# Supplementary material for: Rotational Barriers in N-Benzhydrylformamides: An NMR and DFT Study
Source: Molecules. 2023 Jan 5;28(2):535. doi: 10.3390/molecules28020535 (PMC9863877; doi:10.3390/molecules28020535)
Supplement: Supplementary file 1 [file molecules-28-00535-s001.zip › Supplementary_Materials/Quantum_chemistry_output_files/Gaussian_output_files/PES_scans/BHFA_oF_scan_Aryl.log]

 Entering Gaussian System, Link 0=g16
 Initial command:
 /home/aikhl/g16/l1.exe "/home/aikhl/works/aikhl/Gau-3653.inp" -scrdir="/home/aikhl/works/aikhl/"
 Entering Link 1 = /home/aikhl/g16/l1.exe PID=      3655.
  
 Copyright (c) 1988,1990,1992,1993,1995,1998,2003,2009,2016,
            Gaussian, Inc.  All Rights Reserved.
  
 This is part of the Gaussian(R) 16 program.  It is based on
 the Gaussian(R) 09 system (copyright 2009, Gaussian, Inc.),
 the Gaussian(R) 03 system (copyright 2003, Gaussian, Inc.),
 the Gaussian(R) 98 system (copyright 1998, Gaussian, Inc.),
 the Gaussian(R) 94 system (copyright 1995, Gaussian, Inc.),
 the Gaussian 92(TM) system (copyright 1992, Gaussian, Inc.),
 the Gaussian 90(TM) system (copyright 1990, Gaussian, Inc.),
 the Gaussian 88(TM) system (copyright 1988, Gaussian, Inc.),
 the Gaussian 86(TM) system (copyright 1986, Carnegie Mellon
 University), and the Gaussian 82(TM) system (copyright 1983,
 Carnegie Mellon University). Gaussian is a federally registered
 trademark of Gaussian, Inc.
  
 This software contains proprietary and confidential information,
 including trade secrets, belonging to Gaussian, Inc.
  
 This software is provided under written license and may be
 used, copied, transmitted, or stored only in accord with that
 written license.
  
 The following legend is applicable only to US Government
 contracts under FAR:
  
                    RESTRICTED RIGHTS LEGEND
  
 Use, reproduction and disclosure by the US Government is
 subject to restrictions as set forth in subparagraphs (a)
 and (c) of the Commercial Computer Software - Restricted
 Rights clause in FAR 52.227-19.
  
 Gaussian, Inc.
 340 Quinnipiac St., Bldg. 40, Wallingford CT 06492
  
  
 ---------------------------------------------------------------
 Warning -- This program may not be used in any manner that
 competes with the business of Gaussian, Inc. or will provide
 assistance to any competitor of Gaussian, Inc.  The licensee
 of this program is prohibited from giving any competitor of
 Gaussian, Inc. access to this program.  By using this program,
 the user acknowledges that Gaussian, Inc. is engaged in the
 business of creating and licensing software in the field of
 computational chemistry and represents and warrants to the
 licensee that it is not a competitor of Gaussian, Inc. and that
 it will not use this program in any manner prohibited above.
 ---------------------------------------------------------------
  

 Cite this work as:
 Gaussian 16, Revision A.03,
 M. J. Frisch, G. W. Trucks, H. B. Schlegel, G. E. Scuseria, 
 M. A. Robb, J. R. Cheeseman, G. Scalmani, V. Barone, 
 G. A. Petersson, H. Nakatsuji, X. Li, M. Caricato, A. V. Marenich, 
 J. Bloino, B. G. Janesko, R. Gomperts, B. Mennucci, H. P. Hratchian, 
 J. V. Ortiz, A. F. Izmaylov, J. L. Sonnenberg, D. Williams-Young, 
 F. Ding, F. Lipparini, F. Egidi, J. Goings, B. Peng, A. Petrone, 
 T. Henderson, D. Ranasinghe, V. G. Zakrzewski, J. Gao, N. Rega, 
 G. Zheng, W. Liang, M. Hada, M. Ehara, K. Toyota, R. Fukuda, 
 J. Hasegawa, M. Ishida, T. Nakajima, Y. Honda, O. Kitao, H. Nakai, 
 T. Vreven, K. Throssell, J. A. Montgomery, Jr., J. E. Peralta, 
 F. Ogliaro, M. J. Bearpark, J. J. Heyd, E. N. Brothers, K. N. Kudin, 
 V. N. Staroverov, T. A. Keith, R. Kobayashi, J. Normand, 
 K. Raghavachari, A. P. Rendell, J. C. Burant, S. S. Iyengar, 
 J. Tomasi, M. Cossi, J. M. Millam, M. Klene, C. Adamo, R. Cammi, 
 J. W. Ochterski, R. L. Martin, K. Morokuma, O. Farkas, 
 J. B. Foresman, and D. J. Fox, Gaussian, Inc., Wallingford CT, 2016.
 
 ******************************************
 Gaussian 16:  ES64L-G16RevA.03 25-Dec-2016
                15-Nov-2005 
 ******************************************
 %NProcShared=8
 Will use up to    8 processors via shared memory.
 %Mem=5GB
 ----------------------------------------------------------------------
 # opt=(ModRedundant,loose,MaxCycles=80) M062X/6-311+G* scrf=(solvent=d
 imethylsulfoxide,IEFPCM) nosymm integral(grid=SuperFine)
 ----------------------------------------------------------------------
 1/6=80,7=-1,18=120,19=15,26=6,38=1/1,3;
 2/9=110,12=2,15=1,17=6,18=5,40=1/2;
 3/5=4,6=6,7=11,11=2,25=1,30=1,70=2201,71=1,72=21,74=-55,75=-7/1,2,3;
 4//1;
 5/5=2,38=5,53=21/2;
 6/7=2,8=2,9=2,10=2,28=1/1;
 7/30=1/1,2,3,16;
 1/6=80,7=-1,18=20,19=15,26=6/3(2);
 2/9=110,15=1/2;
 99//99;
 2/9=110,15=1/2;
 3/5=4,6=6,7=11,11=2,25=1,30=1,70=2205,71=1,72=21,74=-55,75=-7/1,2,3;
 4/5=5,16=3,69=1/1;
 5/5=2,38=5,53=21/2;
 7/30=1/1,2,3,16;
 1/6=80,7=-1,18=20,19=15,26=6/3(-5);
 2/9=110,15=1/2;
 6/7=2,8=2,9=2,10=2,19=2,28=1/1;
 99/9=1/99;
 ------------------------
 BHFA_oF_scan_Aryl
 ------------------------
 Symbolic Z-matrix:
 Charge =  0 Multiplicity = 1
 C                     0.09743  -3.76574  -0.1622 
 N                    -1.04253  -3.04761  -0.17488 
 O                     1.15903  -3.37986  -0.62164 
 C                    -1.11528  -1.72149  -0.77529 
 C                    -2.56013  -1.42456  -1.1427 
 C                    -0.51432  -0.64799   0.11787 
 C                    -3.01187  -1.68323  -2.43619 
 C                    -4.343    -1.45965  -2.77509 
 C                    -5.23444  -0.98015  -1.81857 
 C                    -4.7893   -0.72328  -0.52459 
 C                    -3.45577  -0.94114  -0.18879 
 C                    -0.23191  -0.82799   1.46899 
 C                     0.29202   0.21057   2.23631 
 C                     0.54461   1.44934   1.6566 
 C                     0.27395   1.65367   0.30567 
 C                    -0.24784   0.60365  -0.42381 
 H                    -0.01804  -4.75279   0.307 
 H                    -1.87375  -3.44528   0.2388 
 H                    -0.52546  -1.7582   -1.69496 
 H                    -2.31733  -2.05728  -3.18192 
 H                    -4.68276  -1.6574   -3.78541 
 H                    -6.27128  -0.80411  -2.08167 
 H                    -5.47841  -0.34757   0.22323 
 H                    -3.1105   -0.7281    0.81836 
 H                    -0.42327  -1.79379   1.92313 
 H                     0.50387   0.04859   3.28642 
 H                     0.95404   2.25895   2.24891 
 H                     0.46063   2.60378  -0.18041 
 F                    -0.51551   0.79547  -1.73535 
 
 The following ModRedundant input section has been read:
 D       2       4       6      16 S  17 20.000                                
 

 GradGradGradGradGradGradGradGradGradGradGradGradGradGradGradGradGradGrad
 Berny optimization.
 Initialization pass.
                           ----------------------------
                           !    Initial Parameters    !
                           ! (Angstroms and Degrees)  !
 --------------------------                            --------------------------
 ! Name  Definition              Value          Derivative Info.                !
 --------------------------------------------------------------------------------
 ! R1    R(1,2)                  1.3474         estimate D2E/DX2                !
 ! R2    R(1,3)                  1.2194         estimate D2E/DX2                !
 ! R3    R(1,17)                 1.099          estimate D2E/DX2                !
 ! R4    R(2,4)                  1.4575         estimate D2E/DX2                !
 ! R5    R(2,18)                 1.01           estimate D2E/DX2                !
 ! R6    R(4,5)                  1.5201         estimate D2E/DX2                !
 ! R7    R(4,6)                  1.5203         estimate D2E/DX2                !
 ! R8    R(4,19)                 1.0932         estimate D2E/DX2                !
 ! R9    R(5,7)                  1.3943         estimate D2E/DX2                !
 ! R10   R(5,11)                 1.3949         estimate D2E/DX2                !
 ! R11   R(6,12)                 1.392          estimate D2E/DX2                !
 ! R12   R(6,16)                 1.3896         estimate D2E/DX2                !
 ! R13   R(7,8)                  1.3917         estimate D2E/DX2                !
 ! R14   R(7,20)                 1.0855         estimate D2E/DX2                !
 ! R15   R(8,9)                  1.3927         estimate D2E/DX2                !
 ! R16   R(8,21)                 1.0841         estimate D2E/DX2                !
 ! R17   R(9,10)                 1.3923         estimate D2E/DX2                !
 ! R18   R(9,22)                 1.0841         estimate D2E/DX2                !
 ! R19   R(10,11)                1.3923         estimate D2E/DX2                !
 ! R20   R(10,23)                1.0841         estimate D2E/DX2                !
 ! R21   R(11,24)                1.0858         estimate D2E/DX2                !
 ! R22   R(12,13)                1.3935         estimate D2E/DX2                !
 ! R23   R(12,25)                1.0843         estimate D2E/DX2                !
 ! R24   R(13,14)                1.3908         estimate D2E/DX2                !
 ! R25   R(13,26)                1.0835         estimate D2E/DX2                !
 ! R26   R(14,15)                1.3928         estimate D2E/DX2                !
 ! R27   R(14,27)                1.0835         estimate D2E/DX2                !
 ! R28   R(15,16)                1.3809         estimate D2E/DX2                !
 ! R29   R(15,28)                1.0834         estimate D2E/DX2                !
 ! R30   R(16,29)                1.3522         estimate D2E/DX2                !
 ! A1    A(2,1,3)              124.358          estimate D2E/DX2                !
 ! A2    A(2,1,17)             113.193          estimate D2E/DX2                !
 ! A3    A(3,1,17)             122.4488         estimate D2E/DX2                !
 ! A4    A(1,2,4)              122.0757         estimate D2E/DX2                !
 ! A5    A(1,2,18)             118.8535         estimate D2E/DX2                !
 ! A6    A(4,2,18)             119.069          estimate D2E/DX2                !
 ! A7    A(2,4,5)              108.9489         estimate D2E/DX2                !
 ! A8    A(2,4,6)              112.3779         estimate D2E/DX2                !
 ! A9    A(2,4,19)             106.8026         estimate D2E/DX2                !
 ! A10   A(5,4,6)              112.3207         estimate D2E/DX2                !
 ! A11   A(5,4,19)             108.4248         estimate D2E/DX2                !
 ! A12   A(6,4,19)             107.7387         estimate D2E/DX2                !
 ! A13   A(4,5,7)              119.7312         estimate D2E/DX2                !
 ! A14   A(4,5,11)             120.8437         estimate D2E/DX2                !
 ! A15   A(7,5,11)             119.384          estimate D2E/DX2                !
 ! A16   A(4,6,12)             123.9954         estimate D2E/DX2                !
 ! A17   A(4,6,16)             118.8685         estimate D2E/DX2                !
 ! A18   A(12,6,16)            117.124          estimate D2E/DX2                !
 ! A19   A(5,7,8)              120.398          estimate D2E/DX2                !
 ! A20   A(5,7,20)             119.5988         estimate D2E/DX2                !
 ! A21   A(8,7,20)             120.0027         estimate D2E/DX2                !
 ! A22   A(7,8,9)              120.0204         estimate D2E/DX2                !
 ! A23   A(7,8,21)             119.8286         estimate D2E/DX2                !
 ! A24   A(9,8,21)             120.1508         estimate D2E/DX2                !
 ! A25   A(8,9,10)             119.815          estimate D2E/DX2                !
 ! A26   A(8,9,22)             120.0943         estimate D2E/DX2                !
 ! A27   A(10,9,22)            120.0904         estimate D2E/DX2                !
 ! A28   A(9,10,11)            120.0987         estimate D2E/DX2                !
 ! A29   A(9,10,23)            120.1197         estimate D2E/DX2                !
 ! A30   A(11,10,23)           119.7807         estimate D2E/DX2                !
 ! A31   A(5,11,10)            120.2829         estimate D2E/DX2                !
 ! A32   A(5,11,24)            119.877          estimate D2E/DX2                !
 ! A33   A(10,11,24)           119.8391         estimate D2E/DX2                !
 ! A34   A(6,12,13)            120.9554         estimate D2E/DX2                !
 ! A35   A(6,12,25)            119.0724         estimate D2E/DX2                !
 ! A36   A(13,12,25)           119.9721         estimate D2E/DX2                !
 ! A37   A(12,13,14)           120.1702         estimate D2E/DX2                !
 ! A38   A(12,13,26)           119.7217         estimate D2E/DX2                !
 ! A39   A(14,13,26)           120.108          estimate D2E/DX2                !
 ! A40   A(13,14,15)           119.976          estimate D2E/DX2                !
 ! A41   A(13,14,27)           120.4183         estimate D2E/DX2                !
 ! A42   A(15,14,27)           119.6055         estimate D2E/DX2                !
 ! A43   A(14,15,16)           118.3093         estimate D2E/DX2                !
 ! A44   A(14,15,28)           122.0269         estimate D2E/DX2                !
 ! A45   A(16,15,28)           119.6638         estimate D2E/DX2                !
 ! A46   A(6,16,15)            123.4646         estimate D2E/DX2                !
 ! A47   A(6,16,29)            117.8965         estimate D2E/DX2                !
 ! A48   A(15,16,29)           118.6388         estimate D2E/DX2                !
 ! D1    D(3,1,2,4)              1.1324         estimate D2E/DX2                !
 ! D2    D(3,1,2,18)          -179.3539         estimate D2E/DX2                !
 ! D3    D(17,1,2,4)          -178.7141         estimate D2E/DX2                !
 ! D4    D(17,1,2,18)            0.7995         estimate D2E/DX2                !
 ! D5    D(1,2,4,5)            157.0737         estimate D2E/DX2                !
 ! D6    D(1,2,4,6)            -77.7839         estimate D2E/DX2                !
 ! D7    D(1,2,4,19)            40.1537         estimate D2E/DX2                !
 ! D8    D(18,2,4,5)           -22.4389         estimate D2E/DX2                !
 ! D9    D(18,2,4,6)           102.7034         estimate D2E/DX2                !
 ! D10   D(18,2,4,19)         -139.3589         estimate D2E/DX2                !
 ! D11   D(2,4,5,7)            -94.7836         estimate D2E/DX2                !
 ! D12   D(2,4,5,11)            82.8673         estimate D2E/DX2                !
 ! D13   D(6,4,5,7)            140.0407         estimate D2E/DX2                !
 ! D14   D(6,4,5,11)           -42.3084         estimate D2E/DX2                !
 ! D15   D(19,4,5,7)            21.0989         estimate D2E/DX2                !
 ! D16   D(19,4,5,11)         -161.2502         estimate D2E/DX2                !
 ! D17   D(2,4,6,12)           -15.0121         estimate D2E/DX2                !
 ! D18   D(2,4,6,16)           166.288          Scan                            !
 ! D19   D(5,4,6,12)           108.2621         estimate D2E/DX2                !
 ! D20   D(5,4,6,16)           -70.4378         estimate D2E/DX2                !
 ! D21   D(19,4,6,12)         -132.3943         estimate D2E/DX2                !
 ! D22   D(19,4,6,16)           48.9057         estimate D2E/DX2                !
 ! D23   D(4,5,7,8)            177.7975         estimate D2E/DX2                !
 ! D24   D(4,5,7,20)            -2.4586         estimate D2E/DX2                !
 ! D25   D(11,5,7,8)             0.1121         estimate D2E/DX2                !
 ! D26   D(11,5,7,20)          179.856          estimate D2E/DX2                !
 ! D27   D(4,5,11,10)         -177.4508         estimate D2E/DX2                !
 ! D28   D(4,5,11,24)            2.9175         estimate D2E/DX2                !
 ! D29   D(7,5,11,10)            0.2082         estimate D2E/DX2                !
 ! D30   D(7,5,11,24)         -179.4236         estimate D2E/DX2                !
 ! D31   D(4,6,12,13)         -178.5569         estimate D2E/DX2                !
 ! D32   D(4,6,12,25)            1.5672         estimate D2E/DX2                !
 ! D33   D(16,6,12,13)           0.1639         estimate D2E/DX2                !
 ! D34   D(16,6,12,25)        -179.712          estimate D2E/DX2                !
 ! D35   D(4,6,16,15)          178.7898         estimate D2E/DX2                !
 ! D36   D(4,6,16,29)           -1.2538         estimate D2E/DX2                !
 ! D37   D(12,6,16,15)           0.0008         estimate D2E/DX2                !
 ! D38   D(12,6,16,29)         179.9572         estimate D2E/DX2                !
 ! D39   D(5,7,8,9)             -0.2756         estimate D2E/DX2                !
 ! D40   D(5,7,8,21)           179.575          estimate D2E/DX2                !
 ! D41   D(20,7,8,9)           179.9816         estimate D2E/DX2                !
 ! D42   D(20,7,8,21)           -0.1679         estimate D2E/DX2                !
 ! D43   D(7,8,9,10)             0.1181         estimate D2E/DX2                !
 ! D44   D(7,8,9,22)           179.9051         estimate D2E/DX2                !
 ! D45   D(21,8,9,10)         -179.732          estimate D2E/DX2                !
 ! D46   D(21,8,9,22)            0.055          estimate D2E/DX2                !
 ! D47   D(8,9,10,11)            0.2012         estimate D2E/DX2                !
 ! D48   D(8,9,10,23)          179.8456         estimate D2E/DX2                !
 ! D49   D(22,9,10,11)        -179.5858         estimate D2E/DX2                !
 ! D50   D(22,9,10,23)           0.0586         estimate D2E/DX2                !
 ! D51   D(9,10,11,5)           -0.3656         estimate D2E/DX2                !
 ! D52   D(9,10,11,24)         179.2663         estimate D2E/DX2                !
 ! D53   D(23,10,11,5)         179.9888         estimate D2E/DX2                !
 ! D54   D(23,10,11,24)         -0.3793         estimate D2E/DX2                !
 ! D55   D(6,12,13,14)          -0.1591         estimate D2E/DX2                !
 ! D56   D(6,12,13,26)         179.9659         estimate D2E/DX2                !
 ! D57   D(25,12,13,14)        179.7156         estimate D2E/DX2                !
 ! D58   D(25,12,13,26)         -0.1593         estimate D2E/DX2                !
 ! D59   D(12,13,14,15)         -0.0143         estimate D2E/DX2                !
 ! D60   D(12,13,14,27)       -179.8602         estimate D2E/DX2                !
 ! D61   D(26,13,14,15)        179.8602         estimate D2E/DX2                !
 ! D62   D(26,13,14,27)          0.0143         estimate D2E/DX2                !
 ! D63   D(13,14,15,16)          0.1719         estimate D2E/DX2                !
 ! D64   D(13,14,15,28)       -179.8114         estimate D2E/DX2                !
 ! D65   D(27,14,15,16)       -179.981          estimate D2E/DX2                !
 ! D66   D(27,14,15,28)          0.0358         estimate D2E/DX2                !
 ! D67   D(14,15,16,6)          -0.1681         estimate D2E/DX2                !
 ! D68   D(14,15,16,29)        179.8758         estimate D2E/DX2                !
 ! D69   D(28,15,16,6)         179.8156         estimate D2E/DX2                !
 ! D70   D(28,15,16,29)         -0.1405         estimate D2E/DX2                !
 --------------------------------------------------------------------------------
 Trust Radius=3.00D-01 FncErr=5.00D-06 GrdErr=5.00D-06 EigMax=2.50D+02 EigMin=1.00D-04
 Number of optimizations in scan=  18
 Number of steps in this run=     80 maximum allowed number of steps=    174.
 GradGradGradGradGradGradGradGradGradGradGradGradGradGradGradGradGradGrad

                          Input orientation:                          
 ---------------------------------------------------------------------
 Center     Atomic      Atomic             Coordinates (Angstroms)
 Number     Number       Type             X           Y           Z
 ---------------------------------------------------------------------
      1          6           0        0.097428   -3.765743   -0.162202
      2          7           0       -1.042534   -3.047612   -0.174876
      3          8           0        1.159028   -3.379861   -0.621642
      4          6           0       -1.115279   -1.721488   -0.775290
      5          6           0       -2.560127   -1.424561   -1.142696
      6          6           0       -0.514316   -0.647991    0.117865
      7          6           0       -3.011870   -1.683230   -2.436189
      8          6           0       -4.342999   -1.459653   -2.775088
      9          6           0       -5.234437   -0.980153   -1.818569
     10          6           0       -4.789303   -0.723279   -0.524590
     11          6           0       -3.455771   -0.941144   -0.188794
     12          6           0       -0.231906   -0.827987    1.468989
     13          6           0        0.292018    0.210567    2.236305
     14          6           0        0.544611    1.449335    1.656598
     15          6           0        0.273953    1.653673    0.305669
     16          6           0       -0.247843    0.603650   -0.423811
     17          1           0       -0.018036   -4.752787    0.306999
     18          1           0       -1.873748   -3.445284    0.238798
     19          1           0       -0.525458   -1.758199   -1.694958
     20          1           0       -2.317330   -2.057277   -3.181920
     21          1           0       -4.682757   -1.657396   -3.785412
     22          1           0       -6.271276   -0.804105   -2.081665
     23          1           0       -5.478411   -0.347566    0.223226
     24          1           0       -3.110505   -0.728095    0.818359
     25          1           0       -0.423267   -1.793785    1.923125
     26          1           0        0.503870    0.048585    3.286424
     27          1           0        0.954042    2.258950    2.248905
     28          1           0        0.460633    2.603776   -0.180412
     29          9           0       -0.515512    0.795465   -1.735346
 ---------------------------------------------------------------------
                    Distance matrix (angstroms):
                    1          2          3          4          5
     1  C    0.000000
     2  N    1.347363   0.000000
     3  O    1.219420   2.270873   0.000000
     4  C    2.454692   1.457530   2.818915   0.000000
     5  C    3.674929   2.423646   4.234006   1.520111   0.000000
     6  C    3.189521   2.474448   3.287866   1.520289   2.525355
     7  C    4.378997   3.294444   4.854640   2.521330   1.394312
     8  C    5.644698   4.491746   6.212635   3.806038   2.417554
     9  C    6.239539   4.954610   6.933082   4.313406   2.793964
    10  C    5.767846   4.423020   6.515327   3.815459   2.417246
    11  C    4.539195   3.203297   5.237468   2.535906   1.394919
    12  C    3.376338   2.878566   3.580153   2.572058   3.549283
    13  C    4.647767   4.267382   4.670197   3.844870   4.714448
    14  C    5.541213   5.108411   5.374851   4.327058   5.072940
    15  C    5.442438   4.905725   5.194201   3.806593   4.427787
    16  C    4.390814   3.745026   4.229277   2.506442   3.158654
    17  H    1.098971   2.046808   2.032924   3.400598   4.431809
    18  H    2.036917   1.010043   3.153152   2.138954   2.542236
    19  H    2.601454   2.059272   2.572798   1.093172   2.134522
    20  H    4.227128   3.412943   4.515453   2.711005   2.148887
    21  H    6.357904   5.312240   6.863146   4.668173   3.397605
    22  H    7.281211   6.000743   7.998475   5.397454   3.878048
    23  H    6.551524   5.208238   7.346034   4.682053   3.397358
    24  H    4.525444   3.262389   5.228229   2.739977   2.152607
    25  H    2.916904   2.521345   3.390447   2.786674   3.755230
    26  H    5.158228   4.894732   5.239891   4.717237   5.583488
    27  H    6.545544   6.166087   6.330738   5.410336   6.117237
    28  H    6.379892   5.847882   6.040393   4.641690   5.126254
    29  F    4.863650   4.181155   4.634411   2.759797   3.075744
                    6          7          8          9         10
     6  C    0.000000
     7  C    3.719232   0.000000
     8  C    4.866907   1.391669   0.000000
     9  C    5.112695   2.411550   1.392663   0.000000
    10  C    4.323648   2.781184   2.409601   1.392304   0.000000
    11  C    2.971891   2.408012   2.782974   2.412746   1.392312
    12  C    1.392009   4.869297   5.942413   5.988030   4.975459
    13  C    2.423857   6.027798   7.027594   6.957120   5.857852
    14  C    2.808523   6.261983   7.210463   7.167747   6.158610
    15  C    2.440143   5.426725   6.363970   6.464657   5.654714
    16  C    1.389614   4.113311   5.153254   5.414785   4.732415
    17  H    4.139011   5.090216   6.248944   6.779502   6.300275
    18  H    3.112479   3.399369   4.373036   4.647995   4.061100
    19  H    2.125797   2.595629   3.978622   4.774423   4.541057
    20  H    4.015660   1.085547   2.150814   3.395355   3.866730
    21  H    5.799170   2.147774   1.084109   2.152087   3.393654
    22  H    6.164811   3.394448   2.151472   1.084088   2.151107
    23  H    4.974293   3.865270   3.393492   2.151422   1.084094
    24  H    2.690224   3.393242   3.868731   3.395292   2.149860
    25  H    2.140116   5.071164   6.127736   6.148953   5.118551
    26  H    3.400248   6.935987   7.906254   7.749027   6.567898
    27  H    3.892006   7.295159   8.193116   8.082908   7.040737
    28  H    3.407856   5.960304   6.805783   6.925455   6.224916
    29  F    2.349033   3.587048   4.562486   5.042618   4.694444
                   11         12         13         14         15
    11  C    0.000000
    12  C    3.626893   0.000000
    13  C    4.610148   1.393508   0.000000
    14  C    5.012277   2.413373   1.390831   0.000000
    15  C    4.570384   2.787085   2.410443   1.392846   0.000000
    16  C    3.568252   2.373295   2.742660   2.381442   1.380927
    17  H    5.156787   4.098782   5.334158   6.372151   6.413111
    18  H    2.992716   3.325546   4.695298   5.640560   5.533214
    19  H    3.394531   3.310895   4.472039   4.760908   4.035150
    20  H    3.391254   5.243196   6.427206   6.625578   5.713946
    21  H    3.867063   6.935901   8.031111   8.160431   7.229737
    22  H    3.395410   7.005834   7.921569   8.093758   7.387832
    23  H    2.147829   5.413737   6.136925   6.446720   6.091096
    24  H    1.085797   2.952902   3.803790   4.336326   4.170159
    25  H    3.792529   1.084262   2.151079   3.394945   3.871337
    26  H    5.360547   2.147746   1.083453   2.149440   3.393239
    27  H    5.969039   3.397635   2.152744   1.083484   2.145937
    28  H    5.282495   3.870030   3.405349   2.171265   1.083430
    29  F    3.748701   3.603303   4.094902   3.613404   2.350642
                   16         17         18         19         20
    16  C    0.000000
    17  H    5.410944   0.000000
    18  H    4.413217   2.271097   0.000000
    19  H    2.696519   3.637701   2.898888   0.000000
    20  H    4.355511   4.972432   3.718150   2.347618   0.000000
    21  H    6.006759   6.934616   5.223154   4.654384   2.473732
    22  H    6.404061   7.771796   5.630153   5.837316   4.291234
    23  H    5.355587   7.016316   4.752862   5.495549   4.950814
    24  H    3.392840   5.101274   3.041147   3.749713   4.289299
    25  H    3.359550   3.395846   2.769170   3.619701   5.451457
    26  H    3.826096   5.674728   5.210395   5.397977   7.364326
    27  H    3.365703   7.340326   6.676467   5.820693   7.669782
    28  H    2.135810   7.388214   6.497399   4.721552   6.200931
    29  F    1.352244   5.933107   4.870934   2.554003   3.671139
                   21         22         23         24         25
    21  H    0.000000
    22  H    2.480776   0.000000
    23  H    4.291608   2.479836   0.000000
    24  H    4.952806   4.290267   2.471025   0.000000
    25  H    7.123851   7.156607   5.525911   3.094746   0.000000
    26  H    8.934335   8.685969   6.732593   4.445029   2.472346
    27  H    9.139160   8.963334   7.230059   5.243037   4.292758
    28  H    7.589998   7.781196   6.644215   4.985171   4.954260
    29  F    5.252164   5.983927   5.456454   3.946724   4.482983
                   26         27         28         29
    26  H    0.000000
    27  H    2.482904   0.000000
    28  H    4.306950   2.502786   0.000000
    29  F    5.178334   4.491729   2.576949   0.000000
 Symmetry turned off by external request.
 Stoichiometry    C14H12FNO
 Framework group  C1[X(C14H12FNO)]
 Deg. of freedom    81
 Full point group                 C1      NOp   1
 Rotational constants (GHZ):           0.6440527           0.3815871           0.3018983
 Standard basis: 6-311+G(d) (5D, 7F)
   410 basis functions,   672 primitive gaussians,   427 cartesian basis functions
    60 alpha electrons       60 beta electrons
       nuclear repulsion energy      1150.5600990637 Hartrees.
 NAtoms=   29 NActive=   29 NUniq=   29 SFac= 1.00D+00 NAtFMM=   60 NAOKFM=F Big=F
 Integral buffers will be    131072 words long.
 Raffenetti 2 integral format.
 Two-electron integral symmetry is turned off.
 ------------------------------------------------------------------------------
 Polarizable Continuum Model (PCM)
 =================================
 Model                : PCM.
 Atomic radii         : UFF (Universal Force Field).
 Polarization charges : Total charges.
 Charge compensation  : None.
 Solution method      : On-the-fly selection.
 Cavity type          : Scaled VdW (van der Waals Surface) (Alpha=1.100).
 Cavity algorithm     : GePol (No added spheres)
                        Default sphere list used, NSphG=   29.
                        Lebedev-Laikov grids with approx.  5.0 points / Ang**2.
                        Smoothing algorithm: York/Karplus (Gamma=1.0000).
                        Polarization charges: spherical gaussians, with
                                              point-specific exponents (IZeta= 3).
                        Self-potential: point-specific (ISelfS= 7).
                        Self-field    : sphere-specific E.n sum rule (ISelfD= 2).
 1st derivatives      : Analytical E(r).r(x)/FMM algorithm (CHGder, D1EAlg=3).
                        Cavity 1st derivative terms included.
 Solvent              : DiMethylSulfoxide, Eps=  46.826000 Eps(inf)=   2.007889
 ------------------------------------------------------------------------------
 One-electron integrals computed using PRISM.
 NBasis=   410 RedAO= T EigKep=  1.07D-06  NBF=   410
 NBsUse=   409 1.00D-06 EigRej=  8.62D-07 NBFU=   409
 ExpMin= 4.38D-02 ExpMax= 1.14D+04 ExpMxC= 1.72D+03 IAcc=3 IRadAn=         7 AccDes= 0.00D+00
 Harris functional with IExCor= 1009 and IRadAn=       7 diagonalized for initial guess.
 HarFok:  IExCor= 1009 AccDes= 0.00D+00 IRadAn=         7 IDoV= 1 UseB2=F ITyADJ=14
 ICtDFT=  3500011 ScaDFX=  1.000000  1.000000  1.000000  1.000000
 FoFCou: FMM=F IPFlag=           0 FMFlag=      100000 FMFlg1=           0
         NFxFlg=           0 DoJE=T BraDBF=F KetDBF=T FulRan=T
         wScrn=  0.000000 ICntrl=       500 IOpCl=  0 I1Cent=   200000004 NGrid=           0
         NMat0=    1 NMatS0=      1 NMatT0=    0 NMatD0=    1 NMtDS0=    0 NMtDT0=    0
 Symmetry not used in FoFCou.
 Requested convergence on RMS density matrix=1.00D-08 within 128 cycles.
 Requested convergence on MAX density matrix=1.00D-06.
 Requested convergence on             energy=1.00D-06.
 No special actions if energy rises.
 Inv3:  Mode=1 IEnd=    15856203.
 Iteration    1 A*A^-1 deviation from unit magnitude is 5.88D-15 for    759.
 Iteration    1 A*A^-1 deviation from orthogonality  is 2.55D-15 for    785    735.
 Iteration    1 A^-1*A deviation from unit magnitude is 5.88D-15 for    759.
 Iteration    1 A^-1*A deviation from orthogonality  is 3.21D-15 for   2283   1166.
 Error on total polarization charges =  0.01572
 SCF Done:  E(RM062X) =  -770.439387788     A.U. after   16 cycles
            NFock= 16  Conv=0.47D-08     -V/T= 2.0037

 **********************************************************************

            Population analysis using the SCF density.

 **********************************************************************

 Alpha  occ. eigenvalues --  -25.26415 -19.61016 -14.78888 -10.65409 -10.63811
 Alpha  occ. eigenvalues --  -10.60874 -10.56959 -10.56669 -10.55893 -10.55886
 Alpha  occ. eigenvalues --  -10.55815 -10.55444 -10.55437 -10.55308 -10.55308
 Alpha  occ. eigenvalues --  -10.55272 -10.55182  -1.38304  -1.17869  -1.05912
 Alpha  occ. eigenvalues --   -0.98428  -0.97463  -0.90184  -0.86163  -0.85674
 Alpha  occ. eigenvalues --   -0.85389  -0.79805  -0.72669  -0.71301  -0.70456
 Alpha  occ. eigenvalues --   -0.69211  -0.67931  -0.63912  -0.63282  -0.59575
 Alpha  occ. eigenvalues --   -0.59329  -0.58043  -0.57588  -0.55150  -0.53969
 Alpha  occ. eigenvalues --   -0.53365  -0.52179  -0.51485  -0.50563  -0.49910
 Alpha  occ. eigenvalues --   -0.49266  -0.48623  -0.47315  -0.45218  -0.44284
 Alpha  occ. eigenvalues --   -0.43658  -0.42295  -0.41375  -0.40928  -0.35744
 Alpha  occ. eigenvalues --   -0.34145  -0.32443  -0.32005  -0.31659  -0.30577
 Alpha virt. eigenvalues --   -0.00290   0.00401   0.00824   0.01200   0.01607
 Alpha virt. eigenvalues --    0.01946   0.02276   0.02528   0.03544   0.03770
 Alpha virt. eigenvalues --    0.03962   0.04216   0.05141   0.05323   0.05667
 Alpha virt. eigenvalues --    0.06132   0.06868   0.07251   0.07557   0.07995
 Alpha virt. eigenvalues --    0.08696   0.09676   0.10405   0.10548   0.10851
 Alpha virt. eigenvalues --    0.11538   0.12096   0.12685   0.13454   0.13470
 Alpha virt. eigenvalues --    0.14250   0.14453   0.14844   0.15092   0.15378
 Alpha virt. eigenvalues --    0.15924   0.16108   0.16834   0.16900   0.17566
 Alpha virt. eigenvalues --    0.17913   0.18395   0.18875   0.19432   0.19673
 Alpha virt. eigenvalues --    0.19760   0.20684   0.20736   0.21210   0.21462
 Alpha virt. eigenvalues --    0.21614   0.22254   0.22326   0.22658   0.22675
 Alpha virt. eigenvalues --    0.23332   0.23549   0.23782   0.24181   0.24362
 Alpha virt. eigenvalues --    0.24868   0.25070   0.25401   0.25826   0.26052
 Alpha virt. eigenvalues --    0.26476   0.26929   0.27630   0.27703   0.27956
 Alpha virt. eigenvalues --    0.28729   0.28942   0.29265   0.29722   0.30876
 Alpha virt. eigenvalues --    0.31082   0.32396   0.32425   0.32917   0.33211
 Alpha virt. eigenvalues --    0.33941   0.34104   0.35209   0.35994   0.36361
 Alpha virt. eigenvalues --    0.36723   0.38121   0.38582   0.39184   0.39808
 Alpha virt. eigenvalues --    0.40398   0.40961   0.41760   0.43272   0.43933
 Alpha virt. eigenvalues --    0.44806   0.46541   0.48269   0.49424   0.50406
 Alpha virt. eigenvalues --    0.52030   0.54163   0.55391   0.55497   0.56731
 Alpha virt. eigenvalues --    0.57064   0.57650   0.57960   0.58202   0.58807
 Alpha virt. eigenvalues --    0.59058   0.59756   0.60902   0.61728   0.62138
 Alpha virt. eigenvalues --    0.62213   0.63336   0.63791   0.65245   0.66008
 Alpha virt. eigenvalues --    0.66571   0.67656   0.68654   0.69068   0.69937
 Alpha virt. eigenvalues --    0.70416   0.71717   0.72601   0.73089   0.73904
 Alpha virt. eigenvalues --    0.74351   0.74425   0.75188   0.75577   0.75630
 Alpha virt. eigenvalues --    0.77087   0.77613   0.77850   0.78586   0.78984
 Alpha virt. eigenvalues --    0.79916   0.80292   0.81696   0.83643   0.83975
 Alpha virt. eigenvalues --    0.86206   0.86449   0.87124   0.87687   0.87966
 Alpha virt. eigenvalues --    0.89108   0.89247   0.90156   0.90393   0.91965
 Alpha virt. eigenvalues --    0.92147   0.93824   0.94689   0.96287   0.96863
 Alpha virt. eigenvalues --    0.98628   1.00137   1.01611   1.02693   1.03151
 Alpha virt. eigenvalues --    1.04811   1.05869   1.07160   1.07344   1.08565
 Alpha virt. eigenvalues --    1.09739   1.11124   1.14014   1.15998   1.16656
 Alpha virt. eigenvalues --    1.19577   1.21853   1.23752   1.24076   1.25010
 Alpha virt. eigenvalues --    1.25085   1.27071   1.28457   1.29132   1.29707
 Alpha virt. eigenvalues --    1.32960   1.33201   1.34241   1.36735   1.39264
 Alpha virt. eigenvalues --    1.43329   1.43460   1.44173   1.46596   1.48882
 Alpha virt. eigenvalues --    1.52883   1.53490   1.53864   1.55702   1.56322
 Alpha virt. eigenvalues --    1.57444   1.59151   1.60117   1.60592   1.62551
 Alpha virt. eigenvalues --    1.64538   1.65033   1.66183   1.67341   1.70013
 Alpha virt. eigenvalues --    1.75122   1.77796   1.78184   1.81878   1.82204
 Alpha virt. eigenvalues --    1.83294   1.84298   1.84901   1.85651   1.87236
 Alpha virt. eigenvalues --    1.89003   1.90294   1.91666   1.93587   1.94407
 Alpha virt. eigenvalues --    1.95839   1.96676   1.97300   1.98914   2.01146
 Alpha virt. eigenvalues --    2.02016   2.03008   2.03479   2.04600   2.05683
 Alpha virt. eigenvalues --    2.05876   2.12362   2.17159   2.21630   2.23260
 Alpha virt. eigenvalues --    2.25288   2.26452   2.29729   2.30353   2.31885
 Alpha virt. eigenvalues --    2.32627   2.33133   2.35498   2.36148   2.36492
 Alpha virt. eigenvalues --    2.36881   2.40417   2.44633   2.45636   2.46447
 Alpha virt. eigenvalues --    2.49211   2.50954   2.53867   2.59913   2.65205
 Alpha virt. eigenvalues --    2.66988   2.69686   2.73221   2.74575   2.75559
 Alpha virt. eigenvalues --    2.78518   2.80236   2.82509   2.83285   2.83724
 Alpha virt. eigenvalues --    2.85586   2.88644   2.89757   2.92394   2.93686
 Alpha virt. eigenvalues --    2.95005   2.96765   2.98389   2.99867   3.00401
 Alpha virt. eigenvalues --    3.03680   3.04918   3.14018   3.15598   3.19831
 Alpha virt. eigenvalues --    3.23526   3.24181   3.27614   3.32519   3.34478
 Alpha virt. eigenvalues --    3.36314   3.36437   3.36583   3.37150   3.39144
 Alpha virt. eigenvalues --    3.40570   3.41349   3.41748   3.44233   3.45898
 Alpha virt. eigenvalues --    3.49066   3.59099   3.61990   3.63447   3.65291
 Alpha virt. eigenvalues --    3.68550   3.71346   3.72266   3.72974   3.88893
 Alpha virt. eigenvalues --    3.90352   3.93604   3.96050   4.01466   4.06090
 Alpha virt. eigenvalues --    4.06194   4.06754   4.07770   4.15208   4.20911
 Alpha virt. eigenvalues --    4.35749   4.59444   4.80646   4.81329   4.93805
 Alpha virt. eigenvalues --    4.97742   5.17337   5.30927   5.83366   6.51327
 Alpha virt. eigenvalues --    6.63852   6.89966  23.42798  23.47457  23.85519
 Alpha virt. eigenvalues --   23.92235  23.92508  23.93499  23.97534  23.98084
 Alpha virt. eigenvalues --   24.12143  24.12246  24.12771  24.13446  24.22518
 Alpha virt. eigenvalues --   24.22689  35.62022  50.08127  66.95915
          Condensed to atoms (all electrons):
               1          2          3          4          5          6
     1  C    5.052722   0.148148   0.444154   0.080772  -0.529863   0.181141
     2  N    0.148148   8.249969  -0.190364  -0.859908  -1.352979  -0.201865
     3  O    0.444154  -0.190364   7.992767   0.108015   0.187779  -0.055601
     4  C    0.080772  -0.859908   0.108015  20.011745  -8.716646  -0.226042
     5  C   -0.529863  -1.352979   0.187779  -8.716646  30.310917  -4.937568
     6  C    0.181141  -0.201865  -0.055601  -0.226042  -4.937568  20.696104
     7  C   -0.113605   0.417259   0.031333  -5.733076  -3.395781   2.512778
     8  C   -0.027556  -0.043260  -0.007082  -0.607758   2.384233  -0.473534
     9  C   -0.001013   0.037214   0.000436  -0.269995  -2.112894   0.090118
    10  C   -0.010592  -0.015411  -0.001688   0.366769   1.965731  -0.640347
    11  C    0.190574   0.309226  -0.038798   5.954604 -11.751066  -0.460106
    12  C    0.132729   2.014297  -0.164853  -7.171540  -1.071633   0.716638
    13  C   -0.024023  -0.111997   0.019484   0.324107   0.364770  -0.593594
    14  C    0.004294   0.037065   0.002290  -0.708678   0.121892  -1.065159
    15  C   -0.010815  -0.089581   0.000590   0.601874   0.256826  -3.146195
    16  C   -0.099832  -1.251123   0.101076   3.019378   3.323004  -7.513768
    17  H    0.436052  -0.211656  -0.049859   0.059341   0.028194   0.028980
    18  H   -0.026558   0.169322   0.000370   0.097308   0.160042   0.035921
    19  H    0.026118   0.003889   0.005557   0.356961  -0.261779   0.160423
    20  H   -0.000495   0.006033  -0.000184   0.027483  -0.017680  -0.010731
    21  H    0.000087   0.000283  -0.000000   0.010169  -0.025701  -0.000283
    22  H    0.000004  -0.000131  -0.000000   0.006168   0.068711  -0.000881
    23  H    0.000059   0.000532  -0.000000   0.007668  -0.014424   0.003023
    24  H    0.000975   0.009534   0.000023   0.012916   0.091823   0.043543
    25  H    0.009375   0.043863   0.001341   0.033043  -0.068400  -0.062999
    26  H    0.000755   0.000319  -0.000009  -0.002381  -0.005213   0.042690
    27  H   -0.000070  -0.000083  -0.000004   0.008410   0.000622   0.040142
    28  H    0.000111   0.000297   0.000012  -0.006345  -0.000729   0.049342
    29  F    0.003202  -0.005159  -0.000735  -0.029739   0.138121  -0.211787
               7          8          9         10         11         12
     1  C   -0.113605  -0.027556  -0.001013  -0.010592   0.190574   0.132729
     2  N    0.417259  -0.043260   0.037214  -0.015411   0.309226   2.014297
     3  O    0.031333  -0.007082   0.000436  -0.001688  -0.038798  -0.164853
     4  C   -5.733076  -0.607758  -0.269995   0.366769   5.954604  -7.171540
     5  C   -3.395781   2.384233  -2.112894   1.965731 -11.751066  -1.071633
     6  C    2.512778  -0.473534   0.090118  -0.640347  -0.460106   0.716638
     7  C   25.974314  -4.457316   2.169941  -3.409615  -8.304526   1.296612
     8  C   -4.457316   9.199123  -0.862891   2.205685  -0.926536  -0.151992
     9  C    2.169941  -0.862891   6.684410  -1.342230   1.434409   0.058407
    10  C   -3.409615   2.205685  -1.342230  13.293628  -5.868146   0.269259
    11  C   -8.304526  -0.926536   1.434409  -5.868146  26.399178  -0.380239
    12  C    1.296612  -0.151992   0.058407   0.269259  -0.380239  27.322893
    13  C    0.278533  -0.020522   0.006589  -0.086064  -0.518327  -2.019147
    14  C   -0.003936  -0.002430   0.000310   0.020928   0.018667   0.897916
    15  C   -0.394717   0.040481  -0.015795   0.131827   0.084199  -0.849655
    16  C   -1.254917   0.188614  -0.052452  -0.326180   0.140332 -14.679245
    17  H   -0.001721  -0.002364   0.000189  -0.003023  -0.012224  -0.025164
    18  H   -0.037094  -0.004871  -0.001629   0.007108  -0.033129  -0.143005
    19  H    0.128591  -0.012218   0.003680  -0.015322  -0.030774   0.055121
    20  H    0.286380   0.074698  -0.009611   0.003679  -0.039628  -0.001931
    21  H    0.073138   0.197162   0.092654  -0.056754   0.036447  -0.000226
    22  H   -0.118359   0.145457   0.218942   0.124825  -0.112899  -0.000465
    23  H    0.023934  -0.037659   0.084170   0.263839  -0.001829   0.001275
    24  H    0.026209  -0.011471  -0.015995  -0.052983   0.219983  -0.050491
    25  H   -0.002466   0.000774  -0.000325   0.008401   0.017300   0.509514
    26  H   -0.000612  -0.000028   0.000013   0.000804   0.003624  -0.035020
    27  H   -0.000003   0.000011  -0.000021  -0.000039  -0.001275  -0.064726
    28  H   -0.000730  -0.000222   0.000077   0.000240   0.002473   0.026275
    29  F   -0.106259  -0.006078  -0.009316   0.027109  -0.081819   0.043771
              13         14         15         16         17         18
     1  C   -0.024023   0.004294  -0.010815  -0.099832   0.436052  -0.026558
     2  N   -0.111997   0.037065  -0.089581  -1.251123  -0.211656   0.169322
     3  O    0.019484   0.002290   0.000590   0.101076  -0.049859   0.000370
     4  C    0.324107  -0.708678   0.601874   3.019378   0.059341   0.097308
     5  C    0.364770   0.121892   0.256826   3.323004   0.028194   0.160042
     6  C   -0.593594  -1.065159  -3.146195  -7.513768   0.028980   0.035921
     7  C    0.278533  -0.003936  -0.394717  -1.254917  -0.001721  -0.037094
     8  C   -0.020522  -0.002430   0.040481   0.188614  -0.002364  -0.004871
     9  C    0.006589   0.000310  -0.015795  -0.052452   0.000189  -0.001629
    10  C   -0.086064   0.020928   0.131827  -0.326180  -0.003023   0.007108
    11  C   -0.518327   0.018667   0.084199   0.140332  -0.012224  -0.033129
    12  C   -2.019147   0.897916  -0.849655 -14.679245  -0.025164  -0.143005
    13  C    7.697473   0.036031   0.452812   0.065358   0.003730   0.003381
    14  C    0.036031   6.495515  -0.134755   0.370577   0.000042  -0.001665
    15  C    0.452812  -0.134755  11.550220  -2.530442  -0.000367   0.005150
    16  C    0.065358   0.370577  -2.530442  26.912623   0.014267   0.067503
    17  H    0.003730   0.000042  -0.000367   0.014267   0.502203   0.009065
    18  H    0.003381  -0.001665   0.005150   0.067503   0.009065   0.300632
    19  H   -0.015777   0.004255  -0.027616  -0.055239  -0.000059  -0.001588
    20  H    0.000550   0.000037   0.000636   0.010583   0.000001   0.000090
    21  H    0.000032  -0.000012   0.000049   0.000625   0.000000   0.000004
    22  H   -0.000036  -0.000005   0.000028   0.000164  -0.000000   0.000002
    23  H    0.000322  -0.000047  -0.000938  -0.002339   0.000000  -0.000001
    24  H   -0.000930   0.000056   0.000766   0.051222  -0.000000  -0.001333
    25  H   -0.050682  -0.014250   0.004761  -0.084626  -0.000790  -0.003369
    26  H    0.287604   0.046811  -0.017860   0.011293  -0.000003  -0.000001
    27  H    0.066973   0.260865   0.059429  -0.037217  -0.000000   0.000000
    28  H   -0.022216   0.067425   0.347607  -0.132490   0.000000  -0.000001
    29  F   -0.009695   0.018757  -0.313186   0.642897  -0.000008   0.000116
              19         20         21         22         23         24
     1  C    0.026118  -0.000495   0.000087   0.000004   0.000059   0.000975
     2  N    0.003889   0.006033   0.000283  -0.000131   0.000532   0.009534
     3  O    0.005557  -0.000184  -0.000000  -0.000000  -0.000000   0.000023
     4  C    0.356961   0.027483   0.010169   0.006168   0.007668   0.012916
     5  C   -0.261779  -0.017680  -0.025701   0.068711  -0.014424   0.091823
     6  C    0.160423  -0.010731  -0.000283  -0.000881   0.003023   0.043543
     7  C    0.128591   0.286380   0.073138  -0.118359   0.023934   0.026209
     8  C   -0.012218   0.074698   0.197162   0.145457  -0.037659  -0.011471
     9  C    0.003680  -0.009611   0.092654   0.218942   0.084170  -0.015995
    10  C   -0.015322   0.003679  -0.056754   0.124825   0.263839  -0.052983
    11  C   -0.030774  -0.039628   0.036447  -0.112899  -0.001829   0.219983
    12  C    0.055121  -0.001931  -0.000226  -0.000465   0.001275  -0.050491
    13  C   -0.015777   0.000550   0.000032  -0.000036   0.000322  -0.000930
    14  C    0.004255   0.000037  -0.000012  -0.000005  -0.000047   0.000056
    15  C   -0.027616   0.000636   0.000049   0.000028  -0.000938   0.000766
    16  C   -0.055239   0.010583   0.000625   0.000164  -0.002339   0.051222
    17  H   -0.000059   0.000001   0.000000  -0.000000   0.000000  -0.000000
    18  H   -0.001588   0.000090   0.000004   0.000002  -0.000001  -0.001333
    19  H    0.365721   0.003391  -0.000010  -0.000006   0.000016   0.000024
    20  H    0.003391   0.404208  -0.004203  -0.000192   0.000055  -0.000176
    21  H   -0.000010  -0.004203   0.407363  -0.004953  -0.000151   0.000055
    22  H   -0.000006  -0.000192  -0.004953   0.407037  -0.005014  -0.000243
    23  H    0.000016   0.000055  -0.000151  -0.005014   0.407024  -0.004040
    24  H    0.000024  -0.000176   0.000055  -0.000243  -0.004040   0.391258
    25  H   -0.000338   0.000004  -0.000000   0.000000   0.000001  -0.000292
    26  H    0.000018  -0.000000  -0.000000   0.000000   0.000000  -0.000029
    27  H   -0.000003   0.000000  -0.000000   0.000000  -0.000000   0.000000
    28  H    0.000018  -0.000000  -0.000000   0.000000   0.000000  -0.000008
    29  F   -0.007813   0.000273  -0.000001  -0.000004   0.000002   0.000502
              25         26         27         28         29
     1  C    0.009375   0.000755  -0.000070   0.000111   0.003202
     2  N    0.043863   0.000319  -0.000083   0.000297  -0.005159
     3  O    0.001341  -0.000009  -0.000004   0.000012  -0.000735
     4  C    0.033043  -0.002381   0.008410  -0.006345  -0.029739
     5  C   -0.068400  -0.005213   0.000622  -0.000729   0.138121
     6  C   -0.062999   0.042690   0.040142   0.049342  -0.211787
     7  C   -0.002466  -0.000612  -0.000003  -0.000730  -0.106259
     8  C    0.000774  -0.000028   0.000011  -0.000222  -0.006078
     9  C   -0.000325   0.000013  -0.000021   0.000077  -0.009316
    10  C    0.008401   0.000804  -0.000039   0.000240   0.027109
    11  C    0.017300   0.003624  -0.001275   0.002473  -0.081819
    12  C    0.509514  -0.035020  -0.064726   0.026275   0.043771
    13  C   -0.050682   0.287604   0.066973  -0.022216  -0.009695
    14  C   -0.014250   0.046811   0.260865   0.067425   0.018757
    15  C    0.004761  -0.017860   0.059429   0.347607  -0.313186
    16  C   -0.084626   0.011293  -0.037217  -0.132490   0.642897
    17  H   -0.000790  -0.000003  -0.000000   0.000000  -0.000008
    18  H   -0.003369  -0.000001   0.000000  -0.000001   0.000116
    19  H   -0.000338   0.000018  -0.000003   0.000018  -0.007813
    20  H    0.000004  -0.000000   0.000000  -0.000000   0.000273
    21  H   -0.000000  -0.000000  -0.000000  -0.000000  -0.000001
    22  H    0.000000   0.000000   0.000000   0.000000  -0.000004
    23  H    0.000001   0.000000  -0.000000   0.000000   0.000002
    24  H   -0.000292  -0.000029   0.000000  -0.000008   0.000502
    25  H    0.391277  -0.002548  -0.000243   0.000039  -0.000309
    26  H   -0.002548   0.402981  -0.004482  -0.000135   0.000071
    27  H   -0.000243  -0.004482   0.397122  -0.003840  -0.000431
    28  H    0.000039  -0.000135  -0.003840   0.386302  -0.003354
    29  F   -0.000309   0.000071  -0.000431  -0.003354   9.064342
 Mulliken charges:
               1
     1  C    0.133147
     2  N   -0.113733
     3  O   -0.386052
     4  C   -0.754625
     5  C    0.859691
     6  C    0.999619
     7  C    0.115708
     8  C   -0.780452
     9  C   -0.187391
    10  C   -0.861438
    11  C   -0.249695
    12  C   -0.535377
    13  C   -0.134739
    14  C   -0.472796
    15  C   -0.005335
    16  C   -0.899646
    17  H    0.225173
    18  H    0.398228
    19  H    0.314760
    20  H    0.266730
    21  H    0.274227
    22  H    0.271846
    23  H    0.274520
    24  H    0.289100
    25  H    0.271946
    26  H    0.271338
    27  H    0.278861
    28  H    0.289854
    29  F   -0.153471
 Sum of Mulliken charges =  -0.00000
 Mulliken charges with hydrogens summed into heavy atoms:
               1
     1  C    0.358320
     2  N    0.284495
     3  O   -0.386052
     4  C   -0.439865
     5  C    0.859691
     6  C    0.999619
     7  C    0.382438
     8  C   -0.506225
     9  C    0.084455
    10  C   -0.586917
    11  C    0.039405
    12  C   -0.263431
    13  C    0.136599
    14  C   -0.193934
    15  C    0.284519
    16  C   -0.899646
    29  F   -0.153471
 Electronic spatial extent (au):  <R**2>=           5218.4645
 Charge=              0.0000 electrons
 Dipole moment (field-independent basis, Debye):
    X=             -4.9131    Y=             -0.3668    Z=              3.0793  Tot=              5.8099
 Quadrupole moment (field-independent basis, Debye-Ang):
   XX=            -91.8203   YY=            -90.2250   ZZ=            -90.8494
   XY=             16.9029   XZ=              4.5844   YZ=             -2.1642
 Traceless Quadrupole moment (field-independent basis, Debye-Ang):
   XX=             -0.8554   YY=              0.7399   ZZ=              0.1155
   XY=             16.9029   XZ=              4.5844   YZ=             -2.1642
 Octapole moment (field-independent basis, Debye-Ang**2):
  XXX=            343.5013  YYY=            257.8464  ZZZ=            111.0547  XYY=            114.3262
  XXY=            101.1330  XXZ=             21.2926  XZZ=            126.4289  YZZ=             78.8884
  YYZ=             65.8003  XYZ=            -10.3904
 Hexadecapole moment (field-independent basis, Debye-Ang**3):
 XXXX=          -3223.4166 YYYY=          -1829.7601 ZZZZ=          -1207.1911 XXXY=           -492.9722
 XXXZ=           -527.5133 YYYX=           -377.5493 YYYZ=           -407.2501 ZZZX=           -556.5261
 ZZZY=           -242.1773 XXYY=          -1068.9431 XXZZ=           -742.7445 YYZZ=           -553.9350
 XXYZ=            -77.2568 YYXZ=           -210.7440 ZZXY=           -108.0986
 N-N= 1.150560099064D+03 E-N=-4.099315383987D+03  KE= 7.675830116999D+02
 D1PCM: PCM CHGder 1st derivatives, ID1Alg=3 FixD1E=F DoIter=F DoCFld=F I1PDM=0.
 Calling FoFJK, ICntrl=      2127 FMM=F ISym2X=0 I1Cent= 0 IOpClX= 0 NMat=1 NMatS=1 NMatT=0.
 -------------------------------------------------------------------
 Center     Atomic                   Forces (Hartrees/Bohr)
 Number     Number              X              Y              Z
 -------------------------------------------------------------------
      1        6          -0.000008540   -0.000000363   -0.000008137
      2        7           0.000002095    0.000017926    0.000017342
      3        8           0.000006371    0.000001164   -0.000000163
      4        6          -0.000023277   -0.000011661   -0.000016208
      5        6           0.000026692   -0.000005756   -0.000004203
      6        6           0.000019579    0.000000064   -0.000002769
      7        6           0.000001563    0.000004451    0.000001231
      8        6          -0.000005920    0.000001580    0.000000587
      9        6           0.000003154   -0.000002344   -0.000007402
     10        6           0.000006165    0.000000137    0.000009600
     11        6          -0.000015377    0.000001854    0.000002091
     12        6          -0.000010733   -0.000000196    0.000009525
     13        6           0.000004541    0.000003684   -0.000000259
     14        6          -0.000005349   -0.000008446    0.000002778
     15        6          -0.000001444    0.000001249   -0.000006046
     16        6          -0.000004908    0.000010527    0.000003836
     17        1           0.000002453    0.000001244   -0.000001687
     18        1           0.000004075   -0.000008297   -0.000001408
     19        1           0.000000862    0.000003285    0.000004176
     20        1           0.000000396   -0.000000098    0.000000236
     21        1           0.000000206    0.000001548    0.000000025
     22        1          -0.000000487   -0.000001451   -0.000000873
     23        1          -0.000000392   -0.000001800   -0.000001163
     24        1           0.000000656   -0.000000688   -0.000001258
     25        1           0.000003589   -0.000006256   -0.000006137
     26        1          -0.000004971    0.000001778    0.000001747
     27        1           0.000001207    0.000000126    0.000000859
     28        1           0.000003554    0.000000151    0.000003781
     29        9          -0.000005759   -0.000003411   -0.000000100
 -------------------------------------------------------------------
 Cartesian Forces:  Max     0.000026692 RMS     0.000007015

 GradGradGradGradGradGradGradGradGradGradGradGradGradGradGradGradGradGrad
 Berny optimization.
 FormGI is forming the generalized inverse of G from B-inverse, IUseBI=4.
 Internal  Forces:  Max     0.000014665 RMS     0.000003424
 Search for a local minimum.
 Step number   1 out of a maximum of   80 on scan point     1 out of    18
 All quantities printed in internal units (Hartrees-Bohrs-Radians)
 Mixed Optimization -- En-DIIS/RFO-DIIS
 Second derivative matrix not updated -- first step.
 ITU=  0
     Eigenvalues ---    0.00500   0.00931   0.01176   0.01495   0.01512
     Eigenvalues ---    0.02163   0.02173   0.02181   0.02183   0.02186
     Eigenvalues ---    0.02188   0.02189   0.02190   0.02191   0.02191
     Eigenvalues ---    0.02193   0.02199   0.02205   0.02253   0.02268
     Eigenvalues ---    0.02293   0.02388   0.02388   0.03812   0.05833
     Eigenvalues ---    0.06717   0.16000   0.16000   0.16000   0.16000
     Eigenvalues ---    0.16000   0.16000   0.16000   0.16000   0.16000
     Eigenvalues ---    0.16000   0.16000   0.17517   0.18464   0.22000
     Eigenvalues ---    0.22000   0.22000   0.22000   0.22000   0.22497
     Eigenvalues ---    0.23473   0.24488   0.24979   0.24993   0.25000
     Eigenvalues ---    0.30339   0.30356   0.33796   0.34449   0.35303
     Eigenvalues ---    0.35332   0.35484   0.35502   0.35504   0.35505
     Eigenvalues ---    0.35577   0.35580   0.35583   0.37275   0.42420
     Eigenvalues ---    0.42523   0.42820   0.43009   0.45965   0.46590
     Eigenvalues ---    0.46722   0.46865   0.46900   0.46930   0.46984
     Eigenvalues ---    0.47288   0.48414   0.54547   0.55586   0.95641
     Eigenvalues --- 1000.000001000.000001000.000001000.000001000.00000
     Eigenvalues --- 1000.000001000.000001000.000001000.000001000.00000
     Eigenvalues --- 1000.000001000.000001000.000001000.000001000.00000
     Eigenvalues --- 1000.000001000.000001000.000001000.000001000.00000
     Eigenvalues --- 1000.000001000.000001000.000001000.000001000.00000
     Eigenvalues --- 1000.000001000.000001000.000001000.000001000.00000
     Eigenvalues --- 1000.000001000.000001000.000001000.000001000.00000
     Eigenvalues --- 1000.000001000.000001000.000001000.000001000.00000
     Eigenvalues --- 1000.000001000.000001000.000001000.000001000.00000
     Eigenvalues --- 1000.000001000.000001000.000001000.000001000.00000
     Eigenvalues --- 1000.000001000.000001000.000001000.000001000.00000
     Eigenvalues --- 1000.000001000.000001000.000001000.000001000.00000
     Eigenvalues --- 1000.000001000.000001000.000001000.000001000.00000
     Eigenvalues --- 1000.000001000.000001000.00000
 RFO step:  Lambda=-1.91955335D-08 EMin= 4.99912752D-03
 Linear search not attempted -- first point.
 Iteration  1 RMS(Cart)=  0.00020751 RMS(Int)=  0.00000001
 Iteration  2 RMS(Cart)=  0.00000002 RMS(Int)=  0.00000000
 Iteration  1 RMS(Cart)=  0.00000000 RMS(Int)=  0.00000000
 Variable       Old X    -DE/DX   Delta X   Delta X   Delta X     New X
                                 (Linear)    (Quad)   (Total)
    R1        2.54615  -0.00000   0.00000  -0.00000  -0.00000   2.54614
    R2        2.30437   0.00000   0.00000   0.00000   0.00000   2.30437
    R3        2.07675  -0.00000   0.00000  -0.00000  -0.00000   2.07675
    R4        2.75433  -0.00000   0.00000  -0.00001  -0.00001   2.75432
    R5        1.90870   0.00000   0.00000   0.00000   0.00000   1.90870
    R6        2.87259  -0.00001   0.00000  -0.00005  -0.00005   2.87255
    R7        2.87293   0.00000   0.00000   0.00000   0.00000   2.87293
    R8        2.06580  -0.00000   0.00000  -0.00001  -0.00001   2.06579
    R9        2.63487  -0.00000   0.00000  -0.00000  -0.00000   2.63487
   R10        2.63601   0.00001   0.00000   0.00002   0.00002   2.63604
   R11        2.63052   0.00000   0.00000   0.00000   0.00000   2.63052
   R12        2.62599   0.00000   0.00000   0.00000   0.00000   2.62599
   R13        2.62987   0.00000   0.00000   0.00001   0.00001   2.62988
   R14        2.05139  -0.00000   0.00000  -0.00000  -0.00000   2.05139
   R15        2.63175  -0.00000   0.00000  -0.00001  -0.00001   2.63174
   R16        2.04867  -0.00000   0.00000  -0.00000  -0.00000   2.04867
   R17        2.63107   0.00001   0.00000   0.00001   0.00001   2.63108
   R18        2.04863   0.00000   0.00000   0.00000   0.00000   2.04863
   R19        2.63109  -0.00001   0.00000  -0.00001  -0.00001   2.63108
   R20        2.04864  -0.00000   0.00000  -0.00000  -0.00000   2.04864
   R21        2.05186  -0.00000   0.00000  -0.00000  -0.00000   2.05186
   R22        2.63335   0.00000   0.00000   0.00000   0.00000   2.63335
   R23        2.04896   0.00000   0.00000   0.00001   0.00001   2.04896
   R24        2.62829  -0.00000   0.00000  -0.00001  -0.00001   2.62828
   R25        2.04743  -0.00000   0.00000  -0.00000  -0.00000   2.04743
   R26        2.63210   0.00000   0.00000   0.00001   0.00001   2.63210
   R27        2.04749   0.00000   0.00000   0.00000   0.00000   2.04749
   R28        2.60957  -0.00000   0.00000  -0.00001  -0.00001   2.60957
   R29        2.04739  -0.00000   0.00000  -0.00000  -0.00000   2.04738
   R30        2.55537   0.00000   0.00000   0.00000   0.00000   2.55537
    A1        2.17046   0.00000   0.00000   0.00001   0.00001   2.17047
    A2        1.97559  -0.00000   0.00000   0.00000   0.00000   1.97559
    A3        2.13713  -0.00000   0.00000  -0.00001  -0.00001   2.13712
    A4        2.13062  -0.00001   0.00000  -0.00003  -0.00003   2.13059
    A5        2.07439  -0.00000   0.00000  -0.00003  -0.00003   2.07435
    A6        2.07815   0.00001   0.00000   0.00006   0.00006   2.07821
    A7        1.90152   0.00001   0.00000   0.00007   0.00007   1.90159
    A8        1.96136  -0.00001   0.00000  -0.00006  -0.00006   1.96130
    A9        1.86406   0.00000   0.00000   0.00002   0.00002   1.86407
   A10        1.96037   0.00000   0.00000   0.00000   0.00000   1.96037
   A11        1.89237  -0.00000   0.00000   0.00001   0.00001   1.89238
   A12        1.88040   0.00000   0.00000  -0.00004  -0.00004   1.88036
   A13        2.08970   0.00000   0.00000   0.00001   0.00001   2.08971
   A14        2.10912   0.00000   0.00000   0.00001   0.00001   2.10913
   A15        2.08364  -0.00000   0.00000  -0.00001  -0.00001   2.08363
   A16        2.16413  -0.00001   0.00000  -0.00003  -0.00003   2.16410
   A17        2.07465   0.00000   0.00000   0.00000   0.00000   2.07465
   A18        2.04420   0.00001   0.00000   0.00003   0.00003   2.04423
   A19        2.10134   0.00000   0.00000   0.00001   0.00001   2.10135
   A20        2.08739  -0.00000   0.00000  -0.00000  -0.00000   2.08739
   A21        2.09444  -0.00000   0.00000  -0.00000  -0.00000   2.09444
   A22        2.09475   0.00000   0.00000   0.00000   0.00000   2.09475
   A23        2.09140   0.00000   0.00000   0.00000   0.00000   2.09141
   A24        2.09703  -0.00000   0.00000  -0.00000  -0.00000   2.09702
   A25        2.09117   0.00000   0.00000   0.00000   0.00000   2.09117
   A26        2.09604  -0.00000   0.00000  -0.00001  -0.00001   2.09603
   A27        2.09597   0.00000   0.00000   0.00000   0.00000   2.09598
   A28        2.09612  -0.00000   0.00000  -0.00001  -0.00001   2.09611
   A29        2.09648  -0.00000   0.00000  -0.00000  -0.00000   2.09648
   A30        2.09057   0.00000   0.00000   0.00001   0.00001   2.09058
   A31        2.09933   0.00000   0.00000   0.00001   0.00001   2.09934
   A32        2.09225  -0.00000   0.00000  -0.00001  -0.00001   2.09224
   A33        2.09159  -0.00000   0.00000   0.00000   0.00000   2.09159
   A34        2.11107  -0.00000   0.00000  -0.00002  -0.00002   2.11105
   A35        2.07821  -0.00000   0.00000  -0.00003  -0.00003   2.07818
   A36        2.09391   0.00001   0.00000   0.00005   0.00005   2.09395
   A37        2.09737  -0.00000   0.00000  -0.00001  -0.00001   2.09736
   A38        2.08954   0.00000   0.00000   0.00001   0.00001   2.08955
   A39        2.09628  -0.00000   0.00000  -0.00000  -0.00000   2.09628
   A40        2.09398   0.00001   0.00000   0.00003   0.00003   2.09400
   A41        2.10170  -0.00000   0.00000  -0.00001  -0.00001   2.10169
   A42        2.08751  -0.00000   0.00000  -0.00002  -0.00002   2.08749
   A43        2.06489  -0.00000   0.00000  -0.00002  -0.00002   2.06487
   A44        2.12977  -0.00000   0.00000  -0.00001  -0.00001   2.12976
   A45        2.08853   0.00001   0.00000   0.00003   0.00003   2.08856
   A46        2.15486  -0.00000   0.00000  -0.00001  -0.00001   2.15485
   A47        2.05768  -0.00001   0.00000  -0.00002  -0.00002   2.05766
   A48        2.07064   0.00001   0.00000   0.00003   0.00003   2.07067
    D1        0.01976   0.00000   0.00000   0.00019   0.00019   0.01996
    D2       -3.13032   0.00000   0.00000  -0.00004  -0.00004  -3.13035
    D3       -3.11915   0.00000   0.00000   0.00010   0.00010  -3.11905
    D4        0.01395  -0.00000   0.00000  -0.00013  -0.00013   0.01382
    D5        2.74145  -0.00000   0.00000  -0.00020  -0.00020   2.74126
    D6       -1.35759  -0.00000   0.00000  -0.00018  -0.00018  -1.35777
    D7        0.70081  -0.00001   0.00000  -0.00025  -0.00025   0.70056
    D8       -0.39163   0.00000   0.00000   0.00004   0.00004  -0.39160
    D9        1.79251   0.00000   0.00000   0.00005   0.00005   1.79256
   D10       -2.43227  -0.00000   0.00000  -0.00002  -0.00002  -2.43229
   D11       -1.65429  -0.00001   0.00000  -0.00034  -0.00034  -1.65463
   D12        1.44631  -0.00001   0.00000  -0.00028  -0.00028   1.44603
   D13        2.44417  -0.00000   0.00000  -0.00032  -0.00032   2.44385
   D14       -0.73842   0.00000   0.00000  -0.00026  -0.00026  -0.73868
   D15        0.36825   0.00000   0.00000  -0.00028  -0.00028   0.36797
   D16       -2.81435   0.00000   0.00000  -0.00022  -0.00022  -2.81457
   D17       -0.26201  -0.00000   0.00000  -0.00016  -0.00016  -0.26217
   D18        2.90227  -0.00000   0.00000   0.00000  -0.00000   2.90227
   D19        1.88953   0.00000   0.00000  -0.00011  -0.00011   1.88942
   D20       -1.22937   0.00000   0.00000   0.00005   0.00005  -1.22932
   D21       -2.31072  -0.00000   0.00000  -0.00012  -0.00012  -2.31084
   D22        0.85357   0.00000   0.00000   0.00004   0.00004   0.85360
   D23        3.10315   0.00000   0.00000   0.00005   0.00005   3.10320
   D24       -0.04291   0.00000   0.00000   0.00006   0.00006  -0.04285
   D25        0.00196  -0.00000   0.00000  -0.00001  -0.00001   0.00195
   D26        3.13908   0.00000   0.00000  -0.00000  -0.00000   3.13908
   D27       -3.09710  -0.00000   0.00000  -0.00004  -0.00004  -3.09714
   D28        0.05092  -0.00000   0.00000  -0.00003  -0.00003   0.05089
   D29        0.00363   0.00000   0.00000   0.00002   0.00002   0.00366
   D30       -3.13153   0.00000   0.00000   0.00003   0.00003  -3.13150
   D31       -3.11641   0.00000   0.00000   0.00006   0.00006  -3.11634
   D32        0.02735   0.00000   0.00000   0.00018   0.00018   0.02753
   D33        0.00286  -0.00000   0.00000  -0.00009  -0.00009   0.00277
   D34       -3.13657   0.00000   0.00000   0.00002   0.00002  -3.13655
   D35        3.12047   0.00000   0.00000   0.00005   0.00005   3.12052
   D36       -0.02188   0.00000   0.00000  -0.00001  -0.00001  -0.02189
   D37        0.00001   0.00000   0.00000   0.00020   0.00020   0.00021
   D38        3.14085   0.00000   0.00000   0.00014   0.00014   3.14098
   D39       -0.00481  -0.00000   0.00000  -0.00001  -0.00001  -0.00482
   D40        3.13417  -0.00000   0.00000  -0.00001  -0.00001   3.13416
   D41        3.14127  -0.00000   0.00000  -0.00001  -0.00001   3.14126
   D42       -0.00293  -0.00000   0.00000  -0.00002  -0.00002  -0.00295
   D43        0.00206   0.00000   0.00000   0.00001   0.00001   0.00207
   D44        3.13994   0.00000   0.00000   0.00001   0.00001   3.13995
   D45       -3.13691   0.00000   0.00000   0.00002   0.00002  -3.13690
   D46        0.00096   0.00000   0.00000   0.00002   0.00002   0.00098
   D47        0.00351   0.00000   0.00000   0.00000   0.00000   0.00352
   D48        3.13890  -0.00000   0.00000  -0.00001  -0.00001   3.13889
   D49       -3.13436  -0.00000   0.00000  -0.00000  -0.00000  -3.13436
   D50        0.00102  -0.00000   0.00000  -0.00001  -0.00001   0.00101
   D51       -0.00638  -0.00000   0.00000  -0.00002  -0.00002  -0.00640
   D52        3.12879  -0.00000   0.00000  -0.00003  -0.00003   3.12875
   D53        3.14140  -0.00000   0.00000  -0.00001  -0.00001   3.14139
   D54       -0.00662  -0.00000   0.00000  -0.00002  -0.00002  -0.00664
   D55       -0.00278  -0.00000   0.00000  -0.00004  -0.00004  -0.00282
   D56        3.14100  -0.00000   0.00000  -0.00005  -0.00005   3.14094
   D57        3.13663  -0.00000   0.00000  -0.00015  -0.00015   3.13648
   D58       -0.00278  -0.00000   0.00000  -0.00017  -0.00017  -0.00295
   D59       -0.00025   0.00000   0.00000   0.00008   0.00008  -0.00017
   D60       -3.13915   0.00000   0.00000   0.00009   0.00009  -3.13906
   D61        3.13915   0.00000   0.00000   0.00009   0.00009   3.13925
   D62        0.00025   0.00000   0.00000   0.00010   0.00010   0.00035
   D63        0.00300   0.00000   0.00000   0.00002   0.00002   0.00302
   D64       -3.13830   0.00000   0.00000   0.00002   0.00002  -3.13828
   D65       -3.14126   0.00000   0.00000   0.00001   0.00001  -3.14125
   D66        0.00062   0.00000   0.00000   0.00001   0.00001   0.00063
   D67       -0.00293  -0.00000   0.00000  -0.00016  -0.00016  -0.00310
   D68        3.13943  -0.00000   0.00000  -0.00010  -0.00010   3.13932
   D69        3.13837  -0.00000   0.00000  -0.00017  -0.00017   3.13821
   D70       -0.00245  -0.00000   0.00000  -0.00010  -0.00010  -0.00256
         Item               Value     Threshold  Converged?
 Maximum Force            0.000015     0.002500     YES
 RMS     Force            0.000003     0.001667     YES
 Maximum Displacement     0.000992     0.010000     YES
 RMS     Displacement     0.000208     0.006667     YES
 Predicted change in Energy=-9.597765D-09
 Optimization completed.
    -- Stationary point found.
                           ----------------------------
                           !   Optimized Parameters   !
                           ! (Angstroms and Degrees)  !
 --------------------------                            --------------------------
 ! Name  Definition              Value          Derivative Info.                !
 --------------------------------------------------------------------------------
 ! R1    R(1,2)                  1.3474         -DE/DX =    0.0                 !
 ! R2    R(1,3)                  1.2194         -DE/DX =    0.0                 !
 ! R3    R(1,17)                 1.099          -DE/DX =    0.0                 !
 ! R4    R(2,4)                  1.4575         -DE/DX =    0.0                 !
 ! R5    R(2,18)                 1.01           -DE/DX =    0.0                 !
 ! R6    R(4,5)                  1.5201         -DE/DX =    0.0                 !
 ! R7    R(4,6)                  1.5203         -DE/DX =    0.0                 !
 ! R8    R(4,19)                 1.0932         -DE/DX =    0.0                 !
 ! R9    R(5,7)                  1.3943         -DE/DX =    0.0                 !
 ! R10   R(5,11)                 1.3949         -DE/DX =    0.0                 !
 ! R11   R(6,12)                 1.392          -DE/DX =    0.0                 !
 ! R12   R(6,16)                 1.3896         -DE/DX =    0.0                 !
 ! R13   R(7,8)                  1.3917         -DE/DX =    0.0                 !
 ! R14   R(7,20)                 1.0855         -DE/DX =    0.0                 !
 ! R15   R(8,9)                  1.3927         -DE/DX =    0.0                 !
 ! R16   R(8,21)                 1.0841         -DE/DX =    0.0                 !
 ! R17   R(9,10)                 1.3923         -DE/DX =    0.0                 !
 ! R18   R(9,22)                 1.0841         -DE/DX =    0.0                 !
 ! R19   R(10,11)                1.3923         -DE/DX =    0.0                 !
 ! R20   R(10,23)                1.0841         -DE/DX =    0.0                 !
 ! R21   R(11,24)                1.0858         -DE/DX =    0.0                 !
 ! R22   R(12,13)                1.3935         -DE/DX =    0.0                 !
 ! R23   R(12,25)                1.0843         -DE/DX =    0.0                 !
 ! R24   R(13,14)                1.3908         -DE/DX =    0.0                 !
 ! R25   R(13,26)                1.0835         -DE/DX =    0.0                 !
 ! R26   R(14,15)                1.3928         -DE/DX =    0.0                 !
 ! R27   R(14,27)                1.0835         -DE/DX =    0.0                 !
 ! R28   R(15,16)                1.3809         -DE/DX =    0.0                 !
 ! R29   R(15,28)                1.0834         -DE/DX =    0.0                 !
 ! R30   R(16,29)                1.3522         -DE/DX =    0.0                 !
 ! A1    A(2,1,3)              124.358          -DE/DX =    0.0                 !
 ! A2    A(2,1,17)             113.193          -DE/DX =    0.0                 !
 ! A3    A(3,1,17)             122.4488         -DE/DX =    0.0                 !
 ! A4    A(1,2,4)              122.0757         -DE/DX =    0.0                 !
 ! A5    A(1,2,18)             118.8535         -DE/DX =    0.0                 !
 ! A6    A(4,2,18)             119.069          -DE/DX =    0.0                 !
 ! A7    A(2,4,5)              108.9489         -DE/DX =    0.0                 !
 ! A8    A(2,4,6)              112.3779         -DE/DX =    0.0                 !
 ! A9    A(2,4,19)             106.8026         -DE/DX =    0.0                 !
 ! A10   A(5,4,6)              112.3207         -DE/DX =    0.0                 !
 ! A11   A(5,4,19)             108.4248         -DE/DX =    0.0                 !
 ! A12   A(6,4,19)             107.7387         -DE/DX =    0.0                 !
 ! A13   A(4,5,7)              119.7312         -DE/DX =    0.0                 !
 ! A14   A(4,5,11)             120.8437         -DE/DX =    0.0                 !
 ! A15   A(7,5,11)             119.384          -DE/DX =    0.0                 !
 ! A16   A(4,6,12)             123.9954         -DE/DX =    0.0                 !
 ! A17   A(4,6,16)             118.8685         -DE/DX =    0.0                 !
 ! A18   A(12,6,16)            117.124          -DE/DX =    0.0                 !
 ! A19   A(5,7,8)              120.398          -DE/DX =    0.0                 !
 ! A20   A(5,7,20)             119.5988         -DE/DX =    0.0                 !
 ! A21   A(8,7,20)             120.0027         -DE/DX =    0.0                 !
 ! A22   A(7,8,9)              120.0204         -DE/DX =    0.0                 !
 ! A23   A(7,8,21)             119.8286         -DE/DX =    0.0                 !
 ! A24   A(9,8,21)             120.1508         -DE/DX =    0.0                 !
 ! A25   A(8,9,10)             119.815          -DE/DX =    0.0                 !
 ! A26   A(8,9,22)             120.0943         -DE/DX =    0.0                 !
 ! A27   A(10,9,22)            120.0904         -DE/DX =    0.0                 !
 ! A28   A(9,10,11)            120.0987         -DE/DX =    0.0                 !
 ! A29   A(9,10,23)            120.1197         -DE/DX =    0.0                 !
 ! A30   A(11,10,23)           119.7807         -DE/DX =    0.0                 !
 ! A31   A(5,11,10)            120.2829         -DE/DX =    0.0                 !
 ! A32   A(5,11,24)            119.877          -DE/DX =    0.0                 !
 ! A33   A(10,11,24)           119.8391         -DE/DX =    0.0                 !
 ! A34   A(6,12,13)            120.9554         -DE/DX =    0.0                 !
 ! A35   A(6,12,25)            119.0724         -DE/DX =    0.0                 !
 ! A36   A(13,12,25)           119.9721         -DE/DX =    0.0                 !
 ! A37   A(12,13,14)           120.1702         -DE/DX =    0.0                 !
 ! A38   A(12,13,26)           119.7217         -DE/DX =    0.0                 !
 ! A39   A(14,13,26)           120.108          -DE/DX =    0.0                 !
 ! A40   A(13,14,15)           119.976          -DE/DX =    0.0                 !
 ! A41   A(13,14,27)           120.4183         -DE/DX =    0.0                 !
 ! A42   A(15,14,27)           119.6055         -DE/DX =    0.0                 !
 ! A43   A(14,15,16)           118.3093         -DE/DX =    0.0                 !
 ! A44   A(14,15,28)           122.0269         -DE/DX =    0.0                 !
 ! A45   A(16,15,28)           119.6638         -DE/DX =    0.0                 !
 ! A46   A(6,16,15)            123.4646         -DE/DX =    0.0                 !
 ! A47   A(6,16,29)            117.8965         -DE/DX =    0.0                 !
 ! A48   A(15,16,29)           118.6388         -DE/DX =    0.0                 !
 ! D1    D(3,1,2,4)              1.1324         -DE/DX =    0.0                 !
 ! D2    D(3,1,2,18)          -179.3539         -DE/DX =    0.0                 !
 ! D3    D(17,1,2,4)          -178.7141         -DE/DX =    0.0                 !
 ! D4    D(17,1,2,18)            0.7995         -DE/DX =    0.0                 !
 ! D5    D(1,2,4,5)            157.0737         -DE/DX =    0.0                 !
 ! D6    D(1,2,4,6)            -77.7839         -DE/DX =    0.0                 !
 ! D7    D(1,2,4,19)            40.1537         -DE/DX =    0.0                 !
 ! D8    D(18,2,4,5)           -22.4389         -DE/DX =    0.0                 !
 ! D9    D(18,2,4,6)           102.7034         -DE/DX =    0.0                 !
 ! D10   D(18,2,4,19)         -139.3589         -DE/DX =    0.0                 !
 ! D11   D(2,4,5,7)            -94.7836         -DE/DX =    0.0                 !
 ! D12   D(2,4,5,11)            82.8673         -DE/DX =    0.0                 !
 ! D13   D(6,4,5,7)            140.0407         -DE/DX =    0.0                 !
 ! D14   D(6,4,5,11)           -42.3084         -DE/DX =    0.0                 !
 ! D15   D(19,4,5,7)            21.0989         -DE/DX =    0.0                 !
 ! D16   D(19,4,5,11)         -161.2502         -DE/DX =    0.0                 !
 ! D17   D(2,4,6,12)           -15.0121         -DE/DX =    0.0                 !
 ! D18   D(2,4,6,16)           166.288          -DE/DX =    0.0                 !
 ! D19   D(5,4,6,12)           108.2621         -DE/DX =    0.0                 !
 ! D20   D(5,4,6,16)           -70.4378         -DE/DX =    0.0                 !
 ! D21   D(19,4,6,12)         -132.3943         -DE/DX =    0.0                 !
 ! D22   D(19,4,6,16)           48.9057         -DE/DX =    0.0                 !
 ! D23   D(4,5,7,8)            177.7975         -DE/DX =    0.0                 !
 ! D24   D(4,5,7,20)            -2.4586         -DE/DX =    0.0                 !
 ! D25   D(11,5,7,8)             0.1121         -DE/DX =    0.0                 !
 ! D26   D(11,5,7,20)          179.856          -DE/DX =    0.0                 !
 ! D27   D(4,5,11,10)         -177.4508         -DE/DX =    0.0                 !
 ! D28   D(4,5,11,24)            2.9175         -DE/DX =    0.0                 !
 ! D29   D(7,5,11,10)            0.2082         -DE/DX =    0.0                 !
 ! D30   D(7,5,11,24)         -179.4236         -DE/DX =    0.0                 !
 ! D31   D(4,6,12,13)         -178.5569         -DE/DX =    0.0                 !
 ! D32   D(4,6,12,25)            1.5672         -DE/DX =    0.0                 !
 ! D33   D(16,6,12,13)           0.1639         -DE/DX =    0.0                 !
 ! D34   D(16,6,12,25)        -179.712          -DE/DX =    0.0                 !
 ! D35   D(4,6,16,15)          178.7898         -DE/DX =    0.0                 !
 ! D36   D(4,6,16,29)           -1.2538         -DE/DX =    0.0                 !
 ! D37   D(12,6,16,15)           0.0008         -DE/DX =    0.0                 !
 ! D38   D(12,6,16,29)         179.9572         -DE/DX =    0.0                 !
 ! D39   D(5,7,8,9)             -0.2756         -DE/DX =    0.0                 !
 ! D40   D(5,7,8,21)           179.575          -DE/DX =    0.0                 !
 ! D41   D(20,7,8,9)           179.9816         -DE/DX =    0.0                 !
 ! D42   D(20,7,8,21)           -0.1679         -DE/DX =    0.0                 !
 ! D43   D(7,8,9,10)             0.1181         -DE/DX =    0.0                 !
 ! D44   D(7,8,9,22)           179.9051         -DE/DX =    0.0                 !
 ! D45   D(21,8,9,10)         -179.732          -DE/DX =    0.0                 !
 ! D46   D(21,8,9,22)            0.055          -DE/DX =    0.0                 !
 ! D47   D(8,9,10,11)            0.2012         -DE/DX =    0.0                 !
 ! D48   D(8,9,10,23)          179.8456         -DE/DX =    0.0                 !
 ! D49   D(22,9,10,11)        -179.5858         -DE/DX =    0.0                 !
 ! D50   D(22,9,10,23)           0.0586         -DE/DX =    0.0                 !
 ! D51   D(9,10,11,5)           -0.3656         -DE/DX =    0.0                 !
 ! D52   D(9,10,11,24)         179.2663         -DE/DX =    0.0                 !
 ! D53   D(23,10,11,5)         179.9888         -DE/DX =    0.0                 !
 ! D54   D(23,10,11,24)         -0.3793         -DE/DX =    0.0                 !
 ! D55   D(6,12,13,14)          -0.1591         -DE/DX =    0.0                 !
 ! D56   D(6,12,13,26)         179.9659         -DE/DX =    0.0                 !
 ! D57   D(25,12,13,14)        179.7156         -DE/DX =    0.0                 !
 ! D58   D(25,12,13,26)         -0.1593         -DE/DX =    0.0                 !
 ! D59   D(12,13,14,15)         -0.0143         -DE/DX =    0.0                 !
 ! D60   D(12,13,14,27)       -179.8602         -DE/DX =    0.0                 !
 ! D61   D(26,13,14,15)        179.8602         -DE/DX =    0.0                 !
 ! D62   D(26,13,14,27)          0.0143         -DE/DX =    0.0                 !
 ! D63   D(13,14,15,16)          0.1719         -DE/DX =    0.0                 !
 ! D64   D(13,14,15,28)       -179.8114         -DE/DX =    0.0                 !
 ! D65   D(27,14,15,16)       -179.981          -DE/DX =    0.0                 !
 ! D66   D(27,14,15,28)          0.0358         -DE/DX =    0.0                 !
 ! D67   D(14,15,16,6)          -0.1681         -DE/DX =    0.0                 !
 ! D68   D(14,15,16,29)        179.8758         -DE/DX =    0.0                 !
 ! D69   D(28,15,16,6)         179.8156         -DE/DX =    0.0                 !
 ! D70   D(28,15,16,29)         -0.1405         -DE/DX =    0.0                 !
 --------------------------------------------------------------------------------
 Iteration  1 RMS(Cart)=  0.03441973 RMS(Int)=  0.02390509
 Iteration  2 RMS(Cart)=  0.01295850 RMS(Int)=  0.02299064
 Iteration  3 RMS(Cart)=  0.00489424 RMS(Int)=  0.02280143
 Iteration  4 RMS(Cart)=  0.00185159 RMS(Int)=  0.02275287
 Iteration  5 RMS(Cart)=  0.00070032 RMS(Int)=  0.02273781
 Iteration  6 RMS(Cart)=  0.00026481 RMS(Int)=  0.02273259
 Iteration  7 RMS(Cart)=  0.00010012 RMS(Int)=  0.02273069
 Iteration  8 RMS(Cart)=  0.00003785 RMS(Int)=  0.02272998
 Iteration  9 RMS(Cart)=  0.00001431 RMS(Int)=  0.02272971
 Iteration 10 RMS(Cart)=  0.00000541 RMS(Int)=  0.02272961
 Iteration 11 RMS(Cart)=  0.00000204 RMS(Int)=  0.02272957
 Iteration 12 RMS(Cart)=  0.00000077 RMS(Int)=  0.02272956
 Iteration  1 RMS(Cart)=  0.03424951 RMS(Int)=  0.01493686
 Iteration  2 RMS(Cart)=  0.02627768 RMS(Int)=  0.01613642
 Iteration  3 RMS(Cart)=  0.01636240 RMS(Int)=  0.01856024
 Iteration  4 RMS(Cart)=  0.01018449 RMS(Int)=  0.02050768
 Iteration  5 RMS(Cart)=  0.00633893 RMS(Int)=  0.02184377
 Iteration  6 RMS(Cart)=  0.00394565 RMS(Int)=  0.02271467
 Iteration  7 RMS(Cart)=  0.00245612 RMS(Int)=  0.02327023
 Iteration  8 RMS(Cart)=  0.00152898 RMS(Int)=  0.02362090
 Iteration  9 RMS(Cart)=  0.00095186 RMS(Int)=  0.02384100
 Iteration 10 RMS(Cart)=  0.00059259 RMS(Int)=  0.02397869
 Iteration 11 RMS(Cart)=  0.00036893 RMS(Int)=  0.02406466
 Iteration 12 RMS(Cart)=  0.00022969 RMS(Int)=  0.02411829
 Iteration 13 RMS(Cart)=  0.00014300 RMS(Int)=  0.02415171
 Iteration 14 RMS(Cart)=  0.00008903 RMS(Int)=  0.02417254
 Iteration 15 RMS(Cart)=  0.00005543 RMS(Int)=  0.02418551
 Iteration 16 RMS(Cart)=  0.00003451 RMS(Int)=  0.02419358
 Iteration 17 RMS(Cart)=  0.00002148 RMS(Int)=  0.02419861
 Iteration 18 RMS(Cart)=  0.00001338 RMS(Int)=  0.02420175
 Iteration 19 RMS(Cart)=  0.00000833 RMS(Int)=  0.02420370
 Iteration 20 RMS(Cart)=  0.00000518 RMS(Int)=  0.02420491
 Iteration 21 RMS(Cart)=  0.00000323 RMS(Int)=  0.02420567
 Iteration 22 RMS(Cart)=  0.00000201 RMS(Int)=  0.02420614
 Iteration 23 RMS(Cart)=  0.00000125 RMS(Int)=  0.02420643
 Iteration 24 RMS(Cart)=  0.00000078 RMS(Int)=  0.02420661
 GradGradGradGradGradGradGradGradGradGradGradGradGradGradGradGradGradGrad

                          Input orientation:                          
 ---------------------------------------------------------------------
 Center     Atomic      Atomic             Coordinates (Angstroms)
 Number     Number       Type             X           Y           Z
 ---------------------------------------------------------------------
      1          6           0       -0.118773   -3.891565   -0.104273
      2          7           0       -1.143786   -3.020381   -0.203213
      3          8           0        1.011987   -3.673900   -0.509588
      4          6           0       -0.993781   -1.716675   -0.841122
      5          6           0       -2.448614   -1.426973   -1.173271
      6          6           0       -0.401373   -0.642773    0.057254
      7          6           0       -2.932895   -1.697129   -2.452615
      8          6           0       -4.273088   -1.480143   -2.758660
      9          6           0       -5.140992   -0.995777   -1.783102
     10          6           0       -4.663309   -0.727425   -0.503078
     11          6           0       -3.320818   -0.938700   -0.200252
     12          6           0       -0.069577   -0.842425    1.395471
     13          6           0        0.365233    0.212362    2.196105
     14          6           0        0.450906    1.498487    1.673510
     15          6           0        0.088204    1.735503    0.350475
     16          6           0       -0.339844    0.666456   -0.412393
     17          1           0       -0.399457   -4.837375    0.382624
     18          1           0       -2.045730   -3.283698    0.170418
     19          1           0       -0.424150   -1.740264   -1.773884
     20          1           0       -2.256703   -2.074985   -3.213175
     21          1           0       -4.638274   -1.686807   -3.758308
     22          1           0       -6.184875   -0.824872   -2.020626
     23          1           0       -5.334029   -0.347876    0.259409
     24          1           0       -2.950247   -0.716696    0.795951
     25          1           0       -0.145529   -1.841361    1.811921
     26          1           0        0.630601    0.027016    3.230238
     27          1           0        0.786606    2.322329    2.292471
     28          1           0        0.127173    2.726675   -0.087967
     29          9           0       -0.711968    0.895776   -1.692516
 ---------------------------------------------------------------------
                    Distance matrix (angstroms):
                    1          2          3          4          5
     1  C    0.000000
     2  N    1.348853   0.000000
     3  O    1.220769   2.273393   0.000000
     4  C    2.457383   1.459136   2.822012   0.000000
     5  C    3.555999   2.276518   4.179105   1.520128   0.000000
     6  C    3.265058   2.504404   3.392142   1.520294   2.514032
     7  C    4.271948   3.164129   4.821315   2.521399   1.394357
     8  C    5.488083   4.323791   6.148408   3.806147   2.417642
     9  C    6.035457   4.751076   6.830325   4.313511   2.794052
    10  C    5.551904   4.211248   6.394588   3.815538   2.417313
    11  C    4.356801   3.012121   5.133246   2.535953   1.394961
    12  C    3.398369   2.907440   3.579984   2.573094   3.549641
    13  C    4.729505   4.299359   4.779341   3.846147   4.685920
    14  C    5.704184   5.146388   5.642191   4.329869   5.006965
    15  C    5.649206   4.943966   5.554703   3.808953   4.331108
    16  C    4.573770   3.779265   4.547042   2.508138   3.067294
    17  H    1.100186   2.049073   2.035164   3.404342   4.272084
    18  H    2.039147   1.011157   3.156628   2.141348   2.327068
    19  H    2.740246   2.150251   2.720272   1.093198   2.134793
    20  H    4.187598   3.345479   4.533238   2.711087   2.148943
    21  H    6.216013   5.160287   6.813823   4.668319   3.397726
    22  H    7.062195   5.791012   7.886382   5.397591   3.878167
    23  H    6.315765   4.991436   7.205950   4.682150   3.397447
    24  H    4.348269   3.093314   5.113589   2.740023   2.152665
    25  H    2.806395   2.539167   3.176074   2.788138   3.793058
    26  H    5.199597   4.921754   5.275276   4.717525   5.566555
    27  H    6.721352   6.204788   6.622469   5.413200   6.044442
    28  H    6.622828   5.887042   6.475185   4.644043   5.006531
    29  F    5.078684   4.211979   5.025264   2.762099   2.946305
                    6          7          8          9         10
     6  C    0.000000
     7  C    3.717487   0.000000
     8  C    4.860117   1.391713   0.000000
     9  C    5.096618   2.411605   1.392689   0.000000
    10  C    4.299447   2.781250   2.409669   1.392356   0.000000
    11  C    2.945682   2.408077   2.783061   2.412821   1.392345
    12  C    1.393116   4.872050   5.944156   5.987161   4.971930
    13  C    2.427678   6.011189   6.994876   6.900159   5.784032
    14  C    2.814900   6.219886   7.129691   7.031277   5.987272
    15  C    2.445784   5.363516   6.247237   6.273479   5.419543
    16  C    1.392277   4.058688   5.057990   5.262403   4.543510
    17  H    4.207203   4.931332   6.011962   6.475369   5.988038
    18  H    3.113070   3.191327   4.097979   4.316419   3.720196
    19  H    2.134964   2.599296   3.981429   4.775244   4.539963
    20  H    4.023579   1.085571   2.150868   3.395427   3.866821
    21  H    5.796539   2.147850   1.084144   2.152136   3.393754
    22  H    6.148141   3.394528   2.151512   1.084120   2.151187
    23  H    4.945596   3.865359   3.393577   2.151485   1.084116
    24  H    2.654787   3.393336   3.868853   3.395404   2.149925
    25  H    2.140309   5.096712   6.169070   6.212395   5.197154
    26  H    3.403147   6.925748   7.885720   7.713038   6.521680
    27  H    3.898630   7.246141   8.097729   7.921902   6.842344
    28  H    3.413741   5.875849   6.647722   6.669609   5.920459
    29  F    2.350595   3.497631   4.411715   4.816891   4.434258
                   11         12         13         14         15
    11  C    0.000000
    12  C    3.623005   0.000000
    13  C    4.544716   1.393789   0.000000
    14  C    4.865878   2.414141   1.390886   0.000000
    15  C    4.367618   2.786148   2.408953   1.392176   0.000000
    16  C    3.392305   2.370261   2.739999   2.380873   1.381323
    17  H    4.906502   4.134527   5.419715   6.521707   6.591022
    18  H    2.694859   3.371313   4.705166   5.600159   5.456966
    19  H    3.392567   3.313102   4.494072   4.810380   4.105650
    20  H    3.391341   5.248080   6.431704   6.631783   5.719966
    21  H    3.867185   6.938834   8.006058   8.096327   7.136799
    22  H    3.395517   7.004776   7.858790   7.942180   7.178381
    23  H    2.147878   5.408296   6.045349   6.234919   5.809421
    24  H    1.085832   2.945079   3.716986   4.152709   3.929874
    25  H    3.866018   1.084930   2.150873   3.395509   3.870970
    26  H    5.321144   2.147684   1.083607   2.149632   3.392072
    27  H    5.806798   3.399018   2.153787   1.083753   2.145572
    28  H    5.033509   3.870112   3.405206   2.171647   1.084515
    29  F    3.521115   3.601343   4.092528   3.611879   2.349303
                   16         17         18         19         20
    16  C    0.000000
    17  H    5.561274   0.000000
    18  H    4.342054   2.273578   0.000000
    19  H    2.766418   3.774021   2.965134   0.000000
    20  H    4.362824   4.899993   3.599194   2.354113   0.000000
    21  H    5.933759   6.711257   4.970537   4.658288   2.473810
    22  H    6.242984   7.439546   5.289520   5.838217   4.291328
    23  H    5.140240   6.672389   4.409068   5.493627   4.950927
    24  H    3.191772   4.863884   2.792659   3.746053   4.289411
    25  H    3.357748   3.329185   2.895796   3.598033   5.455568
    26  H    3.823533   5.729942   5.242716   5.410823   7.366987
    27  H    3.365575   7.504374   6.629689   5.874166   7.675301
    28  H    2.137255   7.596950   6.396316   4.806226   6.205298
    29  F    1.352693   6.105153   4.766282   2.652954   3.677503
                   21         22         23         24         25
    21  H    0.000000
    22  H    2.480816   0.000000
    23  H    4.291720   2.479924   0.000000
    24  H    4.952962   4.290411   2.471097   0.000000
    25  H    7.157939   7.224635   5.617946   3.188025   0.000000
    26  H    8.918408   8.645691   6.674067   4.393327   2.470796
    27  H    9.061701   8.781185   6.980366   5.043740   4.293730
    28  H    7.460544   7.496038   6.276803   4.701981   4.954886
    29  F    5.133529   5.746389   5.169152   3.715162   4.482616
                   26         27         28         29
    26  H    0.000000
    27  H    2.484391   0.000000
    28  H    4.307212   2.502966   0.000000
    29  F    5.175977   4.490089   2.575058   0.000000
 Symmetry turned off by external request.
 Stoichiometry    C14H12FNO
 Framework group  C1[X(C14H12FNO)]
 Deg. of freedom    81
 Full point group                 C1      NOp   1
 Rotational constants (GHZ):           0.6255653           0.4026700           0.3028728
 Standard basis: 6-311+G(d) (5D, 7F)
   410 basis functions,   672 primitive gaussians,   427 cartesian basis functions
    60 alpha electrons       60 beta electrons
       nuclear repulsion energy      1155.4132832152 Hartrees.
 NAtoms=   29 NActive=   29 NUniq=   29 SFac= 1.00D+00 NAtFMM=   60 NAOKFM=F Big=F
 Integral buffers will be    131072 words long.
 Raffenetti 2 integral format.
 Two-electron integral symmetry is turned off.
 ------------------------------------------------------------------------------
 Polarizable Continuum Model (PCM)
 =================================
 Model                : PCM.
 Atomic radii         : UFF (Universal Force Field).
 Polarization charges : Total charges.
 Charge compensation  : None.
 Solution method      : On-the-fly selection.
 Cavity type          : Scaled VdW (van der Waals Surface) (Alpha=1.100).
 Cavity algorithm     : GePol (No added spheres)
                        Default sphere list used, NSphG=   29.
                        Lebedev-Laikov grids with approx.  5.0 points / Ang**2.
                        Smoothing algorithm: York/Karplus (Gamma=1.0000).
                        Polarization charges: spherical gaussians, with
                                              point-specific exponents (IZeta= 3).
                        Self-potential: point-specific (ISelfS= 7).
                        Self-field    : sphere-specific E.n sum rule (ISelfD= 2).
 1st derivatives      : Analytical E(r).r(x)/FMM algorithm (CHGder, D1EAlg=3).
                        Cavity 1st derivative terms included.
 Solvent              : DiMethylSulfoxide, Eps=  46.826000 Eps(inf)=   2.007889
 ------------------------------------------------------------------------------
 One-electron integrals computed using PRISM.
 NBasis=   410 RedAO= T EigKep=  1.19D-06  NBF=   410
 NBsUse=   409 1.00D-06 EigRej=  8.13D-07 NBFU=   409
 Initial guess from the checkpoint file:  "/home/aikhl/works/aikhl/Gau-3655.chk"
 B after Tr=    -0.004853   -0.025453    0.006272
         Rot=    0.999995    0.002065    0.001128    0.002299 Ang=   0.38 deg.
 ExpMin= 4.38D-02 ExpMax= 1.14D+04 ExpMxC= 1.72D+03 IAcc=3 IRadAn=         5 AccDes= 0.00D+00
 Harris functional with IExCor= 1009 and IRadAn=       5 diagonalized for initial guess.
 HarFok:  IExCor= 1009 AccDes= 0.00D+00 IRadAn=         5 IDoV= 1 UseB2=F ITyADJ=14
 ICtDFT=  3500011 ScaDFX=  1.000000  1.000000  1.000000  1.000000
 FoFCou: FMM=F IPFlag=           0 FMFlag=      100000 FMFlg1=           0
         NFxFlg=           0 DoJE=T BraDBF=F KetDBF=T FulRan=T
         wScrn=  0.000000 ICntrl=       500 IOpCl=  0 I1Cent=   200000004 NGrid=           0
         NMat0=    1 NMatS0=      1 NMatT0=    0 NMatD0=    1 NMtDS0=    0 NMtDT0=    0
 Symmetry not used in FoFCou.
 Requested convergence on RMS density matrix=1.00D-08 within 128 cycles.
 Requested convergence on MAX density matrix=1.00D-06.
 Requested convergence on             energy=1.00D-06.
 No special actions if energy rises.
 Inv3:  Mode=1 IEnd=    15649968.
 Iteration    1 A*A^-1 deviation from unit magnitude is 7.11D-15 for    765.
 Iteration    1 A*A^-1 deviation from orthogonality  is 4.64D-15 for   2098    744.
 Iteration    1 A^-1*A deviation from unit magnitude is 5.11D-15 for    765.
 Iteration    1 A^-1*A deviation from orthogonality  is 1.44D-15 for    772    719.
 Error on total polarization charges =  0.01570
 SCF Done:  E(RM062X) =  -770.432609289     A.U. after   16 cycles
            NFock= 16  Conv=0.60D-08     -V/T= 2.0037
 D1PCM: PCM CHGder 1st derivatives, ID1Alg=3 FixD1E=F DoIter=F DoCFld=F I1PDM=0.
 Calling FoFJK, ICntrl=      2127 FMM=F ISym2X=0 I1Cent= 0 IOpClX= 0 NMat=1 NMatS=1 NMatT=0.
 -------------------------------------------------------------------
 Center     Atomic                   Forces (Hartrees/Bohr)
 Number     Number              X              Y              Z
 -------------------------------------------------------------------
      1        6           0.001724259   -0.000767401    0.000597270
      2        7           0.025679856   -0.006722867   -0.000320841
      3        8          -0.002639588   -0.000117950    0.000843335
      4        6          -0.022839080    0.002523185    0.006900872
      5        6          -0.004290465    0.016919945   -0.010827156
      6        6          -0.006392604    0.001712661    0.005482235
      7        6          -0.000231800    0.000461420    0.000632606
      8        6          -0.000235634   -0.000440864    0.000445471
      9        6          -0.000378779    0.000109474   -0.000160023
     10        6          -0.000064506   -0.000727220   -0.000252562
     11        6          -0.000171400    0.000183633   -0.000612870
     12        6           0.002985743   -0.002082049   -0.001500178
     13        6           0.000275253    0.000063372    0.000013881
     14        6          -0.000543566   -0.000179043    0.000821806
     15        6          -0.000138431   -0.000242209   -0.000824163
     16        6           0.003719895   -0.001729651   -0.002489940
     17        1           0.000435237    0.000264554   -0.000449381
     18        1           0.001375983    0.001100226   -0.001048065
     19        1           0.001292934   -0.010121580    0.002732930
     20        1           0.000074278    0.000159418   -0.000084732
     21        1          -0.000026599   -0.000015852   -0.000013794
     22        1           0.000028020    0.000055644   -0.000003080
     23        1           0.000023704    0.000018403    0.000027772
     24        1          -0.000096999    0.000307453    0.000103777
     25        1          -0.000012974    0.000433394   -0.000076517
     26        1          -0.000028175   -0.000013851   -0.000140779
     27        1           0.000052550   -0.000245450   -0.000057066
     28        1          -0.000221777   -0.000790494    0.000214233
     29        9           0.000644667   -0.000116302    0.000044960
 -------------------------------------------------------------------
 Cartesian Forces:  Max     0.025679856 RMS     0.004732250

 GradGradGradGradGradGradGradGradGradGradGradGradGradGradGradGradGradGrad
 Berny optimization.
 FormGI is forming the generalized inverse of G from B-inverse, IUseBI=4.
 Internal  Forces:  Max     0.027167285 RMS     0.003617543
 Search for a local minimum.
 Step number   1 out of a maximum of   80 on scan point     2 out of    18
 All quantities printed in internal units (Hartrees-Bohrs-Radians)
 Mixed Optimization -- RFO/linear search
 Second derivative matrix not updated -- first step.
 ITU=  0
     Eigenvalues ---    0.00500   0.00931   0.01197   0.01495   0.01512
     Eigenvalues ---    0.02163   0.02173   0.02181   0.02183   0.02186
     Eigenvalues ---    0.02188   0.02190   0.02190   0.02191   0.02192
     Eigenvalues ---    0.02193   0.02199   0.02207   0.02253   0.02269
     Eigenvalues ---    0.02293   0.02388   0.02388   0.03914   0.05800
     Eigenvalues ---    0.07173   0.15999   0.15999   0.16000   0.16000
     Eigenvalues ---    0.16000   0.16000   0.16000   0.16000   0.16000
     Eigenvalues ---    0.16000   0.16000   0.16385   0.17650   0.21999
     Eigenvalues ---    0.22000   0.22000   0.22000   0.22000   0.22471
     Eigenvalues ---    0.23473   0.24392   0.24703   0.24979   0.24999
     Eigenvalues ---    0.30339   0.30356   0.33796   0.34449   0.35303
     Eigenvalues ---    0.35332   0.35484   0.35502   0.35504   0.35505
     Eigenvalues ---    0.35577   0.35580   0.35583   0.37275   0.42421
     Eigenvalues ---    0.42523   0.42807   0.42993   0.45965   0.46590
     Eigenvalues ---    0.46722   0.46865   0.46900   0.46926   0.46984
     Eigenvalues ---    0.47285   0.48415   0.54547   0.55586   0.95641
     Eigenvalues --- 1000.000001000.000001000.000001000.000001000.00000
     Eigenvalues --- 1000.000001000.000001000.000001000.000001000.00000
     Eigenvalues --- 1000.000001000.000001000.000001000.000001000.00000
     Eigenvalues --- 1000.000001000.000001000.000001000.000001000.00000
     Eigenvalues --- 1000.000001000.000001000.000001000.000001000.00000
     Eigenvalues --- 1000.000001000.000001000.000001000.000001000.00000
     Eigenvalues --- 1000.000001000.000001000.000001000.000001000.00000
     Eigenvalues --- 1000.000001000.000001000.000001000.000001000.00000
     Eigenvalues --- 1000.000001000.000001000.000001000.000001000.00000
     Eigenvalues --- 1000.000001000.000001000.000001000.000001000.00000
     Eigenvalues --- 1000.000001000.000001000.000001000.000001000.00000
     Eigenvalues --- 1000.000001000.000001000.000001000.000001000.00000
     Eigenvalues --- 1000.000001000.000001000.000001000.000001000.00000
     Eigenvalues --- 1000.000001000.000001000.00000
 RFO step:  Lambda=-1.14507486D-02 EMin= 4.99912752D-03
 Linear search not attempted -- first point.
 Iteration  1 RMS(Cart)=  0.13351253 RMS(Int)=  0.00368522
 Iteration  2 RMS(Cart)=  0.00673522 RMS(Int)=  0.00092363
 Iteration  3 RMS(Cart)=  0.00001770 RMS(Int)=  0.00092360
 Iteration  4 RMS(Cart)=  0.00000006 RMS(Int)=  0.00092360
 Iteration  1 RMS(Cart)=  0.00007833 RMS(Int)=  0.00002994
 Iteration  2 RMS(Cart)=  0.00004896 RMS(Int)=  0.00003327
 Iteration  3 RMS(Cart)=  0.00003060 RMS(Int)=  0.00003810
 Iteration  4 RMS(Cart)=  0.00001912 RMS(Int)=  0.00004184
 Iteration  5 RMS(Cart)=  0.00001195 RMS(Int)=  0.00004438
 Iteration  6 RMS(Cart)=  0.00000747 RMS(Int)=  0.00004604
 Iteration  7 RMS(Cart)=  0.00000467 RMS(Int)=  0.00004709
 Iteration  8 RMS(Cart)=  0.00000292 RMS(Int)=  0.00004776
 Iteration  9 RMS(Cart)=  0.00000182 RMS(Int)=  0.00004818
 Iteration 10 RMS(Cart)=  0.00000114 RMS(Int)=  0.00004845
 Iteration 11 RMS(Cart)=  0.00000071 RMS(Int)=  0.00004862
 Variable       Old X    -DE/DX   Delta X   Delta X   Delta X     New X
                                 (Linear)    (Quad)   (Total)
    R1        2.54896   0.00011   0.00000   0.00019   0.00019   2.54915
    R2        2.30692  -0.00275   0.00000  -0.00284  -0.00284   2.30408
    R3        2.07905  -0.00054   0.00000  -0.00153  -0.00153   2.07752
    R4        2.75737   0.00269   0.00000   0.00699   0.00699   2.76436
    R5        1.91081  -0.00190   0.00000  -0.00403  -0.00403   1.90678
    R6        2.87263   0.01074   0.00000   0.03410   0.03410   2.90672
    R7        2.87294  -0.00125   0.00000  -0.00397  -0.00397   2.86897
    R8        2.06584  -0.00144   0.00000  -0.00405  -0.00405   2.06180
    R9        2.63495  -0.00027   0.00000  -0.00057  -0.00057   2.63439
   R10        2.63609   0.00013   0.00000   0.00029   0.00029   2.63639
   R11        2.63261  -0.00080   0.00000  -0.00164  -0.00164   2.63096
   R12        2.63102  -0.00183   0.00000  -0.00382  -0.00383   2.62720
   R13        2.62996   0.00025   0.00000   0.00051   0.00051   2.63047
   R14        2.05143   0.00005   0.00000   0.00013   0.00013   2.05156
   R15        2.63180  -0.00035   0.00000  -0.00075  -0.00075   2.63105
   R16        2.04874   0.00002   0.00000   0.00006   0.00006   2.04880
   R17        2.63117  -0.00028   0.00000  -0.00059  -0.00059   2.63058
   R18        2.04869  -0.00002   0.00000  -0.00005  -0.00005   2.04864
   R19        2.63115   0.00022   0.00000   0.00047   0.00047   2.63162
   R20        2.04868   0.00001   0.00000   0.00004   0.00004   2.04872
   R21        2.05192   0.00013   0.00000   0.00035   0.00035   2.05227
   R22        2.63388  -0.00045   0.00000  -0.00089  -0.00089   2.63299
   R23        2.05022  -0.00043   0.00000  -0.00117  -0.00117   2.04905
   R24        2.62839  -0.00035   0.00000  -0.00067  -0.00067   2.62772
   R25        2.04772  -0.00014   0.00000  -0.00038  -0.00038   2.04734
   R26        2.63083   0.00082   0.00000   0.00170   0.00170   2.63254
   R27        2.04800  -0.00020   0.00000  -0.00055  -0.00055   2.04744
   R28        2.61032  -0.00081   0.00000  -0.00167  -0.00168   2.60865
   R29        2.04944  -0.00082   0.00000  -0.00222  -0.00222   2.04721
   R30        2.55622  -0.00024   0.00000  -0.00043  -0.00043   2.55579
    A1        2.17047  -0.00085   0.00000  -0.00365  -0.00366   2.16681
    A2        1.97559   0.00080   0.00000   0.00405   0.00404   1.97964
    A3        2.13712   0.00004   0.00000  -0.00040  -0.00040   2.13672
    A4        2.13060   0.00135   0.00000   0.00586   0.00585   2.13645
    A5        2.07435   0.00005   0.00000   0.00130   0.00130   2.07565
    A6        2.07821  -0.00140   0.00000  -0.00713  -0.00713   2.07108
    A7        1.73900   0.02717   0.00000   0.15789   0.15936   1.89836
    A8        1.99638  -0.01085   0.00000  -0.04036  -0.04518   1.95120
    A9        1.99030  -0.01117   0.00000  -0.09841  -0.10060   1.88971
   A10        1.94704  -0.00767   0.00000  -0.00271  -0.00311   1.94392
   A11        1.89269  -0.00486   0.00000  -0.01348  -0.00982   1.88287
   A12        1.89273   0.00790   0.00000   0.00741   0.00308   1.89581
   A13        2.08973  -0.00001   0.00000  -0.00020  -0.00024   2.08949
   A14        2.10912   0.00079   0.00000   0.00287   0.00284   2.11195
   A15        2.08363  -0.00079   0.00000  -0.00318  -0.00320   2.08043
   A16        2.16423  -0.00129   0.00000  -0.00449  -0.00450   2.15973
   A17        2.07388  -0.00014   0.00000  -0.00007  -0.00006   2.07382
   A18        2.03562   0.00173   0.00000   0.00560   0.00559   2.04122
   A19        2.10136   0.00051   0.00000   0.00213   0.00213   2.10349
   A20        2.08739  -0.00026   0.00000  -0.00107  -0.00108   2.08630
   A21        2.09443  -0.00025   0.00000  -0.00103  -0.00104   2.09339
   A22        2.09474   0.00018   0.00000   0.00066   0.00066   2.09541
   A23        2.09142  -0.00007   0.00000  -0.00022  -0.00022   2.09120
   A24        2.09702  -0.00011   0.00000  -0.00045  -0.00045   2.09658
   A25        2.09117  -0.00049   0.00000  -0.00218  -0.00219   2.08898
   A26        2.09603   0.00026   0.00000   0.00117   0.00117   2.09720
   A27        2.09599   0.00023   0.00000   0.00101   0.00101   2.09700
   A28        2.09612   0.00032   0.00000   0.00135   0.00135   2.09747
   A29        2.09648  -0.00012   0.00000  -0.00045  -0.00045   2.09603
   A30        2.09057  -0.00020   0.00000  -0.00091  -0.00091   2.08966
   A31        2.09934   0.00027   0.00000   0.00121   0.00122   2.10055
   A32        2.09223   0.00007   0.00000   0.00063   0.00063   2.09286
   A33        2.09160  -0.00035   0.00000  -0.00182  -0.00183   2.08977
   A34        2.11488  -0.00047   0.00000  -0.00152  -0.00155   2.11333
   A35        2.07602   0.00032   0.00000   0.00124   0.00125   2.07727
   A36        2.09225   0.00016   0.00000   0.00033   0.00033   2.09258
   A37        2.09805  -0.00047   0.00000  -0.00148  -0.00149   2.09657
   A38        2.08881   0.00020   0.00000   0.00051   0.00052   2.08933
   A39        2.09630   0.00027   0.00000   0.00095   0.00095   2.09725
   A40        2.09260   0.00009   0.00000   0.00080   0.00079   2.09339
   A41        2.10297  -0.00016   0.00000  -0.00104  -0.00104   2.10193
   A42        2.08753   0.00007   0.00000   0.00033   0.00032   2.08786
   A43        2.06442   0.00023   0.00000   0.00118   0.00117   2.06558
   A44        2.12991   0.00008   0.00000   0.00051   0.00051   2.13042
   A45        2.08884  -0.00030   0.00000  -0.00169  -0.00168   2.08716
   A46        2.15936  -0.00104   0.00000  -0.00387  -0.00390   2.15546
   A47        2.05611   0.00054   0.00000   0.00202   0.00203   2.05814
   A48        2.06768   0.00049   0.00000   0.00183   0.00185   2.06953
    D1        0.01994  -0.00000   0.00000  -0.00059  -0.00059   0.01935
    D2       -3.13037   0.00011   0.00000   0.00374   0.00374  -3.12662
    D3       -3.11908   0.00013   0.00000   0.00303   0.00303  -3.11605
    D4        0.01381   0.00024   0.00000   0.00736   0.00736   0.02117
    D5        2.76706   0.00123   0.00000   0.00109  -0.00082   2.76624
    D6       -1.43764   0.00395   0.00000   0.07667   0.07448  -1.36316
    D7        0.75499  -0.00424   0.00000  -0.03453  -0.03044   0.72454
    D8       -0.36581   0.00111   0.00000  -0.00328  -0.00518  -0.37099
    D9        1.71268   0.00383   0.00000   0.07230   0.07012   1.78280
   D10       -2.37788  -0.00436   0.00000  -0.03890  -0.03481  -2.41269
   D11       -1.69879   0.00054   0.00000   0.03937   0.04002  -1.65877
   D12        1.40186   0.00014   0.00000   0.02468   0.02530   1.42717
   D13        2.46986   0.00115   0.00000  -0.00169  -0.00358   2.46628
   D14       -0.71267   0.00075   0.00000  -0.01638  -0.01829  -0.73096
   D15        0.38655  -0.00084   0.00000  -0.00054   0.00073   0.38728
   D16       -2.79598  -0.00124   0.00000  -0.01524  -0.01398  -2.80996
   D17       -0.04274  -0.01263   0.00000   0.00884   0.00901  -0.03374
   D18       -3.03185  -0.01517   0.00000   0.00000   0.00001  -3.03184
   D19        1.91429   0.00989   0.00000   0.18080   0.17978   2.09407
   D20       -1.07481   0.00735   0.00000   0.17196   0.17078  -0.90404
   D21       -2.28561   0.00432   0.00000   0.16727   0.16776  -2.11785
   D22        1.00847   0.00178   0.00000   0.15843   0.15876   1.16723
   D23        3.10320  -0.00063   0.00000  -0.02105  -0.02103   3.08217
   D24       -0.04285  -0.00042   0.00000  -0.01484  -0.01482  -0.05767
   D25        0.00195  -0.00027   0.00000  -0.00672  -0.00672  -0.00477
   D26        3.13908  -0.00006   0.00000  -0.00051  -0.00051   3.13857
   D27       -3.09714   0.00065   0.00000   0.02111   0.02111  -3.07603
   D28        0.05089   0.00047   0.00000   0.01589   0.01588   0.06677
   D29        0.00365   0.00027   0.00000   0.00654   0.00654   0.01020
   D30       -3.13150   0.00008   0.00000   0.00131   0.00131  -3.13019
   D31       -3.04645  -0.00104   0.00000   0.00377   0.00369  -3.04276
   D32        0.10442  -0.00136   0.00000  -0.00255  -0.00264   0.10178
   D33       -0.05429   0.00130   0.00000   0.01201   0.01210  -0.04218
   D34        3.09659   0.00098   0.00000   0.00569   0.00577   3.10236
   D35        3.05774   0.00074   0.00000  -0.00613  -0.00603   3.05171
   D36       -0.09317   0.00078   0.00000  -0.00925  -0.00914  -0.10231
   D37        0.05749  -0.00136   0.00000  -0.01349  -0.01358   0.04391
   D38       -3.09342  -0.00131   0.00000  -0.01660  -0.01669  -3.11011
   D39       -0.00482   0.00016   0.00000   0.00411   0.00412  -0.00070
   D40        3.13416   0.00012   0.00000   0.00316   0.00317   3.13733
   D41        3.14126  -0.00005   0.00000  -0.00213  -0.00212   3.13914
   D42       -0.00295  -0.00009   0.00000  -0.00307  -0.00307  -0.00602
   D43        0.00207  -0.00003   0.00000  -0.00127  -0.00127   0.00080
   D44        3.13995  -0.00005   0.00000  -0.00148  -0.00148   3.13847
   D45       -3.13690   0.00001   0.00000  -0.00032  -0.00031  -3.13721
   D46        0.00098  -0.00001   0.00000  -0.00053  -0.00052   0.00046
   D47        0.00352   0.00003   0.00000   0.00110   0.00110   0.00461
   D48        3.13889  -0.00003   0.00000  -0.00030  -0.00031   3.13858
   D49       -3.13436   0.00005   0.00000   0.00131   0.00131  -3.13306
   D50        0.00101  -0.00001   0.00000  -0.00009  -0.00010   0.00091
   D51       -0.00640  -0.00014   0.00000  -0.00378  -0.00378  -0.01019
   D52        3.12875   0.00004   0.00000   0.00146   0.00145   3.13020
   D53        3.14139  -0.00009   0.00000  -0.00238  -0.00239   3.13900
   D54       -0.00664   0.00009   0.00000   0.00285   0.00285  -0.00379
   D55        0.02194  -0.00048   0.00000  -0.00161  -0.00162   0.02032
   D56       -3.12630  -0.00042   0.00000  -0.00430  -0.00431  -3.13061
   D57       -3.12902  -0.00016   0.00000   0.00477   0.00477  -3.12425
   D58        0.00592  -0.00009   0.00000   0.00209   0.00209   0.00801
   D59        0.01148  -0.00048   0.00000  -0.00863  -0.00864   0.00284
   D60        3.13955   0.00009   0.00000   0.00015   0.00015   3.13971
   D61       -3.12343  -0.00055   0.00000  -0.00593  -0.00594  -3.12937
   D62        0.00464   0.00002   0.00000   0.00285   0.00285   0.00749
   D63       -0.00971   0.00047   0.00000   0.00747   0.00748  -0.00222
   D64        3.12519   0.00056   0.00000   0.00695   0.00697   3.13216
   D65       -3.13790  -0.00009   0.00000  -0.00122  -0.00123  -3.13912
   D66       -0.00300  -0.00000   0.00000  -0.00175  -0.00174  -0.00474
   D67       -0.02616   0.00052   0.00000   0.00397   0.00399  -0.02217
   D68        3.12481   0.00047   0.00000   0.00710   0.00712   3.13193
   D69        3.12197   0.00043   0.00000   0.00447   0.00448   3.12645
   D70       -0.01025   0.00038   0.00000   0.00760   0.00761  -0.00263
         Item               Value     Threshold  Converged?
 Maximum Force            0.020141     0.002500     NO 
 RMS     Force            0.003005     0.001667     NO 
 Maximum Displacement     0.470692     0.010000     NO 
 RMS     Displacement     0.132727     0.006667     NO 
 Predicted change in Energy=-6.574273D-03
 GradGradGradGradGradGradGradGradGradGradGradGradGradGradGradGradGradGrad

                          Input orientation:                          
 ---------------------------------------------------------------------
 Center     Atomic      Atomic             Coordinates (Angstroms)
 Number     Number       Type             X           Y           Z
 ---------------------------------------------------------------------
      1          6           0        0.022772   -3.848677   -0.026324
      2          7           0       -1.076109   -3.070959   -0.111682
      3          8           0        1.114201   -3.543015   -0.475730
      4          6           0       -1.067178   -1.772334   -0.785016
      5          6           0       -2.509160   -1.408706   -1.177993
      6          6           0       -0.440396   -0.693308    0.079717
      7          6           0       -2.972177   -1.705755   -2.458920
      8          6           0       -4.294401   -1.448633   -2.809962
      9          6           0       -5.167239   -0.891285   -1.879378
     10          6           0       -4.710784   -0.592326   -0.598731
     11          6           0       -3.385986   -0.844238   -0.251222
     12          6           0        0.027265   -0.912917    1.372548
     13          6           0        0.485840    0.140831    2.160367
     14          6           0        0.459900    1.441682    1.669761
     15          6           0       -0.028632    1.692346    0.389461
     16          6           0       -0.475272    0.624293   -0.362455
     17          1           0       -0.156403   -4.803411    0.488460
     18          1           0       -1.937749   -3.396708    0.300133
     19          1           0       -0.483667   -1.866519   -1.702104
     20          1           0       -2.293788   -2.142501   -3.185319
     21          1           0       -4.641345   -1.680489   -3.810619
     22          1           0       -6.196581   -0.687665   -2.151881
     23          1           0       -5.384071   -0.155617    0.130186
     24          1           0       -3.034753   -0.598382    0.746584
     25          1           0        0.034155   -1.923776    1.764786
     26          1           0        0.854468   -0.056809    3.159776
     27          1           0        0.813631    2.265026    2.278747
     28          1           0       -0.072594    2.692861   -0.023646
     29          9           0       -0.961047    0.863795   -1.601740
 ---------------------------------------------------------------------
                    Distance matrix (angstroms):
                    1          2          3          4          5
     1  C    0.000000
     2  N    1.348952   0.000000
     3  O    1.219267   2.269984   0.000000
     4  C    2.464712   1.462834   2.826549   0.000000
     5  C    3.700065   2.440028   4.263472   1.538171   0.000000
     6  C    3.190944   2.468601   3.293345   1.518196   2.524562
     7  C    4.413543   3.311854   4.899699   2.536811   1.394057
     8  C    5.669818   4.502228   6.252044   3.823631   2.419091
     9  C    6.254294   4.961156   6.961206   4.334095   2.797329
    10  C    5.773909   4.426251   6.530861   3.834448   2.418506
    11  C    4.549381   3.211431   5.252188   2.554050   1.395117
    12  C    3.252007   2.842098   3.393372   2.567390   3.631050
    13  C    4.572988   4.232905   4.573244   3.840227   4.745075
    14  C    5.572762   5.088889   5.466117   4.322939   5.004970
    15  C    5.556839   4.902798   5.428041   3.802892   4.269245
    16  C    4.513146   3.752170   4.461581   2.504542   2.989128
    17  H    1.099374   2.051200   2.032903   3.411551   4.453825
    18  H    2.038257   1.009023   3.152422   2.138700   2.542346
    19  H    2.644554   2.081130   2.620651   1.091057   2.141707
    20  H    4.272790   3.433951   4.573587   2.720854   2.148068
    21  H    6.385603   5.322260   6.907735   4.683736   3.398647
    22  H    7.293171   6.005142   8.025586   5.418081   3.881421
    23  H    6.549591   5.207327   7.353172   4.699674   3.398040
    24  H    4.528826   3.269028   5.232469   2.755960   2.153339
    25  H    2.629344   2.463706   2.967886   2.781611   3.923480
    26  H    5.022072   4.849192   5.043609   4.711384   5.653128
    27  H    6.581502   6.144754   6.435124   5.405956   6.040388
    28  H    6.542234   5.851189   6.363884   4.637548   4.908383
    29  F    5.065297   4.209014   4.999453   2.761789   2.782171
                    6          7          8          9         10
     6  C    0.000000
     7  C    3.725539   0.000000
     8  C    4.875871   1.391983   0.000000
     9  C    5.120576   2.411955   1.392290   0.000000
    10  C    4.325125   2.778989   2.407526   1.392043   0.000000
    11  C    2.967963   2.405696   2.781665   2.413704   1.392592
    12  C    1.392246   4.930050   6.037978   6.128488   5.141774
    13  C    2.425449   6.058512   7.076812   7.024393   5.929169
    14  C    2.810152   6.223465   7.143194   7.050093   6.001602
    15  C    2.440663   5.322107   6.188606   6.182885   5.302717
    16  C    1.390253   4.007346   4.987289   5.158739   4.413112
    17  H    4.140130   5.119678   6.265553   6.783794   6.297429
    18  H    3.098230   3.397314   4.361365   4.632173   4.045027
    19  H    2.133818   2.606013   3.990448   4.787312   4.550772
    20  H    4.024386   1.085641   2.150534   3.395253   3.864628
    21  H    5.810096   2.147988   1.084178   2.151534   3.391923
    22  H    6.173632   3.395226   2.151844   1.084096   2.151501
    23  H    4.973086   3.863111   3.391717   2.150946   1.084135
    24  H    2.680376   3.391968   3.867643   3.395433   2.149184
    25  H    2.139792   5.188955   6.315891   6.434319   5.465658
    26  H    3.401260   6.995139   8.005360   7.896226   6.736853
    27  H    3.893591   7.248788   8.110376   7.938709   6.852992
    28  H    3.407654   5.803961   6.537521   6.499635   5.712792
    29  F    2.350094   3.373720   4.233009   4.566118   4.145702
                   11         12         13         14         15
    11  C    0.000000
    12  C    3.780428   0.000000
    13  C    4.666600   1.393317   0.000000
    14  C    4.868926   2.412394   1.390532   0.000000
    15  C    4.256355   2.785136   2.409977   1.393078   0.000000
    16  C    3.262087   2.371876   2.742645   2.381717   1.380436
    17  H    5.162595   3.993907   5.258639   6.385647   6.497768
    18  H    2.986049   3.343737   4.674231   5.570872   5.436100
    19  H    3.401995   3.259431   4.459605   4.817051   4.152977
    20  H    3.389293   5.260544   6.443314   6.633323   5.711045
    21  H    3.865818   7.017857   8.078236   8.112042   7.091813
    22  H    3.396537   7.156019   7.996038   7.965413   7.082829
    23  H    2.147561   5.603529   6.218149   6.250892   5.671236
    24  H    1.086015   3.141134   3.865202   4.150508   3.796279
    25  H    4.114250   1.084312   2.150140   3.393610   3.869341
    26  H    5.498764   2.147409   1.083405   2.149722   3.393237
    27  H    5.805605   3.396894   2.152595   1.083460   2.146339
    28  H    4.851951   3.867941   3.405087   2.171780   1.083338
    29  F    3.259080   3.602757   4.095071   3.613276   2.349633
                   16         17         18         19         20
    16  C    0.000000
    17  H    5.503245   0.000000
    18  H    4.329701   2.277602   0.000000
    19  H    2.828227   3.678451   2.909431   0.000000
    20  H    4.350943   5.014529   3.721314   2.356403   0.000000
    21  H    5.878607   6.953375   5.210867   4.665484   2.472950
    22  H    6.136502   7.771391   5.611501   5.850589   4.291426
    23  H    4.994724   7.004203   4.733993   5.504402   4.948750
    24  H    3.045627   5.102333   3.038646   3.756632   4.288729
    25  H    3.358173   3.155570   2.864113   3.505815   5.474550
    26  H    3.825993   5.539677   5.208547   5.357567   7.383892
    27  H    3.365891   7.355875   6.598503   5.882161   7.677132
    28  H    2.134460   7.514212   6.377029   4.875874   6.189557
    29  F    1.352466   6.093736   4.766860   2.773550   3.649896
                   21         22         23         24         25
    21  H    0.000000
    22  H    2.481102   0.000000
    23  H    4.290317   2.480136   0.000000
    24  H    4.951787   4.290248   2.468863   0.000000
    25  H    7.280428   7.462594   5.929205   3.494510   0.000000
    26  H    9.023675   8.850365   6.935961   4.608995   2.470723
    27  H    9.077677   8.802949   6.991948   5.035542   4.291596
    28  H    7.371624   7.311673   6.029037   4.494432   4.952093
    29  F    4.989701   5.488214   4.858179   3.457288   4.482686
                   26         27         28         29
    26  H    0.000000
    27  H    2.483707   0.000000
    28  H    4.307471   2.503887   0.000000
    29  F    5.178382   4.491225   2.573949   0.000000
 Symmetry turned off by external request.
 Stoichiometry    C14H12FNO
 Framework group  C1[X(C14H12FNO)]
 Deg. of freedom    81
 Full point group                 C1      NOp   1
 Rotational constants (GHZ):           0.6452007           0.4020744           0.2977867
 Standard basis: 6-311+G(d) (5D, 7F)
   410 basis functions,   672 primitive gaussians,   427 cartesian basis functions
    60 alpha electrons       60 beta electrons
       nuclear repulsion energy      1156.2514584045 Hartrees.
 NAtoms=   29 NActive=   29 NUniq=   29 SFac= 1.00D+00 NAtFMM=   60 NAOKFM=F Big=F
 Integral buffers will be    131072 words long.
 Raffenetti 2 integral format.
 Two-electron integral symmetry is turned off.
 ------------------------------------------------------------------------------
 Polarizable Continuum Model (PCM)
 =================================
 Model                : PCM.
 Atomic radii         : UFF (Universal Force Field).
 Polarization charges : Total charges.
 Charge compensation  : None.
 Solution method      : On-the-fly selection.
 Cavity type          : Scaled VdW (van der Waals Surface) (Alpha=1.100).
 Cavity algorithm     : GePol (No added spheres)
                        Default sphere list used, NSphG=   29.
                        Lebedev-Laikov grids with approx.  5.0 points / Ang**2.
                        Smoothing algorithm: York/Karplus (Gamma=1.0000).
                        Polarization charges: spherical gaussians, with
                                              point-specific exponents (IZeta= 3).
                        Self-potential: point-specific (ISelfS= 7).
                        Self-field    : sphere-specific E.n sum rule (ISelfD= 2).
 1st derivatives      : Analytical E(r).r(x)/FMM algorithm (CHGder, D1EAlg=3).
                        Cavity 1st derivative terms included.
 Solvent              : DiMethylSulfoxide, Eps=  46.826000 Eps(inf)=   2.007889
 ------------------------------------------------------------------------------
 One-electron integrals computed using PRISM.
 NBasis=   410 RedAO= T EigKep=  1.23D-06  NBF=   410
 NBsUse=   409 1.00D-06 EigRej=  8.74D-07 NBFU=   409
 Initial guess from the checkpoint file:  "/home/aikhl/works/aikhl/Gau-3655.chk"
 B after Tr=    -0.046458    0.021091    0.026091
         Rot=    0.999990   -0.003077    0.000110   -0.003362 Ang=  -0.52 deg.
 ExpMin= 4.38D-02 ExpMax= 1.14D+04 ExpMxC= 1.72D+03 IAcc=3 IRadAn=         5 AccDes= 0.00D+00
 Harris functional with IExCor= 1009 and IRadAn=       5 diagonalized for initial guess.
 HarFok:  IExCor= 1009 AccDes= 0.00D+00 IRadAn=         5 IDoV= 1 UseB2=F ITyADJ=14
 ICtDFT=  3500011 ScaDFX=  1.000000  1.000000  1.000000  1.000000
 FoFCou: FMM=F IPFlag=           0 FMFlag=      100000 FMFlg1=           0
         NFxFlg=           0 DoJE=T BraDBF=F KetDBF=T FulRan=T
         wScrn=  0.000000 ICntrl=       500 IOpCl=  0 I1Cent=   200000004 NGrid=           0
         NMat0=    1 NMatS0=      1 NMatT0=    0 NMatD0=    1 NMtDS0=    0 NMtDT0=    0
 Symmetry not used in FoFCou.
 Requested convergence on RMS density matrix=1.00D-08 within 128 cycles.
 Requested convergence on MAX density matrix=1.00D-06.
 Requested convergence on             energy=1.00D-06.
 No special actions if energy rises.
 Inv3:  Mode=1 IEnd=    15567852.
 Iteration    1 A*A^-1 deviation from unit magnitude is 5.77D-15 for    273.
 Iteration    1 A*A^-1 deviation from orthogonality  is 3.10D-15 for   1680    231.
 Iteration    1 A^-1*A deviation from unit magnitude is 6.88D-15 for    273.
 Iteration    1 A^-1*A deviation from orthogonality  is 2.56D-14 for   1389   1353.
 Error on total polarization charges =  0.01574
 SCF Done:  E(RM062X) =  -770.437120174     A.U. after   15 cycles
            NFock= 15  Conv=0.41D-08     -V/T= 2.0038
 D1PCM: PCM CHGder 1st derivatives, ID1Alg=3 FixD1E=F DoIter=F DoCFld=F I1PDM=0.
 Calling FoFJK, ICntrl=      2127 FMM=F ISym2X=0 I1Cent= 0 IOpClX= 0 NMat=1 NMatS=1 NMatT=0.
 -------------------------------------------------------------------
 Center     Atomic                   Forces (Hartrees/Bohr)
 Number     Number              X              Y              Z
 -------------------------------------------------------------------
      1        6          -0.001393017    0.000853188   -0.002216992
      2        7           0.002046760    0.001116793   -0.004300522
      3        8           0.000442453   -0.000158483    0.000233880
      4        6          -0.008651018    0.001884229    0.000880031
      5        6           0.004188563   -0.005303355    0.002154589
      6        6          -0.007913570    0.002710001    0.004699810
      7        6           0.000822203   -0.001190910    0.000390169
      8        6           0.000258038    0.000509266   -0.000278910
      9        6           0.000175082   -0.000075861   -0.000049168
     10        6           0.000438113    0.000705625    0.000092695
     11        6           0.000482140   -0.001235194    0.000658143
     12        6           0.002377856   -0.000651251   -0.000755944
     13        6           0.000083955    0.000242927   -0.000185136
     14        6           0.000012165    0.000096651   -0.000019107
     15        6          -0.000005037    0.000186396    0.000159162
     16        6           0.004484534   -0.000073391   -0.002345177
     17        1          -0.000294497    0.000480488    0.000239049
     18        1          -0.000836499   -0.000200585    0.000395470
     19        1           0.001560024   -0.002094957   -0.000679226
     20        1          -0.000098716   -0.000035645   -0.000071342
     21        1           0.000095355   -0.000002258   -0.000013171
     22        1          -0.000012779   -0.000119184    0.000046919
     23        1           0.000036071   -0.000017959    0.000051099
     24        1          -0.000049196   -0.000210867    0.000096357
     25        1           0.000014780    0.001116782    0.000367521
     26        1           0.000057876    0.000031432    0.000001470
     27        1          -0.000027670    0.000051860    0.000005570
     28        1          -0.000053547    0.000115718    0.000113359
     29        9           0.001759577    0.001268543    0.000329401
 -------------------------------------------------------------------
 Cartesian Forces:  Max     0.008651018 RMS     0.001876134

 GradGradGradGradGradGradGradGradGradGradGradGradGradGradGradGradGradGrad
 Berny optimization.
 Using GEDIIS/GDIIS optimizer.
 FormGI is forming the generalized inverse of G from B-inverse, IUseBI=4.
 Internal  Forces:  Max     0.008365362 RMS     0.001424386
 Search for a local minimum.
 Step number   2 out of a maximum of   80 on scan point     2 out of    18
 All quantities printed in internal units (Hartrees-Bohrs-Radians)
 Mixed Optimization -- RFO/linear search
 Update second derivatives using D2CorX and points    1    2
 DE= -4.51D-03 DEPred=-6.57D-03 R= 6.86D-01
 TightC=F SS=  1.41D+00  RLast= 4.15D-01 DXNew= 5.0454D-01 1.2455D+00
 Trust test= 6.86D-01 RLast= 4.15D-01 DXMaxT set to 5.05D-01
 ITU=  1  0
 Use linear search instead of GDIIS.
     Eigenvalues ---    0.00500   0.00933   0.01207   0.01497   0.01517
     Eigenvalues ---    0.02170   0.02174   0.02181   0.02183   0.02186
     Eigenvalues ---    0.02188   0.02189   0.02190   0.02191   0.02192
     Eigenvalues ---    0.02193   0.02199   0.02201   0.02252   0.02269
     Eigenvalues ---    0.02284   0.02388   0.02389   0.04284   0.05787
     Eigenvalues ---    0.06685   0.15975   0.15999   0.16000   0.16000
     Eigenvalues ---    0.16000   0.16000   0.16000   0.16000   0.16000
     Eigenvalues ---    0.16000   0.16002   0.18221   0.19082   0.21997
     Eigenvalues ---    0.22000   0.22000   0.22000   0.22048   0.22509
     Eigenvalues ---    0.23531   0.24463   0.24795   0.24960   0.25156
     Eigenvalues ---    0.30275   0.32796   0.33795   0.34569   0.35303
     Eigenvalues ---    0.35332   0.35494   0.35502   0.35504   0.35505
     Eigenvalues ---    0.35577   0.35580   0.35584   0.37910   0.42410
     Eigenvalues ---    0.42550   0.42838   0.43156   0.46002   0.46591
     Eigenvalues ---    0.46721   0.46870   0.46901   0.46930   0.46989
     Eigenvalues ---    0.47364   0.48414   0.54550   0.55630   0.95633
     Eigenvalues --- 1000.000001000.000001000.000001000.000001000.00000
     Eigenvalues --- 1000.000001000.000001000.000001000.000001000.00000
     Eigenvalues --- 1000.000001000.000001000.000001000.000001000.00000
     Eigenvalues --- 1000.000001000.000001000.000001000.000001000.00000
     Eigenvalues --- 1000.000001000.000001000.000001000.000001000.00000
     Eigenvalues --- 1000.000001000.000001000.000001000.000001000.00000
     Eigenvalues --- 1000.000001000.000001000.000001000.000001000.00000
     Eigenvalues --- 1000.000001000.000001000.000001000.000001000.00000
     Eigenvalues --- 1000.000001000.000001000.000001000.000001000.00000
     Eigenvalues --- 1000.000001000.000001000.000001000.000001000.00000
     Eigenvalues --- 1000.000001000.000001000.000001000.000001000.00000
     Eigenvalues --- 1000.000001000.000001000.000001000.000001000.00000
     Eigenvalues --- 1000.000001000.000001000.000001000.000001000.00000
     Eigenvalues --- 1000.000001000.000001000.00000
 RFO step:  Lambda=-9.81962830D-04 EMin= 5.00258249D-03
 Quartic linear search produced a step of -0.16476.
 Iteration  1 RMS(Cart)=  0.04228129 RMS(Int)=  0.00035174
 Iteration  2 RMS(Cart)=  0.00065626 RMS(Int)=  0.00020383
 Iteration  3 RMS(Cart)=  0.00000008 RMS(Int)=  0.00020383
 Iteration  1 RMS(Cart)=  0.00003392 RMS(Int)=  0.00001296
 Iteration  2 RMS(Cart)=  0.00002115 RMS(Int)=  0.00001440
 Iteration  3 RMS(Cart)=  0.00001319 RMS(Int)=  0.00001649
 Iteration  4 RMS(Cart)=  0.00000823 RMS(Int)=  0.00001810
 Iteration  5 RMS(Cart)=  0.00000513 RMS(Int)=  0.00001920
 Iteration  6 RMS(Cart)=  0.00000320 RMS(Int)=  0.00001991
 Iteration  7 RMS(Cart)=  0.00000200 RMS(Int)=  0.00002036
 Iteration  8 RMS(Cart)=  0.00000125 RMS(Int)=  0.00002065
 Iteration  9 RMS(Cart)=  0.00000078 RMS(Int)=  0.00002083
 Variable       Old X    -DE/DX   Delta X   Delta X   Delta X     New X
                                 (Linear)    (Quad)   (Total)
    R1        2.54915  -0.00180  -0.00003  -0.00265  -0.00268   2.54647
    R2        2.30408   0.00027   0.00047  -0.00040   0.00007   2.30415
    R3        2.07752  -0.00026   0.00025  -0.00098  -0.00073   2.07679
    R4        2.76436  -0.00446  -0.00115  -0.00835  -0.00951   2.75485
    R5        1.90678   0.00094   0.00066   0.00079   0.00146   1.90824
    R6        2.90672  -0.00837  -0.00562  -0.01517  -0.02079   2.88594
    R7        2.86897   0.00529   0.00065   0.01358   0.01423   2.88321
    R8        2.06180   0.00159   0.00067   0.00291   0.00358   2.06538
    R9        2.63439  -0.00062   0.00009  -0.00128  -0.00119   2.63319
   R10        2.63639  -0.00073  -0.00005  -0.00130  -0.00135   2.63503
   R11        2.63096   0.00090   0.00027   0.00131   0.00161   2.63257
   R12        2.62720   0.00254   0.00063   0.00376   0.00443   2.63162
   R13        2.63047  -0.00027  -0.00008  -0.00035  -0.00043   2.63003
   R14        2.05156  -0.00000  -0.00002   0.00003   0.00000   2.05157
   R15        2.63105   0.00029   0.00012   0.00039   0.00052   2.63157
   R16        2.04880  -0.00002  -0.00001  -0.00003  -0.00004   2.04876
   R17        2.63058   0.00038   0.00010   0.00058   0.00068   2.63126
   R18        2.04864  -0.00002   0.00001  -0.00006  -0.00005   2.04859
   R19        2.63162  -0.00045  -0.00008  -0.00070  -0.00078   2.63084
   R20        2.04872   0.00001  -0.00001   0.00002   0.00002   2.04874
   R21        2.05227   0.00003  -0.00006   0.00014   0.00008   2.05235
   R22        2.63299   0.00025   0.00015   0.00016   0.00030   2.63329
   R23        2.04905  -0.00091   0.00019  -0.00239  -0.00220   2.04686
   R24        2.62772  -0.00060   0.00011  -0.00137  -0.00130   2.62643
   R25        2.04734   0.00001   0.00006  -0.00005   0.00001   2.04735
   R26        2.63254  -0.00075  -0.00028  -0.00103  -0.00134   2.63119
   R27        2.04744   0.00003   0.00009  -0.00005   0.00004   2.04748
   R28        2.60865   0.00038   0.00028   0.00035   0.00064   2.60928
   R29        2.04721   0.00007   0.00037  -0.00035   0.00002   2.04723
   R30        2.55579  -0.00071   0.00007  -0.00118  -0.00111   2.55469
    A1        2.16681   0.00089   0.00060   0.00253   0.00309   2.16990
    A2        1.97964  -0.00089  -0.00067  -0.00305  -0.00376   1.97587
    A3        2.13672   0.00001   0.00007   0.00062   0.00063   2.13735
    A4        2.13645  -0.00050  -0.00096  -0.00057  -0.00160   2.13485
    A5        2.07565   0.00034  -0.00021   0.00168   0.00140   2.07705
    A6        2.07108   0.00016   0.00117  -0.00119  -0.00008   2.07099
    A7        1.89836  -0.00462  -0.02626   0.00175  -0.02492   1.87344
    A8        1.95120   0.00324   0.00744   0.00657   0.01497   1.96616
    A9        1.88971  -0.00194   0.01657  -0.03500  -0.01810   1.87161
   A10        1.94392   0.00295   0.00051   0.01349   0.01410   1.95803
   A11        1.88287   0.00167   0.00162   0.00501   0.00563   1.88849
   A12        1.89581  -0.00144  -0.00051   0.00668   0.00687   1.90268
   A13        2.08949  -0.00044   0.00004  -0.00150  -0.00144   2.08805
   A14        2.11195  -0.00086  -0.00047  -0.00221  -0.00266   2.10930
   A15        2.08043   0.00129   0.00053   0.00346   0.00396   2.08439
   A16        2.15973  -0.00054   0.00074  -0.00103  -0.00073   2.15900
   A17        2.07382   0.00281   0.00001   0.01121   0.01080   2.08462
   A18        2.04122  -0.00195  -0.00092  -0.00372  -0.00497   2.03625
   A19        2.10349  -0.00064  -0.00035  -0.00189  -0.00228   2.10121
   A20        2.08630   0.00045   0.00018   0.00160   0.00177   2.08808
   A21        2.09339   0.00020   0.00017   0.00030   0.00047   2.09386
   A22        2.09541  -0.00018  -0.00011  -0.00028  -0.00040   2.09501
   A23        2.09120   0.00000   0.00004  -0.00029  -0.00025   2.09095
   A24        2.09658   0.00018   0.00007   0.00058   0.00065   2.09723
   A25        2.08898   0.00027   0.00036   0.00084   0.00119   2.09018
   A26        2.09720  -0.00013  -0.00019  -0.00035  -0.00055   2.09665
   A27        2.09700  -0.00014  -0.00017  -0.00047  -0.00064   2.09636
   A28        2.09747  -0.00023  -0.00022  -0.00038  -0.00062   2.09685
   A29        2.09603   0.00018   0.00007   0.00059   0.00067   2.09670
   A30        2.08966   0.00005   0.00015  -0.00019  -0.00003   2.08962
   A31        2.10055  -0.00050  -0.00020  -0.00163  -0.00187   2.09868
   A32        2.09286   0.00025  -0.00010   0.00107   0.00098   2.09384
   A33        2.08977   0.00026   0.00030   0.00055   0.00086   2.09063
   A34        2.11333   0.00083   0.00026   0.00267   0.00295   2.11628
   A35        2.07727   0.00030  -0.00021   0.00248   0.00224   2.07951
   A36        2.09258  -0.00113  -0.00005  -0.00512  -0.00521   2.08737
   A37        2.09657   0.00051   0.00024   0.00091   0.00112   2.09769
   A38        2.08933  -0.00021  -0.00009  -0.00029  -0.00036   2.08897
   A39        2.09725  -0.00029  -0.00016  -0.00061  -0.00075   2.09650
   A40        2.09339  -0.00026  -0.00013  -0.00144  -0.00165   2.09174
   A41        2.10193   0.00017   0.00017   0.00078   0.00096   2.10289
   A42        2.08786   0.00009  -0.00005   0.00072   0.00067   2.08853
   A43        2.06558   0.00043  -0.00019   0.00178   0.00156   2.06715
   A44        2.13042  -0.00033  -0.00008  -0.00121  -0.00130   2.12912
   A45        2.08716  -0.00010   0.00028  -0.00052  -0.00024   2.08692
   A46        2.15546   0.00050   0.00064   0.00106   0.00170   2.15716
   A47        2.05814   0.00176  -0.00033   0.00606   0.00564   2.06377
   A48        2.06953  -0.00227  -0.00030  -0.00734  -0.00774   2.06179
    D1        0.01935   0.00044   0.00010   0.01845   0.01856   0.03790
    D2       -3.12662   0.00001  -0.00062  -0.00250  -0.00313  -3.12975
    D3       -3.11605  -0.00011  -0.00050   0.00089   0.00040  -3.11565
    D4        0.02117  -0.00054  -0.00121  -0.02007  -0.02129  -0.00012
    D5        2.76624  -0.00205   0.00013  -0.05215  -0.05149   2.71474
    D6       -1.36316   0.00062  -0.01227  -0.02939  -0.04132  -1.40448
    D7        0.72454  -0.00046   0.00502  -0.03981  -0.03564   0.68890
    D8       -0.37099  -0.00163   0.00085  -0.03125  -0.02989  -0.40088
    D9        1.78280   0.00104  -0.01155  -0.00849  -0.01971   1.76308
   D10       -2.41269  -0.00003   0.00574  -0.01891  -0.01403  -2.42672
   D11       -1.65877   0.00203  -0.00659  -0.00517  -0.01194  -1.67071
   D12        1.42717   0.00205  -0.00417  -0.01024  -0.01458   1.41259
   D13        2.46628  -0.00083   0.00059  -0.02373  -0.02272   2.44356
   D14       -0.73096  -0.00081   0.00301  -0.02879  -0.02536  -0.75632
   D15        0.38728  -0.00184  -0.00012  -0.04297  -0.04334   0.34394
   D16       -2.80996  -0.00182   0.00230  -0.04804  -0.04598  -2.85594
   D17       -0.03374  -0.00062  -0.00148   0.05455   0.05316   0.01943
   D18       -3.03184  -0.00316  -0.00000   0.00000  -0.00001  -3.03185
   D19        2.09407  -0.00217  -0.02962   0.07112   0.04181   2.13588
   D20       -0.90404  -0.00470  -0.02814   0.01657  -0.01136  -0.91539
   D21       -2.11785   0.00074  -0.02764   0.08956   0.06192  -2.05593
   D22        1.16723  -0.00180  -0.02616   0.03500   0.00875   1.17598
   D23        3.08217   0.00043   0.00346   0.01064   0.01410   3.09627
   D24       -0.05767   0.00011   0.00244   0.00053   0.00297  -0.05470
   D25       -0.00477   0.00048   0.00111   0.01579   0.01691   0.01214
   D26        3.13857   0.00016   0.00008   0.00568   0.00578  -3.13884
   D27       -3.07603  -0.00044  -0.00348  -0.01069  -0.01417  -3.09019
   D28        0.06677  -0.00022  -0.00262  -0.00386  -0.00648   0.06029
   D29        0.01020  -0.00048  -0.00108  -0.01588  -0.01697  -0.00678
   D30       -3.13019  -0.00025  -0.00022  -0.00906  -0.00929  -3.13948
   D31       -3.04276  -0.00148  -0.00061  -0.02309  -0.02346  -3.06623
   D32        0.10178  -0.00179   0.00044  -0.03479  -0.03417   0.06761
   D33       -0.04218   0.00137  -0.00199   0.03165   0.02954  -0.01265
   D34        3.10236   0.00106  -0.00095   0.01995   0.01884   3.12119
   D35        3.05171   0.00106   0.00099   0.01797   0.01903   3.07075
   D36       -0.10231   0.00056   0.00151  -0.00322  -0.00174  -0.10405
   D37        0.04391  -0.00139   0.00224  -0.03302  -0.03069   0.01322
   D38       -3.11011  -0.00189   0.00275  -0.05420  -0.05146   3.12161
   D39       -0.00070  -0.00025  -0.00068  -0.00792  -0.00858  -0.00928
   D40        3.13733  -0.00019  -0.00052  -0.00610  -0.00661   3.13072
   D41        3.13914   0.00007   0.00035   0.00223   0.00259  -3.14146
   D42       -0.00602   0.00013   0.00051   0.00406   0.00456  -0.00146
   D43        0.00080   0.00001   0.00021  -0.00005   0.00017   0.00097
   D44        3.13847   0.00010   0.00024   0.00311   0.00335  -3.14136
   D45       -3.13721  -0.00005   0.00005  -0.00188  -0.00181  -3.13902
   D46        0.00046   0.00004   0.00009   0.00128   0.00137   0.00183
   D47        0.00461  -0.00001  -0.00018  -0.00006  -0.00025   0.00436
   D48        3.13858   0.00010   0.00005   0.00343   0.00346  -3.14114
   D49       -3.13306  -0.00010  -0.00022  -0.00322  -0.00344  -3.13649
   D50        0.00091   0.00001   0.00002   0.00027   0.00028   0.00120
   D51       -0.01019   0.00025   0.00062   0.00814   0.00875  -0.00144
   D52        3.13020   0.00003  -0.00024   0.00132   0.00107   3.13128
   D53        3.13900   0.00015   0.00039   0.00466   0.00504  -3.13914
   D54       -0.00379  -0.00008  -0.00047  -0.00216  -0.00263  -0.00643
   D55        0.02032  -0.00052   0.00027  -0.01053  -0.01023   0.01009
   D56       -3.13061  -0.00037   0.00071  -0.00976  -0.00904  -3.13965
   D57       -3.12425  -0.00020  -0.00079   0.00129   0.00053  -3.12372
   D58        0.00801  -0.00006  -0.00034   0.00206   0.00172   0.00973
   D59        0.00284  -0.00034   0.00142  -0.01136  -0.00995  -0.00711
   D60        3.13971   0.00010  -0.00003   0.00171   0.00166   3.14137
   D61       -3.12937  -0.00048   0.00098  -0.01214  -0.01115  -3.14052
   D62        0.00749  -0.00005  -0.00047   0.00093   0.00046   0.00795
   D63       -0.00222   0.00036  -0.00123   0.01070   0.00944   0.00722
   D64        3.13216   0.00061  -0.00115   0.01826   0.01711  -3.13392
   D65       -3.13912  -0.00007   0.00020  -0.00226  -0.00208  -3.14120
   D66       -0.00474   0.00018   0.00029   0.00531   0.00559   0.00085
   D67       -0.02217   0.00051  -0.00066   0.01210   0.01149  -0.01068
   D68        3.13193   0.00098  -0.00117   0.03333   0.03215  -3.11911
   D69        3.12645   0.00026  -0.00074   0.00473   0.00401   3.13047
   D70       -0.00263   0.00073  -0.00125   0.02596   0.02468   0.02204
         Item               Value     Threshold  Converged?
 Maximum Force            0.008365     0.002500     NO 
 RMS     Force            0.001365     0.001667     YES
 Maximum Displacement     0.141193     0.010000     NO 
 RMS     Displacement     0.042118     0.006667     NO 
 Predicted change in Energy=-7.045110D-04
 GradGradGradGradGradGradGradGradGradGradGradGradGradGradGradGradGradGrad

                          Input orientation:                          
 ---------------------------------------------------------------------
 Center     Atomic      Atomic             Coordinates (Angstroms)
 Number     Number       Type             X           Y           Z
 ---------------------------------------------------------------------
      1          6           0       -0.034022   -3.858268   -0.048499
      2          7           0       -1.112238   -3.051709   -0.100984
      3          8           0        1.059629   -3.574832   -0.507072
      4          6           0       -1.083576   -1.754533   -0.765593
      5          6           0       -2.517639   -1.417705   -1.168411
      6          6           0       -0.457005   -0.664888    0.099234
      7          6           0       -2.957394   -1.708452   -2.458262
      8          6           0       -4.276157   -1.457855   -2.825746
      9          6           0       -5.168366   -0.923739   -1.899503
     10          6           0       -4.735573   -0.640938   -0.606639
     11          6           0       -3.414471   -0.886220   -0.242361
     12          6           0        0.054597   -0.889561    1.375363
     13          6           0        0.535134    0.159462    2.156655
     14          6           0        0.500450    1.462625    1.674750
     15          6           0       -0.008352    1.718298    0.404144
     16          6           0       -0.476291    0.655518   -0.342894
     17          1           0       -0.229456   -4.809650    0.465756
     18          1           0       -1.977932   -3.363851    0.314741
     19          1           0       -0.491290   -1.870537   -1.676790
     20          1           0       -2.262699   -2.124748   -3.181253
     21          1           0       -4.605513   -1.678311   -3.834863
     22          1           0       -6.195977   -0.728143   -2.184040
     23          1           0       -5.425146   -0.225417    0.119447
     24          1           0       -3.080652   -0.654494    0.764808
     25          1           0        0.070891   -1.899314    1.766962
     26          1           0        0.929184   -0.044385    3.145064
     27          1           0        0.872594    2.281942    2.278210
     28          1           0       -0.045408    2.719289   -0.008513
     29          9           0       -0.944424    0.907223   -1.585907
 ---------------------------------------------------------------------
                    Distance matrix (angstroms):
                    1          2          3          4          5
     1  C    0.000000
     2  N    1.347531   0.000000
     3  O    1.219303   2.270588   0.000000
     4  C    2.457944   1.457804   2.823765   0.000000
     5  C    3.657718   2.405103   4.229351   1.527171   0.000000
     6  C    3.224657   2.483210   3.336999   1.525727   2.533746
     7  C    4.356004   3.281113   4.840144   2.525559   1.393425
     8  C    5.609883   4.469349   6.190998   3.811145   2.416766
     9  C    6.196706   4.920885   6.910506   4.319894   2.793717
    10  C    5.724274   4.381331   6.496307   3.821314   2.416234
    11  C    4.505340   3.163796   5.226498   2.541813   1.394400
    12  C    3.293700   2.866355   3.429917   2.574356   3.655971
    13  C    4.618311   4.257040   4.616870   3.850082   4.781521
    14  C    5.618465   5.112065   5.518061   4.337571   5.048637
    15  C    5.594965   4.922061   5.476141   3.819024   4.313232
    16  C    4.544946   3.769149   4.503539   2.521074   3.024373
    17  H    1.098990   2.047157   2.032956   3.402863   4.405856
    18  H    2.038425   1.009795   3.153834   2.134689   2.505695
    19  H    2.609885   2.064923   2.584224   1.092950   2.137661
    20  H    4.217373   3.416266   4.504648   2.713449   2.148589
    21  H    6.323551   5.294435   6.838481   4.672288   3.396631
    22  H    7.233803   5.965106   7.972433   5.403898   3.877779
    23  H    6.503078   5.161172   7.325532   4.687294   3.396134
    24  H    4.495285   3.220387   5.223790   2.746002   2.153326
    25  H    2.672902   2.493398   2.992690   2.787039   3.943203
    26  H    5.066785   4.873215   5.081256   4.719009   5.689698
    27  H    6.628552   6.168302   6.488033   5.420744   6.087714
    28  H    6.577688   5.869506   6.409807   4.654680   4.957016
    29  F    5.089436   4.231584   5.026821   2.788767   2.838063
                    6          7          8          9         10
     6  C    0.000000
     7  C    3.725823   0.000000
     8  C    4.875472   1.391754   0.000000
     9  C    5.124342   2.411718   1.392566   0.000000
    10  C    4.336470   2.780290   2.408910   1.392402   0.000000
    11  C    2.985344   2.407322   2.782650   2.413229   1.392182
    12  C    1.393098   4.943618   6.060339   6.164841   5.189978
    13  C    2.428348   6.081473   7.112563   7.082066   6.004730
    14  C    2.815188   6.252536   7.183290   7.113755   6.086514
    15  C    2.444143   5.350966   6.223688   6.238021   5.379061
    16  C    1.392595   4.027283   5.006983   5.189668   4.460026
    17  H    4.167153   5.060529   6.200347   6.714729   6.231635
    18  H    3.105489   3.374795   4.333280   4.586490   3.983438
    19  H    2.146864   2.592034   3.976886   4.777140   4.546545
    20  H    4.019118   1.085642   2.150615   3.395321   3.865932
    21  H    5.806398   2.147611   1.084156   2.152161   3.393300
    22  H    6.176823   3.394794   2.151737   1.084068   2.151413
    23  H    4.987581   3.864425   3.393116   2.151686   1.084145
    24  H    2.706773   3.393259   3.868682   3.395527   2.149376
    25  H    2.140980   5.201871   6.339138   6.468735   5.506322
    26  H    3.403472   7.019392   8.046368   7.962477   6.820602
    27  H    3.898663   7.281910   8.157578   8.013918   6.951051
    28  H    3.410817   5.838306   6.579101   6.564465   5.800562
    29  F    2.355591   3.413914   4.269806   4.614375   4.210532
                   11         12         13         14         15
    11  C    0.000000
    12  C    3.827725   0.000000
    13  C    4.737944   1.393478   0.000000
    14  C    4.951667   2.412715   1.389845   0.000000
    15  C    4.336258   2.783551   2.407622   1.392368   0.000000
    16  C    3.319633   2.370975   2.741679   2.382506   1.380773
    17  H    5.102847   4.034249   5.304320   6.429297   6.531981
    18  H    2.917646   3.373159   4.703390   5.593467   5.451190
    19  H    3.401683   3.252068   4.457549   4.829735   4.176512
    20  H    3.390813   5.259116   6.445056   6.639654   5.718929
    21  H    3.866789   7.034573   8.105674   8.142001   7.116181
    22  H    3.395862   7.194796   8.058370   8.033173   7.139361
    23  H    2.147179   5.660918   6.310569   6.354616   5.762008
    24  H    1.086059   3.202783   3.958998   4.258459   3.898621
    25  H    4.148673   1.083150   2.146145   3.390524   3.866609
    26  H    5.572313   2.147339   1.083411   2.148653   3.390968
    27  H    5.896563   3.397452   2.152574   1.083482   2.146132
    28  H    4.940138   3.866382   3.402601   2.170378   1.083347
    29  F    3.335069   3.604941   4.093288   3.609435   2.344008
                   16         17         18         19         20
    16  C    0.000000
    17  H    5.530181   0.000000
    18  H    4.340822   2.273831   0.000000
    19  H    2.856651   3.646566   2.899359   0.000000
    20  H    4.356307   4.964217   3.720006   2.337931   0.000000
    21  H    5.889913   6.888431   5.192729   4.649845   2.472912
    22  H    6.165966   7.699318   5.566217   5.840019   4.291342
    23  H    5.047867   6.937601   4.665961   5.502347   4.950066
    24  H    3.118626   5.048175   2.959589   3.760978   4.289766
    25  H    3.358283   3.202093   2.907144   3.489455   5.475517
    26  H    3.825059   5.588281   5.242223   5.348163   7.385005
    27  H    3.366739   7.402038   6.622362   5.894513   7.684706
    28  H    2.134624   7.546106   6.390909   4.903922   6.200592
    29  F    1.351881   6.115810   4.787763   2.815944   3.670943
                   21         22         23         24         25
    21  H    0.000000
    22  H    2.481453   0.000000
    23  H    4.291767   2.480518   0.000000
    24  H    4.952815   4.290266   2.469261   0.000000
    25  H    7.300550   7.500380   5.976843   3.533569   0.000000
    26  H    9.056598   8.923833   7.040215   4.702832   2.465074
    27  H    9.113886   8.884648   7.113974   5.151813   4.288006
    28  H    7.400973   7.378835   6.134268   4.603600   4.949477
    29  F    5.014615   5.532721   4.926254   3.539533   4.488790
                   26         27         28         29
    26  H    0.000000
    27  H    2.483230   0.000000
    28  H    4.304970   2.502619   0.000000
    29  F    5.176683   4.485845   2.565148   0.000000
 Symmetry turned off by external request.
 Stoichiometry    C14H12FNO
 Framework group  C1[X(C14H12FNO)]
 Deg. of freedom    81
 Full point group                 C1      NOp   1
 Rotational constants (GHZ):           0.6430197           0.3988450           0.2957382
 Standard basis: 6-311+G(d) (5D, 7F)
   410 basis functions,   672 primitive gaussians,   427 cartesian basis functions
    60 alpha electrons       60 beta electrons
       nuclear repulsion energy      1154.0704273100 Hartrees.
 NAtoms=   29 NActive=   29 NUniq=   29 SFac= 1.00D+00 NAtFMM=   60 NAOKFM=F Big=F
 Integral buffers will be    131072 words long.
 Raffenetti 2 integral format.
 Two-electron integral symmetry is turned off.
 ------------------------------------------------------------------------------
 Polarizable Continuum Model (PCM)
 =================================
 Model                : PCM.
 Atomic radii         : UFF (Universal Force Field).
 Polarization charges : Total charges.
 Charge compensation  : None.
 Solution method      : On-the-fly selection.
 Cavity type          : Scaled VdW (van der Waals Surface) (Alpha=1.100).
 Cavity algorithm     : GePol (No added spheres)
                        Default sphere list used, NSphG=   29.
                        Lebedev-Laikov grids with approx.  5.0 points / Ang**2.
                        Smoothing algorithm: York/Karplus (Gamma=1.0000).
                        Polarization charges: spherical gaussians, with
                                              point-specific exponents (IZeta= 3).
                        Self-potential: point-specific (ISelfS= 7).
                        Self-field    : sphere-specific E.n sum rule (ISelfD= 2).
 1st derivatives      : Analytical E(r).r(x)/FMM algorithm (CHGder, D1EAlg=3).
                        Cavity 1st derivative terms included.
 Solvent              : DiMethylSulfoxide, Eps=  46.826000 Eps(inf)=   2.007889
 ------------------------------------------------------------------------------
 One-electron integrals computed using PRISM.
 NBasis=   410 RedAO= T EigKep=  1.22D-06  NBF=   410
 NBsUse=   409 1.00D-06 EigRej=  8.25D-07 NBFU=   409
 Initial guess from the checkpoint file:  "/home/aikhl/works/aikhl/Gau-3655.chk"
 B after Tr=    -0.004104    0.002127    0.001436
         Rot=    1.000000   -0.000268   -0.000270    0.000410 Ang=  -0.06 deg.
 ExpMin= 4.38D-02 ExpMax= 1.14D+04 ExpMxC= 1.72D+03 IAcc=3 IRadAn=         5 AccDes= 0.00D+00
 Harris functional with IExCor= 1009 and IRadAn=       5 diagonalized for initial guess.
 HarFok:  IExCor= 1009 AccDes= 0.00D+00 IRadAn=         5 IDoV= 1 UseB2=F ITyADJ=14
 ICtDFT=  3500011 ScaDFX=  1.000000  1.000000  1.000000  1.000000
 FoFCou: FMM=F IPFlag=           0 FMFlag=      100000 FMFlg1=           0
         NFxFlg=           0 DoJE=T BraDBF=F KetDBF=T FulRan=T
         wScrn=  0.000000 ICntrl=       500 IOpCl=  0 I1Cent=   200000004 NGrid=           0
         NMat0=    1 NMatS0=      1 NMatT0=    0 NMatD0=    1 NMtDS0=    0 NMtDT0=    0
 Symmetry not used in FoFCou.
 Requested convergence on RMS density matrix=1.00D-08 within 128 cycles.
 Requested convergence on MAX density matrix=1.00D-06.
 Requested convergence on             energy=1.00D-06.
 No special actions if energy rises.
 Inv3:  Mode=1 IEnd=    15704832.
 Iteration    1 A*A^-1 deviation from unit magnitude is 6.55D-15 for   2286.
 Iteration    1 A*A^-1 deviation from orthogonality  is 3.02D-15 for   1905   1785.
 Iteration    1 A^-1*A deviation from unit magnitude is 6.55D-15 for   2286.
 Iteration    1 A^-1*A deviation from orthogonality  is 1.84D-15 for   2282    313.
 Error on total polarization charges =  0.01577
 SCF Done:  E(RM062X) =  -770.437821898     A.U. after   14 cycles
            NFock= 14  Conv=0.31D-08     -V/T= 2.0037
 D1PCM: PCM CHGder 1st derivatives, ID1Alg=3 FixD1E=F DoIter=F DoCFld=F I1PDM=0.
 Calling FoFJK, ICntrl=      2127 FMM=F ISym2X=0 I1Cent= 0 IOpClX= 0 NMat=1 NMatS=1 NMatT=0.
 -------------------------------------------------------------------
 Center     Atomic                   Forces (Hartrees/Bohr)
 Number     Number              X              Y              Z
 -------------------------------------------------------------------
      1        6          -0.000206895    0.000403836    0.001074196
      2        7           0.003751036   -0.000266549   -0.000724717
      3        8           0.000116293   -0.000128276   -0.000572547
      4        6          -0.005510624    0.001995073   -0.000026121
      5        6           0.002311299   -0.001210720    0.000275609
      6        6          -0.005545009    0.000990205    0.002393731
      7        6           0.000072682    0.000407578   -0.000269267
      8        6          -0.000119824   -0.000072586   -0.000001854
      9        6           0.000092812   -0.000051915    0.000025775
     10        6          -0.000183496   -0.000013203    0.000110475
     11        6           0.000185879    0.000252643    0.000086184
     12        6          -0.000075887   -0.000346064   -0.000604510
     13        6          -0.000007196   -0.000064401    0.000068471
     14        6           0.000367388    0.000192557   -0.000086860
     15        6          -0.000115864   -0.000110414    0.000387136
     16        6           0.004652818   -0.001448427   -0.002646465
     17        1          -0.000150031   -0.000349491   -0.000482773
     18        1          -0.000007035   -0.000161064    0.000368851
     19        1           0.001254548    0.000386492    0.000308166
     20        1          -0.000057838    0.000013761    0.000048201
     21        1          -0.000044343   -0.000027078    0.000020541
     22        1           0.000012482    0.000073485   -0.000018007
     23        1          -0.000049125   -0.000026009   -0.000038555
     24        1           0.000148537   -0.000035807    0.000028234
     25        1          -0.000127393   -0.000225382    0.000124361
     26        1           0.000091366   -0.000107042   -0.000037821
     27        1          -0.000137808    0.000026783    0.000066811
     28        1          -0.000117077    0.000005225   -0.000090293
     29        9          -0.000601695   -0.000103209    0.000213050
 -------------------------------------------------------------------
 Cartesian Forces:  Max     0.005545009 RMS     0.001222752

 GradGradGradGradGradGradGradGradGradGradGradGradGradGradGradGradGradGrad
 Berny optimization.
 Using GEDIIS/GDIIS optimizer.
 FormGI is forming the generalized inverse of G from B-inverse, IUseBI=4.
 Internal  Forces:  Max     0.003615989 RMS     0.000599347
 Search for a local minimum.
 Step number   3 out of a maximum of   80 on scan point     2 out of    18
 All quantities printed in internal units (Hartrees-Bohrs-Radians)
 Mixed Optimization -- En-DIIS/RFO-DIIS
 Update second derivatives using D2CorX and points    1    2    3
 DE= -7.02D-04 DEPred=-7.05D-04 R= 9.96D-01
 TightC=F SS=  1.41D+00  RLast= 1.89D-01 DXNew= 8.4853D-01 5.6599D-01
 Trust test= 9.96D-01 RLast= 1.89D-01 DXMaxT set to 5.66D-01
 ITU=  1  1  0
 Use linear search instead of GDIIS.
     Eigenvalues ---    0.00494   0.00814   0.01123   0.01504   0.01507
     Eigenvalues ---    0.02164   0.02174   0.02179   0.02183   0.02187
     Eigenvalues ---    0.02188   0.02190   0.02190   0.02191   0.02191
     Eigenvalues ---    0.02193   0.02199   0.02224   0.02253   0.02270
     Eigenvalues ---    0.02315   0.02388   0.02689   0.04336   0.05574
     Eigenvalues ---    0.07367   0.15974   0.15998   0.15999   0.15999
     Eigenvalues ---    0.16000   0.16000   0.16000   0.16000   0.16000
     Eigenvalues ---    0.16001   0.16019   0.18194   0.19221   0.21988
     Eigenvalues ---    0.22000   0.22000   0.22001   0.22054   0.22530
     Eigenvalues ---    0.23489   0.24528   0.24666   0.24950   0.25607
     Eigenvalues ---    0.29710   0.32727   0.33809   0.34438   0.35303
     Eigenvalues ---    0.35333   0.35502   0.35504   0.35505   0.35551
     Eigenvalues ---    0.35577   0.35580   0.35583   0.38096   0.42418
     Eigenvalues ---    0.42531   0.42851   0.43922   0.45972   0.46590
     Eigenvalues ---    0.46727   0.46889   0.46909   0.46926   0.47002
     Eigenvalues ---    0.47716   0.48435   0.54552   0.55593   0.95642
     Eigenvalues --- 1000.000001000.000001000.000001000.000001000.00000
     Eigenvalues --- 1000.000001000.000001000.000001000.000001000.00000
     Eigenvalues --- 1000.000001000.000001000.000001000.000001000.00000
     Eigenvalues --- 1000.000001000.000001000.000001000.000001000.00000
     Eigenvalues --- 1000.000001000.000001000.000001000.000001000.00000
     Eigenvalues --- 1000.000001000.000001000.000001000.000001000.00000
     Eigenvalues --- 1000.000001000.000001000.000001000.000001000.00000
     Eigenvalues --- 1000.000001000.000001000.000001000.000001000.00000
     Eigenvalues --- 1000.000001000.000001000.000001000.000001000.00000
     Eigenvalues --- 1000.000001000.000001000.000001000.000001000.00000
     Eigenvalues --- 1000.000001000.000001000.000001000.000001000.00000
     Eigenvalues --- 1000.000001000.000001000.000001000.000001000.00000
     Eigenvalues --- 1000.000001000.000001000.000001000.000001000.00000
     Eigenvalues --- 1000.000001000.000001000.00000
 RFO step:  Lambda=-2.52793391D-04 EMin= 4.93782610D-03
 Quartic linear search produced a step of  0.02776.
 Iteration  1 RMS(Cart)=  0.02288829 RMS(Int)=  0.00023632
 Iteration  2 RMS(Cart)=  0.00039609 RMS(Int)=  0.00004800
 Iteration  3 RMS(Cart)=  0.00000008 RMS(Int)=  0.00004800
 Iteration  1 RMS(Cart)=  0.00000135 RMS(Int)=  0.00000052
 Iteration  2 RMS(Cart)=  0.00000084 RMS(Int)=  0.00000057
 Variable       Old X    -DE/DX   Delta X   Delta X   Delta X     New X
                                 (Linear)    (Quad)   (Total)
    R1        2.54647  -0.00015  -0.00007  -0.00076  -0.00083   2.54564
    R2        2.30415   0.00029   0.00000   0.00026   0.00026   2.30441
    R3        2.07679   0.00010  -0.00002   0.00015   0.00013   2.07692
    R4        2.75485   0.00023  -0.00026  -0.00091  -0.00118   2.75367
    R5        1.90824   0.00021   0.00004   0.00063   0.00068   1.90891
    R6        2.88594  -0.00244  -0.00058  -0.01125  -0.01182   2.87411
    R7        2.88321  -0.00164   0.00040  -0.00313  -0.00273   2.88047
    R8        2.06538   0.00038   0.00010   0.00169   0.00179   2.06717
    R9        2.63319   0.00012  -0.00003   0.00005   0.00002   2.63321
   R10        2.63503   0.00005  -0.00004  -0.00013  -0.00017   2.63486
   R11        2.63257  -0.00049   0.00004  -0.00090  -0.00084   2.63174
   R12        2.63162  -0.00098   0.00012  -0.00153  -0.00139   2.63023
   R13        2.63003   0.00013  -0.00001   0.00023   0.00021   2.63025
   R14        2.05157  -0.00008   0.00000  -0.00022  -0.00022   2.05135
   R15        2.63157   0.00003   0.00001   0.00015   0.00017   2.63174
   R16        2.04876  -0.00000  -0.00000  -0.00001  -0.00001   2.04875
   R17        2.63126  -0.00001   0.00002   0.00008   0.00010   2.63136
   R18        2.04859   0.00001  -0.00000   0.00001   0.00001   2.04860
   R19        2.63084   0.00010  -0.00002   0.00009   0.00007   2.63091
   R20        2.04874  -0.00000   0.00000  -0.00000  -0.00000   2.04873
   R21        2.05235   0.00007   0.00000   0.00022   0.00022   2.05257
   R22        2.63329   0.00001   0.00001   0.00010   0.00011   2.63340
   R23        2.04686   0.00025  -0.00006   0.00031   0.00025   2.04711
   R24        2.62643   0.00025  -0.00004   0.00040   0.00035   2.62677
   R25        2.04735   0.00002   0.00000   0.00004   0.00004   2.04739
   R26        2.63119   0.00018  -0.00004   0.00026   0.00020   2.63140
   R27        2.04748   0.00001   0.00000   0.00002   0.00002   2.04751
   R28        2.60928   0.00013   0.00002   0.00032   0.00033   2.60962
   R29        2.04723   0.00004   0.00000   0.00008   0.00008   2.04731
   R30        2.55469  -0.00001  -0.00003  -0.00022  -0.00025   2.55444
    A1        2.16990  -0.00005   0.00009   0.00034   0.00016   2.17006
    A2        1.97587   0.00006  -0.00010  -0.00007  -0.00045   1.97542
    A3        2.13735  -0.00000   0.00002   0.00019  -0.00006   2.13729
    A4        2.13485   0.00007  -0.00004   0.00012   0.00004   2.13489
    A5        2.07705  -0.00027   0.00004  -0.00149  -0.00149   2.07556
    A6        2.07099   0.00020  -0.00000   0.00105   0.00101   2.07201
    A7        1.87344   0.00193  -0.00069   0.00155   0.00086   1.87430
    A8        1.96616  -0.00115   0.00042  -0.00502  -0.00461   1.96156
    A9        1.87161  -0.00095  -0.00050  -0.00255  -0.00308   1.86853
   A10        1.95803   0.00030   0.00039   0.00260   0.00300   1.96102
   A11        1.88849   0.00038   0.00016   0.00868   0.00883   1.89733
   A12        1.90268  -0.00049   0.00019  -0.00484  -0.00469   1.89799
   A13        2.08805   0.00083  -0.00004   0.00327   0.00322   2.09127
   A14        2.10930  -0.00087  -0.00007  -0.00394  -0.00402   2.10528
   A15        2.08439   0.00005   0.00011   0.00096   0.00106   2.08545
   A16        2.15900  -0.00065  -0.00002  -0.00222  -0.00244   2.15657
   A17        2.08462   0.00006   0.00030   0.00289   0.00300   2.08762
   A18        2.03625   0.00070  -0.00014   0.00170   0.00145   2.03770
   A19        2.10121  -0.00012  -0.00006  -0.00090  -0.00096   2.10025
   A20        2.08808   0.00007   0.00005   0.00063   0.00068   2.08876
   A21        2.09386   0.00005   0.00001   0.00027   0.00029   2.09415
   A22        2.09501   0.00002  -0.00001   0.00006   0.00005   2.09506
   A23        2.09095   0.00003  -0.00001   0.00015   0.00014   2.09109
   A24        2.09723  -0.00005   0.00002  -0.00021  -0.00019   2.09703
   A25        2.09018   0.00010   0.00003   0.00063   0.00066   2.09084
   A26        2.09665  -0.00004  -0.00002  -0.00025  -0.00026   2.09639
   A27        2.09636  -0.00006  -0.00002  -0.00039  -0.00040   2.09596
   A28        2.09685  -0.00011  -0.00002  -0.00063  -0.00065   2.09621
   A29        2.09670  -0.00001   0.00002  -0.00002  -0.00000   2.09670
   A30        2.08962   0.00012  -0.00000   0.00065   0.00065   2.09027
   A31        2.09868   0.00005  -0.00005  -0.00010  -0.00015   2.09853
   A32        2.09384  -0.00017   0.00003  -0.00085  -0.00082   2.09302
   A33        2.09063   0.00012   0.00002   0.00095   0.00098   2.09161
   A34        2.11628  -0.00020   0.00008  -0.00051  -0.00039   2.11589
   A35        2.07951   0.00008   0.00006   0.00078   0.00083   2.08034
   A36        2.08737   0.00012  -0.00014  -0.00028  -0.00044   2.08693
   A37        2.09769  -0.00013   0.00003  -0.00011  -0.00008   2.09760
   A38        2.08897  -0.00003  -0.00001  -0.00052  -0.00052   2.08845
   A39        2.09650   0.00016  -0.00002   0.00063   0.00061   2.09711
   A40        2.09174  -0.00012  -0.00005  -0.00046  -0.00053   2.09122
   A41        2.10289   0.00006   0.00003   0.00027   0.00030   2.10319
   A42        2.08853   0.00006   0.00002   0.00021   0.00024   2.08877
   A43        2.06715   0.00007   0.00004   0.00069   0.00073   2.06788
   A44        2.12912   0.00009  -0.00004   0.00040   0.00037   2.12949
   A45        2.08692  -0.00016  -0.00001  -0.00110  -0.00110   2.08581
   A46        2.15716  -0.00031   0.00005  -0.00118  -0.00114   2.15603
   A47        2.06377  -0.00007   0.00016   0.00106   0.00116   2.06494
   A48        2.06179   0.00039  -0.00021   0.00058   0.00031   2.06210
    D1        0.03790  -0.00042   0.00052  -0.01263  -0.01212   0.02579
    D2       -3.12975  -0.00058  -0.00009  -0.02733  -0.02740   3.12603
    D3       -3.11565   0.00066   0.00001   0.03033   0.03033  -3.08532
    D4       -0.00012   0.00050  -0.00059   0.01563   0.01504   0.01493
    D5        2.71474  -0.00036  -0.00143  -0.03701  -0.03844   2.67631
    D6       -1.40448   0.00064  -0.00115  -0.03590  -0.03706  -1.44154
    D7        0.68890  -0.00128  -0.00099  -0.04658  -0.04757   0.64133
    D8       -0.40088  -0.00019  -0.00083  -0.02232  -0.02314  -0.42402
    D9        1.76308   0.00081  -0.00055  -0.02122  -0.02176   1.74132
   D10       -2.42672  -0.00112  -0.00039  -0.03189  -0.03228  -2.45899
   D11       -1.67071  -0.00008  -0.00033  -0.01775  -0.01808  -1.68879
   D12        1.41259   0.00002  -0.00040  -0.01199  -0.01239   1.40019
   D13        2.44356  -0.00018  -0.00063  -0.01421  -0.01483   2.42873
   D14       -0.75632  -0.00009  -0.00070  -0.00845  -0.00914  -0.76547
   D15        0.34394  -0.00001  -0.00120  -0.01557  -0.01677   0.32717
   D16       -2.85594   0.00009  -0.00128  -0.00980  -0.01109  -2.86703
   D17        0.01943  -0.00199   0.00148   0.03243   0.03391   0.05334
   D18       -3.03185  -0.00362  -0.00000   0.00000   0.00001  -3.03184
   D19        2.13588  -0.00009   0.00116   0.03270   0.03386   2.16975
   D20       -0.91539  -0.00171  -0.00032   0.00027  -0.00004  -0.91543
   D21       -2.05593   0.00024   0.00172   0.04197   0.04368  -2.01225
   D22        1.17598  -0.00138   0.00024   0.00954   0.00977   1.18575
   D23        3.09627  -0.00005   0.00039   0.00211   0.00251   3.09878
   D24       -0.05470   0.00003   0.00008   0.00385   0.00394  -0.05076
   D25        0.01214  -0.00011   0.00047  -0.00341  -0.00294   0.00920
   D26       -3.13884  -0.00003   0.00016  -0.00166  -0.00151  -3.14034
   D27       -3.09019  -0.00002  -0.00039  -0.00291  -0.00329  -3.09349
   D28        0.06029  -0.00007  -0.00018  -0.00417  -0.00434   0.05595
   D29       -0.00678   0.00010  -0.00047   0.00292   0.00245  -0.00433
   D30       -3.13948   0.00006  -0.00026   0.00166   0.00140  -3.13808
   D31       -3.06623  -0.00101  -0.00065  -0.02331  -0.02391  -3.09014
   D32        0.06761  -0.00102  -0.00095  -0.02300  -0.02391   0.04370
   D33       -0.01265   0.00054   0.00082   0.00836   0.00918  -0.00346
   D34        3.12119   0.00054   0.00052   0.00866   0.00918   3.13037
   D35        3.07075   0.00075   0.00053   0.01475   0.01534   3.08608
   D36       -0.10405   0.00129  -0.00005   0.03162   0.03162  -0.07243
   D37        0.01322  -0.00069  -0.00085  -0.01523  -0.01609  -0.00287
   D38        3.12161  -0.00015  -0.00143   0.00164   0.00019   3.12180
   D39       -0.00928   0.00007  -0.00024   0.00221   0.00198  -0.00730
   D40        3.13072   0.00006  -0.00018   0.00189   0.00171   3.13243
   D41       -3.14146  -0.00001   0.00007   0.00046   0.00054  -3.14092
   D42       -0.00146  -0.00002   0.00013   0.00014   0.00027  -0.00119
   D43        0.00097  -0.00001   0.00000  -0.00050  -0.00050   0.00048
   D44       -3.14136  -0.00004   0.00009  -0.00155  -0.00146   3.14037
   D45       -3.13902  -0.00001  -0.00005  -0.00018  -0.00023  -3.13925
   D46        0.00183  -0.00003   0.00004  -0.00123  -0.00119   0.00064
   D47        0.00436   0.00001  -0.00001   0.00002   0.00001   0.00437
   D48       -3.14114  -0.00001   0.00010   0.00000   0.00010  -3.14104
   D49       -3.13649   0.00004  -0.00010   0.00107   0.00098  -3.13552
   D50        0.00120   0.00002   0.00001   0.00105   0.00106   0.00226
   D51       -0.00144  -0.00005   0.00024  -0.00125  -0.00100  -0.00244
   D52        3.13128  -0.00001   0.00003   0.00001   0.00004   3.13132
   D53       -3.13914  -0.00004   0.00014  -0.00122  -0.00108  -3.14023
   D54       -0.00643   0.00001  -0.00007   0.00003  -0.00004  -0.00647
   D55        0.01009  -0.00017  -0.00028   0.00000  -0.00027   0.00982
   D56       -3.13965  -0.00009  -0.00025   0.00057   0.00032  -3.13933
   D57       -3.12372  -0.00016   0.00001  -0.00031  -0.00027  -3.12399
   D58        0.00973  -0.00008   0.00005   0.00026   0.00031   0.01004
   D59       -0.00711  -0.00011  -0.00028  -0.00243  -0.00271  -0.00982
   D60        3.14137  -0.00009   0.00005  -0.00567  -0.00564   3.13573
   D61       -3.14052  -0.00019  -0.00031  -0.00299  -0.00330   3.13937
   D62        0.00795  -0.00017   0.00001  -0.00624  -0.00622   0.00173
   D63        0.00722  -0.00001   0.00026  -0.00382  -0.00356   0.00366
   D64       -3.13392   0.00005   0.00048  -0.00205  -0.00157  -3.13549
   D65       -3.14120  -0.00003  -0.00006  -0.00060  -0.00066   3.14132
   D66        0.00085   0.00003   0.00016   0.00117   0.00133   0.00218
   D67       -0.01068   0.00043   0.00032   0.01313   0.01346   0.00278
   D68       -3.11911  -0.00009   0.00089  -0.00373  -0.00281  -3.12192
   D69        3.13047   0.00037   0.00011   0.01141   0.01152  -3.14120
   D70        0.02204  -0.00016   0.00069  -0.00545  -0.00475   0.01729
         Item               Value     Threshold  Converged?
 Maximum Force            0.002443     0.002500     YES
 RMS     Force            0.000354     0.001667     YES
 Maximum Displacement     0.091412     0.010000     NO 
 RMS     Displacement     0.022963     0.006667     NO 
 Predicted change in Energy=-1.287835D-04
 GradGradGradGradGradGradGradGradGradGradGradGradGradGradGradGradGradGrad

                          Input orientation:                          
 ---------------------------------------------------------------------
 Center     Atomic      Atomic             Coordinates (Angstroms)
 Number     Number       Type             X           Y           Z
 ---------------------------------------------------------------------
      1          6           0       -0.052225   -3.860339   -0.045428
      2          7           0       -1.120154   -3.039791   -0.075217
      3          8           0        1.028785   -3.600775   -0.546502
      4          6           0       -1.092279   -1.749013   -0.750859
      5          6           0       -2.518652   -1.421935   -1.165176
      6          6           0       -0.473858   -0.655243    0.112075
      7          6           0       -2.945745   -1.703988   -2.461208
      8          6           0       -4.262862   -1.456272   -2.836887
      9          6           0       -5.164258   -0.932039   -1.913765
     10          6           0       -4.743334   -0.656446   -0.615378
     11          6           0       -3.424113   -0.899308   -0.242623
     12          6           0        0.064027   -0.883723    1.376183
     13          6           0        0.562822    0.163008    2.149160
     14          6           0        0.520388    1.467265    1.670316
     15          6           0       -0.011738    1.725031    0.409607
     16          6           0       -0.490542    0.663537   -0.332687
     17          1           0       -0.255654   -4.817234    0.455470
     18          1           0       -1.981884   -3.343693    0.355448
     19          1           0       -0.484481   -1.871600   -1.652062
     20          1           0       -2.243689   -2.112036   -3.181612
     21          1           0       -4.583850   -1.670961   -3.849930
     22          1           0       -6.190106   -0.737559   -2.205353
     23          1           0       -5.440593   -0.248755    0.107798
     24          1           0       -3.097951   -0.673792    0.768582
     25          1           0        0.087107   -1.894232    1.765852
     26          1           0        0.977557   -0.044024    3.128426
     27          1           0        0.901788    2.285698    2.269200
     28          1           0       -0.057247    2.726690   -0.000686
     29          9           0       -0.984360    0.918336   -1.564939
 ---------------------------------------------------------------------
                    Distance matrix (angstroms):
                    1          2          3          4          5
     1  C    0.000000
     2  N    1.347092   0.000000
     3  O    1.219439   2.270408   0.000000
     4  C    2.457039   1.457181   2.823064   0.000000
     5  C    3.644573   2.400264   4.208849   1.520914   0.000000
     6  C    3.236544   2.477670   3.371619   1.524281   2.529896
     7  C    4.342614   3.287873   4.802165   2.522431   1.393436
     8  C    5.594751   4.473362   6.151933   3.806548   2.416209
     9  C    6.180493   4.917078   6.880795   4.312866   2.792779
    10  C    5.709314   4.370302   6.480059   3.813432   2.416083
    11  C    4.491794   3.149272   5.217141   2.533328   1.394310
    12  C    3.300717   2.856130   3.465522   2.571007   3.663115
    13  C    4.624048   4.247139   4.652932   3.847765   4.795034
    14  C    5.626279   5.104098   5.554977   4.336730   5.061941
    15  C    5.604021   4.916012   5.510085   3.818800   4.320643
    16  C    4.554128   3.765281   4.531933   2.521379   3.025799
    17  H    1.099059   2.046532   2.033102   3.401346   4.390412
    18  H    2.037451   1.010152   3.153368   2.135022   2.508699
    19  H    2.592914   2.062812   2.549958   1.093898   2.139418
    20  H    4.206510   3.431144   4.457492   2.714054   2.148921
    21  H    6.308980   5.302767   6.792532   4.669197   3.396316
    22  H    7.217383   5.961725   7.941170   5.396892   3.876843
    23  H    6.488569   5.146802   7.315531   4.679306   3.396255
    24  H    4.482537   3.197128   5.227487   2.736334   2.152841
    25  H    2.676887   2.481798   3.024239   2.783141   3.950186
    26  H    5.069325   4.861928   5.114508   4.715937   5.705886
    27  H    6.636370   6.159982   6.526474   5.419959   6.102531
    28  H    6.587183   5.864097   6.443150   4.654672   4.962423
    29  F    5.100345   4.231369   5.050973   2.790901   2.826788
                    6          7          8          9         10
     6  C    0.000000
     7  C    3.719124   0.000000
     8  C    4.867708   1.391867   0.000000
     9  C    5.116688   2.411928   1.392655   0.000000
    10  C    4.331007   2.781323   2.409497   1.392457   0.000000
    11  C    2.981507   2.408000   2.782789   2.412860   1.392219
    12  C    1.392656   4.945416   6.066279   6.177463   5.208521
    13  C    2.427747   6.086971   7.125304   7.106752   6.038996
    14  C    2.814547   6.256230   7.193151   7.135649   6.118931
    15  C    2.442905   5.348659   6.223542   6.245522   5.395371
    16  C    1.391859   4.020423   4.999501   5.185489   4.461896
    17  H    4.181830   5.043403   6.180081   6.693461   6.212741
    18  H    3.092109   3.398708   4.353874   4.592701   3.973588
    19  H    2.142853   2.596272   3.981516   4.780332   4.548531
    20  H    4.012845   1.085527   2.150796   3.395520   3.866849
    21  H    5.798380   2.147796   1.084150   2.152119   3.393670
    22  H    6.168691   3.394897   2.151663   1.084072   2.151221
    23  H    4.983343   3.865458   3.393570   2.151733   1.084143
    24  H    2.705034   3.393525   3.868940   3.395777   2.150100
    25  H    2.141203   5.205999   6.348168   6.483998   5.525896
    26  H    3.402729   7.027930   8.064825   7.995883   6.864381
    27  H    3.898041   7.286828   8.169949   8.040394   6.988877
    28  H    3.409363   5.833395   6.574832   6.567171   5.812304
    29  F    2.355662   3.395131   4.243253   4.584443   4.184674
                   11         12         13         14         15
    11  C    0.000000
    12  C    3.845503   0.000000
    13  C    4.769150   1.393534   0.000000
    14  C    4.981876   2.412866   1.390028   0.000000
    15  C    4.353948   2.783093   2.407505   1.392475   0.000000
    16  C    3.325122   2.371032   2.742201   2.383270   1.380950
    17  H    5.086906   4.052458   5.323655   6.447714   6.546972
    18  H    2.900471   3.358438   4.689338   5.579925   5.438417
    19  H    3.401955   3.232187   4.436864   4.816220   4.172496
    20  H    3.391425   5.254313   6.439679   6.632701   5.709776
    21  H    3.866924   7.038093   8.114232   8.147074   7.112006
    22  H    3.395467   7.208533   8.085472   8.056848   7.146650
    23  H    2.147605   5.684437   6.354345   6.396833   5.784409
    24  H    1.086174   3.226663   4.000936   4.299956   3.925293
    25  H    4.165634   1.083284   2.146036   3.390652   3.866295
    26  H    5.609829   2.147088   1.083435   2.149206   3.391200
    27  H    5.930171   3.397727   2.152932   1.083495   2.146384
    28  H    4.954007   3.865949   3.402762   2.170728   1.083389
    29  F    3.317340   3.605098   4.093754   3.610050   2.344266
                   16         17         18         19         20
    16  C    0.000000
    17  H    5.542131   0.000000
    18  H    4.330765   2.271827   0.000000
    19  H    2.857920   3.629163   2.905060   0.000000
    20  H    4.346689   4.949621   3.754506   2.343532   0.000000
    21  H    5.880141   6.867954   5.220485   4.655717   2.473368
    22  H    6.160762   7.677334   5.573040   5.843487   4.291442
    23  H    5.052654   6.919211   4.647864   5.503978   4.950983
    24  H    3.130467   5.034363   2.923125   3.758255   4.289795
    25  H    3.358530   3.221572   2.893251   3.465453   5.473340
    26  H    3.825606   5.607944   5.228338   5.322655   7.380358
    27  H    3.367462   7.421653   6.608181   5.880575   7.677593
    28  H    2.134144   7.560307   6.378136   4.904472   6.189676
    29  F    1.351749   6.124528   4.779941   2.835703   3.658237
                   21         22         23         24         25
    21  H    0.000000
    22  H    2.481115   0.000000
    23  H    4.291887   2.480196   0.000000
    24  H    4.953069   4.290662   2.470883   0.000000
    25  H    7.307851   7.517431   6.001017   3.553676   0.000000
    26  H    9.070481   8.961339   7.096390   4.751341   2.464301
    27  H    9.120917   8.913847   7.163861   5.196955   4.288226
    28  H    7.392303   7.380620   6.151866   4.626115   4.949184
    29  F    4.988183   5.500175   4.900833   3.528096   4.489182
                   26         27         28         29
    26  H    0.000000
    27  H    2.484274   0.000000
    28  H    4.305696   2.503319   0.000000
    29  F    5.177155   4.486408   2.564482   0.000000
 Symmetry turned off by external request.
 Stoichiometry    C14H12FNO
 Framework group  C1[X(C14H12FNO)]
 Deg. of freedom    81
 Full point group                 C1      NOp   1
 Rotational constants (GHZ):           0.6432162           0.3990898           0.2951901
 Standard basis: 6-311+G(d) (5D, 7F)
   410 basis functions,   672 primitive gaussians,   427 cartesian basis functions
    60 alpha electrons       60 beta electrons
       nuclear repulsion energy      1154.2245200550 Hartrees.
 NAtoms=   29 NActive=   29 NUniq=   29 SFac= 1.00D+00 NAtFMM=   60 NAOKFM=F Big=F
 Integral buffers will be    131072 words long.
 Raffenetti 2 integral format.
 Two-electron integral symmetry is turned off.
 ------------------------------------------------------------------------------
 Polarizable Continuum Model (PCM)
 =================================
 Model                : PCM.
 Atomic radii         : UFF (Universal Force Field).
 Polarization charges : Total charges.
 Charge compensation  : None.
 Solution method      : On-the-fly selection.
 Cavity type          : Scaled VdW (van der Waals Surface) (Alpha=1.100).
 Cavity algorithm     : GePol (No added spheres)
                        Default sphere list used, NSphG=   29.
                        Lebedev-Laikov grids with approx.  5.0 points / Ang**2.
                        Smoothing algorithm: York/Karplus (Gamma=1.0000).
                        Polarization charges: spherical gaussians, with
                                              point-specific exponents (IZeta= 3).
                        Self-potential: point-specific (ISelfS= 7).
                        Self-field    : sphere-specific E.n sum rule (ISelfD= 2).
 1st derivatives      : Analytical E(r).r(x)/FMM algorithm (CHGder, D1EAlg=3).
                        Cavity 1st derivative terms included.
 Solvent              : DiMethylSulfoxide, Eps=  46.826000 Eps(inf)=   2.007889
 ------------------------------------------------------------------------------
 One-electron integrals computed using PRISM.
 NBasis=   410 RedAO= T EigKep=  1.20D-06  NBF=   410
 NBsUse=   409 1.00D-06 EigRej=  7.96D-07 NBFU=   409
 Initial guess from the checkpoint file:  "/home/aikhl/works/aikhl/Gau-3655.chk"
 B after Tr=    -0.008451   -0.000043    0.000562
         Rot=    1.000000   -0.000555   -0.000414   -0.000111 Ang=  -0.08 deg.
 ExpMin= 4.38D-02 ExpMax= 1.14D+04 ExpMxC= 1.72D+03 IAcc=3 IRadAn=         5 AccDes= 0.00D+00
 Harris functional with IExCor= 1009 and IRadAn=       5 diagonalized for initial guess.
 HarFok:  IExCor= 1009 AccDes= 0.00D+00 IRadAn=         5 IDoV= 1 UseB2=F ITyADJ=14
 ICtDFT=  3500011 ScaDFX=  1.000000  1.000000  1.000000  1.000000
 FoFCou: FMM=F IPFlag=           0 FMFlag=      100000 FMFlg1=           0
         NFxFlg=           0 DoJE=T BraDBF=F KetDBF=T FulRan=T
         wScrn=  0.000000 ICntrl=       500 IOpCl=  0 I1Cent=   200000004 NGrid=           0
         NMat0=    1 NMatS0=      1 NMatT0=    0 NMatD0=    1 NMtDS0=    0 NMtDT0=    0
 Symmetry not used in FoFCou.
 Requested convergence on RMS density matrix=1.00D-08 within 128 cycles.
 Requested convergence on MAX density matrix=1.00D-06.
 Requested convergence on             energy=1.00D-06.
 No special actions if energy rises.
 Inv3:  Mode=1 IEnd=    15677388.
 Iteration    1 A*A^-1 deviation from unit magnitude is 5.77D-15 for    447.
 Iteration    1 A*A^-1 deviation from orthogonality  is 2.72D-15 for   1840    442.
 Iteration    1 A^-1*A deviation from unit magnitude is 5.77D-15 for    447.
 Iteration    1 A^-1*A deviation from orthogonality  is 1.28D-15 for   2281   2265.
 Error on total polarization charges =  0.01579
 SCF Done:  E(RM062X) =  -770.437906245     A.U. after   13 cycles
            NFock= 13  Conv=0.88D-08     -V/T= 2.0037
 D1PCM: PCM CHGder 1st derivatives, ID1Alg=3 FixD1E=F DoIter=F DoCFld=F I1PDM=0.
 Calling FoFJK, ICntrl=      2127 FMM=F ISym2X=0 I1Cent= 0 IOpClX= 0 NMat=1 NMatS=1 NMatT=0.
 -------------------------------------------------------------------
 Center     Atomic                   Forces (Hartrees/Bohr)
 Number     Number              X              Y              Z
 -------------------------------------------------------------------
      1        6          -0.001430622   -0.002032356   -0.003629638
      2        7           0.003474031   -0.000734133    0.000168937
      3        8           0.000738172    0.000616451    0.001330787
      4        6          -0.003037904    0.000991263    0.000611927
      5        6           0.000236646   -0.000132117   -0.000765378
      6        6          -0.003111332    0.000715434    0.001645081
      7        6          -0.000355541    0.000285364   -0.000024813
      8        6          -0.000059633   -0.000022425    0.000056067
      9        6           0.000031526   -0.000013284   -0.000048419
     10        6          -0.000040494   -0.000077559    0.000127016
     11        6          -0.000358008    0.000119669   -0.000041689
     12        6           0.000080539    0.000029774    0.000061872
     13        6          -0.000110047   -0.000002272    0.000083059
     14        6           0.000143471    0.000038186   -0.000133087
     15        6           0.000197723   -0.000057041    0.000145018
     16        6           0.002757363   -0.000628298   -0.001647624
     17        1           0.000453737    0.000436439    0.001126102
     18        1           0.000212246    0.000134086    0.000446150
     19        1           0.000341197    0.000388348    0.000449647
     20        1           0.000016754    0.000017045    0.000051564
     21        1          -0.000039514    0.000003899    0.000005883
     22        1          -0.000006752    0.000020590   -0.000016106
     23        1          -0.000029080    0.000003064   -0.000042859
     24        1           0.000041038    0.000040444   -0.000004128
     25        1          -0.000143641   -0.000071417    0.000034962
     26        1           0.000013963   -0.000016778   -0.000000055
     27        1          -0.000024618   -0.000001288   -0.000001486
     28        1          -0.000019903    0.000019480   -0.000038294
     29        9           0.000028684   -0.000070565    0.000049504
 -------------------------------------------------------------------
 Cartesian Forces:  Max     0.003629638 RMS     0.000912912

 GradGradGradGradGradGradGradGradGradGradGradGradGradGradGradGradGradGrad
 Berny optimization.
 Using GEDIIS/GDIIS optimizer.
 FormGI is forming the generalized inverse of G from B-inverse, IUseBI=4.
 Internal  Forces:  Max     0.003337175 RMS     0.000528333
 Search for a local minimum.
 Step number   4 out of a maximum of   80 on scan point     2 out of    18
 All quantities printed in internal units (Hartrees-Bohrs-Radians)
 Mixed Optimization -- En-DIIS/RFO-DIIS
 Swapping is turned off.
 Update second derivatives using D2CorX and points    1    2    3    4
 DE= -8.43D-05 DEPred=-1.29D-04 R= 6.55D-01
 TightC=F SS=  1.41D+00  RLast= 1.36D-01 DXNew= 9.5187D-01 4.0690D-01
 Trust test= 6.55D-01 RLast= 1.36D-01 DXMaxT set to 5.66D-01
 ITU=  1  1  1  0
     Eigenvalues ---    0.00365   0.00559   0.01137   0.01503   0.01505
     Eigenvalues ---    0.02161   0.02173   0.02178   0.02183   0.02187
     Eigenvalues ---    0.02188   0.02190   0.02190   0.02191   0.02191
     Eigenvalues ---    0.02193   0.02198   0.02229   0.02258   0.02266
     Eigenvalues ---    0.02381   0.02480   0.04355   0.05135   0.06435
     Eigenvalues ---    0.07331   0.15964   0.15995   0.16000   0.16000
     Eigenvalues ---    0.16000   0.16000   0.16000   0.16000   0.16000
     Eigenvalues ---    0.16007   0.16028   0.18147   0.18984   0.21927
     Eigenvalues ---    0.22000   0.22000   0.22026   0.22052   0.22511
     Eigenvalues ---    0.23651   0.24248   0.24643   0.24987   0.25606
     Eigenvalues ---    0.30584   0.32662   0.33810   0.34475   0.35302
     Eigenvalues ---    0.35332   0.35502   0.35504   0.35505   0.35555
     Eigenvalues ---    0.35577   0.35580   0.35583   0.39013   0.42430
     Eigenvalues ---    0.42646   0.42852   0.43967   0.45969   0.46612
     Eigenvalues ---    0.46731   0.46889   0.46909   0.46935   0.47007
     Eigenvalues ---    0.47727   0.48435   0.54548   0.55762   0.95640
     Eigenvalues --- 1000.000001000.000001000.000001000.000001000.00000
     Eigenvalues --- 1000.000001000.000001000.000001000.000001000.00000
     Eigenvalues --- 1000.000001000.000001000.000001000.000001000.00000
     Eigenvalues --- 1000.000001000.000001000.000001000.000001000.00000
     Eigenvalues --- 1000.000001000.000001000.000001000.000001000.00000
     Eigenvalues --- 1000.000001000.000001000.000001000.000001000.00000
     Eigenvalues --- 1000.000001000.000001000.000001000.000001000.00000
     Eigenvalues --- 1000.000001000.000001000.000001000.000001000.00000
     Eigenvalues --- 1000.000001000.000001000.000001000.000001000.00000
     Eigenvalues --- 1000.000001000.000001000.000001000.000001000.00000
     Eigenvalues --- 1000.000001000.000001000.000001000.000001000.00000
     Eigenvalues --- 1000.000001000.000001000.000001000.000001000.00000
     Eigenvalues --- 1000.000001000.000001000.000001000.000001000.00000
     Eigenvalues --- 1000.000001000.000001000.00000
 En-DIIS/RFO-DIIS/Sim-DIIS IScMMF=       -3 using points:     4    3
 RFO step:  Lambda=-2.17332439D-04.
 DidBck=F Rises=F RFO-DIIS coefs:    1.84821   -0.84821
 Iteration  1 RMS(Cart)=  0.02480821 RMS(Int)=  0.00023746
 Iteration  2 RMS(Cart)=  0.00034260 RMS(Int)=  0.00011251
 Iteration  3 RMS(Cart)=  0.00000011 RMS(Int)=  0.00011251
 Iteration  1 RMS(Cart)=  0.00000579 RMS(Int)=  0.00000222
 Iteration  2 RMS(Cart)=  0.00000361 RMS(Int)=  0.00000246
 Iteration  3 RMS(Cart)=  0.00000226 RMS(Int)=  0.00000282
 Iteration  4 RMS(Cart)=  0.00000141 RMS(Int)=  0.00000310
 Iteration  5 RMS(Cart)=  0.00000088 RMS(Int)=  0.00000329
 Variable       Old X    -DE/DX   Delta X   Delta X   Delta X     New X
                                 (Linear)    (Quad)   (Total)
    R1        2.54564   0.00038  -0.00070   0.00026  -0.00044   2.54520
    R2        2.30441   0.00024   0.00022   0.00012   0.00034   2.30475
    R3        2.07692   0.00005   0.00011  -0.00002   0.00009   2.07702
    R4        2.75367   0.00108  -0.00100   0.00128   0.00028   2.75396
    R5        1.90891  -0.00003   0.00057  -0.00000   0.00057   1.90948
    R6        2.87411   0.00077  -0.01003   0.00095  -0.00907   2.86504
    R7        2.88047   0.00000  -0.00232   0.00188  -0.00044   2.88004
    R8        2.06717  -0.00022   0.00152  -0.00028   0.00124   2.06841
    R9        2.63321   0.00010   0.00002   0.00002   0.00003   2.63325
   R10        2.63486   0.00036  -0.00014   0.00047   0.00032   2.63519
   R11        2.63174   0.00005  -0.00071   0.00033  -0.00035   2.63139
   R12        2.63023  -0.00024  -0.00118   0.00020  -0.00095   2.62928
   R13        2.63025   0.00007   0.00018   0.00006   0.00024   2.63049
   R14        2.05135  -0.00003  -0.00019  -0.00005  -0.00023   2.05112
   R15        2.63174  -0.00011   0.00014  -0.00016  -0.00001   2.63172
   R16        2.04875   0.00001  -0.00001   0.00001  -0.00000   2.04874
   R17        2.63136  -0.00006   0.00009  -0.00004   0.00005   2.63141
   R18        2.04860   0.00001   0.00001   0.00002   0.00003   2.04863
   R19        2.63091   0.00002   0.00006  -0.00004   0.00001   2.63093
   R20        2.04873  -0.00001  -0.00000  -0.00002  -0.00002   2.04872
   R21        2.05257   0.00002   0.00018   0.00004   0.00022   2.05279
   R22        2.63340   0.00000   0.00009   0.00003   0.00012   2.63352
   R23        2.04711   0.00007   0.00021  -0.00015   0.00006   2.04717
   R24        2.62677   0.00006   0.00029  -0.00011   0.00016   2.62693
   R25        2.04739   0.00001   0.00004   0.00001   0.00004   2.04744
   R26        2.63140  -0.00003   0.00017  -0.00021  -0.00007   2.63132
   R27        2.04751  -0.00001   0.00002  -0.00003  -0.00001   2.04750
   R28        2.60962   0.00008   0.00028   0.00014   0.00042   2.61004
   R29        2.04731   0.00003   0.00007   0.00003   0.00009   2.04740
   R30        2.55444  -0.00007  -0.00021  -0.00022  -0.00043   2.55400
    A1        2.17006   0.00015   0.00013   0.00135   0.00076   2.17081
    A2        1.97542   0.00008  -0.00038   0.00094  -0.00017   1.97525
    A3        2.13729  -0.00015  -0.00005   0.00028  -0.00050   2.13679
    A4        2.13489   0.00030   0.00003   0.00096   0.00094   2.13583
    A5        2.07556  -0.00025  -0.00126  -0.00072  -0.00204   2.07352
    A6        2.07201  -0.00005   0.00086  -0.00028   0.00052   2.07253
    A7        1.87430   0.00175   0.00073   0.00223   0.00299   1.87728
    A8        1.96156  -0.00054  -0.00391   0.00082  -0.00313   1.95843
    A9        1.86853  -0.00110  -0.00261  -0.00328  -0.00597   1.86256
   A10        1.96102   0.00023   0.00254   0.00237   0.00492   1.96594
   A11        1.89733   0.00006   0.00749   0.00047   0.00798   1.90531
   A12        1.89799  -0.00044  -0.00397  -0.00284  -0.00689   1.89110
   A13        2.09127   0.00052   0.00273   0.00118   0.00390   2.09518
   A14        2.10528  -0.00015  -0.00341  -0.00044  -0.00386   2.10142
   A15        2.08545  -0.00038   0.00090  -0.00079   0.00011   2.08556
   A16        2.15657  -0.00001  -0.00207  -0.00020  -0.00256   2.15401
   A17        2.08762  -0.00008   0.00254   0.00071   0.00295   2.09058
   A18        2.03770   0.00014   0.00123  -0.00045   0.00062   2.03832
   A19        2.10025   0.00016  -0.00081   0.00039  -0.00043   2.09982
   A20        2.08876  -0.00013   0.00058  -0.00037   0.00021   2.08897
   A21        2.09415  -0.00003   0.00024  -0.00002   0.00022   2.09437
   A22        2.09506   0.00006   0.00004   0.00010   0.00015   2.09520
   A23        2.09109   0.00001   0.00012   0.00007   0.00020   2.09129
   A24        2.09703  -0.00007  -0.00016  -0.00018  -0.00034   2.09669
   A25        2.09084  -0.00002   0.00056  -0.00012   0.00044   2.09128
   A26        2.09639   0.00001  -0.00022   0.00003  -0.00019   2.09620
   A27        2.09596   0.00002  -0.00034   0.00009  -0.00025   2.09570
   A28        2.09621  -0.00002  -0.00055  -0.00010  -0.00065   2.09556
   A29        2.09670  -0.00004  -0.00000  -0.00013  -0.00013   2.09658
   A30        2.09027   0.00006   0.00055   0.00023   0.00077   2.09104
   A31        2.09853   0.00019  -0.00013   0.00051   0.00039   2.09892
   A32        2.09302  -0.00012  -0.00070  -0.00029  -0.00098   2.09203
   A33        2.09161  -0.00007   0.00083  -0.00023   0.00060   2.09221
   A34        2.11589  -0.00005  -0.00033   0.00032   0.00005   2.11595
   A35        2.08034  -0.00003   0.00070  -0.00002   0.00065   2.08099
   A36        2.08693   0.00008  -0.00037  -0.00032  -0.00072   2.08621
   A37        2.09760  -0.00005  -0.00007  -0.00001  -0.00008   2.09753
   A38        2.08845   0.00001  -0.00044   0.00001  -0.00043   2.08802
   A39        2.09711   0.00004   0.00052   0.00000   0.00052   2.09763
   A40        2.09122   0.00000  -0.00045  -0.00016  -0.00064   2.09058
   A41        2.10319   0.00001   0.00026   0.00012   0.00040   2.10359
   A42        2.08877  -0.00001   0.00020   0.00003   0.00025   2.08902
   A43        2.06788   0.00004   0.00062   0.00030   0.00091   2.06880
   A44        2.12949   0.00001   0.00031  -0.00007   0.00024   2.12973
   A45        2.08581  -0.00006  -0.00094  -0.00023  -0.00116   2.08465
   A46        2.15603  -0.00009  -0.00096   0.00001  -0.00093   2.15510
   A47        2.06494  -0.00003   0.00099   0.00051   0.00143   2.06637
   A48        2.06210   0.00011   0.00026  -0.00063  -0.00043   2.06167
    D1        0.02579   0.00154  -0.01028   0.05220   0.04190   0.06769
    D2        3.12603   0.00155  -0.02324   0.05102   0.02778  -3.12938
    D3       -3.08532  -0.00123   0.02573  -0.04143  -0.01571  -3.10102
    D4        0.01493  -0.00123   0.01276  -0.04261  -0.02983  -0.01490
    D5        2.67631  -0.00043  -0.03260  -0.01767  -0.05029   2.62602
    D6       -1.44154   0.00074  -0.03143  -0.01255  -0.04400  -1.48554
    D7        0.64133  -0.00082  -0.04035  -0.01768  -0.05802   0.58331
    D8       -0.42402  -0.00044  -0.01963  -0.01649  -0.03611  -0.46013
    D9        1.74132   0.00074  -0.01846  -0.01136  -0.02983   1.71149
   D10       -2.45899  -0.00083  -0.02738  -0.01649  -0.04385  -2.50284
   D11       -1.68879   0.00032  -0.01534  -0.00432  -0.01965  -1.70844
   D12        1.40019   0.00031  -0.01051  -0.00555  -0.01606   1.38413
   D13        2.42873  -0.00038  -0.01258  -0.00849  -0.02106   2.40767
   D14       -0.76547  -0.00040  -0.00776  -0.00973  -0.01748  -0.78295
   D15        0.32717  -0.00002  -0.01423  -0.00675  -0.02099   0.30618
   D16       -2.86703  -0.00004  -0.00940  -0.00798  -0.01740  -2.88444
   D17        0.05334  -0.00219   0.02876   0.00126   0.03002   0.08336
   D18       -3.03184  -0.00334   0.00001   0.00000   0.00000  -3.03184
   D19        2.16975  -0.00013   0.02872   0.00651   0.03523   2.20498
   D20       -0.91543  -0.00128  -0.00003   0.00525   0.00521  -0.91022
   D21       -2.01225  -0.00020   0.03705   0.00668   0.04369  -1.96857
   D22        1.18575  -0.00136   0.00829   0.00542   0.01367   1.19941
   D23        3.09878  -0.00006   0.00213  -0.00072   0.00143   3.10021
   D24       -0.05076  -0.00002   0.00334  -0.00087   0.00249  -0.04827
   D25        0.00920  -0.00005  -0.00249   0.00050  -0.00200   0.00720
   D26       -3.14034  -0.00001  -0.00128   0.00035  -0.00094  -3.14128
   D27       -3.09349   0.00005  -0.00279   0.00095  -0.00183  -3.09531
   D28        0.05595   0.00003  -0.00368   0.00122  -0.00245   0.05349
   D29       -0.00433   0.00006   0.00208  -0.00023   0.00185  -0.00248
   D30       -3.13808   0.00004   0.00118   0.00004   0.00123  -3.13685
   D31       -3.09014  -0.00069  -0.02028  -0.00209  -0.02229  -3.11242
   D32        0.04370  -0.00078  -0.02028  -0.00427  -0.02449   0.01921
   D33       -0.00346   0.00043   0.00779  -0.00082   0.00698   0.00351
   D34        3.13037   0.00034   0.00779  -0.00300   0.00478   3.13515
   D35        3.08608   0.00070   0.01301   0.00435   0.01746   3.10355
   D36       -0.07243   0.00066   0.02682  -0.00341   0.02350  -0.04893
   D37       -0.00287  -0.00037  -0.01365   0.00317  -0.01050  -0.01337
   D38        3.12180  -0.00041   0.00016  -0.00460  -0.00447   3.11733
   D39       -0.00730   0.00002   0.00168  -0.00037   0.00131  -0.00600
   D40        3.13243   0.00002   0.00145  -0.00015   0.00130   3.13373
   D41       -3.14092  -0.00002   0.00046  -0.00022   0.00024  -3.14068
   D42       -0.00119  -0.00002   0.00023   0.00000   0.00024  -0.00095
   D43        0.00048  -0.00000  -0.00042  -0.00003  -0.00045   0.00003
   D44        3.14037  -0.00001  -0.00124   0.00009  -0.00115   3.13922
   D45       -3.13925  -0.00000  -0.00019  -0.00025  -0.00045  -3.13970
   D46        0.00064  -0.00001  -0.00101  -0.00013  -0.00114  -0.00050
   D47        0.00437   0.00001   0.00001   0.00030   0.00031   0.00468
   D48       -3.14104  -0.00002   0.00008  -0.00009  -0.00000  -3.14104
   D49       -3.13552   0.00002   0.00083   0.00018   0.00100  -3.13451
   D50        0.00226  -0.00001   0.00090  -0.00021   0.00069   0.00295
   D51       -0.00244  -0.00004  -0.00085  -0.00017  -0.00101  -0.00345
   D52        3.13132  -0.00002   0.00004  -0.00044  -0.00040   3.13092
   D53       -3.14023  -0.00001  -0.00092   0.00022  -0.00070  -3.14093
   D54       -0.00647   0.00000  -0.00004  -0.00005  -0.00009  -0.00655
   D55        0.00982  -0.00025  -0.00023  -0.00181  -0.00202   0.00780
   D56       -3.13933  -0.00013   0.00027  -0.00037  -0.00010  -3.13943
   D57       -3.12399  -0.00016  -0.00023   0.00038   0.00019  -3.12381
   D58        0.01004  -0.00004   0.00027   0.00182   0.00210   0.01214
   D59       -0.00982  -0.00001  -0.00230   0.00225  -0.00006  -0.00989
   D60        3.13573   0.00007  -0.00478   0.00139  -0.00340   3.13233
   D61        3.13937  -0.00014  -0.00280   0.00080  -0.00199   3.13738
   D62        0.00173  -0.00006  -0.00528  -0.00005  -0.00532  -0.00359
   D63        0.00366   0.00008  -0.00302  -0.00004  -0.00307   0.00058
   D64       -3.13549   0.00013  -0.00133   0.00016  -0.00116  -3.13665
   D65        3.14132  -0.00000  -0.00056   0.00081   0.00024   3.14156
   D66        0.00218   0.00005   0.00113   0.00101   0.00214   0.00432
   D67        0.00278   0.00012   0.01142  -0.00276   0.00867   0.01145
   D68       -3.12192   0.00017  -0.00239   0.00498   0.00263  -3.11929
   D69       -3.14120   0.00007   0.00977  -0.00296   0.00681  -3.13439
   D70        0.01729   0.00012  -0.00403   0.00478   0.00078   0.01806
         Item               Value     Threshold  Converged?
 Maximum Force            0.001548     0.002500     YES
 RMS     Force            0.000282     0.001667     YES
 Maximum Displacement     0.099424     0.010000     NO 
 RMS     Displacement     0.024848     0.006667     NO 
 Predicted change in Energy=-1.114027D-04
 GradGradGradGradGradGradGradGradGradGradGradGradGradGradGradGradGradGrad

                          Input orientation:                          
 ---------------------------------------------------------------------
 Center     Atomic      Atomic             Coordinates (Angstroms)
 Number     Number       Type             X           Y           Z
 ---------------------------------------------------------------------
      1          6           0       -0.075627   -3.870306   -0.057005
      2          7           0       -1.128770   -3.030722   -0.052528
      3          8           0        1.004907   -3.616982   -0.562718
      4          6           0       -1.103781   -1.743940   -0.736180
      5          6           0       -2.523128   -1.425299   -1.163402
      6          6           0       -0.489709   -0.646201    0.124410
      7          6           0       -2.936004   -1.692832   -2.467117
      8          6           0       -4.251315   -1.448371   -2.851620
      9          6           0       -5.164196   -0.940772   -1.930501
     10          6           0       -4.757418   -0.678744   -0.624792
     11          6           0       -3.440144   -0.918469   -0.243195
     12          6           0        0.075801   -0.878680    1.375463
     13          6           0        0.594224    0.165202    2.139439
     14          6           0        0.546163    1.470387    1.663424
     15          6           0       -0.011436    1.730930    0.414393
     16          6           0       -0.506001    0.671747   -0.321253
     17          1           0       -0.272744   -4.814226    0.470443
     18          1           0       -1.982830   -3.323432    0.401254
     19          1           0       -0.480737   -1.872676   -1.626853
     20          1           0       -2.224953   -2.087652   -3.185884
     21          1           0       -4.562154   -1.652553   -3.869985
     22          1           0       -6.188230   -0.747968   -2.229543
     23          1           0       -5.464095   -0.284035    0.096427
     24          1           0       -3.123690   -0.703583    0.773521
     25          1           0        0.103784   -1.889620    1.763786
     26          1           0        1.030170   -0.045452    3.108695
     27          1           0        0.939805    2.287309    2.256410
     28          1           0       -0.063528    2.733190    0.006224
     29          9           0       -1.021466    0.930558   -1.543512
 ---------------------------------------------------------------------
                    Distance matrix (angstroms):
                    1          2          3          4          5
     1  C    0.000000
     2  N    1.346859   0.000000
     3  O    1.219620   2.270809   0.000000
     4  C    2.457603   1.457331   2.825764   0.000000
     5  C    3.632138   2.399095   4.196585   1.516112   0.000000
     6  C    3.255645   2.475004   3.395815   1.524050   2.529870
     7  C    4.328024   3.299437   4.781200   2.521070   1.393454
     8  C    5.577814   4.482080   6.129423   3.803869   2.416039
     9  C    6.163253   4.917249   6.862271   4.307952   2.792570
    10  C    5.694525   4.361923   6.468500   3.807376   2.416505
    11  C    4.479730   3.136944   5.209851   2.526466   1.394481
    12  C    3.320349   2.849813   3.481104   2.568876   3.674106
    13  C    4.643101   4.241151   4.666394   3.846717   4.812103
    14  C    5.645307   5.099987   5.572026   4.337316   5.079024
    15  C    5.621404   4.913225   5.530630   3.819915   4.331260
    16  C    4.570043   3.764084   4.553498   2.522905   3.029129
    17  H    1.099109   2.046256   2.033029   3.401944   4.383891
    18  H    2.036294   1.010453   3.153092   2.135715   2.518527
    19  H    2.572753   2.059008   2.526287   1.094556   2.141563
    20  H    4.193726   3.450930   4.433041   2.715918   2.148965
    21  H    6.291754   5.316057   6.766770   4.667915   3.396302
    22  H    7.199502   5.962256   7.921539   5.392005   3.876649
    23  H    6.474602   5.134348   7.306915   4.672997   3.396902
    24  H    4.473097   3.174530   5.226734   2.727925   2.152492
    25  H    2.696402   2.473924   3.034539   2.780156   3.960390
    26  H    5.086644   4.854502   5.122083   4.713987   5.725444
    27  H    6.655765   6.155620   6.543117   5.420591   6.121313
    28  H    6.603809   5.861815   6.464513   4.655961   4.970985
    29  F    5.113962   4.233945   5.074275   2.794905   2.819492
                    6          7          8          9         10
     6  C    0.000000
     7  C    3.714271   0.000000
     8  C    4.863117   1.391994   0.000000
     9  C    5.114710   2.412134   1.392648   0.000000
    10  C    4.333094   2.782101   2.409819   1.392481   0.000000
    11  C    2.985688   2.408241   2.782566   2.412437   1.392226
    12  C    1.392473   4.949670   6.075912   6.196032   5.234596
    13  C    2.427680   6.093863   7.140976   7.137716   6.082211
    14  C    2.814523   6.260416   7.205592   7.165067   6.163008
    15  C    2.442046   5.345871   6.225060   6.259988   5.423170
    16  C    1.391355   4.012591   4.992498   5.185430   4.471075
    17  H    4.187988   5.046317   6.180138   6.685393   6.197907
    18  H    3.077924   3.434377   4.386692   4.608171   3.968058
    19  H    2.138046   2.601292   3.987147   4.784917   4.551878
    20  H    4.005858   1.085404   2.150943   3.395654   3.867504
    21  H    5.792473   2.148028   1.084149   2.151903   3.393775
    22  H    6.166408   3.395023   2.151554   1.084087   2.151102
    23  H    4.987632   3.866227   3.393744   2.151670   1.084134
    24  H    2.713392   3.393461   3.868836   3.395829   2.150573
    25  H    2.141466   5.213404   6.361097   6.503820   5.550028
    26  H    3.402482   7.038045   8.086261   8.035251   6.916369
    27  H    3.898002   7.292128   8.185048   8.075244   7.039684
    28  H    3.408208   5.827367   6.571932   6.577668   5.837129
    29  F    2.356034   3.376489   4.219286   4.562220   4.170280
                   11         12         13         14         15
    11  C    0.000000
    12  C    3.870853   0.000000
    13  C    4.809097   1.393597   0.000000
    14  C    5.023193   2.412939   1.390110   0.000000
    15  C    4.382668   2.782325   2.407096   1.392436   0.000000
    16  C    3.338275   2.370899   2.742642   2.384075   1.381172
    17  H    5.071353   4.053279   5.322771   6.449044   6.550610
    18  H    2.884948   3.341236   4.672587   5.565032   5.425232
    19  H    3.403396   3.211178   4.415138   4.801720   4.168082
    20  H    3.391621   5.249854   6.432898   6.622274   5.695895
    21  H    3.866703   7.044447   8.124386   8.152685   7.107242
    22  H    3.395088   7.228501   8.119333   8.088778   7.161572
    23  H    2.148076   5.716641   6.409286   6.454198   5.821742
    24  H    1.086292   3.260328   4.055047   4.357281   3.967613
    25  H    4.186948   1.083318   2.145680   3.390489   3.865556
    26  H    5.655177   2.146900   1.083458   2.149613   3.391126
    27  H    5.975700   3.397949   2.153241   1.083489   2.146496
    28  H    4.979795   3.865207   3.402617   2.170876   1.083439
    29  F    3.310549   3.605239   4.093941   3.610168   2.343959
                   16         17         18         19         20
    16  C    0.000000
    17  H    5.547710   0.000000
    18  H    4.320242   2.269724   0.000000
    19  H    2.859951   3.618650   2.911046   0.000000
    20  H    4.333035   4.961255   3.801753   2.349272   0.000000
    21  H    5.869264   6.872739   5.261961   4.662409   2.473826
    22  H    6.159943   7.669247   5.589230   5.848391   4.291492
    23  H    5.066624   6.900192   4.631421   5.507026   4.951630
    24  H    3.153151   5.011700   2.881624   3.756830   4.289553
    25  H    3.358545   3.219912   2.875112   3.440695   5.473707
    26  H    3.826059   5.603496   5.210908   5.295942   7.374830
    27  H    3.368195   7.422382   6.592709   5.865420   7.666456
    28  H    2.133675   7.564572   6.365723   4.904590   6.172668
    29  F    1.351520   6.133444   4.775224   2.856126   3.640791
                   21         22         23         24         25
    21  H    0.000000
    22  H    2.480614   0.000000
    23  H    4.291709   2.479867   0.000000
    24  H    4.952966   4.290893   2.472240   0.000000
    25  H    7.318918   7.539196   6.029864   3.578253   0.000000
    26  H    9.086189   9.005310   7.162832   4.810481   2.463316
    27  H    9.128351   8.952406   7.230994   5.258934   4.288163
    28  H    7.382234   7.391150   6.186914   4.665270   4.948473
    29  F    4.961997   5.475723   4.888926   3.529647   4.489745
                   26         27         28         29
    26  H    0.000000
    27  H    2.485221   0.000000
    28  H    4.306082   2.503762   0.000000
    29  F    5.177338   4.486286   2.562969   0.000000
 Symmetry turned off by external request.
 Stoichiometry    C14H12FNO
 Framework group  C1[X(C14H12FNO)]
 Deg. of freedom    81
 Full point group                 C1      NOp   1
 Rotational constants (GHZ):           0.6441410           0.3983166           0.2942469
 Standard basis: 6-311+G(d) (5D, 7F)
   410 basis functions,   672 primitive gaussians,   427 cartesian basis functions
    60 alpha electrons       60 beta electrons
       nuclear repulsion energy      1153.9238780481 Hartrees.
 NAtoms=   29 NActive=   29 NUniq=   29 SFac= 1.00D+00 NAtFMM=   60 NAOKFM=F Big=F
 Integral buffers will be    131072 words long.
 Raffenetti 2 integral format.
 Two-electron integral symmetry is turned off.
 ------------------------------------------------------------------------------
 Polarizable Continuum Model (PCM)
 =================================
 Model                : PCM.
 Atomic radii         : UFF (Universal Force Field).
 Polarization charges : Total charges.
 Charge compensation  : None.
 Solution method      : On-the-fly selection.
 Cavity type          : Scaled VdW (van der Waals Surface) (Alpha=1.100).
 Cavity algorithm     : GePol (No added spheres)
                        Default sphere list used, NSphG=   29.
                        Lebedev-Laikov grids with approx.  5.0 points / Ang**2.
                        Smoothing algorithm: York/Karplus (Gamma=1.0000).
                        Polarization charges: spherical gaussians, with
                                              point-specific exponents (IZeta= 3).
                        Self-potential: point-specific (ISelfS= 7).
                        Self-field    : sphere-specific E.n sum rule (ISelfD= 2).
 1st derivatives      : Analytical E(r).r(x)/FMM algorithm (CHGder, D1EAlg=3).
                        Cavity 1st derivative terms included.
 Solvent              : DiMethylSulfoxide, Eps=  46.826000 Eps(inf)=   2.007889
 ------------------------------------------------------------------------------
 One-electron integrals computed using PRISM.
 NBasis=   410 RedAO= T EigKep=  1.18D-06  NBF=   410
 NBsUse=   409 1.00D-06 EigRej=  7.82D-07 NBFU=   409
 Initial guess from the checkpoint file:  "/home/aikhl/works/aikhl/Gau-3655.chk"
 B after Tr=    -0.008769   -0.000310    0.001118
         Rot=    1.000000   -0.000568   -0.000279   -0.000076 Ang=  -0.07 deg.
 ExpMin= 4.38D-02 ExpMax= 1.14D+04 ExpMxC= 1.72D+03 IAcc=3 IRadAn=         5 AccDes= 0.00D+00
 Harris functional with IExCor= 1009 and IRadAn=       5 diagonalized for initial guess.
 HarFok:  IExCor= 1009 AccDes= 0.00D+00 IRadAn=         5 IDoV= 1 UseB2=F ITyADJ=14
 ICtDFT=  3500011 ScaDFX=  1.000000  1.000000  1.000000  1.000000
 FoFCou: FMM=F IPFlag=           0 FMFlag=      100000 FMFlg1=           0
         NFxFlg=           0 DoJE=T BraDBF=F KetDBF=T FulRan=T
         wScrn=  0.000000 ICntrl=       500 IOpCl=  0 I1Cent=   200000004 NGrid=           0
         NMat0=    1 NMatS0=      1 NMatT0=    0 NMatD0=    1 NMtDS0=    0 NMtDT0=    0
 Symmetry not used in FoFCou.
 Requested convergence on RMS density matrix=1.00D-08 within 128 cycles.
 Requested convergence on MAX density matrix=1.00D-06.
 Requested convergence on             energy=1.00D-06.
 No special actions if energy rises.
 Inv3:  Mode=1 IEnd=    15677388.
 Iteration    1 A*A^-1 deviation from unit magnitude is 6.44D-15 for    419.
 Iteration    1 A*A^-1 deviation from orthogonality  is 3.02D-15 for   2273   1236.
 Iteration    1 A^-1*A deviation from unit magnitude is 5.33D-15 for   2258.
 Iteration    1 A^-1*A deviation from orthogonality  is 1.49D-15 for   2263   1224.
 Error on total polarization charges =  0.01580
 SCF Done:  E(RM062X) =  -770.437918836     A.U. after   13 cycles
            NFock= 13  Conv=0.96D-08     -V/T= 2.0037
 D1PCM: PCM CHGder 1st derivatives, ID1Alg=3 FixD1E=F DoIter=F DoCFld=F I1PDM=0.
 Calling FoFJK, ICntrl=      2127 FMM=F ISym2X=0 I1Cent= 0 IOpClX= 0 NMat=1 NMatS=1 NMatT=0.
 -------------------------------------------------------------------
 Center     Atomic                   Forces (Hartrees/Bohr)
 Number     Number              X              Y              Z
 -------------------------------------------------------------------
      1        6           0.001235302    0.000998345    0.002931161
      2        7           0.002276837   -0.001920030   -0.001316310
      3        8          -0.000269820   -0.000611634   -0.001111470
      4        6          -0.000328362    0.000083905    0.001049569
      5        6          -0.001566352    0.000715615   -0.001306511
      6        6          -0.001681177    0.000256816    0.001077217
      7        6          -0.000523002    0.000150894    0.000160697
      8        6           0.000016677   -0.000001243    0.000093862
      9        6          -0.000047643    0.000013763   -0.000100968
     10        6           0.000115906   -0.000095164    0.000124853
     11        6          -0.000572233    0.000037152   -0.000145078
     12        6          -0.000072382    0.000317579    0.000700686
     13        6          -0.000090624   -0.000065912    0.000023653
     14        6          -0.000190803   -0.000030205   -0.000096009
     15        6           0.000332797    0.000032412   -0.000057677
     16        6           0.001818233   -0.000085387   -0.000990106
     17        1          -0.000273736   -0.000457229   -0.000955420
     18        1           0.000141867    0.000093168   -0.000051507
     19        1          -0.000571849    0.000539027    0.000309305
     20        1           0.000076023    0.000009711    0.000020689
     21        1          -0.000008502    0.000025327   -0.000008417
     22        1          -0.000015480   -0.000027825   -0.000009384
     23        1           0.000004987    0.000020105   -0.000020530
     24        1          -0.000041541    0.000116885   -0.000015424
     25        1          -0.000081123   -0.000121604   -0.000159185
     26        1          -0.000052877    0.000048716    0.000033859
     27        1           0.000087511   -0.000019118   -0.000058836
     28        1           0.000070120    0.000022335   -0.000005289
     29        9           0.000211247   -0.000046404   -0.000117427
 -------------------------------------------------------------------
 Cartesian Forces:  Max     0.002931161 RMS     0.000688455

 GradGradGradGradGradGradGradGradGradGradGradGradGradGradGradGradGradGrad
 Berny optimization.
 Using GEDIIS/GDIIS optimizer.
 FormGI is forming the generalized inverse of G from B-inverse, IUseBI=4.
 Internal  Forces:  Max     0.002936996 RMS     0.000532928
 Search for a local minimum.
 Step number   5 out of a maximum of   80 on scan point     2 out of    18
 All quantities printed in internal units (Hartrees-Bohrs-Radians)
 Mixed Optimization -- En-DIIS/RFO-DIIS
 Swapping is turned off.
 Update second derivatives using D2CorX and points    2    3    4    5
 DE= -1.26D-05 DEPred=-1.11D-04 R= 1.13D-01
 Trust test= 1.13D-01 RLast= 1.57D-01 DXMaxT set to 5.66D-01
 ITU=  0  1  1  1  0
     Eigenvalues ---    0.00342   0.00554   0.01311   0.01501   0.01505
     Eigenvalues ---    0.02165   0.02173   0.02178   0.02184   0.02187
     Eigenvalues ---    0.02188   0.02190   0.02191   0.02191   0.02193
     Eigenvalues ---    0.02193   0.02200   0.02226   0.02261   0.02317
     Eigenvalues ---    0.02386   0.02566   0.04368   0.05682   0.07150
     Eigenvalues ---    0.08209   0.15976   0.15995   0.16000   0.16000
     Eigenvalues ---    0.16000   0.16000   0.16000   0.16000   0.16003
     Eigenvalues ---    0.16005   0.16025   0.18126   0.18596   0.21882
     Eigenvalues ---    0.22000   0.22000   0.22028   0.22044   0.22487
     Eigenvalues ---    0.23634   0.24203   0.24645   0.25004   0.25449
     Eigenvalues ---    0.31527   0.33436   0.33816   0.34779   0.35302
     Eigenvalues ---    0.35333   0.35502   0.35504   0.35505   0.35552
     Eigenvalues ---    0.35577   0.35580   0.35583   0.39564   0.42439
     Eigenvalues ---    0.42753   0.42871   0.43706   0.45973   0.46657
     Eigenvalues ---    0.46728   0.46884   0.46908   0.46981   0.46998
     Eigenvalues ---    0.47574   0.48412   0.54540   0.55833   0.95619
     Eigenvalues --- 1000.000001000.000001000.000001000.000001000.00000
     Eigenvalues --- 1000.000001000.000001000.000001000.000001000.00000
     Eigenvalues --- 1000.000001000.000001000.000001000.000001000.00000
     Eigenvalues --- 1000.000001000.000001000.000001000.000001000.00000
     Eigenvalues --- 1000.000001000.000001000.000001000.000001000.00000
     Eigenvalues --- 1000.000001000.000001000.000001000.000001000.00000
     Eigenvalues --- 1000.000001000.000001000.000001000.000001000.00000
     Eigenvalues --- 1000.000001000.000001000.000001000.000001000.00000
     Eigenvalues --- 1000.000001000.000001000.000001000.000001000.00000
     Eigenvalues --- 1000.000001000.000001000.000001000.000001000.00000
     Eigenvalues --- 1000.000001000.000001000.000001000.000001000.00000
     Eigenvalues --- 1000.000001000.000001000.000001000.000001000.00000
     Eigenvalues --- 1000.000001000.000001000.000001000.000001000.00000
     Eigenvalues --- 1000.000001000.000001000.00000
 En-DIIS/RFO-DIIS/Sim-DIIS IScMMF=       -3 using points:     5    4    3
 RFO step:  Lambda=-1.31921538D-04.
 DidBck=T Rises=F RFO-DIIS coefs:    0.63018    0.40266   -0.03283
 Iteration  1 RMS(Cart)=  0.01124388 RMS(Int)=  0.00004430
 Iteration  2 RMS(Cart)=  0.00008248 RMS(Int)=  0.00001521
 Iteration  3 RMS(Cart)=  0.00000000 RMS(Int)=  0.00001521
 Iteration  1 RMS(Cart)=  0.00000040 RMS(Int)=  0.00000015
 Variable       Old X    -DE/DX   Delta X   Delta X   Delta X     New X
                                 (Linear)    (Quad)   (Total)
    R1        2.54520   0.00058   0.00014   0.00066   0.00080   2.54599
    R2        2.30475   0.00010  -0.00012   0.00011  -0.00001   2.30474
    R3        2.07702  -0.00002  -0.00003   0.00002  -0.00001   2.07701
    R4        2.75396   0.00139  -0.00014   0.00240   0.00226   2.75622
    R5        1.90948  -0.00017  -0.00019  -0.00019  -0.00038   1.90910
    R6        2.86504   0.00294   0.00297   0.00505   0.00802   2.87306
    R7        2.88004   0.00057   0.00007   0.00088   0.00095   2.88099
    R8        2.06841  -0.00064  -0.00040  -0.00101  -0.00141   2.06700
    R9        2.63325   0.00001  -0.00001   0.00008   0.00007   2.63331
   R10        2.63519   0.00042  -0.00012   0.00062   0.00050   2.63569
   R11        2.63139   0.00030   0.00010   0.00035   0.00045   2.63184
   R12        2.62928   0.00024   0.00031   0.00013   0.00044   2.62972
   R13        2.63049  -0.00001  -0.00008   0.00002  -0.00006   2.63043
   R14        2.05112   0.00003   0.00008   0.00002   0.00010   2.05122
   R15        2.63172  -0.00015   0.00001  -0.00022  -0.00021   2.63152
   R16        2.04874   0.00001   0.00000   0.00001   0.00001   2.04876
   R17        2.63141  -0.00004  -0.00001  -0.00008  -0.00009   2.63131
   R18        2.04863   0.00001  -0.00001   0.00003   0.00002   2.04864
   R19        2.63093  -0.00009  -0.00000  -0.00005  -0.00006   2.63087
   R20        2.04872  -0.00001   0.00001  -0.00002  -0.00001   2.04870
   R21        2.05279  -0.00000  -0.00008   0.00000  -0.00007   2.05272
   R22        2.63352  -0.00007  -0.00004  -0.00006  -0.00010   2.63341
   R23        2.04717   0.00005  -0.00002   0.00012   0.00010   2.04728
   R24        2.62693   0.00004  -0.00005   0.00005  -0.00000   2.62693
   R25        2.04744  -0.00000  -0.00001   0.00000  -0.00001   2.04743
   R26        2.63132  -0.00009   0.00003  -0.00012  -0.00009   2.63123
   R27        2.04750  -0.00001   0.00000  -0.00003  -0.00002   2.04748
   R28        2.61004   0.00004  -0.00014   0.00007  -0.00008   2.60996
   R29        2.04740   0.00002  -0.00003   0.00005   0.00002   2.04742
   R30        2.55400   0.00002   0.00015  -0.00002   0.00014   2.55414
    A1        2.17081   0.00018  -0.00027   0.00052   0.00035   2.17116
    A2        1.97525   0.00003   0.00005   0.00022   0.00037   1.97562
    A3        2.13679  -0.00015   0.00018  -0.00067  -0.00039   2.13640
    A4        2.13583   0.00031  -0.00035   0.00098   0.00064   2.13647
    A5        2.07352  -0.00013   0.00070  -0.00056   0.00015   2.07367
    A6        2.07253  -0.00018  -0.00016  -0.00038  -0.00053   2.07200
    A7        1.87728   0.00177  -0.00108   0.00195   0.00087   1.87815
    A8        1.95843  -0.00055   0.00101  -0.00001   0.00100   1.95943
    A9        1.86256  -0.00093   0.00211   0.00167   0.00379   1.86635
   A10        1.96594   0.00007  -0.00172   0.00030  -0.00143   1.96451
   A11        1.90531  -0.00031  -0.00266  -0.00169  -0.00436   1.90095
   A12        1.89110  -0.00012   0.00239  -0.00217   0.00022   1.89133
   A13        2.09518   0.00017  -0.00134   0.00077  -0.00057   2.09460
   A14        2.10142   0.00032   0.00129   0.00046   0.00175   2.10317
   A15        2.08556  -0.00050  -0.00001  -0.00129  -0.00129   2.08427
   A16        2.15401   0.00012   0.00087   0.00014   0.00098   2.15499
   A17        2.09058  -0.00003  -0.00099  -0.00037  -0.00139   2.08918
   A18        2.03832  -0.00007  -0.00018  -0.00001  -0.00022   2.03810
   A19        2.09982   0.00028   0.00013   0.00074   0.00087   2.10069
   A20        2.08897  -0.00021  -0.00006  -0.00065  -0.00071   2.08827
   A21        2.09437  -0.00007  -0.00007  -0.00009  -0.00016   2.09421
   A22        2.09520   0.00007  -0.00005   0.00013   0.00008   2.09529
   A23        2.09129  -0.00002  -0.00007   0.00003  -0.00003   2.09125
   A24        2.09669  -0.00005   0.00012  -0.00017  -0.00005   2.09664
   A25        2.09128  -0.00011  -0.00014  -0.00034  -0.00048   2.09079
   A26        2.09620   0.00004   0.00006   0.00012   0.00018   2.09638
   A27        2.09570   0.00007   0.00008   0.00023   0.00031   2.09601
   A28        2.09556   0.00005   0.00022   0.00006   0.00028   2.09584
   A29        2.09658  -0.00004   0.00005  -0.00014  -0.00010   2.09648
   A30        2.09104  -0.00001  -0.00026   0.00008  -0.00018   2.09086
   A31        2.09892   0.00022  -0.00015   0.00070   0.00055   2.09947
   A32        2.09203  -0.00004   0.00034  -0.00018   0.00015   2.09219
   A33        2.09221  -0.00018  -0.00019  -0.00051  -0.00071   2.09150
   A34        2.11595  -0.00001  -0.00003   0.00003  -0.00001   2.11594
   A35        2.08099  -0.00021  -0.00021  -0.00068  -0.00090   2.08009
   A36        2.08621   0.00022   0.00025   0.00065   0.00091   2.08711
   A37        2.09753  -0.00002   0.00003  -0.00011  -0.00008   2.09744
   A38        2.08802   0.00005   0.00014   0.00016   0.00031   2.08832
   A39        2.09763  -0.00003  -0.00017  -0.00005  -0.00022   2.09740
   A40        2.09058   0.00014   0.00022   0.00022   0.00044   2.09101
   A41        2.10359  -0.00006  -0.00014  -0.00007  -0.00020   2.10338
   A42        2.08902  -0.00008  -0.00008  -0.00015  -0.00023   2.08879
   A43        2.06880  -0.00003  -0.00031  -0.00002  -0.00034   2.06845
   A44        2.12973  -0.00002  -0.00008  -0.00003  -0.00011   2.12962
   A45        2.08465   0.00005   0.00039   0.00006   0.00046   2.08511
   A46        2.15510  -0.00001   0.00031   0.00000   0.00029   2.15539
   A47        2.06637  -0.00002  -0.00049  -0.00017  -0.00068   2.06569
   A48        2.06167   0.00002   0.00017   0.00010   0.00025   2.06192
    D1        0.06769  -0.00123  -0.01589  -0.00158  -0.01747   0.05021
    D2       -3.12938  -0.00122  -0.01117  -0.00069  -0.01186  -3.14124
    D3       -3.10102   0.00103   0.00680   0.00133   0.00814  -3.09289
    D4       -0.01490   0.00105   0.01153   0.00222   0.01375  -0.00116
    D5        2.62602  -0.00037   0.01733  -0.00804   0.00930   2.63532
    D6       -1.48554   0.00061   0.01506  -0.00629   0.00877  -1.47677
    D7        0.58331  -0.00043   0.01990  -0.00789   0.01200   0.59531
    D8       -0.46013  -0.00039   0.01260  -0.00892   0.00367  -0.45645
    D9        1.71149   0.00059   0.01032  -0.00717   0.00315   1.71464
   D10       -2.50284  -0.00044   0.01516  -0.00878   0.00638  -2.49646
   D11       -1.70844   0.00035   0.00667  -0.00024   0.00643  -1.70201
   D12        1.38413   0.00029   0.00553  -0.00174   0.00380   1.38792
   D13        2.40767  -0.00027   0.00730  -0.00182   0.00549   2.41316
   D14       -0.78295  -0.00033   0.00616  -0.00331   0.00285  -0.78009
   D15        0.30618   0.00005   0.00721   0.00190   0.00910   0.31529
   D16       -2.88444  -0.00001   0.00607   0.00040   0.00647  -2.87797
   D17        0.08336  -0.00214  -0.00999  -0.01109  -0.02109   0.06228
   D18       -3.03184  -0.00290   0.00000   0.00000  -0.00000  -3.03185
   D19        2.20498  -0.00018  -0.01192  -0.00834  -0.02026   2.18472
   D20       -0.91022  -0.00094  -0.00193   0.00275   0.00082  -0.90940
   D21       -1.96857  -0.00061  -0.01472  -0.01176  -0.02648  -1.99505
   D22        1.19941  -0.00137  -0.00473  -0.00067  -0.00540   1.19401
   D23        3.10021  -0.00005  -0.00045  -0.00202  -0.00247   3.09775
   D24       -0.04827  -0.00005  -0.00079  -0.00157  -0.00236  -0.05063
   D25        0.00720  -0.00002   0.00064  -0.00059   0.00005   0.00725
   D26       -3.14128  -0.00001   0.00030  -0.00013   0.00016  -3.14112
   D27       -3.09531   0.00007   0.00057   0.00238   0.00295  -3.09237
   D28        0.05349   0.00009   0.00076   0.00253   0.00329   0.05679
   D29       -0.00248   0.00003  -0.00060   0.00095   0.00035  -0.00213
   D30       -3.13685   0.00005  -0.00041   0.00110   0.00069  -3.13616
   D31       -3.11242  -0.00040   0.00746   0.00511   0.01257  -3.09985
   D32        0.01921  -0.00048   0.00827   0.00466   0.01294   0.03215
   D33        0.00351   0.00034  -0.00228  -0.00568  -0.00795  -0.00444
   D34        3.13515   0.00026  -0.00146  -0.00612  -0.00759   3.12756
   D35        3.10355   0.00053  -0.00596  -0.00085  -0.00680   3.09675
   D36       -0.04893   0.00027  -0.00765  -0.00914  -0.01679  -0.06572
   D37       -0.01337  -0.00018   0.00335   0.00952   0.01287  -0.00050
   D38        3.11733  -0.00044   0.00166   0.00123   0.00289   3.12022
   D39       -0.00600  -0.00001  -0.00042  -0.00002  -0.00044  -0.00643
   D40        3.13373  -0.00000  -0.00042   0.00006  -0.00036   3.13337
   D41       -3.14068  -0.00001  -0.00007  -0.00047  -0.00054  -3.14122
   D42       -0.00095  -0.00001  -0.00008  -0.00039  -0.00047  -0.00142
   D43        0.00003   0.00002   0.00015   0.00026   0.00041   0.00043
   D44        3.13922   0.00001   0.00038   0.00018   0.00056   3.13978
   D45       -3.13970   0.00001   0.00016   0.00018   0.00034  -3.13936
   D46       -0.00050   0.00001   0.00038   0.00010   0.00049  -0.00002
   D47        0.00468  -0.00000  -0.00011   0.00010  -0.00001   0.00467
   D48       -3.14104  -0.00003   0.00000  -0.00062  -0.00062   3.14152
   D49       -3.13451  -0.00000  -0.00034   0.00018  -0.00016  -3.13467
   D50        0.00295  -0.00002  -0.00022  -0.00055  -0.00077   0.00218
   D51       -0.00345  -0.00002   0.00034  -0.00071  -0.00037  -0.00382
   D52        3.13092  -0.00004   0.00015  -0.00086  -0.00071   3.13021
   D53       -3.14093   0.00000   0.00022   0.00001   0.00024  -3.14069
   D54       -0.00655  -0.00001   0.00003  -0.00013  -0.00010  -0.00666
   D55        0.00780  -0.00025   0.00074  -0.00054   0.00020   0.00800
   D56       -3.13943  -0.00014   0.00005   0.00058   0.00063  -3.13881
   D57       -3.12381  -0.00018  -0.00008  -0.00008  -0.00016  -3.12396
   D58        0.01214  -0.00006  -0.00077   0.00104   0.00027   0.01242
   D59       -0.00989  -0.00000  -0.00007   0.00346   0.00340  -0.00649
   D60        3.13233   0.00016   0.00107   0.00259   0.00366   3.13599
   D61        3.13738  -0.00012   0.00063   0.00234   0.00296   3.14034
   D62       -0.00359   0.00004   0.00176   0.00146   0.00323  -0.00036
   D63        0.00058   0.00015   0.00102   0.00006   0.00108   0.00166
   D64       -3.13665   0.00018   0.00038  -0.00104  -0.00066  -3.13731
   D65        3.14156  -0.00000  -0.00011   0.00093   0.00082  -3.14081
   D66        0.00432   0.00002  -0.00075  -0.00017  -0.00092   0.00340
   D67        0.01145  -0.00006  -0.00276  -0.00681  -0.00958   0.00187
   D68       -3.11929   0.00020  -0.00107   0.00146   0.00039  -3.11889
   D69       -3.13439  -0.00008  -0.00214  -0.00575  -0.00789   3.14091
   D70        0.01806   0.00018  -0.00044   0.00253   0.00208   0.02015
         Item               Value     Threshold  Converged?
 Maximum Force            0.002937     0.002500     NO 
 RMS     Force            0.000365     0.001667     YES
 Maximum Displacement     0.057815     0.010000     NO 
 RMS     Displacement     0.011248     0.006667     NO 
 Predicted change in Energy=-6.624650D-05
 GradGradGradGradGradGradGradGradGradGradGradGradGradGradGradGradGradGrad

                          Input orientation:                          
 ---------------------------------------------------------------------
 Center     Atomic      Atomic             Coordinates (Angstroms)
 Number     Number       Type             X           Y           Z
 ---------------------------------------------------------------------
      1          6           0       -0.065861   -3.872360   -0.058960
      2          7           0       -1.121549   -3.035290   -0.058554
      3          8           0        1.011188   -3.622749   -0.573862
      4          6           0       -1.097333   -1.746180   -0.740398
      5          6           0       -2.521309   -1.422997   -1.163871
      6          6           0       -0.479702   -0.649290    0.119614
      7          6           0       -2.940178   -1.694445   -2.464901
      8          6           0       -4.256549   -1.449995   -2.845647
      9          6           0       -5.165789   -0.938620   -1.923182
     10          6           0       -4.753644   -0.672500   -0.620038
     11          6           0       -3.435160   -0.911840   -0.242510
     12          6           0        0.068245   -0.877979    1.379417
     13          6           0        0.576735    0.168078    2.146985
     14          6           0        0.536016    1.471670    1.665951
     15          6           0       -0.007740    1.729391    0.410304
     16          6           0       -0.497558    0.668774   -0.326377
     17          1           0       -0.265427   -4.821046    0.458919
     18          1           0       -1.975449   -3.328768    0.394589
     19          1           0       -0.480844   -1.870645   -1.635313
     20          1           0       -2.232194   -2.092739   -3.184856
     21          1           0       -4.571070   -1.657235   -3.862270
     22          1           0       -6.190829   -0.746271   -2.219081
     23          1           0       -5.457078   -0.274267    0.102405
     24          1           0       -3.115338   -0.692815    0.772226
     25          1           0        0.089942   -1.888043    1.770559
     26          1           0        0.999576   -0.039352    3.122714
     27          1           0        0.925074    2.289798    2.260279
     28          1           0       -0.054032    2.730607   -0.001140
     29          9           0       -0.999247    0.923912   -1.555203
 ---------------------------------------------------------------------
                    Distance matrix (angstroms):
                    1          2          3          4          5
     1  C    0.000000
     2  N    1.347280   0.000000
     3  O    1.219616   2.271391   0.000000
     4  C    2.459458   1.458527   2.827561   0.000000
     5  C    3.639977   2.404275   4.203041   1.520357   0.000000
     6  C    3.254433   2.477238   3.397811   1.524552   2.532611
     7  C    4.335154   3.300876   4.786196   2.524414   1.393490
     8  C    5.585280   4.484337   6.134405   3.807945   2.416642
     9  C    6.171825   4.922270   6.868788   4.313174   2.793644
    10  C    5.703440   4.369228   6.476062   3.812596   2.417089
    11  C    4.488937   3.145740   5.218126   2.531690   1.394745
    12  C    3.324641   2.852606   3.498314   2.570206   3.670306
    13  C    4.648039   4.243836   4.686377   3.847580   4.805327
    14  C    5.647676   5.102366   5.585307   4.337385   5.072892
    15  C    5.621673   4.915545   5.536442   3.819807   4.328234
    16  C    4.569440   3.765792   4.555736   2.522529   3.028609
    17  H    1.099104   2.046862   2.032806   3.403708   4.389667
    18  H    2.036597   1.010254   3.153462   2.136322   2.521651
    19  H    2.581465   2.062297   2.534306   1.093810   2.141528
    20  H    4.198961   3.449014   4.435960   2.717238   2.148609
    21  H    6.298321   5.316623   6.770412   4.671279   3.396725
    22  H    7.207898   5.967000   7.927794   5.397224   3.877732
    23  H    6.483636   5.142564   7.314925   4.678057   3.397318
    24  H    4.483268   3.186312   5.236858   2.733122   2.152790
    25  H    2.703504   2.475792   3.058465   2.781125   3.955475
    26  H    5.094130   4.857498   5.148353   4.715287   5.717160
    27  H    6.658305   6.158102   6.557285   5.420638   6.114508
    28  H    6.603231   5.864168   6.467444   4.655814   4.969087
    29  F    5.110204   4.234407   5.067248   2.793371   2.824500
                    6          7          8          9         10
     6  C    0.000000
     7  C    3.718335   0.000000
     8  C    4.868109   1.391961   0.000000
     9  C    5.120170   2.412068   1.392539   0.000000
    10  C    4.337535   2.781465   2.409344   1.392432   0.000000
    11  C    2.989114   2.407592   2.782196   2.412561   1.392196
    12  C    1.392712   4.949344   6.073072   6.189179   5.224045
    13  C    2.427835   6.091565   7.134786   7.125140   6.064316
    14  C    2.814483   6.258766   7.201342   7.155554   6.148473
    15  C    2.442411   5.346835   6.225921   6.258506   5.417960
    16  C    1.391589   4.015531   4.996591   5.189016   4.472083
    17  H    4.191013   5.047637   6.181682   6.690380   6.206341
    18  H    3.080986   3.431966   4.385469   4.611197   3.975373
    19  H    2.138102   2.601458   3.987205   4.785420   4.552269
    20  H    4.009276   1.085456   2.150860   3.395555   3.866921
    21  H    5.797469   2.147984   1.084155   2.151780   3.393391
    22  H    6.172186   3.395025   2.151570   1.084095   2.151251
    23  H    4.991514   3.865585   3.393319   2.151561   1.084127
    24  H    2.715580   3.393071   3.868422   3.395584   2.150083
    25  H    2.141173   5.211356   6.355567   6.493677   5.536500
    26  H    3.402778   7.034375   8.077011   8.017572   6.892649
    27  H    3.897958   7.289835   8.179594   8.063662   7.022769
    28  H    3.408736   5.829326   6.574938   6.579326   5.835283
    29  F    2.355824   3.383868   4.232103   4.578701   4.185518
                   11         12         13         14         15
    11  C    0.000000
    12  C    3.860782   0.000000
    13  C    4.792829   1.393542   0.000000
    14  C    5.009350   2.412833   1.390110   0.000000
    15  C    4.376011   2.782684   2.407358   1.392387   0.000000
    16  C    3.336898   2.371141   2.742685   2.383755   1.381132
    17  H    5.081447   4.062811   5.333869   6.457361   6.555683
    18  H    2.894511   3.339602   4.670382   5.564893   5.427440
    19  H    3.403996   3.221099   4.425002   4.806602   4.167569
    20  H    3.391025   5.253593   6.436607   6.625581   5.699302
    21  H    3.866337   7.043135   8.120518   8.150681   7.109719
    22  H    3.395284   7.220979   8.105460   8.078563   7.160527
    23  H    2.147932   5.703018   6.386147   6.435072   5.814183
    24  H    1.086253   3.246254   4.032680   4.337757   3.956670
    25  H    4.175137   1.083371   2.146229   3.390811   3.865962
    26  H    5.634967   2.147035   1.083452   2.149473   3.391210
    27  H    5.960376   3.397777   2.153108   1.083478   2.146301
    28  H    4.975712   3.865589   3.402773   2.170777   1.083450
    29  F    3.320666   3.605321   4.094045   3.610112   2.344163
                   16         17         18         19         20
    16  C    0.000000
    17  H    5.550558   0.000000
    18  H    4.322534   2.270508   0.000000
    19  H    2.856964   3.624511   2.912124   0.000000
    20  H    4.336568   4.958722   3.795538   2.348965   0.000000
    21  H    5.874212   6.871749   5.258528   4.662063   2.473640
    22  H    6.164254   7.673712   5.591958   5.848840   4.291444
    23  H    5.066559   6.910393   4.640807   5.507357   4.951040
    24  H    3.148592   5.026176   2.896585   3.758202   4.289315
    25  H    3.358513   3.232521   2.869638   3.453413   5.476345
    26  H    3.826105   5.617885   5.207082   5.308870   7.378765
    27  H    3.367846   7.431439   6.592581   5.870394   7.669711
    28  H    2.133928   7.568606   6.369025   4.901449   6.176172
    29  F    1.351592   6.131861   4.779116   2.843362   3.643640
                   21         22         23         24         25
    21  H    0.000000
    22  H    2.480634   0.000000
    23  H    4.291416   2.480014   0.000000
    24  H    4.952555   4.290619   2.471353   0.000000
    25  H    7.314853   7.527879   6.013023   3.563575   0.000000
    26  H    9.079628   8.985345   7.132028   4.783757   2.464430
    27  H    9.125364   8.939712   7.208517   5.237864   4.288546
    28  H    7.386820   7.393796   6.183275   4.657200   4.948896
    29  F    4.974213   5.493885   4.904646   3.536746   4.489334
                   26         27         28         29
    26  H    0.000000
    27  H    2.484811   0.000000
    28  H    4.305953   2.503393   0.000000
    29  F    5.177459   4.486263   2.563726   0.000000
 Symmetry turned off by external request.
 Stoichiometry    C14H12FNO
 Framework group  C1[X(C14H12FNO)]
 Deg. of freedom    81
 Full point group                 C1      NOp   1
 Rotational constants (GHZ):           0.6415322           0.3983792           0.2943963
 Standard basis: 6-311+G(d) (5D, 7F)
   410 basis functions,   672 primitive gaussians,   427 cartesian basis functions
    60 alpha electrons       60 beta electrons
       nuclear repulsion energy      1153.4559822823 Hartrees.
 NAtoms=   29 NActive=   29 NUniq=   29 SFac= 1.00D+00 NAtFMM=   60 NAOKFM=F Big=F
 Integral buffers will be    131072 words long.
 Raffenetti 2 integral format.
 Two-electron integral symmetry is turned off.
 ------------------------------------------------------------------------------
 Polarizable Continuum Model (PCM)
 =================================
 Model                : PCM.
 Atomic radii         : UFF (Universal Force Field).
 Polarization charges : Total charges.
 Charge compensation  : None.
 Solution method      : On-the-fly selection.
 Cavity type          : Scaled VdW (van der Waals Surface) (Alpha=1.100).
 Cavity algorithm     : GePol (No added spheres)
                        Default sphere list used, NSphG=   29.
                        Lebedev-Laikov grids with approx.  5.0 points / Ang**2.
                        Smoothing algorithm: York/Karplus (Gamma=1.0000).
                        Polarization charges: spherical gaussians, with
                                              point-specific exponents (IZeta= 3).
                        Self-potential: point-specific (ISelfS= 7).
                        Self-field    : sphere-specific E.n sum rule (ISelfD= 2).
 1st derivatives      : Analytical E(r).r(x)/FMM algorithm (CHGder, D1EAlg=3).
                        Cavity 1st derivative terms included.
 Solvent              : DiMethylSulfoxide, Eps=  46.826000 Eps(inf)=   2.007889
 ------------------------------------------------------------------------------
 One-electron integrals computed using PRISM.
 NBasis=   410 RedAO= T EigKep=  1.20D-06  NBF=   410
 NBsUse=   409 1.00D-06 EigRej=  7.94D-07 NBFU=   409
 Initial guess from the checkpoint file:  "/home/aikhl/works/aikhl/Gau-3655.chk"
 B after Tr=     0.005049   -0.002127   -0.002674
         Rot=    1.000000    0.000058   -0.000058    0.000157 Ang=   0.02 deg.
 ExpMin= 4.38D-02 ExpMax= 1.14D+04 ExpMxC= 1.72D+03 IAcc=3 IRadAn=         5 AccDes= 0.00D+00
 Harris functional with IExCor= 1009 and IRadAn=       5 diagonalized for initial guess.
 HarFok:  IExCor= 1009 AccDes= 0.00D+00 IRadAn=         5 IDoV= 1 UseB2=F ITyADJ=14
 ICtDFT=  3500011 ScaDFX=  1.000000  1.000000  1.000000  1.000000
 FoFCou: FMM=F IPFlag=           0 FMFlag=      100000 FMFlg1=           0
         NFxFlg=           0 DoJE=T BraDBF=F KetDBF=T FulRan=T
         wScrn=  0.000000 ICntrl=       500 IOpCl=  0 I1Cent=   200000004 NGrid=           0
         NMat0=    1 NMatS0=      1 NMatT0=    0 NMatD0=    1 NMtDS0=    0 NMtDT0=    0
 Symmetry not used in FoFCou.
 Requested convergence on RMS density matrix=1.00D-08 within 128 cycles.
 Requested convergence on MAX density matrix=1.00D-06.
 Requested convergence on             energy=1.00D-06.
 No special actions if energy rises.
 Inv3:  Mode=1 IEnd=    15814848.
 Iteration    1 A*A^-1 deviation from unit magnitude is 7.22D-15 for    504.
 Iteration    1 A*A^-1 deviation from orthogonality  is 3.08D-15 for    558    504.
 Iteration    1 A^-1*A deviation from unit magnitude is 6.33D-15 for    504.
 Iteration    1 A^-1*A deviation from orthogonality  is 2.14D-15 for   1998    859.
 Error on total polarization charges =  0.01579
 SCF Done:  E(RM062X) =  -770.437989364     A.U. after   12 cycles
            NFock= 12  Conv=0.60D-08     -V/T= 2.0037
 D1PCM: PCM CHGder 1st derivatives, ID1Alg=3 FixD1E=F DoIter=F DoCFld=F I1PDM=0.
 Calling FoFJK, ICntrl=      2127 FMM=F ISym2X=0 I1Cent= 0 IOpClX= 0 NMat=1 NMatS=1 NMatT=0.
 -------------------------------------------------------------------
 Center     Atomic                   Forces (Hartrees/Bohr)
 Number     Number              X              Y              Z
 -------------------------------------------------------------------
      1        6           0.000108599   -0.000055180   -0.000049847
      2        7           0.002799940   -0.000779341   -0.001292552
      3        8          -0.000017213   -0.000032783    0.000032402
      4        6          -0.001961277    0.000519104    0.000950799
      5        6          -0.000323470    0.000052320   -0.000394957
      6        6          -0.003331504    0.000447883    0.001783953
      7        6          -0.000090233    0.000049687    0.000076930
      8        6           0.000013731    0.000011131    0.000039744
      9        6          -0.000019937   -0.000007703   -0.000061669
     10        6           0.000086018    0.000000763    0.000084304
     11        6          -0.000138770    0.000013893   -0.000023740
     12        6          -0.000050295    0.000124783    0.000268547
     13        6           0.000062537   -0.000039875   -0.000042821
     14        6          -0.000153217    0.000004740    0.000006355
     15        6           0.000084194    0.000002614    0.000013603
     16        6           0.003017179   -0.000436048   -0.001571737
     17        1          -0.000015818    0.000017443   -0.000023667
     18        1           0.000061018    0.000121494    0.000165988
     19        1          -0.000155361    0.000060810    0.000128666
     20        1           0.000025216   -0.000000213   -0.000009566
     21        1           0.000014357    0.000007656   -0.000004861
     22        1          -0.000002469   -0.000016552   -0.000001134
     23        1           0.000009255    0.000001440    0.000001216
     24        1           0.000003341    0.000051200    0.000018390
     25        1          -0.000021151   -0.000087885   -0.000092293
     26        1          -0.000022863    0.000017168    0.000011293
     27        1           0.000039266   -0.000006882   -0.000019983
     28        1           0.000030802    0.000003449   -0.000006505
     29        9          -0.000051873   -0.000045115    0.000013142
 -------------------------------------------------------------------
 Cartesian Forces:  Max     0.003331504 RMS     0.000694592

 GradGradGradGradGradGradGradGradGradGradGradGradGradGradGradGradGradGrad
 Berny optimization.
 Using GEDIIS/GDIIS optimizer.
 FormGI is forming the generalized inverse of G from B-inverse, IUseBI=4.
 Internal  Forces:  Max     0.003024981 RMS     0.000410215
 Search for a local minimum.
 Step number   6 out of a maximum of   80 on scan point     2 out of    18
 All quantities printed in internal units (Hartrees-Bohrs-Radians)
 Mixed Optimization -- En-DIIS/RFO-DIIS
 Swapping is turned off.
 Update second derivatives using D2CorX and points    2    3    4    5    6
 DE= -7.05D-05 DEPred=-6.62D-05 R= 1.06D+00
 TightC=F SS=  1.41D+00  RLast= 6.48D-02 DXNew= 9.5187D-01 1.9427D-01
 Trust test= 1.06D+00 RLast= 6.48D-02 DXMaxT set to 5.66D-01
 ITU=  1  0  1  1  1  0
     Eigenvalues ---    0.00386   0.00544   0.01169   0.01504   0.01518
     Eigenvalues ---    0.02164   0.02171   0.02178   0.02184   0.02187
     Eigenvalues ---    0.02188   0.02190   0.02191   0.02191   0.02193
     Eigenvalues ---    0.02194   0.02199   0.02236   0.02260   0.02276
     Eigenvalues ---    0.02381   0.02660   0.04385   0.05674   0.07188
     Eigenvalues ---    0.08915   0.15940   0.15989   0.15997   0.16000
     Eigenvalues ---    0.16000   0.16000   0.16000   0.16000   0.16000
     Eigenvalues ---    0.16006   0.16031   0.18154   0.19334   0.21903
     Eigenvalues ---    0.21989   0.22000   0.22014   0.22051   0.22538
     Eigenvalues ---    0.23614   0.24342   0.24670   0.24992   0.25588
     Eigenvalues ---    0.31111   0.33649   0.33875   0.34420   0.35302
     Eigenvalues ---    0.35333   0.35502   0.35504   0.35505   0.35577
     Eigenvalues ---    0.35580   0.35581   0.35630   0.38897   0.42421
     Eigenvalues ---    0.42701   0.42855   0.44096   0.45983   0.46561
     Eigenvalues ---    0.46731   0.46873   0.46912   0.46925   0.47015
     Eigenvalues ---    0.47817   0.48403   0.54556   0.55665   0.95650
     Eigenvalues --- 1000.000001000.000001000.000001000.000001000.00000
     Eigenvalues --- 1000.000001000.000001000.000001000.000001000.00000
     Eigenvalues --- 1000.000001000.000001000.000001000.000001000.00000
     Eigenvalues --- 1000.000001000.000001000.000001000.000001000.00000
     Eigenvalues --- 1000.000001000.000001000.000001000.000001000.00000
     Eigenvalues --- 1000.000001000.000001000.000001000.000001000.00000
     Eigenvalues --- 1000.000001000.000001000.000001000.000001000.00000
     Eigenvalues --- 1000.000001000.000001000.000001000.000001000.00000
     Eigenvalues --- 1000.000001000.000001000.000001000.000001000.00000
     Eigenvalues --- 1000.000001000.000001000.000001000.000001000.00000
     Eigenvalues --- 1000.000001000.000001000.000001000.000001000.00000
     Eigenvalues --- 1000.000001000.000001000.000001000.000001000.00000
     Eigenvalues --- 1000.000001000.000001000.000001000.000001000.00000
     Eigenvalues --- 1000.000001000.000001000.00000
 En-DIIS/RFO-DIIS/Sim-DIIS IScMMF=       -3 using points:     6    5    4    3
 RFO step:  Lambda=-8.36489165D-06.
 DidBck=F Rises=F RFO-DIIS coefs:    1.58002   -0.34169   -0.15672   -0.08162
 Iteration  1 RMS(Cart)=  0.00526902 RMS(Int)=  0.00002374
 Iteration  2 RMS(Cart)=  0.00002769 RMS(Int)=  0.00001124
 Iteration  3 RMS(Cart)=  0.00000000 RMS(Int)=  0.00001124
 Iteration  1 RMS(Cart)=  0.00000004 RMS(Int)=  0.00000001
 Variable       Old X    -DE/DX   Delta X   Delta X   Delta X     New X
                                 (Linear)    (Quad)   (Total)
    R1        2.54599   0.00010   0.00029  -0.00010   0.00019   2.54618
    R2        2.30474  -0.00004   0.00010  -0.00014  -0.00004   2.30470
    R3        2.07701  -0.00002   0.00003  -0.00013  -0.00011   2.07690
    R4        2.75622   0.00005   0.00128  -0.00126   0.00002   2.75624
    R5        1.90910  -0.00001  -0.00003   0.00003   0.00001   1.90911
    R6        2.87306   0.00051   0.00152   0.00007   0.00159   2.87465
    R7        2.88099   0.00003   0.00022   0.00004   0.00026   2.88125
    R8        2.06700  -0.00020  -0.00037  -0.00032  -0.00070   2.06630
    R9        2.63331  -0.00007   0.00005  -0.00029  -0.00024   2.63307
   R10        2.63569   0.00009   0.00035  -0.00010   0.00025   2.63593
   R11        2.63184   0.00007   0.00011   0.00011   0.00023   2.63207
   R12        2.62972  -0.00002  -0.00008   0.00006  -0.00002   2.62970
   R13        2.63043  -0.00003   0.00004  -0.00013  -0.00009   2.63034
   R14        2.05122   0.00002  -0.00002   0.00010   0.00008   2.05130
   R15        2.63152  -0.00002  -0.00011   0.00006  -0.00005   2.63146
   R16        2.04876  -0.00000   0.00001  -0.00001  -0.00001   2.04875
   R17        2.63131   0.00004  -0.00003   0.00019   0.00015   2.63147
   R18        2.04864  -0.00000   0.00002  -0.00002  -0.00000   2.04864
   R19        2.63087  -0.00008  -0.00002  -0.00023  -0.00025   2.63062
   R20        2.04870  -0.00000  -0.00001  -0.00001  -0.00002   2.04868
   R21        2.05272   0.00003   0.00003   0.00010   0.00013   2.05285
   R22        2.63341  -0.00003  -0.00002  -0.00007  -0.00009   2.63332
   R23        2.04728   0.00005   0.00009   0.00007   0.00017   2.04744
   R24        2.62693   0.00003   0.00006  -0.00000   0.00006   2.62698
   R25        2.04743  -0.00000   0.00001  -0.00002  -0.00001   2.04742
   R26        2.63123  -0.00001  -0.00006  -0.00002  -0.00008   2.63115
   R27        2.04748  -0.00000  -0.00001   0.00001  -0.00001   2.04747
   R28        2.60996   0.00001   0.00008  -0.00003   0.00006   2.61002
   R29        2.04742   0.00000   0.00004  -0.00002   0.00002   2.04744
   R30        2.55414  -0.00000  -0.00004   0.00001  -0.00003   2.55411
    A1        2.17116   0.00006   0.00040   0.00012   0.00046   2.17162
    A2        1.97562  -0.00005   0.00014  -0.00047  -0.00040   1.97522
    A3        2.13640  -0.00001  -0.00035   0.00035  -0.00006   2.13635
    A4        2.13647   0.00006   0.00060  -0.00016   0.00043   2.13690
    A5        2.07367  -0.00000  -0.00052   0.00061   0.00008   2.07375
    A6        2.07200  -0.00006  -0.00010  -0.00025  -0.00036   2.07164
    A7        1.87815   0.00155   0.00129  -0.00041   0.00088   1.87903
    A8        1.95943  -0.00043  -0.00054  -0.00003  -0.00058   1.95885
    A9        1.86635  -0.00113   0.00052  -0.00066  -0.00015   1.86620
   A10        1.96451   0.00003   0.00059  -0.00079  -0.00020   1.96431
   A11        1.90095  -0.00005   0.00009  -0.00083  -0.00073   1.90022
   A12        1.89133  -0.00004  -0.00189   0.00266   0.00076   1.89208
   A13        2.09460   0.00008   0.00086  -0.00027   0.00059   2.09519
   A14        2.10317  -0.00003  -0.00023  -0.00015  -0.00038   2.10279
   A15        2.08427  -0.00004  -0.00064   0.00046  -0.00017   2.08409
   A16        2.15499   0.00000  -0.00024   0.00005  -0.00025   2.15474
   A17        2.08918  -0.00002   0.00014  -0.00008   0.00002   2.08920
   A18        2.03810   0.00006   0.00014   0.00002   0.00013   2.03823
   A19        2.10069   0.00003   0.00032  -0.00025   0.00008   2.10076
   A20        2.08827  -0.00003  -0.00030   0.00018  -0.00013   2.08814
   A21        2.09421  -0.00000  -0.00002   0.00007   0.00005   2.09426
   A22        2.09529   0.00002   0.00009   0.00002   0.00010   2.09539
   A23        2.09125  -0.00002   0.00004  -0.00020  -0.00016   2.09109
   A24        2.09664   0.00000  -0.00013   0.00018   0.00006   2.09670
   A25        2.09079  -0.00002  -0.00012   0.00002  -0.00010   2.09069
   A26        2.09638   0.00001   0.00004  -0.00004  -0.00000   2.09638
   A27        2.09601   0.00002   0.00008   0.00002   0.00010   2.09611
   A28        2.09584  -0.00001  -0.00005  -0.00002  -0.00007   2.09577
   A29        2.09648   0.00001  -0.00009   0.00018   0.00009   2.09657
   A30        2.09086  -0.00000   0.00013  -0.00015  -0.00002   2.09084
   A31        2.09947   0.00003   0.00040  -0.00023   0.00017   2.09964
   A32        2.09219   0.00000  -0.00021   0.00024   0.00003   2.09222
   A33        2.09150  -0.00003  -0.00019  -0.00002  -0.00020   2.09130
   A34        2.11594  -0.00004  -0.00002  -0.00004  -0.00005   2.11589
   A35        2.08009  -0.00010  -0.00030  -0.00062  -0.00092   2.07916
   A36        2.08711   0.00014   0.00032   0.00067   0.00098   2.08810
   A37        2.09744  -0.00002  -0.00007  -0.00006  -0.00013   2.09731
   A38        2.08832   0.00003   0.00003   0.00014   0.00017   2.08850
   A39        2.09740  -0.00000   0.00004  -0.00009  -0.00005   2.09736
   A40        2.09101   0.00005   0.00006   0.00016   0.00021   2.09122
   A41        2.10338  -0.00002   0.00000  -0.00009  -0.00009   2.10330
   A42        2.08879  -0.00003  -0.00006  -0.00007  -0.00012   2.08866
   A43        2.06845  -0.00001   0.00008  -0.00011  -0.00004   2.06841
   A44        2.12962  -0.00000   0.00002  -0.00005  -0.00003   2.12959
   A45        2.08511   0.00002  -0.00010   0.00017   0.00007   2.08518
   A46        2.15539  -0.00004  -0.00014   0.00002  -0.00012   2.15527
   A47        2.06569  -0.00005   0.00004  -0.00023  -0.00020   2.06549
   A48        2.06192   0.00009   0.00007   0.00026   0.00032   2.06224
    D1        0.05021  -0.00001  -0.00114  -0.00009  -0.00123   0.04899
    D2       -3.14124   0.00003  -0.00250   0.00484   0.00235  -3.13889
    D3       -3.09289  -0.00001   0.00345  -0.00404  -0.00059  -3.09347
    D4       -0.00116   0.00004   0.00209   0.00089   0.00299   0.00183
    D5        2.63532  -0.00028  -0.00973  -0.00125  -0.01098   2.62434
    D6       -1.47677   0.00058  -0.00842  -0.00257  -0.01100  -1.48777
    D7        0.59531  -0.00043  -0.01075   0.00025  -0.01049   0.58482
    D8       -0.45645  -0.00033  -0.00836  -0.00620  -0.01456  -0.47102
    D9        1.71464   0.00053  -0.00706  -0.00752  -0.01458   1.70006
   D10       -2.49646  -0.00048  -0.00939  -0.00469  -0.01407  -2.51054
   D11       -1.70201   0.00038  -0.00243   0.00394   0.00151  -1.70050
   D12        1.38792   0.00039  -0.00264   0.00489   0.00225   1.39017
   D13        2.41316  -0.00021  -0.00305   0.00480   0.00175   2.41491
   D14       -0.78009  -0.00020  -0.00326   0.00575   0.00249  -0.77760
   D15        0.31529  -0.00015  -0.00109   0.00251   0.00142   0.31671
   D16       -2.87797  -0.00014  -0.00130   0.00347   0.00216  -2.87580
   D17        0.06228  -0.00195  -0.00231  -0.00033  -0.00263   0.05964
   D18       -3.03185  -0.00302  -0.00000   0.00000   0.00000  -3.03185
   D19        2.18472  -0.00021  -0.00059  -0.00147  -0.00206   2.18266
   D20       -0.90940  -0.00129   0.00172  -0.00114   0.00057  -0.90883
   D21       -1.99505  -0.00028  -0.00138  -0.00120  -0.00259  -1.99764
   D22        1.19401  -0.00135   0.00092  -0.00087   0.00004   1.19406
   D23        3.09775  -0.00001  -0.00089   0.00087  -0.00001   3.09774
   D24       -0.05063  -0.00001  -0.00045   0.00039  -0.00005  -0.05068
   D25        0.00725  -0.00001  -0.00068  -0.00005  -0.00073   0.00652
   D26       -3.14112  -0.00001  -0.00025  -0.00053  -0.00078   3.14129
   D27       -3.09237   0.00001   0.00100  -0.00088   0.00013  -3.09224
   D28        0.05679   0.00002   0.00097  -0.00001   0.00096   0.05775
   D29       -0.00213   0.00002   0.00084   0.00004   0.00088  -0.00125
   D30       -3.13616   0.00003   0.00081   0.00091   0.00172  -3.13444
   D31       -3.09985  -0.00058   0.00003   0.00068   0.00073  -3.09913
   D32        0.03215  -0.00062  -0.00028   0.00224   0.00196   0.03411
   D33       -0.00444   0.00046  -0.00220   0.00036  -0.00184  -0.00628
   D34        3.12756   0.00042  -0.00251   0.00191  -0.00060   3.12696
   D35        3.09675   0.00055   0.00147  -0.00141   0.00008   3.09682
   D36       -0.06572   0.00062  -0.00156   0.00152  -0.00002  -0.06574
   D37       -0.00050  -0.00045   0.00365  -0.00110   0.00255   0.00205
   D38        3.12022  -0.00038   0.00063   0.00182   0.00245   3.12267
   D39       -0.00643  -0.00000   0.00022  -0.00031  -0.00009  -0.00652
   D40        3.13337  -0.00000   0.00024  -0.00025  -0.00001   3.13336
   D41       -3.14122  -0.00000  -0.00021   0.00018  -0.00004  -3.14126
   D42       -0.00142  -0.00000  -0.00020   0.00023   0.00004  -0.00139
   D43        0.00043   0.00001   0.00009   0.00067   0.00075   0.00119
   D44        3.13978   0.00001  -0.00007   0.00059   0.00052   3.14030
   D45       -3.13936   0.00001   0.00007   0.00061   0.00068  -3.13868
   D46       -0.00002   0.00001  -0.00009   0.00054   0.00045   0.00043
   D47        0.00467  -0.00001   0.00007  -0.00067  -0.00060   0.00406
   D48        3.14152  -0.00001  -0.00035  -0.00037  -0.00072   3.14080
   D49       -3.13467  -0.00001   0.00023  -0.00060  -0.00037  -3.13505
   D50        0.00218  -0.00001  -0.00019  -0.00030  -0.00049   0.00169
   D51       -0.00382  -0.00000  -0.00054   0.00032  -0.00022  -0.00404
   D52        3.13021  -0.00002  -0.00050  -0.00055  -0.00105   3.12916
   D53       -3.14069  -0.00000  -0.00012   0.00002  -0.00010  -3.14079
   D54       -0.00666  -0.00001  -0.00008  -0.00085  -0.00093  -0.00759
   D55        0.00800  -0.00020  -0.00039   0.00140   0.00102   0.00902
   D56       -3.13881  -0.00014   0.00037  -0.00012   0.00024  -3.13856
   D57       -3.12396  -0.00016  -0.00007  -0.00015  -0.00021  -3.12418
   D58        0.01242  -0.00009   0.00068  -0.00168  -0.00099   0.01142
   D59       -0.00649  -0.00011   0.00173  -0.00248  -0.00074  -0.00723
   D60        3.13599   0.00006   0.00085   0.00020   0.00105   3.13704
   D61        3.14034  -0.00018   0.00098  -0.00094   0.00004   3.14038
   D62       -0.00036  -0.00000   0.00010   0.00173   0.00183   0.00147
   D63        0.00166   0.00013  -0.00040   0.00175   0.00135   0.00301
   D64       -3.13731   0.00018  -0.00079   0.00144   0.00066  -3.13666
   D65       -3.14081  -0.00004   0.00048  -0.00090  -0.00043  -3.14124
   D66        0.00340   0.00001   0.00009  -0.00121  -0.00112   0.00228
   D67        0.00187   0.00016  -0.00239   0.00005  -0.00234  -0.00047
   D68       -3.11889   0.00009   0.00063  -0.00286  -0.00223  -3.12112
   D69        3.14091   0.00011  -0.00201   0.00035  -0.00166   3.13925
   D70        0.02015   0.00004   0.00101  -0.00256  -0.00155   0.01860
         Item               Value     Threshold  Converged?
 Maximum Force            0.000506     0.002500     YES
 RMS     Force            0.000060     0.001667     YES
 Maximum Displacement     0.036646     0.010000     NO 
 RMS     Displacement     0.005267     0.006667     YES
 Predicted change in Energy=-4.083061D-06
 GradGradGradGradGradGradGradGradGradGradGradGradGradGradGradGradGradGrad

                          Input orientation:                          
 ---------------------------------------------------------------------
 Center     Atomic      Atomic             Coordinates (Angstroms)
 Number     Number       Type             X           Y           Z
 ---------------------------------------------------------------------
      1          6           0       -0.066813   -3.876944   -0.067006
      2          7           0       -1.118660   -3.034949   -0.056989
      3          8           0        1.006150   -3.633592   -0.593254
      4          6           0       -1.095626   -1.746233   -0.739641
      5          6           0       -2.520286   -1.423244   -1.163984
      6          6           0       -0.478730   -0.648744    0.120380
      7          6           0       -2.939928   -1.696717   -2.464203
      8          6           0       -4.256319   -1.452353   -2.844764
      9          6           0       -5.165022   -0.939070   -1.922872
     10          6           0       -4.751942   -0.670091   -0.620525
     11          6           0       -3.433456   -0.909198   -0.243355
     12          6           0        0.066531   -0.876762    1.381602
     13          6           0        0.573632    0.169679    2.149478
     14          6           0        0.533064    1.473066    1.667788
     15          6           0       -0.008233    1.730173    0.411000
     16          6           0       -0.497432    0.669261   -0.325723
     17          1           0       -0.265972   -4.823982    0.453917
     18          1           0       -1.968513   -3.322889    0.407188
     19          1           0       -0.479690   -1.870958   -1.634448
     20          1           0       -2.232369   -2.096555   -3.183787
     21          1           0       -4.571231   -1.661271   -3.860919
     22          1           0       -6.190211   -0.747276   -2.218613
     23          1           0       -5.454643   -0.269725    0.101436
     24          1           0       -3.112785   -0.686980    0.770490
     25          1           0        0.087749   -1.887154    1.772166
     26          1           0        0.994600   -0.037008    3.126169
     27          1           0        0.921928    2.291424    2.261920
     28          1           0       -0.053672    2.731206   -0.001014
     29          9           0       -0.999226    0.923692   -1.554634
 ---------------------------------------------------------------------
                    Distance matrix (angstroms):
                    1          2          3          4          5
     1  C    0.000000
     2  N    1.347381   0.000000
     3  O    1.219593   2.271733   0.000000
     4  C    2.459842   1.458538   2.828607   0.000000
     5  C    3.639167   2.405741   4.200849   1.521199   0.000000
     6  C    3.259764   2.476882   3.409320   1.524690   2.533257
     7  C    4.330673   3.301903   4.777392   2.525473   1.393362
     8  C    5.580908   4.485667   6.125413   3.808922   2.416543
     9  C    6.169852   4.924152   6.863797   4.314108   2.793736
    10  C    5.704448   4.371598   6.476011   3.813255   2.417204
    11  C    4.491425   3.148306   5.220618   2.532267   1.394876
    12  C    3.334267   2.851665   3.518956   2.570264   3.670187
    13  C    4.658125   4.242875   4.708983   3.847616   4.805077
    14  C    5.656145   5.101495   5.604827   4.337308   5.072524
    15  C    5.627761   4.915125   5.550449   3.819922   4.328397
    16  C    4.573876   3.765543   4.565838   2.522653   3.028729
    17  H    1.099048   2.046641   2.032706   3.403740   4.389141
    18  H    2.036737   1.010257   3.153735   2.136116   2.526200
    19  H    2.579015   2.061925   2.529562   1.093441   2.141453
    20  H    4.192104   3.449318   4.422822   2.718227   2.148453
    21  H    6.292277   5.317623   6.758318   4.672197   3.396541
    22  H    7.205570   5.968810   7.922135   5.398154   3.877824
    23  H    6.486071   5.145125   7.317107   4.678516   3.397402
    24  H    4.489456   3.189705   5.244802   2.733394   2.152981
    25  H    2.713984   2.473594   3.080377   2.780182   3.954496
    26  H    5.105691   4.856544   5.173941   4.715399   5.716773
    27  H    6.667104   6.157239   6.577608   5.420569   6.114280
    28  H    6.608492   5.863947   6.479555   4.656039   4.969521
    29  F    5.111608   4.234152   5.070959   2.793208   2.823887
                    6          7          8          9         10
     6  C    0.000000
     7  C    3.719652   0.000000
     8  C    4.869091   1.391915   0.000000
     9  C    5.120596   2.412076   1.392511   0.000000
    10  C    4.337019   2.781457   2.409318   1.392513   0.000000
    11  C    2.988401   2.407473   2.781987   2.412466   1.392062
    12  C    1.392832   4.949882   6.072932   6.188099   5.221964
    13  C    2.427864   6.092175   7.134555   7.123589   6.061343
    14  C    2.814299   6.259597   7.201347   7.153980   6.144981
    15  C    2.442351   5.348383   6.226934   6.258138   5.415541
    16  C    1.391580   4.017055   4.997604   5.188835   4.470081
    17  H    4.193939   5.044329   6.178354   6.688973   6.207509
    18  H    3.074534   3.439909   4.394105   4.618381   3.980077
    19  H    2.138511   2.602234   3.987859   4.785806   4.552171
    20  H    4.011100   1.085500   2.150885   3.395604   3.866957
    21  H    5.798665   2.147841   1.084153   2.151787   3.393412
    22  H    6.172650   3.395010   2.151543   1.084094   2.151385
    23  H    4.990363   3.865567   3.393330   2.151680   1.084117
    24  H    2.713365   3.393035   3.868272   3.395500   2.149894
    25  H    2.140784   5.210559   6.354214   6.491824   5.534332
    26  H    3.402895   7.034729   8.076348   8.015453   6.889214
    27  H    3.897772   7.290778   8.179752   8.062230   7.019392
    28  H    3.408735   5.831318   6.576574   6.579542   5.833212
    29  F    2.355662   3.385289   4.233046   4.578137   4.182772
                   11         12         13         14         15
    11  C    0.000000
    12  C    3.858943   0.000000
    13  C    4.790238   1.393494   0.000000
    14  C    5.006089   2.412727   1.390140   0.000000
    15  C    4.373398   2.782763   2.407492   1.392345   0.000000
    16  C    3.334449   2.371329   2.742878   2.383718   1.381163
    17  H    5.083766   4.068378   5.340085   6.462566   6.559362
    18  H    2.897441   3.327825   4.657907   5.554114   5.419977
    19  H    3.403653   3.222319   4.426261   4.807592   4.168247
    20  H    3.390953   5.255055   6.438414   6.627790   5.702028
    21  H    3.866125   7.043317   8.120768   8.151350   7.111409
    22  H    3.395227   7.219773   8.103740   8.076910   7.160270
    23  H    2.147791   5.700059   6.381822   6.429885   5.810232
    24  H    1.086320   3.243073   4.028045   4.331647   3.950963
    25  H    4.173441   1.083459   2.146860   3.391207   3.866141
    26  H    5.632236   2.147095   1.083448   2.149469   3.391275
    27  H    5.957327   3.397657   2.153081   1.083474   2.146184
    28  H    4.973350   3.865683   3.402874   2.170731   1.083460
    29  F    3.317290   3.605406   4.094248   3.610226   2.344397
                   16         17         18         19         20
    16  C    0.000000
    17  H    5.553119   0.000000
    18  H    4.317232   2.270267   0.000000
    19  H    2.857585   3.623161   2.914271   0.000000
    20  H    4.339156   4.953632   3.803763   2.350155   0.000000
    21  H    5.875783   6.867009   5.268003   4.662815   2.473510
    22  H    6.164198   7.671933   5.599228   5.849270   4.291460
    23  H    5.063408   6.912873   4.644179   5.507032   4.951065
    24  H    3.143429   5.031834   2.896439   3.757489   4.289328
    25  H    3.358398   3.238496   2.855295   3.453588   5.476155
    26  H    3.826295   5.625397   5.193256   5.310403   7.380421
    27  H    3.367773   7.437001   6.581427   5.871256   7.672006
    28  H    2.134005   7.571849   6.362806   4.901991   6.179324
    29  F    1.351575   6.132512   4.777208   2.843652   3.646461
                   21         22         23         24         25
    21  H    0.000000
    22  H    2.480656   0.000000
    23  H    4.291512   2.480271   0.000000
    24  H    4.952399   4.290562   2.471038   0.000000
    25  H    7.313602   7.525851   6.010451   3.561909   0.000000
    26  H    9.079433   8.982911   7.127125   4.779363   2.465511
    27  H    9.126213   8.938199   7.203321   5.232033   4.289082
    28  H    7.389253   7.394234   6.179528   4.651601   4.949083
    29  F    4.975963   5.493571   4.900770   3.530949   4.488872
                   26         27         28         29
    26  H    0.000000
    27  H    2.484714   0.000000
    28  H    4.305944   2.503213   0.000000
    29  F    5.177664   4.486381   2.564160   0.000000
 Symmetry turned off by external request.
 Stoichiometry    C14H12FNO
 Framework group  C1[X(C14H12FNO)]
 Deg. of freedom    81
 Full point group                 C1      NOp   1
 Rotational constants (GHZ):           0.6398891           0.3987205           0.2943154
 Standard basis: 6-311+G(d) (5D, 7F)
   410 basis functions,   672 primitive gaussians,   427 cartesian basis functions
    60 alpha electrons       60 beta electrons
       nuclear repulsion energy      1153.2768469549 Hartrees.
 NAtoms=   29 NActive=   29 NUniq=   29 SFac= 1.00D+00 NAtFMM=   60 NAOKFM=F Big=F
 Integral buffers will be    131072 words long.
 Raffenetti 2 integral format.
 Two-electron integral symmetry is turned off.
 ------------------------------------------------------------------------------
 Polarizable Continuum Model (PCM)
 =================================
 Model                : PCM.
 Atomic radii         : UFF (Universal Force Field).
 Polarization charges : Total charges.
 Charge compensation  : None.
 Solution method      : On-the-fly selection.
 Cavity type          : Scaled VdW (van der Waals Surface) (Alpha=1.100).
 Cavity algorithm     : GePol (No added spheres)
                        Default sphere list used, NSphG=   29.
                        Lebedev-Laikov grids with approx.  5.0 points / Ang**2.
                        Smoothing algorithm: York/Karplus (Gamma=1.0000).
                        Polarization charges: spherical gaussians, with
                                              point-specific exponents (IZeta= 3).
                        Self-potential: point-specific (ISelfS= 7).
                        Self-field    : sphere-specific E.n sum rule (ISelfD= 2).
 1st derivatives      : Analytical E(r).r(x)/FMM algorithm (CHGder, D1EAlg=3).
                        Cavity 1st derivative terms included.
 Solvent              : DiMethylSulfoxide, Eps=  46.826000 Eps(inf)=   2.007889
 ------------------------------------------------------------------------------
 One-electron integrals computed using PRISM.
 NBasis=   410 RedAO= T EigKep=  1.21D-06  NBF=   410
 NBsUse=   409 1.00D-06 EigRej=  7.92D-07 NBFU=   409
 Initial guess from the checkpoint file:  "/home/aikhl/works/aikhl/Gau-3655.chk"
 B after Tr=    -0.000056   -0.001673   -0.001442
         Rot=    1.000000   -0.000356   -0.000174    0.000004 Ang=  -0.05 deg.
 ExpMin= 4.38D-02 ExpMax= 1.14D+04 ExpMxC= 1.72D+03 IAcc=3 IRadAn=         5 AccDes= 0.00D+00
 Harris functional with IExCor= 1009 and IRadAn=       5 diagonalized for initial guess.
 HarFok:  IExCor= 1009 AccDes= 0.00D+00 IRadAn=         5 IDoV= 1 UseB2=F ITyADJ=14
 ICtDFT=  3500011 ScaDFX=  1.000000  1.000000  1.000000  1.000000
 FoFCou: FMM=F IPFlag=           0 FMFlag=      100000 FMFlg1=           0
         NFxFlg=           0 DoJE=T BraDBF=F KetDBF=T FulRan=T
         wScrn=  0.000000 ICntrl=       500 IOpCl=  0 I1Cent=   200000004 NGrid=           0
         NMat0=    1 NMatS0=      1 NMatT0=    0 NMatD0=    1 NMtDS0=    0 NMtDT0=    0
 Symmetry not used in FoFCou.
 Requested convergence on RMS density matrix=1.00D-08 within 128 cycles.
 Requested convergence on MAX density matrix=1.00D-06.
 Requested convergence on             energy=1.00D-06.
 No special actions if energy rises.
 Inv3:  Mode=1 IEnd=    15883803.
 Iteration    1 A*A^-1 deviation from unit magnitude is 1.03D-14 for   2297.
 Iteration    1 A*A^-1 deviation from orthogonality  is 2.26D-15 for   2283   1148.
 Iteration    1 A^-1*A deviation from unit magnitude is 1.05D-14 for   2297.
 Iteration    1 A^-1*A deviation from orthogonality  is 1.88D-15 for   2158   1523.
 Error on total polarization charges =  0.01579
 SCF Done:  E(RM062X) =  -770.437995159     A.U. after   12 cycles
            NFock= 12  Conv=0.53D-08     -V/T= 2.0037
 D1PCM: PCM CHGder 1st derivatives, ID1Alg=3 FixD1E=F DoIter=F DoCFld=F I1PDM=0.
 Calling FoFJK, ICntrl=      2127 FMM=F ISym2X=0 I1Cent= 0 IOpClX= 0 NMat=1 NMatS=1 NMatT=0.
 -------------------------------------------------------------------
 Center     Atomic                   Forces (Hartrees/Bohr)
 Number     Number              X              Y              Z
 -------------------------------------------------------------------
      1        6           0.000035201   -0.000008364   -0.000041672
      2        7           0.002747353   -0.000688188   -0.001458850
      3        8          -0.000016292    0.000000486    0.000050011
      4        6          -0.002334505    0.000642960    0.001020647
      5        6          -0.000083751    0.000048492    0.000006035
      6        6          -0.003512899    0.000466414    0.001831336
      7        6           0.000065474   -0.000026317    0.000032217
      8        6          -0.000041858   -0.000003043    0.000014827
      9        6          -0.000004416    0.000011621   -0.000024772
     10        6           0.000001276   -0.000012916   -0.000002512
     11        6           0.000006270    0.000005469    0.000005409
     12        6           0.000027620    0.000006603    0.000026736
     13        6          -0.000031477   -0.000009129    0.000006633
     14        6           0.000047629   -0.000023453   -0.000024362
     15        6          -0.000041531    0.000003747   -0.000014623
     16        6           0.003074732   -0.000465371   -0.001574859
     17        1           0.000002059   -0.000002553    0.000007949
     18        1           0.000038144    0.000058223    0.000151279
     19        1           0.000002801    0.000009433    0.000013295
     20        1          -0.000004395   -0.000003234   -0.000005217
     21        1           0.000001273    0.000004485   -0.000004279
     22        1           0.000001028   -0.000000480   -0.000000206
     23        1          -0.000004539    0.000000273    0.000000610
     24        1          -0.000016503   -0.000008014   -0.000009323
     25        1           0.000010741   -0.000012475   -0.000023957
     26        1          -0.000012128    0.000008485    0.000005834
     27        1          -0.000002078   -0.000000274    0.000005688
     28        1           0.000006441    0.000000311    0.000008236
     29        9           0.000038329   -0.000003191   -0.000002111
 -------------------------------------------------------------------
 Cartesian Forces:  Max     0.003512899 RMS     0.000720639

 GradGradGradGradGradGradGradGradGradGradGradGradGradGradGradGradGradGrad
 Berny optimization.
 Using GEDIIS/GDIIS optimizer.
 FormGI is forming the generalized inverse of G from B-inverse, IUseBI=4.
 Internal  Forces:  Max     0.003011578 RMS     0.000404571
 Search for a local minimum.
 Step number   7 out of a maximum of   80 on scan point     2 out of    18
 All quantities printed in internal units (Hartrees-Bohrs-Radians)
 Mixed Optimization -- En-DIIS/RFO-DIIS
 Swapping is turned off.
 Update second derivatives using D2CorX and points    2    3    4    5    6
                                                      7
 DE= -5.80D-06 DEPred=-4.08D-06 R= 1.42D+00
 TightC=F SS=  1.41D+00  RLast= 3.32D-02 DXNew= 9.5187D-01 9.9460D-02
 Trust test= 1.42D+00 RLast= 3.32D-02 DXMaxT set to 5.66D-01
 ITU=  1  1  0  1  1  1  0
     Eigenvalues ---    0.00312   0.00481   0.00976   0.01508   0.01577
     Eigenvalues ---    0.02156   0.02175   0.02180   0.02184   0.02187
     Eigenvalues ---    0.02188   0.02190   0.02191   0.02191   0.02193
     Eigenvalues ---    0.02198   0.02213   0.02257   0.02262   0.02350
     Eigenvalues ---    0.02415   0.02712   0.04391   0.05684   0.07208
     Eigenvalues ---    0.08950   0.15835   0.15993   0.15999   0.16000
     Eigenvalues ---    0.16000   0.16000   0.16000   0.16000   0.16007
     Eigenvalues ---    0.16016   0.16048   0.18230   0.19679   0.21916
     Eigenvalues ---    0.21965   0.22001   0.22015   0.22044   0.22541
     Eigenvalues ---    0.23710   0.24352   0.24702   0.25006   0.26177
     Eigenvalues ---    0.31001   0.33745   0.33990   0.34466   0.35318
     Eigenvalues ---    0.35334   0.35503   0.35505   0.35505   0.35577
     Eigenvalues ---    0.35580   0.35582   0.35651   0.40525   0.42423
     Eigenvalues ---    0.42831   0.43023   0.44126   0.46015   0.46578
     Eigenvalues ---    0.46752   0.46869   0.46904   0.46927   0.47105
     Eigenvalues ---    0.47822   0.48465   0.54560   0.55724   0.95702
     Eigenvalues --- 1000.000001000.000001000.000001000.000001000.00000
     Eigenvalues --- 1000.000001000.000001000.000001000.000001000.00000
     Eigenvalues --- 1000.000001000.000001000.000001000.000001000.00000
     Eigenvalues --- 1000.000001000.000001000.000001000.000001000.00000
     Eigenvalues --- 1000.000001000.000001000.000001000.000001000.00000
     Eigenvalues --- 1000.000001000.000001000.000001000.000001000.00000
     Eigenvalues --- 1000.000001000.000001000.000001000.000001000.00000
     Eigenvalues --- 1000.000001000.000001000.000001000.000001000.00000
     Eigenvalues --- 1000.000001000.000001000.000001000.000001000.00000
     Eigenvalues --- 1000.000001000.000001000.000001000.000001000.00000
     Eigenvalues --- 1000.000001000.000001000.000001000.000001000.00000
     Eigenvalues --- 1000.000001000.000001000.000001000.000001000.00000
     Eigenvalues --- 1000.000001000.000001000.000001000.000001000.00000
     Eigenvalues --- 1000.000001000.000001000.00000
 En-DIIS/RFO-DIIS/Sim-DIIS IScMMF=       -3 using points:     7    6    5    4    3
 RFO step:  Lambda=-3.06210418D-06.
 DidBck=F Rises=F RFO-DIIS coefs:    1.51024   -0.35385   -0.08644   -0.05238   -0.01757
 Iteration  1 RMS(Cart)=  0.00317594 RMS(Int)=  0.00001109
 Iteration  2 RMS(Cart)=  0.00001236 RMS(Int)=  0.00000320
 Iteration  3 RMS(Cart)=  0.00000000 RMS(Int)=  0.00000320
 Iteration  1 RMS(Cart)=  0.00000011 RMS(Int)=  0.00000004
 Variable       Old X    -DE/DX   Delta X   Delta X   Delta X     New X
                                 (Linear)    (Quad)   (Total)
    R1        2.54618   0.00002   0.00018  -0.00007   0.00011   2.54629
    R2        2.30470  -0.00004   0.00001  -0.00005  -0.00004   2.30465
    R3        2.07690   0.00001  -0.00005   0.00004  -0.00001   2.07689
    R4        2.75624  -0.00008   0.00036  -0.00053  -0.00017   2.75607
    R5        1.90911   0.00002  -0.00000   0.00007   0.00007   1.90918
    R6        2.87465   0.00007   0.00122  -0.00058   0.00065   2.87530
    R7        2.88125  -0.00004   0.00020  -0.00030  -0.00010   2.88115
    R8        2.06630  -0.00001  -0.00046   0.00021  -0.00025   2.06606
    R9        2.63307  -0.00002  -0.00011  -0.00001  -0.00012   2.63295
   R10        2.63593   0.00001   0.00022  -0.00010   0.00013   2.63606
   R11        2.63207  -0.00000   0.00015  -0.00007   0.00008   2.63215
   R12        2.62970   0.00001  -0.00003   0.00003   0.00000   2.62971
   R13        2.63034   0.00003  -0.00003   0.00009   0.00006   2.63040
   R14        2.05130   0.00000   0.00004  -0.00001   0.00003   2.05132
   R15        2.63146  -0.00002  -0.00006  -0.00001  -0.00007   2.63139
   R16        2.04875   0.00000  -0.00000   0.00001   0.00001   2.04876
   R17        2.63147   0.00001   0.00007  -0.00000   0.00006   2.63153
   R18        2.04864  -0.00000   0.00000  -0.00001  -0.00000   2.04864
   R19        2.63062   0.00002  -0.00014   0.00009  -0.00004   2.63057
   R20        2.04868   0.00000  -0.00001   0.00002   0.00000   2.04869
   R21        2.05285  -0.00002   0.00007  -0.00007  -0.00000   2.05285
   R22        2.63332  -0.00002  -0.00005  -0.00002  -0.00007   2.63325
   R23        2.04744   0.00000   0.00011  -0.00004   0.00007   2.04751
   R24        2.62698   0.00001   0.00005  -0.00003   0.00002   2.62700
   R25        2.04742  -0.00000  -0.00000  -0.00000  -0.00001   2.04741
   R26        2.63115   0.00002  -0.00006   0.00005  -0.00001   2.63114
   R27        2.04747   0.00000  -0.00001   0.00001   0.00000   2.04747
   R28        2.61002  -0.00002   0.00005  -0.00005  -0.00000   2.61002
   R29        2.04744  -0.00000   0.00002  -0.00002   0.00000   2.04745
   R30        2.55411  -0.00001  -0.00003  -0.00002  -0.00005   2.55406
    A1        2.17162   0.00001   0.00034  -0.00007   0.00025   2.17187
    A2        1.97522  -0.00001  -0.00017   0.00003  -0.00016   1.97507
    A3        2.13635  -0.00001  -0.00013   0.00005  -0.00009   2.13625
    A4        2.13690   0.00002   0.00038  -0.00005   0.00032   2.13722
    A5        2.07375  -0.00001  -0.00011   0.00004  -0.00007   2.07368
    A6        2.07164  -0.00000  -0.00021   0.00018  -0.00004   2.07160
    A7        1.87903   0.00138   0.00081  -0.00061   0.00019   1.87922
    A8        1.95885  -0.00032  -0.00044   0.00032  -0.00012   1.95873
    A9        1.86620  -0.00113   0.00005  -0.00020  -0.00016   1.86604
   A10        1.96431   0.00010   0.00007   0.00011   0.00018   1.96450
   A11        1.90022   0.00003  -0.00034   0.00017  -0.00017   1.90005
   A12        1.89208  -0.00013  -0.00014   0.00020   0.00005   1.89214
   A13        2.09519  -0.00009   0.00054  -0.00061  -0.00007   2.09513
   A14        2.10279   0.00009  -0.00026   0.00041   0.00014   2.10293
   A15        2.08409  -0.00000  -0.00026   0.00016  -0.00010   2.08399
   A16        2.15474  -0.00004  -0.00019  -0.00019  -0.00040   2.15434
   A17        2.08920   0.00004   0.00005   0.00023   0.00027   2.08947
   A18        2.03823   0.00005   0.00010   0.00002   0.00011   2.03834
   A19        2.10076   0.00000   0.00013  -0.00008   0.00005   2.10081
   A20        2.08814   0.00001  -0.00015   0.00014  -0.00001   2.08813
   A21        2.09426  -0.00001   0.00002  -0.00006  -0.00004   2.09422
   A22        2.09539   0.00000   0.00008  -0.00001   0.00006   2.09546
   A23        2.09109  -0.00000  -0.00007   0.00001  -0.00006   2.09103
   A24        2.09670  -0.00000  -0.00001   0.00001  -0.00000   2.09670
   A25        2.09069  -0.00001  -0.00009   0.00000  -0.00008   2.09061
   A26        2.09638   0.00000   0.00001   0.00001   0.00002   2.09640
   A27        2.09611   0.00001   0.00008  -0.00001   0.00006   2.09618
   A28        2.09577   0.00001  -0.00005   0.00006   0.00001   2.09578
   A29        2.09657  -0.00001   0.00002  -0.00005  -0.00003   2.09654
   A30        2.09084  -0.00000   0.00003  -0.00001   0.00001   2.09085
   A31        2.09964  -0.00001   0.00020  -0.00014   0.00006   2.09970
   A32        2.09222   0.00001  -0.00004   0.00011   0.00007   2.09228
   A33        2.09130  -0.00001  -0.00015   0.00003  -0.00012   2.09118
   A34        2.11589  -0.00002  -0.00003  -0.00000  -0.00003   2.11586
   A35        2.07916  -0.00001  -0.00055   0.00011  -0.00044   2.07872
   A36        2.08810   0.00003   0.00059  -0.00011   0.00047   2.08857
   A37        2.09731  -0.00001  -0.00009   0.00001  -0.00008   2.09723
   A38        2.08850   0.00001   0.00010   0.00002   0.00012   2.08862
   A39        2.09736  -0.00000  -0.00001  -0.00003  -0.00004   2.09732
   A40        2.09122   0.00002   0.00012   0.00001   0.00012   2.09134
   A41        2.10330  -0.00001  -0.00004  -0.00003  -0.00007   2.10323
   A42        2.08866  -0.00001  -0.00008   0.00003  -0.00005   2.08861
   A43        2.06841  -0.00001   0.00000  -0.00002  -0.00002   2.06839
   A44        2.12959  -0.00000  -0.00001  -0.00004  -0.00005   2.12955
   A45        2.08518   0.00001   0.00000   0.00006   0.00007   2.08524
   A46        2.15527  -0.00003  -0.00010  -0.00000  -0.00010   2.15517
   A47        2.06549   0.00002  -0.00009   0.00009   0.00000   2.06549
   A48        2.06224   0.00001   0.00018  -0.00009   0.00008   2.06232
    D1        0.04899   0.00000  -0.00064  -0.00128  -0.00192   0.04706
    D2       -3.13889   0.00007   0.00080   0.00299   0.00379  -3.13510
    D3       -3.09347  -0.00004   0.00041  -0.00212  -0.00172  -3.09519
    D4        0.00183   0.00003   0.00185   0.00215   0.00400   0.00583
    D5        2.62434  -0.00024  -0.00834   0.00208  -0.00627   2.61807
    D6       -1.48777   0.00066  -0.00797   0.00199  -0.00598  -1.49375
    D7        0.58482  -0.00040  -0.00837   0.00229  -0.00609   0.57873
    D8       -0.47102  -0.00031  -0.00979  -0.00219  -0.01198  -0.48299
    D9        1.70006   0.00059  -0.00941  -0.00227  -0.01169   1.68837
   D10       -2.51054  -0.00046  -0.00982  -0.00198  -0.01180  -2.52233
   D11       -1.70050   0.00042   0.00008   0.00091   0.00099  -1.69950
   D12        1.39017   0.00041   0.00040   0.00006   0.00046   1.39064
   D13        2.41491  -0.00024   0.00002   0.00087   0.00089   2.41580
   D14       -0.77760  -0.00025   0.00033   0.00002   0.00036  -0.77725
   D15        0.31671  -0.00016   0.00039   0.00043   0.00082   0.31753
   D16       -2.87580  -0.00017   0.00070  -0.00042   0.00029  -2.87552
   D17        0.05964  -0.00189  -0.00194   0.00151  -0.00043   0.05921
   D18       -3.03185  -0.00301   0.00000   0.00000  -0.00000  -3.03185
   D19        2.18266  -0.00024  -0.00116   0.00102  -0.00014   2.18253
   D20       -0.90883  -0.00137   0.00079  -0.00049   0.00030  -0.90853
   D21       -1.99764  -0.00022  -0.00164   0.00144  -0.00020  -1.99783
   D22        1.19406  -0.00135   0.00030  -0.00007   0.00024   1.19429
   D23        3.09774  -0.00000  -0.00025  -0.00019  -0.00044   3.09730
   D24       -0.05068  -0.00000  -0.00015  -0.00024  -0.00039  -0.05107
   D25        0.00652   0.00001  -0.00056   0.00064   0.00008   0.00661
   D26        3.14129   0.00001  -0.00046   0.00060   0.00013   3.14142
   D27       -3.09224   0.00001   0.00034   0.00020   0.00054  -3.09170
   D28        0.05775   0.00000   0.00076  -0.00020   0.00056   0.05831
   D29       -0.00125  -0.00001   0.00068  -0.00067   0.00001  -0.00124
   D30       -3.13444  -0.00001   0.00110  -0.00107   0.00003  -3.13442
   D31       -3.09913  -0.00059   0.00036  -0.00008   0.00028  -3.09884
   D32        0.03411  -0.00065   0.00089  -0.00033   0.00056   0.03467
   D33       -0.00628   0.00050  -0.00153   0.00140  -0.00013  -0.00641
   D34        3.12696   0.00044  -0.00100   0.00114   0.00014   3.12710
   D35        3.09682   0.00055   0.00047  -0.00020   0.00027   3.09709
   D36       -0.06574   0.00060  -0.00044  -0.00028  -0.00072  -0.06646
   D37        0.00205  -0.00050   0.00230  -0.00161   0.00069   0.00274
   D38        3.12267  -0.00045   0.00139  -0.00169  -0.00030   3.12237
   D39       -0.00652   0.00000   0.00001  -0.00005  -0.00003  -0.00655
   D40        3.13336  -0.00000   0.00006  -0.00024  -0.00018   3.13318
   D41       -3.14126   0.00000  -0.00008  -0.00000  -0.00008  -3.14134
   D42       -0.00139  -0.00000  -0.00003  -0.00019  -0.00023  -0.00161
   D43        0.00119  -0.00001   0.00041  -0.00052  -0.00011   0.00108
   D44        3.14030  -0.00000   0.00025  -0.00013   0.00012   3.14042
   D45       -3.13868  -0.00000   0.00037  -0.00033   0.00004  -3.13864
   D46        0.00043   0.00000   0.00021   0.00006   0.00026   0.00070
   D47        0.00406   0.00001  -0.00029   0.00049   0.00020   0.00427
   D48        3.14080   0.00001  -0.00047   0.00056   0.00009   3.14089
   D49       -3.13505   0.00000  -0.00013   0.00010  -0.00003  -3.13508
   D50        0.00169   0.00000  -0.00031   0.00017  -0.00013   0.00155
   D51       -0.00404  -0.00000  -0.00026   0.00011  -0.00015  -0.00419
   D52        3.12916   0.00000  -0.00067   0.00050  -0.00017   3.12899
   D53       -3.14079  -0.00000  -0.00008   0.00004  -0.00004  -3.14083
   D54       -0.00759   0.00000  -0.00050   0.00043  -0.00006  -0.00765
   D55        0.00902  -0.00023   0.00041  -0.00092  -0.00051   0.00851
   D56       -3.13856  -0.00015   0.00022  -0.00060  -0.00038  -3.13894
   D57       -3.12418  -0.00017  -0.00013  -0.00066  -0.00078  -3.12496
   D58        0.01142  -0.00008  -0.00031  -0.00034  -0.00065   0.01078
   D59       -0.00723  -0.00009   0.00010   0.00053   0.00063  -0.00660
   D60        3.13704   0.00004   0.00077  -0.00022   0.00055   3.13759
   D61        3.14038  -0.00017   0.00028   0.00021   0.00049   3.14087
   D62        0.00147  -0.00004   0.00096  -0.00054   0.00042   0.00188
   D63        0.00301   0.00010   0.00058  -0.00069  -0.00010   0.00291
   D64       -3.13666   0.00017   0.00012   0.00001   0.00013  -3.13652
   D65       -3.14124  -0.00003  -0.00009   0.00006  -0.00003  -3.14126
   D66        0.00228   0.00004  -0.00054   0.00075   0.00021   0.00249
   D67       -0.00047   0.00020  -0.00185   0.00127  -0.00057  -0.00104
   D68       -3.12112   0.00015  -0.00094   0.00135   0.00041  -3.12071
   D69        3.13925   0.00013  -0.00140   0.00059  -0.00081   3.13845
   D70        0.01860   0.00008  -0.00049   0.00067   0.00018   0.01878
         Item               Value     Threshold  Converged?
 Maximum Force            0.000087     0.002500     YES
 RMS     Force            0.000022     0.001667     YES
 Maximum Displacement     0.021959     0.010000     NO 
 RMS     Displacement     0.003176     0.006667     YES
 Predicted change in Energy=-1.494066D-06
 GradGradGradGradGradGradGradGradGradGradGradGradGradGradGradGradGradGrad

                          Input orientation:                          
 ---------------------------------------------------------------------
 Center     Atomic      Atomic             Coordinates (Angstroms)
 Number     Number       Type             X           Y           Z
 ---------------------------------------------------------------------
      1          6           0       -0.068408   -3.878989   -0.071450
      2          7           0       -1.117851   -3.033987   -0.056140
      3          8           0        1.001924   -3.639827   -0.604874
      4          6           0       -1.095166   -1.745466   -0.738986
      5          6           0       -2.520090   -1.422762   -1.163885
      6          6           0       -0.478479   -0.647836    0.120910
      7          6           0       -2.939547   -1.697638   -2.463798
      8          6           0       -4.256020   -1.454128   -2.844736
      9          6           0       -5.165050   -0.940321   -1.923514
     10          6           0       -4.752203   -0.670068   -0.621321
     11          6           0       -3.433658   -0.908216   -0.243831
     12          6           0        0.066305   -0.876119    1.382339
     13          6           0        0.573033    0.170171    2.150596
     14          6           0        0.533090    1.473545    1.668789
     15          6           0       -0.007843    1.730940    0.411908
     16          6           0       -0.497271    0.670243   -0.324973
     17          1           0       -0.267107   -4.824605    0.452214
     18          1           0       -1.964380   -3.317467    0.416849
     19          1           0       -0.479206   -1.870331   -1.633596
     20          1           0       -2.231803   -2.097974   -3.182943
     21          1           0       -4.570653   -1.664030   -3.860779
     22          1           0       -6.190297   -0.749313   -2.219557
     23          1           0       -5.455157   -0.269358    0.100205
     24          1           0       -3.113281   -0.684816    0.769846
     25          1           0        0.087435   -1.886827    1.772197
     26          1           0        0.993329   -0.036512    3.127574
     27          1           0        0.922141    2.291750    2.263013
     28          1           0       -0.052604    2.732009   -0.000094
     29          9           0       -0.998286    0.924738   -1.554161
 ---------------------------------------------------------------------
                    Distance matrix (angstroms):
                    1          2          3          4          5
     1  C    0.000000
     2  N    1.347440   0.000000
     3  O    1.219570   2.271916   0.000000
     4  C    2.460032   1.458451   2.829200   0.000000
     5  C    3.638298   2.406120   4.199101   1.521541   0.000000
     6  C    3.262746   2.476663   3.416192   1.524636   2.533651
     7  C    4.327246   3.301699   4.771047   2.525669   1.393297
     8  C    5.577380   4.485569   6.118843   3.809208   2.416547
     9  C    6.167794   4.924464   6.859863   4.314548   2.793851
    10  C    5.704163   4.372191   6.475316   3.813692   2.417282
    11  C    4.492229   3.149142   5.221728   2.532728   1.394942
    12  C    3.338994   2.850937   3.530224   2.569980   3.670356
    13  C    4.663115   4.242099   4.721509   3.847368   4.805271
    14  C    5.660376   5.100865   5.615685   4.337122   5.072923
    15  C    5.631040   4.914846   5.558651   3.819977   4.329012
    16  C    4.576430   3.765463   4.571940   2.522803   3.029231
    17  H    1.099043   2.046583   2.032628   3.403782   4.388649
    18  H    2.036776   1.010293   3.153855   2.136042   2.529316
    19  H    2.577550   2.061633   2.526486   1.093310   2.141531
    20  H    4.187323   3.448754   4.413699   2.718296   2.148398
    21  H    6.287708   5.317320   6.749689   4.672391   3.396506
    22  H    7.203247   5.969071   7.917722   5.398590   3.877938
    23  H    6.486599   5.145856   7.317861   4.678959   3.397482
    24  H    4.492413   3.191018   5.249463   2.733924   2.153080
    25  H    2.718829   2.472146   3.091887   2.779310   3.954126
    26  H    5.111328   4.855716   5.187978   4.715148   5.716854
    27  H    6.671501   6.156582   6.588986   5.420390   6.114751
    28  H    6.611402   5.863838   6.486762   4.656252   4.970414
    29  F    5.112622   4.234367   5.073188   2.793544   2.824705
                    6          7          8          9         10
     6  C    0.000000
     7  C    3.720169   0.000000
     8  C    4.869803   1.391946   0.000000
     9  C    5.121442   2.412116   1.392474   0.000000
    10  C    4.337755   2.781428   2.409257   1.392547   0.000000
    11  C    2.988966   2.407403   2.781907   2.412485   1.392039
    12  C    1.392876   4.950031   6.073282   6.188688   5.222559
    13  C    2.427846   6.092583   7.135226   7.124406   6.061985
    14  C    2.814153   6.260502   7.202691   7.155431   6.146056
    15  C    2.442284   5.349740   6.228755   6.259921   5.416765
    16  C    1.391581   4.018227   4.999035   5.190127   4.470872
    17  H    4.195217   5.042121   6.175874   6.687421   6.207153
    18  H    3.069595   3.445711   4.400180   4.623031   3.982270
    19  H    2.138407   2.602371   3.988034   4.786033   4.552344
    20  H    4.011544   1.085514   2.150902   3.395624   3.866941
    21  H    5.799344   2.147834   1.084157   2.151757   3.393377
    22  H    6.173569   3.395048   2.151521   1.084093   2.151454
    23  H    4.991092   3.865539   3.393271   2.151696   1.084119
    24  H    2.713793   3.393000   3.868190   3.395472   2.149797
    25  H    2.140585   5.209804   6.353652   6.491745   5.534575
    26  H    3.402934   7.034934   8.076744   8.015984   6.889611
    27  H    3.897628   7.291816   8.181323   8.063944   7.020678
    28  H    3.408718   5.833185   6.579091   6.581995   5.834919
    29  F    2.355642   3.387150   4.235259   4.580042   4.183955
                   11         12         13         14         15
    11  C    0.000000
    12  C    3.859430   0.000000
    13  C    4.790592   1.393454   0.000000
    14  C    5.006595   2.412646   1.390149   0.000000
    15  C    4.373939   2.782802   2.407582   1.392341   0.000000
    16  C    3.334739   2.371448   2.743003   2.383700   1.381163
    17  H    5.084253   4.070239   5.342109   6.464291   6.560793
    18  H    2.898236   3.319041   4.648437   5.546035   5.414284
    19  H    3.403807   3.222096   4.426168   4.807493   4.168383
    20  H    3.390923   5.255095   6.438806   6.628701   5.703466
    21  H    3.866048   7.043611   8.121479   8.152833   7.113431
    22  H    3.395262   7.220443   8.104710   8.078631   7.162332
    23  H    2.147780   5.700751   6.382504   6.430962   5.811332
    24  H    1.086319   3.243688   4.028199   4.331587   3.950663
    25  H    4.173744   1.083497   2.147145   3.391371   3.866225
    26  H    5.632447   2.147128   1.083444   2.149452   3.391323
    27  H    5.957938   3.397562   2.153046   1.083477   2.146152
    28  H    4.974150   3.865727   3.402926   2.170701   1.083461
    29  F    3.317788   3.605478   4.094342   3.610223   2.344433
                   16         17         18         19         20
    16  C    0.000000
    17  H    5.554309   0.000000
    18  H    4.313299   2.270122   0.000000
    19  H    2.857855   3.622613   2.916209   0.000000
    20  H    4.340463   4.950647   3.810142   2.350296   0.000000
    21  H    5.877346   6.863792   5.274904   4.662922   2.473457
    22  H    6.165642   7.670107   5.603965   5.849496   4.291466
    23  H    5.064016   6.913035   4.645079   5.507202   4.951052
    24  H    3.142980   5.033831   2.894034   3.757703   4.289354
    25  H    3.358364   3.240154   2.844933   3.452648   5.475112
    26  H    3.826418   5.627796   5.182735   5.310366   7.380631
    27  H    3.367742   7.438804   6.572948   5.871137   7.673035
    28  H    2.134046   7.573177   6.358057   4.902229   6.181276
    29  F    1.351550   6.133116   4.776455   2.843969   3.648463
                   21         22         23         24         25
    21  H    0.000000
    22  H    2.480638   0.000000
    23  H    4.291486   2.480340   0.000000
    24  H    4.952321   4.290538   2.470912   0.000000
    25  H    7.312854   7.525819   6.010997   3.562881   0.000000
    26  H    9.079856   8.983562   7.127563   4.779480   2.466041
    27  H    9.127968   8.940261   7.204647   5.232028   4.289305
    28  H    7.392078   7.397088   6.181088   4.651370   4.949168
    29  F    4.978354   5.495651   4.901682   3.530563   4.488690
                   26         27         28         29
    26  H    0.000000
    27  H    2.484620   0.000000
    28  H    4.305925   2.503120   0.000000
    29  F    5.177758   4.486377   2.564306   0.000000
 Symmetry turned off by external request.
 Stoichiometry    C14H12FNO
 Framework group  C1[X(C14H12FNO)]
 Deg. of freedom    81
 Full point group                 C1      NOp   1
 Rotational constants (GHZ):           0.6391068           0.3987586           0.2942283
 Standard basis: 6-311+G(d) (5D, 7F)
   410 basis functions,   672 primitive gaussians,   427 cartesian basis functions
    60 alpha electrons       60 beta electrons
       nuclear repulsion energy      1153.1392085679 Hartrees.
 NAtoms=   29 NActive=   29 NUniq=   29 SFac= 1.00D+00 NAtFMM=   60 NAOKFM=F Big=F
 Integral buffers will be    131072 words long.
 Raffenetti 2 integral format.
 Two-electron integral symmetry is turned off.
 ------------------------------------------------------------------------------
 Polarizable Continuum Model (PCM)
 =================================
 Model                : PCM.
 Atomic radii         : UFF (Universal Force Field).
 Polarization charges : Total charges.
 Charge compensation  : None.
 Solution method      : On-the-fly selection.
 Cavity type          : Scaled VdW (van der Waals Surface) (Alpha=1.100).
 Cavity algorithm     : GePol (No added spheres)
                        Default sphere list used, NSphG=   29.
                        Lebedev-Laikov grids with approx.  5.0 points / Ang**2.
                        Smoothing algorithm: York/Karplus (Gamma=1.0000).
                        Polarization charges: spherical gaussians, with
                                              point-specific exponents (IZeta= 3).
                        Self-potential: point-specific (ISelfS= 7).
                        Self-field    : sphere-specific E.n sum rule (ISelfD= 2).
 1st derivatives      : Analytical E(r).r(x)/FMM algorithm (CHGder, D1EAlg=3).
                        Cavity 1st derivative terms included.
 Solvent              : DiMethylSulfoxide, Eps=  46.826000 Eps(inf)=   2.007889
 ------------------------------------------------------------------------------
 One-electron integrals computed using PRISM.
 NBasis=   410 RedAO= T EigKep=  1.22D-06  NBF=   410
 NBsUse=   409 1.00D-06 EigRej=  7.91D-07 NBFU=   409
 Initial guess from the checkpoint file:  "/home/aikhl/works/aikhl/Gau-3655.chk"
 B after Tr=    -0.000071   -0.000901   -0.000950
         Rot=    1.000000   -0.000216   -0.000106    0.000026 Ang=  -0.03 deg.
 ExpMin= 4.38D-02 ExpMax= 1.14D+04 ExpMxC= 1.72D+03 IAcc=3 IRadAn=         5 AccDes= 0.00D+00
 Harris functional with IExCor= 1009 and IRadAn=       5 diagonalized for initial guess.
 HarFok:  IExCor= 1009 AccDes= 0.00D+00 IRadAn=         5 IDoV= 1 UseB2=F ITyADJ=14
 ICtDFT=  3500011 ScaDFX=  1.000000  1.000000  1.000000  1.000000
 FoFCou: FMM=F IPFlag=           0 FMFlag=      100000 FMFlg1=           0
         NFxFlg=           0 DoJE=T BraDBF=F KetDBF=T FulRan=T
         wScrn=  0.000000 ICntrl=       500 IOpCl=  0 I1Cent=   200000004 NGrid=           0
         NMat0=    1 NMatS0=      1 NMatT0=    0 NMatD0=    1 NMtDS0=    0 NMtDT0=    0
 Symmetry not used in FoFCou.
 Requested convergence on RMS density matrix=1.00D-08 within 128 cycles.
 Requested convergence on MAX density matrix=1.00D-06.
 Requested convergence on             energy=1.00D-06.
 No special actions if energy rises.
 Inv3:  Mode=1 IEnd=    15856203.
 Iteration    1 A*A^-1 deviation from unit magnitude is 5.55D-15 for   2284.
 Iteration    1 A*A^-1 deviation from orthogonality  is 2.92D-15 for   2168    735.
 Iteration    1 A^-1*A deviation from unit magnitude is 5.33D-15 for   2284.
 Iteration    1 A^-1*A deviation from orthogonality  is 4.11D-15 for   2293    313.
 Error on total polarization charges =  0.01579
 SCF Done:  E(RM062X) =  -770.437996975     A.U. after   12 cycles
            NFock= 12  Conv=0.32D-08     -V/T= 2.0037
 D1PCM: PCM CHGder 1st derivatives, ID1Alg=3 FixD1E=F DoIter=F DoCFld=F I1PDM=0.
 Calling FoFJK, ICntrl=      2127 FMM=F ISym2X=0 I1Cent= 0 IOpClX= 0 NMat=1 NMatS=1 NMatT=0.
 -------------------------------------------------------------------
 Center     Atomic                   Forces (Hartrees/Bohr)
 Number     Number              X              Y              Z
 -------------------------------------------------------------------
      1        6           0.000009628    0.000020099    0.000004812
      2        7           0.002749002   -0.000696291   -0.001469942
      3        8          -0.000004398    0.000010431    0.000030215
      4        6          -0.002491679    0.000703945    0.000994385
      5        6           0.000009541    0.000017734    0.000138298
      6        6          -0.003553574    0.000478688    0.001890803
      7        6           0.000063453   -0.000031106   -0.000017222
      8        6          -0.000014996    0.000001937   -0.000013131
      9        6          -0.000000499   -0.000003738    0.000011973
     10        6          -0.000015375    0.000001223   -0.000031156
     11        6           0.000064187   -0.000001098   -0.000003942
     12        6           0.000000006   -0.000021403   -0.000044609
     13        6           0.000001086    0.000005661    0.000004799
     14        6           0.000025866   -0.000010829    0.000010788
     15        6          -0.000038416   -0.000001946   -0.000020521
     16        6           0.003151276   -0.000490829   -0.001591966
     17        1           0.000000917   -0.000000919    0.000006940
     18        1           0.000025946    0.000032508    0.000100190
     19        1           0.000026733   -0.000034943   -0.000031729
     20        1          -0.000012190   -0.000000448   -0.000003173
     21        1          -0.000000993   -0.000001093   -0.000001404
     22        1           0.000001991    0.000005891    0.000001816
     23        1          -0.000001579    0.000000020    0.000002652
     24        1          -0.000009019   -0.000011810   -0.000005109
     25        1           0.000017974    0.000027884    0.000017936
     26        1           0.000004007    0.000001475   -0.000001101
     27        1          -0.000009980    0.000000975    0.000008245
     28        1          -0.000001304   -0.000001201    0.000008722
     29        9           0.000002387   -0.000000816    0.000002431
 -------------------------------------------------------------------
 Cartesian Forces:  Max     0.003553574 RMS     0.000735690

 GradGradGradGradGradGradGradGradGradGradGradGradGradGradGradGradGradGrad
 Berny optimization.
 Using GEDIIS/GDIIS optimizer.
 FormGI is forming the generalized inverse of G from B-inverse, IUseBI=4.
 Internal  Forces:  Max     0.003002690 RMS     0.000403423
 Search for a local minimum.
 Step number   8 out of a maximum of   80 on scan point     2 out of    18
 All quantities printed in internal units (Hartrees-Bohrs-Radians)
 Mixed Optimization -- En-DIIS/RFO-DIIS
 Swapping is turned off.
 Update second derivatives using D2CorX and points    2    3    4    5    6
                                                      7    8
 DE= -1.82D-06 DEPred=-1.49D-06 R= 1.22D+00
 TightC=F SS=  1.41D+00  RLast= 2.41D-02 DXNew= 9.5187D-01 7.2245D-02
 Trust test= 1.22D+00 RLast= 2.41D-02 DXMaxT set to 5.66D-01
 ITU=  1  1  1  0  1  1  1  0
     Eigenvalues ---    0.00246   0.00467   0.00903   0.01520   0.01577
     Eigenvalues ---    0.02174   0.02176   0.02180   0.02184   0.02187
     Eigenvalues ---    0.02190   0.02191   0.02191   0.02192   0.02193
     Eigenvalues ---    0.02204   0.02213   0.02261   0.02279   0.02357
     Eigenvalues ---    0.02418   0.02823   0.04413   0.05662   0.07204
     Eigenvalues ---    0.08818   0.15959   0.15995   0.15999   0.16000
     Eigenvalues ---    0.16000   0.16000   0.16000   0.16000   0.16009
     Eigenvalues ---    0.16049   0.16144   0.18580   0.19615   0.21943
     Eigenvalues ---    0.21966   0.22001   0.22024   0.22048   0.22555
     Eigenvalues ---    0.23750   0.24371   0.24739   0.25224   0.26006
     Eigenvalues ---    0.32089   0.33765   0.34136   0.34765   0.35319
     Eigenvalues ---    0.35347   0.35503   0.35505   0.35506   0.35577
     Eigenvalues ---    0.35580   0.35584   0.35693   0.40297   0.42476
     Eigenvalues ---    0.42874   0.42964   0.44209   0.45986   0.46730
     Eigenvalues ---    0.46790   0.46896   0.46920   0.47050   0.47181
     Eigenvalues ---    0.47930   0.48443   0.54559   0.55766   0.95669
     Eigenvalues --- 1000.000001000.000001000.000001000.000001000.00000
     Eigenvalues --- 1000.000001000.000001000.000001000.000001000.00000
     Eigenvalues --- 1000.000001000.000001000.000001000.000001000.00000
     Eigenvalues --- 1000.000001000.000001000.000001000.000001000.00000
     Eigenvalues --- 1000.000001000.000001000.000001000.000001000.00000
     Eigenvalues --- 1000.000001000.000001000.000001000.000001000.00000
     Eigenvalues --- 1000.000001000.000001000.000001000.000001000.00000
     Eigenvalues --- 1000.000001000.000001000.000001000.000001000.00000
     Eigenvalues --- 1000.000001000.000001000.000001000.000001000.00000
     Eigenvalues --- 1000.000001000.000001000.000001000.000001000.00000
     Eigenvalues --- 1000.000001000.000001000.000001000.000001000.00000
     Eigenvalues --- 1000.000001000.000001000.000001000.000001000.00000
     Eigenvalues --- 1000.000001000.000001000.000001000.000001000.00000
     Eigenvalues --- 1000.000001000.000001000.00000
 En-DIIS/RFO-DIIS/Sim-DIIS IScMMF=       -3 using points:     8    7    6    5    4    3
 RFO step:  Lambda=-1.42191328D-06.
 DidBck=F Rises=F RFO-DIIS coefs:    2.04549   -1.01176   -0.25207    0.10121    0.09011
                  RFO-DIIS coefs:    0.02701
 Iteration  1 RMS(Cart)=  0.00216641 RMS(Int)=  0.00000700
 Iteration  2 RMS(Cart)=  0.00000686 RMS(Int)=  0.00000473
 Iteration  3 RMS(Cart)=  0.00000000 RMS(Int)=  0.00000473
 Iteration  1 RMS(Cart)=  0.00000066 RMS(Int)=  0.00000025
 Variable       Old X    -DE/DX   Delta X   Delta X   Delta X     New X
                                 (Linear)    (Quad)   (Total)
    R1        2.54629  -0.00001   0.00002   0.00003   0.00006   2.54635
    R2        2.30465  -0.00002  -0.00009   0.00006  -0.00003   2.30462
    R3        2.07689   0.00000  -0.00003   0.00004   0.00001   2.07690
    R4        2.75607  -0.00010  -0.00067   0.00033  -0.00034   2.75573
    R5        1.90918   0.00002   0.00007   0.00000   0.00007   1.90925
    R6        2.87530  -0.00011   0.00036  -0.00025   0.00011   2.87540
    R7        2.88115  -0.00001  -0.00018   0.00015  -0.00003   2.88112
    R8        2.06606   0.00004  -0.00017   0.00017  -0.00000   2.06605
    R9        2.63295   0.00002  -0.00016   0.00018   0.00002   2.63297
   R10        2.63606  -0.00005  -0.00000  -0.00007  -0.00008   2.63598
   R11        2.63215  -0.00001   0.00006   0.00001   0.00006   2.63222
   R12        2.62971  -0.00001   0.00005  -0.00005   0.00001   2.62971
   R13        2.63040   0.00001   0.00004   0.00003   0.00006   2.63046
   R14        2.05132  -0.00001   0.00004  -0.00005  -0.00001   2.05131
   R15        2.63139   0.00000  -0.00003   0.00001  -0.00002   2.63137
   R16        2.04876   0.00000   0.00001   0.00001   0.00001   2.04877
   R17        2.63153  -0.00001   0.00008  -0.00008   0.00001   2.63154
   R18        2.04864  -0.00000  -0.00001   0.00000  -0.00001   2.04863
   R19        2.63057   0.00002  -0.00004   0.00008   0.00003   2.63061
   R20        2.04869   0.00000   0.00001   0.00000   0.00001   2.04870
   R21        2.05285  -0.00001  -0.00001  -0.00002  -0.00003   2.05282
   R22        2.63325   0.00001  -0.00008   0.00007  -0.00000   2.63324
   R23        2.04751  -0.00002   0.00005  -0.00008  -0.00004   2.04747
   R24        2.62700  -0.00000  -0.00001  -0.00002  -0.00003   2.62697
   R25        2.04741  -0.00000  -0.00001   0.00001  -0.00000   2.04741
   R26        2.63114   0.00002   0.00001   0.00001   0.00002   2.63116
   R27        2.04747   0.00000   0.00001  -0.00000   0.00001   2.04748
   R28        2.61002  -0.00001  -0.00004   0.00001  -0.00003   2.60998
   R29        2.04745  -0.00000  -0.00001   0.00000  -0.00001   2.04743
   R30        2.55406  -0.00000  -0.00002   0.00000  -0.00002   2.55403
    A1        2.17187  -0.00000   0.00011   0.00001   0.00014   2.17200
    A2        1.97507   0.00000  -0.00023   0.00013  -0.00008   1.97499
    A3        2.13625   0.00000   0.00004  -0.00013  -0.00006   2.13619
    A4        2.13722  -0.00000   0.00010   0.00014   0.00022   2.13744
    A5        2.07368  -0.00001   0.00017  -0.00021  -0.00005   2.07362
    A6        2.07160   0.00001  -0.00002   0.00014   0.00011   2.07171
    A7        1.87922   0.00137  -0.00033   0.00018  -0.00015   1.87907
    A8        1.95873  -0.00027   0.00012   0.00061   0.00074   1.95947
    A9        1.86604  -0.00116  -0.00022  -0.00022  -0.00043   1.86561
   A10        1.96450   0.00006  -0.00016   0.00005  -0.00012   1.96438
   A11        1.90005   0.00005  -0.00042   0.00017  -0.00026   1.89979
   A12        1.89214  -0.00012   0.00097  -0.00081   0.00016   1.89230
   A13        2.09513  -0.00008  -0.00047   0.00006  -0.00041   2.09472
   A14        2.10293   0.00005   0.00032   0.00003   0.00035   2.10328
   A15        2.08399   0.00003   0.00013  -0.00007   0.00006   2.08405
   A16        2.15434   0.00003  -0.00027   0.00038   0.00013   2.15447
   A17        2.08947  -0.00002   0.00016  -0.00024  -0.00007   2.08940
   A18        2.03834   0.00003   0.00006  -0.00012  -0.00005   2.03829
   A19        2.10081  -0.00001  -0.00006   0.00005  -0.00001   2.10081
   A20        2.08813   0.00002   0.00009   0.00000   0.00010   2.08823
   A21        2.09422  -0.00001  -0.00004  -0.00005  -0.00009   2.09413
   A22        2.09546  -0.00001   0.00003  -0.00006  -0.00002   2.09543
   A23        2.09103   0.00001  -0.00009   0.00009  -0.00000   2.09103
   A24        2.09670   0.00001   0.00006  -0.00003   0.00003   2.09672
   A25        2.09061   0.00000  -0.00005   0.00003  -0.00002   2.09059
   A26        2.09640   0.00000   0.00001   0.00002   0.00003   2.09643
   A27        2.09618  -0.00000   0.00004  -0.00005  -0.00001   2.09617
   A28        2.09578   0.00001   0.00004   0.00003   0.00007   2.09585
   A29        2.09654  -0.00000   0.00001  -0.00005  -0.00004   2.09651
   A30        2.09085  -0.00001  -0.00006   0.00002  -0.00004   2.09082
   A31        2.09970  -0.00002  -0.00009   0.00002  -0.00008   2.09962
   A32        2.09228   0.00001   0.00017  -0.00005   0.00013   2.09241
   A33        2.09118   0.00001  -0.00008   0.00003  -0.00005   2.09113
   A34        2.11586  -0.00002  -0.00003   0.00005   0.00001   2.11587
   A35        2.07872   0.00004  -0.00039   0.00044   0.00005   2.07878
   A36        2.08857  -0.00002   0.00043  -0.00049  -0.00006   2.08851
   A37        2.09723   0.00000  -0.00006   0.00005  -0.00001   2.09722
   A38        2.08862   0.00000   0.00012  -0.00005   0.00008   2.08869
   A39        2.09732  -0.00000  -0.00007   0.00000  -0.00007   2.09725
   A40        2.09134   0.00000   0.00013  -0.00011   0.00003   2.09137
   A41        2.10323  -0.00000  -0.00009   0.00006  -0.00003   2.10319
   A42        2.08861   0.00000  -0.00004   0.00005   0.00001   2.08862
   A43        2.06839  -0.00000  -0.00007   0.00004  -0.00003   2.06836
   A44        2.12955  -0.00000  -0.00007  -0.00000  -0.00007   2.12948
   A45        2.08524   0.00001   0.00014  -0.00004   0.00010   2.08534
   A46        2.15517  -0.00001  -0.00004   0.00009   0.00005   2.15522
   A47        2.06549   0.00001  -0.00006  -0.00004  -0.00010   2.06540
   A48        2.06232   0.00000   0.00008  -0.00004   0.00005   2.06237
    D1        0.04706  -0.00000  -0.00282  -0.00076  -0.00358   0.04348
    D2       -3.13510   0.00006   0.00412   0.00135   0.00547  -3.12963
    D3       -3.09519  -0.00004  -0.00257  -0.00072  -0.00329  -3.09848
    D4        0.00583   0.00002   0.00437   0.00139   0.00576   0.01159
    D5        2.61807  -0.00021  -0.00202   0.00140  -0.00062   2.61745
    D6       -1.49375   0.00067  -0.00238   0.00200  -0.00038  -1.49413
    D7        0.57873  -0.00037  -0.00126   0.00123  -0.00003   0.57870
    D8       -0.48299  -0.00027  -0.00896  -0.00071  -0.00967  -0.49266
    D9        1.68837   0.00061  -0.00932  -0.00011  -0.00942   1.67895
   D10       -2.52233  -0.00043  -0.00819  -0.00088  -0.00907  -2.53141
   D11       -1.69950   0.00044   0.00248   0.00044   0.00291  -1.69659
   D12        1.39064   0.00044   0.00194   0.00092   0.00286   1.39350
   D13        2.41580  -0.00025   0.00266  -0.00051   0.00215   2.41795
   D14       -0.77725  -0.00025   0.00213  -0.00002   0.00210  -0.77514
   D15        0.31753  -0.00017   0.00183   0.00036   0.00219   0.31973
   D16       -2.87552  -0.00017   0.00130   0.00085   0.00215  -2.87337
   D17        0.05921  -0.00187  -0.00037   0.00059   0.00021   0.05942
   D18       -3.03185  -0.00300   0.00000   0.00000  -0.00000  -3.03185
   D19        2.18253  -0.00023  -0.00083   0.00132   0.00048   2.18301
   D20       -0.90853  -0.00136  -0.00046   0.00073   0.00027  -0.90826
   D21       -1.99783  -0.00020  -0.00081   0.00101   0.00020  -1.99764
   D22        1.19429  -0.00134  -0.00044   0.00042  -0.00002   1.19428
   D23        3.09730   0.00000  -0.00015   0.00011  -0.00004   3.09726
   D24       -0.05107   0.00000  -0.00029   0.00034   0.00005  -0.05102
   D25        0.00661   0.00000   0.00037  -0.00037  -0.00000   0.00660
   D26        3.14142   0.00000   0.00023  -0.00014   0.00009   3.14151
   D27       -3.09170  -0.00000   0.00022  -0.00019   0.00003  -3.09167
   D28        0.05831  -0.00000   0.00030  -0.00036  -0.00006   0.05824
   D29       -0.00124  -0.00000  -0.00032   0.00030  -0.00003  -0.00127
   D30       -3.13442  -0.00001  -0.00024   0.00012  -0.00012  -3.13454
   D31       -3.09884  -0.00060   0.00083  -0.00068   0.00015  -3.09870
   D32        0.03467  -0.00066   0.00134  -0.00100   0.00034   0.03501
   D33       -0.00641   0.00050   0.00047  -0.00011   0.00036  -0.00606
   D34        3.12710   0.00044   0.00098  -0.00043   0.00055   3.12765
   D35        3.09709   0.00054  -0.00069   0.00035  -0.00035   3.09674
   D36       -0.06646   0.00063  -0.00069   0.00071   0.00001  -0.06645
   D37        0.00274  -0.00052  -0.00034  -0.00022  -0.00056   0.00218
   D38        3.12237  -0.00043  -0.00034   0.00014  -0.00020   3.12217
   D39       -0.00655   0.00000  -0.00015   0.00018   0.00003  -0.00652
   D40        3.13318  -0.00000  -0.00031   0.00029  -0.00002   3.13316
   D41       -3.14134   0.00000  -0.00001  -0.00005  -0.00006  -3.14140
   D42       -0.00161  -0.00000  -0.00017   0.00005  -0.00011  -0.00173
   D43        0.00108  -0.00000  -0.00011   0.00009  -0.00003   0.00105
   D44        3.14042  -0.00000   0.00019  -0.00029  -0.00010   3.14032
   D45       -3.13864  -0.00000   0.00005  -0.00002   0.00002  -3.13862
   D46        0.00070  -0.00000   0.00035  -0.00040  -0.00005   0.00065
   D47        0.00427   0.00000   0.00016  -0.00016  -0.00000   0.00426
   D48        3.14089   0.00000   0.00021  -0.00018   0.00003   3.14093
   D49       -3.13508   0.00000  -0.00015   0.00022   0.00007  -3.13501
   D50        0.00155   0.00000  -0.00010   0.00020   0.00010   0.00166
   D51       -0.00419   0.00000   0.00006  -0.00003   0.00003  -0.00416
   D52        3.12899   0.00001  -0.00001   0.00014   0.00013   3.12912
   D53       -3.14083   0.00000   0.00001  -0.00002  -0.00001  -3.14084
   D54       -0.00765   0.00000  -0.00007   0.00016   0.00009  -0.00756
   D55        0.00851  -0.00021  -0.00030   0.00029  -0.00001   0.00850
   D56       -3.13894  -0.00014  -0.00052   0.00035  -0.00017  -3.13911
   D57       -3.12496  -0.00015  -0.00081   0.00061  -0.00020  -3.12516
   D58        0.01078  -0.00008  -0.00103   0.00066  -0.00036   0.01041
   D59       -0.00660  -0.00011  -0.00003  -0.00014  -0.00017  -0.00677
   D60        3.13759   0.00003   0.00036  -0.00063  -0.00026   3.13733
   D61        3.14087  -0.00018   0.00019  -0.00020  -0.00001   3.14087
   D62        0.00188  -0.00004   0.00058  -0.00068  -0.00010   0.00178
   D63        0.00291   0.00011   0.00016  -0.00017  -0.00002   0.00289
   D64       -3.13652   0.00017   0.00048  -0.00034   0.00014  -3.13639
   D65       -3.14126  -0.00003  -0.00023   0.00031   0.00008  -3.14119
   D66        0.00249   0.00004   0.00010   0.00014   0.00023   0.00272
   D67       -0.00104   0.00022   0.00003   0.00037   0.00040  -0.00065
   D68       -3.12071   0.00013   0.00003   0.00000   0.00004  -3.12068
   D69        3.13845   0.00015  -0.00029   0.00053   0.00025   3.13869
   D70        0.01878   0.00007  -0.00028   0.00017  -0.00012   0.01866
         Item               Value     Threshold  Converged?
 Maximum Force            0.000107     0.002500     YES
 RMS     Force            0.000022     0.001667     YES
 Maximum Displacement     0.010562     0.010000     NO 
 RMS     Displacement     0.002167     0.006667     YES
 Predicted change in Energy=-5.997640D-07
 GradGradGradGradGradGradGradGradGradGradGradGradGradGradGradGradGradGrad

                          Input orientation:                          
 ---------------------------------------------------------------------
 Center     Atomic      Atomic             Coordinates (Angstroms)
 Number     Number       Type             X           Y           Z
 ---------------------------------------------------------------------
      1          6           0       -0.068566   -3.879806   -0.074031
      2          7           0       -1.117723   -3.034420   -0.057629
      3          8           0        1.000564   -3.642090   -0.610463
      4          6           0       -1.095024   -1.745317   -0.738988
      5          6           0       -2.520010   -1.422493   -1.163797
      6          6           0       -0.478527   -0.647885    0.121272
      7          6           0       -2.939701   -1.699501   -2.463194
      8          6           0       -4.256140   -1.456110   -2.844448
      9          6           0       -5.164827   -0.940263   -1.924046
     10          6           0       -4.751680   -0.667891   -0.622385
     11          6           0       -3.433199   -0.905945   -0.244549
     12          6           0        0.066769   -0.876421    1.382471
     13          6           0        0.573115    0.169806    2.151063
     14          6           0        0.532283    1.473357    1.669858
     15          6           0       -0.008968    1.731017    0.413155
     16          6           0       -0.497788    0.670350   -0.324139
     17          1           0       -0.266450   -4.824522    0.451571
     18          1           0       -1.961521   -3.314863    0.422080
     19          1           0       -0.479273   -1.869756   -1.633800
     20          1           0       -2.232286   -2.101487   -3.181735
     21          1           0       -4.570952   -1.667664   -3.860098
     22          1           0       -6.190008   -0.749248   -2.220300
     23          1           0       -5.454393   -0.265610    0.098510
     24          1           0       -3.112743   -0.680970    0.768737
     25          1           0        0.088790   -1.887278    1.771835
     26          1           0        0.993685   -0.036982    3.127899
     27          1           0        0.920819    2.291532    2.264468
     28          1           0       -0.054258    2.732259    0.001647
     29          9           0       -0.999090    0.925004   -1.553162
 ---------------------------------------------------------------------
                    Distance matrix (angstroms):
                    1          2          3          4          5
     1  C    0.000000
     2  N    1.347471   0.000000
     3  O    1.219552   2.272010   0.000000
     4  C    2.460046   1.458270   2.829444   0.000000
     5  C    3.638070   2.405893   4.198479   1.521598   0.000000
     6  C    3.263667   2.477120   3.418831   1.524623   2.533589
     7  C    4.324956   3.299750   4.767803   2.525433   1.393308
     8  C    5.575419   4.484092   6.115728   3.809102   2.416582
     9  C    6.167280   4.924231   6.858383   4.314599   2.793847
    10  C    5.705142   4.373220   6.475671   3.813866   2.417209
    11  C    4.493738   3.150678   5.222895   2.532998   1.394902
    12  C    3.340664   2.851994   3.534499   2.570085   3.670573
    13  C    4.664993   4.243150   4.726446   3.847439   4.805324
    14  C    5.662025   5.101646   5.620227   4.337112   5.072676
    15  C    5.632249   4.915319   5.562124   3.819928   4.328595
    16  C    4.577194   3.765723   4.574295   2.522745   3.028928
    17  H    1.099047   2.046563   2.032582   3.403744   4.388821
    18  H    2.036803   1.010329   3.153914   2.135971   2.531399
    19  H    2.577181   2.061158   2.525530   1.093308   2.141391
    20  H    4.183531   3.445671   4.408652   2.717946   2.148463
    21  H    6.284852   5.315222   6.745390   4.672198   3.396545
    22  H    7.202703   5.968855   7.916087   5.398639   3.877931
    23  H    6.488399   5.147562   7.319135   4.679213   3.397411
    24  H    4.495534   3.194012   5.252592   2.734458   2.153108
    25  H    2.720689   2.473570   3.096133   2.779532   3.954718
    26  H    5.113514   4.856982   5.193477   4.715288   5.717023
    27  H    6.673295   6.157398   6.593895   5.420380   6.114432
    28  H    6.612514   5.864218   6.489965   4.656224   4.969925
    29  F    5.112720   4.234115   5.074017   2.793331   2.824101
                    6          7          8          9         10
     6  C    0.000000
     7  C    3.720582   0.000000
     8  C    4.870224   1.391980   0.000000
     9  C    5.121544   2.412117   1.392461   0.000000
    10  C    4.337426   2.781378   2.409235   1.392551   0.000000
    11  C    2.988395   2.407417   2.781975   2.412555   1.392057
    12  C    1.392910   4.950299   6.073749   6.189243   5.223063
    13  C    2.427884   6.093074   7.135856   7.124798   6.061947
    14  C    2.814165   6.261295   7.203453   7.155332   6.144884
    15  C    2.442306   5.350797   6.229625   6.259483   5.414833
    16  C    1.391585   4.019290   4.999901   5.189897   4.469389
    17  H    4.195041   5.040623   6.174753   6.687685   6.208724
    18  H    3.066354   3.448338   4.403459   4.626468   3.985268
    19  H    2.138516   2.602035   3.987668   4.785668   4.552022
    20  H    4.012291   1.085509   2.150874   3.395588   3.866887
    21  H    5.799932   2.147869   1.084162   2.151766   3.393375
    22  H    6.173674   3.395067   2.151525   1.084090   2.151451
    23  H    4.990581   3.865495   3.393244   2.151683   1.084125
    24  H    2.712821   3.393040   3.868243   3.395491   2.149769
    25  H    2.140630   5.209844   6.354084   6.492831   5.536185
    26  H    3.403001   7.035326   8.077346   8.016566   6.889985
    27  H    3.897644   7.292649   8.182099   8.063698   7.019213
    28  H    3.408767   5.834528   6.580160   6.581309   5.832342
    29  F    2.355568   3.388532   4.236212   4.579316   4.181577
                   11         12         13         14         15
    11  C    0.000000
    12  C    3.859773   0.000000
    13  C    4.790277   1.393453   0.000000
    14  C    5.005106   2.412623   1.390133   0.000000
    15  C    4.371670   2.782811   2.407597   1.392352   0.000000
    16  C    3.332819   2.371443   2.742991   2.383672   1.381144
    17  H    5.086072   4.070026   5.341953   6.464169   6.560706
    18  H    2.900538   3.313957   4.642918   5.541035   5.410494
    19  H    3.403620   3.222231   4.426345   4.807683   4.168546
    20  H    3.390954   5.255323   6.439548   6.630257   5.705651
    21  H    3.866121   7.044080   8.122302   8.154106   7.115014
    22  H    3.395312   7.221039   8.105141   8.078522   7.161848
    23  H    2.147777   5.701305   6.382274   6.429109   5.808457
    24  H    1.086303   3.244098   4.027431   4.328899   3.946839
    25  H    4.175311   1.083476   2.147087   3.391306   3.866215
    26  H    5.632567   2.147172   1.083443   2.149395   3.391307
    27  H    5.956215   3.397535   2.153016   1.083480   2.146168
    28  H    4.971357   3.865733   3.402903   2.170667   1.083456
    29  F    3.315076   3.605431   4.094318   3.610216   2.344441
                   16         17         18         19         20
    16  C    0.000000
    17  H    5.554176   0.000000
    18  H    4.310602   2.270067   0.000000
    19  H    2.857919   3.622804   2.917540   0.000000
    20  H    4.342513   4.947762   3.812228   2.350075   0.000000
    21  H    5.878775   6.861851   5.278206   4.662519   2.473407
    22  H    6.165393   7.670417   5.607554   5.849104   4.291442
    23  H    5.061877   6.915425   4.647882   5.506906   4.951002
    24  H    3.139815   5.036964   2.895320   3.757734   4.289440
    25  H    3.358369   3.239860   2.839650   3.452731   5.474589
    26  H    3.826405   5.627718   5.176795   5.310598   7.381094
    27  H    3.367723   7.438711   6.567643   5.871377   7.674751
    28  H    2.134086   7.573137   6.354692   4.902435   6.184078
    29  F    1.351537   6.132925   4.775388   2.843835   3.651392
                   21         22         23         24         25
    21  H    0.000000
    22  H    2.480679   0.000000
    23  H    4.291480   2.480306   0.000000
    24  H    4.952379   4.290520   2.470841   0.000000
    25  H    7.313009   7.526989   6.013044   3.565277   0.000000
    26  H    9.080552   8.984209   7.127916   4.779448   2.466038
    27  H    9.129353   8.939986   7.202338   5.229015   4.289220
    28  H    7.394115   7.396308   6.177221   4.646815   4.949156
    29  F    4.980169   5.494890   4.898500   3.526740   4.488654
                   26         27         28         29
    26  H    0.000000
    27  H    2.484512   0.000000
    28  H    4.305849   2.503073   0.000000
    29  F    5.177732   4.486396   2.564432   0.000000
 Symmetry turned off by external request.
 Stoichiometry    C14H12FNO
 Framework group  C1[X(C14H12FNO)]
 Deg. of freedom    81
 Full point group                 C1      NOp   1
 Rotational constants (GHZ):           0.6388325           0.3988782           0.2941761
 Standard basis: 6-311+G(d) (5D, 7F)
   410 basis functions,   672 primitive gaussians,   427 cartesian basis functions
    60 alpha electrons       60 beta electrons
       nuclear repulsion energy      1153.1199250163 Hartrees.
 NAtoms=   29 NActive=   29 NUniq=   29 SFac= 1.00D+00 NAtFMM=   60 NAOKFM=F Big=F
 Integral buffers will be    131072 words long.
 Raffenetti 2 integral format.
 Two-electron integral symmetry is turned off.
 ------------------------------------------------------------------------------
 Polarizable Continuum Model (PCM)
 =================================
 Model                : PCM.
 Atomic radii         : UFF (Universal Force Field).
 Polarization charges : Total charges.
 Charge compensation  : None.
 Solution method      : On-the-fly selection.
 Cavity type          : Scaled VdW (van der Waals Surface) (Alpha=1.100).
 Cavity algorithm     : GePol (No added spheres)
                        Default sphere list used, NSphG=   29.
                        Lebedev-Laikov grids with approx.  5.0 points / Ang**2.
                        Smoothing algorithm: York/Karplus (Gamma=1.0000).
                        Polarization charges: spherical gaussians, with
                                              point-specific exponents (IZeta= 3).
                        Self-potential: point-specific (ISelfS= 7).
                        Self-field    : sphere-specific E.n sum rule (ISelfD= 2).
 1st derivatives      : Analytical E(r).r(x)/FMM algorithm (CHGder, D1EAlg=3).
                        Cavity 1st derivative terms included.
 Solvent              : DiMethylSulfoxide, Eps=  46.826000 Eps(inf)=   2.007889
 ------------------------------------------------------------------------------
 One-electron integrals computed using PRISM.
 NBasis=   410 RedAO= T EigKep=  1.22D-06  NBF=   410
 NBsUse=   409 1.00D-06 EigRej=  7.91D-07 NBFU=   409
 Initial guess from the checkpoint file:  "/home/aikhl/works/aikhl/Gau-3655.chk"
 B after Tr=    -0.000285   -0.000478   -0.000283
         Rot=    1.000000   -0.000165   -0.000049   -0.000013 Ang=  -0.02 deg.
 Requested convergence on RMS density matrix=1.00D-08 within 128 cycles.
 Requested convergence on MAX density matrix=1.00D-06.
 Requested convergence on             energy=1.00D-06.
 No special actions if energy rises.
 Inv3:  Mode=1 IEnd=    15801075.
 Iteration    1 A*A^-1 deviation from unit magnitude is 7.11D-15 for    445.
 Iteration    1 A*A^-1 deviation from orthogonality  is 3.96D-15 for    484    445.
 Iteration    1 A^-1*A deviation from unit magnitude is 6.88D-15 for    277.
 Iteration    1 A^-1*A deviation from orthogonality  is 2.52D-15 for   2266   1027.
 Error on total polarization charges =  0.01579
 SCF Done:  E(RM062X) =  -770.437998184     A.U. after   11 cycles
            NFock= 11  Conv=0.70D-08     -V/T= 2.0037
 D1PCM: PCM CHGder 1st derivatives, ID1Alg=3 FixD1E=F DoIter=F DoCFld=F I1PDM=0.
 Calling FoFJK, ICntrl=      2127 FMM=F ISym2X=0 I1Cent= 0 IOpClX= 0 NMat=1 NMatS=1 NMatT=0.
 -------------------------------------------------------------------
 Center     Atomic                   Forces (Hartrees/Bohr)
 Number     Number              X              Y              Z
 -------------------------------------------------------------------
      1        6           0.000006581    0.000026941    0.000044928
      2        7           0.002812210   -0.000678069   -0.001292350
      3        8           0.000000650    0.000010621   -0.000000086
      4        6          -0.002551181    0.000739053    0.000888416
      5        6           0.000043617    0.000002786    0.000094282
      6        6          -0.003480005    0.000438430    0.001932484
      7        6          -0.000011271   -0.000016168   -0.000024328
      8        6           0.000026751   -0.000008883   -0.000014475
      9        6           0.000000283    0.000009522    0.000031209
     10        6          -0.000026549    0.000000265   -0.000027253
     11        6           0.000038576   -0.000014406   -0.000012918
     12        6          -0.000011929   -0.000024082   -0.000088004
     13        6          -0.000004957    0.000009538    0.000012566
     14        6           0.000016815    0.000001420    0.000010590
     15        6          -0.000009135   -0.000004924   -0.000008251
     16        6           0.003100892   -0.000494307   -0.001593642
     17        1          -0.000005308   -0.000001207   -0.000004326
     18        1           0.000015797    0.000019144    0.000039735
     19        1           0.000033018   -0.000018296   -0.000013785
     20        1          -0.000001833    0.000001380    0.000000230
     21        1          -0.000001207   -0.000000780    0.000001627
     22        1          -0.000000776    0.000003578    0.000001650
     23        1          -0.000000360   -0.000000275    0.000001030
     24        1          -0.000001100   -0.000008359   -0.000000316
     25        1           0.000003694   -0.000000257    0.000028025
     26        1           0.000007182   -0.000008271   -0.000004458
     27        1          -0.000006026   -0.000000481    0.000002594
     28        1          -0.000006820   -0.000002037    0.000000893
     29        9           0.000012391    0.000018125   -0.000006068
 -------------------------------------------------------------------
 Cartesian Forces:  Max     0.003480005 RMS     0.000729935

 GradGradGradGradGradGradGradGradGradGradGradGradGradGradGradGradGradGrad
 Berny optimization.
 Using GEDIIS/GDIIS optimizer.
 FormGI is forming the generalized inverse of G from B-inverse, IUseBI=4.
 Internal  Forces:  Max     0.003016908 RMS     0.000405029
 Search for a local minimum.
 Step number   9 out of a maximum of   80 on scan point     2 out of    18
 All quantities printed in internal units (Hartrees-Bohrs-Radians)
 Mixed Optimization -- En-DIIS/RFO-DIIS
 Swapping is turned off.
 Update second derivatives using D2CorX and points    2    3    4    5    6
                                                      7    8    9
 DE= -1.21D-06 DEPred=-6.00D-07 R= 2.02D+00
 TightC=F SS=  1.41D+00  RLast= 1.98D-02 DXNew= 9.5187D-01 5.9305D-02
 Trust test= 2.02D+00 RLast= 1.98D-02 DXMaxT set to 5.66D-01
 ITU=  1  1  1  1  0  1  1  1  0
     Eigenvalues ---    0.00216   0.00435   0.00756   0.01342   0.01525
     Eigenvalues ---    0.02175   0.02175   0.02183   0.02187   0.02188
     Eigenvalues ---    0.02190   0.02191   0.02192   0.02193   0.02196
     Eigenvalues ---    0.02204   0.02222   0.02266   0.02279   0.02311
     Eigenvalues ---    0.02367   0.02819   0.04432   0.05919   0.07326
     Eigenvalues ---    0.08902   0.15988   0.15995   0.15999   0.16000
     Eigenvalues ---    0.16000   0.16000   0.16000   0.16003   0.16010
     Eigenvalues ---    0.16075   0.16153   0.19325   0.19631   0.21940
     Eigenvalues ---    0.21999   0.22013   0.22024   0.22060   0.22562
     Eigenvalues ---    0.23690   0.24488   0.24761   0.25279   0.26306
     Eigenvalues ---    0.31428   0.33783   0.34228   0.34766   0.35315
     Eigenvalues ---    0.35337   0.35503   0.35505   0.35505   0.35577
     Eigenvalues ---    0.35580   0.35582   0.35840   0.39053   0.42437
     Eigenvalues ---    0.42763   0.42924   0.44360   0.45980   0.46645
     Eigenvalues ---    0.46752   0.46889   0.46921   0.47105   0.47386
     Eigenvalues ---    0.47929   0.48425   0.54572   0.55752   0.95698
     Eigenvalues --- 1000.000001000.000001000.000001000.000001000.00000
     Eigenvalues --- 1000.000001000.000001000.000001000.000001000.00000
     Eigenvalues --- 1000.000001000.000001000.000001000.000001000.00000
     Eigenvalues --- 1000.000001000.000001000.000001000.000001000.00000
     Eigenvalues --- 1000.000001000.000001000.000001000.000001000.00000
     Eigenvalues --- 1000.000001000.000001000.000001000.000001000.00000
     Eigenvalues --- 1000.000001000.000001000.000001000.000001000.00000
     Eigenvalues --- 1000.000001000.000001000.000001000.000001000.00000
     Eigenvalues --- 1000.000001000.000001000.000001000.000001000.00000
     Eigenvalues --- 1000.000001000.000001000.000001000.000001000.00000
     Eigenvalues --- 1000.000001000.000001000.000001000.000001000.00000
     Eigenvalues --- 1000.000001000.000001000.000001000.000001000.00000
     Eigenvalues --- 1000.000001000.000001000.000001000.000001000.00000
     Eigenvalues --- 1000.000001000.000001000.00000
 En-DIIS/RFO-DIIS/Sim-DIIS IScMMF=       -3 using points:     9    8    7    6    5    4    3
 RFO step:  Lambda=-7.97416853D-07.
 DidBck=F Rises=F RFO-DIIS coefs:    1.63310   -0.34185   -0.51724    0.19765    0.00752
                  RFO-DIIS coefs:    0.01261    0.00821
 Iteration  1 RMS(Cart)=  0.00146061 RMS(Int)=  0.00000322
 Iteration  2 RMS(Cart)=  0.00000290 RMS(Int)=  0.00000257
 Iteration  3 RMS(Cart)=  0.00000000 RMS(Int)=  0.00000257
 Iteration  1 RMS(Cart)=  0.00000108 RMS(Int)=  0.00000041
 Iteration  2 RMS(Cart)=  0.00000067 RMS(Int)=  0.00000046
 Variable       Old X    -DE/DX   Delta X   Delta X   Delta X     New X
                                 (Linear)    (Quad)   (Total)
    R1        2.54635  -0.00002   0.00002  -0.00002   0.00000   2.54635
    R2        2.30462   0.00000  -0.00003   0.00003  -0.00001   2.30461
    R3        2.07690   0.00000   0.00002  -0.00002  -0.00000   2.07690
    R4        2.75573  -0.00006  -0.00033   0.00005  -0.00028   2.75545
    R5        1.90925   0.00000   0.00006  -0.00003   0.00002   1.90927
    R6        2.87540  -0.00008  -0.00004  -0.00004  -0.00009   2.87532
    R7        2.88112  -0.00004  -0.00010  -0.00002  -0.00012   2.88100
    R8        2.06605   0.00003   0.00008  -0.00002   0.00006   2.06612
    R9        2.63297   0.00002   0.00003   0.00004   0.00007   2.63304
   R10        2.63598  -0.00003  -0.00009  -0.00002  -0.00011   2.63587
   R11        2.63222  -0.00005   0.00001  -0.00008  -0.00007   2.63215
   R12        2.62971   0.00000   0.00003   0.00003   0.00005   2.62977
   R13        2.63046  -0.00002   0.00007  -0.00010  -0.00003   2.63044
   R14        2.05131  -0.00000  -0.00001   0.00001  -0.00001   2.05131
   R15        2.63137   0.00002  -0.00002   0.00006   0.00004   2.63141
   R16        2.04877  -0.00000   0.00001  -0.00001   0.00000   2.04877
   R17        2.63154  -0.00002  -0.00001  -0.00004  -0.00005   2.63149
   R18        2.04863   0.00000  -0.00001   0.00001   0.00000   2.04863
   R19        2.63061   0.00002   0.00007  -0.00001   0.00006   2.63066
   R20        2.04870   0.00000   0.00001  -0.00001   0.00001   2.04870
   R21        2.05282  -0.00000  -0.00005   0.00004  -0.00001   2.05280
   R22        2.63324   0.00001  -0.00000   0.00003   0.00002   2.63327
   R23        2.04747   0.00001  -0.00005   0.00007   0.00003   2.04750
   R24        2.62697   0.00001  -0.00003   0.00002  -0.00002   2.62695
   R25        2.04741  -0.00000  -0.00000   0.00000  -0.00000   2.04741
   R26        2.63116   0.00002   0.00003  -0.00000   0.00003   2.63119
   R27        2.04748  -0.00000   0.00001  -0.00001  -0.00000   2.04748
   R28        2.60998  -0.00001  -0.00004   0.00002  -0.00002   2.60996
   R29        2.04743  -0.00000  -0.00001   0.00001  -0.00001   2.04743
   R30        2.55403   0.00000  -0.00001   0.00002   0.00000   2.55404
    A1        2.17200  -0.00001   0.00003  -0.00001   0.00003   2.17203
    A2        1.97499   0.00000  -0.00001  -0.00004  -0.00005   1.97494
    A3        2.13619   0.00001  -0.00003   0.00005   0.00002   2.13621
    A4        2.13744  -0.00001   0.00010   0.00001   0.00009   2.13753
    A5        2.07362   0.00000  -0.00002   0.00006   0.00002   2.07364
    A6        2.07171   0.00001   0.00013  -0.00005   0.00006   2.07177
    A7        1.87907   0.00141  -0.00033   0.00017  -0.00016   1.87892
    A8        1.95947  -0.00039   0.00064  -0.00081  -0.00017   1.95930
    A9        1.86561  -0.00112  -0.00024   0.00003  -0.00021   1.86539
   A10        1.96438   0.00013  -0.00006   0.00028   0.00022   1.96460
   A11        1.89979   0.00004  -0.00016   0.00035   0.00019   1.89998
   A12        1.89230  -0.00012   0.00012  -0.00001   0.00011   1.89241
   A13        2.09472  -0.00002  -0.00050   0.00026  -0.00025   2.09447
   A14        2.10328   0.00001   0.00041  -0.00020   0.00022   2.10350
   A15        2.08405   0.00001   0.00007  -0.00005   0.00002   2.08407
   A16        2.15447  -0.00004   0.00007  -0.00020  -0.00013   2.15434
   A17        2.08940   0.00004  -0.00001   0.00016   0.00015   2.08955
   A18        2.03829   0.00005  -0.00005   0.00004  -0.00001   2.03828
   A19        2.10081  -0.00000  -0.00001   0.00002   0.00001   2.10082
   A20        2.08823   0.00000   0.00010  -0.00007   0.00003   2.08826
   A21        2.09413   0.00000  -0.00008   0.00004  -0.00004   2.09409
   A22        2.09543  -0.00001  -0.00003  -0.00001  -0.00003   2.09540
   A23        2.09103   0.00000   0.00001   0.00000   0.00002   2.09105
   A24        2.09672   0.00000   0.00001   0.00000   0.00001   2.09674
   A25        2.09059   0.00000  -0.00002   0.00002   0.00000   2.09059
   A26        2.09643   0.00000   0.00003   0.00000   0.00003   2.09645
   A27        2.09617  -0.00000  -0.00001  -0.00002  -0.00003   2.09614
   A28        2.09585   0.00000   0.00008  -0.00005   0.00003   2.09588
   A29        2.09651   0.00000  -0.00005   0.00004  -0.00001   2.09650
   A30        2.09082  -0.00000  -0.00003   0.00001  -0.00002   2.09079
   A31        2.09962  -0.00000  -0.00009   0.00006  -0.00003   2.09959
   A32        2.09241  -0.00000   0.00012  -0.00007   0.00005   2.09246
   A33        2.09113   0.00000  -0.00002   0.00000  -0.00002   2.09111
   A34        2.11587  -0.00002   0.00001   0.00001   0.00002   2.11590
   A35        2.07878   0.00003   0.00012   0.00007   0.00019   2.07897
   A36        2.08851  -0.00002  -0.00013  -0.00008  -0.00021   2.08829
   A37        2.09722   0.00000   0.00001  -0.00000   0.00000   2.09723
   A38        2.08869  -0.00001   0.00005  -0.00006  -0.00002   2.08868
   A39        2.09725   0.00001  -0.00005   0.00007   0.00001   2.09727
   A40        2.09137  -0.00000   0.00001  -0.00003  -0.00002   2.09135
   A41        2.10319   0.00000  -0.00003   0.00004   0.00001   2.10320
   A42        2.08862   0.00000   0.00002  -0.00000   0.00001   2.08863
   A43        2.06836   0.00000  -0.00003   0.00005   0.00002   2.06838
   A44        2.12948   0.00000  -0.00006   0.00004  -0.00002   2.12946
   A45        2.08534  -0.00000   0.00009  -0.00009  -0.00000   2.08534
   A46        2.15522  -0.00003   0.00005  -0.00006  -0.00001   2.15521
   A47        2.06540   0.00004  -0.00004   0.00012   0.00009   2.06548
   A48        2.06237  -0.00001  -0.00002  -0.00006  -0.00008   2.06230
    D1        0.04348  -0.00001  -0.00283  -0.00035  -0.00318   0.04030
    D2       -3.12963   0.00002   0.00402   0.00027   0.00429  -3.12534
    D3       -3.09848  -0.00001  -0.00260  -0.00015  -0.00275  -3.10124
    D4        0.01159   0.00002   0.00425   0.00047   0.00471   0.01631
    D5        2.61745  -0.00022   0.00136   0.00073   0.00209   2.61954
    D6       -1.49413   0.00069   0.00147   0.00067   0.00214  -1.49198
    D7        0.57870  -0.00040   0.00184   0.00021   0.00205   0.58076
    D8       -0.49266  -0.00025  -0.00548   0.00011  -0.00537  -0.49803
    D9        1.67895   0.00065  -0.00537   0.00005  -0.00532   1.67363
   D10       -2.53141  -0.00043  -0.00500  -0.00041  -0.00541  -2.53681
   D11       -1.69659   0.00039   0.00217  -0.00069   0.00148  -1.69511
   D12        1.39350   0.00038   0.00177  -0.00058   0.00119   1.39469
   D13        2.41795  -0.00021   0.00163   0.00002   0.00165   2.41960
   D14       -0.77514  -0.00022   0.00123   0.00014   0.00137  -0.77378
   D15        0.31973  -0.00017   0.00162  -0.00038   0.00124   0.32097
   D16       -2.87337  -0.00017   0.00122  -0.00027   0.00095  -2.87241
   D17        0.05942  -0.00188   0.00030  -0.00001   0.00029   0.05972
   D18       -3.03185  -0.00302  -0.00000   0.00000  -0.00000  -3.03185
   D19        2.18301  -0.00024   0.00029  -0.00017   0.00013   2.18314
   D20       -0.90826  -0.00137  -0.00001  -0.00017  -0.00017  -0.90843
   D21       -1.99764  -0.00019   0.00014   0.00045   0.00058  -1.99705
   D22        1.19428  -0.00132  -0.00016   0.00045   0.00029   1.19457
   D23        3.09726   0.00000  -0.00013   0.00009  -0.00005   3.09721
   D24       -0.05102  -0.00000  -0.00009  -0.00001  -0.00010  -0.05112
   D25        0.00660   0.00000   0.00025  -0.00002   0.00023   0.00683
   D26        3.14151   0.00000   0.00030  -0.00012   0.00018  -3.14150
   D27       -3.09167  -0.00000   0.00013  -0.00009   0.00004  -3.09163
   D28        0.05824  -0.00000  -0.00010   0.00008  -0.00002   0.05823
   D29       -0.00127  -0.00000  -0.00028   0.00003  -0.00026  -0.00152
   D30       -3.13454  -0.00001  -0.00051   0.00020  -0.00031  -3.13485
   D31       -3.09870  -0.00060   0.00032  -0.00035  -0.00003  -3.09873
   D32        0.03501  -0.00067   0.00027  -0.00041  -0.00014   0.03487
   D33       -0.00606   0.00050   0.00061  -0.00035   0.00026  -0.00580
   D34        3.12765   0.00043   0.00057  -0.00041   0.00015   3.12780
   D35        3.09674   0.00055  -0.00046   0.00033  -0.00014   3.09660
   D36       -0.06645   0.00062  -0.00047   0.00019  -0.00028  -0.06673
   D37        0.00218  -0.00050  -0.00075   0.00034  -0.00041   0.00177
   D38        3.12217  -0.00044  -0.00075   0.00020  -0.00055   3.12162
   D39       -0.00652  -0.00000  -0.00000  -0.00006  -0.00006  -0.00658
   D40        3.13316  -0.00000  -0.00009   0.00005  -0.00004   3.13312
   D41       -3.14140   0.00000  -0.00005   0.00004  -0.00001  -3.14141
   D42       -0.00173   0.00000  -0.00014   0.00015   0.00001  -0.00171
   D43        0.00105  -0.00000  -0.00022   0.00013  -0.00008   0.00097
   D44        3.14032  -0.00000  -0.00013   0.00005  -0.00007   3.14025
   D45       -3.13862  -0.00000  -0.00013   0.00002  -0.00011  -3.13872
   D46        0.00065  -0.00000  -0.00003  -0.00006  -0.00009   0.00056
   D47        0.00426   0.00000   0.00019  -0.00013   0.00006   0.00432
   D48        3.14093   0.00000   0.00023  -0.00013   0.00010   3.14103
   D49       -3.13501   0.00000   0.00010  -0.00005   0.00005  -3.13496
   D50        0.00166   0.00000   0.00014  -0.00005   0.00009   0.00174
   D51       -0.00416   0.00000   0.00006   0.00005   0.00011  -0.00405
   D52        3.12912   0.00000   0.00030  -0.00013   0.00017   3.12929
   D53       -3.14084   0.00000   0.00002   0.00005   0.00007  -3.14077
   D54       -0.00756   0.00000   0.00026  -0.00013   0.00012  -0.00743
   D55        0.00850  -0.00021  -0.00034   0.00038   0.00004   0.00854
   D56       -3.13911  -0.00014  -0.00029   0.00037   0.00008  -3.13903
   D57       -3.12516  -0.00015  -0.00030   0.00045   0.00015  -3.12502
   D58        0.01041  -0.00007  -0.00025   0.00043   0.00018   0.01059
   D59       -0.00677  -0.00010   0.00017  -0.00038  -0.00021  -0.00699
   D60        3.13733   0.00004  -0.00023   0.00004  -0.00019   3.13713
   D61        3.14087  -0.00018   0.00012  -0.00037  -0.00025   3.14062
   D62        0.00178  -0.00004  -0.00029   0.00005  -0.00023   0.00155
   D63        0.00289   0.00011  -0.00028   0.00036   0.00008   0.00297
   D64       -3.13639   0.00017   0.00003   0.00010   0.00013  -3.13625
   D65       -3.14119  -0.00003   0.00012  -0.00006   0.00006  -3.14113
   D66        0.00272   0.00003   0.00043  -0.00032   0.00011   0.00283
   D67       -0.00065   0.00021   0.00059  -0.00035   0.00024  -0.00040
   D68       -3.12068   0.00014   0.00060  -0.00022   0.00039  -3.12029
   D69        3.13869   0.00015   0.00028  -0.00009   0.00019   3.13888
   D70        0.01866   0.00008   0.00029   0.00004   0.00033   0.01899
         Item               Value     Threshold  Converged?
 Maximum Force            0.000083     0.002500     YES
 RMS     Force            0.000016     0.001667     YES
 Maximum Displacement     0.005066     0.010000     YES
 RMS     Displacement     0.001461     0.006667     YES
 Predicted change in Energy=-3.752971D-07
 Optimization completed.
    -- Stationary point found.
                           ----------------------------
                           !   Optimized Parameters   !
                           ! (Angstroms and Degrees)  !
 --------------------------                            --------------------------
 ! Name  Definition              Value          Derivative Info.                !
 --------------------------------------------------------------------------------
 ! R1    R(1,2)                  1.3475         -DE/DX =    0.0                 !
 ! R2    R(1,3)                  1.2196         -DE/DX =    0.0                 !
 ! R3    R(1,17)                 1.099          -DE/DX =    0.0                 !
 ! R4    R(2,4)                  1.4583         -DE/DX =   -0.0001              !
 ! R5    R(2,18)                 1.0103         -DE/DX =    0.0                 !
 ! R6    R(4,5)                  1.5216         -DE/DX =   -0.0001              !
 ! R7    R(4,6)                  1.5246         -DE/DX =    0.0                 !
 ! R8    R(4,19)                 1.0933         -DE/DX =    0.0                 !
 ! R9    R(5,7)                  1.3933         -DE/DX =    0.0                 !
 ! R10   R(5,11)                 1.3949         -DE/DX =    0.0                 !
 ! R11   R(6,12)                 1.3929         -DE/DX =   -0.0001              !
 ! R12   R(6,16)                 1.3916         -DE/DX =    0.0                 !
 ! R13   R(7,8)                  1.392          -DE/DX =    0.0                 !
 ! R14   R(7,20)                 1.0855         -DE/DX =    0.0                 !
 ! R15   R(8,9)                  1.3925         -DE/DX =    0.0                 !
 ! R16   R(8,21)                 1.0842         -DE/DX =    0.0                 !
 ! R17   R(9,10)                 1.3926         -DE/DX =    0.0                 !
 ! R18   R(9,22)                 1.0841         -DE/DX =    0.0                 !
 ! R19   R(10,11)                1.3921         -DE/DX =    0.0                 !
 ! R20   R(10,23)                1.0841         -DE/DX =    0.0                 !
 ! R21   R(11,24)                1.0863         -DE/DX =    0.0                 !
 ! R22   R(12,13)                1.3935         -DE/DX =    0.0                 !
 ! R23   R(12,25)                1.0835         -DE/DX =    0.0                 !
 ! R24   R(13,14)                1.3901         -DE/DX =    0.0                 !
 ! R25   R(13,26)                1.0834         -DE/DX =    0.0                 !
 ! R26   R(14,15)                1.3924         -DE/DX =    0.0                 !
 ! R27   R(14,27)                1.0835         -DE/DX =    0.0                 !
 ! R28   R(15,16)                1.3811         -DE/DX =    0.0                 !
 ! R29   R(15,28)                1.0835         -DE/DX =    0.0                 !
 ! R30   R(16,29)                1.3515         -DE/DX =    0.0                 !
 ! A1    A(2,1,3)              124.4467         -DE/DX =    0.0                 !
 ! A2    A(2,1,17)             113.1586         -DE/DX =    0.0                 !
 ! A3    A(3,1,17)             122.3947         -DE/DX =    0.0                 !
 ! A4    A(1,2,4)              122.4661         -DE/DX =    0.0                 !
 ! A5    A(1,2,18)             118.81           -DE/DX =    0.0                 !
 ! A6    A(4,2,18)             118.7            -DE/DX =    0.0                 !
 ! A7    A(2,4,5)              107.663          -DE/DX =    0.0014              !
 ! A8    A(2,4,6)              112.2694         -DE/DX =   -0.0004              !
 ! A9    A(2,4,19)             106.8914         -DE/DX =   -0.0011              !
 ! A10   A(5,4,6)              112.5507         -DE/DX =    0.0001              !
 ! A11   A(5,4,19)             108.8499         -DE/DX =    0.0                 !
 ! A12   A(6,4,19)             108.4209         -DE/DX =   -0.0001              !
 ! A13   A(4,5,7)              120.0186         -DE/DX =    0.0                 !
 ! A14   A(4,5,11)             120.5091         -DE/DX =    0.0                 !
 ! A15   A(7,5,11)             119.4072         -DE/DX =    0.0                 !
 ! A16   A(4,6,12)             123.4419         -DE/DX =    0.0                 !
 ! A17   A(4,6,16)             119.7138         -DE/DX =    0.0                 !
 ! A18   A(12,6,16)            116.7854         -DE/DX =    0.0                 !
 ! A19   A(5,7,8)              120.3673         -DE/DX =    0.0                 !
 ! A20   A(5,7,20)             119.6465         -DE/DX =    0.0                 !
 ! A21   A(8,7,20)             119.9851         -DE/DX =    0.0                 !
 ! A22   A(7,8,9)              120.0593         -DE/DX =    0.0                 !
 ! A23   A(7,8,21)             119.8071         -DE/DX =    0.0                 !
 ! A24   A(9,8,21)             120.1335         -DE/DX =    0.0                 !
 ! A25   A(8,9,10)             119.7817         -DE/DX =    0.0                 !
 ! A26   A(8,9,22)             120.1164         -DE/DX =    0.0                 !
 ! A27   A(10,9,22)            120.1018         -DE/DX =    0.0                 !
 ! A28   A(9,10,11)            120.0835         -DE/DX =    0.0                 !
 ! A29   A(9,10,23)            120.1209         -DE/DX =    0.0                 !
 ! A30   A(11,10,23)           119.7949         -DE/DX =    0.0                 !
 ! A31   A(5,11,10)            120.2993         -DE/DX =    0.0                 !
 ! A32   A(5,11,24)            119.8862         -DE/DX =    0.0                 !
 ! A33   A(10,11,24)           119.8128         -DE/DX =    0.0                 !
 ! A34   A(6,12,13)            121.2307         -DE/DX =    0.0                 !
 ! A35   A(6,12,25)            119.1051         -DE/DX =    0.0                 !
 ! A36   A(13,12,25)           119.6626         -DE/DX =    0.0                 !
 ! A37   A(12,13,14)           120.1621         -DE/DX =    0.0                 !
 ! A38   A(12,13,26)           119.6732         -DE/DX =    0.0                 !
 ! A39   A(14,13,26)           120.1637         -DE/DX =    0.0                 !
 ! A40   A(13,14,15)           119.8267         -DE/DX =    0.0                 !
 ! A41   A(13,14,27)           120.5041         -DE/DX =    0.0                 !
 ! A42   A(15,14,27)           119.669          -DE/DX =    0.0                 !
 ! A43   A(14,15,16)           118.5084         -DE/DX =    0.0                 !
 ! A44   A(14,15,28)           122.0101         -DE/DX =    0.0                 !
 ! A45   A(16,15,28)           119.4814         -DE/DX =    0.0                 !
 ! A46   A(6,16,15)            123.4851         -DE/DX =    0.0                 !
 ! A47   A(6,16,29)            118.3386         -DE/DX =    0.0                 !
 ! A48   A(15,16,29)           118.1652         -DE/DX =    0.0                 !
 ! D1    D(3,1,2,4)              2.4913         -DE/DX =    0.0                 !
 ! D2    D(3,1,2,18)          -179.3145         -DE/DX =    0.0                 !
 ! D3    D(17,1,2,4)          -177.5299         -DE/DX =    0.0                 !
 ! D4    D(17,1,2,18)            0.6643         -DE/DX =    0.0                 !
 ! D5    D(1,2,4,5)            149.9688         -DE/DX =   -0.0002              !
 ! D6    D(1,2,4,6)            -85.6073         -DE/DX =    0.0007              !
 ! D7    D(1,2,4,19)            33.1572         -DE/DX =   -0.0004              !
 ! D8    D(18,2,4,5)           -28.2273         -DE/DX =   -0.0003              !
 ! D9    D(18,2,4,6)            96.1967         -DE/DX =    0.0007              !
 ! D10   D(18,2,4,19)         -145.0389         -DE/DX =   -0.0004              !
 ! D11   D(2,4,5,7)            -97.2075         -DE/DX =    0.0004              !
 ! D12   D(2,4,5,11)            79.8416         -DE/DX =    0.0004              !
 ! D13   D(6,4,5,7)            138.5383         -DE/DX =   -0.0002              !
 ! D14   D(6,4,5,11)           -44.4125         -DE/DX =   -0.0002              !
 ! D15   D(19,4,5,7)            18.3189         -DE/DX =   -0.0002              !
 ! D16   D(19,4,5,11)         -164.6319         -DE/DX =   -0.0002              !
 ! D17   D(2,4,6,12)             3.4047         -DE/DX =   -0.0019              !
 ! D18   D(2,4,6,16)          -173.7122         -DE/DX =   -0.003               !
 ! D19   D(5,4,6,12)           125.0773         -DE/DX =   -0.0002              !
 ! D20   D(5,4,6,16)           -52.0396         -DE/DX =   -0.0014              !
 ! D21   D(19,4,6,12)         -114.4561         -DE/DX =   -0.0002              !
 ! D22   D(19,4,6,16)           68.427          -DE/DX =   -0.0013              !
 ! D23   D(4,5,7,8)            177.4599         -DE/DX =    0.0                 !
 ! D24   D(4,5,7,20)            -2.9232         -DE/DX =    0.0                 !
 ! D25   D(11,5,7,8)             0.3782         -DE/DX =    0.0                 !
 ! D26   D(11,5,7,20)         -180.0049         -DE/DX =    0.0                 !
 ! D27   D(4,5,11,10)         -177.1396         -DE/DX =    0.0                 !
 ! D28   D(4,5,11,24)            3.337          -DE/DX =    0.0                 !
 ! D29   D(7,5,11,10)           -0.0725         -DE/DX =    0.0                 !
 ! D30   D(7,5,11,24)         -179.5959         -DE/DX =    0.0                 !
 ! D31   D(4,6,12,13)         -177.5422         -DE/DX =   -0.0006              !
 ! D32   D(4,6,12,25)            2.006          -DE/DX =   -0.0007              !
 ! D33   D(16,6,12,13)          -0.3471         -DE/DX =    0.0005              !
 ! D34   D(16,6,12,25)         179.2011         -DE/DX =    0.0004              !
 ! D35   D(4,6,16,15)          177.4299         -DE/DX =    0.0006              !
 ! D36   D(4,6,16,29)           -3.8074         -DE/DX =    0.0006              !
 ! D37   D(12,6,16,15)           0.1247         -DE/DX =   -0.0005              !
 ! D38   D(12,6,16,29)         178.8874         -DE/DX =   -0.0004              !
 ! D39   D(5,7,8,9)             -0.3736         -DE/DX =    0.0                 !
 ! D40   D(5,7,8,21)           179.5167         -DE/DX =    0.0                 !
 ! D41   D(20,7,8,9)          -179.9891         -DE/DX =    0.0                 !
 ! D42   D(20,7,8,21)           -0.0989         -DE/DX =    0.0                 !
 ! D43   D(7,8,9,10)             0.0603         -DE/DX =    0.0                 !
 ! D44   D(7,8,9,22)           179.9272         -DE/DX =    0.0                 !
 ! D45   D(21,8,9,10)         -179.8295         -DE/DX =    0.0                 !
 ! D46   D(21,8,9,22)            0.0374         -DE/DX =    0.0                 !
 ! D47   D(8,9,10,11)            0.2442         -DE/DX =    0.0                 !
 ! D48   D(8,9,10,23)          179.9618         -DE/DX =    0.0                 !
 ! D49   D(22,9,10,11)        -179.6227         -DE/DX =    0.0                 !
 ! D50   D(22,9,10,23)           0.0948         -DE/DX =    0.0                 !
 ! D51   D(9,10,11,5)           -0.2383         -DE/DX =    0.0                 !
 ! D52   D(9,10,11,24)         179.2854         -DE/DX =    0.0                 !
 ! D53   D(23,10,11,5)        -179.9568         -DE/DX =    0.0                 !
 ! D54   D(23,10,11,24)         -0.4331         -DE/DX =    0.0                 !
 ! D55   D(6,12,13,14)           0.487          -DE/DX =   -0.0002              !
 ! D56   D(6,12,13,26)        -179.8578         -DE/DX =   -0.0001              !
 ! D57   D(25,12,13,14)       -179.0587         -DE/DX =   -0.0001              !
 ! D58   D(25,12,13,26)          0.5965         -DE/DX =   -0.0001              !
 ! D59   D(12,13,14,15)         -0.3881         -DE/DX =   -0.0001              !
 ! D60   D(12,13,14,27)        179.7557         -DE/DX =    0.0                 !
 ! D61   D(26,13,14,15)        179.9584         -DE/DX =   -0.0002              !
 ! D62   D(26,13,14,27)          0.1022         -DE/DX =    0.0                 !
 ! D63   D(13,14,15,16)          0.1658         -DE/DX =    0.0001              !
 ! D64   D(13,14,15,28)       -179.7016         -DE/DX =    0.0002              !
 ! D65   D(27,14,15,16)       -179.9767         -DE/DX =    0.0                 !
 ! D66   D(27,14,15,28)          0.1558         -DE/DX =    0.0                 !
 ! D67   D(14,15,16,6)          -0.037          -DE/DX =    0.0002              !
 ! D68   D(14,15,16,29)       -178.8017         -DE/DX =    0.0001              !
 ! D69   D(28,15,16,6)         179.834          -DE/DX =    0.0001              !
 ! D70   D(28,15,16,29)          1.0692         -DE/DX =    0.0001              !
 --------------------------------------------------------------------------------
 Iteration  1 RMS(Cart)=  0.03383954 RMS(Int)=  0.02388725
 Iteration  2 RMS(Cart)=  0.01277430 RMS(Int)=  0.02296730
 Iteration  3 RMS(Cart)=  0.00483564 RMS(Int)=  0.02277720
 Iteration  4 RMS(Cart)=  0.00183403 RMS(Int)=  0.02272856
 Iteration  5 RMS(Cart)=  0.00069560 RMS(Int)=  0.02271352
 Iteration  6 RMS(Cart)=  0.00026378 RMS(Int)=  0.02270830
 Iteration  7 RMS(Cart)=  0.00010002 RMS(Int)=  0.02270639
 Iteration  8 RMS(Cart)=  0.00003792 RMS(Int)=  0.02270568
 Iteration  9 RMS(Cart)=  0.00001438 RMS(Int)=  0.02270541
 Iteration 10 RMS(Cart)=  0.00000545 RMS(Int)=  0.02270531
 Iteration 11 RMS(Cart)=  0.00000207 RMS(Int)=  0.02270527
 Iteration 12 RMS(Cart)=  0.00000078 RMS(Int)=  0.02270526
 Iteration  1 RMS(Cart)=  0.03367679 RMS(Int)=  0.01487892
 Iteration  2 RMS(Cart)=  0.02569559 RMS(Int)=  0.01608500
 Iteration  3 RMS(Cart)=  0.01597239 RMS(Int)=  0.01849776
 Iteration  4 RMS(Cart)=  0.00992477 RMS(Int)=  0.02043036
 Iteration  5 RMS(Cart)=  0.00616674 RMS(Int)=  0.02175326
 Iteration  6 RMS(Cart)=  0.00383189 RMS(Int)=  0.02261384
 Iteration  7 RMS(Cart)=  0.00238121 RMS(Int)=  0.02316178
 Iteration  8 RMS(Cart)=  0.00147981 RMS(Int)=  0.02350700
 Iteration  9 RMS(Cart)=  0.00091966 RMS(Int)=  0.02372328
 Iteration 10 RMS(Cart)=  0.00057156 RMS(Int)=  0.02385835
 Iteration 11 RMS(Cart)=  0.00035522 RMS(Int)=  0.02394254
 Iteration 12 RMS(Cart)=  0.00022077 RMS(Int)=  0.02399496
 Iteration 13 RMS(Cart)=  0.00013721 RMS(Int)=  0.02402757
 Iteration 14 RMS(Cart)=  0.00008528 RMS(Int)=  0.02404786
 Iteration 15 RMS(Cart)=  0.00005300 RMS(Int)=  0.02406047
 Iteration 16 RMS(Cart)=  0.00003294 RMS(Int)=  0.02406831
 Iteration 17 RMS(Cart)=  0.00002047 RMS(Int)=  0.02407318
 Iteration 18 RMS(Cart)=  0.00001272 RMS(Int)=  0.02407621
 Iteration 19 RMS(Cart)=  0.00000791 RMS(Int)=  0.02407810
 Iteration 20 RMS(Cart)=  0.00000492 RMS(Int)=  0.02407927
 Iteration 21 RMS(Cart)=  0.00000305 RMS(Int)=  0.02407999
 Iteration 22 RMS(Cart)=  0.00000190 RMS(Int)=  0.02408045
 Iteration 23 RMS(Cart)=  0.00000118 RMS(Int)=  0.02408073
 Iteration 24 RMS(Cart)=  0.00000073 RMS(Int)=  0.02408090
 GradGradGradGradGradGradGradGradGradGradGradGradGradGradGradGradGradGrad

                          Input orientation:                          
 ---------------------------------------------------------------------
 Center     Atomic      Atomic             Coordinates (Angstroms)
 Number     Number       Type             X           Y           Z
 ---------------------------------------------------------------------
      1          6           0       -0.290400   -3.966985   -0.017744
      2          7           0       -1.214897   -2.987857   -0.096324
      3          8           0        0.833138   -3.895414   -0.489981
      4          6           0       -0.973962   -1.738030   -0.810882
      5          6           0       -2.411886   -1.426220   -1.198719
      6          6           0       -0.368191   -0.633149    0.047362
      7          6           0       -2.867291   -1.722039   -2.481947
      8          6           0       -4.195115   -1.488844   -2.828650
      9          6           0       -5.079421   -0.964461   -1.889435
     10          6           0       -4.630510   -0.673460   -0.603713
     11          6           0       -3.300732   -0.901389   -0.260535
     12          6           0        0.228567   -0.862818    1.286412
     13          6           0        0.652105    0.188586    2.097395
     14          6           0        0.449783    1.504506    1.698521
     15          6           0       -0.183058    1.768811    0.487925
     16          6           0       -0.584058    0.701952   -0.292793
     17          1           0       -0.647247   -4.856641    0.522335
     18          1           0       -2.116423   -3.132686    0.338689
     19          1           0       -0.377997   -1.852299   -1.720403
     20          1           0       -2.178934   -2.130697   -3.215119
     21          1           0       -4.537857   -1.715006   -3.832087
     22          1           0       -6.113462   -0.781293   -2.158763
     23          1           0       -5.314146   -0.264550    0.131694
     24          1           0       -2.952575   -0.662041    0.740283
     25          1           0        0.363417   -1.884554    1.622921
     26          1           0        1.127889   -0.025364    3.047157
     27          1           0        0.769144    2.326874    2.327958
     28          1           0       -0.371785    2.780810    0.146702
     29          9           0       -1.191198    0.971067   -1.470458
 ---------------------------------------------------------------------
                    Distance matrix (angstroms):
                    1          2          3          4          5
     1  C    0.000000
     2  N    1.348912   0.000000
     3  O    1.220847   2.274439   0.000000
     4  C    2.462634   1.459695   2.832471   0.000000
     5  C    3.514384   2.255386   4.138769   1.521601   0.000000
     6  C    3.335380   2.506434   3.517713   1.524567   2.521580
     7  C    4.213365   3.166054   4.731243   2.525353   1.393405
     8  C    5.411948   4.312116   6.045187   3.809109   2.416714
     9  C    5.954250   4.716346   6.745910   4.314682   2.793931
    10  C    5.479710   4.156957   6.343924   3.813997   2.417224
    11  C    4.303362   2.954830   5.109375   2.533123   1.394878
    12  C    3.406759   2.917420   3.566191   2.571131   3.669508
    13  C    4.757195   4.288111   4.838011   3.848899   4.781214
    14  C    5.781925   5.116048   5.839147   4.340299   5.017200
    15  C    5.759044   4.902238   5.837157   3.822351   4.245075
    16  C    4.686242   3.748500   4.814884   2.524669   2.948011
    17  H    1.100234   2.048736   2.034768   3.407337   4.224188
    18  H    2.038986   1.011415   3.157271   2.138176   2.315804
    19  H    2.716361   2.151168   2.674903   1.093370   2.142522
    20  H    4.142671   3.375052   4.428678   2.717812   2.148587
    21  H    6.136898   5.159277   6.691147   4.672212   3.396731
    22  H    6.974285   5.754869   7.793449   5.398759   3.878052
    23  H    6.242466   4.926686   7.166502   4.679401   3.397438
    24  H    4.310967   3.021400   5.128340   2.734735   2.153147
    25  H    2.730527   2.581502   2.954412   2.780907   3.984222
    26  H    5.190524   4.913907   5.251239   4.715450   5.702618
    27  H    6.799825   6.169273   6.830940   5.423484   6.053272
    28  H    6.750290   5.835017   6.813896   4.658273   4.865313
    29  F    5.225531   4.190690   5.361148   2.796683   2.703868
                    6          7          8          9         10
     6  C    0.000000
     7  C    3.718681   0.000000
     8  C    4.863025   1.392013   0.000000
     9  C    5.104570   2.412160   1.392515   0.000000
    10  C    4.311947   2.781407   2.409308   1.392581   0.000000
    11  C    2.960836   2.407491   2.782129   2.412680   1.392133
    12  C    1.394315   4.952084   6.074094   6.186362   5.217189
    13  C    2.432876   6.083339   7.111627   7.076349   5.995426
    14  C    2.822228   6.236175   7.143564   7.038559   5.987753
    15  C    2.449037   5.311430   6.140732   6.090730   5.190009
    16  C    1.394560   3.985133   4.926448   5.053165   4.285114
    17  H    4.259268   4.876478   5.929462   6.372587   5.885012
    18  H    3.064127   3.241869   4.129795   4.294774   3.640954
    19  H    2.147421   2.606435   3.991328   4.787506   4.551980
    20  H    4.020601   1.085531   2.150888   3.395639   3.866937
    21  H    5.797126   2.147957   1.084208   2.151862   3.393495
    22  H    6.156060   3.395155   2.151612   1.084127   2.151501
    23  H    4.960387   3.865552   3.393341   2.151728   1.084153
    24  H    2.675820   3.393175   3.868435   3.395636   2.149865
    25  H    2.140946   5.226263   6.383830   6.542758   5.600353
    26  H    3.406820   7.029307   8.062335   7.986396   6.848944
    27  H    3.905941   7.263094   8.111361   7.926222   6.837613
    28  H    3.415406   5.780398   6.457594   6.350964   5.534604
    29  F    2.356826   3.329447   4.113315   4.363494   3.909550
                   11         12         13         14         15
    11  C    0.000000
    12  C    3.853633   0.000000
    13  C    4.729990   1.393746   0.000000
    14  C    4.867504   2.413087   1.389849   0.000000
    15  C    4.172536   2.780736   2.405204   1.391362   0.000000
    16  C    3.154688   2.367014   2.739461   2.382908   1.381488
    17  H    4.826788   4.159506   5.442743   6.561332   6.641783
    18  H    2.596217   3.398450   4.667831   5.471572   5.271134
    19  H    3.402620   3.223031   4.449933   4.862345   4.245840
    20  H    3.391046   5.259978   6.451098   6.653474   5.736046
    21  H    3.866321   7.045855   8.106673   8.113534   7.054344
    22  H    3.395460   7.217840   8.051612   7.948566   6.976939
    23  H    2.147846   5.693238   6.298052   6.229557   5.530780
    24  H    1.086341   3.233919   3.944495   4.145864   3.693637
    25  H    4.235564   1.084143   2.146247   3.391003   3.864444
    26  H    5.596510   2.147168   1.083601   2.149220   3.389294
    27  H    5.803952   3.398702   2.153864   1.083730   2.145657
    28  H    4.722623   3.864633   3.401938   2.170730   1.084524
    29  F    3.069224   3.602666   4.091409   3.608297   2.342650
                   16         17         18         19         20
    16  C    0.000000
    17  H    5.618397   0.000000
    18  H    4.177483   2.272493   0.000000
    19  H    2.933382   3.758782   2.983517   0.000000
    20  H    4.371215   4.872925   3.692890   2.356917   0.000000
    21  H    5.831022   6.630816   5.026781   4.667172   2.473452
    22  H    6.021309   7.326408   5.267128   5.851049   4.291537
    23  H    4.846446   6.558951   4.300520   5.506067   4.951082
    24  H    2.921916   4.791316   2.639037   3.755015   4.289601
    25  H    3.355247   3.326565   3.058871   3.424696   5.470901
    26  H    3.822959   5.732981   5.245647   5.323064   7.388072
    27  H    3.367471   7.541175   6.487718   5.930484   7.699792
    28  H    2.135385   7.651644   6.168473   4.995180   6.220172
    29  F    1.352013   6.182984   4.579284   2.948756   3.693292
                   21         22         23         24         25
    21  H    0.000000
    22  H    2.480799   0.000000
    23  H    4.291621   2.480348   0.000000
    24  H    4.952618   4.290675   2.470910   0.000000
    25  H    7.335417   7.580783   6.089572   3.642717   0.000000
    26  H    9.070809   8.950430   7.075093   4.730456   2.463626
    27  H    9.080045   8.784169   6.967457   5.030459   4.289268
    28  H    7.307481   7.139370   5.805288   4.343506   4.948269
    29  F    4.898204   5.270029   4.592639   3.264485   4.487805
                   26         27         28         29
    26  H    0.000000
    27  H    2.485753   0.000000
    28  H    4.305377   2.503129   0.000000
    29  F    5.174928   4.484319   2.561604   0.000000
 Symmetry turned off by external request.
 Stoichiometry    C14H12FNO
 Framework group  C1[X(C14H12FNO)]
 Deg. of freedom    81
 Full point group                 C1      NOp   1
 Rotational constants (GHZ):           0.6308048           0.4187198           0.2953604
 Standard basis: 6-311+G(d) (5D, 7F)
   410 basis functions,   672 primitive gaussians,   427 cartesian basis functions
    60 alpha electrons       60 beta electrons
       nuclear repulsion energy      1159.3943455928 Hartrees.
 NAtoms=   29 NActive=   29 NUniq=   29 SFac= 1.00D+00 NAtFMM=   60 NAOKFM=F Big=F
 Integral buffers will be    131072 words long.
 Raffenetti 2 integral format.
 Two-electron integral symmetry is turned off.
 ------------------------------------------------------------------------------
 Polarizable Continuum Model (PCM)
 =================================
 Model                : PCM.
 Atomic radii         : UFF (Universal Force Field).
 Polarization charges : Total charges.
 Charge compensation  : None.
 Solution method      : On-the-fly selection.
 Cavity type          : Scaled VdW (van der Waals Surface) (Alpha=1.100).
 Cavity algorithm     : GePol (No added spheres)
                        Default sphere list used, NSphG=   29.
                        Lebedev-Laikov grids with approx.  5.0 points / Ang**2.
                        Smoothing algorithm: York/Karplus (Gamma=1.0000).
                        Polarization charges: spherical gaussians, with
                                              point-specific exponents (IZeta= 3).
                        Self-potential: point-specific (ISelfS= 7).
                        Self-field    : sphere-specific E.n sum rule (ISelfD= 2).
 1st derivatives      : Analytical E(r).r(x)/FMM algorithm (CHGder, D1EAlg=3).
                        Cavity 1st derivative terms included.
 Solvent              : DiMethylSulfoxide, Eps=  46.826000 Eps(inf)=   2.007889
 ------------------------------------------------------------------------------
 One-electron integrals computed using PRISM.
 NBasis=   410 RedAO= T EigKep=  1.19D-06  NBF=   410
 NBsUse=   409 1.00D-06 EigRej=  8.34D-07 NBFU=   409
 Initial guess from the checkpoint file:  "/home/aikhl/works/aikhl/Gau-3655.chk"
 B after Tr=    -0.006319   -0.029674    0.011441
         Rot=    0.999993    0.002200    0.001384    0.002543 Ang=   0.42 deg.
 Requested convergence on RMS density matrix=1.00D-08 within 128 cycles.
 Requested convergence on MAX density matrix=1.00D-06.
 Requested convergence on             energy=1.00D-06.
 No special actions if energy rises.
 Inv3:  Mode=1 IEnd=    15554187.
 Iteration    1 A*A^-1 deviation from unit magnitude is 7.77D-15 for    254.
 Iteration    1 A*A^-1 deviation from orthogonality  is 3.28D-15 for   1341    159.
 Iteration    1 A^-1*A deviation from unit magnitude is 7.55D-15 for    254.
 Iteration    1 A^-1*A deviation from orthogonality  is 2.79D-15 for   2248   1119.
 Error on total polarization charges =  0.01584
 SCF Done:  E(RM062X) =  -770.427827008     A.U. after   15 cycles
            NFock= 15  Conv=0.48D-08     -V/T= 2.0037
 D1PCM: PCM CHGder 1st derivatives, ID1Alg=3 FixD1E=F DoIter=F DoCFld=F I1PDM=0.
 Calling FoFJK, ICntrl=      2127 FMM=F ISym2X=0 I1Cent= 0 IOpClX= 0 NMat=1 NMatS=1 NMatT=0.
 -------------------------------------------------------------------
 Center     Atomic                   Forces (Hartrees/Bohr)
 Number     Number              X              Y              Z
 -------------------------------------------------------------------
      1        6           0.001072608   -0.000221108    0.001315372
      2        7           0.028732166   -0.010879989    0.001678261
      3        8          -0.002032247    0.000111349    0.000639540
      4        6          -0.025457268    0.006498554    0.005456062
      5        6          -0.004026327    0.015342218   -0.012881372
      6        6          -0.009393379    0.001571483    0.009454650
      7        6          -0.000069710    0.000590319    0.000868108
      8        6          -0.000474867   -0.000346767    0.000540128
      9        6          -0.000410779    0.000106587   -0.000519871
     10        6           0.000419442   -0.000842328    0.000034883
     11        6          -0.001231876   -0.000206496   -0.000666640
     12        6           0.002619068   -0.001848079   -0.001992818
     13        6           0.000342284   -0.000856625    0.000062841
     14        6          -0.000481929    0.000146681    0.000471848
     15        6          -0.000092868    0.000199659   -0.000539772
     16        6           0.006231996   -0.001492371   -0.005649808
     17        1           0.000326917    0.000271277   -0.000725548
     18        1           0.001854177    0.000722908   -0.001150809
     19        1           0.000327981   -0.010059933    0.003770424
     20        1           0.000067037    0.000151562   -0.000086225
     21        1          -0.000043774   -0.000023087   -0.000010629
     22        1           0.000032841    0.000051405   -0.000002481
     23        1           0.000038648    0.000042083    0.000032372
     24        1          -0.000253720    0.000410665    0.000076399
     25        1           0.000098864   -0.000227953   -0.000163115
     26        1          -0.000085239   -0.000059050   -0.000125089
     27        1           0.000096247   -0.000230753   -0.000074572
     28        1          -0.000031155   -0.000828102    0.000135091
     29        9           0.001824864    0.001905891    0.000052771
 -------------------------------------------------------------------
 Cartesian Forces:  Max     0.028732166 RMS     0.005355785

 GradGradGradGradGradGradGradGradGradGradGradGradGradGradGradGradGradGrad
 Berny optimization.
 FormGI is forming the generalized inverse of G from B-inverse, IUseBI=4.
 Internal  Forces:  Max     0.028316304 RMS     0.004084143
 Search for a local minimum.
 Step number   1 out of a maximum of   80 on scan point     3 out of    18
 All quantities printed in internal units (Hartrees-Bohrs-Radians)
 Mixed Optimization -- RFO/linear search
 Second derivative matrix not updated -- first step.
 ITU=  0
     Eigenvalues ---    0.00214   0.00438   0.00763   0.01360   0.01524
     Eigenvalues ---    0.02175   0.02175   0.02183   0.02187   0.02188
     Eigenvalues ---    0.02190   0.02191   0.02192   0.02193   0.02196
     Eigenvalues ---    0.02205   0.02223   0.02267   0.02280   0.02312
     Eigenvalues ---    0.02368   0.02835   0.04434   0.06201   0.07618
     Eigenvalues ---    0.08901   0.15986   0.15996   0.15998   0.15999
     Eigenvalues ---    0.16000   0.16000   0.16000   0.16000   0.16011
     Eigenvalues ---    0.16072   0.16131   0.17494   0.20092   0.21936
     Eigenvalues ---    0.21998   0.22012   0.22020   0.22065   0.22533
     Eigenvalues ---    0.23691   0.24435   0.24657   0.25100   0.26116
     Eigenvalues ---    0.31436   0.33783   0.34227   0.34767   0.35315
     Eigenvalues ---    0.35337   0.35503   0.35505   0.35505   0.35577
     Eigenvalues ---    0.35580   0.35582   0.35837   0.39055   0.42437
     Eigenvalues ---    0.42762   0.42897   0.44343   0.45981   0.46644
     Eigenvalues ---    0.46752   0.46888   0.46919   0.47104   0.47382
     Eigenvalues ---    0.47931   0.48426   0.54571   0.55752   0.95698
     Eigenvalues --- 1000.000001000.000001000.000001000.000001000.00000
     Eigenvalues --- 1000.000001000.000001000.000001000.000001000.00000
     Eigenvalues --- 1000.000001000.000001000.000001000.000001000.00000
     Eigenvalues --- 1000.000001000.000001000.000001000.000001000.00000
     Eigenvalues --- 1000.000001000.000001000.000001000.000001000.00000
     Eigenvalues --- 1000.000001000.000001000.000001000.000001000.00000
     Eigenvalues --- 1000.000001000.000001000.000001000.000001000.00000
     Eigenvalues --- 1000.000001000.000001000.000001000.000001000.00000
     Eigenvalues --- 1000.000001000.000001000.000001000.000001000.00000
     Eigenvalues --- 1000.000001000.000001000.000001000.000001000.00000
     Eigenvalues --- 1000.000001000.000001000.000001000.000001000.00000
     Eigenvalues --- 1000.000001000.000001000.000001000.000001000.00000
     Eigenvalues --- 1000.000001000.000001000.000001000.000001000.00000
     Eigenvalues --- 1000.000001000.000001000.00000
 RFO step:  Lambda=-9.98117766D-03 EMin= 2.13798698D-03
 Linear search not attempted -- first point.
 Iteration  1 RMS(Cart)=  0.11224268 RMS(Int)=  0.00301654
 Iteration  2 RMS(Cart)=  0.00645168 RMS(Int)=  0.00076868
 Iteration  3 RMS(Cart)=  0.00001730 RMS(Int)=  0.00076863
 Iteration  4 RMS(Cart)=  0.00000004 RMS(Int)=  0.00076863
 Iteration  1 RMS(Cart)=  0.00003972 RMS(Int)=  0.00001547
 Iteration  2 RMS(Cart)=  0.00002473 RMS(Int)=  0.00001719
 Iteration  3 RMS(Cart)=  0.00001540 RMS(Int)=  0.00001968
 Iteration  4 RMS(Cart)=  0.00000959 RMS(Int)=  0.00002160
 Iteration  5 RMS(Cart)=  0.00000597 RMS(Int)=  0.00002290
 Iteration  6 RMS(Cart)=  0.00000372 RMS(Int)=  0.00002375
 Iteration  7 RMS(Cart)=  0.00000232 RMS(Int)=  0.00002428
 Iteration  8 RMS(Cart)=  0.00000144 RMS(Int)=  0.00002462
 Iteration  9 RMS(Cart)=  0.00000090 RMS(Int)=  0.00002484
 Variable       Old X    -DE/DX   Delta X   Delta X   Delta X     New X
                                 (Linear)    (Quad)   (Total)
    R1        2.54907  -0.00048   0.00000  -0.00239  -0.00239   2.54668
    R2        2.30707  -0.00211   0.00000  -0.00189  -0.00189   2.30518
    R3        2.07914  -0.00068   0.00000  -0.00239  -0.00239   2.07675
    R4        2.75842   0.00448   0.00000   0.00552   0.00552   2.76395
    R5        1.91130  -0.00225   0.00000  -0.00301  -0.00301   1.90829
    R6        2.87541   0.01198   0.00000   0.01936   0.01936   2.89477
    R7        2.88101   0.00012   0.00000   0.01136   0.01136   2.89237
    R8        2.06617  -0.00191   0.00000  -0.00321  -0.00321   2.06296
    R9        2.63315  -0.00040   0.00000  -0.00214  -0.00214   2.63102
   R10        2.63594   0.00065   0.00000   0.00127   0.00128   2.63721
   R11        2.63487  -0.00073   0.00000   0.00089   0.00088   2.63575
   R12        2.63534  -0.00010   0.00000   0.00243   0.00244   2.63777
   R13        2.63052   0.00041   0.00000   0.00101   0.00101   2.63153
   R14        2.05136   0.00004   0.00000   0.00004   0.00004   2.05140
   R15        2.63147  -0.00061   0.00000  -0.00135  -0.00135   2.63012
   R16        2.04886   0.00003   0.00000   0.00009   0.00009   2.04894
   R17        2.63160  -0.00015   0.00000   0.00074   0.00074   2.63233
   R18        2.04870  -0.00002   0.00000  -0.00011  -0.00011   2.04859
   R19        2.63075  -0.00018   0.00000  -0.00145  -0.00145   2.62930
   R20        2.04875   0.00002   0.00000   0.00002   0.00002   2.04878
   R21        2.05289   0.00008   0.00000   0.00053   0.00053   2.05342
   R22        2.63380  -0.00115   0.00000  -0.00237  -0.00239   2.63141
   R23        2.04873   0.00018   0.00000  -0.00111  -0.00111   2.04763
   R24        2.62643   0.00002   0.00000  -0.00102  -0.00103   2.62541
   R25        2.04771  -0.00014   0.00000  -0.00032  -0.00032   2.04739
   R26        2.62929   0.00071   0.00000  -0.00006  -0.00006   2.62924
   R27        2.04795  -0.00019   0.00000  -0.00043  -0.00043   2.04753
   R28        2.61063  -0.00022   0.00000   0.00057   0.00058   2.61122
   R29        2.04945  -0.00081   0.00000  -0.00196  -0.00196   2.04749
   R30        2.55493  -0.00049   0.00000  -0.00205  -0.00205   2.55289
    A1        2.17202  -0.00064   0.00000   0.00127   0.00127   2.17329
    A2        1.97495   0.00061   0.00000  -0.00051  -0.00051   1.97445
    A3        2.13621   0.00004   0.00000  -0.00077  -0.00077   2.13544
    A4        2.13755   0.00112   0.00000   0.00510   0.00509   2.14264
    A5        2.07363  -0.00011   0.00000  -0.00071  -0.00071   2.07291
    A6        2.07177  -0.00101   0.00000  -0.00452  -0.00453   2.06724
    A7        1.71555   0.02832   0.00000   0.11995   0.12107   1.83663
    A8        1.99383  -0.01296   0.00000  -0.03963  -0.04383   1.95000
    A9        1.99073  -0.01170   0.00000  -0.09061  -0.09217   1.89856
   A10        1.95031  -0.00438   0.00000   0.01781   0.01793   1.96823
   A11        1.90126  -0.00575   0.00000  -0.00945  -0.00671   1.89455
   A12        1.90440   0.00758   0.00000   0.01236   0.00866   1.91306
   A13        2.09449  -0.00064   0.00000  -0.00057  -0.00059   2.09390
   A14        2.10348   0.00180   0.00000   0.00197   0.00194   2.10542
   A15        2.08406  -0.00119   0.00000  -0.00191  -0.00193   2.08214
   A16        2.15429  -0.00762   0.00000  -0.03062  -0.03068   2.12361
   A17        2.08863   0.00653   0.00000   0.03243   0.03243   2.12107
   A18        2.02717   0.00166   0.00000   0.00004   0.00005   2.02722
   A19        2.10083   0.00072   0.00000   0.00122   0.00122   2.10205
   A20        2.08826  -0.00036   0.00000  -0.00005  -0.00006   2.08820
   A21        2.09408  -0.00037   0.00000  -0.00117  -0.00117   2.09291
   A22        2.09538   0.00021   0.00000   0.00069   0.00069   2.09607
   A23        2.09106  -0.00007   0.00000  -0.00047  -0.00047   2.09059
   A24        2.09674  -0.00014   0.00000  -0.00021  -0.00021   2.09652
   A25        2.09059  -0.00060   0.00000  -0.00177  -0.00177   2.08881
   A26        2.09644   0.00031   0.00000   0.00086   0.00086   2.09730
   A27        2.09616   0.00029   0.00000   0.00091   0.00091   2.09707
   A28        2.09590   0.00043   0.00000   0.00092   0.00092   2.09682
   A29        2.09650  -0.00016   0.00000  -0.00016  -0.00016   2.09633
   A30        2.09078  -0.00027   0.00000  -0.00076  -0.00076   2.09002
   A31        2.09958   0.00043   0.00000   0.00085   0.00085   2.10043
   A32        2.09246   0.00017   0.00000   0.00162   0.00162   2.09407
   A33        2.09112  -0.00060   0.00000  -0.00248  -0.00249   2.08864
   A34        2.12102   0.00013   0.00000   0.00392   0.00390   2.12492
   A35        2.07636  -0.00024   0.00000  -0.00212  -0.00211   2.07425
   A36        2.08580   0.00011   0.00000  -0.00181  -0.00180   2.08400
   A37        2.09788  -0.00064   0.00000  -0.00226  -0.00228   2.09560
   A38        2.08804   0.00022   0.00000   0.00100   0.00102   2.08906
   A39        2.09717   0.00042   0.00000   0.00122   0.00123   2.09840
   A40        2.08952   0.00024   0.00000  -0.00051  -0.00053   2.08899
   A41        2.10468  -0.00025   0.00000  -0.00032  -0.00034   2.10435
   A42        2.08890   0.00002   0.00000   0.00097   0.00095   2.08985
   A43        2.06807   0.00066   0.00000   0.00459   0.00461   2.07268
   A44        2.12959  -0.00012   0.00000  -0.00150  -0.00152   2.12807
   A45        2.08552  -0.00054   0.00000  -0.00306  -0.00308   2.08244
   A46        2.16103  -0.00193   0.00000  -0.00496  -0.00505   2.15598
   A47        2.06296   0.00354   0.00000   0.01586   0.01573   2.07869
   A48        2.05883  -0.00162   0.00000  -0.01160  -0.01172   2.04710
    D1        0.04026  -0.00020   0.00000   0.01089   0.01089   0.05115
    D2       -3.12535   0.00002   0.00000   0.00450   0.00450  -3.12086
    D3       -3.10128   0.00028   0.00000   0.00744   0.00744  -3.09383
    D4        0.01629   0.00050   0.00000   0.00105   0.00105   0.01734
    D5        2.64458  -0.00003   0.00000  -0.05100  -0.05213   2.59245
    D6       -1.57147   0.00627   0.00000   0.02450   0.02235  -1.54912
    D7        0.63571  -0.00494   0.00000  -0.07387  -0.07058   0.56513
    D8       -0.47301  -0.00026   0.00000  -0.04467  -0.04581  -0.51882
    D9        1.59412   0.00604   0.00000   0.03083   0.02867   1.62279
   D10       -2.48189  -0.00518   0.00000  -0.06754  -0.06425  -2.54614
   D11       -1.73841   0.00031   0.00000   0.00969   0.01060  -1.72781
   D12        1.35140  -0.00022   0.00000  -0.00199  -0.00109   1.35030
   D13        2.44484   0.00147   0.00000  -0.01756  -0.01931   2.42553
   D14       -0.74854   0.00093   0.00000  -0.02924  -0.03100  -0.77954
   D15        0.33942  -0.00139   0.00000  -0.03801  -0.03716   0.30226
   D16       -2.85397  -0.00193   0.00000  -0.04969  -0.04885  -2.90281
   D17        0.27884  -0.01556   0.00000   0.01282   0.01289   0.29173
   D18       -2.68278  -0.01964   0.00000   0.00000   0.00001  -2.68278
   D19        2.20708   0.00930   0.00000   0.15009   0.14925   2.35633
   D20       -0.75454   0.00522   0.00000   0.13727   0.13636  -0.61818
   D21       -1.97251   0.00437   0.00000   0.15787   0.15842  -1.81409
   D22        1.34905   0.00029   0.00000   0.14504   0.14554   1.49459
   D23        3.09721  -0.00064   0.00000  -0.00829  -0.00828   3.08894
   D24       -0.05112  -0.00045   0.00000  -0.00890  -0.00888  -0.06000
   D25        0.00683  -0.00020   0.00000   0.00315   0.00314   0.00998
   D26       -3.14150  -0.00001   0.00000   0.00254   0.00253  -3.13897
   D27       -3.09163   0.00070   0.00000   0.00828   0.00828  -3.08335
   D28        0.05822   0.00057   0.00000   0.01066   0.01067   0.06889
   D29       -0.00152   0.00019   0.00000  -0.00329  -0.00329  -0.00481
   D30       -3.13485   0.00006   0.00000  -0.00091  -0.00091  -3.13575
   D31       -3.02990  -0.00239   0.00000  -0.00195  -0.00185  -3.03175
   D32        0.11082  -0.00262   0.00000  -0.00675  -0.00666   0.10416
   D33       -0.06245   0.00206   0.00000   0.01369   0.01370  -0.04875
   D34        3.07827   0.00183   0.00000   0.00890   0.00889   3.08716
   D35        3.03309   0.00081   0.00000  -0.00576  -0.00542   3.02767
   D36       -0.13849   0.00040   0.00000  -0.03416  -0.03407  -0.17256
   D37        0.05869  -0.00198   0.00000  -0.01424  -0.01428   0.04441
   D38       -3.11289  -0.00239   0.00000  -0.04264  -0.04292   3.12738
   D39       -0.00658   0.00014   0.00000  -0.00106  -0.00106  -0.00764
   D40        3.13312   0.00010   0.00000  -0.00082  -0.00082   3.13229
   D41       -3.14141  -0.00005   0.00000  -0.00046  -0.00045   3.14132
   D42       -0.00171  -0.00009   0.00000  -0.00022  -0.00021  -0.00193
   D43        0.00097  -0.00007   0.00000  -0.00092  -0.00092   0.00005
   D44        3.14025  -0.00006   0.00000   0.00031   0.00031   3.14057
   D45       -3.13872  -0.00003   0.00000  -0.00116  -0.00116  -3.13988
   D46        0.00056  -0.00002   0.00000   0.00007   0.00007   0.00063
   D47        0.00432   0.00006   0.00000   0.00076   0.00076   0.00509
   D48        3.14103  -0.00001   0.00000   0.00058   0.00058  -3.14158
   D49       -3.13496   0.00005   0.00000  -0.00047  -0.00047  -3.13543
   D50        0.00174  -0.00002   0.00000  -0.00065  -0.00065   0.00109
   D51       -0.00405  -0.00012   0.00000   0.00135   0.00135  -0.00270
   D52        3.12929   0.00002   0.00000  -0.00101  -0.00101   3.12828
   D53       -3.14077  -0.00005   0.00000   0.00153   0.00153  -3.13924
   D54       -0.00743   0.00008   0.00000  -0.00083  -0.00083  -0.00826
   D55        0.03313  -0.00094   0.00000  -0.00222  -0.00218   0.03096
   D56       -3.12308  -0.00062   0.00000  -0.00490  -0.00489  -3.12798
   D57       -3.10759  -0.00070   0.00000   0.00260   0.00266  -3.10492
   D58        0.01938  -0.00038   0.00000  -0.00008  -0.00006   0.01933
   D59        0.00485  -0.00059   0.00000  -0.01009  -0.01010  -0.00525
   D60        3.13266   0.00027   0.00000   0.00146   0.00142   3.13408
   D61       -3.12205  -0.00091   0.00000  -0.00739  -0.00737  -3.12941
   D62        0.00577  -0.00005   0.00000   0.00415   0.00415   0.00992
   D63       -0.00974   0.00077   0.00000   0.01001   0.00997   0.00023
   D64        3.12707   0.00093   0.00000   0.01504   0.01501  -3.14110
   D65       -3.13768  -0.00008   0.00000  -0.00142  -0.00144  -3.13912
   D66       -0.00087   0.00008   0.00000   0.00361   0.00360   0.00273
   D67       -0.02357   0.00060   0.00000   0.00244   0.00253  -0.02104
   D68       -3.13524   0.00093   0.00000   0.03034   0.03026  -3.10499
   D69        3.12268   0.00044   0.00000  -0.00245  -0.00238   3.12030
   D70        0.01101   0.00077   0.00000   0.02545   0.02534   0.03635
         Item               Value     Threshold  Converged?
 Maximum Force            0.019177     0.002500     NO 
 RMS     Force            0.003140     0.001667     NO 
 Maximum Displacement     0.376891     0.010000     NO 
 RMS     Displacement     0.112316     0.006667     NO 
 Predicted change in Energy=-5.710056D-03
 GradGradGradGradGradGradGradGradGradGradGradGradGradGradGradGradGradGrad

                          Input orientation:                          
 ---------------------------------------------------------------------
 Center     Atomic      Atomic             Coordinates (Angstroms)
 Number     Number       Type             X           Y           Z
 ---------------------------------------------------------------------
      1          6           0       -0.198480   -3.916866    0.053835
      2          7           0       -1.173555   -2.987668    0.009465
      3          8           0        0.886772   -3.806701   -0.492167
      4          6           0       -1.054562   -1.751702   -0.763501
      5          6           0       -2.481377   -1.416808   -1.209141
      6          6           0       -0.411392   -0.630500    0.056199
      7          6           0       -2.904629   -1.747760   -2.493570
      8          6           0       -4.217796   -1.504754   -2.888188
      9          6           0       -5.121019   -0.935872   -1.995066
     10          6           0       -4.704756   -0.611286   -0.705982
     11          6           0       -3.390670   -0.849207   -0.315506
     12          6           0        0.295759   -0.893946    1.229206
     13          6           0        0.770829    0.130377    2.044114
     14          6           0        0.513606    1.455969    1.717291
     15          6           0       -0.214655    1.754020    0.569855
     16          6           0       -0.666182    0.713859   -0.219798
     17          1           0       -0.473218   -4.803084    0.642795
     18          1           0       -2.033574   -3.161398    0.509396
     19          1           0       -0.450766   -1.949171   -1.651295
     20          1           0       -2.202668   -2.191821   -3.192489
     21          1           0       -4.533704   -1.758753   -3.893819
     22          1           0       -6.143310   -0.745322   -2.301359
     23          1           0       -5.402500   -0.167881   -0.004583
     24          1           0       -3.070867   -0.581597    0.687919
     25          1           0        0.473152   -1.924697    1.512371
     26          1           0        1.327331   -0.112069    2.941529
     27          1           0        0.873412    2.259155    2.349285
     28          1           0       -0.435758    2.774453    0.280422
     29          9           0       -1.332524    1.037836   -1.349417
 ---------------------------------------------------------------------
                    Distance matrix (angstroms):
                    1          2          3          4          5
     1  C    0.000000
     2  N    1.347646   0.000000
     3  O    1.219847   2.273191   0.000000
     4  C    2.467560   1.462617   2.839968   0.000000
     5  C    3.613449   2.379706   4.191666   1.531845   0.000000
     6  C    3.293257   2.477764   3.474793   1.530578   2.550334
     7  C    4.303200   3.286209   4.756003   2.532963   1.392274
     8  C    5.534319   4.456774   6.090689   3.818551   2.417040
     9  C    6.108659   4.879599   6.825974   4.326477   2.795834
    10  C    5.640098   4.316067   6.443724   3.824627   2.417736
    11  C    4.442637   3.097454   5.203315   2.544130   1.395553
    12  C    3.280825   2.833782   3.434612   2.555385   3.732480
    13  C    4.613128   4.200313   4.684735   3.841481   4.853277
    14  C    5.669348   5.050652   5.719847   4.347716   5.078069
    15  C    5.694339   4.870024   5.767378   3.843614   4.284509
    16  C    4.662321   3.743166   4.787621   2.554495   2.968751
    17  H    1.098971   2.046293   2.032361   3.409775   4.350774
    18  H    2.036133   1.009824   3.154039   2.136814   2.489476
    19  H    2.615901   2.087828   2.565736   1.091670   2.145296
    20  H    4.187024   3.456148   4.409560   2.722469   2.147555
    21  H    6.247847   5.294946   6.719143   4.680103   3.396537
    22  H    7.137691   5.921696   7.878279   5.410468   3.879895
    23  H    6.414056   5.082850   7.282423   4.689244   3.397607
    24  H    4.447098   3.138354   5.239923   2.746133   2.154974
    25  H    2.558741   2.469874   2.780502   2.746531   4.048929
    26  H    5.014315   4.808378   5.063068   4.699900   5.782445
    27  H    6.675423   6.098686   6.698405   5.430791   6.117982
    28  H    6.699358   5.815479   6.757038   4.686019   4.895920
    29  F    5.272973   4.251648   5.397192   2.863927   2.713820
                    6          7          8          9         10
     6  C    0.000000
     7  C    3.737087   0.000000
     8  C    4.891058   1.392546   0.000000
[truncated: 4,792,055 more chars]
