# Supplementary material for: Rotational Barriers in N-Benzhydrylformamides: An NMR and DFT Study
Source: Molecules. 2023 Jan 5;28(2):535. doi: 10.3390/molecules28020535 (PMC9863877; doi:10.3390/molecules28020535)
Supplement: Supplementary file 1 [file molecules-28-00535-s001.zip › Supplementary_Materials/Quantum_chemistry_output_files/Gaussian_output_files/PES_scans/BHFA_oF_scan_Formyl.log]

 Entering Gaussian System, Link 0=g16
 Initial command:
 /home/aikhl/g16/l1.exe "/home/aikhl/works/aikhl/Gau-17226.inp" -scrdir="/home/aikhl/works/aikhl/"
 Entering Link 1 = /home/aikhl/g16/l1.exe PID=     17228.
  
 Copyright (c) 1988,1990,1992,1993,1995,1998,2003,2009,2016,
            Gaussian, Inc.  All Rights Reserved.
  
 This is part of the Gaussian(R) 16 program.  It is based on
 the Gaussian(R) 09 system (copyright 2009, Gaussian, Inc.),
 the Gaussian(R) 03 system (copyright 2003, Gaussian, Inc.),
 the Gaussian(R) 98 system (copyright 1998, Gaussian, Inc.),
 the Gaussian(R) 94 system (copyright 1995, Gaussian, Inc.),
 the Gaussian 92(TM) system (copyright 1992, Gaussian, Inc.),
 the Gaussian 90(TM) system (copyright 1990, Gaussian, Inc.),
 the Gaussian 88(TM) system (copyright 1988, Gaussian, Inc.),
 the Gaussian 86(TM) system (copyright 1986, Carnegie Mellon
 University), and the Gaussian 82(TM) system (copyright 1983,
 Carnegie Mellon University). Gaussian is a federally registered
 trademark of Gaussian, Inc.
  
 This software contains proprietary and confidential information,
 including trade secrets, belonging to Gaussian, Inc.
  
 This software is provided under written license and may be
 used, copied, transmitted, or stored only in accord with that
 written license.
  
 The following legend is applicable only to US Government
 contracts under FAR:
  
                    RESTRICTED RIGHTS LEGEND
  
 Use, reproduction and disclosure by the US Government is
 subject to restrictions as set forth in subparagraphs (a)
 and (c) of the Commercial Computer Software - Restricted
 Rights clause in FAR 52.227-19.
  
 Gaussian, Inc.
 340 Quinnipiac St., Bldg. 40, Wallingford CT 06492
  
  
 ---------------------------------------------------------------
 Warning -- This program may not be used in any manner that
 competes with the business of Gaussian, Inc. or will provide
 assistance to any competitor of Gaussian, Inc.  The licensee
 of this program is prohibited from giving any competitor of
 Gaussian, Inc. access to this program.  By using this program,
 the user acknowledges that Gaussian, Inc. is engaged in the
 business of creating and licensing software in the field of
 computational chemistry and represents and warrants to the
 licensee that it is not a competitor of Gaussian, Inc. and that
 it will not use this program in any manner prohibited above.
 ---------------------------------------------------------------
  

 Cite this work as:
 Gaussian 16, Revision A.03,
 M. J. Frisch, G. W. Trucks, H. B. Schlegel, G. E. Scuseria, 
 M. A. Robb, J. R. Cheeseman, G. Scalmani, V. Barone, 
 G. A. Petersson, H. Nakatsuji, X. Li, M. Caricato, A. V. Marenich, 
 J. Bloino, B. G. Janesko, R. Gomperts, B. Mennucci, H. P. Hratchian, 
 J. V. Ortiz, A. F. Izmaylov, J. L. Sonnenberg, D. Williams-Young, 
 F. Ding, F. Lipparini, F. Egidi, J. Goings, B. Peng, A. Petrone, 
 T. Henderson, D. Ranasinghe, V. G. Zakrzewski, J. Gao, N. Rega, 
 G. Zheng, W. Liang, M. Hada, M. Ehara, K. Toyota, R. Fukuda, 
 J. Hasegawa, M. Ishida, T. Nakajima, Y. Honda, O. Kitao, H. Nakai, 
 T. Vreven, K. Throssell, J. A. Montgomery, Jr., J. E. Peralta, 
 F. Ogliaro, M. J. Bearpark, J. J. Heyd, E. N. Brothers, K. N. Kudin, 
 V. N. Staroverov, T. A. Keith, R. Kobayashi, J. Normand, 
 K. Raghavachari, A. P. Rendell, J. C. Burant, S. S. Iyengar, 
 J. Tomasi, M. Cossi, J. M. Millam, M. Klene, C. Adamo, R. Cammi, 
 J. W. Ochterski, R. L. Martin, K. Morokuma, O. Farkas, 
 J. B. Foresman, and D. J. Fox, Gaussian, Inc., Wallingford CT, 2016.
 
 ******************************************
 Gaussian 16:  ES64L-G16RevA.03 25-Dec-2016
                16-Nov-2005 
 ******************************************
 %NProcShared=8
 Will use up to    8 processors via shared memory.
 %Mem=5GB
 ----------------------------------------------------------------------
 # opt=(ModRedundant,loose,MaxCycles=80) M062X/6-311+G* scrf=(solvent=d
 imethylsulfoxide,IEFPCM) nosymm integral(grid=SuperFine)
 ----------------------------------------------------------------------
 1/6=80,7=-1,18=120,19=15,26=6,38=1/1,3;
 2/9=110,12=2,15=1,17=6,18=5,40=1/2;
 3/5=4,6=6,7=11,11=2,25=1,30=1,70=2201,71=1,72=21,74=-55,75=-7/1,2,3;
 4//1;
 5/5=2,38=5,53=21/2;
 6/7=2,8=2,9=2,10=2,28=1/1;
 7/30=1/1,2,3,16;
 1/6=80,7=-1,18=20,19=15,26=6/3(2);
 2/9=110,15=1/2;
 99//99;
 2/9=110,15=1/2;
 3/5=4,6=6,7=11,11=2,25=1,30=1,70=2205,71=1,72=21,74=-55,75=-7/1,2,3;
 4/5=5,16=3,69=1/1;
 5/5=2,38=5,53=21/2;
 7/30=1/1,2,3,16;
 1/6=80,7=-1,18=20,19=15,26=6/3(-5);
 2/9=110,15=1/2;
 6/7=2,8=2,9=2,10=2,19=2,28=1/1;
 99/9=1/99;
 ------------------------
 BHFA_oF_scan_Formyl
 ------------------------
 Symbolic Z-matrix:
 Charge =  0 Multiplicity = 1
 C                     0.09743  -3.76574  -0.1622 
 N                    -1.04253  -3.04761  -0.17488 
 O                     1.15903  -3.37986  -0.62164 
 C                    -1.11528  -1.72149  -0.77529 
 C                    -2.56013  -1.42456  -1.1427 
 C                    -0.51432  -0.64799   0.11787 
 C                    -3.01187  -1.68323  -2.43619 
 C                    -4.343    -1.45965  -2.77509 
 C                    -5.23444  -0.98015  -1.81857 
 C                    -4.7893   -0.72328  -0.52459 
 C                    -3.45577  -0.94114  -0.18879 
 C                    -0.23191  -0.82799   1.46899 
 C                     0.29202   0.21057   2.23631 
 C                     0.54461   1.44934   1.6566 
 C                     0.27395   1.65367   0.30567 
 C                    -0.24784   0.60365  -0.42381 
 H                    -0.01804  -4.75279   0.307 
 H                    -1.87375  -3.44528   0.2388 
 H                    -0.52546  -1.7582   -1.69496 
 H                    -2.31733  -2.05728  -3.18192 
 H                    -4.68276  -1.6574   -3.78541 
 H                    -6.27128  -0.80411  -2.08167 
 H                    -5.47841  -0.34757   0.22323 
 H                    -3.1105   -0.7281    0.81836 
 H                    -0.42327  -1.79379   1.92313 
 H                     0.50387   0.04859   3.28642 
 H                     0.95404   2.25895   2.24891 
 H                     0.46063   2.60378  -0.18041 
 F                    -0.51551   0.79547  -1.73535 
 
 The following ModRedundant input section has been read:
 D       3       1       2       4 S  17 20.000                                
 

 GradGradGradGradGradGradGradGradGradGradGradGradGradGradGradGradGradGrad
 Berny optimization.
 Initialization pass.
                           ----------------------------
                           !    Initial Parameters    !
                           ! (Angstroms and Degrees)  !
 --------------------------                            --------------------------
 ! Name  Definition              Value          Derivative Info.                !
 --------------------------------------------------------------------------------
 ! R1    R(1,2)                  1.3474         estimate D2E/DX2                !
 ! R2    R(1,3)                  1.2194         estimate D2E/DX2                !
 ! R3    R(1,17)                 1.099          estimate D2E/DX2                !
 ! R4    R(2,4)                  1.4575         estimate D2E/DX2                !
 ! R5    R(2,18)                 1.01           estimate D2E/DX2                !
 ! R6    R(4,5)                  1.5201         estimate D2E/DX2                !
 ! R7    R(4,6)                  1.5203         estimate D2E/DX2                !
 ! R8    R(4,19)                 1.0932         estimate D2E/DX2                !
 ! R9    R(5,7)                  1.3943         estimate D2E/DX2                !
 ! R10   R(5,11)                 1.3949         estimate D2E/DX2                !
 ! R11   R(6,12)                 1.392          estimate D2E/DX2                !
 ! R12   R(6,16)                 1.3896         estimate D2E/DX2                !
 ! R13   R(7,8)                  1.3917         estimate D2E/DX2                !
 ! R14   R(7,20)                 1.0855         estimate D2E/DX2                !
 ! R15   R(8,9)                  1.3927         estimate D2E/DX2                !
 ! R16   R(8,21)                 1.0841         estimate D2E/DX2                !
 ! R17   R(9,10)                 1.3923         estimate D2E/DX2                !
 ! R18   R(9,22)                 1.0841         estimate D2E/DX2                !
 ! R19   R(10,11)                1.3923         estimate D2E/DX2                !
 ! R20   R(10,23)                1.0841         estimate D2E/DX2                !
 ! R21   R(11,24)                1.0858         estimate D2E/DX2                !
 ! R22   R(12,13)                1.3935         estimate D2E/DX2                !
 ! R23   R(12,25)                1.0843         estimate D2E/DX2                !
 ! R24   R(13,14)                1.3908         estimate D2E/DX2                !
 ! R25   R(13,26)                1.0835         estimate D2E/DX2                !
 ! R26   R(14,15)                1.3928         estimate D2E/DX2                !
 ! R27   R(14,27)                1.0835         estimate D2E/DX2                !
 ! R28   R(15,16)                1.3809         estimate D2E/DX2                !
 ! R29   R(15,28)                1.0834         estimate D2E/DX2                !
 ! R30   R(16,29)                1.3522         estimate D2E/DX2                !
 ! A1    A(2,1,3)              124.358          estimate D2E/DX2                !
 ! A2    A(2,1,17)             113.193          estimate D2E/DX2                !
 ! A3    A(3,1,17)             122.4488         estimate D2E/DX2                !
 ! A4    A(1,2,4)              122.0757         estimate D2E/DX2                !
 ! A5    A(1,2,18)             118.8535         estimate D2E/DX2                !
 ! A6    A(4,2,18)             119.069          estimate D2E/DX2                !
 ! A7    A(2,4,5)              108.9489         estimate D2E/DX2                !
 ! A8    A(2,4,6)              112.3779         estimate D2E/DX2                !
 ! A9    A(2,4,19)             106.8026         estimate D2E/DX2                !
 ! A10   A(5,4,6)              112.3207         estimate D2E/DX2                !
 ! A11   A(5,4,19)             108.4248         estimate D2E/DX2                !
 ! A12   A(6,4,19)             107.7387         estimate D2E/DX2                !
 ! A13   A(4,5,7)              119.7312         estimate D2E/DX2                !
 ! A14   A(4,5,11)             120.8437         estimate D2E/DX2                !
 ! A15   A(7,5,11)             119.384          estimate D2E/DX2                !
 ! A16   A(4,6,12)             123.9954         estimate D2E/DX2                !
 ! A17   A(4,6,16)             118.8685         estimate D2E/DX2                !
 ! A18   A(12,6,16)            117.124          estimate D2E/DX2                !
 ! A19   A(5,7,8)              120.398          estimate D2E/DX2                !
 ! A20   A(5,7,20)             119.5988         estimate D2E/DX2                !
 ! A21   A(8,7,20)             120.0027         estimate D2E/DX2                !
 ! A22   A(7,8,9)              120.0204         estimate D2E/DX2                !
 ! A23   A(7,8,21)             119.8286         estimate D2E/DX2                !
 ! A24   A(9,8,21)             120.1508         estimate D2E/DX2                !
 ! A25   A(8,9,10)             119.815          estimate D2E/DX2                !
 ! A26   A(8,9,22)             120.0943         estimate D2E/DX2                !
 ! A27   A(10,9,22)            120.0904         estimate D2E/DX2                !
 ! A28   A(9,10,11)            120.0987         estimate D2E/DX2                !
 ! A29   A(9,10,23)            120.1197         estimate D2E/DX2                !
 ! A30   A(11,10,23)           119.7807         estimate D2E/DX2                !
 ! A31   A(5,11,10)            120.2829         estimate D2E/DX2                !
 ! A32   A(5,11,24)            119.877          estimate D2E/DX2                !
 ! A33   A(10,11,24)           119.8391         estimate D2E/DX2                !
 ! A34   A(6,12,13)            120.9554         estimate D2E/DX2                !
 ! A35   A(6,12,25)            119.0724         estimate D2E/DX2                !
 ! A36   A(13,12,25)           119.9721         estimate D2E/DX2                !
 ! A37   A(12,13,14)           120.1702         estimate D2E/DX2                !
 ! A38   A(12,13,26)           119.7217         estimate D2E/DX2                !
 ! A39   A(14,13,26)           120.108          estimate D2E/DX2                !
 ! A40   A(13,14,15)           119.976          estimate D2E/DX2                !
 ! A41   A(13,14,27)           120.4183         estimate D2E/DX2                !
 ! A42   A(15,14,27)           119.6055         estimate D2E/DX2                !
 ! A43   A(14,15,16)           118.3093         estimate D2E/DX2                !
 ! A44   A(14,15,28)           122.0269         estimate D2E/DX2                !
 ! A45   A(16,15,28)           119.6638         estimate D2E/DX2                !
 ! A46   A(6,16,15)            123.4646         estimate D2E/DX2                !
 ! A47   A(6,16,29)            117.8965         estimate D2E/DX2                !
 ! A48   A(15,16,29)           118.6388         estimate D2E/DX2                !
 ! D1    D(3,1,2,4)              1.1324         Scan                            !
 ! D2    D(3,1,2,18)          -179.3539         estimate D2E/DX2                !
 ! D3    D(17,1,2,4)          -178.7141         estimate D2E/DX2                !
 ! D4    D(17,1,2,18)            0.7995         estimate D2E/DX2                !
 ! D5    D(1,2,4,5)            157.0737         estimate D2E/DX2                !
 ! D6    D(1,2,4,6)            -77.7839         estimate D2E/DX2                !
 ! D7    D(1,2,4,19)            40.1537         estimate D2E/DX2                !
 ! D8    D(18,2,4,5)           -22.4389         estimate D2E/DX2                !
 ! D9    D(18,2,4,6)           102.7034         estimate D2E/DX2                !
 ! D10   D(18,2,4,19)         -139.3589         estimate D2E/DX2                !
 ! D11   D(2,4,5,7)            -94.7836         estimate D2E/DX2                !
 ! D12   D(2,4,5,11)            82.8673         estimate D2E/DX2                !
 ! D13   D(6,4,5,7)            140.0407         estimate D2E/DX2                !
 ! D14   D(6,4,5,11)           -42.3084         estimate D2E/DX2                !
 ! D15   D(19,4,5,7)            21.0989         estimate D2E/DX2                !
 ! D16   D(19,4,5,11)         -161.2502         estimate D2E/DX2                !
 ! D17   D(2,4,6,12)           -15.0121         estimate D2E/DX2                !
 ! D18   D(2,4,6,16)           166.288          estimate D2E/DX2                !
 ! D19   D(5,4,6,12)           108.2621         estimate D2E/DX2                !
 ! D20   D(5,4,6,16)           -70.4378         estimate D2E/DX2                !
 ! D21   D(19,4,6,12)         -132.3943         estimate D2E/DX2                !
 ! D22   D(19,4,6,16)           48.9057         estimate D2E/DX2                !
 ! D23   D(4,5,7,8)            177.7975         estimate D2E/DX2                !
 ! D24   D(4,5,7,20)            -2.4586         estimate D2E/DX2                !
 ! D25   D(11,5,7,8)             0.1121         estimate D2E/DX2                !
 ! D26   D(11,5,7,20)          179.856          estimate D2E/DX2                !
 ! D27   D(4,5,11,10)         -177.4508         estimate D2E/DX2                !
 ! D28   D(4,5,11,24)            2.9175         estimate D2E/DX2                !
 ! D29   D(7,5,11,10)            0.2082         estimate D2E/DX2                !
 ! D30   D(7,5,11,24)         -179.4236         estimate D2E/DX2                !
 ! D31   D(4,6,12,13)         -178.5569         estimate D2E/DX2                !
 ! D32   D(4,6,12,25)            1.5672         estimate D2E/DX2                !
 ! D33   D(16,6,12,13)           0.1639         estimate D2E/DX2                !
 ! D34   D(16,6,12,25)        -179.712          estimate D2E/DX2                !
 ! D35   D(4,6,16,15)          178.7898         estimate D2E/DX2                !
 ! D36   D(4,6,16,29)           -1.2538         estimate D2E/DX2                !
 ! D37   D(12,6,16,15)           0.0008         estimate D2E/DX2                !
 ! D38   D(12,6,16,29)         179.9572         estimate D2E/DX2                !
 ! D39   D(5,7,8,9)             -0.2756         estimate D2E/DX2                !
 ! D40   D(5,7,8,21)           179.575          estimate D2E/DX2                !
 ! D41   D(20,7,8,9)           179.9816         estimate D2E/DX2                !
 ! D42   D(20,7,8,21)           -0.1679         estimate D2E/DX2                !
 ! D43   D(7,8,9,10)             0.1181         estimate D2E/DX2                !
 ! D44   D(7,8,9,22)           179.9051         estimate D2E/DX2                !
 ! D45   D(21,8,9,10)         -179.732          estimate D2E/DX2                !
 ! D46   D(21,8,9,22)            0.055          estimate D2E/DX2                !
 ! D47   D(8,9,10,11)            0.2012         estimate D2E/DX2                !
 ! D48   D(8,9,10,23)          179.8456         estimate D2E/DX2                !
 ! D49   D(22,9,10,11)        -179.5858         estimate D2E/DX2                !
 ! D50   D(22,9,10,23)           0.0586         estimate D2E/DX2                !
 ! D51   D(9,10,11,5)           -0.3656         estimate D2E/DX2                !
 ! D52   D(9,10,11,24)         179.2663         estimate D2E/DX2                !
 ! D53   D(23,10,11,5)         179.9888         estimate D2E/DX2                !
 ! D54   D(23,10,11,24)         -0.3793         estimate D2E/DX2                !
 ! D55   D(6,12,13,14)          -0.1591         estimate D2E/DX2                !
 ! D56   D(6,12,13,26)         179.9659         estimate D2E/DX2                !
 ! D57   D(25,12,13,14)        179.7156         estimate D2E/DX2                !
 ! D58   D(25,12,13,26)         -0.1593         estimate D2E/DX2                !
 ! D59   D(12,13,14,15)         -0.0143         estimate D2E/DX2                !
 ! D60   D(12,13,14,27)       -179.8602         estimate D2E/DX2                !
 ! D61   D(26,13,14,15)        179.8602         estimate D2E/DX2                !
 ! D62   D(26,13,14,27)          0.0143         estimate D2E/DX2                !
 ! D63   D(13,14,15,16)          0.1719         estimate D2E/DX2                !
 ! D64   D(13,14,15,28)       -179.8114         estimate D2E/DX2                !
 ! D65   D(27,14,15,16)       -179.981          estimate D2E/DX2                !
 ! D66   D(27,14,15,28)          0.0358         estimate D2E/DX2                !
 ! D67   D(14,15,16,6)          -0.1681         estimate D2E/DX2                !
 ! D68   D(14,15,16,29)        179.8758         estimate D2E/DX2                !
 ! D69   D(28,15,16,6)         179.8156         estimate D2E/DX2                !
 ! D70   D(28,15,16,29)         -0.1405         estimate D2E/DX2                !
 --------------------------------------------------------------------------------
 Trust Radius=3.00D-01 FncErr=5.00D-06 GrdErr=5.00D-06 EigMax=2.50D+02 EigMin=1.00D-04
 Number of optimizations in scan=  18
 Number of steps in this run=     80 maximum allowed number of steps=    174.
 GradGradGradGradGradGradGradGradGradGradGradGradGradGradGradGradGradGrad

                          Input orientation:                          
 ---------------------------------------------------------------------
 Center     Atomic      Atomic             Coordinates (Angstroms)
 Number     Number       Type             X           Y           Z
 ---------------------------------------------------------------------
      1          6           0        0.097428   -3.765743   -0.162202
      2          7           0       -1.042534   -3.047612   -0.174876
      3          8           0        1.159028   -3.379861   -0.621642
      4          6           0       -1.115279   -1.721488   -0.775290
      5          6           0       -2.560127   -1.424561   -1.142696
      6          6           0       -0.514316   -0.647991    0.117865
      7          6           0       -3.011870   -1.683230   -2.436189
      8          6           0       -4.342999   -1.459653   -2.775088
      9          6           0       -5.234437   -0.980153   -1.818569
     10          6           0       -4.789303   -0.723279   -0.524590
     11          6           0       -3.455771   -0.941144   -0.188794
     12          6           0       -0.231906   -0.827987    1.468989
     13          6           0        0.292018    0.210567    2.236305
     14          6           0        0.544611    1.449335    1.656598
     15          6           0        0.273953    1.653673    0.305669
     16          6           0       -0.247843    0.603650   -0.423811
     17          1           0       -0.018036   -4.752787    0.306999
     18          1           0       -1.873748   -3.445284    0.238798
     19          1           0       -0.525458   -1.758199   -1.694958
     20          1           0       -2.317330   -2.057277   -3.181920
     21          1           0       -4.682757   -1.657396   -3.785412
     22          1           0       -6.271276   -0.804105   -2.081665
     23          1           0       -5.478411   -0.347566    0.223226
     24          1           0       -3.110505   -0.728095    0.818359
     25          1           0       -0.423267   -1.793785    1.923125
     26          1           0        0.503870    0.048585    3.286424
     27          1           0        0.954042    2.258950    2.248905
     28          1           0        0.460633    2.603776   -0.180412
     29          9           0       -0.515512    0.795465   -1.735346
 ---------------------------------------------------------------------
                    Distance matrix (angstroms):
                    1          2          3          4          5
     1  C    0.000000
     2  N    1.347363   0.000000
     3  O    1.219420   2.270873   0.000000
     4  C    2.454692   1.457530   2.818915   0.000000
     5  C    3.674929   2.423646   4.234006   1.520111   0.000000
     6  C    3.189521   2.474448   3.287866   1.520289   2.525355
     7  C    4.378997   3.294444   4.854640   2.521330   1.394312
     8  C    5.644698   4.491746   6.212635   3.806038   2.417554
     9  C    6.239539   4.954610   6.933082   4.313406   2.793964
    10  C    5.767846   4.423020   6.515327   3.815459   2.417246
    11  C    4.539195   3.203297   5.237468   2.535906   1.394919
    12  C    3.376338   2.878566   3.580153   2.572058   3.549283
    13  C    4.647767   4.267382   4.670197   3.844870   4.714448
    14  C    5.541213   5.108411   5.374851   4.327058   5.072940
    15  C    5.442438   4.905725   5.194201   3.806593   4.427787
    16  C    4.390814   3.745026   4.229277   2.506442   3.158654
    17  H    1.098971   2.046808   2.032924   3.400598   4.431809
    18  H    2.036917   1.010043   3.153152   2.138954   2.542236
    19  H    2.601454   2.059272   2.572798   1.093172   2.134522
    20  H    4.227128   3.412943   4.515453   2.711005   2.148887
    21  H    6.357904   5.312240   6.863146   4.668173   3.397605
    22  H    7.281211   6.000743   7.998475   5.397454   3.878048
    23  H    6.551524   5.208238   7.346034   4.682053   3.397358
    24  H    4.525444   3.262389   5.228229   2.739977   2.152607
    25  H    2.916904   2.521345   3.390447   2.786674   3.755230
    26  H    5.158228   4.894732   5.239891   4.717237   5.583488
    27  H    6.545544   6.166087   6.330738   5.410336   6.117237
    28  H    6.379892   5.847882   6.040393   4.641690   5.126254
    29  F    4.863650   4.181155   4.634411   2.759797   3.075744
                    6          7          8          9         10
     6  C    0.000000
     7  C    3.719232   0.000000
     8  C    4.866907   1.391669   0.000000
     9  C    5.112695   2.411550   1.392663   0.000000
    10  C    4.323648   2.781184   2.409601   1.392304   0.000000
    11  C    2.971891   2.408012   2.782974   2.412746   1.392312
    12  C    1.392009   4.869297   5.942413   5.988030   4.975459
    13  C    2.423857   6.027798   7.027594   6.957120   5.857852
    14  C    2.808523   6.261983   7.210463   7.167747   6.158610
    15  C    2.440143   5.426725   6.363970   6.464657   5.654714
    16  C    1.389614   4.113311   5.153254   5.414785   4.732415
    17  H    4.139011   5.090216   6.248944   6.779502   6.300275
    18  H    3.112479   3.399369   4.373036   4.647995   4.061100
    19  H    2.125797   2.595629   3.978622   4.774423   4.541057
    20  H    4.015660   1.085547   2.150814   3.395355   3.866730
    21  H    5.799170   2.147774   1.084109   2.152087   3.393654
    22  H    6.164811   3.394448   2.151472   1.084088   2.151107
    23  H    4.974293   3.865270   3.393492   2.151422   1.084094
    24  H    2.690224   3.393242   3.868731   3.395292   2.149860
    25  H    2.140116   5.071164   6.127736   6.148953   5.118551
    26  H    3.400248   6.935987   7.906254   7.749027   6.567898
    27  H    3.892006   7.295159   8.193116   8.082908   7.040737
    28  H    3.407856   5.960304   6.805783   6.925455   6.224916
    29  F    2.349033   3.587048   4.562486   5.042618   4.694444
                   11         12         13         14         15
    11  C    0.000000
    12  C    3.626893   0.000000
    13  C    4.610148   1.393508   0.000000
    14  C    5.012277   2.413373   1.390831   0.000000
    15  C    4.570384   2.787085   2.410443   1.392846   0.000000
    16  C    3.568252   2.373295   2.742660   2.381442   1.380927
    17  H    5.156787   4.098782   5.334158   6.372151   6.413111
    18  H    2.992716   3.325546   4.695298   5.640560   5.533214
    19  H    3.394531   3.310895   4.472039   4.760908   4.035150
    20  H    3.391254   5.243196   6.427206   6.625578   5.713946
    21  H    3.867063   6.935901   8.031111   8.160431   7.229737
    22  H    3.395410   7.005834   7.921569   8.093758   7.387832
    23  H    2.147829   5.413737   6.136925   6.446720   6.091096
    24  H    1.085797   2.952902   3.803790   4.336326   4.170159
    25  H    3.792529   1.084262   2.151079   3.394945   3.871337
    26  H    5.360547   2.147746   1.083453   2.149440   3.393239
    27  H    5.969039   3.397635   2.152744   1.083484   2.145937
    28  H    5.282495   3.870030   3.405349   2.171265   1.083430
    29  F    3.748701   3.603303   4.094902   3.613404   2.350642
                   16         17         18         19         20
    16  C    0.000000
    17  H    5.410944   0.000000
    18  H    4.413217   2.271097   0.000000
    19  H    2.696519   3.637701   2.898888   0.000000
    20  H    4.355511   4.972432   3.718150   2.347618   0.000000
    21  H    6.006759   6.934616   5.223154   4.654384   2.473732
    22  H    6.404061   7.771796   5.630153   5.837316   4.291234
    23  H    5.355587   7.016316   4.752862   5.495549   4.950814
    24  H    3.392840   5.101274   3.041147   3.749713   4.289299
    25  H    3.359550   3.395846   2.769170   3.619701   5.451457
    26  H    3.826096   5.674728   5.210395   5.397977   7.364326
    27  H    3.365703   7.340326   6.676467   5.820693   7.669782
    28  H    2.135810   7.388214   6.497399   4.721552   6.200931
    29  F    1.352244   5.933107   4.870934   2.554003   3.671139
                   21         22         23         24         25
    21  H    0.000000
    22  H    2.480776   0.000000
    23  H    4.291608   2.479836   0.000000
    24  H    4.952806   4.290267   2.471025   0.000000
    25  H    7.123851   7.156607   5.525911   3.094746   0.000000
    26  H    8.934335   8.685969   6.732593   4.445029   2.472346
    27  H    9.139160   8.963334   7.230059   5.243037   4.292758
    28  H    7.589998   7.781196   6.644215   4.985171   4.954260
    29  F    5.252164   5.983927   5.456454   3.946724   4.482983
                   26         27         28         29
    26  H    0.000000
    27  H    2.482904   0.000000
    28  H    4.306950   2.502786   0.000000
    29  F    5.178334   4.491729   2.576949   0.000000
 Symmetry turned off by external request.
 Stoichiometry    C14H12FNO
 Framework group  C1[X(C14H12FNO)]
 Deg. of freedom    81
 Full point group                 C1      NOp   1
 Rotational constants (GHZ):           0.6440527           0.3815871           0.3018983
 Standard basis: 6-311+G(d) (5D, 7F)
   410 basis functions,   672 primitive gaussians,   427 cartesian basis functions
    60 alpha electrons       60 beta electrons
       nuclear repulsion energy      1150.5600990637 Hartrees.
 NAtoms=   29 NActive=   29 NUniq=   29 SFac= 1.00D+00 NAtFMM=   60 NAOKFM=F Big=F
 Integral buffers will be    131072 words long.
 Raffenetti 2 integral format.
 Two-electron integral symmetry is turned off.
 ------------------------------------------------------------------------------
 Polarizable Continuum Model (PCM)
 =================================
 Model                : PCM.
 Atomic radii         : UFF (Universal Force Field).
 Polarization charges : Total charges.
 Charge compensation  : None.
 Solution method      : On-the-fly selection.
 Cavity type          : Scaled VdW (van der Waals Surface) (Alpha=1.100).
 Cavity algorithm     : GePol (No added spheres)
                        Default sphere list used, NSphG=   29.
                        Lebedev-Laikov grids with approx.  5.0 points / Ang**2.
                        Smoothing algorithm: York/Karplus (Gamma=1.0000).
                        Polarization charges: spherical gaussians, with
                                              point-specific exponents (IZeta= 3).
                        Self-potential: point-specific (ISelfS= 7).
                        Self-field    : sphere-specific E.n sum rule (ISelfD= 2).
 1st derivatives      : Analytical E(r).r(x)/FMM algorithm (CHGder, D1EAlg=3).
                        Cavity 1st derivative terms included.
 Solvent              : DiMethylSulfoxide, Eps=  46.826000 Eps(inf)=   2.007889
 ------------------------------------------------------------------------------
 One-electron integrals computed using PRISM.
 NBasis=   410 RedAO= T EigKep=  1.07D-06  NBF=   410
 NBsUse=   409 1.00D-06 EigRej=  8.62D-07 NBFU=   409
 ExpMin= 4.38D-02 ExpMax= 1.14D+04 ExpMxC= 1.72D+03 IAcc=3 IRadAn=         7 AccDes= 0.00D+00
 Harris functional with IExCor= 1009 and IRadAn=       7 diagonalized for initial guess.
 HarFok:  IExCor= 1009 AccDes= 0.00D+00 IRadAn=         7 IDoV= 1 UseB2=F ITyADJ=14
 ICtDFT=  3500011 ScaDFX=  1.000000  1.000000  1.000000  1.000000
 FoFCou: FMM=F IPFlag=           0 FMFlag=      100000 FMFlg1=           0
         NFxFlg=           0 DoJE=T BraDBF=F KetDBF=T FulRan=T
         wScrn=  0.000000 ICntrl=       500 IOpCl=  0 I1Cent=   200000004 NGrid=           0
         NMat0=    1 NMatS0=      1 NMatT0=    0 NMatD0=    1 NMtDS0=    0 NMtDT0=    0
 Symmetry not used in FoFCou.
 Requested convergence on RMS density matrix=1.00D-08 within 128 cycles.
 Requested convergence on MAX density matrix=1.00D-06.
 Requested convergence on             energy=1.00D-06.
 No special actions if energy rises.
 Inv3:  Mode=1 IEnd=    15856203.
 Iteration    1 A*A^-1 deviation from unit magnitude is 5.88D-15 for    759.
 Iteration    1 A*A^-1 deviation from orthogonality  is 2.61D-15 for    785    735.
 Iteration    1 A^-1*A deviation from unit magnitude is 5.88D-15 for    759.
 Iteration    1 A^-1*A deviation from orthogonality  is 3.38D-15 for   2276   1217.
 Error on total polarization charges =  0.01572
 SCF Done:  E(RM062X) =  -770.439387788     A.U. after   16 cycles
            NFock= 16  Conv=0.46D-08     -V/T= 2.0037

 **********************************************************************

            Population analysis using the SCF density.

 **********************************************************************

 Alpha  occ. eigenvalues --  -25.26415 -19.61016 -14.78888 -10.65409 -10.63811
 Alpha  occ. eigenvalues --  -10.60874 -10.56959 -10.56669 -10.55893 -10.55886
 Alpha  occ. eigenvalues --  -10.55815 -10.55444 -10.55437 -10.55308 -10.55308
 Alpha  occ. eigenvalues --  -10.55272 -10.55182  -1.38304  -1.17869  -1.05912
 Alpha  occ. eigenvalues --   -0.98428  -0.97463  -0.90184  -0.86163  -0.85674
 Alpha  occ. eigenvalues --   -0.85389  -0.79805  -0.72669  -0.71301  -0.70456
 Alpha  occ. eigenvalues --   -0.69211  -0.67931  -0.63912  -0.63282  -0.59575
 Alpha  occ. eigenvalues --   -0.59329  -0.58043  -0.57588  -0.55150  -0.53969
 Alpha  occ. eigenvalues --   -0.53365  -0.52179  -0.51485  -0.50563  -0.49910
 Alpha  occ. eigenvalues --   -0.49266  -0.48623  -0.47315  -0.45218  -0.44284
 Alpha  occ. eigenvalues --   -0.43658  -0.42295  -0.41375  -0.40928  -0.35744
 Alpha  occ. eigenvalues --   -0.34145  -0.32443  -0.32005  -0.31659  -0.30577
 Alpha virt. eigenvalues --   -0.00290   0.00401   0.00824   0.01200   0.01607
 Alpha virt. eigenvalues --    0.01946   0.02276   0.02528   0.03544   0.03770
 Alpha virt. eigenvalues --    0.03962   0.04216   0.05141   0.05323   0.05667
 Alpha virt. eigenvalues --    0.06132   0.06868   0.07251   0.07557   0.07995
 Alpha virt. eigenvalues --    0.08696   0.09676   0.10405   0.10548   0.10851
 Alpha virt. eigenvalues --    0.11538   0.12096   0.12685   0.13454   0.13470
 Alpha virt. eigenvalues --    0.14250   0.14453   0.14844   0.15092   0.15378
 Alpha virt. eigenvalues --    0.15924   0.16108   0.16834   0.16900   0.17566
 Alpha virt. eigenvalues --    0.17913   0.18395   0.18875   0.19432   0.19673
 Alpha virt. eigenvalues --    0.19760   0.20684   0.20736   0.21210   0.21462
 Alpha virt. eigenvalues --    0.21614   0.22254   0.22326   0.22658   0.22675
 Alpha virt. eigenvalues --    0.23332   0.23549   0.23782   0.24181   0.24362
 Alpha virt. eigenvalues --    0.24868   0.25070   0.25401   0.25826   0.26052
 Alpha virt. eigenvalues --    0.26476   0.26929   0.27630   0.27703   0.27956
 Alpha virt. eigenvalues --    0.28729   0.28942   0.29265   0.29722   0.30876
 Alpha virt. eigenvalues --    0.31082   0.32396   0.32425   0.32917   0.33211
 Alpha virt. eigenvalues --    0.33941   0.34104   0.35209   0.35994   0.36361
 Alpha virt. eigenvalues --    0.36723   0.38121   0.38582   0.39184   0.39808
 Alpha virt. eigenvalues --    0.40398   0.40961   0.41760   0.43272   0.43933
 Alpha virt. eigenvalues --    0.44806   0.46541   0.48269   0.49424   0.50406
 Alpha virt. eigenvalues --    0.52030   0.54163   0.55391   0.55497   0.56731
 Alpha virt. eigenvalues --    0.57064   0.57650   0.57960   0.58202   0.58807
 Alpha virt. eigenvalues --    0.59058   0.59756   0.60902   0.61728   0.62138
 Alpha virt. eigenvalues --    0.62213   0.63336   0.63791   0.65245   0.66008
 Alpha virt. eigenvalues --    0.66571   0.67656   0.68654   0.69068   0.69937
 Alpha virt. eigenvalues --    0.70416   0.71717   0.72601   0.73089   0.73904
 Alpha virt. eigenvalues --    0.74351   0.74425   0.75188   0.75577   0.75630
 Alpha virt. eigenvalues --    0.77087   0.77613   0.77850   0.78586   0.78984
 Alpha virt. eigenvalues --    0.79916   0.80292   0.81696   0.83643   0.83975
 Alpha virt. eigenvalues --    0.86206   0.86449   0.87124   0.87687   0.87966
 Alpha virt. eigenvalues --    0.89108   0.89247   0.90156   0.90393   0.91965
 Alpha virt. eigenvalues --    0.92147   0.93824   0.94689   0.96287   0.96863
 Alpha virt. eigenvalues --    0.98628   1.00137   1.01611   1.02693   1.03151
 Alpha virt. eigenvalues --    1.04811   1.05869   1.07160   1.07344   1.08565
 Alpha virt. eigenvalues --    1.09739   1.11124   1.14014   1.15998   1.16656
 Alpha virt. eigenvalues --    1.19577   1.21853   1.23752   1.24076   1.25010
 Alpha virt. eigenvalues --    1.25085   1.27071   1.28457   1.29132   1.29707
 Alpha virt. eigenvalues --    1.32960   1.33201   1.34241   1.36735   1.39264
 Alpha virt. eigenvalues --    1.43329   1.43460   1.44173   1.46596   1.48882
 Alpha virt. eigenvalues --    1.52883   1.53490   1.53864   1.55702   1.56322
 Alpha virt. eigenvalues --    1.57444   1.59151   1.60117   1.60592   1.62551
 Alpha virt. eigenvalues --    1.64538   1.65033   1.66183   1.67341   1.70013
 Alpha virt. eigenvalues --    1.75122   1.77796   1.78184   1.81878   1.82204
 Alpha virt. eigenvalues --    1.83294   1.84298   1.84901   1.85651   1.87236
 Alpha virt. eigenvalues --    1.89003   1.90294   1.91666   1.93587   1.94407
 Alpha virt. eigenvalues --    1.95839   1.96676   1.97300   1.98914   2.01146
 Alpha virt. eigenvalues --    2.02016   2.03008   2.03479   2.04600   2.05683
 Alpha virt. eigenvalues --    2.05876   2.12362   2.17159   2.21630   2.23260
 Alpha virt. eigenvalues --    2.25288   2.26452   2.29729   2.30353   2.31885
 Alpha virt. eigenvalues --    2.32627   2.33133   2.35498   2.36148   2.36492
 Alpha virt. eigenvalues --    2.36881   2.40417   2.44633   2.45636   2.46447
 Alpha virt. eigenvalues --    2.49211   2.50954   2.53867   2.59913   2.65205
 Alpha virt. eigenvalues --    2.66988   2.69686   2.73221   2.74575   2.75559
 Alpha virt. eigenvalues --    2.78518   2.80236   2.82509   2.83285   2.83724
 Alpha virt. eigenvalues --    2.85586   2.88644   2.89757   2.92394   2.93686
 Alpha virt. eigenvalues --    2.95005   2.96765   2.98389   2.99867   3.00401
 Alpha virt. eigenvalues --    3.03680   3.04918   3.14018   3.15598   3.19831
 Alpha virt. eigenvalues --    3.23526   3.24181   3.27614   3.32519   3.34478
 Alpha virt. eigenvalues --    3.36314   3.36437   3.36583   3.37150   3.39144
 Alpha virt. eigenvalues --    3.40570   3.41349   3.41748   3.44233   3.45898
 Alpha virt. eigenvalues --    3.49066   3.59099   3.61990   3.63447   3.65291
 Alpha virt. eigenvalues --    3.68550   3.71346   3.72266   3.72974   3.88893
 Alpha virt. eigenvalues --    3.90352   3.93604   3.96050   4.01466   4.06090
 Alpha virt. eigenvalues --    4.06194   4.06754   4.07770   4.15208   4.20911
 Alpha virt. eigenvalues --    4.35749   4.59444   4.80646   4.81329   4.93805
 Alpha virt. eigenvalues --    4.97742   5.17337   5.30927   5.83366   6.51327
 Alpha virt. eigenvalues --    6.63852   6.89966  23.42798  23.47457  23.85519
 Alpha virt. eigenvalues --   23.92235  23.92508  23.93499  23.97534  23.98084
 Alpha virt. eigenvalues --   24.12143  24.12246  24.12771  24.13446  24.22518
 Alpha virt. eigenvalues --   24.22689  35.62022  50.08127  66.95915
          Condensed to atoms (all electrons):
               1          2          3          4          5          6
     1  C    5.052722   0.148148   0.444154   0.080772  -0.529863   0.181141
     2  N    0.148148   8.249969  -0.190364  -0.859908  -1.352979  -0.201865
     3  O    0.444154  -0.190364   7.992767   0.108015   0.187779  -0.055601
     4  C    0.080772  -0.859908   0.108015  20.011744  -8.716645  -0.226042
     5  C   -0.529863  -1.352979   0.187779  -8.716645  30.310916  -4.937567
     6  C    0.181141  -0.201865  -0.055601  -0.226042  -4.937567  20.696103
     7  C   -0.113605   0.417259   0.031333  -5.733075  -3.395782   2.512778
     8  C   -0.027556  -0.043260  -0.007082  -0.607758   2.384233  -0.473534
     9  C   -0.001013   0.037214   0.000436  -0.269995  -2.112894   0.090118
    10  C   -0.010592  -0.015411  -0.001688   0.366769   1.965731  -0.640347
    11  C    0.190574   0.309226  -0.038798   5.954603 -11.751065  -0.460106
    12  C    0.132729   2.014297  -0.164853  -7.171539  -1.071633   0.716637
    13  C   -0.024023  -0.111997   0.019484   0.324107   0.364770  -0.593594
    14  C    0.004294   0.037065   0.002290  -0.708678   0.121892  -1.065159
    15  C   -0.010815  -0.089581   0.000590   0.601874   0.256826  -3.146195
    16  C   -0.099832  -1.251123   0.101076   3.019377   3.323004  -7.513768
    17  H    0.436052  -0.211656  -0.049859   0.059341   0.028194   0.028980
    18  H   -0.026558   0.169322   0.000370   0.097308   0.160042   0.035921
    19  H    0.026118   0.003889   0.005557   0.356961  -0.261779   0.160423
    20  H   -0.000495   0.006033  -0.000184   0.027483  -0.017680  -0.010731
    21  H    0.000087   0.000283  -0.000000   0.010169  -0.025701  -0.000283
    22  H    0.000004  -0.000131  -0.000000   0.006168   0.068711  -0.000881
    23  H    0.000059   0.000532  -0.000000   0.007668  -0.014424   0.003023
    24  H    0.000975   0.009534   0.000023   0.012916   0.091823   0.043543
    25  H    0.009375   0.043863   0.001341   0.033043  -0.068400  -0.062999
    26  H    0.000755   0.000319  -0.000009  -0.002381  -0.005213   0.042690
    27  H   -0.000070  -0.000083  -0.000004   0.008410   0.000622   0.040142
    28  H    0.000111   0.000297   0.000012  -0.006345  -0.000729   0.049342
    29  F    0.003202  -0.005159  -0.000735  -0.029739   0.138121  -0.211787
               7          8          9         10         11         12
     1  C   -0.113605  -0.027556  -0.001013  -0.010592   0.190574   0.132729
     2  N    0.417259  -0.043260   0.037214  -0.015411   0.309226   2.014297
     3  O    0.031333  -0.007082   0.000436  -0.001688  -0.038798  -0.164853
     4  C   -5.733075  -0.607758  -0.269995   0.366769   5.954603  -7.171539
     5  C   -3.395782   2.384233  -2.112894   1.965731 -11.751065  -1.071633
     6  C    2.512778  -0.473534   0.090118  -0.640347  -0.460106   0.716637
     7  C   25.974314  -4.457316   2.169941  -3.409615  -8.304525   1.296612
     8  C   -4.457316   9.199123  -0.862891   2.205685  -0.926536  -0.151992
     9  C    2.169941  -0.862891   6.684410  -1.342230   1.434409   0.058407
    10  C   -3.409615   2.205685  -1.342230  13.293628  -5.868146   0.269259
    11  C   -8.304525  -0.926536   1.434409  -5.868146  26.399176  -0.380239
    12  C    1.296612  -0.151992   0.058407   0.269259  -0.380239  27.322892
    13  C    0.278533  -0.020522   0.006589  -0.086064  -0.518327  -2.019147
    14  C   -0.003936  -0.002430   0.000310   0.020928   0.018667   0.897916
    15  C   -0.394717   0.040481  -0.015795   0.131827   0.084199  -0.849655
    16  C   -1.254917   0.188614  -0.052452  -0.326180   0.140332 -14.679244
    17  H   -0.001721  -0.002364   0.000189  -0.003023  -0.012224  -0.025164
    18  H   -0.037094  -0.004871  -0.001629   0.007108  -0.033129  -0.143005
    19  H    0.128591  -0.012218   0.003680  -0.015322  -0.030774   0.055121
    20  H    0.286380   0.074698  -0.009611   0.003679  -0.039628  -0.001931
    21  H    0.073138   0.197162   0.092654  -0.056754   0.036447  -0.000226
    22  H   -0.118359   0.145457   0.218942   0.124825  -0.112899  -0.000465
    23  H    0.023934  -0.037659   0.084170   0.263839  -0.001829   0.001275
    24  H    0.026209  -0.011471  -0.015995  -0.052983   0.219983  -0.050491
    25  H   -0.002466   0.000774  -0.000325   0.008401   0.017300   0.509514
    26  H   -0.000612  -0.000028   0.000013   0.000804   0.003624  -0.035020
    27  H   -0.000003   0.000011  -0.000021  -0.000039  -0.001275  -0.064726
    28  H   -0.000730  -0.000222   0.000077   0.000240   0.002473   0.026275
    29  F   -0.106259  -0.006078  -0.009316   0.027109  -0.081819   0.043771
              13         14         15         16         17         18
     1  C   -0.024023   0.004294  -0.010815  -0.099832   0.436052  -0.026558
     2  N   -0.111997   0.037065  -0.089581  -1.251123  -0.211656   0.169322
     3  O    0.019484   0.002290   0.000590   0.101076  -0.049859   0.000370
     4  C    0.324107  -0.708678   0.601874   3.019377   0.059341   0.097308
     5  C    0.364770   0.121892   0.256826   3.323004   0.028194   0.160042
     6  C   -0.593594  -1.065159  -3.146195  -7.513768   0.028980   0.035921
     7  C    0.278533  -0.003936  -0.394717  -1.254917  -0.001721  -0.037094
     8  C   -0.020522  -0.002430   0.040481   0.188614  -0.002364  -0.004871
     9  C    0.006589   0.000310  -0.015795  -0.052452   0.000189  -0.001629
    10  C   -0.086064   0.020928   0.131827  -0.326180  -0.003023   0.007108
    11  C   -0.518327   0.018667   0.084199   0.140332  -0.012224  -0.033129
    12  C   -2.019147   0.897916  -0.849655 -14.679244  -0.025164  -0.143005
    13  C    7.697473   0.036031   0.452812   0.065357   0.003730   0.003381
    14  C    0.036031   6.495515  -0.134755   0.370577   0.000042  -0.001665
    15  C    0.452812  -0.134755  11.550220  -2.530442  -0.000367   0.005150
    16  C    0.065357   0.370577  -2.530442  26.912622   0.014267   0.067503
    17  H    0.003730   0.000042  -0.000367   0.014267   0.502203   0.009065
    18  H    0.003381  -0.001665   0.005150   0.067503   0.009065   0.300632
    19  H   -0.015777   0.004255  -0.027615  -0.055239  -0.000059  -0.001588
    20  H    0.000550   0.000037   0.000636   0.010583   0.000001   0.000090
    21  H    0.000032  -0.000012   0.000049   0.000625   0.000000   0.000004
    22  H   -0.000036  -0.000005   0.000028   0.000164  -0.000000   0.000002
    23  H    0.000322  -0.000047  -0.000938  -0.002339   0.000000  -0.000001
    24  H   -0.000930   0.000056   0.000766   0.051222  -0.000000  -0.001333
    25  H   -0.050682  -0.014250   0.004761  -0.084626  -0.000790  -0.003369
    26  H    0.287604   0.046811  -0.017860   0.011293  -0.000003  -0.000001
    27  H    0.066973   0.260865   0.059429  -0.037217  -0.000000   0.000000
    28  H   -0.022216   0.067425   0.347607  -0.132490   0.000000  -0.000001
    29  F   -0.009695   0.018757  -0.313186   0.642897  -0.000008   0.000116
              19         20         21         22         23         24
     1  C    0.026118  -0.000495   0.000087   0.000004   0.000059   0.000975
     2  N    0.003889   0.006033   0.000283  -0.000131   0.000532   0.009534
     3  O    0.005557  -0.000184  -0.000000  -0.000000  -0.000000   0.000023
     4  C    0.356961   0.027483   0.010169   0.006168   0.007668   0.012916
     5  C   -0.261779  -0.017680  -0.025701   0.068711  -0.014424   0.091823
     6  C    0.160423  -0.010731  -0.000283  -0.000881   0.003023   0.043543
     7  C    0.128591   0.286380   0.073138  -0.118359   0.023934   0.026209
     8  C   -0.012218   0.074698   0.197162   0.145457  -0.037659  -0.011471
     9  C    0.003680  -0.009611   0.092654   0.218942   0.084170  -0.015995
    10  C   -0.015322   0.003679  -0.056754   0.124825   0.263839  -0.052983
    11  C   -0.030774  -0.039628   0.036447  -0.112899  -0.001829   0.219983
    12  C    0.055121  -0.001931  -0.000226  -0.000465   0.001275  -0.050491
    13  C   -0.015777   0.000550   0.000032  -0.000036   0.000322  -0.000930
    14  C    0.004255   0.000037  -0.000012  -0.000005  -0.000047   0.000056
    15  C   -0.027615   0.000636   0.000049   0.000028  -0.000938   0.000766
    16  C   -0.055239   0.010583   0.000625   0.000164  -0.002339   0.051222
    17  H   -0.000059   0.000001   0.000000  -0.000000   0.000000  -0.000000
    18  H   -0.001588   0.000090   0.000004   0.000002  -0.000001  -0.001333
    19  H    0.365721   0.003391  -0.000010  -0.000006   0.000016   0.000024
    20  H    0.003391   0.404208  -0.004203  -0.000192   0.000055  -0.000176
    21  H   -0.000010  -0.004203   0.407363  -0.004953  -0.000151   0.000055
    22  H   -0.000006  -0.000192  -0.004953   0.407037  -0.005014  -0.000243
    23  H    0.000016   0.000055  -0.000151  -0.005014   0.407024  -0.004040
    24  H    0.000024  -0.000176   0.000055  -0.000243  -0.004040   0.391258
    25  H   -0.000338   0.000004  -0.000000   0.000000   0.000001  -0.000292
    26  H    0.000018  -0.000000  -0.000000   0.000000   0.000000  -0.000029
    27  H   -0.000003   0.000000  -0.000000   0.000000  -0.000000   0.000000
    28  H    0.000018  -0.000000  -0.000000   0.000000   0.000000  -0.000008
    29  F   -0.007813   0.000273  -0.000001  -0.000004   0.000002   0.000502
              25         26         27         28         29
     1  C    0.009375   0.000755  -0.000070   0.000111   0.003202
     2  N    0.043863   0.000319  -0.000083   0.000297  -0.005159
     3  O    0.001341  -0.000009  -0.000004   0.000012  -0.000735
     4  C    0.033043  -0.002381   0.008410  -0.006345  -0.029739
     5  C   -0.068400  -0.005213   0.000622  -0.000729   0.138121
     6  C   -0.062999   0.042690   0.040142   0.049342  -0.211787
     7  C   -0.002466  -0.000612  -0.000003  -0.000730  -0.106259
     8  C    0.000774  -0.000028   0.000011  -0.000222  -0.006078
     9  C   -0.000325   0.000013  -0.000021   0.000077  -0.009316
    10  C    0.008401   0.000804  -0.000039   0.000240   0.027109
    11  C    0.017300   0.003624  -0.001275   0.002473  -0.081819
    12  C    0.509514  -0.035020  -0.064726   0.026275   0.043771
    13  C   -0.050682   0.287604   0.066973  -0.022216  -0.009695
    14  C   -0.014250   0.046811   0.260865   0.067425   0.018757
    15  C    0.004761  -0.017860   0.059429   0.347607  -0.313186
    16  C   -0.084626   0.011293  -0.037217  -0.132490   0.642897
    17  H   -0.000790  -0.000003  -0.000000   0.000000  -0.000008
    18  H   -0.003369  -0.000001   0.000000  -0.000001   0.000116
    19  H   -0.000338   0.000018  -0.000003   0.000018  -0.007813
    20  H    0.000004  -0.000000   0.000000  -0.000000   0.000273
    21  H   -0.000000  -0.000000  -0.000000  -0.000000  -0.000001
    22  H    0.000000   0.000000   0.000000   0.000000  -0.000004
    23  H    0.000001   0.000000  -0.000000   0.000000   0.000002
    24  H   -0.000292  -0.000029   0.000000  -0.000008   0.000502
    25  H    0.391277  -0.002548  -0.000243   0.000039  -0.000309
    26  H   -0.002548   0.402981  -0.004482  -0.000135   0.000071
    27  H   -0.000243  -0.004482   0.397122  -0.003840  -0.000431
    28  H    0.000039  -0.000135  -0.003840   0.386302  -0.003354
    29  F   -0.000309   0.000071  -0.000431  -0.003354   9.064342
 Mulliken charges:
               1
     1  C    0.133147
     2  N   -0.113733
     3  O   -0.386052
     4  C   -0.754625
     5  C    0.859691
     6  C    0.999619
     7  C    0.115708
     8  C   -0.780452
     9  C   -0.187391
    10  C   -0.861438
    11  C   -0.249695
    12  C   -0.535377
    13  C   -0.134739
    14  C   -0.472796
    15  C   -0.005335
    16  C   -0.899646
    17  H    0.225173
    18  H    0.398228
    19  H    0.314760
    20  H    0.266730
    21  H    0.274227
    22  H    0.271846
    23  H    0.274520
    24  H    0.289100
    25  H    0.271946
    26  H    0.271338
    27  H    0.278861
    28  H    0.289854
    29  F   -0.153471
 Sum of Mulliken charges =  -0.00000
 Mulliken charges with hydrogens summed into heavy atoms:
               1
     1  C    0.358320
     2  N    0.284495
     3  O   -0.386052
     4  C   -0.439865
     5  C    0.859691
     6  C    0.999619
     7  C    0.382438
     8  C   -0.506225
     9  C    0.084455
    10  C   -0.586917
    11  C    0.039405
    12  C   -0.263431
    13  C    0.136599
    14  C   -0.193934
    15  C    0.284519
    16  C   -0.899646
    29  F   -0.153471
 Electronic spatial extent (au):  <R**2>=           5218.4645
 Charge=              0.0000 electrons
 Dipole moment (field-independent basis, Debye):
    X=             -4.9131    Y=             -0.3668    Z=              3.0793  Tot=              5.8099
 Quadrupole moment (field-independent basis, Debye-Ang):
   XX=            -91.8203   YY=            -90.2250   ZZ=            -90.8494
   XY=             16.9029   XZ=              4.5844   YZ=             -2.1642
 Traceless Quadrupole moment (field-independent basis, Debye-Ang):
   XX=             -0.8554   YY=              0.7399   ZZ=              0.1155
   XY=             16.9029   XZ=              4.5844   YZ=             -2.1642
 Octapole moment (field-independent basis, Debye-Ang**2):
  XXX=            343.5013  YYY=            257.8464  ZZZ=            111.0547  XYY=            114.3262
  XXY=            101.1330  XXZ=             21.2926  XZZ=            126.4289  YZZ=             78.8884
  YYZ=             65.8003  XYZ=            -10.3904
 Hexadecapole moment (field-independent basis, Debye-Ang**3):
 XXXX=          -3223.4166 YYYY=          -1829.7601 ZZZZ=          -1207.1911 XXXY=           -492.9722
 XXXZ=           -527.5133 YYYX=           -377.5493 YYYZ=           -407.2501 ZZZX=           -556.5261
 ZZZY=           -242.1773 XXYY=          -1068.9431 XXZZ=           -742.7445 YYZZ=           -553.9350
 XXYZ=            -77.2568 YYXZ=           -210.7440 ZZXY=           -108.0986
 N-N= 1.150560099064D+03 E-N=-4.099315383987D+03  KE= 7.675830116999D+02
 D1PCM: PCM CHGder 1st derivatives, ID1Alg=3 FixD1E=F DoIter=F DoCFld=F I1PDM=0.
 Calling FoFJK, ICntrl=      2127 FMM=F ISym2X=0 I1Cent= 0 IOpClX= 0 NMat=1 NMatS=1 NMatT=0.
 -------------------------------------------------------------------
 Center     Atomic                   Forces (Hartrees/Bohr)
 Number     Number              X              Y              Z
 -------------------------------------------------------------------
      1        6          -0.000008540   -0.000000363   -0.000008137
      2        7           0.000002095    0.000017926    0.000017342
      3        8           0.000006371    0.000001164   -0.000000163
      4        6          -0.000023277   -0.000011661   -0.000016208
      5        6           0.000026692   -0.000005756   -0.000004203
      6        6           0.000019579    0.000000064   -0.000002769
      7        6           0.000001563    0.000004451    0.000001231
      8        6          -0.000005920    0.000001580    0.000000587
      9        6           0.000003154   -0.000002344   -0.000007402
     10        6           0.000006165    0.000000137    0.000009600
     11        6          -0.000015377    0.000001854    0.000002091
     12        6          -0.000010733   -0.000000196    0.000009525
     13        6           0.000004541    0.000003684   -0.000000259
     14        6          -0.000005349   -0.000008446    0.000002778
     15        6          -0.000001444    0.000001249   -0.000006046
     16        6          -0.000004908    0.000010527    0.000003836
     17        1           0.000002453    0.000001244   -0.000001687
     18        1           0.000004075   -0.000008297   -0.000001408
     19        1           0.000000862    0.000003285    0.000004176
     20        1           0.000000396   -0.000000098    0.000000236
     21        1           0.000000206    0.000001548    0.000000025
     22        1          -0.000000487   -0.000001451   -0.000000873
     23        1          -0.000000392   -0.000001800   -0.000001163
     24        1           0.000000656   -0.000000688   -0.000001258
     25        1           0.000003589   -0.000006256   -0.000006137
     26        1          -0.000004971    0.000001778    0.000001747
     27        1           0.000001207    0.000000126    0.000000859
     28        1           0.000003554    0.000000151    0.000003781
     29        9          -0.000005759   -0.000003411   -0.000000100
 -------------------------------------------------------------------
 Cartesian Forces:  Max     0.000026692 RMS     0.000007015

 GradGradGradGradGradGradGradGradGradGradGradGradGradGradGradGradGradGrad
 Berny optimization.
 FormGI is forming the generalized inverse of G from B-inverse, IUseBI=4.
 Internal  Forces:  Max     0.000014665 RMS     0.000003424
 Search for a local minimum.
 Step number   1 out of a maximum of   80 on scan point     1 out of    18
 All quantities printed in internal units (Hartrees-Bohrs-Radians)
 Mixed Optimization -- En-DIIS/RFO-DIIS
 Second derivative matrix not updated -- first step.
 ITU=  0
     Eigenvalues ---    0.00498   0.00500   0.00931   0.01495   0.01495
     Eigenvalues ---    0.01658   0.02163   0.02173   0.02181   0.02183
     Eigenvalues ---    0.02186   0.02188   0.02189   0.02190   0.02191
     Eigenvalues ---    0.02191   0.02193   0.02199   0.02205   0.02253
     Eigenvalues ---    0.02268   0.02293   0.02388   0.04884   0.06145
     Eigenvalues ---    0.06744   0.16000   0.16000   0.16000   0.16000
     Eigenvalues ---    0.16000   0.16000   0.16000   0.16000   0.16000
     Eigenvalues ---    0.16000   0.16000   0.18455   0.18975   0.22000
     Eigenvalues ---    0.22000   0.22000   0.22000   0.22000   0.22497
     Eigenvalues ---    0.23473   0.24489   0.24979   0.24993   0.25000
     Eigenvalues ---    0.30339   0.30356   0.33796   0.34449   0.35303
     Eigenvalues ---    0.35332   0.35484   0.35502   0.35504   0.35505
     Eigenvalues ---    0.35577   0.35580   0.35583   0.37275   0.42420
     Eigenvalues ---    0.42523   0.42820   0.43009   0.45965   0.46590
     Eigenvalues ---    0.46722   0.46865   0.46900   0.46930   0.46984
     Eigenvalues ---    0.47288   0.48414   0.54547   0.55586   0.95641
     Eigenvalues --- 1000.000001000.000001000.000001000.000001000.00000
     Eigenvalues --- 1000.000001000.000001000.000001000.000001000.00000
     Eigenvalues --- 1000.000001000.000001000.000001000.000001000.00000
     Eigenvalues --- 1000.000001000.000001000.000001000.000001000.00000
     Eigenvalues --- 1000.000001000.000001000.000001000.000001000.00000
     Eigenvalues --- 1000.000001000.000001000.000001000.000001000.00000
     Eigenvalues --- 1000.000001000.000001000.000001000.000001000.00000
     Eigenvalues --- 1000.000001000.000001000.000001000.000001000.00000
     Eigenvalues --- 1000.000001000.000001000.000001000.000001000.00000
     Eigenvalues --- 1000.000001000.000001000.000001000.000001000.00000
     Eigenvalues --- 1000.000001000.000001000.000001000.000001000.00000
     Eigenvalues --- 1000.000001000.000001000.000001000.000001000.00000
     Eigenvalues --- 1000.000001000.000001000.000001000.000001000.00000
     Eigenvalues --- 1000.000001000.000001000.00000
 RFO step:  Lambda=-1.80102900D-08 EMin= 4.97564924D-03
 Linear search not attempted -- first point.
 Iteration  1 RMS(Cart)=  0.00020030 RMS(Int)=  0.00000001
 Iteration  2 RMS(Cart)=  0.00000002 RMS(Int)=  0.00000000
 Iteration  1 RMS(Cart)=  0.00000000 RMS(Int)=  0.00000000
 Variable       Old X    -DE/DX   Delta X   Delta X   Delta X     New X
                                 (Linear)    (Quad)   (Total)
    R1        2.54615  -0.00000   0.00000  -0.00000  -0.00000   2.54614
    R2        2.30437   0.00000   0.00000   0.00000   0.00000   2.30437
    R3        2.07675  -0.00000   0.00000  -0.00000  -0.00000   2.07675
    R4        2.75433  -0.00000   0.00000  -0.00001  -0.00001   2.75432
    R5        1.90870   0.00000   0.00000   0.00000   0.00000   1.90870
    R6        2.87259  -0.00001   0.00000  -0.00005  -0.00005   2.87255
    R7        2.87293   0.00000   0.00000   0.00000   0.00000   2.87293
    R8        2.06580  -0.00000   0.00000  -0.00001  -0.00001   2.06579
    R9        2.63487  -0.00000   0.00000  -0.00000  -0.00000   2.63487
   R10        2.63601   0.00001   0.00000   0.00002   0.00002   2.63604
   R11        2.63052   0.00000   0.00000   0.00000   0.00000   2.63052
   R12        2.62599   0.00000   0.00000   0.00000   0.00000   2.62599
   R13        2.62987   0.00000   0.00000   0.00001   0.00001   2.62988
   R14        2.05139  -0.00000   0.00000  -0.00000  -0.00000   2.05139
   R15        2.63175  -0.00000   0.00000  -0.00001  -0.00001   2.63174
   R16        2.04867  -0.00000   0.00000  -0.00000  -0.00000   2.04867
   R17        2.63107   0.00001   0.00000   0.00001   0.00001   2.63108
   R18        2.04863   0.00000   0.00000   0.00000   0.00000   2.04863
   R19        2.63109  -0.00001   0.00000  -0.00001  -0.00001   2.63108
   R20        2.04864  -0.00000   0.00000  -0.00000  -0.00000   2.04864
   R21        2.05186  -0.00000   0.00000  -0.00000  -0.00000   2.05186
   R22        2.63335   0.00000   0.00000   0.00000   0.00000   2.63335
   R23        2.04896   0.00000   0.00000   0.00001   0.00001   2.04896
   R24        2.62829  -0.00000   0.00000  -0.00001  -0.00001   2.62828
   R25        2.04743  -0.00000   0.00000  -0.00000  -0.00000   2.04743
   R26        2.63210   0.00000   0.00000   0.00001   0.00001   2.63210
   R27        2.04749   0.00000   0.00000   0.00000   0.00000   2.04749
   R28        2.60957  -0.00000   0.00000  -0.00001  -0.00001   2.60957
   R29        2.04739  -0.00000   0.00000  -0.00000  -0.00000   2.04738
   R30        2.55537   0.00000   0.00000   0.00000   0.00000   2.55537
    A1        2.17046   0.00000   0.00000   0.00001   0.00001   2.17047
    A2        1.97559  -0.00000   0.00000   0.00000   0.00000   1.97559
    A3        2.13713  -0.00000   0.00000  -0.00001  -0.00001   2.13712
    A4        2.13062  -0.00001   0.00000  -0.00003  -0.00003   2.13059
    A5        2.07439  -0.00000   0.00000  -0.00003  -0.00003   2.07435
    A6        2.07815   0.00001   0.00000   0.00006   0.00006   2.07821
    A7        1.90152   0.00001   0.00000   0.00007   0.00007   1.90159
    A8        1.96136  -0.00001   0.00000  -0.00006  -0.00006   1.96130
    A9        1.86406   0.00000   0.00000   0.00002   0.00002   1.86408
   A10        1.96037   0.00000   0.00000   0.00000   0.00000   1.96037
   A11        1.89237  -0.00000   0.00000   0.00001   0.00001   1.89238
   A12        1.88040   0.00000   0.00000  -0.00003  -0.00003   1.88036
   A13        2.08970   0.00000   0.00000   0.00001   0.00001   2.08971
   A14        2.10912   0.00000   0.00000   0.00001   0.00001   2.10913
   A15        2.08364  -0.00000   0.00000  -0.00001  -0.00001   2.08363
   A16        2.16413  -0.00001   0.00000  -0.00003  -0.00003   2.16410
   A17        2.07465   0.00000   0.00000   0.00000   0.00000   2.07465
   A18        2.04420   0.00001   0.00000   0.00003   0.00003   2.04423
   A19        2.10134   0.00000   0.00000   0.00001   0.00001   2.10135
   A20        2.08739  -0.00000   0.00000  -0.00000  -0.00000   2.08739
   A21        2.09444  -0.00000   0.00000  -0.00000  -0.00000   2.09444
   A22        2.09475   0.00000   0.00000   0.00000   0.00000   2.09475
   A23        2.09140   0.00000   0.00000   0.00000   0.00000   2.09141
   A24        2.09703  -0.00000   0.00000  -0.00000  -0.00000   2.09702
   A25        2.09117   0.00000   0.00000   0.00000   0.00000   2.09117
   A26        2.09604  -0.00000   0.00000  -0.00001  -0.00001   2.09603
   A27        2.09597   0.00000   0.00000   0.00000   0.00000   2.09598
   A28        2.09612  -0.00000   0.00000  -0.00001  -0.00001   2.09611
   A29        2.09648  -0.00000   0.00000  -0.00000  -0.00000   2.09648
   A30        2.09057   0.00000   0.00000   0.00001   0.00001   2.09058
   A31        2.09933   0.00000   0.00000   0.00001   0.00001   2.09934
   A32        2.09225  -0.00000   0.00000  -0.00001  -0.00001   2.09224
   A33        2.09159  -0.00000   0.00000   0.00000   0.00000   2.09159
   A34        2.11107  -0.00000   0.00000  -0.00002  -0.00002   2.11105
   A35        2.07821  -0.00000   0.00000  -0.00003  -0.00003   2.07818
   A36        2.09391   0.00001   0.00000   0.00005   0.00005   2.09395
   A37        2.09737  -0.00000   0.00000  -0.00001  -0.00001   2.09736
   A38        2.08954   0.00000   0.00000   0.00001   0.00001   2.08955
   A39        2.09628  -0.00000   0.00000  -0.00000  -0.00000   2.09628
   A40        2.09398   0.00001   0.00000   0.00003   0.00003   2.09400
   A41        2.10170  -0.00000   0.00000  -0.00001  -0.00001   2.10169
   A42        2.08751  -0.00000   0.00000  -0.00002  -0.00002   2.08749
   A43        2.06489  -0.00000   0.00000  -0.00002  -0.00002   2.06487
   A44        2.12977  -0.00000   0.00000  -0.00001  -0.00001   2.12976
   A45        2.08853   0.00001   0.00000   0.00003   0.00003   2.08856
   A46        2.15486  -0.00000   0.00000  -0.00001  -0.00001   2.15485
   A47        2.05768  -0.00001   0.00000  -0.00002  -0.00002   2.05766
   A48        2.07064   0.00001   0.00000   0.00003   0.00003   2.07067
    D1        0.01976   0.00000   0.00000   0.00000  -0.00000   0.01976
    D2       -3.13032   0.00000   0.00000  -0.00014  -0.00014  -3.13046
    D3       -3.11915   0.00000   0.00000   0.00005   0.00005  -3.11910
    D4        0.01395  -0.00000   0.00000  -0.00009  -0.00009   0.01387
    D5        2.74145  -0.00000   0.00000  -0.00015  -0.00015   2.74130
    D6       -1.35759  -0.00000   0.00000  -0.00014  -0.00014  -1.35773
    D7        0.70081  -0.00001   0.00000  -0.00020  -0.00020   0.70061
    D8       -0.39163   0.00000   0.00000  -0.00001  -0.00001  -0.39164
    D9        1.79251   0.00000   0.00000  -0.00000  -0.00000   1.79251
   D10       -2.43227  -0.00000   0.00000  -0.00006  -0.00006  -2.43233
   D11       -1.65429  -0.00001   0.00000  -0.00034  -0.00034  -1.65463
   D12        1.44631  -0.00001   0.00000  -0.00028  -0.00028   1.44602
   D13        2.44417  -0.00000   0.00000  -0.00032  -0.00032   2.44385
   D14       -0.73842   0.00000   0.00000  -0.00026  -0.00026  -0.73868
   D15        0.36825   0.00000   0.00000  -0.00028  -0.00028   0.36797
   D16       -2.81435   0.00000   0.00000  -0.00022  -0.00022  -2.81457
   D17       -0.26201  -0.00000   0.00000  -0.00009  -0.00009  -0.26210
   D18        2.90227  -0.00000   0.00000   0.00009   0.00009   2.90236
   D19        1.88953   0.00000   0.00000  -0.00005  -0.00005   1.88948
   D20       -1.22937   0.00000   0.00000   0.00013   0.00013  -1.22924
   D21       -2.31072  -0.00000   0.00000  -0.00006  -0.00006  -2.31078
   D22        0.85357   0.00000   0.00000   0.00012   0.00012   0.85368
   D23        3.10315   0.00000   0.00000   0.00005   0.00005   3.10320
   D24       -0.04291   0.00000   0.00000   0.00006   0.00006  -0.04285
   D25        0.00196  -0.00000   0.00000  -0.00001  -0.00001   0.00195
   D26        3.13908   0.00000   0.00000  -0.00000  -0.00000   3.13908
   D27       -3.09710  -0.00000   0.00000  -0.00004  -0.00004  -3.09714
   D28        0.05092  -0.00000   0.00000  -0.00003  -0.00003   0.05089
   D29        0.00363   0.00000   0.00000   0.00002   0.00002   0.00366
   D30       -3.13153   0.00000   0.00000   0.00003   0.00003  -3.13150
   D31       -3.11641   0.00000   0.00000   0.00008   0.00008  -3.11633
   D32        0.02735   0.00000   0.00000   0.00019   0.00019   0.02754
   D33        0.00286  -0.00000   0.00000  -0.00010  -0.00010   0.00276
   D34       -3.13657   0.00000   0.00000   0.00001   0.00001  -3.13656
   D35        3.12047   0.00000   0.00000   0.00004   0.00004   3.12051
   D36       -0.02188   0.00000   0.00000  -0.00002  -0.00002  -0.02191
   D37        0.00001   0.00000   0.00000   0.00021   0.00021   0.00022
   D38        3.14085   0.00000   0.00000   0.00015   0.00015   3.14099
   D39       -0.00481  -0.00000   0.00000  -0.00001  -0.00001  -0.00482
   D40        3.13417  -0.00000   0.00000  -0.00001  -0.00001   3.13416
   D41        3.14127  -0.00000   0.00000  -0.00001  -0.00001   3.14126
   D42       -0.00293  -0.00000   0.00000  -0.00002  -0.00002  -0.00295
   D43        0.00206   0.00000   0.00000   0.00001   0.00001   0.00207
   D44        3.13994   0.00000   0.00000   0.00001   0.00001   3.13995
   D45       -3.13691   0.00000   0.00000   0.00002   0.00002  -3.13690
   D46        0.00096   0.00000   0.00000   0.00002   0.00002   0.00098
   D47        0.00351   0.00000   0.00000   0.00000   0.00000   0.00352
   D48        3.13890  -0.00000   0.00000  -0.00001  -0.00001   3.13889
   D49       -3.13436  -0.00000   0.00000  -0.00000  -0.00000  -3.13436
   D50        0.00102  -0.00000   0.00000  -0.00001  -0.00001   0.00101
   D51       -0.00638  -0.00000   0.00000  -0.00002  -0.00002  -0.00640
   D52        3.12879  -0.00000   0.00000  -0.00003  -0.00003   3.12875
   D53        3.14140  -0.00000   0.00000  -0.00001  -0.00001   3.14139
   D54       -0.00662  -0.00000   0.00000  -0.00002  -0.00002  -0.00664
   D55       -0.00278  -0.00000   0.00000  -0.00004  -0.00004  -0.00282
   D56        3.14100  -0.00000   0.00000  -0.00005  -0.00005   3.14095
   D57        3.13663  -0.00000   0.00000  -0.00015  -0.00015   3.13648
   D58       -0.00278  -0.00000   0.00000  -0.00016  -0.00016  -0.00295
   D59       -0.00025   0.00000   0.00000   0.00008   0.00008  -0.00017
   D60       -3.13915   0.00000   0.00000   0.00009   0.00009  -3.13906
   D61        3.13915   0.00000   0.00000   0.00010   0.00010   3.13925
   D62        0.00025   0.00000   0.00000   0.00010   0.00010   0.00035
   D63        0.00300   0.00000   0.00000   0.00002   0.00002   0.00302
   D64       -3.13830   0.00000   0.00000   0.00002   0.00002  -3.13828
   D65       -3.14126   0.00000   0.00000   0.00001   0.00001  -3.14125
   D66        0.00062   0.00000   0.00000   0.00001   0.00001   0.00063
   D67       -0.00293  -0.00000   0.00000  -0.00017  -0.00017  -0.00310
   D68        3.13943  -0.00000   0.00000  -0.00010  -0.00010   3.13932
   D69        3.13837  -0.00000   0.00000  -0.00017  -0.00017   3.13821
   D70       -0.00245  -0.00000   0.00000  -0.00011  -0.00011  -0.00256
         Item               Value     Threshold  Converged?
 Maximum Force            0.000015     0.002500     YES
 RMS     Force            0.000003     0.001667     YES
 Maximum Displacement     0.001001     0.010000     YES
 RMS     Displacement     0.000200     0.006667     YES
 Predicted change in Energy=-9.005155D-09
 Optimization completed.
    -- Stationary point found.
                           ----------------------------
                           !   Optimized Parameters   !
                           ! (Angstroms and Degrees)  !
 --------------------------                            --------------------------
 ! Name  Definition              Value          Derivative Info.                !
 --------------------------------------------------------------------------------
 ! R1    R(1,2)                  1.3474         -DE/DX =    0.0                 !
 ! R2    R(1,3)                  1.2194         -DE/DX =    0.0                 !
 ! R3    R(1,17)                 1.099          -DE/DX =    0.0                 !
 ! R4    R(2,4)                  1.4575         -DE/DX =    0.0                 !
 ! R5    R(2,18)                 1.01           -DE/DX =    0.0                 !
 ! R6    R(4,5)                  1.5201         -DE/DX =    0.0                 !
 ! R7    R(4,6)                  1.5203         -DE/DX =    0.0                 !
 ! R8    R(4,19)                 1.0932         -DE/DX =    0.0                 !
 ! R9    R(5,7)                  1.3943         -DE/DX =    0.0                 !
 ! R10   R(5,11)                 1.3949         -DE/DX =    0.0                 !
 ! R11   R(6,12)                 1.392          -DE/DX =    0.0                 !
 ! R12   R(6,16)                 1.3896         -DE/DX =    0.0                 !
 ! R13   R(7,8)                  1.3917         -DE/DX =    0.0                 !
 ! R14   R(7,20)                 1.0855         -DE/DX =    0.0                 !
 ! R15   R(8,9)                  1.3927         -DE/DX =    0.0                 !
 ! R16   R(8,21)                 1.0841         -DE/DX =    0.0                 !
 ! R17   R(9,10)                 1.3923         -DE/DX =    0.0                 !
 ! R18   R(9,22)                 1.0841         -DE/DX =    0.0                 !
 ! R19   R(10,11)                1.3923         -DE/DX =    0.0                 !
 ! R20   R(10,23)                1.0841         -DE/DX =    0.0                 !
 ! R21   R(11,24)                1.0858         -DE/DX =    0.0                 !
 ! R22   R(12,13)                1.3935         -DE/DX =    0.0                 !
 ! R23   R(12,25)                1.0843         -DE/DX =    0.0                 !
 ! R24   R(13,14)                1.3908         -DE/DX =    0.0                 !
 ! R25   R(13,26)                1.0835         -DE/DX =    0.0                 !
 ! R26   R(14,15)                1.3928         -DE/DX =    0.0                 !
 ! R27   R(14,27)                1.0835         -DE/DX =    0.0                 !
 ! R28   R(15,16)                1.3809         -DE/DX =    0.0                 !
 ! R29   R(15,28)                1.0834         -DE/DX =    0.0                 !
 ! R30   R(16,29)                1.3522         -DE/DX =    0.0                 !
 ! A1    A(2,1,3)              124.358          -DE/DX =    0.0                 !
 ! A2    A(2,1,17)             113.193          -DE/DX =    0.0                 !
 ! A3    A(3,1,17)             122.4488         -DE/DX =    0.0                 !
 ! A4    A(1,2,4)              122.0757         -DE/DX =    0.0                 !
 ! A5    A(1,2,18)             118.8535         -DE/DX =    0.0                 !
 ! A6    A(4,2,18)             119.069          -DE/DX =    0.0                 !
 ! A7    A(2,4,5)              108.9489         -DE/DX =    0.0                 !
 ! A8    A(2,4,6)              112.3779         -DE/DX =    0.0                 !
 ! A9    A(2,4,19)             106.8026         -DE/DX =    0.0                 !
 ! A10   A(5,4,6)              112.3207         -DE/DX =    0.0                 !
 ! A11   A(5,4,19)             108.4248         -DE/DX =    0.0                 !
 ! A12   A(6,4,19)             107.7387         -DE/DX =    0.0                 !
 ! A13   A(4,5,7)              119.7312         -DE/DX =    0.0                 !
 ! A14   A(4,5,11)             120.8437         -DE/DX =    0.0                 !
 ! A15   A(7,5,11)             119.384          -DE/DX =    0.0                 !
 ! A16   A(4,6,12)             123.9954         -DE/DX =    0.0                 !
 ! A17   A(4,6,16)             118.8685         -DE/DX =    0.0                 !
 ! A18   A(12,6,16)            117.124          -DE/DX =    0.0                 !
 ! A19   A(5,7,8)              120.398          -DE/DX =    0.0                 !
 ! A20   A(5,7,20)             119.5988         -DE/DX =    0.0                 !
 ! A21   A(8,7,20)             120.0027         -DE/DX =    0.0                 !
 ! A22   A(7,8,9)              120.0204         -DE/DX =    0.0                 !
 ! A23   A(7,8,21)             119.8286         -DE/DX =    0.0                 !
 ! A24   A(9,8,21)             120.1508         -DE/DX =    0.0                 !
 ! A25   A(8,9,10)             119.815          -DE/DX =    0.0                 !
 ! A26   A(8,9,22)             120.0943         -DE/DX =    0.0                 !
 ! A27   A(10,9,22)            120.0904         -DE/DX =    0.0                 !
 ! A28   A(9,10,11)            120.0987         -DE/DX =    0.0                 !
 ! A29   A(9,10,23)            120.1197         -DE/DX =    0.0                 !
 ! A30   A(11,10,23)           119.7807         -DE/DX =    0.0                 !
 ! A31   A(5,11,10)            120.2829         -DE/DX =    0.0                 !
 ! A32   A(5,11,24)            119.877          -DE/DX =    0.0                 !
 ! A33   A(10,11,24)           119.8391         -DE/DX =    0.0                 !
 ! A34   A(6,12,13)            120.9554         -DE/DX =    0.0                 !
 ! A35   A(6,12,25)            119.0724         -DE/DX =    0.0                 !
 ! A36   A(13,12,25)           119.9721         -DE/DX =    0.0                 !
 ! A37   A(12,13,14)           120.1702         -DE/DX =    0.0                 !
 ! A38   A(12,13,26)           119.7217         -DE/DX =    0.0                 !
 ! A39   A(14,13,26)           120.108          -DE/DX =    0.0                 !
 ! A40   A(13,14,15)           119.976          -DE/DX =    0.0                 !
 ! A41   A(13,14,27)           120.4183         -DE/DX =    0.0                 !
 ! A42   A(15,14,27)           119.6055         -DE/DX =    0.0                 !
 ! A43   A(14,15,16)           118.3093         -DE/DX =    0.0                 !
 ! A44   A(14,15,28)           122.0269         -DE/DX =    0.0                 !
 ! A45   A(16,15,28)           119.6638         -DE/DX =    0.0                 !
 ! A46   A(6,16,15)            123.4646         -DE/DX =    0.0                 !
 ! A47   A(6,16,29)            117.8965         -DE/DX =    0.0                 !
 ! A48   A(15,16,29)           118.6388         -DE/DX =    0.0                 !
 ! D1    D(3,1,2,4)              1.1324         -DE/DX =    0.0                 !
 ! D2    D(3,1,2,18)          -179.3539         -DE/DX =    0.0                 !
 ! D3    D(17,1,2,4)          -178.7141         -DE/DX =    0.0                 !
 ! D4    D(17,1,2,18)            0.7995         -DE/DX =    0.0                 !
 ! D5    D(1,2,4,5)            157.0737         -DE/DX =    0.0                 !
 ! D6    D(1,2,4,6)            -77.7839         -DE/DX =    0.0                 !
 ! D7    D(1,2,4,19)            40.1537         -DE/DX =    0.0                 !
 ! D8    D(18,2,4,5)           -22.4389         -DE/DX =    0.0                 !
 ! D9    D(18,2,4,6)           102.7034         -DE/DX =    0.0                 !
 ! D10   D(18,2,4,19)         -139.3589         -DE/DX =    0.0                 !
 ! D11   D(2,4,5,7)            -94.7836         -DE/DX =    0.0                 !
 ! D12   D(2,4,5,11)            82.8673         -DE/DX =    0.0                 !
 ! D13   D(6,4,5,7)            140.0407         -DE/DX =    0.0                 !
 ! D14   D(6,4,5,11)           -42.3084         -DE/DX =    0.0                 !
 ! D15   D(19,4,5,7)            21.0989         -DE/DX =    0.0                 !
 ! D16   D(19,4,5,11)         -161.2502         -DE/DX =    0.0                 !
 ! D17   D(2,4,6,12)           -15.0121         -DE/DX =    0.0                 !
 ! D18   D(2,4,6,16)           166.288          -DE/DX =    0.0                 !
 ! D19   D(5,4,6,12)           108.2621         -DE/DX =    0.0                 !
 ! D20   D(5,4,6,16)           -70.4378         -DE/DX =    0.0                 !
 ! D21   D(19,4,6,12)         -132.3943         -DE/DX =    0.0                 !
 ! D22   D(19,4,6,16)           48.9057         -DE/DX =    0.0                 !
 ! D23   D(4,5,7,8)            177.7975         -DE/DX =    0.0                 !
 ! D24   D(4,5,7,20)            -2.4586         -DE/DX =    0.0                 !
 ! D25   D(11,5,7,8)             0.1121         -DE/DX =    0.0                 !
 ! D26   D(11,5,7,20)          179.856          -DE/DX =    0.0                 !
 ! D27   D(4,5,11,10)         -177.4508         -DE/DX =    0.0                 !
 ! D28   D(4,5,11,24)            2.9175         -DE/DX =    0.0                 !
 ! D29   D(7,5,11,10)            0.2082         -DE/DX =    0.0                 !
 ! D30   D(7,5,11,24)         -179.4236         -DE/DX =    0.0                 !
 ! D31   D(4,6,12,13)         -178.5569         -DE/DX =    0.0                 !
 ! D32   D(4,6,12,25)            1.5672         -DE/DX =    0.0                 !
 ! D33   D(16,6,12,13)           0.1639         -DE/DX =    0.0                 !
 ! D34   D(16,6,12,25)        -179.712          -DE/DX =    0.0                 !
 ! D35   D(4,6,16,15)          178.7898         -DE/DX =    0.0                 !
 ! D36   D(4,6,16,29)           -1.2538         -DE/DX =    0.0                 !
 ! D37   D(12,6,16,15)           0.0008         -DE/DX =    0.0                 !
 ! D38   D(12,6,16,29)         179.9572         -DE/DX =    0.0                 !
 ! D39   D(5,7,8,9)             -0.2756         -DE/DX =    0.0                 !
 ! D40   D(5,7,8,21)           179.575          -DE/DX =    0.0                 !
 ! D41   D(20,7,8,9)           179.9816         -DE/DX =    0.0                 !
 ! D42   D(20,7,8,21)           -0.1679         -DE/DX =    0.0                 !
 ! D43   D(7,8,9,10)             0.1181         -DE/DX =    0.0                 !
 ! D44   D(7,8,9,22)           179.9051         -DE/DX =    0.0                 !
 ! D45   D(21,8,9,10)         -179.732          -DE/DX =    0.0                 !
 ! D46   D(21,8,9,22)            0.055          -DE/DX =    0.0                 !
 ! D47   D(8,9,10,11)            0.2012         -DE/DX =    0.0                 !
 ! D48   D(8,9,10,23)          179.8456         -DE/DX =    0.0                 !
 ! D49   D(22,9,10,11)        -179.5858         -DE/DX =    0.0                 !
 ! D50   D(22,9,10,23)           0.0586         -DE/DX =    0.0                 !
 ! D51   D(9,10,11,5)           -0.3656         -DE/DX =    0.0                 !
 ! D52   D(9,10,11,24)         179.2663         -DE/DX =    0.0                 !
 ! D53   D(23,10,11,5)         179.9888         -DE/DX =    0.0                 !
 ! D54   D(23,10,11,24)         -0.3793         -DE/DX =    0.0                 !
 ! D55   D(6,12,13,14)          -0.1591         -DE/DX =    0.0                 !
 ! D56   D(6,12,13,26)         179.9659         -DE/DX =    0.0                 !
 ! D57   D(25,12,13,14)        179.7156         -DE/DX =    0.0                 !
 ! D58   D(25,12,13,26)         -0.1593         -DE/DX =    0.0                 !
 ! D59   D(12,13,14,15)         -0.0143         -DE/DX =    0.0                 !
 ! D60   D(12,13,14,27)       -179.8602         -DE/DX =    0.0                 !
 ! D61   D(26,13,14,15)        179.8602         -DE/DX =    0.0                 !
 ! D62   D(26,13,14,27)          0.0143         -DE/DX =    0.0                 !
 ! D63   D(13,14,15,16)          0.1719         -DE/DX =    0.0                 !
 ! D64   D(13,14,15,28)       -179.8114         -DE/DX =    0.0                 !
 ! D65   D(27,14,15,16)       -179.981          -DE/DX =    0.0                 !
 ! D66   D(27,14,15,28)          0.0358         -DE/DX =    0.0                 !
 ! D67   D(14,15,16,6)          -0.1681         -DE/DX =    0.0                 !
 ! D68   D(14,15,16,29)        179.8758         -DE/DX =    0.0                 !
 ! D69   D(28,15,16,6)         179.8156         -DE/DX =    0.0                 !
 ! D70   D(28,15,16,29)         -0.1405         -DE/DX =    0.0                 !
 --------------------------------------------------------------------------------
 Iteration  1 RMS(Cart)=  0.01389767 RMS(Int)=  0.02051627
 Iteration  2 RMS(Cart)=  0.00849158 RMS(Int)=  0.01825464
 Iteration  3 RMS(Cart)=  0.00210639 RMS(Int)=  0.01815657
 Iteration  4 RMS(Cart)=  0.00005779 RMS(Int)=  0.01815652
 Iteration  5 RMS(Cart)=  0.00000294 RMS(Int)=  0.01815651
 Iteration  6 RMS(Cart)=  0.00000015 RMS(Int)=  0.01815651
 Iteration  1 RMS(Cart)=  0.00983235 RMS(Int)=  0.00729608
 Iteration  2 RMS(Cart)=  0.00401482 RMS(Int)=  0.00812124
 Iteration  3 RMS(Cart)=  0.00162860 RMS(Int)=  0.00885303
 Iteration  4 RMS(Cart)=  0.00065912 RMS(Int)=  0.00919692
 Iteration  5 RMS(Cart)=  0.00026652 RMS(Int)=  0.00934267
 Iteration  6 RMS(Cart)=  0.00010774 RMS(Int)=  0.00940262
 Iteration  7 RMS(Cart)=  0.00004354 RMS(Int)=  0.00942701
 Iteration  8 RMS(Cart)=  0.00001760 RMS(Int)=  0.00943690
 Iteration  9 RMS(Cart)=  0.00000711 RMS(Int)=  0.00944090
 Iteration 10 RMS(Cart)=  0.00000287 RMS(Int)=  0.00944251
 Iteration 11 RMS(Cart)=  0.00000116 RMS(Int)=  0.00944317
 Iteration 12 RMS(Cart)=  0.00000047 RMS(Int)=  0.00944343
 GradGradGradGradGradGradGradGradGradGradGradGradGradGradGradGradGradGrad

                          Input orientation:                          
 ---------------------------------------------------------------------
 Center     Atomic      Atomic             Coordinates (Angstroms)
 Number     Number       Type             X           Y           Z
 ---------------------------------------------------------------------
      1          6           0        0.083244   -3.789323   -0.221795
      2          7           0       -1.039954   -3.046482   -0.173761
      3          8           0        1.195273   -3.320976   -0.413268
      4          6           0       -1.114364   -1.721047   -0.775474
      5          6           0       -2.559944   -1.425077   -1.140661
      6          6           0       -0.512267   -0.646380    0.115511
      7          6           0       -3.013755   -1.684915   -2.433195
      8          6           0       -4.345549   -1.462154   -2.770029
      9          6           0       -5.235581   -0.982314   -1.812381
     10          6           0       -4.788388   -0.724267   -0.519339
     11          6           0       -3.454204   -0.941301   -0.185627
     12          6           0       -0.227494   -0.824876    1.466339
     13          6           0        0.297277    0.214701    2.231690
     14          6           0        0.548382    1.452958    1.650254
     15          6           0        0.275300    1.655817    0.299585
     16          6           0       -0.247383    0.604850   -0.427893
     17          1           0       -0.056194   -4.791991    0.206145
     18          1           0       -1.886637   -3.457047    0.193565
     19          1           0       -0.526124   -1.758450   -1.696120
     20          1           0       -2.320311   -2.059241   -3.179806
     21          1           0       -4.686919   -1.660792   -3.779633
     22          1           0       -6.272937   -0.806917   -2.073873
     23          1           0       -5.476403   -0.348277    0.229342
     24          1           0       -3.107328   -0.727315    0.820772
     25          1           0       -0.417581   -1.790338    1.921730
     26          1           0        0.510940    0.053925    3.281628
     27          1           0        0.958542    2.263340    2.241008
     28          1           0        0.460795    2.605494   -0.187778
     29          9           0       -0.517539    0.795199   -1.739133
 ---------------------------------------------------------------------
                    Distance matrix (angstroms):
                    1          2          3          4          5
     1  C    0.000000
     2  N    1.347477   0.000000
     3  O    1.221728   2.264719   0.000000
     4  C    2.453282   1.457524   2.832912   0.000000
     5  C    3.663388   2.423679   4.269097   1.520086   0.000000
     6  C    3.216598   2.474394   3.216950   1.520291   2.525336
     7  C    4.348589   3.294662   4.946991   2.521315   1.394311
     8  C    5.614572   4.491955   6.301607   3.806026   2.417561
     9  C    6.220865   4.954710   6.984465   4.313390   2.793972
    10  C    5.763323   4.422992   6.523676   3.815445   2.417258
    11  C    4.541594   3.203206   5.228031   2.535897   1.394930
    12  C    3.425537   2.878464   3.433323   2.572039   3.549228
    13  C    4.700810   4.267283   4.505909   3.844852   4.714376
    14  C    5.585914   5.108307   5.240900   4.327029   5.072868
    15  C    5.473415   4.905667   5.111064   3.806590   4.427734
    16  C    4.411411   3.744994   4.182532   2.506444   3.158573
    17  H    1.099054   2.039342   2.028233   3.393229   4.406672
    18  H    2.040432   1.010130   3.144031   2.132871   2.522380
    19  H    2.582520   2.059278   2.655260   1.093167   2.134501
    20  H    4.185700   3.413249   4.648122   2.710996   2.148883
    21  H    6.320072   5.312514   6.977737   4.668164   3.397611
    22  H    7.261265   6.000849   8.053091   5.397439   3.878057
    23  H    6.553929   5.208155   7.332199   4.682043   3.397372
    24  H    4.543412   3.262157   5.173230   2.739965   2.152609
    25  H    2.973461   2.521177   3.224340   2.786614   3.755180
    26  H    5.217993   4.894641   5.050794   4.717225   5.583406
    27  H    6.592896   6.165980   6.187553   5.410308   6.117177
    28  H    6.406043   5.847844   5.976065   4.641710   5.126242
    29  F    4.866323   4.181127   4.651294   2.759770   3.075583
                    6          7          8          9         10
     6  C    0.000000
     7  C    3.719127   0.000000
     8  C    4.866814   1.391673   0.000000
     9  C    5.112662   2.411550   1.392658   0.000000
    10  C    4.323691   2.781189   2.409604   1.392310   0.000000
    11  C    2.971978   2.408012   2.782970   2.412740   1.392305
    12  C    1.392010   4.869218   5.942333   5.987966   4.975419
    13  C    2.423847   6.027656   7.027438   6.957002   5.857799
    14  C    2.808492   6.261759   7.210225   7.167609   6.158616
    15  C    2.440134   5.426459   6.363687   6.464514   5.654765
    16  C    1.389614   4.113037   5.152968   5.414612   4.732403
    17  H    4.171608   5.036587   6.192253   6.739001   6.282226
    18  H    3.129670   3.363141   4.336904   4.622072   4.049256
    19  H    2.125770   2.595572   3.978577   4.774399   4.541061
    20  H    4.015510   1.085547   2.150818   3.395353   3.866735
    21  H    5.799043   2.147779   1.084108   2.152079   3.393655
    22  H    6.164779   3.394446   2.151464   1.084089   2.151114
    23  H    4.974381   3.865273   3.393491   2.151425   1.084092
    24  H    2.690406   3.393238   3.868726   3.395288   2.149854
    25  H    2.140101   5.071155   6.127744   6.148953   5.118524
    26  H    3.400246   6.935866   7.906108   7.748885   6.567786
    27  H    3.891977   7.294932   8.192874   8.082784   7.040775
    28  H    3.407861   5.960034   6.805492   6.925345   6.225043
    29  F    2.349017   3.586611   4.562023   5.042305   4.694339
                   11         12         13         14         15
    11  C    0.000000
    12  C    3.626873   0.000000
    13  C    4.610138   1.393509   0.000000
    14  C    5.012348   2.413366   1.390828   0.000000
    15  C    4.570520   2.787105   2.410462   1.392850   0.000000
    16  C    3.568330   2.373315   2.742672   2.381433   1.380925
    17  H    5.150512   4.165986   5.412462   6.438195   6.457000
    18  H    2.988316   3.361701   4.733410   5.670927   5.552170
    19  H    3.394550   3.310874   4.472025   4.760874   4.035138
    20  H    3.391255   5.243111   6.427043   6.625287   5.713582
    21  H    3.867058   6.935810   8.030922   8.160116   7.229352
    22  H    3.395407   7.005770   7.921445   8.093612   7.387677
    23  H    2.147828   5.413719   6.136915   6.446818   6.091256
    24  H    1.085796   2.952917   3.803869   4.336570   4.170506
    25  H    3.792479   1.084265   2.151111   3.394960   3.871359
    26  H    5.360476   2.147754   1.083453   2.149436   3.393252
    27  H    5.969138   3.397627   2.152737   1.083485   2.145932
    28  H    5.282705   3.870050   3.405357   2.171260   1.083429
    29  F    3.748708   3.603307   4.094916   3.613416   2.350665
                   16         17         18         19         20
    16  C    0.000000
    17  H    5.437320   0.000000
    18  H    4.424067   2.265559   0.000000
    19  H    2.696531   3.611346   2.882210   0.000000
    20  H    4.355163   4.904978   3.677168   2.347532   0.000000
    21  H    6.006395   6.865454   5.182125   4.654329   2.473740
    22  H    6.403877   7.728337   5.603935   5.837291   4.291230
    23  H    5.355657   7.008980   4.748910   5.495566   4.950818
    24  H    3.393098   5.119452   3.055309   3.749747   4.289295
    25  H    3.359557   3.476170   2.814712   3.619619   5.451455
    26  H    3.826109   5.767421   5.254658   5.397979   7.364210
    27  H    3.365691   7.412696   6.708941   5.820653   7.669473
    28  H    2.135825   7.425985   6.512316   4.721558   6.200527
    29  F    1.352245   5.934108   4.867376   2.554025   3.670607
                   21         22         23         24         25
    21  H    0.000000
    22  H    2.480761   0.000000
    23  H    4.291603   2.479842   0.000000
    24  H    4.952799   4.290267   2.471027   0.000000
    25  H    7.123874   7.156617   5.525884   3.094652   0.000000
    26  H    8.934171   8.685818   6.732495   4.444998   2.472403
    27  H    9.138827   8.963200   7.230204   5.243318   4.292780
    28  H    7.589571   7.781070   6.644476   4.985608   4.954282
    29  F    5.251597   5.983597   5.456442   3.946919   4.482958
                   26         27         28         29
    26  H    0.000000
    27  H    2.482892   0.000000
    28  H    4.306947   2.502763   0.000000
    29  F    5.178348   4.491745   2.577015   0.000000
 Symmetry turned off by external request.
 Stoichiometry    C14H12FNO
 Framework group  C1[X(C14H12FNO)]
 Deg. of freedom    81
 Full point group                 C1      NOp   1
 Rotational constants (GHZ):           0.6504937           0.3807991           0.3014765
 Standard basis: 6-311+G(d) (5D, 7F)
   410 basis functions,   672 primitive gaussians,   427 cartesian basis functions
    60 alpha electrons       60 beta electrons
       nuclear repulsion energy      1151.0508387985 Hartrees.
 NAtoms=   29 NActive=   29 NUniq=   29 SFac= 1.00D+00 NAtFMM=   60 NAOKFM=F Big=F
 Integral buffers will be    131072 words long.
 Raffenetti 2 integral format.
 Two-electron integral symmetry is turned off.
 ------------------------------------------------------------------------------
 Polarizable Continuum Model (PCM)
 =================================
 Model                : PCM.
 Atomic radii         : UFF (Universal Force Field).
 Polarization charges : Total charges.
 Charge compensation  : None.
 Solution method      : On-the-fly selection.
 Cavity type          : Scaled VdW (van der Waals Surface) (Alpha=1.100).
 Cavity algorithm     : GePol (No added spheres)
                        Default sphere list used, NSphG=   29.
                        Lebedev-Laikov grids with approx.  5.0 points / Ang**2.
                        Smoothing algorithm: York/Karplus (Gamma=1.0000).
                        Polarization charges: spherical gaussians, with
                                              point-specific exponents (IZeta= 3).
                        Self-potential: point-specific (ISelfS= 7).
                        Self-field    : sphere-specific E.n sum rule (ISelfD= 2).
 1st derivatives      : Analytical E(r).r(x)/FMM algorithm (CHGder, D1EAlg=3).
                        Cavity 1st derivative terms included.
 Solvent              : DiMethylSulfoxide, Eps=  46.826000 Eps(inf)=   2.007889
 ------------------------------------------------------------------------------
 One-electron integrals computed using PRISM.
 NBasis=   410 RedAO= T EigKep=  1.03D-06  NBF=   410
 NBsUse=   409 1.00D-06 EigRej=  8.52D-07 NBFU=   409
 Initial guess from the checkpoint file:  "/home/aikhl/works/aikhl/Gau-17228.chk"
 B after Tr=     0.000835    0.010287    0.017487
         Rot=    0.999994    0.002951    0.001935   -0.000044 Ang=   0.40 deg.
 ExpMin= 4.38D-02 ExpMax= 1.14D+04 ExpMxC= 1.72D+03 IAcc=3 IRadAn=         5 AccDes= 0.00D+00
 Harris functional with IExCor= 1009 and IRadAn=       5 diagonalized for initial guess.
 HarFok:  IExCor= 1009 AccDes= 0.00D+00 IRadAn=         5 IDoV= 1 UseB2=F ITyADJ=14
 ICtDFT=  3500011 ScaDFX=  1.000000  1.000000  1.000000  1.000000
 FoFCou: FMM=F IPFlag=           0 FMFlag=      100000 FMFlg1=           0
         NFxFlg=           0 DoJE=T BraDBF=F KetDBF=T FulRan=T
         wScrn=  0.000000 ICntrl=       500 IOpCl=  0 I1Cent=   200000004 NGrid=           0
         NMat0=    1 NMatS0=      1 NMatT0=    0 NMatD0=    1 NMtDS0=    0 NMtDT0=    0
 Symmetry not used in FoFCou.
 Requested convergence on RMS density matrix=1.00D-08 within 128 cycles.
 Requested convergence on MAX density matrix=1.00D-06.
 Requested convergence on             energy=1.00D-06.
 No special actions if energy rises.
 Inv3:  Mode=1 IEnd=    15759792.
 Iteration    1 A*A^-1 deviation from unit magnitude is 8.66D-15 for    268.
 Iteration    1 A*A^-1 deviation from orthogonality  is 2.68D-15 for   1387    170.
 Iteration    1 A^-1*A deviation from unit magnitude is 7.77D-15 for    268.
 Iteration    1 A^-1*A deviation from orthogonality  is 2.93D-15 for   2258   1122.
 Error on total polarization charges =  0.01573
 SCF Done:  E(RM062X) =  -770.434201612     A.U. after   14 cycles
            NFock= 14  Conv=0.96D-08     -V/T= 2.0037
 D1PCM: PCM CHGder 1st derivatives, ID1Alg=3 FixD1E=F DoIter=F DoCFld=F I1PDM=0.
 Calling FoFJK, ICntrl=      2127 FMM=F ISym2X=0 I1Cent= 0 IOpClX= 0 NMat=1 NMatS=1 NMatT=0.
 -------------------------------------------------------------------
 Center     Atomic                   Forces (Hartrees/Bohr)
 Number     Number              X              Y              Z
 -------------------------------------------------------------------
      1        6           0.007463040    0.011276020    0.038883448
      2        7          -0.004878742   -0.002057087   -0.010677575
      3        8          -0.002271518   -0.005706877   -0.017556816
      4        6           0.001119525    0.002224445    0.002764957
      5        6           0.000106508    0.000256107   -0.000167963
      6        6          -0.000315451    0.000583610   -0.000258762
      7        6          -0.000011408    0.000011989    0.000016214
      8        6          -0.000006029   -0.000008998   -0.000013743
      9        6          -0.000000191   -0.000005208   -0.000005015
     10        6           0.000009070   -0.000027708   -0.000014355
     11        6           0.000021127    0.000012946    0.000065129
     12        6          -0.000170431   -0.000028522    0.000062063
     13        6          -0.000156251   -0.000144314   -0.000091028
     14        6           0.000050009    0.000133717   -0.000096358
     15        6           0.000105539    0.000112943    0.000061385
     16        6          -0.000020951   -0.000247074    0.000421695
     17        1          -0.000875745   -0.004131804   -0.009004272
     18        1          -0.000379774   -0.002290203   -0.003683377
     19        1           0.000159279    0.000293366   -0.000091631
     20        1           0.000003605   -0.000007777   -0.000022165
     21        1           0.000001057    0.000005787   -0.000001033
     22        1           0.000001784   -0.000003214   -0.000002103
     23        1           0.000003064   -0.000002623    0.000000882
     24        1           0.000012946   -0.000005041   -0.000022555
     25        1           0.000053530   -0.000334346   -0.000339180
     26        1           0.000022519    0.000000202    0.000017076
     27        1           0.000006957    0.000019670    0.000001503
     28        1          -0.000007611    0.000027128    0.000013877
     29        9          -0.000045460    0.000042868   -0.000260300
 -------------------------------------------------------------------
 Cartesian Forces:  Max     0.038883448 RMS     0.005159445

 GradGradGradGradGradGradGradGradGradGradGradGradGradGradGradGradGradGrad
 Berny optimization.
 FormGI is forming the generalized inverse of G from B-inverse, IUseBI=4.
 Internal  Forces:  Max     0.017866781 RMS     0.002435470
 Search for a local minimum.
 Step number   1 out of a maximum of   80 on scan point     2 out of    18
 All quantities printed in internal units (Hartrees-Bohrs-Radians)
 Mixed Optimization -- RFO/linear search
 Second derivative matrix not updated -- first step.
 ITU=  0
     Eigenvalues ---    0.00498   0.00500   0.00931   0.01495   0.01495
     Eigenvalues ---    0.01710   0.02163   0.02173   0.02181   0.02183
     Eigenvalues ---    0.02186   0.02188   0.02189   0.02190   0.02191
     Eigenvalues ---    0.02191   0.02193   0.02199   0.02205   0.02253
     Eigenvalues ---    0.02268   0.02293   0.02572   0.04884   0.06145
     Eigenvalues ---    0.06744   0.15897   0.16000   0.16000   0.16000
     Eigenvalues ---    0.16000   0.16000   0.16000   0.16000   0.16000
     Eigenvalues ---    0.16000   0.16000   0.18456   0.18975   0.22000
     Eigenvalues ---    0.22000   0.22000   0.22018   0.22131   0.22497
     Eigenvalues ---    0.23473   0.24489   0.24979   0.24993   0.25000
     Eigenvalues ---    0.30339   0.30356   0.33796   0.34449   0.35303
     Eigenvalues ---    0.35332   0.35484   0.35502   0.35504   0.35505
     Eigenvalues ---    0.35577   0.35580   0.35583   0.37275   0.42420
     Eigenvalues ---    0.42523   0.42821   0.43009   0.45965   0.46590
     Eigenvalues ---    0.46722   0.46865   0.46900   0.46930   0.46984
     Eigenvalues ---    0.47288   0.48414   0.54547   0.55586   0.95641
     Eigenvalues --- 1000.000001000.000001000.000001000.000001000.00000
     Eigenvalues --- 1000.000001000.000001000.000001000.000001000.00000
     Eigenvalues --- 1000.000001000.000001000.000001000.000001000.00000
     Eigenvalues --- 1000.000001000.000001000.000001000.000001000.00000
     Eigenvalues --- 1000.000001000.000001000.000001000.000001000.00000
     Eigenvalues --- 1000.000001000.000001000.000001000.000001000.00000
     Eigenvalues --- 1000.000001000.000001000.000001000.000001000.00000
     Eigenvalues --- 1000.000001000.000001000.000001000.000001000.00000
     Eigenvalues --- 1000.000001000.000001000.000001000.000001000.00000
     Eigenvalues --- 1000.000001000.000001000.000001000.000001000.00000
     Eigenvalues --- 1000.000001000.000001000.000001000.000001000.00000
     Eigenvalues --- 1000.000001000.000001000.000001000.000001000.00000
     Eigenvalues --- 1000.000001000.000001000.000001000.000001000.00000
     Eigenvalues --- 1000.000001000.000001000.00000
 RFO step:  Lambda=-9.28551364D-03 EMin= 4.97564924D-03
 Linear search not attempted -- first point.
 Iteration  1 RMS(Cart)=  0.05814195 RMS(Int)=  0.01360310
 Iteration  2 RMS(Cart)=  0.02072286 RMS(Int)=  0.00342257
 Iteration  3 RMS(Cart)=  0.00101731 RMS(Int)=  0.00328474
 Iteration  4 RMS(Cart)=  0.00000784 RMS(Int)=  0.00328473
 Iteration  5 RMS(Cart)=  0.00000015 RMS(Int)=  0.00328473
 Iteration  1 RMS(Cart)=  0.00001253 RMS(Int)=  0.00000896
 Iteration  2 RMS(Cart)=  0.00000496 RMS(Int)=  0.00000998
 Iteration  3 RMS(Cart)=  0.00000196 RMS(Int)=  0.00001085
 Iteration  4 RMS(Cart)=  0.00000078 RMS(Int)=  0.00001125
 Variable       Old X    -DE/DX   Delta X   Delta X   Delta X     New X
                                 (Linear)    (Quad)   (Total)
    R1        2.54636   0.00237   0.00000   0.00419   0.00419   2.55055
    R2        2.30873  -0.00150   0.00000  -0.00156  -0.00156   2.30718
    R3        2.07691   0.00037   0.00000   0.00108   0.00108   2.07799
    R4        2.75432   0.00175   0.00000   0.00459   0.00459   2.75891
    R5        1.90887  -0.00009   0.00000  -0.00019  -0.00019   1.90868
    R6        2.87255  -0.00005   0.00000  -0.00016  -0.00016   2.87239
    R7        2.87293  -0.00035   0.00000  -0.00111  -0.00111   2.87182
    R8        2.06579   0.00015   0.00000   0.00043   0.00043   2.06622
    R9        2.63487   0.00002   0.00000   0.00003   0.00003   2.63490
   R10        2.63604  -0.00002   0.00000  -0.00004  -0.00004   2.63600
   R11        2.63052  -0.00043   0.00000  -0.00093  -0.00093   2.62958
   R12        2.62599  -0.00017   0.00000  -0.00038  -0.00038   2.62561
   R13        2.62988  -0.00000   0.00000  -0.00000  -0.00000   2.62988
   R14        2.05139   0.00002   0.00000   0.00005   0.00005   2.05144
   R15        2.63174  -0.00000   0.00000  -0.00001  -0.00001   2.63173
   R16        2.04867  -0.00000   0.00000  -0.00000  -0.00000   2.04867
   R17        2.63108   0.00001   0.00000   0.00002   0.00002   2.63111
   R18        2.04863  -0.00000   0.00000  -0.00000  -0.00000   2.04863
   R19        2.63108  -0.00000   0.00000  -0.00001  -0.00001   2.63107
   R20        2.04864  -0.00000   0.00000  -0.00000  -0.00000   2.04863
   R21        2.05186  -0.00002   0.00000  -0.00005  -0.00005   2.05181
   R22        2.63335  -0.00009   0.00000  -0.00020  -0.00020   2.63315
   R23        2.04896   0.00015   0.00000   0.00040   0.00040   2.04936
   R24        2.62828   0.00021   0.00000   0.00047   0.00047   2.62875
   R25        2.04743   0.00002   0.00000   0.00006   0.00006   2.04749
   R26        2.63210  -0.00000   0.00000   0.00004   0.00004   2.63215
   R27        2.04749   0.00002   0.00000   0.00005   0.00005   2.04754
   R28        2.60957   0.00016   0.00000   0.00033   0.00033   2.60990
   R29        2.04738   0.00002   0.00000   0.00004   0.00004   2.04743
   R30        2.55537   0.00027   0.00000   0.00048   0.00048   2.55586
    A1        2.15672   0.00620   0.00000   0.04056   0.01851   2.17522
    A2        1.96416   0.00256   0.00000   0.04087   0.01880   1.98296
    A3        2.12496  -0.00138   0.00000   0.01867  -0.00348   2.12148
    A4        2.12841   0.00115   0.00000  -0.00065  -0.00703   2.12137
    A5        2.08011  -0.00176   0.00000  -0.01562  -0.02214   2.05796
    A6        2.06797   0.00063   0.00000  -0.00658  -0.01324   2.05474
    A7        1.90159   0.00028   0.00000   0.00063   0.00062   1.90221
    A8        1.96130  -0.00034   0.00000  -0.00239  -0.00239   1.95891
    A9        1.86408   0.00025   0.00000   0.00400   0.00401   1.86808
   A10        1.96037  -0.00020   0.00000  -0.00233  -0.00233   1.95803
   A11        1.89238  -0.00013   0.00000  -0.00061  -0.00061   1.89177
   A12        1.88036   0.00015   0.00000   0.00108   0.00108   1.88144
   A13        2.08971   0.00005   0.00000   0.00018   0.00018   2.08990
   A14        2.10913  -0.00008   0.00000  -0.00030  -0.00030   2.10882
   A15        2.08363   0.00002   0.00000   0.00009   0.00009   2.08372
   A16        2.16410  -0.00113   0.00000  -0.00430  -0.00430   2.15980
   A17        2.07465   0.00088   0.00000   0.00347   0.00347   2.07812
   A18        2.04423   0.00025   0.00000   0.00084   0.00084   2.04506
   A19        2.10135  -0.00000   0.00000  -0.00001  -0.00001   2.10133
   A20        2.08739   0.00002   0.00000   0.00009   0.00009   2.08747
   A21        2.09444  -0.00001   0.00000  -0.00007  -0.00007   2.09437
   A22        2.09475  -0.00001   0.00000  -0.00005  -0.00005   2.09470
   A23        2.09141   0.00001   0.00000   0.00004   0.00004   2.09144
   A24        2.09702   0.00000   0.00000   0.00001   0.00001   2.09704
   A25        2.09117   0.00001   0.00000   0.00002   0.00002   2.09119
   A26        2.09603  -0.00000   0.00000  -0.00002  -0.00002   2.09601
   A27        2.09598  -0.00000   0.00000   0.00000   0.00000   2.09598
   A28        2.09611   0.00001   0.00000   0.00006   0.00006   2.09617
   A29        2.09648  -0.00000   0.00000  -0.00001  -0.00001   2.09648
   A30        2.09058  -0.00001   0.00000  -0.00005  -0.00005   2.09053
   A31        2.09934  -0.00003   0.00000  -0.00011  -0.00011   2.09924
   A32        2.09224  -0.00001   0.00000  -0.00006  -0.00006   2.09217
   A33        2.09159   0.00003   0.00000   0.00017   0.00017   2.09176
   A34        2.11105  -0.00003   0.00000  -0.00026  -0.00026   2.11079
   A35        2.07818  -0.00039   0.00000  -0.00227  -0.00227   2.07590
   A36        2.09395   0.00042   0.00000   0.00253   0.00252   2.09648
   A37        2.09736  -0.00002   0.00000  -0.00007  -0.00007   2.09729
   A38        2.08955   0.00002   0.00000   0.00008   0.00008   2.08963
   A39        2.09628   0.00000   0.00000  -0.00002  -0.00002   2.09626
   A40        2.09400  -0.00002   0.00000   0.00008   0.00008   2.09408
   A41        2.10169   0.00002   0.00000   0.00002   0.00002   2.10171
   A42        2.08749  -0.00000   0.00000  -0.00010  -0.00010   2.08739
   A43        2.06487  -0.00008   0.00000  -0.00021  -0.00021   2.06466
   A44        2.12976   0.00002   0.00000  -0.00001  -0.00001   2.12974
   A45        2.08856   0.00006   0.00000   0.00023   0.00023   2.08878
   A46        2.15485  -0.00009   0.00000  -0.00038  -0.00038   2.15448
   A47        2.05766   0.00006   0.00000   0.00023   0.00023   2.05788
   A48        2.07067   0.00004   0.00000   0.00015   0.00015   2.07082
    D1        0.36883  -0.01787   0.00000   0.00000   0.00001   0.36883
    D2       -2.89881  -0.01760   0.00000  -0.21454  -0.21309  -3.11189
    D3       -3.05933   0.00941   0.00000   0.37741   0.37581  -2.68352
    D4       -0.04378   0.00967   0.00000   0.16286   0.16272   0.11894
    D5        2.68302  -0.00006   0.00000  -0.11810  -0.11789   2.56513
    D6       -1.41601  -0.00034   0.00000  -0.12234  -0.12214  -1.53815
    D7        0.64233  -0.00019   0.00000  -0.11986  -0.11966   0.52267
    D8       -0.33337  -0.00016   0.00000   0.09564   0.09544  -0.23793
    D9        1.85078  -0.00044   0.00000   0.09140   0.09120   1.94198
   D10       -2.37407  -0.00029   0.00000   0.09388   0.09367  -2.28039
   D11       -1.65463  -0.00025   0.00000  -0.00334  -0.00334  -1.65797
   D12        1.44602  -0.00027   0.00000  -0.00411  -0.00411   1.44192
   D13        2.44385   0.00011   0.00000   0.00094   0.00094   2.44479
   D14       -0.73868   0.00009   0.00000   0.00017   0.00017  -0.73850
   D15        0.36797   0.00013   0.00000   0.00141   0.00141   0.36938
   D16       -2.81457   0.00012   0.00000   0.00065   0.00065  -2.81392
   D17       -0.26210   0.00017   0.00000   0.00866   0.00866  -0.25344
   D18        2.90236   0.00017   0.00000   0.00855   0.00855   2.91091
   D19        1.88948   0.00014   0.00000   0.00589   0.00590   1.89538
   D20       -1.22924   0.00014   0.00000   0.00578   0.00579  -1.22345
   D21       -2.31078  -0.00004   0.00000   0.00445   0.00445  -2.30633
   D22        0.85368  -0.00004   0.00000   0.00434   0.00434   0.85803
   D23        3.10320  -0.00002   0.00000  -0.00079  -0.00079   3.10241
   D24       -0.04285  -0.00002   0.00000  -0.00064  -0.00064  -0.04349
   D25        0.00195  -0.00000   0.00000  -0.00003  -0.00003   0.00192
   D26        3.13908   0.00000   0.00000   0.00012   0.00012   3.13920
   D27       -3.09714   0.00003   0.00000   0.00101   0.00101  -3.09613
   D28        0.05089   0.00002   0.00000   0.00062   0.00062   0.05151
   D29        0.00366   0.00001   0.00000   0.00025   0.00025   0.00390
   D30       -3.13150  -0.00000   0.00000  -0.00014  -0.00014  -3.13164
   D31       -3.11633   0.00001   0.00000   0.00049   0.00049  -3.11584
   D32        0.02754   0.00010   0.00000   0.00358   0.00357   0.03111
   D33        0.00276   0.00002   0.00000   0.00063   0.00063   0.00339
   D34       -3.13656   0.00012   0.00000   0.00372   0.00371  -3.13284
   D35        3.12051  -0.00002   0.00000  -0.00034  -0.00034   3.12017
   D36       -0.02191  -0.00002   0.00000  -0.00020  -0.00020  -0.02211
   D37        0.00022  -0.00001   0.00000  -0.00037  -0.00037  -0.00015
   D38        3.14099  -0.00000   0.00000  -0.00024  -0.00024   3.14075
   D39       -0.00482  -0.00000   0.00000  -0.00017  -0.00017  -0.00499
   D40        3.13416  -0.00000   0.00000  -0.00005  -0.00005   3.13411
   D41        3.14126  -0.00001   0.00000  -0.00032  -0.00032   3.14093
   D42       -0.00295  -0.00001   0.00000  -0.00020  -0.00020  -0.00315
   D43        0.00207   0.00001   0.00000   0.00016   0.00016   0.00223
   D44        3.13995   0.00001   0.00000   0.00017   0.00017   3.14012
   D45       -3.13690   0.00000   0.00000   0.00003   0.00003  -3.13686
   D46        0.00098   0.00000   0.00000   0.00005   0.00005   0.00103
   D47        0.00352   0.00000   0.00000   0.00006   0.00006   0.00358
   D48        3.13889   0.00000   0.00000   0.00004   0.00004   3.13893
   D49       -3.13436   0.00000   0.00000   0.00004   0.00004  -3.13432
   D50        0.00101   0.00000   0.00000   0.00002   0.00002   0.00103
   D51       -0.00640  -0.00001   0.00000  -0.00026  -0.00026  -0.00666
   D52        3.12875   0.00000   0.00000   0.00012   0.00012   3.12888
   D53        3.14139  -0.00001   0.00000  -0.00025  -0.00025   3.14114
   D54       -0.00664   0.00000   0.00000   0.00014   0.00014  -0.00650
   D55       -0.00282  -0.00002   0.00000  -0.00044  -0.00044  -0.00326
   D56        3.14095   0.00003   0.00000   0.00089   0.00089  -3.14135
   D57        3.13648  -0.00011   0.00000  -0.00356  -0.00357   3.13291
   D58       -0.00295  -0.00007   0.00000  -0.00223  -0.00223  -0.00518
   D59       -0.00017  -0.00000   0.00000  -0.00004  -0.00004  -0.00020
   D60       -3.13906   0.00001   0.00000   0.00038   0.00038  -3.13868
   D61        3.13925  -0.00004   0.00000  -0.00138  -0.00138   3.13787
   D62        0.00035  -0.00003   0.00000  -0.00096  -0.00096  -0.00061
   D63        0.00302   0.00001   0.00000   0.00029   0.00029   0.00331
   D64       -3.13828  -0.00000   0.00000  -0.00009  -0.00009  -3.13838
   D65       -3.14125  -0.00000   0.00000  -0.00012  -0.00012  -3.14137
   D66        0.00063  -0.00002   0.00000  -0.00051  -0.00051   0.00013
   D67       -0.00310  -0.00001   0.00000  -0.00009  -0.00009  -0.00319
   D68        3.13932  -0.00001   0.00000  -0.00022  -0.00022   3.13910
   D69        3.13821   0.00001   0.00000   0.00029   0.00029   3.13850
   D70       -0.00256   0.00000   0.00000   0.00016   0.00016  -0.00240
         Item               Value     Threshold  Converged?
 Maximum Force            0.012619     0.002500     NO 
 RMS     Force            0.001526     0.001667     YES
 Maximum Displacement     0.628249     0.010000     NO 
 RMS     Displacement     0.074507     0.006667     NO 
 Predicted change in Energy=-6.061999D-03
 GradGradGradGradGradGradGradGradGradGradGradGradGradGradGradGradGradGrad

                          Input orientation:                          
 ---------------------------------------------------------------------
 Center     Atomic      Atomic             Coordinates (Angstroms)
 Number     Number       Type             X           Y           Z
 ---------------------------------------------------------------------
      1          6           0        0.048087   -3.828284   -0.236708
      2          7           0       -1.032190   -3.031573   -0.095561
      3          8           0        1.161143   -3.438505   -0.552601
      4          6           0       -1.100708   -1.718205   -0.729465
      5          6           0       -2.543015   -1.428096   -1.111562
      6          6           0       -0.507876   -0.625862    0.145083
      7          6           0       -2.987465   -1.713156   -2.402050
      8          6           0       -4.316638   -1.496571   -2.752964
      9          6           0       -5.213410   -0.997841   -1.811394
     10          6           0       -4.775534   -0.714592   -0.520426
     11          6           0       -3.443899   -0.925258   -0.172767
     12          6           0       -0.230963   -0.785013    1.499449
     13          6           0        0.284939    0.266952    2.253628
     14          6           0        0.535268    1.498170    1.656525
     15          6           0        0.270277    1.681291    0.301409
     16          6           0       -0.244133    0.618197   -0.414582
     17          1           0       -0.176781   -4.898994   -0.126310
     18          1           0       -1.899921   -3.458725    0.195542
     19          1           0       -0.505636   -1.773067   -1.645104
     20          1           0       -2.288833   -2.102504   -3.136077
     21          1           0       -4.650728   -1.714853   -3.760944
     22          1           0       -6.248771   -0.827379   -2.083816
     23          1           0       -5.468848   -0.323875    0.215716
     24          1           0       -3.104191   -0.691812    0.831723
     25          1           0       -0.418268   -1.746943    1.963883
     26          1           0        0.493558    0.121242    3.306805
     27          1           0        0.938920    2.318164    2.238480
     28          1           0        0.455371    2.624884   -0.197832
     29          9           0       -0.506859    0.789012   -1.730278
 ---------------------------------------------------------------------
                    Distance matrix (angstroms):
                    1          2          3          4          5
     1  C    0.000000
     2  N    1.349693   0.000000
     3  O    1.220905   2.277101   0.000000
     4  C    2.452544   1.459953   2.847223   0.000000
     5  C    3.638692   2.426105   4.251466   1.520004   0.000000
     6  C    3.272670   2.473916   3.344151   1.519704   2.522802
     7  C    4.286846   3.298668   4.858831   2.521391   1.394329
     8  C    5.551509   4.495066   6.214402   3.806031   2.417566
     9  C    6.178543   4.956081   6.940916   4.313213   2.793902
    10  C    5.748295   4.422842   6.531834   3.815138   2.417161
    11  C    4.541543   3.202946   5.259951   2.535591   1.394910
    12  C    3.514770   2.869329   3.631788   2.568144   3.546339
    13  C    4.798837   4.258378   4.730017   3.841837   4.711159
    14  C    5.673869   5.103460   5.444512   4.326019   5.069632
    15  C    5.540249   4.905618   5.266430   3.807740   4.424861
    16  C    4.459622   3.747483   4.295425   2.508316   3.155623
    17  H    1.099624   2.054247   2.026028   3.366727   4.314732
    18  H    2.029322   1.010028   3.151227   2.126919   2.499109
    19  H    2.552274   2.064504   2.597190   1.093396   2.134148
    20  H    4.104369   3.418633   4.512380   2.711292   2.148975
    21  H    6.242250   5.316258   6.858738   4.668245   3.397633
    22  H    7.215793   6.002028   8.004338   5.397258   3.877985
    23  H    6.551500   5.206962   7.365325   4.681685   3.397274
    24  H    4.573386   3.259988   5.258682   2.739477   2.152531
    25  H    3.064648   2.503694   3.418861   2.778610   3.751610
    26  H    5.324818   4.883057   5.292681   4.713462   5.580609
    27  H    6.685729   6.160577   6.401465   5.409350   6.114011
    28  H    6.466125   5.849684   6.114627   4.643969   5.123658
    29  F    4.884479   4.188691   4.694790   2.764131   3.073159
                    6          7          8          9         10
     6  C    0.000000
     7  C    3.717318   0.000000
     8  C    4.864512   1.391672   0.000000
     9  C    5.109620   2.411510   1.392653   0.000000
    10  C    4.320148   2.781156   2.409626   1.392323   0.000000
    11  C    2.968315   2.408074   2.783072   2.412786   1.392300
    12  C    1.391516   4.866359   5.939872   5.985963   4.973729
    13  C    2.423145   6.025346   7.024990   6.953844   5.853819
    14  C    2.807867   6.260534   7.207847   7.162669   6.151427
    15  C    2.439860   5.426218   6.361430   6.458522   5.645873
    16  C    1.389413   4.112311   5.150298   5.408916   4.724524
    17  H    4.294524   4.819595   5.967764   6.589851   6.230014
    18  H    3.156810   3.313193   4.287687   4.589439   4.038815
    19  H    2.126230   2.595387   3.978385   4.774072   4.540627
    20  H    4.014759   1.085575   2.150797   3.395322   3.866731
    21  H    5.797083   2.147799   1.084107   2.152083   3.393679
    22  H    6.161694   3.394407   2.151445   1.084087   2.151124
    23  H    4.970657   3.865238   3.393503   2.151431   1.084090
    24  H    2.686386   3.393237   3.868804   3.395368   2.149934
    25  H    2.138431   5.065894   6.124428   6.148761   5.120870
    26  H    3.399635   6.933510   7.904183   7.747115   6.565794
    27  H    3.891378   7.294009   8.190703   8.077657   7.033077
    28  H    3.407754   5.960729   6.803467   6.918294   6.214381
    29  F    2.349223   3.586854   4.558968   5.034981   4.684672
                   11         12         13         14         15
    11  C    0.000000
    12  C    3.624767   0.000000
    13  C    4.605756   1.393403   0.000000
    14  C    5.005305   2.413443   1.391076   0.000000
    15  C    4.562241   2.787329   2.410753   1.392872   0.000000
    16  C    3.560790   2.373328   2.742742   2.381450   1.381097
    17  H    5.144589   4.423897   5.706513   6.679013   6.609308
    18  H    2.989645   3.410913   4.784350   5.712742   5.580388
    19  H    3.394104   3.307553   4.470659   4.762901   4.040240
    20  H    3.391355   5.240106   6.425538   6.626419   5.716857
    21  H    3.867158   6.933301   8.028913   8.158863   7.228610
    22  H    3.395438   7.003971   7.918356   8.088357   7.381106
    23  H    2.147790   5.412584   6.132555   6.437793   6.079933
    24  H    1.085771   2.951268   3.798321   4.326890   4.159313
    25  H    3.794059   1.084477   2.152725   3.396242   3.871783
    26  H    5.357812   2.147734   1.083483   2.149673   3.393525
    27  H    5.961795   3.397720   2.152996   1.083512   2.145912
    28  H    5.273370   3.870300   3.405664   2.171292   1.083452
    29  F    3.740422   3.603444   4.095240   3.613775   2.351139
                   16         17         18         19         20
    16  C    0.000000
    17  H    5.525127   0.000000
    18  H    4.442429   2.268738   0.000000
    19  H    2.701983   3.490888   2.858924   0.000000
    20  H    4.357700   4.619503   3.618047   2.347620   0.000000
    21  H    6.004943   6.585250   5.124628   4.654241   2.473718
    22  H    6.397790   7.568285   5.570633   5.836986   4.291190
    23  H    5.346253   7.003904   4.750257   5.495115   4.950812
    24  H    3.383685   5.214205   3.083959   3.749169   4.289323
    25  H    3.358765   3.789808   2.872720   3.610139   5.443806
    26  H    3.826208   6.118692   5.312707   5.395201   7.361893
    27  H    3.365745   7.676222   6.753152   5.822984   7.671151
    28  H    2.136137   7.550727   6.535476   4.728647   6.205815
    29  F    1.352501   5.919043   4.867511   2.563494   3.675944
                   21         22         23         24         25
    21  H    0.000000
    22  H    2.480749   0.000000
    23  H    4.291617   2.479848   0.000000
    24  H    4.952876   4.290354   2.471123   0.000000
    25  H    7.119578   7.157111   5.530784   3.099882   0.000000
    26  H    8.932413   8.684336   6.730769   4.441946   2.474870
    27  H    9.137970   8.957656   7.220211   5.233132   4.294468
    28  H    7.589554   7.773068   6.630428   4.973021   4.954708
    29  F    5.250199   5.975556   5.444882   3.937361   4.481712
                   26         27         28         29
    26  H    0.000000
    27  H    2.483170   0.000000
    28  H    4.307223   2.502702   0.000000
    29  F    5.178702   4.492174   2.577732   0.000000
 Symmetry turned off by external request.
 Stoichiometry    C14H12FNO
 Framework group  C1[X(C14H12FNO)]
 Deg. of freedom    81
 Full point group                 C1      NOp   1
 Rotational constants (GHZ):           0.6343361           0.3839324           0.3004928
 Standard basis: 6-311+G(d) (5D, 7F)
   410 basis functions,   672 primitive gaussians,   427 cartesian basis functions
    60 alpha electrons       60 beta electrons
       nuclear repulsion energy      1149.2236079615 Hartrees.
 NAtoms=   29 NActive=   29 NUniq=   29 SFac= 1.00D+00 NAtFMM=   60 NAOKFM=F Big=F
 Integral buffers will be    131072 words long.
 Raffenetti 2 integral format.
 Two-electron integral symmetry is turned off.
 ------------------------------------------------------------------------------
 Polarizable Continuum Model (PCM)
 =================================
 Model                : PCM.
 Atomic radii         : UFF (Universal Force Field).
 Polarization charges : Total charges.
 Charge compensation  : None.
 Solution method      : On-the-fly selection.
 Cavity type          : Scaled VdW (van der Waals Surface) (Alpha=1.100).
 Cavity algorithm     : GePol (No added spheres)
                        Default sphere list used, NSphG=   29.
                        Lebedev-Laikov grids with approx.  5.0 points / Ang**2.
                        Smoothing algorithm: York/Karplus (Gamma=1.0000).
                        Polarization charges: spherical gaussians, with
                                              point-specific exponents (IZeta= 3).
                        Self-potential: point-specific (ISelfS= 7).
                        Self-field    : sphere-specific E.n sum rule (ISelfD= 2).
 1st derivatives      : Analytical E(r).r(x)/FMM algorithm (CHGder, D1EAlg=3).
                        Cavity 1st derivative terms included.
 Solvent              : DiMethylSulfoxide, Eps=  46.826000 Eps(inf)=   2.007889
 ------------------------------------------------------------------------------
 One-electron integrals computed using PRISM.
 NBasis=   410 RedAO= T EigKep=  1.07D-06  NBF=   410
 NBsUse=   409 1.00D-06 EigRej=  7.89D-07 NBFU=   409
 Initial guess from the checkpoint file:  "/home/aikhl/works/aikhl/Gau-17228.chk"
 B after Tr=     0.007361   -0.006228    0.003714
         Rot=    0.999999    0.001019   -0.000675    0.000696 Ang=   0.16 deg.
 ExpMin= 4.38D-02 ExpMax= 1.14D+04 ExpMxC= 1.72D+03 IAcc=3 IRadAn=         5 AccDes= 0.00D+00
 Harris functional with IExCor= 1009 and IRadAn=       5 diagonalized for initial guess.
 HarFok:  IExCor= 1009 AccDes= 0.00D+00 IRadAn=         5 IDoV= 1 UseB2=F ITyADJ=14
 ICtDFT=  3500011 ScaDFX=  1.000000  1.000000  1.000000  1.000000
 FoFCou: FMM=F IPFlag=           0 FMFlag=      100000 FMFlg1=           0
         NFxFlg=           0 DoJE=T BraDBF=F KetDBF=T FulRan=T
         wScrn=  0.000000 ICntrl=       500 IOpCl=  0 I1Cent=   200000004 NGrid=           0
         NMat0=    1 NMatS0=      1 NMatT0=    0 NMatD0=    1 NMtDS0=    0 NMtDT0=    0
 Symmetry not used in FoFCou.
 Requested convergence on RMS density matrix=1.00D-08 within 128 cycles.
 Requested convergence on MAX density matrix=1.00D-06.
 Requested convergence on             energy=1.00D-06.
 No special actions if energy rises.
 Inv3:  Mode=1 IEnd=    15952908.
 Iteration    1 A*A^-1 deviation from unit magnitude is 7.66D-15 for    282.
 Iteration    1 A*A^-1 deviation from orthogonality  is 4.53D-15 for   1391    169.
 Iteration    1 A^-1*A deviation from unit magnitude is 7.88D-15 for    282.
 Iteration    1 A^-1*A deviation from orthogonality  is 3.33D-15 for   2208    266.
 Error on total polarization charges =  0.01569
 SCF Done:  E(RM062X) =  -770.436140592     A.U. after   14 cycles
            NFock= 14  Conv=0.90D-08     -V/T= 2.0037
 D1PCM: PCM CHGder 1st derivatives, ID1Alg=3 FixD1E=F DoIter=F DoCFld=F I1PDM=0.
 Calling FoFJK, ICntrl=      2127 FMM=F ISym2X=0 I1Cent= 0 IOpClX= 0 NMat=1 NMatS=1 NMatT=0.
 -------------------------------------------------------------------
 Center     Atomic                   Forces (Hartrees/Bohr)
 Number     Number              X              Y              Z
 -------------------------------------------------------------------
      1        6           0.003776873   -0.002156311   -0.007241425
      2        7          -0.002516774   -0.002015453   -0.003062146
      3        8          -0.004673497    0.000605637   -0.000381832
      4        6           0.002342854    0.004065027    0.004955267
      5        6          -0.000095266   -0.000195091    0.000180386
      6        6          -0.000207749    0.000280314   -0.000730596
      7        6           0.000146189   -0.000091228   -0.000000167
      8        6          -0.000080116    0.000064775   -0.000006885
      9        6           0.000057298   -0.000025782   -0.000086521
     10        6           0.000105850    0.000015322    0.000076033
     11        6          -0.000208829    0.000041884    0.000088165
     12        6           0.000235431   -0.000362185    0.000443174
     13        6           0.000110179    0.000234571   -0.000025511
     14        6          -0.000012895   -0.000108424    0.000124127
     15        6          -0.000036358   -0.000073470   -0.000145957
     16        6           0.000022507    0.000279715    0.000175967
     17        1           0.000947231    0.000859347    0.008142453
     18        1          -0.000315301   -0.001119919   -0.002208708
     19        1           0.000490782   -0.000298117    0.000018022
     20        1          -0.000008652   -0.000013660   -0.000007506
     21        1           0.000013563    0.000003614    0.000004780
     22        1           0.000001697   -0.000011980    0.000002047
     23        1           0.000005346   -0.000003193   -0.000003948
     24        1          -0.000019869   -0.000044795   -0.000034069
     25        1          -0.000044797    0.000079791   -0.000288880
     26        1          -0.000016402    0.000032969    0.000011081
     27        1          -0.000009468    0.000003998   -0.000003107
     28        1           0.000012032   -0.000005712    0.000010425
     29        9          -0.000021861   -0.000041642   -0.000004674
 -------------------------------------------------------------------
 Cartesian Forces:  Max     0.008142453 RMS     0.001647425

 GradGradGradGradGradGradGradGradGradGradGradGradGradGradGradGradGradGrad
 Berny optimization.
 Using GEDIIS/GDIIS optimizer.
 FormGI is forming the generalized inverse of G from B-inverse, IUseBI=4.
 Internal  Forces:  Max     0.008855492 RMS     0.001073033
 Search for a local minimum.
 Step number   2 out of a maximum of   80 on scan point     2 out of    18
 All quantities printed in internal units (Hartrees-Bohrs-Radians)
 Mixed Optimization -- RFO/linear search
 Update second derivatives using D2CorX and points    1    2
 DE= -1.94D-03 DEPred=-6.06D-03 R= 3.20D-01
 Trust test= 3.20D-01 RLast= 5.33D-01 DXMaxT set to 3.00D-01
 ITU=  0  0
 Use linear search instead of GDIIS.
     Eigenvalues ---    0.00497   0.00500   0.00931   0.01495   0.01496
     Eigenvalues ---    0.01782   0.02163   0.02173   0.02181   0.02183
     Eigenvalues ---    0.02186   0.02188   0.02189   0.02190   0.02191
     Eigenvalues ---    0.02192   0.02193   0.02199   0.02205   0.02253
     Eigenvalues ---    0.02268   0.02293   0.04912   0.05545   0.06165
     Eigenvalues ---    0.06721   0.15339   0.15981   0.16000   0.16000
     Eigenvalues ---    0.16000   0.16000   0.16000   0.16000   0.16000
     Eigenvalues ---    0.16000   0.16015   0.18440   0.18941   0.22000
     Eigenvalues ---    0.22000   0.22000   0.22129   0.22427   0.22497
     Eigenvalues ---    0.23473   0.24488   0.24970   0.24980   0.25000
     Eigenvalues ---    0.30338   0.30356   0.33797   0.34448   0.35303
     Eigenvalues ---    0.35332   0.35485   0.35502   0.35504   0.35505
     Eigenvalues ---    0.35577   0.35580   0.35583   0.37230   0.42421
     Eigenvalues ---    0.42523   0.42821   0.43007   0.45966   0.46590
     Eigenvalues ---    0.46722   0.46866   0.46900   0.46930   0.46984
     Eigenvalues ---    0.47288   0.48414   0.54546   0.55525   0.95655
     Eigenvalues --- 1000.000001000.000001000.000001000.000001000.00000
     Eigenvalues --- 1000.000001000.000001000.000001000.000001000.00000
     Eigenvalues --- 1000.000001000.000001000.000001000.000001000.00000
     Eigenvalues --- 1000.000001000.000001000.000001000.000001000.00000
     Eigenvalues --- 1000.000001000.000001000.000001000.000001000.00000
     Eigenvalues --- 1000.000001000.000001000.000001000.000001000.00000
     Eigenvalues --- 1000.000001000.000001000.000001000.000001000.00000
     Eigenvalues --- 1000.000001000.000001000.000001000.000001000.00000
     Eigenvalues --- 1000.000001000.000001000.000001000.000001000.00000
     Eigenvalues --- 1000.000001000.000001000.000001000.000001000.00000
     Eigenvalues --- 1000.000001000.000001000.000001000.000001000.00000
     Eigenvalues --- 1000.000001000.000001000.000001000.000001000.00000
     Eigenvalues --- 1000.000001000.000001000.000001000.000001000.00000
     Eigenvalues --- 1000.000001000.000001000.00000
 RFO step:  Lambda=-4.92632579D-04 EMin= 4.97352097D-03
 Quartic linear search produced a step of -0.36536.
 Iteration  1 RMS(Cart)=  0.02516935 RMS(Int)=  0.00172411
 Iteration  2 RMS(Cart)=  0.00158002 RMS(Int)=  0.00072208
 Iteration  3 RMS(Cart)=  0.00000241 RMS(Int)=  0.00072208
 Iteration  4 RMS(Cart)=  0.00000000 RMS(Int)=  0.00072208
 Iteration  1 RMS(Cart)=  0.00002688 RMS(Int)=  0.00001924
 Iteration  2 RMS(Cart)=  0.00001063 RMS(Int)=  0.00002141
 Iteration  3 RMS(Cart)=  0.00000421 RMS(Int)=  0.00002329
 Iteration  4 RMS(Cart)=  0.00000166 RMS(Int)=  0.00002415
 Iteration  5 RMS(Cart)=  0.00000066 RMS(Int)=  0.00002451
 Variable       Old X    -DE/DX   Delta X   Delta X   Delta X     New X
                                 (Linear)    (Quad)   (Total)
    R1        2.55055   0.00039  -0.00153   0.00222   0.00069   2.55124
    R2        2.30718  -0.00397   0.00057  -0.00326  -0.00269   2.30449
    R3        2.07799  -0.00021  -0.00039   0.00007  -0.00033   2.07766
    R4        2.75891   0.00125  -0.00168   0.00405   0.00238   2.76129
    R5        1.90868   0.00011   0.00007   0.00006   0.00014   1.90881
    R6        2.87239  -0.00002   0.00006  -0.00011  -0.00006   2.87233
    R7        2.87182  -0.00001   0.00041  -0.00049  -0.00009   2.87173
    R8        2.06622   0.00027  -0.00016   0.00067   0.00051   2.06673
    R9        2.63490  -0.00001  -0.00001   0.00000  -0.00001   2.63489
   R10        2.63600   0.00011   0.00001   0.00013   0.00015   2.63615
   R11        2.62958   0.00022   0.00034  -0.00009   0.00025   2.62984
   R12        2.62561   0.00007   0.00014  -0.00006   0.00008   2.62569
   R13        2.62988   0.00002   0.00000   0.00003   0.00003   2.62991
   R14        2.05144   0.00000  -0.00002   0.00003   0.00001   2.05145
   R15        2.63173  -0.00005   0.00000  -0.00007  -0.00007   2.63166
   R16        2.04867  -0.00001   0.00000  -0.00002  -0.00002   2.04865
   R17        2.63111   0.00007  -0.00001   0.00010   0.00009   2.63120
   R18        2.04863  -0.00000   0.00000  -0.00001  -0.00001   2.04862
   R19        2.63107  -0.00011   0.00000  -0.00015  -0.00015   2.63092
   R20        2.04863  -0.00001   0.00000  -0.00001  -0.00001   2.04862
   R21        2.05181  -0.00005   0.00002  -0.00010  -0.00009   2.05172
   R22        2.63315   0.00016   0.00007   0.00015   0.00022   2.63337
   R23        2.04936  -0.00019  -0.00015  -0.00016  -0.00031   2.04906
   R24        2.62875  -0.00009  -0.00017   0.00007  -0.00010   2.62865
   R25        2.04749   0.00000  -0.00002   0.00003   0.00001   2.04749
   R26        2.63215   0.00010  -0.00002   0.00013   0.00012   2.63227
   R27        2.04754  -0.00000  -0.00002   0.00002  -0.00000   2.04754
   R28        2.60990  -0.00010  -0.00012  -0.00000  -0.00012   2.60978
   R29        2.04743  -0.00001  -0.00002   0.00001  -0.00001   2.04742
   R30        2.55586   0.00000  -0.00018   0.00021   0.00003   2.55589
    A1        2.17522  -0.00282  -0.00676  -0.00147  -0.00378   2.17145
    A2        1.98296   0.00107  -0.00687   0.00396   0.00154   1.98451
    A3        2.12148   0.00225   0.00127  -0.00156   0.00417   2.12565
    A4        2.12137   0.00065   0.00257  -0.00198   0.00296   2.12433
    A5        2.05796  -0.00128   0.00809  -0.01447  -0.00399   2.05397
    A6        2.05474   0.00124   0.00484  -0.00591   0.00143   2.05617
    A7        1.90221  -0.00059  -0.00023  -0.00138  -0.00161   1.90060
    A8        1.95891   0.00064   0.00087   0.00127   0.00214   1.96105
    A9        1.86808  -0.00019  -0.00146  -0.00017  -0.00163   1.86645
   A10        1.95803   0.00009   0.00085  -0.00018   0.00067   1.95870
   A11        1.89177   0.00031   0.00022   0.00109   0.00132   1.89308
   A12        1.88144  -0.00027  -0.00039  -0.00059  -0.00099   1.88045
   A13        2.08990  -0.00025  -0.00007  -0.00057  -0.00063   2.08926
   A14        2.10882   0.00021   0.00011   0.00039   0.00050   2.10932
   A15        2.08372   0.00004  -0.00003   0.00016   0.00013   2.08385
   A16        2.15980  -0.00023   0.00157  -0.00243  -0.00086   2.15893
   A17        2.07812   0.00027  -0.00127   0.00216   0.00090   2.07901
   A18        2.04506  -0.00004  -0.00031   0.00031   0.00000   2.04506
   A19        2.10133  -0.00003   0.00000  -0.00008  -0.00008   2.10126
   A20        2.08747   0.00003  -0.00003   0.00012   0.00009   2.08757
   A21        2.09437   0.00000   0.00003  -0.00004  -0.00002   2.09435
   A22        2.09470  -0.00001   0.00002  -0.00006  -0.00004   2.09466
   A23        2.09144  -0.00000  -0.00001  -0.00000  -0.00001   2.09143
   A24        2.09704   0.00002  -0.00001   0.00006   0.00006   2.09710
   A25        2.09119   0.00004  -0.00001   0.00011   0.00010   2.09129
   A26        2.09601  -0.00002   0.00001  -0.00006  -0.00006   2.09596
   A27        2.09598  -0.00002  -0.00000  -0.00005  -0.00005   2.09593
   A28        2.09617  -0.00000  -0.00002   0.00001  -0.00001   2.09616
   A29        2.09648   0.00000   0.00000   0.00001   0.00001   2.09649
   A30        2.09053  -0.00000   0.00002  -0.00002  -0.00001   2.09052
   A31        2.09924  -0.00004   0.00004  -0.00014  -0.00010   2.09913
   A32        2.09217   0.00002   0.00002   0.00001   0.00003   2.09220
   A33        2.09176   0.00002  -0.00006   0.00014   0.00007   2.09183
   A34        2.11079  -0.00004   0.00010  -0.00018  -0.00008   2.11071
   A35        2.07590  -0.00022   0.00083  -0.00191  -0.00108   2.07482
   A36        2.09648   0.00027  -0.00092   0.00209   0.00116   2.09764
   A37        2.09729  -0.00002   0.00002  -0.00006  -0.00003   2.09726
   A38        2.08963   0.00004  -0.00003   0.00016   0.00013   2.08976
   A39        2.09626  -0.00002   0.00001  -0.00010  -0.00010   2.09616
   A40        2.09408   0.00004  -0.00003   0.00011   0.00008   2.09417
   A41        2.10171  -0.00002  -0.00001  -0.00001  -0.00002   2.10169
   A42        2.08739  -0.00003   0.00004  -0.00011  -0.00007   2.08732
   A43        2.06466   0.00003   0.00008  -0.00007   0.00001   2.06466
   A44        2.12974  -0.00002   0.00001  -0.00006  -0.00005   2.12969
   A45        2.08878  -0.00000  -0.00008   0.00013   0.00005   2.08883
   A46        2.15448   0.00003   0.00014  -0.00012   0.00002   2.15450
   A47        2.05788  -0.00007  -0.00008  -0.00007  -0.00016   2.05773
   A48        2.07082   0.00005  -0.00006   0.00019   0.00014   2.07096
    D1        0.36883  -0.00248  -0.00000   0.00000  -0.00000   0.36883
    D2       -3.11189  -0.00025   0.07785  -0.07593   0.00155  -3.11035
    D3       -2.68352  -0.00886  -0.13731  -0.01169  -0.14892  -2.83244
    D4        0.11894  -0.00662  -0.05945  -0.08761  -0.14737  -0.02844
    D5        2.56513   0.00082   0.04307  -0.04779  -0.00473   2.56040
    D6       -1.53815   0.00095   0.04462  -0.04816  -0.00354  -1.54170
    D7        0.52267   0.00086   0.04372  -0.04827  -0.00456   0.51810
    D8       -0.23793  -0.00095  -0.03487   0.02959  -0.00527  -0.24320
    D9        1.94198  -0.00081  -0.03332   0.02923  -0.00408   1.93789
   D10       -2.28039  -0.00090  -0.03422   0.02911  -0.00510  -2.28549
   D11       -1.65797   0.00025   0.00122  -0.00310  -0.00188  -1.65985
   D12        1.44192   0.00025   0.00150  -0.00356  -0.00206   1.43986
   D13        2.44479  -0.00020  -0.00034  -0.00358  -0.00392   2.44087
   D14       -0.73850  -0.00020  -0.00006  -0.00404  -0.00411  -0.74261
   D15        0.36938  -0.00013  -0.00052  -0.00345  -0.00396   0.36541
   D16       -2.81392  -0.00013  -0.00024  -0.00391  -0.00415  -2.81806
   D17       -0.25344   0.00020  -0.00316   0.01967   0.01651  -0.23694
   D18        2.91091   0.00015  -0.00312   0.01770   0.01458   2.92549
   D19        1.89538  -0.00003  -0.00215   0.01866   0.01651   1.91189
   D20       -1.22345  -0.00008  -0.00211   0.01669   0.01458  -1.20887
   D21       -2.30633   0.00023  -0.00163   0.01952   0.01789  -2.28843
   D22        0.85803   0.00019  -0.00159   0.01755   0.01596   0.87399
   D23        3.10241   0.00004   0.00029   0.00049   0.00078   3.10319
   D24       -0.04349   0.00002   0.00023   0.00000   0.00024  -0.04326
   D25        0.00192   0.00003   0.00001   0.00094   0.00095   0.00287
   D26        3.13920   0.00001  -0.00004   0.00045   0.00041   3.13961
   D27       -3.09613  -0.00002  -0.00037  -0.00008  -0.00045  -3.09658
   D28        0.05151  -0.00002  -0.00023  -0.00038  -0.00061   0.05091
   D29        0.00390  -0.00002  -0.00009  -0.00056  -0.00065   0.00325
   D30       -3.13164  -0.00003   0.00005  -0.00086  -0.00081  -3.13244
   D31       -3.11584  -0.00003  -0.00018  -0.00076  -0.00094  -3.11678
   D32        0.03111  -0.00004  -0.00131   0.00065  -0.00065   0.03046
   D33        0.00339   0.00002  -0.00023   0.00119   0.00096   0.00435
   D34       -3.13284   0.00001  -0.00136   0.00261   0.00125  -3.13159
   D35        3.12017   0.00003   0.00012   0.00101   0.00114   3.12131
   D36       -0.02211   0.00003   0.00007   0.00104   0.00111  -0.02100
   D37       -0.00015  -0.00001   0.00014  -0.00079  -0.00066  -0.00081
   D38        3.14075  -0.00001   0.00009  -0.00077  -0.00068   3.14007
   D39       -0.00499  -0.00002   0.00006  -0.00072  -0.00066  -0.00565
   D40        3.13411  -0.00001   0.00002  -0.00045  -0.00043   3.13368
   D41        3.14093  -0.00000   0.00012  -0.00023  -0.00011   3.14082
   D42       -0.00315   0.00001   0.00007   0.00004   0.00011  -0.00304
   D43        0.00223   0.00000  -0.00006   0.00011   0.00006   0.00228
   D44        3.14012   0.00001  -0.00006   0.00044   0.00037   3.14050
   D45       -3.13686  -0.00001  -0.00001  -0.00016  -0.00017  -3.13704
   D46        0.00103   0.00001  -0.00002   0.00016   0.00014   0.00118
   D47        0.00358   0.00001  -0.00002   0.00027   0.00025   0.00382
   D48        3.13893   0.00001  -0.00002   0.00030   0.00029   3.13922
   D49       -3.13432  -0.00000  -0.00002  -0.00005  -0.00007  -3.13439
   D50        0.00103  -0.00000  -0.00001  -0.00002  -0.00003   0.00101
   D51       -0.00666   0.00000   0.00010  -0.00004   0.00005  -0.00661
   D52        3.12888   0.00001  -0.00004   0.00025   0.00021   3.12909
   D53        3.14114   0.00000   0.00009  -0.00008   0.00001   3.14116
   D54       -0.00650   0.00001  -0.00005   0.00022   0.00017  -0.00633
   D55       -0.00326  -0.00001   0.00016  -0.00072  -0.00056  -0.00381
   D56       -3.14135  -0.00002  -0.00033  -0.00021  -0.00054   3.14130
   D57        3.13291  -0.00001   0.00130  -0.00216  -0.00086   3.13205
   D58       -0.00518  -0.00002   0.00082  -0.00166  -0.00084  -0.00602
   D59       -0.00020  -0.00001   0.00001  -0.00022  -0.00021  -0.00041
   D60       -3.13868  -0.00000  -0.00014   0.00016   0.00002  -3.13867
   D61        3.13787   0.00000   0.00050  -0.00073  -0.00023   3.13765
   D62       -0.00061   0.00001   0.00035  -0.00035   0.00000  -0.00061
   D63        0.00331   0.00002  -0.00011   0.00063   0.00052   0.00383
   D64       -3.13838   0.00001   0.00003   0.00033   0.00037  -3.13801
   D65       -3.14137   0.00001   0.00004   0.00025   0.00029  -3.14108
   D66        0.00013   0.00001   0.00019  -0.00004   0.00014   0.00027
   D67       -0.00319  -0.00001   0.00003  -0.00011  -0.00008  -0.00327
   D68        3.13910  -0.00000   0.00008  -0.00013  -0.00005   3.13905
   D69        3.13850  -0.00000  -0.00011   0.00018   0.00007   3.13857
   D70       -0.00240   0.00000  -0.00006   0.00015   0.00009  -0.00231
         Item               Value     Threshold  Converged?
 Maximum Force            0.008422     0.002500     NO 
 RMS     Force            0.001044     0.001667     YES
 Maximum Displacement     0.249323     0.010000     NO 
 RMS     Displacement     0.025151     0.006667     NO 
 Predicted change in Energy=-1.154485D-03
 GradGradGradGradGradGradGradGradGradGradGradGradGradGradGradGradGradGrad

                          Input orientation:                          
 ---------------------------------------------------------------------
 Center     Atomic      Atomic             Coordinates (Angstroms)
 Number     Number       Type             X           Y           Z
 ---------------------------------------------------------------------
      1          6           0        0.039437   -3.836289   -0.248209
      2          7           0       -1.036215   -3.033303   -0.103835
      3          8           0        1.151309   -3.448632   -0.565382
      4          6           0       -1.102207   -1.716828   -0.734447
      5          6           0       -2.544295   -1.425771   -1.116531
      6          6           0       -0.508155   -0.625989    0.141070
      7          6           0       -2.986618   -1.705530   -2.408902
      8          6           0       -4.315247   -1.487460   -2.761019
      9          6           0       -5.213601   -0.993341   -1.818582
     10          6           0       -4.777979   -0.716071   -0.525504
     11          6           0       -3.446906   -0.927829   -0.176669
     12          6           0       -0.213959   -0.793934    1.490860
     13          6           0        0.303182    0.255923    2.247341
     14          6           0        0.537900    1.493414    1.657028
     15          6           0        0.256302    1.685106    0.306389
     16          6           0       -0.259119    0.624129   -0.411889
     17          1           0       -0.156780   -4.887887    0.005626
     18          1           0       -1.903810   -3.459262    0.189660
     19          1           0       -0.505698   -1.771551   -1.649483
     20          1           0       -2.286734   -2.091394   -3.143583
     21          1           0       -4.647644   -1.701201   -3.770521
     22          1           0       -6.248602   -0.822060   -2.091845
     23          1           0       -5.472677   -0.329203    0.211358
     24          1           0       -3.108944   -0.699262    0.829482
     25          1           0       -0.388764   -1.761268    1.948515
     26          1           0        0.524981    0.103700    3.296901
     27          1           0        0.942431    2.311758    2.240693
     28          1           0        0.429332    2.633766   -0.187535
     29          9           0       -0.538025    0.803072   -1.723185
 ---------------------------------------------------------------------
                    Distance matrix (angstroms):
                    1          2          3          4          5
     1  C    0.000000
     2  N    1.350058   0.000000
     3  O    1.219483   2.273937   0.000000
     4  C    2.455991   1.461210   2.847115   0.000000
     5  C    3.638715   2.425699   4.248908   1.519974   0.000000
     6  C    3.279850   2.476688   3.349658   1.519657   2.523307
     7  C    4.285527   3.298543   4.853804   2.520899   1.394324
     8  C    5.549277   4.494697   6.208885   3.805683   2.417523
     9  C    6.175988   4.955033   6.936213   4.313043   2.793755
    10  C    5.746316   4.421331   6.528778   3.815295   2.417092
    11  C    4.540797   3.201524   5.258244   2.535991   1.394989
    12  C    3.513474   2.869483   3.624847   2.567627   3.553614
    13  C    4.800367   4.259227   4.728050   3.841604   4.717186
    14  C    5.681913   5.105844   5.453366   4.326056   5.070917
    15  C    5.553414   4.909406   5.283586   3.808154   4.421041
    16  C    4.473394   3.751744   4.312800   2.508968   3.149705
    17  H    1.099450   2.055449   2.026969   3.390746   4.352667
    18  H    2.027334   1.010099   3.147055   2.128995   2.500288
    19  H    2.554190   2.064581   2.594908   1.093667   2.135293
    20  H    4.103526   3.419219   4.506591   2.710598   2.149030
    21  H    6.239712   5.316154   6.852320   4.667773   3.397587
    22  H    7.212766   6.000896   7.999228   5.397084   3.877834
    23  H    6.549370   5.205160   7.362836   4.681993   3.397230
    24  H    4.573255   3.258072   5.258749   2.740130   2.152582
    25  H    3.051994   2.499882   3.396867   2.776556   3.762098
    26  H    5.322318   4.882942   5.284750   4.713155   5.589107
    27  H    6.693916   6.162916   6.410911   5.409391   6.115336
    28  H    6.482076   5.854101   6.136740   4.644609   5.117160
    29  F    4.902314   4.193836   4.719252   2.765103   3.059557
                    6          7          8          9         10
     6  C    0.000000
     7  C    3.716254   0.000000
     8  C    4.863969   1.391688   0.000000
     9  C    5.110421   2.411461   1.392616   0.000000
    10  C    4.322480   2.781221   2.409707   1.392371   0.000000
    11  C    2.971249   2.408225   2.783175   2.412754   1.392222
    12  C    1.391650   4.871015   5.948110   5.999049   4.990197
    13  C    2.423306   6.029152   7.032277   6.966152   5.869551
    14  C    2.807888   6.259973   7.208174   7.165444   6.156610
    15  C    2.439854   5.420863   6.353993   6.450537   5.639298
    16  C    1.389453   4.105438   5.140952   5.398323   4.714779
    17  H    4.278502   4.895439   6.042356   6.638272   6.248330
    18  H    3.158741   3.316711   4.290634   4.590046   4.037005
    19  H    2.125652   2.595388   3.978552   4.774783   4.541999
    20  H    4.012443   1.085580   2.150803   3.395275   3.866801
    21  H    5.795860   2.147797   1.084098   2.152077   3.393759
    22  H    6.162555   3.394345   2.151374   1.084083   2.151137
    23  H    4.973882   3.865298   3.393557   2.151478   1.084084
    24  H    2.691354   3.393327   3.868864   3.395336   2.149871
    25  H    2.137749   5.073366   6.137748   6.169262   5.145718
    26  H    3.399866   6.939801   7.915680   7.765500   6.588186
    27  H    3.891398   7.293474   8.191114   8.080726   7.038656
    28  H    3.407766   5.952535   6.791049   6.903543   6.200945
    29  F    2.349160   3.571960   4.537734   5.009711   4.660412
                   11         12         13         14         15
    11  C    0.000000
    12  C    3.640127   0.000000
    13  C    4.619550   1.393519   0.000000
    14  C    5.010343   2.413476   1.391024   0.000000
    15  C    4.557907   2.787428   2.410820   1.392935   0.000000
    16  C    3.553292   2.373478   2.742856   2.381452   1.381034
    17  H    5.151720   4.355415   5.629887   6.628025   6.592824
    18  H    2.987222   3.413604   4.786174   5.713503   5.580702
    19  H    3.395843   3.301909   4.466561   4.762574   4.044077
    20  H    3.391528   5.240025   6.424922   6.623842   5.712381
    21  H    3.867253   6.939944   8.034654   8.158046   7.220592
    22  H    3.395377   7.018082   7.931989   8.091482   7.372326
    23  H    2.147712   5.432054   6.152084   6.445070   6.073522
    24  H    1.085725   2.971081   3.816452   4.334990   4.157369
    25  H    3.816184   1.084316   2.153403   3.396561   3.871715
    26  H    5.376395   2.147921   1.083487   2.149572   3.393552
    27  H    5.966979   3.397765   2.152938   1.083511   2.145925
    28  H    5.264057   3.870395   3.405682   2.171313   1.083447
    29  F    3.721466   3.603544   4.095372   3.613866   2.351194
                   16         17         18         19         20
    16  C    0.000000
    17  H    5.528753   0.000000
    18  H    4.443079   2.264277   0.000000
    19  H    2.707715   3.545797   2.861037   0.000000
    20  H    4.352866   4.719597   3.623286   2.346641   0.000000
    21  H    5.995558   6.676983   5.128590   4.653973   2.473701
    22  H    6.386519   7.618440   5.571115   5.837650   4.291125
    23  H    5.336522   7.005903   4.747057   5.496724   4.950877
    24  H    3.378442   5.190240   3.078851   3.751261   4.289441
    25  H    3.358338   3.688412   2.876130   3.599913   5.444331
    26  H    3.826328   6.017743   5.314948   5.389395   7.362338
    27  H    3.365710   7.618312   6.753703   5.822710   7.668486
    28  H    2.136104   7.546926   6.535351   4.734806   6.200191
    29  F    1.352518   5.959962   4.867426   2.575880   3.667894
                   21         22         23         24         25
    21  H    0.000000
    22  H    2.480707   0.000000
    23  H    4.291669   2.479862   0.000000
    24  H    4.952928   4.290300   2.471083   0.000000
    25  H    7.130851   7.179438   5.560098   3.127216   0.000000
    26  H    8.942157   8.705001   6.758689   4.465235   2.476122
    27  H    9.137147   8.961175   7.228173   5.241317   4.294996
    28  H    7.576635   7.756541   6.616042   4.966165   4.954626
    29  F    5.229907   5.948752   5.419897   3.922083   4.481015
                   26         27         28         29
    26  H    0.000000
    27  H    2.483015   0.000000
    28  H    4.307166   2.502649   0.000000
    29  F    5.178839   4.492239   2.577875   0.000000
 Symmetry turned off by external request.
 Stoichiometry    C14H12FNO
 Framework group  C1[X(C14H12FNO)]
 Deg. of freedom    81
 Full point group                 C1      NOp   1
 Rotational constants (GHZ):           0.6340774           0.3845107           0.3000404
 Standard basis: 6-311+G(d) (5D, 7F)
   410 basis functions,   672 primitive gaussians,   427 cartesian basis functions
    60 alpha electrons       60 beta electrons
       nuclear repulsion energy      1149.2188130056 Hartrees.
 NAtoms=   29 NActive=   29 NUniq=   29 SFac= 1.00D+00 NAtFMM=   60 NAOKFM=F Big=F
 Integral buffers will be    131072 words long.
 Raffenetti 2 integral format.
 Two-electron integral symmetry is turned off.
 ------------------------------------------------------------------------------
 Polarizable Continuum Model (PCM)
 =================================
 Model                : PCM.
 Atomic radii         : UFF (Universal Force Field).
 Polarization charges : Total charges.
 Charge compensation  : None.
 Solution method      : On-the-fly selection.
 Cavity type          : Scaled VdW (van der Waals Surface) (Alpha=1.100).
 Cavity algorithm     : GePol (No added spheres)
                        Default sphere list used, NSphG=   29.
                        Lebedev-Laikov grids with approx.  5.0 points / Ang**2.
                        Smoothing algorithm: York/Karplus (Gamma=1.0000).
                        Polarization charges: spherical gaussians, with
                                              point-specific exponents (IZeta= 3).
                        Self-potential: point-specific (ISelfS= 7).
                        Self-field    : sphere-specific E.n sum rule (ISelfD= 2).
 1st derivatives      : Analytical E(r).r(x)/FMM algorithm (CHGder, D1EAlg=3).
                        Cavity 1st derivative terms included.
 Solvent              : DiMethylSulfoxide, Eps=  46.826000 Eps(inf)=   2.007889
 ------------------------------------------------------------------------------
 One-electron integrals computed using PRISM.
 NBasis=   410 RedAO= T EigKep=  1.08D-06  NBF=   410
 NBsUse=   409 1.00D-06 EigRej=  7.88D-07 NBFU=   409
 Initial guess from the checkpoint file:  "/home/aikhl/works/aikhl/Gau-17228.chk"
 B after Tr=    -0.005809   -0.000659   -0.004211
         Rot=    0.999999   -0.001312   -0.000500   -0.000193 Ang=  -0.16 deg.
 ExpMin= 4.38D-02 ExpMax= 1.14D+04 ExpMxC= 1.72D+03 IAcc=3 IRadAn=         5 AccDes= 0.00D+00
 Harris functional with IExCor= 1009 and IRadAn=       5 diagonalized for initial guess.
 HarFok:  IExCor= 1009 AccDes= 0.00D+00 IRadAn=         5 IDoV= 1 UseB2=F ITyADJ=14
 ICtDFT=  3500011 ScaDFX=  1.000000  1.000000  1.000000  1.000000
 FoFCou: FMM=F IPFlag=           0 FMFlag=      100000 FMFlg1=           0
         NFxFlg=           0 DoJE=T BraDBF=F KetDBF=T FulRan=T
         wScrn=  0.000000 ICntrl=       500 IOpCl=  0 I1Cent=   200000004 NGrid=           0
         NMat0=    1 NMatS0=      1 NMatT0=    0 NMatD0=    1 NMtDS0=    0 NMtDT0=    0
 Symmetry not used in FoFCou.
 Requested convergence on RMS density matrix=1.00D-08 within 128 cycles.
 Requested convergence on MAX density matrix=1.00D-06.
 Requested convergence on             energy=1.00D-06.
 No special actions if energy rises.
 Inv3:  Mode=1 IEnd=    15759792.
 Iteration    1 A*A^-1 deviation from unit magnitude is 9.99D-15 for    269.
 Iteration    1 A*A^-1 deviation from orthogonality  is 2.92D-15 for   1754    222.
 Iteration    1 A^-1*A deviation from unit magnitude is 1.02D-14 for    269.
 Iteration    1 A^-1*A deviation from orthogonality  is 2.25D-15 for   2204    281.
 Error on total polarization charges =  0.01568
 SCF Done:  E(RM062X) =  -770.437432950     A.U. after   14 cycles
            NFock= 14  Conv=0.55D-08     -V/T= 2.0037
 D1PCM: PCM CHGder 1st derivatives, ID1Alg=3 FixD1E=F DoIter=F DoCFld=F I1PDM=0.
 Calling FoFJK, ICntrl=      2127 FMM=F ISym2X=0 I1Cent= 0 IOpClX= 0 NMat=1 NMatS=1 NMatT=0.
 -------------------------------------------------------------------
 Center     Atomic                   Forces (Hartrees/Bohr)
 Number     Number              X              Y              Z
 -------------------------------------------------------------------
      1        6           0.005350485    0.001276222    0.010058819
      2        7          -0.003057657   -0.002937539   -0.006373838
      3        8          -0.002965048   -0.000323174   -0.006231017
      4        6           0.001832089    0.002445720    0.003341192
      5        6          -0.000014618   -0.000019523   -0.000110510
      6        6          -0.000115751   -0.000384540   -0.000024046
      7        6           0.000031578    0.000010496    0.000002894
      8        6          -0.000038513   -0.000005892    0.000012746
      9        6           0.000004385   -0.000005676   -0.000030416
     10        6           0.000026580   -0.000001237    0.000010289
     11        6          -0.000005427   -0.000005339    0.000005173
     12        6           0.000227878   -0.000187493    0.000251089
     13        6           0.000095110    0.000132654   -0.000025937
     14        6          -0.000000252   -0.000110225    0.000095427
     15        6          -0.000068797   -0.000094703   -0.000070521
     16        6          -0.000067090    0.000160075   -0.000067419
     17        1          -0.000810780    0.000649688    0.000824842
     18        1          -0.000507361   -0.000574150   -0.001655877
     19        1           0.000124936   -0.000067075    0.000054313
     20        1          -0.000004978    0.000006895    0.000002293
     21        1          -0.000000149    0.000001289   -0.000002530
     22        1          -0.000001402    0.000004820    0.000001699
     23        1          -0.000003516   -0.000003398   -0.000002712
     24        1           0.000030230   -0.000008633    0.000011933
     25        1          -0.000081276    0.000057912   -0.000113140
     26        1          -0.000008573    0.000021265    0.000004794
     27        1          -0.000011466    0.000001993   -0.000001948
     28        1          -0.000003371   -0.000013407    0.000000853
     29        9           0.000042755   -0.000027024    0.000031558
 -------------------------------------------------------------------
 Cartesian Forces:  Max     0.010058819 RMS     0.001741433

 GradGradGradGradGradGradGradGradGradGradGradGradGradGradGradGradGradGrad
 Berny optimization.
 Using GEDIIS/GDIIS optimizer.
 FormGI is forming the generalized inverse of G from B-inverse, IUseBI=4.
 Internal  Forces:  Max     0.007221444 RMS     0.000802267
 Search for a local minimum.
 Step number   3 out of a maximum of   80 on scan point     2 out of    18
 All quantities printed in internal units (Hartrees-Bohrs-Radians)
 Mixed Optimization -- En-DIIS/RFO-DIIS
 Update second derivatives using D2CorX and points    1    2    3
 DE= -1.29D-03 DEPred=-1.15D-03 R= 1.12D+00
 TightC=F SS=  1.41D+00  RLast= 2.14D-01 DXNew= 5.0454D-01 6.4168D-01
 Trust test= 1.12D+00 RLast= 2.14D-01 DXMaxT set to 5.05D-01
 ITU=  1  0  0
 Use linear search instead of GDIIS.
     Eigenvalues ---    0.00493   0.00500   0.00935   0.01432   0.01495
     Eigenvalues ---    0.01500   0.02163   0.02173   0.02181   0.02184
     Eigenvalues ---    0.02186   0.02188   0.02189   0.02190   0.02191
     Eigenvalues ---    0.02192   0.02193   0.02199   0.02205   0.02253
     Eigenvalues ---    0.02268   0.02293   0.04883   0.05327   0.06146
     Eigenvalues ---    0.06741   0.15369   0.15986   0.16000   0.16000
     Eigenvalues ---    0.16000   0.16000   0.16000   0.16000   0.16000
     Eigenvalues ---    0.16000   0.16113   0.18516   0.19025   0.22000
     Eigenvalues ---    0.22000   0.22000   0.22178   0.22319   0.22497
     Eigenvalues ---    0.23472   0.24489   0.24971   0.24995   0.25000
     Eigenvalues ---    0.30339   0.30356   0.33796   0.34448   0.35303
     Eigenvalues ---    0.35332   0.35484   0.35502   0.35504   0.35505
     Eigenvalues ---    0.35577   0.35580   0.35583   0.37221   0.42421
     Eigenvalues ---    0.42522   0.42820   0.43008   0.45966   0.46590
     Eigenvalues ---    0.46722   0.46864   0.46900   0.46930   0.46984
     Eigenvalues ---    0.47288   0.48414   0.54547   0.55559   0.95233
     Eigenvalues --- 1000.000001000.000001000.000001000.000001000.00000
     Eigenvalues --- 1000.000001000.000001000.000001000.000001000.00000
     Eigenvalues --- 1000.000001000.000001000.000001000.000001000.00000
     Eigenvalues --- 1000.000001000.000001000.000001000.000001000.00000
     Eigenvalues --- 1000.000001000.000001000.000001000.000001000.00000
     Eigenvalues --- 1000.000001000.000001000.000001000.000001000.00000
     Eigenvalues --- 1000.000001000.000001000.000001000.000001000.00000
     Eigenvalues --- 1000.000001000.000001000.000001000.000001000.00000
     Eigenvalues --- 1000.000001000.000001000.000001000.000001000.00000
     Eigenvalues --- 1000.000001000.000001000.000001000.000001000.00000
     Eigenvalues --- 1000.000001000.000001000.000001000.000001000.00000
     Eigenvalues --- 1000.000001000.000001000.000001000.000001000.00000
     Eigenvalues --- 1000.000001000.000001000.000001000.000001000.00000
     Eigenvalues --- 1000.000001000.000001000.00000
 RFO step:  Lambda=-2.06453228D-04 EMin= 4.93186617D-03
 Quartic linear search produced a step of  0.10019.
 Iteration  1 RMS(Cart)=  0.01169979 RMS(Int)=  0.00014894
 Iteration  2 RMS(Cart)=  0.00020502 RMS(Int)=  0.00008786
 Iteration  3 RMS(Cart)=  0.00000006 RMS(Int)=  0.00008786
 Iteration  1 RMS(Cart)=  0.00000457 RMS(Int)=  0.00000322
 Iteration  2 RMS(Cart)=  0.00000180 RMS(Int)=  0.00000359
 Iteration  3 RMS(Cart)=  0.00000071 RMS(Int)=  0.00000390
 Variable       Old X    -DE/DX   Delta X   Delta X   Delta X     New X
                                 (Linear)    (Quad)   (Total)
    R1        2.55124  -0.00020   0.00007  -0.00019  -0.00012   2.55112
    R2        2.30449  -0.00119  -0.00027  -0.00160  -0.00187   2.30261
    R3        2.07766  -0.00029  -0.00003  -0.00096  -0.00099   2.07667
    R4        2.76129   0.00017   0.00024   0.00083   0.00107   2.76235
    R5        1.90881   0.00020   0.00001   0.00050   0.00052   1.90933
    R6        2.87233   0.00000  -0.00001  -0.00000  -0.00001   2.87233
    R7        2.87173  -0.00027  -0.00001  -0.00113  -0.00114   2.87059
    R8        2.06673   0.00003   0.00005   0.00012   0.00017   2.06690
    R9        2.63489  -0.00001  -0.00000  -0.00002  -0.00002   2.63487
   R10        2.63615  -0.00003   0.00001  -0.00007  -0.00005   2.63609
   R11        2.62984   0.00018   0.00003   0.00042   0.00045   2.63029
   R12        2.62569   0.00001   0.00001   0.00001   0.00002   2.62571
   R13        2.62991   0.00004   0.00000   0.00009   0.00010   2.63001
   R14        2.05145  -0.00001   0.00000  -0.00003  -0.00003   2.05142
   R15        2.63166  -0.00001  -0.00001  -0.00002  -0.00003   2.63164
   R16        2.04865   0.00000  -0.00000   0.00000   0.00000   2.04865
   R17        2.63120   0.00001   0.00001   0.00004   0.00005   2.63125
   R18        2.04862   0.00000  -0.00000   0.00001   0.00001   2.04863
   R19        2.63092  -0.00002  -0.00001  -0.00006  -0.00007   2.63085
   R20        2.04862   0.00000  -0.00000   0.00000   0.00000   2.04862
   R21        2.05172   0.00002  -0.00001   0.00006   0.00005   2.05178
   R22        2.63337   0.00006   0.00002   0.00015   0.00017   2.63354
   R23        2.04906  -0.00009  -0.00003  -0.00027  -0.00030   2.04876
   R24        2.62865  -0.00010  -0.00001  -0.00023  -0.00024   2.62841
   R25        2.04749  -0.00000   0.00000   0.00000   0.00000   2.04750
   R26        2.63227   0.00008   0.00001   0.00019   0.00020   2.63247
   R27        2.04754  -0.00000  -0.00000  -0.00001  -0.00001   2.04753
   R28        2.60978  -0.00010  -0.00001  -0.00025  -0.00027   2.60951
   R29        2.04742  -0.00001  -0.00000  -0.00004  -0.00004   2.04738
   R30        2.55589  -0.00004   0.00000  -0.00007  -0.00006   2.55582
    A1        2.17145  -0.00069  -0.00038  -0.00355  -0.00427   2.16718
    A2        1.98451  -0.00065   0.00015  -0.00605  -0.00624   1.97826
    A3        2.12565   0.00164   0.00042   0.00985   0.00992   2.13557
    A4        2.12433  -0.00015   0.00030  -0.00534  -0.00554   2.11880
    A5        2.05397  -0.00032  -0.00040  -0.00665  -0.00755   2.04642
    A6        2.05617   0.00094   0.00014  -0.00500  -0.00538   2.05079
    A7        1.90060   0.00022  -0.00016   0.00116   0.00100   1.90160
    A8        1.96105  -0.00056   0.00021  -0.00456  -0.00434   1.95671
    A9        1.86645   0.00009  -0.00016   0.00038   0.00021   1.86666
   A10        1.95870   0.00027   0.00007   0.00150   0.00157   1.96027
   A11        1.89308  -0.00005   0.00013   0.00174   0.00187   1.89496
   A12        1.88045   0.00004  -0.00010  -0.00009  -0.00019   1.88027
   A13        2.08926   0.00011  -0.00006   0.00052   0.00046   2.08973
   A14        2.10932  -0.00013   0.00005  -0.00062  -0.00057   2.10875
   A15        2.08385   0.00002   0.00001   0.00010   0.00011   2.08396
   A16        2.15893  -0.00002  -0.00009  -0.00036  -0.00045   2.15849
   A17        2.07901  -0.00001   0.00009   0.00015   0.00024   2.07925
   A18        2.04506   0.00003   0.00000   0.00027   0.00027   2.04533
   A19        2.10126  -0.00002  -0.00001  -0.00010  -0.00011   2.10115
   A20        2.08757   0.00001   0.00001   0.00008   0.00009   2.08765
   A21        2.09435   0.00001  -0.00000   0.00002   0.00002   2.09437
   A22        2.09466  -0.00000  -0.00000   0.00002   0.00001   2.09467
   A23        2.09143   0.00000  -0.00000   0.00001   0.00001   2.09144
   A24        2.09710  -0.00000   0.00001  -0.00003  -0.00002   2.09708
   A25        2.09129  -0.00000   0.00001   0.00001   0.00002   2.09131
   A26        2.09596   0.00001  -0.00001   0.00004   0.00004   2.09600
   A27        2.09593  -0.00001  -0.00000  -0.00005  -0.00005   2.09588
   A28        2.09616  -0.00000  -0.00000  -0.00001  -0.00001   2.09615
   A29        2.09649  -0.00000   0.00000  -0.00002  -0.00001   2.09648
   A30        2.09052   0.00000  -0.00000   0.00002   0.00002   2.09054
   A31        2.09913   0.00000  -0.00001  -0.00001  -0.00002   2.09911
   A32        2.09220  -0.00003   0.00000  -0.00021  -0.00021   2.09199
   A33        2.09183   0.00003   0.00001   0.00023   0.00023   2.09207
   A34        2.11071  -0.00004  -0.00001  -0.00014  -0.00015   2.11056
   A35        2.07482  -0.00009  -0.00011  -0.00088  -0.00099   2.07383
   A36        2.09764   0.00013   0.00012   0.00103   0.00114   2.09878
   A37        2.09726  -0.00003  -0.00000  -0.00016  -0.00016   2.09709
   A38        2.08976   0.00003   0.00001   0.00022   0.00023   2.08999
   A39        2.09616  -0.00000  -0.00001  -0.00006  -0.00007   2.09610
   A40        2.09417   0.00004   0.00001   0.00017   0.00018   2.09435
   A41        2.10169  -0.00002  -0.00000  -0.00006  -0.00006   2.10163
   A42        2.08732  -0.00002  -0.00001  -0.00011  -0.00012   2.08720
   A43        2.06466   0.00005   0.00000   0.00020   0.00020   2.06486
   A44        2.12969  -0.00002  -0.00001  -0.00006  -0.00007   2.12963
   A45        2.08883  -0.00003   0.00000  -0.00014  -0.00013   2.08870
   A46        2.15450  -0.00006   0.00000  -0.00033  -0.00033   2.15417
   A47        2.05773   0.00002  -0.00002   0.00010   0.00009   2.05781
   A48        2.07096   0.00004   0.00001   0.00023   0.00024   2.07120
    D1        0.36883  -0.00722  -0.00000   0.00000  -0.00001   0.36883
    D2       -3.11035  -0.00549   0.00015  -0.05790  -0.05767   3.11517
    D3       -2.83244  -0.00156  -0.01492   0.00506  -0.00990  -2.84234
    D4       -0.02844   0.00017  -0.01477  -0.05285  -0.06756  -0.09599
    D5        2.56040   0.00079  -0.00047  -0.02312  -0.02358   2.53681
    D6       -1.54170   0.00090  -0.00036  -0.02354  -0.02388  -1.56558
    D7        0.51810   0.00069  -0.00046  -0.02598  -0.02642   0.49168
    D8       -0.24320  -0.00071  -0.00053   0.03515   0.03461  -0.20858
    D9        1.93789  -0.00060  -0.00041   0.03474   0.03432   1.97221
   D10       -2.28549  -0.00081  -0.00051   0.03230   0.03178  -2.25372
   D11       -1.65985  -0.00020  -0.00019  -0.00423  -0.00442  -1.66427
   D12        1.43986  -0.00020  -0.00021  -0.00426  -0.00446   1.43539
   D13        2.44087   0.00017  -0.00039  -0.00027  -0.00066   2.44021
   D14       -0.74261   0.00018  -0.00041  -0.00030  -0.00071  -0.74332
   D15        0.36541  -0.00000  -0.00040  -0.00221  -0.00261   0.36281
   D16       -2.81806  -0.00000  -0.00042  -0.00224  -0.00265  -2.82072
   D17       -0.23694  -0.00001   0.00165   0.01434   0.01599  -0.22094
   D18        2.92549  -0.00005   0.00146   0.01094   0.01241   2.93789
   D19        1.91189   0.00006   0.00165   0.01356   0.01522   1.92711
   D20       -1.20887   0.00002   0.00146   0.01017   0.01163  -1.19725
   D21       -2.28843   0.00018   0.00179   0.01655   0.01835  -2.27009
   D22        0.87399   0.00014   0.00160   0.01316   0.01476   0.88875
   D23        3.10319  -0.00000   0.00008  -0.00011  -0.00004   3.10316
   D24       -0.04326  -0.00000   0.00002  -0.00015  -0.00013  -0.04338
   D25        0.00287  -0.00000   0.00010  -0.00007   0.00003   0.00290
   D26        3.13961  -0.00000   0.00004  -0.00010  -0.00006   3.13954
   D27       -3.09658  -0.00000  -0.00005  -0.00003  -0.00007  -3.09665
   D28        0.05091  -0.00000  -0.00006  -0.00013  -0.00019   0.05072
   D29        0.00325  -0.00000  -0.00007  -0.00004  -0.00011   0.00315
   D30       -3.13244  -0.00000  -0.00008  -0.00015  -0.00023  -3.13267
   D31       -3.11678  -0.00004  -0.00009  -0.00257  -0.00266  -3.11945
   D32        0.03046  -0.00006  -0.00007  -0.00368  -0.00374   0.02672
   D33        0.00435   0.00000   0.00010   0.00076   0.00086   0.00521
   D34       -3.13159  -0.00002   0.00013  -0.00035  -0.00022  -3.13181
   D35        3.12131   0.00003   0.00011   0.00197   0.00209   3.12340
   D36       -0.02100   0.00000   0.00011   0.00085   0.00096  -0.02003
   D37       -0.00081  -0.00001  -0.00007  -0.00120  -0.00126  -0.00207
   D38        3.14007  -0.00004  -0.00007  -0.00232  -0.00238   3.13769
   D39       -0.00565   0.00000  -0.00007   0.00020   0.00014  -0.00551
   D40        3.13368  -0.00000  -0.00004  -0.00007  -0.00011   3.13357
   D41        3.14082   0.00000  -0.00001   0.00024   0.00023   3.14105
   D42       -0.00304  -0.00000   0.00001  -0.00003  -0.00002  -0.00306
   D43        0.00228  -0.00000   0.00001  -0.00022  -0.00022   0.00206
   D44        3.14050  -0.00000   0.00004  -0.00020  -0.00017   3.14033
   D45       -3.13704   0.00000  -0.00002   0.00005   0.00003  -3.13700
   D46        0.00118   0.00000   0.00001   0.00007   0.00008   0.00126
   D47        0.00382   0.00000   0.00002   0.00011   0.00014   0.00396
   D48        3.13922   0.00000   0.00003   0.00017   0.00020   3.13942
   D49       -3.13439   0.00000  -0.00001   0.00009   0.00008  -3.13431
   D50        0.00101   0.00000  -0.00000   0.00015   0.00015   0.00115
   D51       -0.00661   0.00000   0.00001   0.00002   0.00003  -0.00658
   D52        3.12909   0.00000   0.00002   0.00012   0.00015   3.12923
   D53        3.14116  -0.00000   0.00000  -0.00004  -0.00004   3.14112
   D54       -0.00633   0.00000   0.00002   0.00007   0.00008  -0.00625
   D55       -0.00381   0.00001  -0.00006   0.00004  -0.00001  -0.00383
   D56        3.14130  -0.00001  -0.00005  -0.00078  -0.00084   3.14046
   D57        3.13205   0.00003  -0.00009   0.00116   0.00108   3.13313
   D58       -0.00602   0.00001  -0.00008   0.00033   0.00025  -0.00577
   D59       -0.00041  -0.00001  -0.00002  -0.00049  -0.00051  -0.00092
   D60       -3.13867  -0.00001   0.00000  -0.00044  -0.00043  -3.13910
   D61        3.13765   0.00001  -0.00002   0.00034   0.00032   3.13797
   D62       -0.00061   0.00001   0.00000   0.00039   0.00039  -0.00021
   D63        0.00383  -0.00000   0.00005   0.00010   0.00015   0.00398
   D64       -3.13801   0.00001   0.00004   0.00078   0.00082  -3.13719
   D65       -3.14108   0.00000   0.00003   0.00004   0.00007  -3.14100
   D66        0.00027   0.00001   0.00001   0.00073   0.00074   0.00102
   D67       -0.00327   0.00001  -0.00001   0.00078   0.00077  -0.00250
   D68        3.13905   0.00003  -0.00001   0.00190   0.00190   3.14095
   D69        3.13857  -0.00000   0.00001   0.00011   0.00011   3.13868
   D70       -0.00231   0.00002   0.00001   0.00124   0.00125  -0.00106
         Item               Value     Threshold  Converged?
 Maximum Force            0.001532     0.002500     YES
 RMS     Force            0.000247     0.001667     YES
 Maximum Displacement     0.055701     0.010000     NO 
 RMS     Displacement     0.011690     0.006667     NO 
 Predicted change in Energy=-1.139602D-04
 GradGradGradGradGradGradGradGradGradGradGradGradGradGradGradGradGradGrad

                          Input orientation:                          
 ---------------------------------------------------------------------
 Center     Atomic      Atomic             Coordinates (Angstroms)
 Number     Number       Type             X           Y           Z
 ---------------------------------------------------------------------
      1          6           0        0.029815   -3.838989   -0.251429
      2          7           0       -1.037586   -3.028756   -0.088140
      3          8           0        1.134129   -3.455233   -0.594858
      4          6           0       -1.102236   -1.716076   -0.728042
      5          6           0       -2.543183   -1.425968   -1.115106
      6          6           0       -0.508659   -0.624270    0.145541
      7          6           0       -2.982260   -1.708680   -2.407932
      8          6           0       -4.310050   -1.491245   -2.763788
      9          6           0       -5.210592   -0.994705   -1.824740
     10          6           0       -4.778128   -0.714597   -0.531187
     11          6           0       -3.447996   -0.925797   -0.178593
     12          6           0       -0.201438   -0.795164    1.492300
     13          6           0        0.317709    0.254866    2.247333
     14          6           0        0.541213    1.495028    1.658579
     15          6           0        0.247025    1.689358    0.310893
     16          6           0       -0.269540    0.628328   -0.406212
     17          1           0       -0.170580   -4.883966    0.023345
     18          1           0       -1.910950   -3.461963    0.177227
     19          1           0       -0.501792   -1.776073   -1.640278
     20          1           0       -2.280617   -2.096232   -3.140022
     21          1           0       -4.640006   -1.707161   -3.773629
     22          1           0       -6.244877   -0.823768   -2.100927
     23          1           0       -5.474610   -0.326009    0.203082
     24          1           0       -3.112273   -0.695225    0.827880
     25          1           0       -0.368920   -1.764698    1.947653
     26          1           0        0.549094    0.100955    3.294578
     27          1           0        0.946845    2.313655    2.241070
     28          1           0        0.411898    2.640104   -0.181763
     29          9           0       -0.558536    0.809087   -1.715036
 ---------------------------------------------------------------------
                    Distance matrix (angstroms):
                    1          2          3          4          5
     1  C    0.000000
     2  N    1.349995   0.000000
     3  O    1.218491   2.270461   0.000000
     4  C    2.452643   1.461774   2.836148   0.000000
     5  C    3.631656   2.427017   4.232162   1.519970   0.000000
     6  C    3.283589   2.473040   3.355785   1.519053   2.524131
     7  C    4.273326   3.302391   4.825178   2.521225   1.394315
     8  C    5.536992   4.498005   6.180663   3.805900   2.417485
     9  C    6.166614   4.956523   6.915367   4.312970   2.793679
    10  C    5.740767   4.420777   6.516895   3.814956   2.417020
    11  C    4.537308   3.200108   5.250447   2.535552   1.394960
    12  C    3.515528   2.861096   3.635373   2.566990   3.560934
    13  C    4.804824   4.251286   4.744410   3.841056   4.723971
    14  C    5.688707   5.099829   5.471253   4.325283   5.073366
    15  C    5.561115   4.906124   5.298505   3.807476   4.418596
    16  C    4.480010   3.750377   4.322192   2.508622   3.145173
    17  H    1.098926   2.050838   2.031187   3.386458   4.345465
    18  H    2.022984   1.010373   3.141444   2.126418   2.493014
    19  H    2.543055   2.065290   2.566850   1.093758   2.136739
    20  H    4.088920   3.424720   4.470485   2.711226   2.149065
    21  H    6.225578   5.320420   6.819163   4.668136   3.397570
    22  H    7.203052   6.002429   7.977630   5.397016   3.877760
    23  H    6.545709   5.203540   7.355554   4.681552   3.397174
    24  H    4.573935   3.254041   5.260586   2.739211   2.152451
    25  H    3.049202   2.487852   3.403149   2.774790   3.771292
    26  H    5.326064   4.873953   5.302494   4.712744   5.598123
    27  H    6.701381   6.156666   6.430990   5.408612   6.117924
    28  H    6.490722   5.851986   6.151861   4.644063   5.112394
    29  F    4.908453   4.195869   4.722747   2.765179   3.048640
                    6          7          8          9         10
     6  C    0.000000
     7  C    3.716836   0.000000
     8  C    4.864814   1.391739   0.000000
     9  C    5.111498   2.411501   1.392601   0.000000
    10  C    4.323712   2.781279   2.409728   1.392396   0.000000
    11  C    2.972488   2.408271   2.783182   2.412736   1.392185
    12  C    1.391887   4.876402   5.956468   6.011173   5.004705
    13  C    2.423488   6.034634   7.041051   6.978920   5.884521
    14  C    2.807657   6.262197   7.211790   7.170464   6.162215
    15  C    2.439523   5.419129   6.351129   6.445984   5.633849
    16  C    1.389464   4.102114   5.135803   5.390775   4.705999
    17  H    4.274839   4.888670   6.034391   6.628989   6.238641
    18  H    3.165427   3.302234   4.276561   4.580707   4.033680
    19  H    2.125052   2.597413   3.980732   4.776752   4.543551
    20  H    4.012659   1.085567   2.150851   3.395303   3.866846
    21  H    5.796600   2.147849   1.084099   2.152052   3.393773
    22  H    6.163653   3.394406   2.151387   1.084087   2.151129
    23  H    4.975232   3.865356   3.393566   2.151493   1.084084
    24  H    2.692476   3.393298   3.868901   3.395442   2.150002
    25  H    2.137220   5.079744   6.148573   6.185921   5.166088
    26  H    3.400180   6.947219   7.927810   7.783435   6.609151
    27  H    3.891161   7.295907   8.195170   8.086414   7.044929
    28  H    3.407446   5.948786   6.784666   6.893737   6.189708
    29  F    2.349201   3.562821   4.523855   4.990724   4.639834
                   11         12         13         14         15
    11  C    0.000000
    12  C    3.653640   0.000000
    13  C    4.632453   1.393611   0.000000
    14  C    5.014916   2.413329   1.390895   0.000000
    15  C    4.553220   2.787417   2.410927   1.393043   0.000000
    16  C    3.545376   2.373882   2.743290   2.381565   1.380893
    17  H    5.142892   4.344777   5.620689   6.623610   6.592850
    18  H    2.986847   3.429820   4.802820   5.725318   5.586666
    19  H    3.397000   3.296277   4.462041   4.761346   4.046851
    20  H    3.391571   5.241581   6.426706   6.624684   5.712134
    21  H    3.867260   6.947132   8.042417   8.161368   7.218222
    22  H    3.395338   7.031021   7.945965   8.097019   7.367325
    23  H    2.147693   5.448718   6.169873   6.451726   6.067160
    24  H    1.085754   2.987374   3.831749   4.339957   4.151915
    25  H    3.834759   1.084155   2.154044   3.396722   3.871547
    26  H    5.393872   2.148146   1.083489   2.149417   3.393618
    27  H    5.971887   3.397641   2.152780   1.083505   2.145945
    28  H    5.254944   3.870366   3.405693   2.171355   1.083425
    29  F    3.703978   3.603908   4.095771   3.614035   2.351212
                   16         17         18         19         20
    16  C    0.000000
    17  H    5.529891   0.000000
    18  H    4.445797   2.252701   0.000000
    19  H    2.712563   3.540670   2.851539   0.000000
    20  H    4.352169   4.714935   3.606385   2.348606   0.000000
    21  H    5.991241   6.669698   5.112371   4.656259   2.473773
    22  H    6.378502   7.608865   5.561742   5.839701   4.291182
    23  H    5.326795   6.995714   4.747057   5.498143   4.950921
    24  H    3.369853   5.181350   3.085671   3.751619   4.289373
    25  H    3.358143   3.670441   2.897063   3.590408   5.445083
    26  H    3.826765   6.005691   5.335173   5.383344   7.364710
    27  H    3.365713   7.613980   6.766402   5.821450   7.669404
    28  H    2.135879   7.549370   6.539091   4.739695   6.199501
    29  F    1.352484   5.965177   4.863286   2.586862   3.665654
                   21         22         23         24         25
    21  H    0.000000
    22  H    2.480711   0.000000
    23  H    4.291663   2.479825   0.000000
    24  H    4.952966   4.290413   2.471301   0.000000
    25  H    7.139926   7.197445   5.584032   3.150182   0.000000
    26  H    8.952965   8.724943   6.784147   4.485990   2.477421
    27  H    9.140922   8.967565   7.235765   5.246609   4.295380
    28  H    7.571126   7.745596   6.602795   4.956166   4.954429
    29  F    5.218017   5.928709   5.397721   3.905247   4.480582
                   26         27         28         29
    26  H    0.000000
    27  H    2.482766   0.000000
    28  H    4.307092   2.502570   0.000000
    29  F    5.179240   4.492291   2.577847   0.000000
 Symmetry turned off by external request.
 Stoichiometry    C14H12FNO
 Framework group  C1[X(C14H12FNO)]
 Deg. of freedom    81
 Full point group                 C1      NOp   1
 Rotational constants (GHZ):           0.6343513           0.3850711           0.2999254
 Standard basis: 6-311+G(d) (5D, 7F)
   410 basis functions,   672 primitive gaussians,   427 cartesian basis functions
    60 alpha electrons       60 beta electrons
       nuclear repulsion energy      1149.4788812435 Hartrees.
 NAtoms=   29 NActive=   29 NUniq=   29 SFac= 1.00D+00 NAtFMM=   60 NAOKFM=F Big=F
 Integral buffers will be    131072 words long.
 Raffenetti 2 integral format.
 Two-electron integral symmetry is turned off.
 ------------------------------------------------------------------------------
 Polarizable Continuum Model (PCM)
 =================================
 Model                : PCM.
 Atomic radii         : UFF (Universal Force Field).
 Polarization charges : Total charges.
 Charge compensation  : None.
 Solution method      : On-the-fly selection.
 Cavity type          : Scaled VdW (van der Waals Surface) (Alpha=1.100).
 Cavity algorithm     : GePol (No added spheres)
                        Default sphere list used, NSphG=   29.
                        Lebedev-Laikov grids with approx.  5.0 points / Ang**2.
                        Smoothing algorithm: York/Karplus (Gamma=1.0000).
                        Polarization charges: spherical gaussians, with
                                              point-specific exponents (IZeta= 3).
                        Self-potential: point-specific (ISelfS= 7).
                        Self-field    : sphere-specific E.n sum rule (ISelfD= 2).
 1st derivatives      : Analytical E(r).r(x)/FMM algorithm (CHGder, D1EAlg=3).
                        Cavity 1st derivative terms included.
 Solvent              : DiMethylSulfoxide, Eps=  46.826000 Eps(inf)=   2.007889
 ------------------------------------------------------------------------------
 One-electron integrals computed using PRISM.
 NBasis=   410 RedAO= T EigKep=  1.09D-06  NBF=   410
 NBsUse=   409 1.00D-06 EigRej=  7.71D-07 NBFU=   409
 Initial guess from the checkpoint file:  "/home/aikhl/works/aikhl/Gau-17228.chk"
 B after Tr=    -0.003564    0.000649   -0.000269
         Rot=    1.000000   -0.000561   -0.000388   -0.000158 Ang=  -0.08 deg.
 ExpMin= 4.38D-02 ExpMax= 1.14D+04 ExpMxC= 1.72D+03 IAcc=3 IRadAn=         5 AccDes= 0.00D+00
 Harris functional with IExCor= 1009 and IRadAn=       5 diagonalized for initial guess.
 HarFok:  IExCor= 1009 AccDes= 0.00D+00 IRadAn=         5 IDoV= 1 UseB2=F ITyADJ=14
 ICtDFT=  3500011 ScaDFX=  1.000000  1.000000  1.000000  1.000000
 FoFCou: FMM=F IPFlag=           0 FMFlag=      100000 FMFlg1=           0
         NFxFlg=           0 DoJE=T BraDBF=F KetDBF=T FulRan=T
         wScrn=  0.000000 ICntrl=       500 IOpCl=  0 I1Cent=   200000004 NGrid=           0
         NMat0=    1 NMatS0=      1 NMatT0=    0 NMatD0=    1 NMtDS0=    0 NMtDT0=    0
 Symmetry not used in FoFCou.
 Requested convergence on RMS density matrix=1.00D-08 within 128 cycles.
 Requested convergence on MAX density matrix=1.00D-06.
 Requested convergence on             energy=1.00D-06.
 No special actions if energy rises.
 Inv3:  Mode=1 IEnd=    15773547.
 Iteration    1 A*A^-1 deviation from unit magnitude is 9.44D-15 for    252.
 Iteration    1 A*A^-1 deviation from orthogonality  is 5.34D-15 for   1418    171.
 Iteration    1 A^-1*A deviation from unit magnitude is 9.44D-15 for    252.
 Iteration    1 A^-1*A deviation from orthogonality  is 3.37D-15 for   1805    414.
 Error on total polarization charges =  0.01567
 SCF Done:  E(RM062X) =  -770.437579475     A.U. after   13 cycles
            NFock= 13  Conv=0.55D-08     -V/T= 2.0037
 D1PCM: PCM CHGder 1st derivatives, ID1Alg=3 FixD1E=F DoIter=F DoCFld=F I1PDM=0.
 Calling FoFJK, ICntrl=      2127 FMM=F ISym2X=0 I1Cent= 0 IOpClX= 0 NMat=1 NMatS=1 NMatT=0.
 -------------------------------------------------------------------
 Center     Atomic                   Forces (Hartrees/Bohr)
 Number     Number              X              Y              Z
 -------------------------------------------------------------------
      1        6           0.004477563    0.002251904    0.010611391
      2        7          -0.004678806   -0.003148692   -0.007222774
      3        8          -0.001408496   -0.001159060   -0.005918204
      4        6           0.001695286    0.002186870    0.003155158
      5        6           0.000154074    0.000001733   -0.000045612
      6        6           0.000046116   -0.000211177    0.000171616
      7        6           0.000024289    0.000002709    0.000017336
      8        6          -0.000018875    0.000008859    0.000014117
      9        6           0.000004010   -0.000010777   -0.000025035
     10        6           0.000015960    0.000014006    0.000021952
     11        6          -0.000031088   -0.000003668    0.000021864
     12        6           0.000089738    0.000009350    0.000053040
     13        6           0.000005633    0.000064569   -0.000055423
     14        6           0.000007351   -0.000025827    0.000037538
     15        6          -0.000016103   -0.000011856   -0.000025357
     16        6           0.000010060    0.000101979   -0.000043383
     17        1           0.000064749   -0.000109644   -0.000005473
     18        1          -0.000374637   -0.000101224   -0.000759727
     19        1          -0.000060327    0.000052001   -0.000053225
     20        1           0.000003020    0.000007760    0.000000014
     21        1           0.000000969   -0.000004365   -0.000001896
     22        1          -0.000000006   -0.000000914   -0.000001068
     23        1          -0.000006121   -0.000000292   -0.000003875
     24        1           0.000021968   -0.000011935    0.000004238
     25        1          -0.000045024    0.000080071   -0.000007850
     26        1           0.000009766   -0.000002204   -0.000001633
     27        1          -0.000003063    0.000011169   -0.000005039
     28        1          -0.000003948    0.000012854    0.000007711
     29        9           0.000015942   -0.000004200    0.000059601
 -------------------------------------------------------------------
 Cartesian Forces:  Max     0.010611391 RMS     0.001789389

 GradGradGradGradGradGradGradGradGradGradGradGradGradGradGradGradGradGrad
 Berny optimization.
 Using GEDIIS/GDIIS optimizer.
 FormGI is forming the generalized inverse of G from B-inverse, IUseBI=4.
 Internal  Forces:  Max     0.006893238 RMS     0.000742878
 Search for a local minimum.
 Step number   4 out of a maximum of   80 on scan point     2 out of    18
 All quantities printed in internal units (Hartrees-Bohrs-Radians)
 Mixed Optimization -- En-DIIS/RFO-DIIS
 Swapping is turned off.
 Update second derivatives using D2CorX and points    1    2    3    4
 DE= -1.47D-04 DEPred=-1.14D-04 R= 1.29D+00
 TightC=F SS=  1.41D+00  RLast= 1.22D-01 DXNew= 8.4853D-01 3.6665D-01
 Trust test= 1.29D+00 RLast= 1.22D-01 DXMaxT set to 5.05D-01
 ITU=  1  1  0  0
     Eigenvalues ---    0.00486   0.00501   0.00787   0.01101   0.01495
     Eigenvalues ---    0.01497   0.02164   0.02173   0.02181   0.02185
     Eigenvalues ---    0.02186   0.02188   0.02190   0.02190   0.02191
     Eigenvalues ---    0.02192   0.02193   0.02199   0.02206   0.02253
     Eigenvalues ---    0.02268   0.02293   0.04915   0.05255   0.06168
     Eigenvalues ---    0.06730   0.15208   0.15992   0.16000   0.16000
     Eigenvalues ---    0.16000   0.16000   0.16000   0.16000   0.16000
     Eigenvalues ---    0.16002   0.16705   0.18541   0.19026   0.22000
     Eigenvalues ---    0.22000   0.22000   0.22242   0.22497   0.23236
     Eigenvalues ---    0.23472   0.24537   0.24980   0.25000   0.25140
     Eigenvalues ---    0.30347   0.30448   0.33845   0.34449   0.35303
     Eigenvalues ---    0.35332   0.35481   0.35502   0.35504   0.35505
     Eigenvalues ---    0.35577   0.35580   0.35583   0.37284   0.42422
     Eigenvalues ---    0.42522   0.42816   0.43013   0.45956   0.46591
     Eigenvalues ---    0.46722   0.46861   0.46900   0.46934   0.46984
     Eigenvalues ---    0.47293   0.48413   0.54547   0.56938   0.95669
     Eigenvalues --- 1000.000001000.000001000.000001000.000001000.00000
     Eigenvalues --- 1000.000001000.000001000.000001000.000001000.00000
     Eigenvalues --- 1000.000001000.000001000.000001000.000001000.00000
     Eigenvalues --- 1000.000001000.000001000.000001000.000001000.00000
     Eigenvalues --- 1000.000001000.000001000.000001000.000001000.00000
     Eigenvalues --- 1000.000001000.000001000.000001000.000001000.00000
     Eigenvalues --- 1000.000001000.000001000.000001000.000001000.00000
     Eigenvalues --- 1000.000001000.000001000.000001000.000001000.00000
     Eigenvalues --- 1000.000001000.000001000.000001000.000001000.00000
     Eigenvalues --- 1000.000001000.000001000.000001000.000001000.00000
     Eigenvalues --- 1000.000001000.000001000.000001000.000001000.00000
     Eigenvalues --- 1000.000001000.000001000.000001000.000001000.00000
     Eigenvalues --- 1000.000001000.000001000.000001000.000001000.00000
     Eigenvalues --- 1000.000001000.000001000.00000
 En-DIIS/RFO-DIIS/Sim-DIIS IScMMF=       -3 using points:     4    3
 RFO step:  Lambda=-6.14468930D-05.
 DidBck=F Rises=F RFO-DIIS coefs:    1.62259   -0.62259
 Iteration  1 RMS(Cart)=  0.00561901 RMS(Int)=  0.00011294
 Iteration  2 RMS(Cart)=  0.00010865 RMS(Int)=  0.00008022
 Iteration  3 RMS(Cart)=  0.00000001 RMS(Int)=  0.00008022
 Iteration  1 RMS(Cart)=  0.00000414 RMS(Int)=  0.00000290
 Iteration  2 RMS(Cart)=  0.00000163 RMS(Int)=  0.00000322
 Iteration  3 RMS(Cart)=  0.00000064 RMS(Int)=  0.00000350
 Variable       Old X    -DE/DX   Delta X   Delta X   Delta X     New X
                                 (Linear)    (Quad)   (Total)
    R1        2.55112   0.00132  -0.00007   0.00347   0.00340   2.55452
    R2        2.30261   0.00003  -0.00117   0.00055  -0.00061   2.30200
    R3        2.07667   0.00009  -0.00062   0.00079   0.00017   2.07684
    R4        2.76235   0.00051   0.00066   0.00173   0.00240   2.76475
    R5        1.90933   0.00017   0.00032   0.00029   0.00061   1.90994
    R6        2.87233  -0.00015  -0.00000  -0.00069  -0.00070   2.87163
    R7        2.87059   0.00017  -0.00071   0.00121   0.00050   2.87109
    R8        2.06690   0.00001   0.00011   0.00002   0.00012   2.06703
    R9        2.63487  -0.00003  -0.00001  -0.00008  -0.00009   2.63478
   R10        2.63609   0.00002  -0.00003   0.00009   0.00005   2.63614
   R11        2.63029   0.00004   0.00028  -0.00006   0.00022   2.63051
   R12        2.62571   0.00011   0.00001   0.00032   0.00034   2.62604
   R13        2.63001   0.00002   0.00006   0.00003   0.00009   2.63009
   R14        2.05142  -0.00000  -0.00002   0.00000  -0.00001   2.05141
   R15        2.63164  -0.00000  -0.00002   0.00000  -0.00002   2.63162
   R16        2.04865   0.00000   0.00000   0.00000   0.00000   2.04865
   R17        2.63125   0.00001   0.00003   0.00003   0.00006   2.63131
   R18        2.04863   0.00000   0.00000  -0.00000   0.00000   2.04863
   R19        2.63085  -0.00001  -0.00004  -0.00003  -0.00007   2.63078
   R20        2.04862   0.00000   0.00000   0.00001   0.00001   2.04863
   R21        2.05178   0.00001   0.00003   0.00000   0.00004   2.05182
   R22        2.63354   0.00003   0.00011   0.00003   0.00014   2.63368
   R23        2.04876  -0.00007  -0.00019  -0.00015  -0.00034   2.04842
   R24        2.62841  -0.00005  -0.00015  -0.00005  -0.00020   2.62821
   R25        2.04750   0.00000   0.00000   0.00000   0.00000   2.04750
   R26        2.63247  -0.00003   0.00013  -0.00016  -0.00003   2.63244
   R27        2.04753   0.00000  -0.00001   0.00002   0.00001   2.04754
   R28        2.60951  -0.00002  -0.00017   0.00006  -0.00011   2.60940
   R29        2.04738   0.00001  -0.00003   0.00004   0.00002   2.04740
   R30        2.55582  -0.00006  -0.00004  -0.00011  -0.00015   2.55567
    A1        2.16718   0.00059  -0.00266   0.00440   0.00173   2.16891
    A2        1.97826  -0.00002  -0.00389   0.00239  -0.00151   1.97675
    A3        2.13557  -0.00020   0.00618  -0.00631  -0.00015   2.13542
    A4        2.11880   0.00012  -0.00345  -0.00011  -0.00410   2.11470
    A5        2.04642  -0.00019  -0.00470   0.00101  -0.00426   2.04216
    A6        2.05079   0.00072  -0.00335  -0.00210  -0.00602   2.04477
    A7        1.90160   0.00007   0.00062   0.00011   0.00073   1.90233
    A8        1.95671  -0.00009  -0.00270   0.00133  -0.00137   1.95533
    A9        1.86666   0.00006   0.00013   0.00082   0.00095   1.86761
   A10        1.96027   0.00002   0.00098  -0.00062   0.00035   1.96063
   A11        1.89496  -0.00003   0.00117  -0.00083   0.00034   1.89529
   A12        1.88027  -0.00002  -0.00012  -0.00081  -0.00093   1.87933
   A13        2.08973   0.00008   0.00029   0.00022   0.00050   2.09023
   A14        2.10875  -0.00010  -0.00036  -0.00026  -0.00062   2.10814
   A15        2.08396   0.00001   0.00007   0.00005   0.00011   2.08407
   A16        2.15849   0.00025  -0.00028   0.00137   0.00109   2.15957
   A17        2.07925  -0.00015   0.00015  -0.00078  -0.00064   2.07861
   A18        2.04533  -0.00010   0.00017  -0.00059  -0.00043   2.04490
   A19        2.10115  -0.00002  -0.00007  -0.00009  -0.00015   2.10100
   A20        2.08765   0.00001   0.00005   0.00003   0.00008   2.08773
   A21        2.09437   0.00001   0.00001   0.00006   0.00007   2.09444
   A22        2.09467   0.00001   0.00001   0.00006   0.00007   2.09474
   A23        2.09144  -0.00000   0.00001  -0.00003  -0.00003   2.09141
   A24        2.09708  -0.00001  -0.00001  -0.00003  -0.00004   2.09704
   A25        2.09131   0.00000   0.00001   0.00003   0.00004   2.09135
   A26        2.09600   0.00000   0.00002  -0.00001   0.00001   2.09601
   A27        2.09588  -0.00000  -0.00003  -0.00002  -0.00005   2.09582
   A28        2.09615  -0.00002  -0.00001  -0.00009  -0.00010   2.09605
   A29        2.09648   0.00000  -0.00001   0.00001   0.00001   2.09648
   A30        2.09054   0.00001   0.00002   0.00008   0.00009   2.09064
   A31        2.09911   0.00001  -0.00001   0.00004   0.00003   2.09915
   A32        2.09199  -0.00003  -0.00013  -0.00014  -0.00027   2.09172
   A33        2.09207   0.00002   0.00014   0.00009   0.00024   2.09230
   A34        2.11056   0.00001  -0.00009   0.00013   0.00004   2.11059
   A35        2.07383   0.00000  -0.00061   0.00028  -0.00033   2.07350
   A36        2.09878  -0.00001   0.00071  -0.00041   0.00030   2.09909
   A37        2.09709   0.00005  -0.00010   0.00032   0.00022   2.09731
   A38        2.08999  -0.00002   0.00014  -0.00021  -0.00007   2.08992
   A39        2.09610  -0.00002  -0.00004  -0.00011  -0.00015   2.09595
   A40        2.09435  -0.00002   0.00011  -0.00024  -0.00013   2.09422
   A41        2.10163   0.00002  -0.00004   0.00020   0.00016   2.10180
   A42        2.08720  -0.00000  -0.00007   0.00004  -0.00004   2.08717
   A43        2.06486  -0.00000   0.00012  -0.00012   0.00001   2.06487
   A44        2.12963  -0.00001  -0.00004  -0.00005  -0.00009   2.12953
   A45        2.08870   0.00001  -0.00008   0.00017   0.00009   2.08878
   A46        2.15417   0.00006  -0.00020   0.00050   0.00030   2.15447
   A47        2.05781  -0.00002   0.00005  -0.00020  -0.00014   2.05767
   A48        2.07120  -0.00004   0.00015  -0.00030  -0.00015   2.07105
    D1        0.36883  -0.00689  -0.00000   0.00000   0.00000   0.36883
    D2        3.11517  -0.00490  -0.03590  -0.00383  -0.03965   3.07552
    D3       -2.84234  -0.00098  -0.00616   0.00740   0.00121  -2.84113
    D4       -0.09599   0.00101  -0.04206   0.00358  -0.03844  -0.13443
    D5        2.53681   0.00100  -0.01468   0.00997  -0.00468   2.53213
    D6       -1.56558   0.00101  -0.01487   0.01017  -0.00466  -1.57024
    D7        0.49168   0.00097  -0.01645   0.01044  -0.00598   0.48570
    D8       -0.20858  -0.00080   0.02155   0.01312   0.03464  -0.17395
    D9        1.97221  -0.00078   0.02137   0.01333   0.03466   2.00687
   D10       -2.25372  -0.00083   0.01979   0.01359   0.03334  -2.22037
   D11       -1.66427  -0.00006  -0.00275  -0.00209  -0.00484  -1.66912
   D12        1.43539  -0.00006  -0.00278  -0.00202  -0.00480   1.43059
   D13        2.44021  -0.00001  -0.00041  -0.00345  -0.00386   2.43635
   D14       -0.74332  -0.00001  -0.00044  -0.00338  -0.00382  -0.74713
   D15        0.36281   0.00003  -0.00162  -0.00151  -0.00314   0.35967
   D16       -2.82072   0.00003  -0.00165  -0.00144  -0.00309  -2.82381
   D17       -0.22094  -0.00000   0.00996  -0.00463   0.00533  -0.21561
   D18        2.93789  -0.00001   0.00772  -0.00420   0.00353   2.94142
   D19        1.92711   0.00003   0.00947  -0.00396   0.00551   1.93262
   D20       -1.19725   0.00002   0.00724  -0.00353   0.00371  -1.19353
   D21       -2.27009  -0.00001   0.01142  -0.00589   0.00553  -2.26455
   D22        0.88875  -0.00001   0.00919  -0.00545   0.00373   0.89248
   D23        3.10316  -0.00000  -0.00002   0.00018   0.00015   3.10331
   D24       -0.04338  -0.00000  -0.00008  -0.00007  -0.00015  -0.04353
   D25        0.00290   0.00000   0.00002   0.00012   0.00013   0.00303
   D26        3.13954  -0.00000  -0.00004  -0.00013  -0.00017   3.13937
   D27       -3.09665  -0.00001  -0.00004  -0.00029  -0.00034  -3.09699
   D28        0.05072  -0.00001  -0.00012  -0.00027  -0.00039   0.05033
   D29        0.00315  -0.00000  -0.00007  -0.00022  -0.00029   0.00286
   D30       -3.13267  -0.00000  -0.00014  -0.00019  -0.00034  -3.13301
   D31       -3.11945  -0.00002  -0.00166  -0.00037  -0.00203  -3.12148
   D32        0.02672  -0.00004  -0.00233  -0.00085  -0.00318   0.02353
   D33        0.00521  -0.00001   0.00053  -0.00080  -0.00026   0.00495
   D34       -3.13181  -0.00003  -0.00014  -0.00128  -0.00142  -3.13322
   D35        3.12340   0.00001   0.00130   0.00015   0.00145   3.12484
   D36       -0.02003   0.00001   0.00060   0.00053   0.00113  -0.01891
   D37       -0.00207   0.00000  -0.00079   0.00053  -0.00025  -0.00232
   D38        3.13769   0.00000  -0.00148   0.00091  -0.00057   3.13712
   D39       -0.00551   0.00000   0.00009  -0.00003   0.00006  -0.00545
   D40        3.13357   0.00000  -0.00007   0.00003  -0.00004   3.13353
   D41        3.14105   0.00000   0.00014   0.00022   0.00036   3.14141
   D42       -0.00306   0.00000  -0.00001   0.00028   0.00027  -0.00279
   D43        0.00206  -0.00000  -0.00014   0.00004  -0.00009   0.00197
   D44        3.14033  -0.00000  -0.00010   0.00005  -0.00006   3.14027
   D45       -3.13700  -0.00000   0.00002  -0.00002   0.00000  -3.13700
   D46        0.00126  -0.00000   0.00005  -0.00002   0.00004   0.00130
   D47        0.00396  -0.00000   0.00008  -0.00015  -0.00006   0.00390
   D48        3.13942   0.00000   0.00012   0.00001   0.00014   3.13956
   D49       -3.13431  -0.00000   0.00005  -0.00015  -0.00010  -3.13441
   D50        0.00115   0.00000   0.00009   0.00001   0.00010   0.00126
   D51       -0.00658   0.00000   0.00002   0.00024   0.00025  -0.00633
   D52        3.12923   0.00000   0.00009   0.00021   0.00030   3.12953
   D53        3.14112   0.00000  -0.00002   0.00008   0.00005   3.14117
   D54       -0.00625   0.00000   0.00005   0.00005   0.00010  -0.00615
   D55       -0.00383   0.00001  -0.00001   0.00042   0.00042  -0.00341
   D56        3.14046   0.00001  -0.00052   0.00063   0.00011   3.14057
   D57        3.13313   0.00002   0.00067   0.00091   0.00158   3.13471
   D58       -0.00577   0.00002   0.00016   0.00112   0.00128  -0.00449
   D59       -0.00092   0.00000  -0.00032   0.00026  -0.00006  -0.00098
   D60       -3.13910  -0.00000  -0.00027  -0.00006  -0.00033  -3.13943
   D61        3.13797   0.00000   0.00020   0.00005   0.00025   3.13821
   D62       -0.00021  -0.00000   0.00025  -0.00027  -0.00002  -0.00023
   D63        0.00398  -0.00001   0.00009  -0.00052  -0.00043   0.00355
   D64       -3.13719  -0.00001   0.00051  -0.00060  -0.00009  -3.13728
   D65       -3.14100  -0.00000   0.00005  -0.00021  -0.00016  -3.14116
   D66        0.00102   0.00000   0.00046  -0.00028   0.00018   0.00120
   D67       -0.00250   0.00001   0.00048   0.00012   0.00060  -0.00190
   D68        3.14095   0.00001   0.00118  -0.00026   0.00092  -3.14132
   D69        3.13868   0.00000   0.00007   0.00019   0.00027   3.13894
   D70       -0.00106   0.00001   0.00078  -0.00019   0.00059  -0.00047
         Item               Value     Threshold  Converged?
 Maximum Force            0.001320     0.002500     YES
 RMS     Force            0.000148     0.001667     YES
 Maximum Displacement     0.040696     0.010000     NO 
 RMS     Displacement     0.005604     0.006667     YES
 Predicted change in Energy=-3.067822D-05
 GradGradGradGradGradGradGradGradGradGradGradGradGradGradGradGradGradGrad

                          Input orientation:                          
 ---------------------------------------------------------------------
 Center     Atomic      Atomic             Coordinates (Angstroms)
 Number     Number       Type             X           Y           Z
 ---------------------------------------------------------------------
      1          6           0        0.028864   -3.839728   -0.248079
      2          7           0       -1.039848   -3.029183   -0.080106
      3          8           0        1.131508   -3.457470   -0.597345
      4          6           0       -1.103597   -1.717104   -0.724216
      5          6           0       -2.543467   -1.426690   -1.113601
      6          6           0       -0.509836   -0.624323    0.148483
      7          6           0       -2.980411   -1.706737   -2.407675
      8          6           0       -4.307696   -1.488467   -2.765079
      9          6           0       -5.209659   -0.993763   -1.826438
     10          6           0       -4.779253   -0.716364   -0.531579
     11          6           0       -3.449744   -0.928550   -0.177381
     12          6           0       -0.197966   -0.793901    1.494461
     13          6           0        0.323258    0.257064    2.246894
     14          6           0        0.543828    1.496983    1.656775
     15          6           0        0.244664    1.690276    0.310055
     16          6           0       -0.273241    0.628347   -0.404639
     17          1           0       -0.171132   -4.884481    0.028199
     18          1           0       -1.918008   -3.470476    0.155692
     19          1           0       -0.501504   -1.778413   -1.635356
     20          1           0       -2.277579   -2.092538   -3.139540
     21          1           0       -4.636118   -1.702236   -3.775878
     22          1           0       -6.243496   -0.822153   -2.103890
     23          1           0       -5.476911   -0.329331    0.202402
     24          1           0       -3.115349   -0.700459    0.830121
     25          1           0       -0.364564   -1.762775    1.951111
     26          1           0        0.558306    0.104046    3.293455
     27          1           0        0.950753    2.316350    2.237335
     28          1           0        0.407068    2.640900   -0.183675
     29          9           0       -0.565971    0.807979   -1.712705
 ---------------------------------------------------------------------
                    Distance matrix (angstroms):
                    1          2          3          4          5
     1  C    0.000000
     2  N    1.351793   0.000000
     3  O    1.218168   2.272830   0.000000
     4  C    2.452489   1.463042   2.835606   0.000000
     5  C    3.631633   2.428366   4.230369   1.519601   0.000000
     6  C    3.284248   2.473159   3.358123   1.519318   2.524342
     7  C    4.274253   3.306392   4.821850   2.521225   1.394265
     8  C    5.538002   4.501301   6.177458   3.805739   2.417375
     9  C    6.167078   4.957816   6.913098   4.312524   2.793590
    10  C    5.740536   4.419967   6.515756   3.814320   2.417034
    11  C    4.536592   3.198393   5.249731   2.534808   1.394988
    12  C    3.516385   2.860859   3.638373   2.568073   3.564237
    13  C    4.805753   4.251165   4.747707   3.841972   4.727162
    14  C    5.689828   5.100095   5.474764   4.325909   5.074864
    15  C    5.562286   4.906678   5.301807   3.807593   4.417686
    16  C    4.481012   3.751071   4.324853   2.508538   3.143204
    17  H    1.099017   2.051470   2.030896   3.386428   4.346032
    18  H    2.022298   1.010696   3.141144   2.124103   2.485832
    19  H    2.540639   2.067134   2.561918   1.093824   2.136715
    20  H    4.090587   3.430659   4.466282   2.711638   2.149064
    21  H    6.227061   5.324723   6.815382   4.668144   3.397474
    22  H    7.203630   6.003718   7.975290   5.396573   3.877674
    23  H    6.545180   5.201590   7.355002   4.680856   3.397229
    24  H    4.572045   3.249487   5.260661   2.738005   2.152328
    25  H    3.050402   2.487095   3.406590   2.775902   3.775319
    26  H    5.326925   4.873616   5.305779   4.713830   5.602347
    27  H    6.702571   6.156927   6.434678   5.409241   6.119534
    28  H    6.491974   5.852703   6.155165   4.643974   5.110353
    29  F    4.909189   4.196874   4.724354   2.764453   3.043544
                    6          7          8          9         10
     6  C    0.000000
     7  C    3.716088   0.000000
     8  C    4.864086   1.391785   0.000000
     9  C    5.111276   2.411580   1.392593   0.000000
    10  C    4.324220   2.781440   2.409778   1.392429   0.000000
    11  C    2.973516   2.408331   2.783122   2.412663   1.392147
    12  C    1.392004   4.878723   5.959529   6.015429   5.009894
    13  C    2.423678   6.036204   7.043613   6.983536   5.890933
    14  C    2.808041   6.261297   7.211310   7.172113   6.166278
    15  C    2.439825   5.415428   6.347033   6.443470   5.633826
    16  C    1.389642   4.097992   5.131218   5.387112   4.704094
    17  H    4.275293   4.891175   6.037092   6.630545   6.238696
    18  H    3.175466   3.287906   4.262613   4.571423   4.030409
    19  H    2.124635   2.597421   3.980885   4.776915   4.543722
    20  H    4.011442   1.085560   2.150929   3.395385   3.867000
    21  H    5.795577   2.147875   1.084100   2.152022   3.393804
    22  H    6.163374   3.394481   2.151387   1.084088   2.151130
    23  H    4.976120   3.865523   3.393612   2.151531   1.084090
    24  H    2.694276   3.393247   3.868864   3.395507   2.150129
    25  H    2.136971   5.083780   6.153534   6.191624   5.171867
    26  H    3.400338   6.950133   7.932207   7.790245   6.617665
    27  H    3.891553   7.294889   8.194636   8.088373   7.049625
    28  H    3.407745   5.943327   6.778224   6.888909   6.187906
    29  F    2.349184   3.554757   4.514605   4.982274   4.633619
                   11         12         13         14         15
    11  C    0.000000
    12  C    3.658858   0.000000
    13  C    4.638785   1.393684   0.000000
    14  C    5.019557   2.413453   1.390788   0.000000
    15  C    4.554612   2.787449   2.410730   1.393025   0.000000
    16  C    3.544819   2.373823   2.743044   2.381504   1.380835
    17  H    5.142076   4.345514   5.621611   6.624690   6.593919
    18  H    2.986392   3.451797   4.826070   5.743652   5.597708
    19  H    3.397069   3.295020   4.460410   4.760154   4.046380
    20  H    3.391640   5.242635   6.426403   6.621907   5.707109
    21  H    3.867202   6.949729   8.044131   8.159692   7.212906
    22  H    3.395263   7.035436   7.950867   8.098689   7.364485
    23  H    2.147722   5.454586   6.177845   6.457548   6.068511
    24  H    1.085774   2.993526   3.840327   4.347607   4.156412
    25  H    3.839889   1.083975   2.154144   3.396739   3.871406
    26  H    5.401613   2.148171   1.083491   2.149233   3.393402
    27  H    5.977006   3.397805   2.152789   1.083512   2.145912
    28  H    5.255094   3.870409   3.405491   2.171292   1.083435
    29  F    3.699851   3.603798   4.095444   3.613832   2.350986
                   16         17         18         19         20
    16  C    0.000000
    17  H    5.530737   0.000000
    18  H    4.451919   2.251054   0.000000
    19  H    2.712796   3.538957   2.842079   0.000000
    20  H    4.347444   4.718754   3.589786   2.348551   0.000000
    21  H    5.985947   6.673364   5.096276   4.656466   2.473857
    22  H    6.374586   7.610645   5.552402   5.839900   4.291264
    23  H    5.325770   6.995072   4.747080   5.498352   4.951081
    24  H    3.371636   5.178565   3.092163   3.751366   4.289283
    25  H    3.357881   3.671520   2.924545   3.589115   5.448220
    26  H    3.826521   6.006612   5.362360   5.381453   7.365505
    27  H    3.365642   7.615174   6.786044   5.820126   7.666238
    28  H    2.135888   7.550535   6.547524   4.739537   6.192730
    29  F    1.352404   5.965798   4.860462   2.588352   3.657658
                   21         22         23         24         25
    21  H    0.000000
    22  H    2.480676   0.000000
    23  H    4.291679   2.479820   0.000000
    24  H    4.952930   4.290517   2.471588   0.000000
    25  H    7.144805   7.203447   5.590066   3.154671   0.000000
    26  H    8.956571   8.732336   6.794577   4.495663   2.477620
    27  H    9.138977   8.969596   7.242614   5.254957   4.295491
    28  H    7.563100   7.740152   6.602465   4.959827   4.954300
    29  F    5.208067   5.919851   5.392443   3.903930   4.480278
                   26         27         28         29
    26  H    0.000000
    27  H    2.482679   0.000000
    28  H    4.306848   2.502442   0.000000
    29  F    5.178915   4.492043   2.577662   0.000000
 Symmetry turned off by external request.
 Stoichiometry    C14H12FNO
 Framework group  C1[X(C14H12FNO)]
 Deg. of freedom    81
 Full point group                 C1      NOp   1
 Rotational constants (GHZ):           0.6343891           0.3851334           0.2998452
 Standard basis: 6-311+G(d) (5D, 7F)
   410 basis functions,   672 primitive gaussians,   427 cartesian basis functions
    60 alpha electrons       60 beta electrons
       nuclear repulsion energy      1149.4389970247 Hartrees.
 NAtoms=   29 NActive=   29 NUniq=   29 SFac= 1.00D+00 NAtFMM=   60 NAOKFM=F Big=F
 Integral buffers will be    131072 words long.
 Raffenetti 2 integral format.
 Two-electron integral symmetry is turned off.
 ------------------------------------------------------------------------------
 Polarizable Continuum Model (PCM)
 =================================
 Model                : PCM.
 Atomic radii         : UFF (Universal Force Field).
 Polarization charges : Total charges.
 Charge compensation  : None.
 Solution method      : On-the-fly selection.
 Cavity type          : Scaled VdW (van der Waals Surface) (Alpha=1.100).
 Cavity algorithm     : GePol (No added spheres)
                        Default sphere list used, NSphG=   29.
                        Lebedev-Laikov grids with approx.  5.0 points / Ang**2.
                        Smoothing algorithm: York/Karplus (Gamma=1.0000).
                        Polarization charges: spherical gaussians, with
                                              point-specific exponents (IZeta= 3).
                        Self-potential: point-specific (ISelfS= 7).
                        Self-field    : sphere-specific E.n sum rule (ISelfD= 2).
 1st derivatives      : Analytical E(r).r(x)/FMM algorithm (CHGder, D1EAlg=3).
                        Cavity 1st derivative terms included.
 Solvent              : DiMethylSulfoxide, Eps=  46.826000 Eps(inf)=   2.007889
 ------------------------------------------------------------------------------
 One-electron integrals computed using PRISM.
 NBasis=   410 RedAO= T EigKep=  1.09D-06  NBF=   410
 NBsUse=   409 1.00D-06 EigRej=  7.67D-07 NBFU=   409
 Initial guess from the checkpoint file:  "/home/aikhl/works/aikhl/Gau-17228.chk"
 B after Tr=    -0.000974    0.000041    0.000904
         Rot=    1.000000    0.000115   -0.000051    0.000019 Ang=   0.01 deg.
 ExpMin= 4.38D-02 ExpMax= 1.14D+04 ExpMxC= 1.72D+03 IAcc=3 IRadAn=         5 AccDes= 0.00D+00
 Harris functional with IExCor= 1009 and IRadAn=       5 diagonalized for initial guess.
 HarFok:  IExCor= 1009 AccDes= 0.00D+00 IRadAn=         5 IDoV= 1 UseB2=F ITyADJ=14
 ICtDFT=  3500011 ScaDFX=  1.000000  1.000000  1.000000  1.000000
 FoFCou: FMM=F IPFlag=           0 FMFlag=      100000 FMFlg1=           0
         NFxFlg=           0 DoJE=T BraDBF=F KetDBF=T FulRan=T
         wScrn=  0.000000 ICntrl=       500 IOpCl=  0 I1Cent=   200000004 NGrid=           0
         NMat0=    1 NMatS0=      1 NMatT0=    0 NMatD0=    1 NMtDS0=    0 NMtDT0=    0
 Symmetry not used in FoFCou.
 Requested convergence on RMS density matrix=1.00D-08 within 128 cycles.
 Requested convergence on MAX density matrix=1.00D-06.
 Requested convergence on             energy=1.00D-06.
 No special actions if energy rises.
 Inv3:  Mode=1 IEnd=    15801075.
 Iteration    1 A*A^-1 deviation from unit magnitude is 6.00D-15 for    838.
 Iteration    1 A*A^-1 deviation from orthogonality  is 2.38D-15 for   2283    293.
 Iteration    1 A^-1*A deviation from unit magnitude is 6.22D-15 for    838.
 Iteration    1 A^-1*A deviation from orthogonality  is 2.41D-15 for   1618    571.
 Error on total polarization charges =  0.01566
 SCF Done:  E(RM062X) =  -770.437615015     A.U. after   12 cycles
            NFock= 12  Conv=0.52D-08     -V/T= 2.0037
 D1PCM: PCM CHGder 1st derivatives, ID1Alg=3 FixD1E=F DoIter=F DoCFld=F I1PDM=0.
 Calling FoFJK, ICntrl=      2127 FMM=F ISym2X=0 I1Cent= 0 IOpClX= 0 NMat=1 NMatS=1 NMatT=0.
 -------------------------------------------------------------------
 Center     Atomic                   Forces (Hartrees/Bohr)
 Number     Number              X              Y              Z
 -------------------------------------------------------------------
      1        6           0.003549940    0.002242507    0.010191036
      2        7          -0.004040181   -0.003219474   -0.007974732
      3        8          -0.001565216   -0.000813500   -0.005281699
      4        6           0.002004799    0.001988623    0.003292467
      5        6           0.000105462   -0.000028279    0.000067201
      6        6           0.000082991   -0.000161099    0.000136190
      7        6           0.000010057    0.000017473    0.000011049
      8        6          -0.000029614    0.000016172    0.000006162
      9        6           0.000016350   -0.000016667   -0.000037417
     10        6           0.000027324    0.000004464    0.000034759
     11        6          -0.000064499    0.000002984    0.000027377
     12        6          -0.000029970    0.000062008   -0.000084915
     13        6          -0.000027942   -0.000006777   -0.000008074
     14        6          -0.000000392    0.000013316    0.000018573
     15        6           0.000006246    0.000007010   -0.000023687
     16        6           0.000014729   -0.000004969   -0.000036888
     17        1           0.000081050   -0.000102401   -0.000096009
     18        1          -0.000038855   -0.000022121   -0.000136861
     19        1          -0.000104780    0.000060106   -0.000107679
     20        1           0.000003189    0.000001394    0.000003094
     21        1           0.000001643   -0.000005625   -0.000000368
     22        1           0.000001972   -0.000003002   -0.000005702
     23        1          -0.000001423    0.000000186   -0.000006942
     24        1           0.000010440   -0.000008049   -0.000006378
     25        1          -0.000004159   -0.000024697    0.000036161
     26        1           0.000002489   -0.000015492    0.000001045
     27        1           0.000000579   -0.000002229    0.000000313
     28        1          -0.000009789   -0.000000896   -0.000003843
     29        9          -0.000002441    0.000019033   -0.000014233
 -------------------------------------------------------------------
 Cartesian Forces:  Max     0.010191036 RMS     0.001734588

 GradGradGradGradGradGradGradGradGradGradGradGradGradGradGradGradGradGrad
 Berny optimization.
 Using GEDIIS/GDIIS optimizer.
 FormGI is forming the generalized inverse of G from B-inverse, IUseBI=4.
 Internal  Forces:  Max     0.006418253 RMS     0.000678956
 Search for a local minimum.
 Step number   5 out of a maximum of   80 on scan point     2 out of    18
 All quantities printed in internal units (Hartrees-Bohrs-Radians)
 Mixed Optimization -- En-DIIS/RFO-DIIS
 Swapping is turned off.
 Update second derivatives using D2CorX and points    1    2    3    4    5
 DE= -3.55D-05 DEPred=-3.07D-05 R= 1.16D+00
 TightC=F SS=  1.41D+00  RLast= 8.37D-02 DXNew= 8.4853D-01 2.5098D-01
 Trust test= 1.16D+00 RLast= 8.37D-02 DXMaxT set to 5.05D-01
 ITU=  1  1  1  0  0
     Eigenvalues ---    0.00457   0.00506   0.00573   0.01483   0.01495
     Eigenvalues ---    0.01502   0.02164   0.02173   0.02181   0.02185
     Eigenvalues ---    0.02186   0.02188   0.02190   0.02190   0.02191
     Eigenvalues ---    0.02192   0.02193   0.02199   0.02206   0.02254
     Eigenvalues ---    0.02268   0.02293   0.04920   0.05238   0.06179
     Eigenvalues ---    0.06718   0.15023   0.15994   0.16000   0.16000
     Eigenvalues ---    0.16000   0.16000   0.16000   0.16000   0.16001
     Eigenvalues ---    0.16004   0.17037   0.18556   0.19063   0.21999
     Eigenvalues ---    0.22000   0.22000   0.22256   0.22498   0.23154
     Eigenvalues ---    0.23474   0.24549   0.24977   0.25002   0.25083
     Eigenvalues ---    0.30347   0.30469   0.33852   0.34450   0.35303
     Eigenvalues ---    0.35332   0.35495   0.35502   0.35504   0.35505
     Eigenvalues ---    0.35577   0.35580   0.35583   0.37191   0.42422
     Eigenvalues ---    0.42523   0.42848   0.43013   0.45958   0.46591
     Eigenvalues ---    0.46722   0.46864   0.46902   0.46940   0.46984
     Eigenvalues ---    0.47293   0.48412   0.54552   0.56545   0.95489
     Eigenvalues --- 1000.000001000.000001000.000001000.000001000.00000
     Eigenvalues --- 1000.000001000.000001000.000001000.000001000.00000
     Eigenvalues --- 1000.000001000.000001000.000001000.000001000.00000
     Eigenvalues --- 1000.000001000.000001000.000001000.000001000.00000
     Eigenvalues --- 1000.000001000.000001000.000001000.000001000.00000
     Eigenvalues --- 1000.000001000.000001000.000001000.000001000.00000
     Eigenvalues --- 1000.000001000.000001000.000001000.000001000.00000
     Eigenvalues --- 1000.000001000.000001000.000001000.000001000.00000
     Eigenvalues --- 1000.000001000.000001000.000001000.000001000.00000
     Eigenvalues --- 1000.000001000.000001000.000001000.000001000.00000
     Eigenvalues --- 1000.000001000.000001000.000001000.000001000.00000
     Eigenvalues --- 1000.000001000.000001000.000001000.000001000.00000
     Eigenvalues --- 1000.000001000.000001000.000001000.000001000.00000
     Eigenvalues --- 1000.000001000.000001000.00000
 En-DIIS/RFO-DIIS/Sim-DIIS IScMMF=       -3 using points:     5    4    3
 RFO step:  Lambda=-1.13687276D-05.
 DidBck=F Rises=F RFO-DIIS coefs:    1.89403   -1.25450    0.36047
 Iteration  1 RMS(Cart)=  0.00893824 RMS(Int)=  0.00005462
 Iteration  2 RMS(Cart)=  0.00006153 RMS(Int)=  0.00003036
 Iteration  3 RMS(Cart)=  0.00000000 RMS(Int)=  0.00003036
 Iteration  1 RMS(Cart)=  0.00000224 RMS(Int)=  0.00000156
 Iteration  2 RMS(Cart)=  0.00000088 RMS(Int)=  0.00000174
 Variable       Old X    -DE/DX   Delta X   Delta X   Delta X     New X
                                 (Linear)    (Quad)   (Total)
    R1        2.55452   0.00024   0.00308  -0.00208   0.00100   2.55551
    R2        2.30200  -0.00016   0.00013  -0.00069  -0.00056   2.30144
    R3        2.07684   0.00006   0.00051  -0.00028   0.00023   2.07707
    R4        2.76475   0.00017   0.00176  -0.00062   0.00114   2.76589
    R5        1.90994   0.00001   0.00036  -0.00024   0.00012   1.91006
    R6        2.87163  -0.00010  -0.00062   0.00005  -0.00057   2.87106
    R7        2.87109  -0.00006   0.00086  -0.00126  -0.00040   2.87069
    R8        2.06703   0.00003   0.00005   0.00013   0.00018   2.06721
    R9        2.63478  -0.00001  -0.00008   0.00002  -0.00006   2.63472
   R10        2.63614   0.00004   0.00007   0.00008   0.00014   2.63629
   R11        2.63051  -0.00007   0.00004  -0.00026  -0.00022   2.63029
   R12        2.62604   0.00004   0.00029  -0.00014   0.00015   2.62620
   R13        2.63009   0.00002   0.00004   0.00003   0.00007   2.63016
   R14        2.05141  -0.00000  -0.00000  -0.00001  -0.00001   2.05140
   R15        2.63162  -0.00002  -0.00000  -0.00008  -0.00009   2.63153
   R16        2.04865  -0.00000   0.00000  -0.00000  -0.00000   2.04865
   R17        2.63131   0.00002   0.00004   0.00006   0.00010   2.63141
   R18        2.04863  -0.00000   0.00000  -0.00000  -0.00000   2.04863
   R19        2.63078  -0.00003  -0.00004  -0.00007  -0.00010   2.63067
   R20        2.04863  -0.00000   0.00001  -0.00002  -0.00001   2.04863
   R21        2.05182  -0.00000   0.00001  -0.00003  -0.00001   2.05180
   R22        2.63368  -0.00002   0.00006  -0.00012  -0.00006   2.63362
   R23        2.04842   0.00004  -0.00019   0.00032   0.00012   2.04854
   R24        2.62821   0.00001  -0.00009   0.00011   0.00002   2.62823
   R25        2.04750   0.00000   0.00000   0.00001   0.00002   2.04752
   R26        2.63244   0.00002  -0.00010   0.00020   0.00010   2.63253
   R27        2.04754  -0.00000   0.00002  -0.00003  -0.00001   2.04753
   R28        2.60940  -0.00000  -0.00000  -0.00003  -0.00003   2.60937
   R29        2.04740  -0.00000   0.00003  -0.00004  -0.00001   2.04739
   R30        2.55567   0.00002  -0.00011   0.00016   0.00004   2.55571
    A1        2.16891   0.00002   0.00309  -0.00414  -0.00105   2.16786
    A2        1.97675   0.00029   0.00090   0.00044   0.00134   1.97809
    A3        2.13542   0.00003  -0.00371   0.00350  -0.00020   2.13522
    A4        2.11470   0.00014  -0.00167  -0.00024  -0.00170   2.11300
    A5        2.04216  -0.00031  -0.00108   0.00035  -0.00053   2.04163
    A6        2.04477   0.00096  -0.00344   0.00212  -0.00110   2.04367
    A7        1.90233   0.00001   0.00029  -0.00065  -0.00036   1.90197
    A8        1.95533  -0.00012   0.00034  -0.00222  -0.00189   1.95345
    A9        1.86761   0.00010   0.00077   0.00148   0.00226   1.86987
   A10        1.96063   0.00004  -0.00025   0.00004  -0.00021   1.96042
   A11        1.89529  -0.00003  -0.00037   0.00070   0.00033   1.89562
   A12        1.87933   0.00000  -0.00077   0.00083   0.00006   1.87940
   A13        2.09023   0.00004   0.00028   0.00001   0.00029   2.09052
   A14        2.10814  -0.00003  -0.00034   0.00006  -0.00028   2.10786
   A15        2.08407  -0.00001   0.00006  -0.00007  -0.00001   2.08406
   A16        2.15957   0.00004   0.00113  -0.00087   0.00026   2.15984
   A17        2.07861  -0.00006  -0.00065   0.00030  -0.00035   2.07826
   A18        2.04490   0.00002  -0.00048   0.00057   0.00009   2.04499
   A19        2.10100  -0.00000  -0.00010   0.00007  -0.00003   2.10097
   A20        2.08773  -0.00000   0.00004  -0.00005  -0.00001   2.08772
   A21        2.09444   0.00000   0.00006  -0.00002   0.00004   2.09448
   A22        2.09474   0.00000   0.00006  -0.00005   0.00001   2.09474
   A23        2.09141  -0.00000  -0.00003   0.00003   0.00000   2.09141
   A24        2.09704  -0.00000  -0.00003   0.00002  -0.00001   2.09703
   A25        2.09135   0.00001   0.00003   0.00002   0.00006   2.09141
   A26        2.09601  -0.00001  -0.00000  -0.00004  -0.00005   2.09596
   A27        2.09582  -0.00000  -0.00003   0.00002  -0.00001   2.09582
   A28        2.09605  -0.00001  -0.00008   0.00002  -0.00007   2.09598
   A29        2.09648   0.00000   0.00001  -0.00001  -0.00000   2.09648
   A30        2.09064   0.00001   0.00008  -0.00000   0.00007   2.09071
   A31        2.09915   0.00001   0.00004   0.00000   0.00004   2.09919
   A32        2.09172  -0.00002  -0.00016  -0.00004  -0.00020   2.09152
   A33        2.09230   0.00001   0.00013   0.00004   0.00016   2.09247
   A34        2.11059   0.00000   0.00009  -0.00012  -0.00003   2.11056
   A35        2.07350   0.00002   0.00006   0.00002   0.00007   2.07357
   A36        2.09909  -0.00002  -0.00014   0.00010  -0.00004   2.09905
   A37        2.09731   0.00001   0.00025  -0.00019   0.00006   2.09737
   A38        2.08992  -0.00002  -0.00015  -0.00003  -0.00017   2.08975
   A39        2.09595   0.00001  -0.00011   0.00022   0.00011   2.09606
   A40        2.09422  -0.00001  -0.00018   0.00015  -0.00003   2.09419
   A41        2.10180   0.00000   0.00017  -0.00017   0.00000   2.10180
   A42        2.08717   0.00001   0.00001   0.00002   0.00003   2.08720
   A43        2.06487  -0.00001  -0.00007   0.00004  -0.00003   2.06484
   A44        2.12953   0.00001  -0.00006   0.00014   0.00008   2.12961
   A45        2.08878  -0.00000   0.00013  -0.00018  -0.00005   2.08873
   A46        2.15447  -0.00001   0.00038  -0.00044  -0.00006   2.15441
   A47        2.05767   0.00003  -0.00016   0.00032   0.00016   2.05782
   A48        2.07105  -0.00002  -0.00022   0.00012  -0.00010   2.07095
    D1        0.36883  -0.00642   0.00000   0.00000   0.00001   0.36884
    D2        3.07552  -0.00418  -0.01466   0.00613  -0.00857   3.06695
    D3       -2.84113  -0.00104   0.00465  -0.00320   0.00148  -2.83965
    D4       -0.13443   0.00121  -0.01002   0.00294  -0.00710  -0.14154
    D5        2.53213   0.00109   0.00431   0.01232   0.01663   2.54876
    D6       -1.57024   0.00107   0.00444   0.01034   0.01478  -1.55546
    D7        0.48570   0.00107   0.00418   0.01102   0.01519   0.50090
    D8       -0.17395  -0.00085   0.01849   0.00659   0.02508  -0.14886
    D9        2.00687  -0.00087   0.01862   0.00461   0.02323   2.03010
   D10       -2.22037  -0.00087   0.01836   0.00529   0.02365  -2.19672
   D11       -1.66912  -0.00009  -0.00274  -0.00477  -0.00751  -1.67662
   D12        1.43059  -0.00009  -0.00268  -0.00463  -0.00731   1.42327
   D13        2.43635   0.00003  -0.00321  -0.00145  -0.00466   2.43168
   D14       -0.74713   0.00003  -0.00316  -0.00131  -0.00447  -0.75161
   D15        0.35967   0.00002  -0.00186  -0.00297  -0.00483   0.35484
   D16       -2.82381   0.00002  -0.00181  -0.00283  -0.00464  -2.82845
   D17       -0.21561   0.00002  -0.00100  -0.00132  -0.00232  -0.21794
   D18        2.94142   0.00002  -0.00132  -0.00108  -0.00240   2.93902
   D19        1.93262  -0.00003  -0.00056  -0.00381  -0.00437   1.92825
   D20       -1.19353  -0.00003  -0.00087  -0.00357  -0.00444  -1.19798
   D21       -2.26455  -0.00004  -0.00167  -0.00238  -0.00404  -2.26860
   D22        0.89248  -0.00004  -0.00198  -0.00214  -0.00412   0.88836
   D23        3.10331   0.00000   0.00015   0.00013   0.00028   3.10359
   D24       -0.04353   0.00000  -0.00009   0.00021   0.00012  -0.04341
   D25        0.00303   0.00000   0.00011  -0.00001   0.00010   0.00313
   D26        3.13937  -0.00000  -0.00013   0.00007  -0.00006   3.13931
   D27       -3.09699  -0.00000  -0.00028  -0.00006  -0.00033  -3.09732
   D28        0.05033  -0.00000  -0.00028  -0.00006  -0.00034   0.04999
   D29        0.00286  -0.00000  -0.00022   0.00008  -0.00013   0.00273
   D30       -3.13301  -0.00000  -0.00022   0.00008  -0.00014  -3.13314
   D31       -3.12148   0.00000  -0.00085   0.00074  -0.00012  -3.12159
   D32        0.02353   0.00000  -0.00150   0.00119  -0.00031   0.02323
   D33        0.00495  -0.00000  -0.00054   0.00050  -0.00005   0.00491
   D34       -3.13322  -0.00000  -0.00119   0.00095  -0.00023  -3.13346
   D35        3.12484  -0.00000   0.00054  -0.00042   0.00013   3.12497
   D36       -0.01891   0.00000   0.00066  -0.00043   0.00023  -0.01868
   D37       -0.00232   0.00000   0.00023  -0.00018   0.00005  -0.00227
   D38        3.13712   0.00000   0.00035  -0.00019   0.00016   3.13727
   D39       -0.00545  -0.00000   0.00000  -0.00003  -0.00003  -0.00548
   D40        3.13353   0.00000   0.00001   0.00006   0.00007   3.13360
   D41        3.14141   0.00000   0.00024  -0.00011   0.00014   3.14155
   D42       -0.00279   0.00000   0.00025  -0.00002   0.00023  -0.00256
   D43        0.00197   0.00000  -0.00000  -0.00000  -0.00001   0.00196
   D44        3.14027   0.00000   0.00001   0.00000   0.00001   3.14028
   D45       -3.13700  -0.00000  -0.00001  -0.00009  -0.00010  -3.13710
   D46        0.00130  -0.00000   0.00000  -0.00009  -0.00008   0.00121
   D47        0.00390  -0.00000  -0.00011   0.00008  -0.00003   0.00387
   D48        3.13956  -0.00000   0.00005  -0.00007  -0.00002   3.13954
   D49       -3.13441  -0.00000  -0.00012   0.00007  -0.00005  -3.13445
   D50        0.00126  -0.00000   0.00004  -0.00007  -0.00003   0.00122
   D51       -0.00633   0.00000   0.00022  -0.00012   0.00010  -0.00623
   D52        3.12953   0.00000   0.00022  -0.00011   0.00010   3.12964
   D53        3.14117   0.00000   0.00006   0.00003   0.00009   3.14126
   D54       -0.00615   0.00000   0.00006   0.00003   0.00009  -0.00606
   D55       -0.00341  -0.00000   0.00038  -0.00039  -0.00001  -0.00342
   D56        3.14057   0.00000   0.00040  -0.00007   0.00032   3.14089
   D57        3.13471   0.00000   0.00103  -0.00085   0.00018   3.13489
   D58       -0.00449   0.00001   0.00105  -0.00053   0.00052  -0.00397
   D59       -0.00098   0.00000   0.00013  -0.00006   0.00007  -0.00091
   D60       -3.13943   0.00000  -0.00014   0.00030   0.00016  -3.13927
   D61        3.13821  -0.00000   0.00011  -0.00038  -0.00027   3.13794
   D62       -0.00023  -0.00000  -0.00016  -0.00002  -0.00018  -0.00041
   D63        0.00355  -0.00000  -0.00044   0.00037  -0.00006   0.00348
   D64       -3.13728  -0.00000  -0.00037   0.00012  -0.00026  -3.13753
   D65       -3.14116  -0.00000  -0.00017   0.00001  -0.00016  -3.14132
   D66        0.00120  -0.00001  -0.00011  -0.00024  -0.00035   0.00085
   D67       -0.00190  -0.00000   0.00026  -0.00025   0.00000  -0.00190
   D68       -3.14132  -0.00000   0.00014  -0.00024  -0.00010  -3.14142
   D69        3.13894   0.00000   0.00020  -0.00001   0.00019   3.13913
   D70       -0.00047  -0.00000   0.00008   0.00001   0.00008  -0.00039
         Item               Value     Threshold  Converged?
 Maximum Force            0.000240     0.002500     YES
 RMS     Force            0.000050     0.001667     YES
 Maximum Displacement     0.051799     0.010000     NO 
 RMS     Displacement     0.008943     0.006667     NO 
 Predicted change in Energy=-4.514904D-06
 GradGradGradGradGradGradGradGradGradGradGradGradGradGradGradGradGradGrad

                          Input orientation:                          
 ---------------------------------------------------------------------
 Center     Atomic      Atomic             Coordinates (Angstroms)
 Number     Number       Type             X           Y           Z
 ---------------------------------------------------------------------
      1          6           0        0.035037   -3.832592   -0.234554
      2          7           0       -1.042132   -3.029642   -0.080453
      3          8           0        1.138449   -3.441169   -0.569934
      4          6           0       -1.105213   -1.718131   -0.727153
      5          6           0       -2.545163   -1.427145   -1.114627
      6          6           0       -0.510592   -0.626170    0.145617
      7          6           0       -2.982487   -1.700721   -2.409923
      8          6           0       -4.310106   -1.481407   -2.765586
      9          6           0       -5.211925   -0.992205   -1.823997
     10          6           0       -4.781166   -0.721293   -0.527827
     11          6           0       -3.451424   -0.934534   -0.175358
     12          6           0       -0.201928   -0.794865    1.492324
     13          6           0        0.320495    0.255679    2.244456
     14          6           0        0.545532    1.494299    1.653274
     15          6           0        0.249537    1.686713    0.305674
     16          6           0       -0.269682    0.625237   -0.408706
     17          1           0       -0.159733   -4.879461    0.037901
     18          1           0       -1.921293   -3.478528    0.136833
     19          1           0       -0.503833   -1.779093   -1.638904
     20          1           0       -2.279697   -2.082122   -3.144119
     21          1           0       -4.638877   -1.690168   -3.777316
     22          1           0       -6.245985   -0.819819   -2.100132
     23          1           0       -5.478776   -0.338532    0.208431
     24          1           0       -3.116567   -0.711664    0.833152
     25          1           0       -0.372134   -1.762711    1.949980
     26          1           0        0.553254    0.103124    3.291606
     27          1           0        0.953556    2.313260    2.233625
     28          1           0        0.415187    2.636321   -0.188926
     29          9           0       -0.559433    0.804144   -1.717557
 ---------------------------------------------------------------------
                    Distance matrix (angstroms):
                    1          2          3          4          5
     1  C    0.000000
     2  N    1.352320   0.000000
     3  O    1.217871   2.272417   0.000000
     4  C    2.452299   1.463646   2.833301   0.000000
     5  C    3.635676   2.428294   4.233435   1.519297   0.000000
     6  C    3.274658   2.471906   3.339995   1.519106   2.523738
     7  C    4.287489   3.310202   4.837027   2.521146   1.394234
     8  C    5.551078   4.504067   6.192600   3.805599   2.417361
     9  C    6.174524   4.957647   6.920791   4.312206   2.793564
    10  C    5.741254   4.416898   6.514701   3.813928   2.417079
    11  C    4.534056   3.194240   5.244601   2.534405   1.395064
    12  C    3.502292   2.858985   3.612816   2.567961   3.561842
    13  C    4.789670   4.249151   4.717681   3.841748   4.725180
    14  C    5.674528   5.098286   5.445461   4.325632   5.074298
    15  C    5.549828   4.905253   5.277502   3.807235   4.418564
    16  C    4.471625   3.750009   4.306331   2.508166   3.144584
    17  H    1.099136   2.052917   2.030621   3.387218   4.351676
    18  H    2.022503   1.010760   3.140531   2.124019   2.482647
    19  H    2.545474   2.069397   2.569490   1.093921   2.136764
    20  H    4.109465   3.437354   4.489672   2.711757   2.149024
    21  H    6.243927   5.328936   6.835993   4.668089   3.397460
    22  H    7.211686   6.003541   7.983911   5.396255   3.877647
    23  H    6.542693   5.197051   7.349821   4.680455   3.397300
    24  H    4.562105   3.242064   5.246332   2.737347   2.152268
    25  H    3.036838   2.485291   3.383644   2.776047   3.771800
    26  H    5.309635   4.871372   5.274084   4.713588   5.599714
    27  H    6.686336   6.155025   6.403717   5.408961   6.119024
    28  H    6.480234   5.851382   6.132223   4.643550   5.111981
    29  F    4.904285   4.196548   4.714077   2.764172   3.047179
                    6          7          8          9         10
     6  C    0.000000
     7  C    3.714258   0.000000
     8  C    4.862391   1.391821   0.000000
     9  C    5.110372   2.411575   1.392546   0.000000
    10  C    4.324393   2.781511   2.409820   1.392481   0.000000
    11  C    2.974325   2.408366   2.783107   2.412613   1.392092
    12  C    1.391888   4.876434   5.956363   6.011406   5.005581
    13  C    2.423527   6.033277   7.039918   6.979771   5.887867
    14  C    2.807991   6.258165   7.208215   7.170943   6.167638
    15  C    2.439844   5.412499   6.345074   6.445127   5.639254
    16  C    1.389723   4.095639   5.130094   5.389336   4.709652
    17  H    4.269097   4.905525   6.052429   6.640939   6.242439
    18  H    3.182154   3.282178   4.256636   4.566718   4.027777
    19  H    2.124569   2.596987   3.980671   4.776985   4.544118
    20  H    4.008976   1.085553   2.150978   3.395379   3.867064
    21  H    5.793465   2.147907   1.084099   2.151974   3.393839
    22  H    6.162436   3.394462   2.151315   1.084088   2.151172
    23  H    4.976900   3.865590   3.393630   2.151572   1.084086
    24  H    2.696501   3.393191   3.868844   3.395537   2.150174
    25  H    2.136966   5.081982   6.150067   6.185480   5.163685
    26  H    3.400130   6.947140   7.927962   7.785013   6.612395
    27  H    3.891498   7.291572   8.191322   8.087247   7.051324
    28  H    3.407760   5.940282   6.776670   6.892318   6.196008
    29  F    2.349383   3.553155   4.515491   4.988375   4.643861
                   11         12         13         14         15
    11  C    0.000000
    12  C    3.655119   0.000000
    13  C    4.636753   1.393654   0.000000
    14  C    5.021830   2.413477   1.390797   0.000000
    15  C    4.560640   2.787506   2.410761   1.393077   0.000000
    16  C    3.551172   2.373857   2.743018   2.381512   1.380817
    17  H    5.142291   4.336017   5.609738   6.612990   6.584363
    18  H    2.985074   3.463469   4.838593   5.754461   5.605419
    19  H    3.397579   3.296125   4.460974   4.759695   4.044844
    20  H    3.391673   5.241255   6.423632   6.617226   5.701071
    21  H    3.867187   6.946740   8.040114   8.155381   7.209072
    22  H    3.395215   7.031144   7.946747   8.097400   7.366302
    23  H    2.147712   5.449931   6.174952   6.460583   6.076565
    24  H    1.085768   2.989406   3.839391   4.353141   4.166665
    25  H    3.832097   1.084041   2.154147   3.396801   3.871530
    26  H    5.397594   2.148046   1.083501   2.149316   3.393492
    27  H    5.979567   3.397810   2.152795   1.083508   2.145973
    28  H    5.263257   3.870462   3.405550   2.171383   1.083432
    29  F    3.710121   3.603884   4.095440   3.613829   2.350919
                   16         17         18         19         20
    16  C    0.000000
    17  H    5.523880   0.000000
    18  H    4.457165   2.252886   0.000000
    19  H    2.710907   3.541519   2.837342   0.000000
    20  H    4.341939   4.737573   3.583719   2.347593   0.000000
    21  H    5.983185   6.692548   5.089603   4.656104   2.473924
    22  H    6.376935   7.621964   5.547585   5.839969   4.291242
    23  H    5.333326   6.995808   4.745565   5.498901   4.951141
    24  H    3.381460   5.171636   3.093392   3.751912   4.289194
    25  H    3.358005   3.662689   2.937929   3.591337   5.448914
    26  H    3.826504   5.993421   5.376263   5.382388   7.363387
    27  H    3.365657   7.602358   6.797507   5.819607   7.661164
    28  H    2.135838   7.541151   6.554131   4.737395   6.185407
    29  F    1.352426   5.961942   4.861553   2.585032   3.650331
                   21         22         23         24         25
    21  H    0.000000
    22  H    2.480575   0.000000
    23  H    4.291681   2.479860   0.000000
    24  H    4.952910   4.290583   2.471748   0.000000
    25  H    7.142289   7.196845   5.580240   3.143870   0.000000
    26  H    8.952306   8.726529   6.788698   4.491710   2.477427
    27  H    9.134230   8.968334   7.246262   5.260931   4.295515
    28  H    7.559009   7.743953   6.614109   4.972618   4.954420
    29  F    5.206349   5.926255   5.405097   3.916979   4.480475
                   26         27         28         29
    26  H    0.000000
    27  H    2.482794   0.000000
    28  H    4.307001   2.502592   0.000000
    29  F    5.178920   4.492038   2.577493   0.000000
 Symmetry turned off by external request.
 Stoichiometry    C14H12FNO
 Framework group  C1[X(C14H12FNO)]
 Deg. of freedom    81
 Full point group                 C1      NOp   1
 Rotational constants (GHZ):           0.6363330           0.3845985           0.3001998
 Standard basis: 6-311+G(d) (5D, 7F)
   410 basis functions,   672 primitive gaussians,   427 cartesian basis functions
    60 alpha electrons       60 beta electrons
       nuclear repulsion energy      1149.6786976771 Hartrees.
 NAtoms=   29 NActive=   29 NUniq=   29 SFac= 1.00D+00 NAtFMM=   60 NAOKFM=F Big=F
 Integral buffers will be    131072 words long.
 Raffenetti 2 integral format.
 Two-electron integral symmetry is turned off.
 ------------------------------------------------------------------------------
 Polarizable Continuum Model (PCM)
 =================================
 Model                : PCM.
 Atomic radii         : UFF (Universal Force Field).
 Polarization charges : Total charges.
 Charge compensation  : None.
 Solution method      : On-the-fly selection.
 Cavity type          : Scaled VdW (van der Waals Surface) (Alpha=1.100).
 Cavity algorithm     : GePol (No added spheres)
                        Default sphere list used, NSphG=   29.
                        Lebedev-Laikov grids with approx.  5.0 points / Ang**2.
                        Smoothing algorithm: York/Karplus (Gamma=1.0000).
                        Polarization charges: spherical gaussians, with
                                              point-specific exponents (IZeta= 3).
                        Self-potential: point-specific (ISelfS= 7).
                        Self-field    : sphere-specific E.n sum rule (ISelfD= 2).
 1st derivatives      : Analytical E(r).r(x)/FMM algorithm (CHGder, D1EAlg=3).
                        Cavity 1st derivative terms included.
 Solvent              : DiMethylSulfoxide, Eps=  46.826000 Eps(inf)=   2.007889
 ------------------------------------------------------------------------------
 One-electron integrals computed using PRISM.
 NBasis=   410 RedAO= T EigKep=  1.08D-06  NBF=   410
 NBsUse=   409 1.00D-06 EigRej=  7.70D-07 NBFU=   409
 Initial guess from the checkpoint file:  "/home/aikhl/works/aikhl/Gau-17228.chk"
 B after Tr=     0.000848    0.001475    0.001288
         Rot=    1.000000    0.000643    0.000293    0.000085 Ang=   0.08 deg.
 ExpMin= 4.38D-02 ExpMax= 1.14D+04 ExpMxC= 1.72D+03 IAcc=3 IRadAn=         5 AccDes= 0.00D+00
 Harris functional with IExCor= 1009 and IRadAn=       5 diagonalized for initial guess.
 HarFok:  IExCor= 1009 AccDes= 0.00D+00 IRadAn=         5 IDoV= 1 UseB2=F ITyADJ=14
 ICtDFT=  3500011 ScaDFX=  1.000000  1.000000  1.000000  1.000000
 FoFCou: FMM=F IPFlag=           0 FMFlag=      100000 FMFlg1=           0
         NFxFlg=           0 DoJE=T BraDBF=F KetDBF=T FulRan=T
         wScrn=  0.000000 ICntrl=       500 IOpCl=  0 I1Cent=   200000004 NGrid=           0
         NMat0=    1 NMatS0=      1 NMatT0=    0 NMatD0=    1 NMtDS0=    0 NMtDT0=    0
 Symmetry not used in FoFCou.
 Requested convergence on RMS density matrix=1.00D-08 within 128 cycles.
 Requested convergence on MAX density matrix=1.00D-06.
 Requested convergence on             energy=1.00D-06.
 No special actions if energy rises.
 Inv3:  Mode=1 IEnd=    15704832.
 Iteration    1 A*A^-1 deviation from unit magnitude is 5.33D-15 for   2273.
 Iteration    1 A*A^-1 deviation from orthogonality  is 2.21D-15 for   1855    466.
 Iteration    1 A^-1*A deviation from unit magnitude is 5.33D-15 for   2273.
 Iteration    1 A^-1*A deviation from orthogonality  is 1.72D-15 for   2288   2247.
 Error on total polarization charges =  0.01567
 SCF Done:  E(RM062X) =  -770.437627726     A.U. after   13 cycles
            NFock= 13  Conv=0.52D-08     -V/T= 2.0037
 D1PCM: PCM CHGder 1st derivatives, ID1Alg=3 FixD1E=F DoIter=F DoCFld=F I1PDM=0.
 Calling FoFJK, ICntrl=      2127 FMM=F ISym2X=0 I1Cent= 0 IOpClX= 0 NMat=1 NMatS=1 NMatT=0.
 -------------------------------------------------------------------
 Center     Atomic                   Forces (Hartrees/Bohr)
 Number     Number              X              Y              Z
 -------------------------------------------------------------------
      1        6           0.002930273    0.002346279    0.010020582
      2        7          -0.003774902   -0.003438402   -0.008269948
      3        8          -0.001106832   -0.000764515   -0.005272820
      4        6           0.001997633    0.001758940    0.003620514
      5        6          -0.000002748   -0.000012159    0.000009927
      6        6           0.000107785    0.000066407   -0.000047720
      7        6           0.000033926    0.000033579    0.000019326
      8        6          -0.000045495    0.000013868    0.000002226
      9        6           0.000013214   -0.000017237   -0.000043841
     10        6           0.000040387   -0.000002835    0.000028780
     11        6          -0.000050277    0.000000692    0.000014376
     12        6          -0.000047849    0.000040550    0.000016235
     13        6          -0.000008457   -0.000002488    0.000002403
     14        6          -0.000000322    0.000015621   -0.000019155
     15        6           0.000007379    0.000012014    0.000028958
     16        6           0.000014262   -0.000037588    0.000036317
     17        1          -0.000008225    0.000024090   -0.000027160
     18        1           0.000011760   -0.000005204   -0.000061562
     19        1          -0.000119248   -0.000046261   -0.000054463
     20        1           0.000002561   -0.000001827    0.000004191
     21        1           0.000003334   -0.000004163   -0.000000430
     22        1           0.000000481   -0.000002030   -0.000003108
     23        1          -0.000000977   -0.000000771   -0.000004523
     24        1           0.000004222   -0.000001952   -0.000000849
     25        1           0.000018233    0.000023678    0.000006912
     26        1          -0.000004393    0.000005698    0.000001335
     27        1          -0.000002029    0.000003081    0.000001140
     28        1           0.000000917    0.000004034    0.000001814
     29        9          -0.000014613   -0.000011101   -0.000009457
 -------------------------------------------------------------------
 Cartesian Forces:  Max     0.010020582 RMS     0.001724866

 GradGradGradGradGradGradGradGradGradGradGradGradGradGradGradGradGradGrad
 Berny optimization.
 Using GEDIIS/GDIIS optimizer.
 FormGI is forming the generalized inverse of G from B-inverse, IUseBI=4.
 Internal  Forces:  Max     0.006309052 RMS     0.000666532
 Search for a local minimum.
 Step number   6 out of a maximum of   80 on scan point     2 out of    18
 All quantities printed in internal units (Hartrees-Bohrs-Radians)
 Mixed Optimization -- En-DIIS/RFO-DIIS
 Swapping is turned off.
 Update second derivatives using D2CorX and points    1    2    3    4    5
                                                      6
 DE= -1.27D-05 DEPred=-4.51D-06 R= 2.82D+00
 TightC=F SS=  1.41D+00  RLast= 5.37D-02 DXNew= 8.4853D-01 1.6105D-01
 Trust test= 2.82D+00 RLast= 5.37D-02 DXMaxT set to 5.05D-01
 ITU=  1  1  1  1  0  0
     Eigenvalues ---    0.00140   0.00496   0.00536   0.01375   0.01496
     Eigenvalues ---    0.01503   0.02163   0.02173   0.02181   0.02186
     Eigenvalues ---    0.02188   0.02188   0.02190   0.02190   0.02191
     Eigenvalues ---    0.02192   0.02193   0.02199   0.02206   0.02254
     Eigenvalues ---    0.02268   0.02294   0.05007   0.05429   0.06154
     Eigenvalues ---    0.06897   0.15141   0.15988   0.15997   0.16000
     Eigenvalues ---    0.16000   0.16000   0.16000   0.16000   0.16000
     Eigenvalues ---    0.16005   0.17376   0.18851   0.20021   0.21990
     Eigenvalues ---    0.22000   0.22004   0.22128   0.22500   0.23472
     Eigenvalues ---    0.23730   0.24685   0.24971   0.25005   0.25454
     Eigenvalues ---    0.30376   0.31162   0.33908   0.34481   0.35303
     Eigenvalues ---    0.35332   0.35502   0.35504   0.35505   0.35525
     Eigenvalues ---    0.35577   0.35581   0.35584   0.37821   0.42425
     Eigenvalues ---    0.42523   0.42931   0.43017   0.45992   0.46578
     Eigenvalues ---    0.46724   0.46868   0.46882   0.46952   0.46986
     Eigenvalues ---    0.47340   0.48490   0.54549   0.58524   0.97428
     Eigenvalues --- 1000.000001000.000001000.000001000.000001000.00000
     Eigenvalues --- 1000.000001000.000001000.000001000.000001000.00000
     Eigenvalues --- 1000.000001000.000001000.000001000.000001000.00000
     Eigenvalues --- 1000.000001000.000001000.000001000.000001000.00000
     Eigenvalues --- 1000.000001000.000001000.000001000.000001000.00000
     Eigenvalues --- 1000.000001000.000001000.000001000.000001000.00000
     Eigenvalues --- 1000.000001000.000001000.000001000.000001000.00000
     Eigenvalues --- 1000.000001000.000001000.000001000.000001000.00000
     Eigenvalues --- 1000.000001000.000001000.000001000.000001000.00000
     Eigenvalues --- 1000.000001000.000001000.000001000.000001000.00000
     Eigenvalues --- 1000.000001000.000001000.000001000.000001000.00000
     Eigenvalues --- 1000.000001000.000001000.000001000.000001000.00000
     Eigenvalues --- 1000.000001000.000001000.000001000.000001000.00000
     Eigenvalues --- 1000.000001000.000001000.00000
 En-DIIS/RFO-DIIS/Sim-DIIS IScMMF=       -3 using points:     6    5    4    3
 RFO step:  Lambda=-2.63637770D-05.
 DidBck=F Rises=F RFO-DIIS coefs:    3.00000   -1.88061   -0.26838    0.14899
 Iteration  1 RMS(Cart)=  0.02420516 RMS(Int)=  0.00029298
 Iteration  2 RMS(Cart)=  0.00040496 RMS(Int)=  0.00001523
 Iteration  3 RMS(Cart)=  0.00000013 RMS(Int)=  0.00001523
 Iteration  1 RMS(Cart)=  0.00000273 RMS(Int)=  0.00000189
 Iteration  2 RMS(Cart)=  0.00000107 RMS(Int)=  0.00000211
 Iteration  3 RMS(Cart)=  0.00000042 RMS(Int)=  0.00000229
 Variable       Old X    -DE/DX   Delta X   Delta X   Delta X     New X
                                 (Linear)    (Quad)   (Total)
    R1        2.55551  -0.00005   0.00242  -0.00108   0.00134   2.55685
    R2        2.30144   0.00020  -0.00092   0.00043  -0.00049   2.30095
    R3        2.07707  -0.00003   0.00062  -0.00057   0.00005   2.07712
    R4        2.76589  -0.00004   0.00241  -0.00081   0.00160   2.76749
    R5        1.91006  -0.00002   0.00024  -0.00012   0.00012   1.91018
    R6        2.87106   0.00000  -0.00123   0.00044  -0.00079   2.87027
    R7        2.87069   0.00012  -0.00057   0.00089   0.00031   2.87101
    R8        2.06721  -0.00002   0.00035  -0.00019   0.00016   2.06738
    R9        2.63472  -0.00002  -0.00013  -0.00007  -0.00020   2.63452
   R10        2.63629   0.00002   0.00030   0.00001   0.00031   2.63660
   R11        2.63029   0.00002  -0.00048   0.00032  -0.00016   2.63012
   R12        2.62620  -0.00003   0.00035  -0.00027   0.00008   2.62627
   R13        2.63016   0.00003   0.00013   0.00013   0.00026   2.63042
   R14        2.05140  -0.00000  -0.00003  -0.00001  -0.00004   2.05136
   R15        2.63153  -0.00003  -0.00017  -0.00009  -0.00026   2.63127
   R16        2.04865  -0.00000  -0.00000  -0.00001  -0.00001   2.04864
   R17        2.63141   0.00003   0.00020   0.00008   0.00028   2.63169
   R18        2.04863   0.00000  -0.00000   0.00001   0.00000   2.04863
   R19        2.63067  -0.00003  -0.00021  -0.00012  -0.00032   2.63035
   R20        2.04863  -0.00000  -0.00001   0.00000  -0.00001   2.04861
   R21        2.05180   0.00000  -0.00003   0.00002  -0.00000   2.05180
   R22        2.63362   0.00001  -0.00013   0.00011  -0.00001   2.63361
   R23        2.04854  -0.00002   0.00025  -0.00026  -0.00000   2.04854
   R24        2.62823  -0.00000   0.00005  -0.00005  -0.00001   2.62822
   R25        2.04752  -0.00000   0.00004  -0.00001   0.00002   2.04754
   R26        2.63253  -0.00003   0.00016  -0.00018  -0.00002   2.63252
   R27        2.04753   0.00000  -0.00001   0.00001  -0.00000   2.04753
   R28        2.60937   0.00002  -0.00004   0.00008   0.00004   2.60941
   R29        2.04739   0.00000  -0.00000   0.00001   0.00001   2.04739
   R30        2.55571   0.00001   0.00007   0.00003   0.00010   2.55581
    A1        2.16786   0.00022  -0.00125   0.00074  -0.00051   2.16735
    A2        1.97809   0.00004   0.00343  -0.00272   0.00071   1.97880
    A3        2.13522   0.00005  -0.00190   0.00176  -0.00015   2.13507
    A4        2.11300   0.00017  -0.00307  -0.00069  -0.00366   2.10934
    A5        2.04163  -0.00035  -0.00044  -0.00007  -0.00041   2.04122
    A6        2.04367   0.00099  -0.00212   0.00037  -0.00164   2.04202
    A7        1.90197  -0.00003  -0.00078   0.00010  -0.00068   1.90129
    A8        1.95345   0.00013  -0.00329   0.00264  -0.00065   1.95280
    A9        1.86987  -0.00004   0.00460  -0.00202   0.00258   1.87245
   A10        1.96042  -0.00007  -0.00061  -0.00031  -0.00092   1.95950
   A11        1.89562   0.00001   0.00042  -0.00072  -0.00030   1.89532
   A12        1.87940  -0.00000   0.00004   0.00012   0.00017   1.87956
   A13        2.09052   0.00002   0.00058   0.00011   0.00069   2.09121
   A14        2.10786  -0.00002  -0.00055  -0.00009  -0.00064   2.10722
   A15        2.08406  -0.00000  -0.00002   0.00001  -0.00000   2.08406
   A16        2.15984   0.00010   0.00072   0.00059   0.00130   2.16114
   A17        2.07826  -0.00006  -0.00081  -0.00027  -0.00107   2.07719
   A18        2.04499  -0.00004   0.00009  -0.00034  -0.00025   2.04473
   A19        2.10097   0.00000  -0.00005   0.00003  -0.00002   2.10095
   A20        2.08772  -0.00000  -0.00002  -0.00003  -0.00006   2.08766
   A21        2.09448   0.00000   0.00008   0.00001   0.00008   2.09456
   A22        2.09474  -0.00000   0.00002  -0.00005  -0.00003   2.09471
   A23        2.09141   0.00000  -0.00000   0.00002   0.00002   2.09143
   A24        2.09703   0.00000  -0.00002   0.00003   0.00002   2.09704
   A25        2.09141   0.00000   0.00011  -0.00002   0.00010   2.09150
   A26        2.09596   0.00000  -0.00010   0.00004  -0.00006   2.09590
   A27        2.09582  -0.00000  -0.00001  -0.00003  -0.00004   2.09578
   A28        2.09598   0.00000  -0.00015   0.00006  -0.00008   2.09590
   A29        2.09648  -0.00000  -0.00001  -0.00003  -0.00003   2.09645
   A30        2.09071  -0.00000   0.00015  -0.00004   0.00011   2.09082
   A31        2.09919   0.00000   0.00008  -0.00004   0.00005   2.09923
   A32        2.09152  -0.00001  -0.00040   0.00002  -0.00038   2.09114
   A33        2.09247   0.00001   0.00032   0.00002   0.00034   2.09280
   A34        2.11056   0.00001  -0.00004   0.00011   0.00007   2.11063
   A35        2.07357   0.00001   0.00025  -0.00004   0.00022   2.07379
   A36        2.09905  -0.00003  -0.00021  -0.00008  -0.00029   2.09876
   A37        2.09737   0.00001   0.00017   0.00001   0.00018   2.09756
   A38        2.08975  -0.00000  -0.00039   0.00016  -0.00023   2.08952
   A39        2.09606  -0.00001   0.00021  -0.00016   0.00005   2.09610
   A40        2.09419  -0.00001  -0.00010  -0.00008  -0.00019   2.09400
   A41        2.10180   0.00001   0.00003   0.00005   0.00008   2.10188
   A42        2.08720   0.00001   0.00007   0.00003   0.00011   2.08730
   A43        2.06484  -0.00000  -0.00009   0.00003  -0.00006   2.06478
   A44        2.12961  -0.00000   0.00016  -0.00010   0.00006   2.12968
   A45        2.08873   0.00000  -0.00007   0.00007  -0.00000   2.08873
   A46        2.15441   0.00003  -0.00003   0.00027   0.00024   2.15465
   A47        2.05782  -0.00004   0.00028  -0.00043  -0.00015   2.05768
   A48        2.07095   0.00000  -0.00025   0.00016  -0.00010   2.07085
    D1        0.36884  -0.00631   0.00002   0.00000  -0.00000   0.36883
    D2        3.06695  -0.00404  -0.01329  -0.00088  -0.01421   3.05274
    D3       -2.83965  -0.00111   0.00458  -0.00366   0.00093  -2.83872
    D4       -0.14154   0.00116  -0.00873  -0.00453  -0.01327  -0.15481
    D5        2.54876   0.00106   0.03621   0.00799   0.04420   2.59296
    D6       -1.55546   0.00103   0.03256   0.00951   0.04207  -1.51339
    D7        0.50090   0.00108   0.03361   0.00989   0.04350   0.54440
    D8       -0.14886  -0.00088   0.04915   0.00897   0.05811  -0.09075
    D9        2.03010  -0.00091   0.04549   0.01049   0.05598   2.08609
   D10       -2.19672  -0.00086   0.04655   0.01087   0.05742  -2.13931
   D11       -1.67662   0.00003  -0.01493  -0.00381  -0.01874  -1.69536
   D12        1.42327   0.00004  -0.01454  -0.00287  -0.01741   1.40587
   D13        2.43168  -0.00007  -0.00969  -0.00707  -0.01676   2.41492
   D14       -0.75161  -0.00006  -0.00929  -0.00613  -0.01543  -0.76703
   D15        0.35484  -0.00003  -0.00965  -0.00656  -0.01621   0.33863
   D16       -2.82845  -0.00002  -0.00925  -0.00562  -0.01487  -2.84332
   D17       -0.21794  -0.00001  -0.00639  -0.00437  -0.01076  -0.22870
   D18        2.93902  -0.00000  -0.00623  -0.00277  -0.00899   2.93003
   D19        1.92825  -0.00001  -0.01034  -0.00249  -0.01283   1.91542
   D20       -1.19798   0.00000  -0.01018  -0.00088  -0.01106  -1.20903
   D21       -2.26860  -0.00005  -0.01016  -0.00349  -0.01364  -2.28224
   D22        0.88836  -0.00003  -0.00999  -0.00188  -0.01187   0.87649
   D23        3.10359   0.00000   0.00059   0.00048   0.00106   3.10466
   D24       -0.04341   0.00000   0.00024   0.00067   0.00091  -0.04250
   D25        0.00313  -0.00000   0.00021  -0.00044  -0.00024   0.00289
   D26        3.13931  -0.00000  -0.00014  -0.00025  -0.00039   3.13891
   D27       -3.09732  -0.00001  -0.00070  -0.00047  -0.00116  -3.09849
   D28        0.04999  -0.00000  -0.00069  -0.00051  -0.00120   0.04879
   D29        0.00273   0.00000  -0.00029   0.00047   0.00018   0.00291
   D30       -3.13314   0.00000  -0.00028   0.00042   0.00014  -3.13300
   D31       -3.12159   0.00001  -0.00008   0.00097   0.00089  -3.12071
   D32        0.02323   0.00001  -0.00044   0.00151   0.00107   0.02430
   D33        0.00491  -0.00001  -0.00025  -0.00061  -0.00086   0.00404
   D34       -3.13346  -0.00000  -0.00061  -0.00007  -0.00067  -3.13413
   D35        3.12497  -0.00001   0.00011  -0.00081  -0.00070   3.12427
   D36       -0.01868  -0.00000   0.00045  -0.00073  -0.00028  -0.01895
   D37       -0.00227   0.00001   0.00026   0.00068   0.00094  -0.00133
   D38        3.13727   0.00001   0.00060   0.00077   0.00136   3.13864
   D39       -0.00548   0.00000  -0.00007   0.00019   0.00012  -0.00536
   D40        3.13360   0.00000   0.00014   0.00012   0.00027   3.13387
   D41        3.14155   0.00000   0.00028  -0.00000   0.00028  -3.14136
   D42       -0.00256   0.00000   0.00049  -0.00007   0.00042  -0.00214
   D43        0.00196   0.00000   0.00001   0.00004   0.00005   0.00201
   D44        3.14028  -0.00000   0.00004  -0.00006  -0.00002   3.14026
   D45       -3.13710  -0.00000  -0.00021   0.00011  -0.00010  -3.13720
   D46        0.00121  -0.00000  -0.00018   0.00000  -0.00017   0.00104
   D47        0.00387  -0.00000  -0.00009  -0.00002  -0.00010   0.00376
   D48        3.13954  -0.00000  -0.00005  -0.00013  -0.00018   3.13936
   D49       -3.13445   0.00000  -0.00012   0.00009  -0.00003  -3.13448
   D50        0.00122  -0.00000  -0.00008  -0.00003  -0.00011   0.00111
   D51       -0.00623  -0.00000   0.00023  -0.00024  -0.00001  -0.00624
   D52        3.12964  -0.00000   0.00022  -0.00019   0.00003   3.12966
   D53        3.14126  -0.00000   0.00019  -0.00012   0.00007   3.14133
   D54       -0.00606  -0.00000   0.00018  -0.00008   0.00011  -0.00595
   D55       -0.00342   0.00000   0.00002   0.00017   0.00020  -0.00323
   D56        3.14089   0.00000   0.00079  -0.00014   0.00065   3.14154
   D57        3.13489  -0.00000   0.00039  -0.00038   0.00001   3.13490
   D58       -0.00397  -0.00000   0.00115  -0.00069   0.00046  -0.00352
   D59       -0.00091   0.00000   0.00021   0.00024   0.00045  -0.00047
   D60       -3.13927   0.00000   0.00035  -0.00012   0.00023  -3.13903
   D61        3.13794   0.00000  -0.00056   0.00055  -0.00000   3.13794
   D62       -0.00041  -0.00000  -0.00041   0.00020  -0.00022  -0.00063
   D63        0.00348  -0.00000  -0.00020  -0.00019  -0.00039   0.00310
   D64       -3.13753  -0.00000  -0.00064  -0.00015  -0.00079  -3.13832
   D65       -3.14132   0.00000  -0.00034   0.00017  -0.00018  -3.14150
   D66        0.00085  -0.00000  -0.00079   0.00021  -0.00058   0.00027
   D67       -0.00190  -0.00000  -0.00004  -0.00029  -0.00032  -0.00222
   D68       -3.14142  -0.00001  -0.00038  -0.00037  -0.00075   3.14101
   D69        3.13913  -0.00000   0.00039  -0.00033   0.00007   3.13920
   D70       -0.00039  -0.00001   0.00005  -0.00041  -0.00036  -0.00075
         Item               Value     Threshold  Converged?
 Maximum Force            0.000203     0.002500     YES
 RMS     Force            0.000039     0.001667     YES
 Maximum Displacement     0.135122     0.010000     NO 
 RMS     Displacement     0.024223     0.006667     NO 
 Predicted change in Energy=-1.334319D-05
 GradGradGradGradGradGradGradGradGradGradGradGradGradGradGradGradGradGrad

                          Input orientation:                          
 ---------------------------------------------------------------------
 Center     Atomic      Atomic             Coordinates (Angstroms)
 Number     Number       Type             X           Y           Z
 ---------------------------------------------------------------------
      1          6           0        0.050417   -3.816116   -0.202773
      2          7           0       -1.047841   -3.034719   -0.084731
      3          8           0        1.156407   -3.401447   -0.498431
      4          6           0       -1.109480   -1.722863   -0.732786
      5          6           0       -2.549729   -1.429422   -1.115636
      6          6           0       -0.511757   -0.631760    0.139227
      7          6           0       -2.986836   -1.682090   -2.415132
      8          6           0       -4.314995   -1.458917   -2.766893
      9          6           0       -5.217211   -0.986734   -1.817237
     10          6           0       -4.786589   -0.736500   -0.516715
     11          6           0       -3.456622   -0.953565   -0.168131
     12          6           0       -0.212907   -0.795215    1.488701
     13          6           0        0.312017    0.255710    2.238543
     14          6           0        0.549362    1.489679    1.642477
     15          6           0        0.262644    1.677091    0.292179
     16          6           0       -0.259445    0.615360   -0.419765
     17          1           0       -0.132353   -4.867787    0.059418
     18          1           0       -1.926857   -3.502941    0.088078
     19          1           0       -0.511008   -1.783313   -1.646586
     20          1           0       -2.283528   -2.050005   -3.155656
     21          1           0       -4.643729   -1.651567   -3.781819
     22          1           0       -6.251583   -0.811361   -2.090313
     23          1           0       -5.484639   -0.366840    0.225784
     24          1           0       -3.121511   -0.746959    0.843750
     25          1           0       -0.392538   -1.759305    1.950658
     26          1           0        0.537474    0.106782    3.287822
     27          1           0        0.959579    2.308775    2.221089
     28          1           0        0.437216    2.623088   -0.206264
     29          9           0       -0.541059    0.789745   -1.731055
 ---------------------------------------------------------------------
                    Distance matrix (angstroms):
                    1          2          3          4          5
     1  C    0.000000
     2  N    1.353029   0.000000
     3  O    1.217611   2.272519   0.000000
     4  C    2.451119   1.464493   2.829630   0.000000
     5  C    3.645598   2.428047   4.243261   1.518881   0.000000
     6  C    3.251635   2.472197   3.295534   1.519272   2.522752
     7  C    4.321286   3.319650   4.878155   2.521194   1.394128
     8  C    5.584615   4.511257   6.233425   3.805599   2.417371
     9  C    6.193529   4.957768   6.942124   4.311772   2.793506
    10  C    5.742754   4.409837   6.513177   3.813231   2.417104
    11  C    4.527109   3.184396   5.232710   2.533719   1.395228
    12  C    3.472213   2.861500   3.551923   2.568926   3.556056
    13  C    4.754810   4.251322   4.645300   3.842421   4.720146
    14  C    5.639624   5.099460   5.373556   4.325975   5.072742
    15  C    5.519542   4.905159   5.216840   3.806963   4.420612
    16  C    4.447593   3.749253   4.259761   2.507555   3.148138
    17  H    1.099164   2.054029   2.030333   3.387169   4.364266
    18  H    2.022940   1.010823   3.140193   2.123817   2.477171
    19  H    2.555794   2.072100   2.591696   1.094008   2.136242
    20  H    4.157640   3.453573   4.551966   2.712141   2.148875
    21  H    6.287277   5.339661   6.890885   4.668255   3.397457
    22  H    7.232328   6.003717   8.007556   5.395827   3.877592
    23  H    6.535902   5.186442   7.337358   4.679709   3.397380
    24  H    4.536084   3.224287   5.210406   2.736078   2.152182
    25  H    3.010639   2.489762   3.330750   2.777807   3.763570
    26  H    5.273576   4.874050   5.198698   4.714377   5.592959
    27  H    6.649510   6.156255   6.327809   5.409297   6.117443
    28  H    6.450812   5.850722   6.074341   4.642928   5.115822
    29  F    4.888706   4.194489   4.686880   2.762760   3.055847
                    6          7          8          9         10
     6  C    0.000000
     7  C    3.708634   0.000000
     8  C    4.857401   1.391958   0.000000
     9  C    5.108332   2.411549   1.392406   0.000000
    10  C    4.326132   2.781590   2.409894   1.392628   0.000000
    11  C    2.978297   2.408415   2.783119   2.412536   1.391920
    12  C    1.391801   4.870436   5.947917   6.000748   4.994368
    13  C    2.423496   6.024466   7.028768   6.968887   5.879771
    14  C    2.808245   6.247321   7.197134   7.166284   6.171739
    15  C    2.440058   5.401181   6.336186   6.447823   5.654599
    16  C    1.389764   4.086372   5.124366   5.394357   4.725670
    17  H    4.253733   4.941674   6.091217   6.666348   6.249910
    18  H    3.201375   3.271867   4.246421   4.559380   4.024554
    19  H    2.124901   2.594347   3.978774   4.776192   4.544560
    20  H    4.000856   1.085532   2.151135   3.395350   3.867121
    21  H    5.786865   2.148036   1.084092   2.151852   3.393916
    22  H    6.160253   3.394444   2.151154   1.084090   2.151285
    23  H    4.980686   3.865662   3.393644   2.151680   1.084079
    24  H    2.705631   3.393070   3.868854   3.395631   2.150223
    25  H    2.137020   5.079023   6.142573   6.170201   5.142154
    26  H    3.399997   6.938625   7.915646   7.770059   6.597823
    27  H    3.891751   7.279818   8.179035   8.082154   7.056041
    28  H    3.407924   5.927714   6.767798   6.899174   6.218629
    29  F    2.349360   3.543975   4.513540   5.002970   4.672106
                   11         12         13         14         15
    11  C    0.000000
    12  C    3.645800   0.000000
    13  C    4.632177   1.393647   0.000000
    14  C    5.029479   2.413596   1.390794   0.000000
    15  C    4.578775   2.787493   2.410621   1.393067   0.000000
    16  C    3.570264   2.373633   2.742721   2.381480   1.380838
    17  H    5.140396   4.316849   5.585362   6.586972   6.560917
    18  H    2.984147   3.497306   4.874886   5.785678   5.627460
    19  H    3.398669   3.300792   4.464214   4.759706   4.041255
    20  H    3.391701   5.237559   6.414870   6.601266   5.679947
    21  H    3.867192   6.938581   8.027570   8.139940   7.193742
    22  H    3.395117   7.019631   7.934638   8.092056   7.369113
    23  H    2.147620   5.437796   6.167657   6.470152   6.100273
    24  H    1.085766   2.979642   3.839259   4.372165   4.199138
    25  H    3.811443   1.084039   2.153963   3.396770   3.871516
    26  H    5.387091   2.147907   1.083512   2.149350   3.393418
    27  H    5.987827   3.397922   2.152840   1.083507   2.146029
    28  H    5.287331   3.870448   3.405471   2.171414   1.083435
    29  F    3.739301   3.603695   4.095197   3.613814   2.350914
                   16         17         18         19         20
    16  C    0.000000
    17  H    5.505513   0.000000
    18  H    4.471976   2.254745   0.000000
    19  H    2.705920   3.545111   2.823263   0.000000
    20  H    4.322752   4.785829   3.572121   2.343127   0.000000
    21  H    5.971960   6.741787   5.077901   4.653597   2.474142
    22  H    6.382161   7.649897   5.540149   5.839160   4.291230
    23  H    5.355755   6.995225   4.744671   5.499925   4.951191
    24  H    3.412302   5.150870   3.097365   3.753736   4.288985
    25  H    3.357924   3.647896   2.977181   3.599275   5.452962
    26  H    3.826217   5.968048   5.416769   5.387036   7.357186
    27  H    3.365678   7.574179   6.830615   5.819512   7.643697
    28  H    2.135858   7.517194   6.572953   4.731809   6.159477
    29  F    1.352478   5.948152   4.863829   2.574619   3.623516
                   21         22         23         24         25
    21  H    0.000000
    22  H    2.480390   0.000000
    23  H    4.291683   2.479942   0.000000
    24  H    4.952914   4.290714   2.471993   0.000000
    25  H    7.137614   7.180283   5.553706   3.114062   0.000000
    26  H    8.939602   8.709686   6.772462   4.482246   2.476935
    27  H    9.116813   8.962383   7.257280   5.281087   4.295419
    28  H    7.541437   7.751458   6.647910   5.012413   4.954409
    29  F    5.195916   5.941607   5.441130   3.955985   4.480483
                   26         27         28         29
    26  H    0.000000
    27  H    2.482915   0.000000
    28  H    4.307028   2.502739   0.000000
    29  F    5.178687   4.492084   2.577432   0.000000
 Symmetry turned off by external request.
 Stoichiometry    C14H12FNO
 Framework group  C1[X(C14H12FNO)]
 Deg. of freedom    81
 Full point group                 C1      NOp   1
 Rotational constants (GHZ):           0.6408091           0.3832443           0.3010948
 Standard basis: 6-311+G(d) (5D, 7F)
   410 basis functions,   672 primitive gaussians,   427 cartesian basis functions
    60 alpha electrons       60 beta electrons
       nuclear repulsion energy      1150.1838110929 Hartrees.
 NAtoms=   29 NActive=   29 NUniq=   29 SFac= 1.00D+00 NAtFMM=   60 NAOKFM=F Big=F
 Integral buffers will be    131072 words long.
 Raffenetti 2 integral format.
 Two-electron integral symmetry is turned off.
 ------------------------------------------------------------------------------
 Polarizable Continuum Model (PCM)
 =================================
 Model                : PCM.
 Atomic radii         : UFF (Universal Force Field).
 Polarization charges : Total charges.
 Charge compensation  : None.
 Solution method      : On-the-fly selection.
 Cavity type          : Scaled VdW (van der Waals Surface) (Alpha=1.100).
 Cavity algorithm     : GePol (No added spheres)
                        Default sphere list used, NSphG=   29.
                        Lebedev-Laikov grids with approx.  5.0 points / Ang**2.
                        Smoothing algorithm: York/Karplus (Gamma=1.0000).
                        Polarization charges: spherical gaussians, with
                                              point-specific exponents (IZeta= 3).
                        Self-potential: point-specific (ISelfS= 7).
                        Self-field    : sphere-specific E.n sum rule (ISelfD= 2).
 1st derivatives      : Analytical E(r).r(x)/FMM algorithm (CHGder, D1EAlg=3).
                        Cavity 1st derivative terms included.
 Solvent              : DiMethylSulfoxide, Eps=  46.826000 Eps(inf)=   2.007889
 ------------------------------------------------------------------------------
 One-electron integrals computed using PRISM.
 NBasis=   410 RedAO= T EigKep=  1.04D-06  NBF=   410
 NBsUse=   409 1.00D-06 EigRej=  7.84D-07 NBFU=   409
 Initial guess from the checkpoint file:  "/home/aikhl/works/aikhl/Gau-17228.chk"
 B after Tr=     0.002740    0.002499    0.002915
         Rot=    0.999998    0.001733    0.000743    0.000296 Ang=   0.22 deg.
 ExpMin= 4.38D-02 ExpMax= 1.14D+04 ExpMxC= 1.72D+03 IAcc=3 IRadAn=         5 AccDes= 0.00D+00
 Harris functional with IExCor= 1009 and IRadAn=       5 diagonalized for initial guess.
 HarFok:  IExCor= 1009 AccDes= 0.00D+00 IRadAn=         5 IDoV= 1 UseB2=F ITyADJ=14
 ICtDFT=  3500011 ScaDFX=  1.000000  1.000000  1.000000  1.000000
 FoFCou: FMM=F IPFlag=           0 FMFlag=      100000 FMFlg1=           0
         NFxFlg=           0 DoJE=T BraDBF=F KetDBF=T FulRan=T
         wScrn=  0.000000 ICntrl=       500 IOpCl=  0 I1Cent=   200000004 NGrid=           0
         NMat0=    1 NMatS0=      1 NMatT0=    0 NMatD0=    1 NMtDS0=    0 NMtDT0=    0
 Symmetry not used in FoFCou.
 Requested convergence on RMS density matrix=1.00D-08 within 128 cycles.
 Requested convergence on MAX density matrix=1.00D-06.
 Requested convergence on             energy=1.00D-06.
 No special actions if energy rises.
 Inv3:  Mode=1 IEnd=    15814848.
 Iteration    1 A*A^-1 deviation from unit magnitude is 9.33D-15 for    542.
 Iteration    1 A*A^-1 deviation from orthogonality  is 2.83D-15 for    535    507.
 Iteration    1 A^-1*A deviation from unit magnitude is 9.33D-15 for    542.
 Iteration    1 A^-1*A deviation from orthogonality  is 1.89D-15 for   2292   2276.
 Error on total polarization charges =  0.01568
 SCF Done:  E(RM062X) =  -770.437640210     A.U. after   14 cycles
            NFock= 14  Conv=0.39D-08     -V/T= 2.0037
 D1PCM: PCM CHGder 1st derivatives, ID1Alg=3 FixD1E=F DoIter=F DoCFld=F I1PDM=0.
 Calling FoFJK, ICntrl=      2127 FMM=F ISym2X=0 I1Cent= 0 IOpClX= 0 NMat=1 NMatS=1 NMatT=0.
 -------------------------------------------------------------------
 Center     Atomic                   Forces (Hartrees/Bohr)
 Number     Number              X              Y              Z
 -------------------------------------------------------------------
      1        6           0.002049450    0.002292541    0.009931876
      2        7          -0.002956181   -0.003262586   -0.008467156
      3        8          -0.000796592   -0.000721218   -0.005274328
      4        6           0.001926164    0.001545314    0.003895329
      5        6          -0.000127414    0.000056505   -0.000058028
      6        6          -0.000029003    0.000179607   -0.000213312
      7        6           0.000056084    0.000040061    0.000035566
      8        6          -0.000049088    0.000011178    0.000002361
      9        6           0.000007299   -0.000014780   -0.000045153
     10        6           0.000040118    0.000000360    0.000019448
     11        6          -0.000001411   -0.000026345    0.000007015
     12        6          -0.000040820    0.000014446    0.000091428
     13        6          -0.000012660   -0.000086110    0.000017098
     14        6          -0.000015199    0.000036616   -0.000079214
     15        6           0.000012154    0.000020083    0.000068860
     16        6          -0.000021167   -0.000111275    0.000045329
     17        1          -0.000073875    0.000052305    0.000029115
     18        1           0.000080110    0.000006614    0.000075186
     19        1          -0.000059097   -0.000017267   -0.000042321
     20        1           0.000001308   -0.000005302   -0.000000620
     21        1           0.000008275   -0.000002201   -0.000002293
     22        1          -0.000000672   -0.000003519    0.000002270
     23        1          -0.000003460   -0.000002723   -0.000001166
     24        1          -0.000001494    0.000003766    0.000007712
     25        1           0.000022865   -0.000024988   -0.000012838
     26        1          -0.000012707    0.000018106    0.000000846
     27        1          -0.000004553    0.000002719    0.000001569
     28        1           0.000007547   -0.000000389   -0.000001006
     29        9          -0.000005983   -0.000001517   -0.000033575
 -------------------------------------------------------------------
 Cartesian Forces:  Max     0.009931876 RMS     0.001693838

 GradGradGradGradGradGradGradGradGradGradGradGradGradGradGradGradGradGrad
 Berny optimization.
 Using GEDIIS/GDIIS optimizer.
 FormGI is forming the generalized inverse of G from B-inverse, IUseBI=4.
 Internal  Forces:  Max     0.006257632 RMS     0.000662642
 Search for a local minimum.
 Step number   7 out of a maximum of   80 on scan point     2 out of    18
 All quantities printed in internal units (Hartrees-Bohrs-Radians)
 Mixed Optimization -- En-DIIS/RFO-DIIS
 Swapping is turned off.
 Update second derivatives using D2CorX and points    2    3    4    5    6
                                                      7
 DE= -1.25D-05 DEPred=-1.33D-05 R= 9.36D-01
 TightC=F SS=  1.41D+00  RLast= 1.35D-01 DXNew= 8.4853D-01 4.0607D-01
 Trust test= 9.36D-01 RLast= 1.35D-01 DXMaxT set to 5.05D-01
 ITU=  1  1  1  1  1  0  0
     Eigenvalues ---    0.00153   0.00483   0.00580   0.00996   0.01496
     Eigenvalues ---    0.01505   0.02164   0.02173   0.02181   0.02186
     Eigenvalues ---    0.02188   0.02189   0.02190   0.02190   0.02191
     Eigenvalues ---    0.02192   0.02193   0.02199   0.02213   0.02254
     Eigenvalues ---    0.02268   0.02293   0.05027   0.05716   0.06189
     Eigenvalues ---    0.06908   0.15185   0.15989   0.15997   0.16000
     Eigenvalues ---    0.16000   0.16000   0.16000   0.16000   0.16001
     Eigenvalues ---    0.16004   0.17592   0.18878   0.19983   0.21999
     Eigenvalues ---    0.22002   0.22008   0.22458   0.22529   0.23471
     Eigenvalues ---    0.23923   0.24675   0.24970   0.25028   0.25333
     Eigenvalues ---    0.30441   0.31034   0.33929   0.34478   0.35304
     Eigenvalues ---    0.35332   0.35502   0.35504   0.35505   0.35536
     Eigenvalues ---    0.35577   0.35581   0.35584   0.38061   0.42426
     Eigenvalues ---    0.42527   0.42945   0.43024   0.45991   0.46575
     Eigenvalues ---    0.46725   0.46874   0.46880   0.46974   0.46993
     Eigenvalues ---    0.47354   0.48491   0.54550   0.59812   0.97157
     Eigenvalues --- 1000.000001000.000001000.000001000.000001000.00000
     Eigenvalues --- 1000.000001000.000001000.000001000.000001000.00000
     Eigenvalues --- 1000.000001000.000001000.000001000.000001000.00000
     Eigenvalues --- 1000.000001000.000001000.000001000.000001000.00000
     Eigenvalues --- 1000.000001000.000001000.000001000.000001000.00000
     Eigenvalues --- 1000.000001000.000001000.000001000.000001000.00000
     Eigenvalues --- 1000.000001000.000001000.000001000.000001000.00000
     Eigenvalues --- 1000.000001000.000001000.000001000.000001000.00000
     Eigenvalues --- 1000.000001000.000001000.000001000.000001000.00000
     Eigenvalues --- 1000.000001000.000001000.000001000.000001000.00000
     Eigenvalues --- 1000.000001000.000001000.000001000.000001000.00000
     Eigenvalues --- 1000.000001000.000001000.000001000.000001000.00000
     Eigenvalues --- 1000.000001000.000001000.000001000.000001000.00000
     Eigenvalues --- 1000.000001000.000001000.00000
 En-DIIS/RFO-DIIS/Sim-DIIS IScMMF=       -3 using points:     7    6    5    4    3
 RFO step:  Lambda=-3.52175885D-06.
 DidBck=T Rises=F RFO-DIIS coefs:    0.62717    1.31551   -0.89832   -0.16331    0.11895
 Iteration  1 RMS(Cart)=  0.00226875 RMS(Int)=  0.00001916
 Iteration  2 RMS(Cart)=  0.00000247 RMS(Int)=  0.00001909
 Iteration  3 RMS(Cart)=  0.00000000 RMS(Int)=  0.00001909
 Iteration  1 RMS(Cart)=  0.00000184 RMS(Int)=  0.00000128
 Iteration  2 RMS(Cart)=  0.00000072 RMS(Int)=  0.00000142
 Variable       Old X    -DE/DX   Delta X   Delta X   Delta X     New X
                                 (Linear)    (Quad)   (Total)
    R1        2.55685  -0.00039   0.00061  -0.00104  -0.00043   2.55642
    R2        2.30095   0.00031  -0.00015   0.00037   0.00022   2.30117
    R3        2.07712  -0.00003   0.00032  -0.00034  -0.00002   2.07710
    R4        2.76749  -0.00026   0.00046  -0.00089  -0.00043   2.76706
    R5        1.91018  -0.00006   0.00004  -0.00013  -0.00009   1.91009
    R6        2.87027   0.00009  -0.00028   0.00043   0.00015   2.87042
    R7        2.87101  -0.00007  -0.00034   0.00021  -0.00013   2.87088
    R8        2.06738   0.00000   0.00010  -0.00009   0.00000   2.06738
    R9        2.63452  -0.00004   0.00002  -0.00006  -0.00004   2.63448
   R10        2.63660  -0.00001   0.00003  -0.00004  -0.00002   2.63658
   R11        2.63012   0.00005  -0.00019   0.00022   0.00003   2.63015
   R12        2.62627  -0.00010   0.00013  -0.00024  -0.00011   2.62616
   R13        2.63042   0.00003  -0.00004   0.00007   0.00003   2.63045
   R14        2.05136   0.00000   0.00000  -0.00000   0.00000   2.05136
   R15        2.63127  -0.00002   0.00002  -0.00004  -0.00002   2.63124
   R16        2.04864  -0.00000   0.00000  -0.00000  -0.00000   2.04864
   R17        2.63169   0.00003  -0.00001   0.00004   0.00003   2.63171
   R18        2.04863  -0.00000  -0.00000   0.00000  -0.00000   2.04863
   R19        2.63035  -0.00002   0.00003  -0.00005  -0.00002   2.63032
   R20        2.04861   0.00000  -0.00000   0.00000   0.00000   2.04861
   R21        2.05180   0.00001  -0.00001   0.00002   0.00001   2.05181
   R22        2.63361  -0.00005  -0.00006   0.00001  -0.00006   2.63355
   R23        2.04854   0.00001   0.00014  -0.00010   0.00004   2.04858
   R24        2.62822   0.00005   0.00004   0.00003   0.00007   2.62828
   R25        2.04754  -0.00000   0.00001  -0.00001  -0.00001   2.04754
   R26        2.63252  -0.00004   0.00007  -0.00012  -0.00004   2.63247
   R27        2.04753   0.00000  -0.00001   0.00001   0.00000   2.04753
   R28        2.60941   0.00003  -0.00002   0.00006   0.00004   2.60944
   R29        2.04739   0.00000  -0.00000   0.00000   0.00000   2.04740
   R30        2.55581   0.00003   0.00000   0.00003   0.00004   2.55585
    A1        2.16735   0.00026  -0.00021   0.00060   0.00039   2.16774
    A2        1.97880  -0.00007   0.00167  -0.00190  -0.00022   1.97858
    A3        2.13507   0.00011  -0.00132   0.00117  -0.00016   2.13492
    A4        2.10934   0.00049   0.00024   0.00051   0.00087   2.11021
    A5        2.04122  -0.00058   0.00036  -0.00021   0.00029   2.04151
    A6        2.04202   0.00096  -0.00006   0.00023   0.00031   2.04234
    A7        1.90129  -0.00002  -0.00017  -0.00008  -0.00025   1.90104
    A8        1.95280   0.00011  -0.00108   0.00140   0.00032   1.95311
    A9        1.87245  -0.00000   0.00118  -0.00088   0.00030   1.87275
   A10        1.95950  -0.00012  -0.00002  -0.00049  -0.00051   1.95898
   A11        1.89532   0.00000   0.00022  -0.00043  -0.00021   1.89511
   A12        1.87956   0.00004  -0.00002   0.00041   0.00039   1.87995
   A13        2.09121   0.00002  -0.00001   0.00003   0.00001   2.09122
   A14        2.10722  -0.00004   0.00002  -0.00006  -0.00005   2.10717
   A15        2.08406   0.00002  -0.00001   0.00004   0.00003   2.08409
   A16        2.16114  -0.00010  -0.00014  -0.00007  -0.00021   2.16093
   A17        2.07719   0.00006   0.00002   0.00010   0.00011   2.07730
   A18        2.04473   0.00004   0.00013  -0.00004   0.00009   2.04482
   A19        2.10095  -0.00000  -0.00001   0.00001   0.00000   2.10095
   A20        2.08766   0.00000   0.00001  -0.00000   0.00000   2.08767
   A21        2.09456   0.00000   0.00000  -0.00001  -0.00000   2.09456
   A22        2.09471  -0.00001   0.00002  -0.00004  -0.00002   2.09469
   A23        2.09143  -0.00000  -0.00001  -0.00000  -0.00001   2.09142
   A24        2.09704   0.00001  -0.00001   0.00004   0.00003   2.09707
   A25        2.09150  -0.00000   0.00002  -0.00002  -0.00000   2.09150
   A26        2.09590   0.00001  -0.00003   0.00004   0.00001   2.09591
   A27        2.09578  -0.00000   0.00001  -0.00002  -0.00001   2.09577
   A28        2.09590   0.00001  -0.00004   0.00005   0.00002   2.09592
   A29        2.09645  -0.00000   0.00001  -0.00002  -0.00001   2.09644
   A30        2.09082  -0.00000   0.00003  -0.00003  -0.00001   2.09082
   A31        2.09923  -0.00001   0.00002  -0.00005  -0.00003   2.09920
   A32        2.09114   0.00001  -0.00003   0.00007   0.00003   2.09117
   A33        2.09280   0.00000   0.00001  -0.00002  -0.00001   2.09280
   A34        2.11063  -0.00002  -0.00004   0.00001  -0.00003   2.11061
   A35        2.07379  -0.00001   0.00009  -0.00008   0.00001   2.07380
   A36        2.09876   0.00002  -0.00005   0.00006   0.00001   2.09877
   A37        2.09756  -0.00002   0.00002  -0.00006  -0.00005   2.09751
   A38        2.08952   0.00002  -0.00011   0.00016   0.00005   2.08957
   A39        2.09610  -0.00000   0.00009  -0.00009  -0.00000   2.09610
   A40        2.09400   0.00002   0.00001   0.00003   0.00004   2.09404
   A41        2.10188  -0.00001  -0.00001  -0.00001  -0.00003   2.10185
   A42        2.08730  -0.00001   0.00000  -0.00001  -0.00001   2.08729
   A43        2.06478   0.00000  -0.00003   0.00002  -0.00001   2.06477
   A44        2.12968  -0.00000   0.00006  -0.00006   0.00000   2.12968
   A45        2.08873   0.00000  -0.00003   0.00003   0.00001   2.08874
   A46        2.15465  -0.00002  -0.00009   0.00004  -0.00005   2.15460
   A47        2.05768   0.00000   0.00018  -0.00016   0.00002   2.05770
   A48        2.07085   0.00001  -0.00009   0.00012   0.00003   2.07088
    D1        0.36883  -0.00626   0.00001   0.00000   0.00000   0.36883
    D2        3.05274  -0.00397   0.00231   0.00130   0.00359   3.05633
    D3       -2.83872  -0.00116   0.00228  -0.00214   0.00015  -2.83857
    D4       -0.15481   0.00112   0.00458  -0.00083   0.00374  -0.15107
    D5        2.59296   0.00096   0.00179  -0.00099   0.00080   2.59376
    D6       -1.51339   0.00086   0.00088  -0.00069   0.00018  -1.51321
    D7        0.54440   0.00097   0.00098   0.00004   0.00102   0.54542
    D8       -0.09075  -0.00094  -0.00060  -0.00219  -0.00279  -0.09353
    D9        2.08609  -0.00104  -0.00152  -0.00190  -0.00341   2.08268
   D10       -2.13931  -0.00093  -0.00141  -0.00116  -0.00257  -2.14187
   D11       -1.69536  -0.00001   0.00022  -0.00279  -0.00257  -1.69793
   D12        1.40587  -0.00001  -0.00009  -0.00266  -0.00274   1.40312
   D13        2.41492  -0.00004   0.00176  -0.00419  -0.00243   2.41249
   D14       -0.76703  -0.00005   0.00145  -0.00406  -0.00261  -0.76964
   D15        0.33863  -0.00002   0.00166  -0.00412  -0.00246   0.33617
   D16       -2.84332  -0.00003   0.00135  -0.00399  -0.00264  -2.84596
   D17       -0.22870   0.00003   0.00016  -0.00124  -0.00109  -0.22979
   D18        2.93003   0.00005  -0.00023   0.00006  -0.00017   2.92986
   D19        1.91542  -0.00002  -0.00090  -0.00066  -0.00156   1.91386
   D20       -1.20903   0.00001  -0.00129   0.00065  -0.00064  -1.20967
   D21       -2.28224  -0.00006  -0.00066  -0.00122  -0.00188  -2.28412
   D22        0.87649  -0.00004  -0.00105   0.00009  -0.00096   0.87553
   D23        3.10466  -0.00001  -0.00012  -0.00013  -0.00025   3.10441
   D24       -0.04250  -0.00000  -0.00022   0.00010  -0.00012  -0.04263
   D25        0.00289  -0.00000   0.00018  -0.00026  -0.00007   0.00282
   D26        3.13891   0.00000   0.00008  -0.00003   0.00005   3.13896
   D27       -3.09849   0.00001   0.00011   0.00017   0.00029  -3.09820
   D28        0.04879   0.00000   0.00014   0.00001   0.00015   0.04893
   D29        0.00291   0.00001  -0.00019   0.00031   0.00011   0.00302
   D30       -3.13300  -0.00000  -0.00017   0.00014  -0.00003  -3.13303
   D31       -3.12071   0.00003  -0.00021   0.00110   0.00088  -3.11983
   D32        0.02430   0.00003  -0.00039   0.00145   0.00106   0.02536
   D33        0.00404   0.00000   0.00016  -0.00019  -0.00002   0.00402
   D34       -3.13413   0.00001  -0.00001   0.00016   0.00016  -3.13397
   D35        3.12427  -0.00003   0.00019  -0.00099  -0.00079   3.12347
   D36       -0.01895  -0.00002   0.00025  -0.00088  -0.00063  -0.01958
   D37       -0.00133  -0.00000  -0.00016   0.00023   0.00007  -0.00126
   D38        3.13864   0.00000  -0.00010   0.00034   0.00024   3.13887
   D39       -0.00536  -0.00000  -0.00008   0.00006  -0.00002  -0.00538
   D40        3.13387   0.00000  -0.00003   0.00009   0.00006   3.13393
   D41       -3.14136  -0.00001   0.00001  -0.00016  -0.00015  -3.14151
   D42       -0.00214  -0.00000   0.00007  -0.00014  -0.00006  -0.00220
   D43        0.00201   0.00000  -0.00000   0.00009   0.00008   0.00210
   D44        3.14026   0.00000   0.00004   0.00008   0.00012   3.14038
   D45       -3.13720   0.00000  -0.00006   0.00006  -0.00000  -3.13720
   D46        0.00104   0.00000  -0.00002   0.00006   0.00003   0.00108
   D47        0.00376  -0.00000  -0.00001  -0.00003  -0.00004   0.00372
   D48        3.13936   0.00000   0.00003   0.00001   0.00005   3.13940
   D49       -3.13448  -0.00000  -0.00005  -0.00003  -0.00008  -3.13456
   D50        0.00111   0.00000  -0.00000   0.00002   0.00001   0.00112
   D51       -0.00624  -0.00000   0.00011  -0.00016  -0.00006  -0.00630
   D52        3.12966   0.00000   0.00008   0.00000   0.00009   3.12975
   D53        3.14133  -0.00001   0.00007  -0.00021  -0.00014   3.14119
   D54       -0.00595  -0.00000   0.00004  -0.00004  -0.00000  -0.00595
   D55       -0.00323  -0.00000  -0.00007   0.00008   0.00002  -0.00321
   D56        3.14154  -0.00001   0.00017  -0.00027  -0.00011   3.14144
   D57        3.13490  -0.00001   0.00011  -0.00027  -0.00017   3.13474
   D58       -0.00352  -0.00001   0.00034  -0.00063  -0.00029  -0.00380
   D59       -0.00047  -0.00000  -0.00004  -0.00001  -0.00005  -0.00052
   D60       -3.13903  -0.00000   0.00010  -0.00017  -0.00006  -3.13910
   D61        3.13794   0.00000  -0.00028   0.00035   0.00007   3.13801
   D62       -0.00063   0.00000  -0.00013   0.00019   0.00006  -0.00057
   D63        0.00310   0.00001   0.00005   0.00005   0.00010   0.00319
   D64       -3.13832   0.00000  -0.00005   0.00005   0.00000  -3.13832
   D65       -3.14150   0.00000  -0.00010   0.00020   0.00011  -3.14139
   D66        0.00027   0.00000  -0.00019   0.00021   0.00001   0.00028
   D67       -0.00222  -0.00000   0.00006  -0.00016  -0.00011  -0.00233
   D68        3.14101  -0.00001  -0.00000  -0.00027  -0.00027   3.14074
   D69        3.13920   0.00000   0.00015  -0.00017  -0.00002   3.13919
   D70       -0.00075  -0.00001   0.00009  -0.00028  -0.00018  -0.00093
         Item               Value     Threshold  Converged?
 Maximum Force            0.000387     0.002500     YES
 RMS     Force            0.000063     0.001667     YES
 Maximum Displacement     0.009202     0.010000     YES
 RMS     Displacement     0.002269     0.006667     YES
 Predicted change in Energy=-1.358651D-06
 Optimization completed.
    -- Stationary point found.
                           ----------------------------
                           !   Optimized Parameters   !
                           ! (Angstroms and Degrees)  !
 --------------------------                            --------------------------
 ! Name  Definition              Value          Derivative Info.                !
 --------------------------------------------------------------------------------
 ! R1    R(1,2)                  1.353          -DE/DX =   -0.0004              !
 ! R2    R(1,3)                  1.2176         -DE/DX =    0.0003              !
 ! R3    R(1,17)                 1.0992         -DE/DX =    0.0                 !
 ! R4    R(2,4)                  1.4645         -DE/DX =   -0.0003              !
 ! R5    R(2,18)                 1.0108         -DE/DX =   -0.0001              !
 ! R6    R(4,5)                  1.5189         -DE/DX =    0.0001              !
 ! R7    R(4,6)                  1.5193         -DE/DX =   -0.0001              !
 ! R8    R(4,19)                 1.094          -DE/DX =    0.0                 !
 ! R9    R(5,7)                  1.3941         -DE/DX =    0.0                 !
 ! R10   R(5,11)                 1.3952         -DE/DX =    0.0                 !
 ! R11   R(6,12)                 1.3918         -DE/DX =    0.0001              !
 ! R12   R(6,16)                 1.3898         -DE/DX =   -0.0001              !
 ! R13   R(7,8)                  1.392          -DE/DX =    0.0                 !
 ! R14   R(7,20)                 1.0855         -DE/DX =    0.0                 !
 ! R15   R(8,9)                  1.3924         -DE/DX =    0.0                 !
 ! R16   R(8,21)                 1.0841         -DE/DX =    0.0                 !
 ! R17   R(9,10)                 1.3926         -DE/DX =    0.0                 !
 ! R18   R(9,22)                 1.0841         -DE/DX =    0.0                 !
 ! R19   R(10,11)                1.3919         -DE/DX =    0.0                 !
 ! R20   R(10,23)                1.0841         -DE/DX =    0.0                 !
 ! R21   R(11,24)                1.0858         -DE/DX =    0.0                 !
 ! R22   R(12,13)                1.3936         -DE/DX =    0.0                 !
 ! R23   R(12,25)                1.084          -DE/DX =    0.0                 !
 ! R24   R(13,14)                1.3908         -DE/DX =    0.0                 !
 ! R25   R(13,26)                1.0835         -DE/DX =    0.0                 !
 ! R26   R(14,15)                1.3931         -DE/DX =    0.0                 !
 ! R27   R(14,27)                1.0835         -DE/DX =    0.0                 !
 ! R28   R(15,16)                1.3808         -DE/DX =    0.0                 !
 ! R29   R(15,28)                1.0834         -DE/DX =    0.0                 !
 ! R30   R(16,29)                1.3525         -DE/DX =    0.0                 !
 ! A1    A(2,1,3)              124.1802         -DE/DX =    0.0003              !
 ! A2    A(2,1,17)             113.3772         -DE/DX =   -0.0001              !
 ! A3    A(3,1,17)             122.3306         -DE/DX =    0.0001              !
 ! A4    A(1,2,4)              120.856          -DE/DX =    0.0005              !
 ! A5    A(1,2,18)             116.9534         -DE/DX =   -0.0006              !
 ! A6    A(4,2,18)             116.9994         -DE/DX =    0.001               !
 ! A7    A(2,4,5)              108.9358         -DE/DX =    0.0                 !
 ! A8    A(2,4,6)              111.887          -DE/DX =    0.0001              !
 ! A9    A(2,4,19)             107.2835         -DE/DX =    0.0                 !
 ! A10   A(5,4,6)              112.2709         -DE/DX =   -0.0001              !
 ! A11   A(5,4,19)             108.594          -DE/DX =    0.0                 !
 ! A12   A(6,4,19)             107.691          -DE/DX =    0.0                 !
 ! A13   A(4,5,7)              119.8176         -DE/DX =    0.0                 !
 ! A14   A(4,5,11)             120.7346         -DE/DX =    0.0                 !
 ! A15   A(7,5,11)             119.4079         -DE/DX =    0.0                 !
 ! A16   A(4,6,12)             123.8242         -DE/DX =   -0.0001              !
 ! A17   A(4,6,16)             119.0143         -DE/DX =    0.0001              !
 ! A18   A(12,6,16)            117.1547         -DE/DX =    0.0                 !
 ! A19   A(5,7,8)              120.3753         -DE/DX =    0.0                 !
 ! A20   A(5,7,20)             119.6143         -DE/DX =    0.0                 !
 ! A21   A(8,7,20)             120.0096         -DE/DX =    0.0                 !
 ! A22   A(7,8,9)              120.018          -DE/DX =    0.0                 !
 ! A23   A(7,8,21)             119.8301         -DE/DX =    0.0                 !
 ! A24   A(9,8,21)             120.1517         -DE/DX =    0.0                 !
 ! A25   A(8,9,10)             119.8343         -DE/DX =    0.0                 !
 ! A26   A(8,9,22)             120.0859         -DE/DX =    0.0                 !
 ! A27   A(10,9,22)            120.0795         -DE/DX =    0.0                 !
 ! A28   A(9,10,11)            120.0862         -DE/DX =    0.0                 !
 ! A29   A(9,10,23)            120.1177         -DE/DX =    0.0                 !
 ! A30   A(11,10,23)           119.7953         -DE/DX =    0.0                 !
 ! A31   A(5,11,10)            120.2771         -DE/DX =    0.0                 !
 ! A32   A(5,11,24)            119.8134         -DE/DX =    0.0                 !
 ! A33   A(10,11,24)           119.9087         -DE/DX =    0.0                 !
 ! A34   A(6,12,13)            120.9303         -DE/DX =    0.0                 !
 ! A35   A(6,12,25)            118.8194         -DE/DX =    0.0                 !
 ! A36   A(13,12,25)           120.25           -DE/DX =    0.0                 !
 ! A37   A(12,13,14)           120.1813         -DE/DX =    0.0                 !
 ! A38   A(12,13,26)           119.7205         -DE/DX =    0.0                 !
 ! A39   A(14,13,26)           120.098          -DE/DX =    0.0                 !
 ! A40   A(13,14,15)           119.9775         -DE/DX =    0.0                 !
 ! A41   A(13,14,27)           120.4287         -DE/DX =    0.0                 !
 ! A42   A(15,14,27)           119.5936         -DE/DX =    0.0                 !
 ! A43   A(14,15,16)           118.3031         -DE/DX =    0.0                 !
 ! A44   A(14,15,28)           122.0214         -DE/DX =    0.0                 !
 ! A45   A(16,15,28)           119.6754         -DE/DX =    0.0                 !
 ! A46   A(6,16,15)            123.4526         -DE/DX =    0.0                 !
 ! A47   A(6,16,29)            117.8963         -DE/DX =    0.0                 !
 ! A48   A(15,16,29)           118.651          -DE/DX =    0.0                 !
 ! D1    D(3,1,2,4)             21.1326         -DE/DX =   -0.0063              !
 ! D2    D(3,1,2,18)           174.9093         -DE/DX =   -0.004               !
 ! D3    D(17,1,2,4)          -162.6467         -DE/DX =   -0.0012              !
 ! D4    D(17,1,2,18)           -8.87           -DE/DX =    0.0011              !
 ! D5    D(1,2,4,5)            148.5656         -DE/DX =    0.001               !
 ! D6    D(1,2,4,6)            -86.7108         -DE/DX =    0.0009              !
 ! D7    D(1,2,4,19)            31.192          -DE/DX =    0.001               !
 ! D8    D(18,2,4,5)            -5.1995         -DE/DX =   -0.0009              !
 ! D9    D(18,2,4,6)           119.524          -DE/DX =   -0.001               !
 ! D10   D(18,2,4,19)         -122.5732         -DE/DX =   -0.0009              !
 ! D11   D(2,4,5,7)            -97.1372         -DE/DX =    0.0                 !
 ! D12   D(2,4,5,11)            80.5503         -DE/DX =    0.0                 !
 ! D13   D(6,4,5,7)            138.3649         -DE/DX =    0.0                 !
 ! D14   D(6,4,5,11)           -43.9476         -DE/DX =    0.0                 !
 ! D15   D(19,4,5,7)            19.4022         -DE/DX =    0.0                 !
 ! D16   D(19,4,5,11)         -162.9103         -DE/DX =    0.0                 !
 ! D17   D(2,4,6,12)           -13.1036         -DE/DX =    0.0                 !
 ! D18   D(2,4,6,16)           167.8781         -DE/DX =    0.0001              !
 ! D19   D(5,4,6,12)           109.7457         -DE/DX =    0.0                 !
 ! D20   D(5,4,6,16)           -69.2725         -DE/DX =    0.0                 !
 ! D21   D(19,4,6,12)         -130.7627         -DE/DX =   -0.0001              !
 ! D22   D(19,4,6,16)           50.219          -DE/DX =    0.0                 !
 ! D23   D(4,5,7,8)            177.8838         -DE/DX =    0.0                 !
 ! D24   D(4,5,7,20)            -2.4351         -DE/DX =    0.0                 !
 ! D25   D(11,5,7,8)             0.1655         -DE/DX =    0.0                 !
 ! D26   D(11,5,7,20)          179.8466         -DE/DX =    0.0                 !
 ! D27   D(4,5,11,10)         -177.5302         -DE/DX =    0.0                 !
 ! D28   D(4,5,11,24)            2.7954         -DE/DX =    0.0                 !
 ! D29   D(7,5,11,10)            0.1666         -DE/DX =    0.0                 !
 ! D30   D(7,5,11,24)         -179.5078         -DE/DX =    0.0                 !
 ! D31   D(4,6,12,13)         -178.8034         -DE/DX =    0.0                 !
 ! D32   D(4,6,12,25)            1.3924         -DE/DX =    0.0                 !
 ! D33   D(16,6,12,13)           0.2317         -DE/DX =    0.0                 !
 ! D34   D(16,6,12,25)        -179.5725         -DE/DX =    0.0                 !
 ! D35   D(4,6,16,15)          179.0074         -DE/DX =    0.0                 !
 ! D36   D(4,6,16,29)           -1.0859         -DE/DX =    0.0                 !
 ! D37   D(12,6,16,15)          -0.076          -DE/DX =    0.0                 !
 ! D38   D(12,6,16,29)         179.8307         -DE/DX =    0.0                 !
 ! D39   D(5,7,8,9)             -0.3069         -DE/DX =    0.0                 !
 ! D40   D(5,7,8,21)           179.5573         -DE/DX =    0.0                 !
 ! D41   D(20,7,8,9)          -179.9867         -DE/DX =    0.0                 !
 ! D42   D(20,7,8,21)           -0.1225         -DE/DX =    0.0                 !
 ! D43   D(7,8,9,10)             0.1154         -DE/DX =    0.0                 !
 ! D44   D(7,8,9,22)           179.9236         -DE/DX =    0.0                 !
 ! D45   D(21,8,9,10)         -179.7484         -DE/DX =    0.0                 !
 ! D46   D(21,8,9,22)            0.0598         -DE/DX =    0.0                 !
 ! D47   D(8,9,10,11)            0.2156         -DE/DX =    0.0                 !
 ! D48   D(8,9,10,23)          179.8719         -DE/DX =    0.0                 !
 ! D49   D(22,9,10,11)        -179.5926         -DE/DX =    0.0                 !
 ! D50   D(22,9,10,23)           0.0638         -DE/DX =    0.0                 !
 ! D51   D(9,10,11,5)           -0.3577         -DE/DX =    0.0                 !
 ! D52   D(9,10,11,24)         179.3164         -DE/DX =    0.0                 !
 ! D53   D(23,10,11,5)         179.9849         -DE/DX =    0.0                 !
 ! D54   D(23,10,11,24)         -0.341          -DE/DX =    0.0                 !
 ! D55   D(6,12,13,14)          -0.1848         -DE/DX =    0.0                 !
 ! D56   D(6,12,13,26)         179.9971         -DE/DX =    0.0                 !
 ! D57   D(25,12,13,14)        179.6166         -DE/DX =    0.0                 !
 ! D58   D(25,12,13,26)         -0.2014         -DE/DX =    0.0                 !
 ! D59   D(12,13,14,15)         -0.0267         -DE/DX =    0.0                 !
 ! D60   D(12,13,14,27)       -179.8534         -DE/DX =    0.0                 !
 ! D61   D(26,13,14,15)        179.7907         -DE/DX =    0.0                 !
 ! D62   D(26,13,14,27)         -0.036          -DE/DX =    0.0                 !
 ! D63   D(13,14,15,16)          0.1774         -DE/DX =    0.0                 !
 ! D64   D(13,14,15,28)       -179.8126         -DE/DX =    0.0                 !
 ! D65   D(27,14,15,16)       -179.9944         -DE/DX =    0.0                 !
 ! D66   D(27,14,15,28)          0.0155         -DE/DX =    0.0                 !
 ! D67   D(14,15,16,6)          -0.1273         -DE/DX =    0.0                 !
 ! D68   D(14,15,16,29)        179.9667         -DE/DX =    0.0                 !
 ! D69   D(28,15,16,6)         179.863          -DE/DX =    0.0                 !
 ! D70   D(28,15,16,29)         -0.043          -DE/DX =    0.0                 !
 --------------------------------------------------------------------------------
 Iteration  1 RMS(Cart)=  0.01481932 RMS(Int)=  0.02039238
 Iteration  2 RMS(Cart)=  0.00936282 RMS(Int)=  0.01803073
 Iteration  3 RMS(Cart)=  0.00223388 RMS(Int)=  0.01793495
 Iteration  4 RMS(Cart)=  0.00007740 RMS(Int)=  0.01793489
 Iteration  5 RMS(Cart)=  0.00000651 RMS(Int)=  0.01793489
 Iteration  6 RMS(Cart)=  0.00000028 RMS(Int)=  0.01793489
 Iteration  1 RMS(Cart)=  0.01039652 RMS(Int)=  0.00700127
 Iteration  2 RMS(Cart)=  0.00415610 RMS(Int)=  0.00777911
 Iteration  3 RMS(Cart)=  0.00163781 RMS(Int)=  0.00845294
 Iteration  4 RMS(Cart)=  0.00064226 RMS(Int)=  0.00875898
 Iteration  5 RMS(Cart)=  0.00025140 RMS(Int)=  0.00888432
 Iteration  6 RMS(Cart)=  0.00009834 RMS(Int)=  0.00893415
 Iteration  7 RMS(Cart)=  0.00003846 RMS(Int)=  0.00895375
 Iteration  8 RMS(Cart)=  0.00001504 RMS(Int)=  0.00896144
 Iteration  9 RMS(Cart)=  0.00000588 RMS(Int)=  0.00896444
 Iteration 10 RMS(Cart)=  0.00000230 RMS(Int)=  0.00896562
 Iteration 11 RMS(Cart)=  0.00000090 RMS(Int)=  0.00896608
 GradGradGradGradGradGradGradGradGradGradGradGradGradGradGradGradGradGrad

                          Input orientation:                          
 ---------------------------------------------------------------------
 Center     Atomic      Atomic             Coordinates (Angstroms)
 Number     Number       Type             X           Y           Z
 ---------------------------------------------------------------------
      1          6           0        0.041254   -3.823098   -0.264651
      2          7           0       -1.043017   -3.034469   -0.083598
      3          8           0        1.183666   -3.394717   -0.270067
      4          6           0       -1.106744   -1.723595   -0.732927
      5          6           0       -2.548182   -1.431599   -1.112718
      6          6           0       -0.508473   -0.630784    0.136448
      7          6           0       -2.987408   -1.683229   -2.411679
      8          6           0       -4.316608   -1.461677   -2.760573
      9          6           0       -5.217702   -0.992200   -1.808531
     10          6           0       -4.784906   -0.742949   -0.508525
     11          6           0       -3.453926   -0.958340   -0.162827
     12          6           0       -0.208345   -0.791960    1.485929
     13          6           0        0.316059    0.260611    2.233766
     14          6           0        0.551558    1.493964    1.635616
     15          6           0        0.263574    1.679051    0.285290
     16          6           0       -0.258021    0.615703   -0.424639
     17          1           0       -0.171004   -4.881485   -0.056857
     18          1           0       -1.947008   -3.473637    0.025857
     19          1           0       -0.510575   -1.784568   -1.648197
     20          1           0       -2.284987   -2.049168   -3.154024
     21          1           0       -4.647010   -1.653556   -3.775103
     22          1           0       -6.252907   -0.818184   -2.079310
     23          1           0       -5.482101   -0.375430    0.235840
     24          1           0       -3.117185   -0.752569    0.848689
     25          1           0       -0.386414   -1.755632    1.949415
     26          1           0        0.542463    0.113556    3.283103
     27          1           0        0.961319    2.314382    2.212677
     28          1           0        0.436711    2.624498   -0.214696
     29          9           0       -0.541182    0.787885   -1.735907
 ---------------------------------------------------------------------
                    Distance matrix (angstroms):
                    1          2          3          4          5
     1  C    0.000000
     2  N    1.352908   0.000000
     3  O    1.220100   2.263332   0.000000
     4  C    2.438256   1.464268   2.872780   0.000000
     5  C    3.625419   2.427715   4.300068   1.518963   0.000000
     6  C    3.264039   2.472218   3.266178   1.519203   2.522327
     7  C    4.285038   3.320611   4.991347   2.521256   1.394107
     8  C    5.549495   4.511792   6.339739   3.805678   2.417367
     9  C    6.168806   4.957242   7.008315   4.311826   2.793486
    10  C    5.730498   4.408328   6.535487   3.813253   2.417069
    11  C    4.520341   3.182619   5.239723   2.533751   1.395220
    12  C    3.509220   2.861632   3.434467   2.568732   3.554847
    13  C    4.795235   4.251448   4.514792   3.842226   4.718729
    14  C    5.669442   5.099517   5.284921   4.325811   5.071553
    15  C    5.534031   4.905153   5.186339   3.806906   4.420016
    16  C    4.451754   3.749171   4.264484   2.507526   3.147974
    17  H    1.099279   2.042692   2.022639   3.362283   4.320594
    18  H    2.039535   1.010964   3.145619   2.084333   2.414060
    19  H    2.524741   2.072129   2.713351   1.094009   2.136158
    20  H    4.111776   3.455549   4.707363   2.712189   2.148859
    21  H    6.245799   5.340683   7.022372   4.668322   3.397446
    22  H    7.206869   6.003143   8.075550   5.395879   3.877571
    23  H    6.530265   5.184399   7.335155   4.679723   3.397349
    24  H    4.543502   3.221552   5.170095   2.736106   2.152200
    25  H    3.059315   2.489919   3.174564   2.777564   3.762300
    26  H    5.323064   4.874268   5.034297   4.714181   5.591318
    27  H    6.682240   6.156334   6.229548   5.409133   6.116145
    28  H    6.459905   5.850700   6.065638   4.642922   5.115462
    29  F    4.874934   4.194323   4.755833   2.762853   3.056554
                    6          7          8          9         10
     6  C    0.000000
     7  C    3.707521   0.000000
     8  C    4.856440   1.391972   0.000000
     9  C    5.107876   2.411539   1.392395   0.000000
    10  C    4.326251   2.781568   2.409895   1.392643   0.000000
    11  C    2.978683   2.408410   2.783138   2.412549   1.391908
    12  C    1.391816   4.869178   5.946354   5.998934   4.992510
    13  C    2.423464   6.022587   7.026471   6.966506   5.877681
    14  C    2.808153   6.244952   7.194535   7.164323   6.170816
    15  C    2.439989   5.398838   6.333997   6.447019   5.655384
    16  C    1.389703   4.084479   5.122912   5.394344   4.727120
    17  H    4.268455   4.868896   6.015912   6.607878   6.214465
    18  H    3.188013   3.198370   4.174587   4.496659   3.974404
    19  H    2.125132   2.593814   3.978383   4.776044   4.544637
    20  H    3.999378   1.085533   2.151147   3.395342   3.867101
    21  H    5.785654   2.148043   1.084091   2.151857   3.393929
    22  H    6.159807   3.394445   2.151152   1.084090   2.151291
    23  H    4.981171   3.865642   3.393641   2.151688   1.084080
    24  H    2.706935   3.393076   3.868879   3.395646   2.150213
    25  H    2.137061   5.078341   6.141403   6.168171   5.139428
    26  H    3.399992   6.936783   7.913150   7.767041   6.594763
    27  H    3.891660   7.277225   8.176084   8.079845   7.054879
    28  H    3.407864   5.925187   6.765527   6.898782   6.220234
    29  F    2.349342   3.542187   4.512683   5.004379   4.675373
                   11         12         13         14         15
    11  C    0.000000
    12  C    3.644155   0.000000
    13  C    4.630581   1.393616   0.000000
    14  C    5.029125   2.413568   1.390829   0.000000
    15  C    4.580005   2.787497   2.410661   1.393044   0.000000
    16  C    3.572110   2.373658   2.742768   2.381472   1.380858
    17  H    5.116627   4.371018   5.650251   6.635730   6.583810
    18  H    2.938217   3.513709   4.892948   5.788888   5.612858
    19  H    3.398867   3.301418   4.464944   4.760287   4.041577
    20  H    3.391694   5.236619   6.413174   6.598517   5.676589
    21  H    3.867210   6.937042   8.025123   8.136822   7.190751
    22  H    3.395121   7.017716   7.932070   8.089960   7.368313
    23  H    2.147607   5.435873   6.165624   6.469858   6.102141
    24  H    1.085772   2.978082   3.838246   4.373311   4.202348
    25  H    3.808788   1.084062   2.153963   3.396783   3.871543
    26  H    5.384655   2.147908   1.083509   2.149377   3.393440
    27  H    5.987330   3.397888   2.152854   1.083508   2.146000
    28  H    5.289279   3.870454   3.405508   2.171394   1.083436
    29  F    3.742721   3.603737   4.095264   3.613834   2.350968
                   16         17         18         19         20
    16  C    0.000000
    17  H    5.510164   0.000000
    18  H    4.447283   2.267833   0.000000
    19  H    2.705953   3.498366   2.778264   0.000000
    20  H    4.319685   4.699296   3.500712   2.342235   0.000000
    21  H    5.969788   6.654285   5.004998   4.653062   2.474147
    22  H    6.382212   7.588825   5.479409   5.839018   4.291237
    23  H    5.358134   6.971223   4.705302   5.500122   4.951173
    24  H    3.415897   5.152470   3.074180   3.754182   4.288990
    25  H    3.357953   3.720550   3.014478   3.599871   5.453058
    26  H    3.826261   6.051017   5.447484   5.387902   7.355845
    27  H    3.365670   7.629773   6.836792   5.820156   7.640717
    28  H    2.135881   7.532198   6.551888   4.732034   6.155522
    29  F    1.352498   5.924356   4.820864   2.574130   3.619500
                   21         22         23         24         25
    21  H    0.000000
    22  H    2.480416   0.000000
    23  H    4.291695   2.479938   0.000000
    24  H    4.952938   4.290715   2.471972   0.000000
    25  H    7.136751   7.178104   5.550435   3.110441   0.000000
    26  H    8.937090   8.706357   6.769069   4.479907   2.476974
    27  H    9.113254   8.959865   7.256765   5.282125   4.295428
    28  H    7.538068   7.751118   6.650931   5.016528   4.954438
    29  F    5.193917   5.943162   5.445527   3.960925   4.480517
                   26         27         28         29
    26  H    0.000000
    27  H    2.482919   0.000000
    28  H    4.307042   2.502704   0.000000
    29  F    5.178752   4.492107   2.577501   0.000000
 Symmetry turned off by external request.
 Stoichiometry    C14H12FNO
 Framework group  C1[X(C14H12FNO)]
 Deg. of freedom    81
 Full point group                 C1      NOp   1
 Rotational constants (GHZ):           0.6446355           0.3826896           0.3002676
 Standard basis: 6-311+G(d) (5D, 7F)
   410 basis functions,   672 primitive gaussians,   427 cartesian basis functions
    60 alpha electrons       60 beta electrons
       nuclear repulsion energy      1150.4137390923 Hartrees.
 NAtoms=   29 NActive=   29 NUniq=   29 SFac= 1.00D+00 NAtFMM=   60 NAOKFM=F Big=F
 Integral buffers will be    131072 words long.
 Raffenetti 2 integral format.
 Two-electron integral symmetry is turned off.
 ------------------------------------------------------------------------------
 Polarizable Continuum Model (PCM)
 =================================
 Model                : PCM.
 Atomic radii         : UFF (Universal Force Field).
 Polarization charges : Total charges.
 Charge compensation  : None.
 Solution method      : On-the-fly selection.
 Cavity type          : Scaled VdW (van der Waals Surface) (Alpha=1.100).
 Cavity algorithm     : GePol (No added spheres)
                        Default sphere list used, NSphG=   29.
                        Lebedev-Laikov grids with approx.  5.0 points / Ang**2.
                        Smoothing algorithm: York/Karplus (Gamma=1.0000).
                        Polarization charges: spherical gaussians, with
                                              point-specific exponents (IZeta= 3).
                        Self-potential: point-specific (ISelfS= 7).
                        Self-field    : sphere-specific E.n sum rule (ISelfD= 2).
 1st derivatives      : Analytical E(r).r(x)/FMM algorithm (CHGder, D1EAlg=3).
                        Cavity 1st derivative terms included.
 Solvent              : DiMethylSulfoxide, Eps=  46.826000 Eps(inf)=   2.007889
 ------------------------------------------------------------------------------
 One-electron integrals computed using PRISM.
 NBasis=   410 RedAO= T EigKep=  1.01D-06  NBF=   410
 NBsUse=   409 1.00D-06 EigRej=  8.01D-07 NBFU=   409
 Initial guess from the checkpoint file:  "/home/aikhl/works/aikhl/Gau-17228.chk"
 B after Tr=     0.003175    0.001875    0.018948
         Rot=    0.999991    0.003651    0.002211    0.000569 Ang=   0.49 deg.
 ExpMin= 4.38D-02 ExpMax= 1.14D+04 ExpMxC= 1.72D+03 IAcc=3 IRadAn=         5 AccDes= 0.00D+00
 Harris functional with IExCor= 1009 and IRadAn=       5 diagonalized for initial guess.
 HarFok:  IExCor= 1009 AccDes= 0.00D+00 IRadAn=         5 IDoV= 1 UseB2=F ITyADJ=14
 ICtDFT=  3500011 ScaDFX=  1.000000  1.000000  1.000000  1.000000
 FoFCou: FMM=F IPFlag=           0 FMFlag=      100000 FMFlg1=           0
         NFxFlg=           0 DoJE=T BraDBF=F KetDBF=T FulRan=T
         wScrn=  0.000000 ICntrl=       500 IOpCl=  0 I1Cent=   200000004 NGrid=           0
         NMat0=    1 NMatS0=      1 NMatT0=    0 NMatD0=    1 NMtDS0=    0 NMtDT0=    0
 Symmetry not used in FoFCou.
 Requested convergence on RMS density matrix=1.00D-08 within 128 cycles.
 Requested convergence on MAX density matrix=1.00D-06.
 Requested convergence on             energy=1.00D-06.
 No special actions if energy rises.
 Inv3:  Mode=1 IEnd=    15759792.
 Iteration    1 A*A^-1 deviation from unit magnitude is 8.44D-15 for    275.
 Iteration    1 A*A^-1 deviation from orthogonality  is 3.11D-15 for   1780    250.
 Iteration    1 A^-1*A deviation from unit magnitude is 8.44D-15 for    852.
 Iteration    1 A^-1*A deviation from orthogonality  is 1.74D-15 for   2004   1890.
 Error on total polarization charges =  0.01565
 SCF Done:  E(RM062X) =  -770.428737730     A.U. after   15 cycles
            NFock= 15  Conv=0.53D-08     -V/T= 2.0037
 D1PCM: PCM CHGder 1st derivatives, ID1Alg=3 FixD1E=F DoIter=F DoCFld=F I1PDM=0.
 Calling FoFJK, ICntrl=      2127 FMM=F ISym2X=0 I1Cent= 0 IOpClX= 0 NMat=1 NMatS=1 NMatT=0.
 -------------------------------------------------------------------
 Center     Atomic                   Forces (Hartrees/Bohr)
 Number     Number              X              Y              Z
 -------------------------------------------------------------------
      1        6           0.008228454   -0.001601750    0.050262009
      2        7          -0.012469132    0.003147525   -0.019111472
      3        8          -0.001931611   -0.001610255   -0.022965091
      4        6           0.004373977    0.006795797    0.005216061
      5        6           0.000208765    0.000590641   -0.000505228
      6        6          -0.000374209    0.000894601   -0.000599515
      7        6          -0.000037121    0.000036434   -0.000012675
      8        6          -0.000028516   -0.000022346   -0.000014883
      9        6           0.000017902   -0.000006373   -0.000014447
     10        6           0.000001833   -0.000057592   -0.000013304
     11        6           0.000043112   -0.000035567    0.000160068
     12        6          -0.000205746    0.000069886    0.000170679
     13        6          -0.000157664   -0.000202010   -0.000034291
     14        6           0.000019626    0.000139895   -0.000160111
     15        6           0.000106772    0.000149234    0.000075465
     16        6          -0.000029443   -0.000191272    0.000439570
     17        1           0.000056084   -0.002855440   -0.009931168
     18        1           0.002372245   -0.006040753   -0.002173321
     19        1          -0.000333977    0.000978369   -0.000290648
     20        1           0.000007753   -0.000001197   -0.000019877
     21        1           0.000009631    0.000003644    0.000000721
     22        1           0.000006711   -0.000001125    0.000001022
     23        1           0.000009894    0.000002118   -0.000003635
     24        1           0.000010670    0.000032677   -0.000007611
     25        1           0.000095778   -0.000303506   -0.000293995
     26        1           0.000008429    0.000017643    0.000013671
     27        1           0.000010163    0.000015443    0.000000622
     28        1           0.000015010    0.000022884    0.000011157
     29        9          -0.000035390    0.000032395   -0.000199771
 -------------------------------------------------------------------
 Cartesian Forces:  Max     0.050262009 RMS     0.006704669

 GradGradGradGradGradGradGradGradGradGradGradGradGradGradGradGradGradGrad
 Berny optimization.
 FormGI is forming the generalized inverse of G from B-inverse, IUseBI=4.
 Internal  Forces:  Max     0.024889280 RMS     0.003203899
 Search for a local minimum.
 Step number   1 out of a maximum of   80 on scan point     3 out of    18
 All quantities printed in internal units (Hartrees-Bohrs-Radians)
 Mixed Optimization -- RFO/linear search
 Second derivative matrix not updated -- first step.
 ITU=  0
     Eigenvalues ---    0.00155   0.00483   0.00581   0.01051   0.01496
     Eigenvalues ---    0.01506   0.02164   0.02173   0.02181   0.02186
     Eigenvalues ---    0.02188   0.02189   0.02190   0.02190   0.02191
     Eigenvalues ---    0.02192   0.02193   0.02199   0.02213   0.02254
     Eigenvalues ---    0.02268   0.02294   0.05050   0.05859   0.06196
     Eigenvalues ---    0.06919   0.14644   0.15989   0.15997   0.16000
     Eigenvalues ---    0.16000   0.16000   0.16000   0.16000   0.16001
     Eigenvalues ---    0.16004   0.17594   0.18880   0.20007   0.21999
     Eigenvalues ---    0.22002   0.22008   0.22494   0.22625   0.23472
     Eigenvalues ---    0.24059   0.24688   0.24973   0.25028   0.25351
     Eigenvalues ---    0.30441   0.31034   0.33929   0.34478   0.35304
     Eigenvalues ---    0.35332   0.35502   0.35504   0.35505   0.35536
     Eigenvalues ---    0.35577   0.35581   0.35584   0.38061   0.42426
     Eigenvalues ---    0.42527   0.42945   0.43024   0.45991   0.46575
     Eigenvalues ---    0.46725   0.46874   0.46880   0.46974   0.46993
     Eigenvalues ---    0.47354   0.48491   0.54550   0.59810   0.97157
     Eigenvalues --- 1000.000001000.000001000.000001000.000001000.00000
     Eigenvalues --- 1000.000001000.000001000.000001000.000001000.00000
     Eigenvalues --- 1000.000001000.000001000.000001000.000001000.00000
     Eigenvalues --- 1000.000001000.000001000.000001000.000001000.00000
     Eigenvalues --- 1000.000001000.000001000.000001000.000001000.00000
     Eigenvalues --- 1000.000001000.000001000.000001000.000001000.00000
     Eigenvalues --- 1000.000001000.000001000.000001000.000001000.00000
     Eigenvalues --- 1000.000001000.000001000.000001000.000001000.00000
     Eigenvalues --- 1000.000001000.000001000.000001000.000001000.00000
     Eigenvalues --- 1000.000001000.000001000.000001000.000001000.00000
     Eigenvalues --- 1000.000001000.000001000.000001000.000001000.00000
     Eigenvalues --- 1000.000001000.000001000.000001000.000001000.00000
     Eigenvalues --- 1000.000001000.000001000.000001000.000001000.00000
     Eigenvalues --- 1000.000001000.000001000.00000
 RFO step:  Lambda=-5.59150407D-03 EMin= 1.54613502D-03
 Linear search not attempted -- first point.
 Iteration  1 RMS(Cart)=  0.04798651 RMS(Int)=  0.00291847
 Iteration  2 RMS(Cart)=  0.00339467 RMS(Int)=  0.00095800
 Iteration  3 RMS(Cart)=  0.00001753 RMS(Int)=  0.00095789
 Iteration  4 RMS(Cart)=  0.00000001 RMS(Int)=  0.00095789
 Iteration  1 RMS(Cart)=  0.00016725 RMS(Int)=  0.00010853
 Iteration  2 RMS(Cart)=  0.00006449 RMS(Int)=  0.00012070
 Iteration  3 RMS(Cart)=  0.00002486 RMS(Int)=  0.00013089
 Iteration  4 RMS(Cart)=  0.00000958 RMS(Int)=  0.00013544
 Iteration  5 RMS(Cart)=  0.00000369 RMS(Int)=  0.00013727
 Iteration  6 RMS(Cart)=  0.00000142 RMS(Int)=  0.00013799
 Iteration  7 RMS(Cart)=  0.00000055 RMS(Int)=  0.00013827
 Variable       Old X    -DE/DX   Delta X   Delta X   Delta X     New X
                                 (Linear)    (Quad)   (Total)
    R1        2.55663   0.00631   0.00000   0.00865   0.00865   2.56528
    R2        2.30566  -0.00227   0.00000  -0.00304  -0.00304   2.30261
    R3        2.07734   0.00086   0.00000   0.00072   0.00072   2.07806
    R4        2.76706   0.00611   0.00000   0.01539   0.01539   2.78245
    R5        1.91045   0.00027   0.00000   0.00026   0.00026   1.91070
    R6        2.87042  -0.00002   0.00000   0.00135   0.00135   2.87177
    R7        2.87088  -0.00008   0.00000   0.00226   0.00226   2.87313
    R8        2.06738   0.00001   0.00000  -0.00009  -0.00009   2.06728
    R9        2.63448   0.00003   0.00000  -0.00017  -0.00017   2.63431
   R10        2.63658   0.00002   0.00000   0.00015   0.00015   2.63673
   R11        2.63015  -0.00026   0.00000   0.00062   0.00062   2.63077
   R12        2.62616  -0.00012   0.00000  -0.00106  -0.00106   2.62510
   R13        2.63045   0.00000   0.00000   0.00038   0.00038   2.63082
   R14        2.05136   0.00002   0.00000   0.00003   0.00003   2.05139
   R15        2.63124  -0.00000   0.00000  -0.00031  -0.00031   2.63094
   R16        2.04864  -0.00001   0.00000  -0.00005  -0.00005   2.04858
   R17        2.63171   0.00002   0.00000   0.00034   0.00034   2.63205
   R18        2.04863  -0.00001   0.00000  -0.00001  -0.00001   2.04863
   R19        2.63033  -0.00002   0.00000  -0.00047  -0.00047   2.62985
   R20        2.04861  -0.00001   0.00000  -0.00002  -0.00002   2.04860
   R21        2.05181   0.00000   0.00000   0.00002   0.00002   2.05183
   R22        2.63355  -0.00010   0.00000   0.00022   0.00022   2.63377
   R23        2.04858   0.00013   0.00000  -0.00064  -0.00064   2.04795
   R24        2.62829   0.00022   0.00000   0.00031   0.00031   2.62860
   R25        2.04754   0.00001   0.00000  -0.00001  -0.00001   2.04752
   R26        2.63247  -0.00005   0.00000  -0.00058  -0.00058   2.63190
   R27        2.04753   0.00002   0.00000   0.00008   0.00008   2.04761
   R28        2.60944   0.00016   0.00000   0.00052   0.00052   2.60996
   R29        2.04740   0.00002   0.00000   0.00007   0.00007   2.04747
   R30        2.55585   0.00021   0.00000   0.00047   0.00047   2.55632
    A1        2.14878   0.00838   0.00000   0.02913   0.02331   2.17210
    A2        1.96187   0.00426   0.00000   0.02721   0.02138   1.98325
    A3        2.11727  -0.00195   0.00000   0.00472  -0.00118   2.11609
    A4        2.09138   0.00530   0.00000   0.00324   0.00080   2.09217
    A5        2.06906  -0.00889   0.00000  -0.07674  -0.07830   1.99077
    A6        1.98013   0.00565   0.00000   0.00566   0.00151   1.98164
    A7        1.90104   0.00027   0.00000  -0.00065  -0.00063   1.90041
    A8        1.95311   0.00002   0.00000   0.01059   0.01059   1.96370
    A9        1.87275   0.00060   0.00000   0.00312   0.00310   1.87585
   A10        1.95898  -0.00055   0.00000  -0.00635  -0.00636   1.95262
   A11        1.89511  -0.00036   0.00000  -0.00610  -0.00612   1.88899
   A12        1.87995   0.00005   0.00000  -0.00069  -0.00075   1.87920
   A13        2.09122   0.00019   0.00000   0.00036   0.00036   2.09159
   A14        2.10717  -0.00025   0.00000  -0.00078  -0.00078   2.10639
   A15        2.08409   0.00005   0.00000   0.00040   0.00040   2.08449
   A16        2.16093  -0.00099   0.00000  -0.00303  -0.00304   2.15789
   A17        2.07730   0.00085   0.00000   0.00348   0.00347   2.08077
   A18        2.04482   0.00014   0.00000  -0.00051  -0.00051   2.04431
   A19        2.10095  -0.00002   0.00000  -0.00007  -0.00007   2.10088
   A20        2.08767   0.00002   0.00000   0.00010   0.00010   2.08777
   A21        2.09456   0.00000   0.00000  -0.00003  -0.00003   2.09453
   A22        2.09469  -0.00002   0.00000  -0.00027  -0.00027   2.09442
   A23        2.09142   0.00001   0.00000   0.00004   0.00004   2.09146
   A24        2.09707   0.00001   0.00000   0.00023   0.00023   2.09730
   A25        2.09150   0.00002   0.00000   0.00012   0.00012   2.09162
   A26        2.09591  -0.00001   0.00000   0.00008   0.00008   2.09599
   A27        2.09577  -0.00002   0.00000  -0.00020  -0.00020   2.09557
   A28        2.09592   0.00002   0.00000   0.00027   0.00027   2.09618
   A29        2.09644  -0.00000   0.00000  -0.00005  -0.00005   2.09639
   A30        2.09082  -0.00002   0.00000  -0.00022  -0.00022   2.09060
   A31        2.09920  -0.00005   0.00000  -0.00045  -0.00045   2.09875
   A32        2.09117   0.00002   0.00000   0.00028   0.00028   2.09145
   A33        2.09280   0.00003   0.00000   0.00018   0.00018   2.09298
   A34        2.11061   0.00000   0.00000   0.00015   0.00015   2.11075
   A35        2.07380  -0.00034   0.00000  -0.00293  -0.00294   2.07087
   A36        2.09877   0.00034   0.00000   0.00277   0.00277   2.10154
   A37        2.09751  -0.00003   0.00000  -0.00013  -0.00013   2.09738
   A38        2.08957   0.00003   0.00000   0.00077   0.00077   2.09034
   A39        2.09610  -0.00001   0.00000  -0.00064  -0.00064   2.09546
   A40        2.09404   0.00000   0.00000   0.00001   0.00001   2.09405
   A41        2.10185   0.00001   0.00000   0.00009   0.00009   2.10194
   A42        2.08729  -0.00001   0.00000  -0.00010  -0.00010   2.08719
   A43        2.06477  -0.00008   0.00000  -0.00020  -0.00020   2.06457
   A44        2.12968   0.00002   0.00000  -0.00036  -0.00036   2.12932
   A45        2.08874   0.00007   0.00000   0.00056   0.00056   2.08930
   A46        2.15460  -0.00003   0.00000   0.00068   0.00068   2.15529
   A47        2.05770   0.00003   0.00000  -0.00124  -0.00124   2.05646
   A48        2.07088   0.00000   0.00000   0.00055   0.00055   2.07143
    D1        0.71789  -0.02489   0.00000   0.00000   0.00000   0.71789
    D2       -3.00783  -0.01929   0.00000  -0.12459  -0.12198  -3.12981
    D3       -2.77163   0.00699   0.00000   0.18588   0.18499  -2.58664
    D4       -0.21417   0.01258   0.00000   0.06128   0.06301  -0.15116
    D5        2.54273   0.00033   0.00000  -0.07308  -0.07395   2.46878
    D6       -1.56424  -0.00017   0.00000  -0.07434  -0.07520  -1.63944
    D7        0.49439   0.00028   0.00000  -0.06724  -0.06808   0.42631
    D8       -0.04256  -0.00041   0.00000   0.07159   0.07244   0.02988
    D9        2.13365  -0.00090   0.00000   0.07034   0.07119   2.20484
   D10       -2.09090  -0.00046   0.00000   0.07743   0.07830  -2.01259
   D11       -1.69793  -0.00028   0.00000  -0.00844  -0.00845  -1.70638
   D12        1.40312  -0.00033   0.00000  -0.00893  -0.00893   1.39419
   D13        2.41249  -0.00013   0.00000  -0.01716  -0.01715   2.39534
   D14       -0.76964  -0.00017   0.00000  -0.01765  -0.01763  -0.78727
   D15        0.33617   0.00038   0.00000  -0.00844  -0.00846   0.32771
   D16       -2.84596   0.00034   0.00000  -0.00893  -0.00894  -2.85490
   D17       -0.22979   0.00033   0.00000   0.00579   0.00580  -0.22399
   D18        2.92986   0.00036   0.00000   0.01042   0.01043   2.94029
   D19        1.91386   0.00029   0.00000   0.00813   0.00811   1.92198
   D20       -1.20967   0.00032   0.00000   0.01276   0.01275  -1.19692
   D21       -2.28412  -0.00045   0.00000  -0.00365  -0.00365  -2.28777
   D22        0.87553  -0.00042   0.00000   0.00098   0.00098   0.87651
   D23        3.10441  -0.00006   0.00000  -0.00088  -0.00088   3.10354
   D24       -0.04263  -0.00005   0.00000  -0.00034  -0.00034  -0.04296
   D25        0.00282  -0.00001   0.00000  -0.00037  -0.00037   0.00245
   D26        3.13896   0.00000   0.00000   0.00017   0.00017   3.13913
   D27       -3.09820   0.00006   0.00000   0.00140   0.00140  -3.09680
   D28        0.04893   0.00005   0.00000   0.00079   0.00079   0.04972
   D29        0.00302   0.00002   0.00000   0.00092   0.00092   0.00394
   D30       -3.13303   0.00001   0.00000   0.00030   0.00030  -3.13273
   D31       -3.11983   0.00004   0.00000   0.00401   0.00400  -3.11582
   D32        0.02536   0.00014   0.00000   0.00830   0.00829   0.03365
   D33        0.00402   0.00001   0.00000  -0.00051  -0.00051   0.00352
   D34       -3.13397   0.00011   0.00000   0.00379   0.00378  -3.13019
   D35        3.12347  -0.00004   0.00000  -0.00294  -0.00295   3.12053
   D36       -0.01958  -0.00004   0.00000  -0.00258  -0.00258  -0.02216
   D37       -0.00126   0.00000   0.00000   0.00142   0.00142   0.00016
   D38        3.13887   0.00001   0.00000   0.00178   0.00178   3.14066
   D39       -0.00538  -0.00000   0.00000  -0.00026  -0.00026  -0.00564
   D40        3.13393   0.00000   0.00000   0.00001   0.00001   3.13393
   D41       -3.14151  -0.00002   0.00000  -0.00080  -0.00080   3.14088
   D42       -0.00220  -0.00001   0.00000  -0.00053  -0.00053  -0.00273
   D43        0.00210   0.00001   0.00000   0.00033   0.00033   0.00243
   D44        3.14038   0.00001   0.00000   0.00043   0.00043   3.14080
   D45       -3.13720   0.00000   0.00000   0.00007   0.00007  -3.13714
   D46        0.00108   0.00000   0.00000   0.00016   0.00016   0.00124
   D47        0.00372   0.00000   0.00000   0.00022   0.00022   0.00394
   D48        3.13940  -0.00000   0.00000  -0.00006  -0.00006   3.13934
   D49       -3.13456   0.00000   0.00000   0.00013   0.00013  -3.13443
   D50        0.00112  -0.00000   0.00000  -0.00015  -0.00015   0.00097
   D51       -0.00630  -0.00001   0.00000  -0.00085  -0.00085  -0.00715
   D52        3.12975  -0.00000   0.00000  -0.00023  -0.00023   3.12952
   D53        3.14119  -0.00001   0.00000  -0.00057  -0.00057   3.14062
   D54       -0.00595   0.00000   0.00000   0.00005   0.00005  -0.00591
   D55       -0.00321  -0.00002   0.00000  -0.00039  -0.00039  -0.00360
   D56        3.14144   0.00002   0.00000  -0.00019  -0.00019   3.14125
   D57        3.13474  -0.00012   0.00000  -0.00476  -0.00476   3.12997
   D58       -0.00380  -0.00008   0.00000  -0.00456  -0.00456  -0.00837
   D59       -0.00052   0.00000   0.00000   0.00045   0.00045  -0.00007
   D60       -3.13910   0.00002   0.00000   0.00016   0.00016  -3.13893
   D61        3.13801  -0.00004   0.00000   0.00025   0.00025   3.13826
   D62       -0.00057  -0.00002   0.00000  -0.00003  -0.00004  -0.00061
   D63        0.00319   0.00001   0.00000   0.00039   0.00039   0.00359
   D64       -3.13832   0.00000   0.00000   0.00003   0.00003  -3.13829
   D65       -3.14139  -0.00000   0.00000   0.00068   0.00068  -3.14071
   D66        0.00028  -0.00001   0.00000   0.00031   0.00031   0.00060
   D67       -0.00233  -0.00002   0.00000  -0.00137  -0.00137  -0.00370
   D68        3.14074  -0.00002   0.00000  -0.00173  -0.00174   3.13900
   D69        3.13919  -0.00001   0.00000  -0.00101  -0.00101   3.13817
   D70       -0.00093  -0.00001   0.00000  -0.00138  -0.00138  -0.00232
         Item               Value     Threshold  Converged?
 Maximum Force            0.012129     0.002500     NO 
 RMS     Force            0.001848     0.001667     NO 
 Maximum Displacement     0.320509     0.010000     NO 
 RMS     Displacement     0.047675     0.006667     NO 
 Predicted change in Energy=-3.020119D-03
 GradGradGradGradGradGradGradGradGradGradGradGradGradGradGradGradGradGrad

                          Input orientation:                          
 ---------------------------------------------------------------------
 Center     Atomic      Atomic             Coordinates (Angstroms)
 Number     Number       Type             X           Y           Z
 ---------------------------------------------------------------------
      1          6           0        0.005045   -3.873438   -0.273861
      2          7           0       -1.040283   -3.040211   -0.037664
      3          8           0        1.166822   -3.515479   -0.356679
      4          6           0       -1.095667   -1.726856   -0.701004
      5          6           0       -2.534613   -1.433502   -1.091890
      6          6           0       -0.503386   -0.617615    0.153628
      7          6           0       -2.964534   -1.684235   -2.394035
      8          6           0       -4.291409   -1.462322   -2.752225
      9          6           0       -5.198873   -0.993768   -1.806037
     10          6           0       -4.775004   -0.745366   -0.502740
     11          6           0       -3.446644   -0.960367   -0.147854
     12          6           0       -0.205834   -0.761418    1.505975
     13          6           0        0.308166    0.303489    2.243721
     14          6           0        0.536165    1.531947    1.632354
     15          6           0        0.250646    1.699729    0.279561
     16          6           0       -0.261563    0.624410   -0.419622
     17          1           0       -0.261380   -4.939282   -0.226463
     18          1           0       -1.936246   -3.506299    0.010665
     19          1           0       -0.499688   -1.795402   -1.615803
     20          1           0       -2.257030   -2.050203   -3.131543
     21          1           0       -4.614675   -1.653479   -3.769157
     22          1           0       -6.232287   -0.819761   -2.083562
     23          1           0       -5.477384   -0.378476    0.237033
     24          1           0       -3.116935   -0.755050    0.866076
     25          1           0       -0.374866   -1.723262    1.975812
     26          1           0        0.532725    0.170608    3.295337
     27          1           0        0.937953    2.361978    2.201297
     28          1           0        0.418294    2.640978   -0.230206
     29          9           0       -0.544619    0.779456   -1.733308
 ---------------------------------------------------------------------
                    Distance matrix (angstroms):
                    1          2          3          4          5
     1  C    0.000000
     2  N    1.357485   0.000000
     3  O    1.218490   2.280123   0.000000
     4  C    2.449864   1.472410   2.904581   0.000000
     5  C    3.615566   2.434323   4.309963   1.519675   0.000000
     6  C    3.322895   2.488740   3.383434   1.520397   2.518505
     7  C    4.255132   3.330750   4.957053   2.522069   1.394016
     8  C    5.515006   4.519778   6.304473   3.806606   2.417411
     9  C    6.141728   4.960740   6.998695   4.312170   2.793144
    10  C    5.717175   4.408032   6.557450   3.813155   2.416606
    11  C    4.518408   3.182525   5.277903   2.533884   1.395299
    12  C    3.591232   2.876113   3.597014   2.568001   3.553001
    13  C    4.886391   4.266540   4.699349   3.842454   4.714322
    14  C    5.756208   5.116521   5.461729   4.327497   5.064096
    15  C    5.605960   4.922821   5.333158   3.809928   4.410860
    16  C    4.508099   3.765866   4.379831   2.510649   3.139061
    17  H    1.099660   2.061263   2.020874   3.352747   4.266972
    18  H    1.996086   1.011100   3.124749   2.092717   2.422841
    19  H    2.524638   2.081422   2.705792   1.093960   2.132224
    20  H    4.075232   3.468814   4.644315   2.713086   2.148850
    21  H    6.203799   5.350078   6.966904   4.669299   3.397470
    22  H    7.176648   6.006080   8.061999   5.396217   3.877227
    23  H    6.521717   5.181520   7.371482   4.679475   3.396913
    24  H    4.557472   3.217326   5.240769   2.735995   2.152447
    25  H    3.135063   2.496242   3.321048   2.772168   3.762880
    26  H    5.419587   4.888007   5.227479   4.714104   5.588335
    27  H    6.773266   6.173331   6.414056   5.410871   6.108148
    28  H    6.527655   5.868597   6.203083   4.646686   5.105246
    29  F    4.907293   4.208413   4.823960   2.766026   3.044450
                    6          7          8          9         10
     6  C    0.000000
     7  C    3.699393   0.000000
     8  C    4.848363   1.392172   0.000000
     9  C    5.101899   2.411381   1.392231   0.000000
    10  C    4.323639   2.781416   2.409995   1.392821   0.000000
    11  C    2.978445   2.408681   2.783583   2.412673   1.391658
    12  C    1.392142   4.865398   5.942681   5.996153   4.991244
    13  C    2.423951   6.014183   7.016670   6.957794   5.872118
    14  C    2.808543   6.229810   7.176047   7.147897   6.160625
    15  C    2.440186   5.379285   6.310353   6.426656   5.643372
    16  C    1.389143   4.066227   5.102465   5.377516   4.717452
    17  H    4.345095   4.754024   5.891508   6.514674   6.167501
    18  H    3.227696   3.187456   4.166317   4.500884   3.993105
    19  H    2.125578   2.587174   3.972348   4.770865   4.540905
    20  H    3.989978   1.085547   2.151321   3.395212   3.866962
    21  H    5.776153   2.148225   1.084063   2.151824   3.394091
    22  H    6.153551   3.394396   2.151047   1.084087   2.151327
    23  H    4.980441   3.865481   3.393660   2.151810   1.084071
    24  H    2.712398   3.393366   3.869332   3.395827   2.150104
    25  H    2.135259   5.079712   6.145058   6.172973   5.143998
    26  H    3.400758   6.931105   7.906436   7.760863   6.590629
    27  H    3.892092   7.260739   8.155298   8.061042   7.043102
    28  H    3.408115   5.901961   6.736390   6.873658   6.205799
    29  F    2.348197   3.516009   4.483547   4.981134   4.662139
                   11         12         13         14         15
    11  C    0.000000
    12  C    3.643842   0.000000
    13  C    4.627695   1.393733   0.000000
    14  C    5.024295   2.413723   1.390993   0.000000
    15  C    4.574795   2.787420   2.410543   1.392739   0.000000
    16  C    3.567929   2.373089   2.742440   2.381302   1.381132
    17  H    5.097436   4.523160   5.823473   6.779977   6.677926
    18  H    2.964489   3.572765   4.953626   5.841799   5.653099
    19  H    3.396573   3.301662   4.466979   4.763903   4.046152
    20  H    3.391949   5.232107   6.404183   6.582435   5.655622
    21  H    3.867626   6.932580   8.013662   8.115073   7.162923
    22  H    3.395077   7.014722   7.922411   8.071587   7.345788
    23  H    2.147241   5.435633   6.161531   6.462152   6.093527
    24  H    1.085780   2.980607   3.840537   4.377519   4.208389
    25  H    3.811533   1.083726   2.155464   3.397694   3.871098
    26  H    5.382383   2.148478   1.083504   2.149132   3.393035
    27  H    5.981737   3.398136   2.153093   1.083550   2.145702
    28  H    5.283390   3.870421   3.405333   2.170938   1.083474
    29  F    3.736629   3.603057   4.095185   3.614141   2.351805
                   16         17         18         19         20
    16  C    0.000000
    17  H    5.567044   0.000000
    18  H    4.477998   2.216946   0.000000
    19  H    2.709805   3.445437   2.763380   0.000000
    20  H    4.299996   4.557289   3.478015   2.334661   0.000000
    21  H    5.946238   6.503719   4.989387   4.646525   2.474354
    22  H    6.364266   7.488058   5.482631   5.833813   4.291261
    23  H    5.351801   6.944241   4.730135   5.497103   4.951026
    24  H    3.421853   5.182242   3.113699   3.753936   4.289267
    25  H    3.355966   3.899447   3.078787   3.594508   5.452936
    26  H    3.825931   6.256569   5.514030   5.389839   7.349797
    27  H    3.365590   7.787222   6.891775   5.824163   7.623283
    28  H    2.136499   7.610671   6.587176   4.737513   6.130440
    29  F    1.352749   5.920706   4.831745   2.577929   3.590875
                   21         22         23         24         25
    21  H    0.000000
    22  H    2.480522   0.000000
    23  H    4.291790   2.479873   0.000000
    24  H    4.953361   4.290684   2.471684   0.000000
    25  H    7.140415   7.183608   5.555852   3.112538   0.000000
    26  H    8.929171   8.699355   6.765806   4.480867   2.480244
    27  H    9.088558   8.938447   7.247412   5.285905   4.296920
    28  H    7.503153   7.722815   6.640364   5.023214   4.954009
    29  F    5.160350   5.918593   5.436472   3.965893   4.477720
                   26         27         28         29
    26  H    0.000000
    27  H    2.482586   0.000000
    28  H    4.306422   2.502018   0.000000
    29  F    5.178670   4.492606   2.579104   0.000000
 Symmetry turned off by external request.
 Stoichiometry    C14H12FNO
 Framework group  C1[X(C14H12FNO)]
 Deg. of freedom    81
 Full point group                 C1      NOp   1
 Rotational constants (GHZ):           0.6281595           0.3858930           0.2990540
 Standard basis: 6-311+G(d) (5D, 7F)
   410 basis functions,   672 primitive gaussians,   427 cartesian basis functions
    60 alpha electrons       60 beta electrons
       nuclear repulsion energy      1148.2252463921 Hartrees.
 NAtoms=   29 NActive=   29 NUniq=   29 SFac= 1.00D+00 NAtFMM=   60 NAOKFM=F Big=F
 Integral buffers will be    131072 words long.
 Raffenetti 2 integral format.
 Two-electron integral symmetry is turned off.
 ------------------------------------------------------------------------------
 Polarizable Continuum Model (PCM)
 =================================
 Model                : PCM.
 Atomic radii         : UFF (Universal Force Field).
 Polarization charges : Total charges.
 Charge compensation  : None.
 Solution method      : On-the-fly selection.
 Cavity type          : Scaled VdW (van der Waals Surface) (Alpha=1.100).
 Cavity algorithm     : GePol (No added spheres)
                        Default sphere list used, NSphG=   29.
                        Lebedev-Laikov grids with approx.  5.0 points / Ang**2.
                        Smoothing algorithm: York/Karplus (Gamma=1.0000).
                        Polarization charges: spherical gaussians, with
                                              point-specific exponents (IZeta= 3).
                        Self-potential: point-specific (ISelfS= 7).
                        Self-field    : sphere-specific E.n sum rule (ISelfD= 2).
 1st derivatives      : Analytical E(r).r(x)/FMM algorithm (CHGder, D1EAlg=3).
                        Cavity 1st derivative terms included.
 Solvent              : DiMethylSulfoxide, Eps=  46.826000 Eps(inf)=   2.007889
 ------------------------------------------------------------------------------
 One-electron integrals computed using PRISM.
 NBasis=   410 RedAO= T EigKep=  1.03D-06  NBF=   410
 NBsUse=   409 1.00D-06 EigRej=  7.86D-07 NBFU=   409
 Initial guess from the checkpoint file:  "/home/aikhl/works/aikhl/Gau-17228.chk"
 B after Tr=     0.005562   -0.012120    0.000396
         Rot=    0.999999    0.000746   -0.000508    0.001013 Ang=   0.16 deg.
 ExpMin= 4.38D-02 ExpMax= 1.14D+04 ExpMxC= 1.72D+03 IAcc=3 IRadAn=         5 AccDes= 0.00D+00
 Harris functional with IExCor= 1009 and IRadAn=       5 diagonalized for initial guess.
 HarFok:  IExCor= 1009 AccDes= 0.00D+00 IRadAn=         5 IDoV= 1 UseB2=F ITyADJ=14
 ICtDFT=  3500011 ScaDFX=  1.000000  1.000000  1.000000  1.000000
 FoFCou: FMM=F IPFlag=           0 FMFlag=      100000 FMFlg1=           0
         NFxFlg=           0 DoJE=T BraDBF=F KetDBF=T FulRan=T
         wScrn=  0.000000 ICntrl=       500 IOpCl=  0 I1Cent=   200000004 NGrid=           0
         NMat0=    1 NMatS0=      1 NMatT0=    0 NMatD0=    1 NMtDS0=    0 NMtDT0=    0
 Symmetry not used in FoFCou.
 Requested convergence on RMS density matrix=1.00D-08 within 128 cycles.
 Requested convergence on MAX density matrix=1.00D-06.
 Requested convergence on             energy=1.00D-06.
 No special actions if energy rises.
 Inv3:  Mode=1 IEnd=    15925248.
 Iteration    1 A*A^-1 deviation from unit magnitude is 6.00D-15 for    164.
 Iteration    1 A*A^-1 deviation from orthogonality  is 2.33D-15 for    200    165.
 Iteration    1 A^-1*A deviation from unit magnitude is 5.33D-15 for    164.
 Iteration    1 A^-1*A deviation from orthogonality  is 2.29D-15 for   1371    161.
 Error on total polarization charges =  0.01569
 SCF Done:  E(RM062X) =  -770.431760779     A.U. after   14 cycles
            NFock= 14  Conv=0.55D-08     -V/T= 2.0037
 D1PCM: PCM CHGder 1st derivatives, ID1Alg=3 FixD1E=F DoIter=F DoCFld=F I1PDM=0.
 Calling FoFJK, ICntrl=      2127 FMM=F ISym2X=0 I1Cent= 0 IOpClX= 0 NMat=1 NMatS=1 NMatT=0.
 -------------------------------------------------------------------
 Center     Atomic                   Forces (Hartrees/Bohr)
 Number     Number              X              Y              Z
 -------------------------------------------------------------------
      1        6           0.012205728   -0.003322380    0.024432118
      2        7          -0.009125594   -0.000654964   -0.015017329
      3        8          -0.005779725    0.001652515   -0.012810218
      4        6           0.004195208    0.005544508    0.005013069
      5        6           0.000177902   -0.000237501    0.000120608
      6        6          -0.000385697   -0.001862709    0.000875823
      7        6          -0.000026341   -0.000036119    0.000015385
      8        6           0.000071879    0.000019586    0.000038766
      9        6           0.000000052    0.000000404    0.000012513
     10        6          -0.000051019    0.000071921    0.000007111
     11        6           0.000012894   -0.000085055    0.000069899
     12        6           0.000327213   -0.000093297   -0.000233127
     13        6          -0.000064475   -0.000141011   -0.000031474
     14        6          -0.000031247   -0.000047682    0.000134553
     15        6          -0.000089628   -0.000119679   -0.000211993
     16        6          -0.000117419    0.000110762   -0.000580535
     17        1          -0.000809015   -0.000029421   -0.001424265
     18        1          -0.000720243   -0.000706913   -0.000336004
     19        1           0.000239694    0.000229195   -0.000038585
     20        1           0.000000690    0.000003427   -0.000018552
     21        1           0.000009546    0.000002447   -0.000010124
     22        1           0.000003197   -0.000008474   -0.000004604
     23        1          -0.000017756    0.000001525   -0.000013308
     24        1           0.000019274   -0.000023696   -0.000027476
     25        1          -0.000147541   -0.000291101    0.000099647
     26        1           0.000005192   -0.000067337   -0.000002050
     27        1          -0.000002525   -0.000032542   -0.000001578
     28        1          -0.000045275   -0.000062935   -0.000047992
     29        9           0.000145031    0.000186524   -0.000010277
 -------------------------------------------------------------------
 Cartesian Forces:  Max     0.024432118 RMS     0.003937971

 GradGradGradGradGradGradGradGradGradGradGradGradGradGradGradGradGradGrad
 Berny optimization.
 Using GEDIIS/GDIIS optimizer.
 FormGI is forming the generalized inverse of G from B-inverse, IUseBI=4.
 Internal  Forces:  Max     0.015206728 RMS     0.001715107
 Search for a local minimum.
 Step number   2 out of a maximum of   80 on scan point     3 out of    18
 All quantities printed in internal units (Hartrees-Bohrs-Radians)
 Mixed Optimization -- En-DIIS/RFO-DIIS
 Update second derivatives using D2CorX and points    1    2
 DE= -3.02D-03 DEPred=-3.02D-03 R= 1.00D+00
 TightC=F SS=  1.41D+00  RLast= 3.07D-01 DXNew= 8.4853D-01 9.2202D-01
 Trust test= 1.00D+00 RLast= 3.07D-01 DXMaxT set to 8.49D-01
 ITU=  1  0
 Use linear search instead of GDIIS.
     Eigenvalues ---    0.00158   0.00483   0.00581   0.01123   0.01496
     Eigenvalues ---    0.01508   0.02164   0.02173   0.02181   0.02186
     Eigenvalues ---    0.02188   0.02190   0.02190   0.02190   0.02191
     Eigenvalues ---    0.02193   0.02193   0.02199   0.02213   0.02254
     Eigenvalues ---    0.02268   0.02294   0.05157   0.05222   0.06243
     Eigenvalues ---    0.06834   0.14090   0.15987   0.15997   0.16000
     Eigenvalues ---    0.16000   0.16000   0.16000   0.16000   0.16001
     Eigenvalues ---    0.16005   0.17779   0.18966   0.19847   0.21999
     Eigenvalues ---    0.22002   0.22008   0.22499   0.22815   0.23473
     Eigenvalues ---    0.24308   0.24863   0.24976   0.25035   0.25711
     Eigenvalues ---    0.30441   0.31265   0.33928   0.34481   0.35304
     Eigenvalues ---    0.35332   0.35502   0.35504   0.35505   0.35545
     Eigenvalues ---    0.35577   0.35581   0.35585   0.38104   0.42427
     Eigenvalues ---    0.42525   0.42943   0.43024   0.46004   0.46575
     Eigenvalues ---    0.46725   0.46874   0.46880   0.46974   0.46993
     Eigenvalues ---    0.47354   0.48499   0.54548   0.59077   0.97171
     Eigenvalues --- 1000.000001000.000001000.000001000.000001000.00000
     Eigenvalues --- 1000.000001000.000001000.000001000.000001000.00000
     Eigenvalues --- 1000.000001000.000001000.000001000.000001000.00000
     Eigenvalues --- 1000.000001000.000001000.000001000.000001000.00000
     Eigenvalues --- 1000.000001000.000001000.000001000.000001000.00000
     Eigenvalues --- 1000.000001000.000001000.000001000.000001000.00000
     Eigenvalues --- 1000.000001000.000001000.000001000.000001000.00000
     Eigenvalues --- 1000.000001000.000001000.000001000.000001000.00000
     Eigenvalues --- 1000.000001000.000001000.000001000.000001000.00000
     Eigenvalues --- 1000.000001000.000001000.000001000.000001000.00000
     Eigenvalues --- 1000.000001000.000001000.000001000.000001000.00000
     Eigenvalues --- 1000.000001000.000001000.000001000.000001000.00000
     Eigenvalues --- 1000.000001000.000001000.000001000.000001000.00000
     Eigenvalues --- 1000.000001000.000001000.00000
 RFO step:  Lambda=-2.66562631D-04 EMin= 1.57740449D-03
 Quartic linear search produced a step of  0.13901.
 Iteration  1 RMS(Cart)=  0.02520084 RMS(Int)=  0.00043053
 Iteration  2 RMS(Cart)=  0.00059047 RMS(Int)=  0.00018901
 Iteration  3 RMS(Cart)=  0.00000059 RMS(Int)=  0.00018901
 Iteration  1 RMS(Cart)=  0.00003343 RMS(Int)=  0.00002134
 Iteration  2 RMS(Cart)=  0.00001283 RMS(Int)=  0.00002373
 Iteration  3 RMS(Cart)=  0.00000493 RMS(Int)=  0.00002572
 Iteration  4 RMS(Cart)=  0.00000189 RMS(Int)=  0.00002660
 Iteration  5 RMS(Cart)=  0.00000073 RMS(Int)=  0.00002696
 Variable       Old X    -DE/DX   Delta X   Delta X   Delta X     New X
                                 (Linear)    (Quad)   (Total)
    R1        2.56528   0.00360   0.00120   0.00727   0.00847   2.57374
    R2        2.30261  -0.00415  -0.00042  -0.00479  -0.00521   2.29740
    R3        2.07806   0.00016   0.00010  -0.00006   0.00004   2.07810
    R4        2.78245   0.00024   0.00214   0.00019   0.00233   2.78478
    R5        1.91070   0.00095   0.00004   0.00233   0.00237   1.91307
    R6        2.87177  -0.00029   0.00019  -0.00121  -0.00102   2.87075
    R7        2.87313  -0.00193   0.00031  -0.00625  -0.00593   2.86720
    R8        2.06728   0.00015  -0.00001   0.00061   0.00059   2.06788
    R9        2.63431  -0.00004  -0.00002  -0.00049  -0.00051   2.63380
   R10        2.63673   0.00002   0.00002   0.00028   0.00030   2.63704
   R11        2.63077  -0.00027   0.00009  -0.00024  -0.00016   2.63061
   R12        2.62510   0.00021  -0.00015   0.00022   0.00007   2.62518
   R13        2.63082  -0.00006   0.00005   0.00026   0.00031   2.63114
   R14        2.05139   0.00001   0.00000  -0.00000  -0.00000   2.05138
   R15        2.63094   0.00003  -0.00004  -0.00028  -0.00032   2.63062
   R16        2.04858   0.00000  -0.00001  -0.00000  -0.00001   2.04857
   R17        2.63205  -0.00001   0.00005   0.00036   0.00041   2.63246
   R18        2.04863  -0.00000  -0.00000  -0.00000  -0.00000   2.04863
   R19        2.62985   0.00005  -0.00007  -0.00031  -0.00038   2.62947
   R20        2.04860   0.00000  -0.00000   0.00002   0.00002   2.04861
   R21        2.05183  -0.00002   0.00000  -0.00003  -0.00003   2.05180
   R22        2.63377  -0.00029   0.00003  -0.00067  -0.00063   2.63314
   R23        2.04795   0.00032  -0.00009   0.00067   0.00058   2.04853
   R24        2.62860   0.00010   0.00004   0.00023   0.00027   2.62887
   R25        2.04752   0.00001  -0.00000   0.00001   0.00001   2.04753
   R26        2.63190   0.00032  -0.00008   0.00050   0.00042   2.63231
   R27        2.04761  -0.00003   0.00001  -0.00007  -0.00006   2.04756
   R28        2.60996  -0.00025   0.00007  -0.00045  -0.00037   2.60959
   R29        2.04747  -0.00004   0.00001  -0.00010  -0.00009   2.04738
   R30        2.55632   0.00000   0.00007   0.00009   0.00016   2.55648
    A1        2.17210  -0.00067   0.00324  -0.00721  -0.00491   2.16719
    A2        1.98325   0.00085   0.00297  -0.00262  -0.00058   1.98267
    A3        2.11609   0.00183  -0.00016   0.01095   0.00984   2.12593
    A4        2.09217   0.00085   0.00011  -0.00777  -0.00842   2.08375
    A5        1.99077  -0.00137  -0.01088  -0.00671  -0.01827   1.97250
    A6        1.98164   0.00327   0.00021  -0.00801  -0.00895   1.97268
    A7        1.90041   0.00059  -0.00009  -0.00081  -0.00095   1.89946
    A8        1.96370  -0.00253   0.00147  -0.01778  -0.01631   1.94739
    A9        1.87585   0.00082   0.00043   0.00832   0.00876   1.88461
   A10        1.95262   0.00121  -0.00088   0.00242   0.00146   1.95408
   A11        1.88899  -0.00033  -0.00085   0.00537   0.00450   1.89349
   A12        1.87920   0.00028  -0.00010   0.00367   0.00358   1.88278
   A13        2.09159   0.00006   0.00005   0.00094   0.00099   2.09258
   A14        2.10639  -0.00009  -0.00011  -0.00119  -0.00130   2.10509
   A15        2.08449   0.00003   0.00006   0.00028   0.00034   2.08483
   A16        2.15789  -0.00070  -0.00042  -0.00155  -0.00198   2.15591
   A17        2.08077   0.00017   0.00048  -0.00026   0.00023   2.08100
   A18        2.04431   0.00053  -0.00007   0.00187   0.00180   2.04611
   A19        2.10088  -0.00003  -0.00001  -0.00027  -0.00028   2.10059
   A20        2.08777   0.00003   0.00001   0.00018   0.00020   2.08796
   A21        2.09453   0.00000  -0.00000   0.00009   0.00008   2.09462
   A22        2.09442   0.00004  -0.00004   0.00009   0.00005   2.09447
   A23        2.09146  -0.00003   0.00001  -0.00016  -0.00015   2.09131
   A24        2.09730  -0.00001   0.00003   0.00007   0.00010   2.09740
   A25        2.09162   0.00001   0.00002   0.00014   0.00016   2.09178
   A26        2.09599  -0.00001   0.00001  -0.00003  -0.00002   2.09597
   A27        2.09557  -0.00000  -0.00003  -0.00011  -0.00014   2.09543
   A28        2.09618  -0.00005   0.00004  -0.00025  -0.00022   2.09597
   A29        2.09639   0.00001  -0.00001  -0.00009  -0.00009   2.09630
   A30        2.09060   0.00005  -0.00003   0.00034   0.00031   2.09091
   A31        2.09875   0.00001  -0.00006   0.00002  -0.00005   2.09870
   A32        2.09145  -0.00004   0.00004  -0.00055  -0.00051   2.09094
   A33        2.09298   0.00003   0.00003   0.00054   0.00056   2.09354
   A34        2.11075  -0.00014   0.00002  -0.00072  -0.00070   2.11005
   A35        2.07087  -0.00000  -0.00041  -0.00013  -0.00054   2.07033
   A36        2.10154   0.00014   0.00038   0.00087   0.00125   2.10279
   A37        2.09738  -0.00010  -0.00002  -0.00037  -0.00038   2.09700
   A38        2.09034  -0.00001   0.00011  -0.00012  -0.00001   2.09032
   A39        2.09546   0.00011  -0.00009   0.00049   0.00040   2.09586
   A40        2.09405   0.00013   0.00000   0.00059   0.00059   2.09464
   A41        2.10194  -0.00008   0.00001  -0.00038  -0.00037   2.10157
   A42        2.08719  -0.00005  -0.00001  -0.00021  -0.00023   2.08696
   A43        2.06457   0.00003  -0.00003   0.00021   0.00018   2.06475
   A44        2.12932   0.00007  -0.00005   0.00038   0.00033   2.12964
   A45        2.08930  -0.00010   0.00008  -0.00058  -0.00050   2.08879
   A46        2.15529  -0.00045   0.00010  -0.00158  -0.00149   2.15380
   A47        2.05646   0.00051  -0.00017   0.00178   0.00161   2.05807
   A48        2.07143  -0.00006   0.00008  -0.00020  -0.00012   2.07131
    D1        0.71789  -0.01521   0.00000   0.00000  -0.00000   0.71789
    D2       -3.12981  -0.01014  -0.01696  -0.03432  -0.05070   3.10267
    D3       -2.58664  -0.00117   0.02571   0.00877   0.03425  -2.55239
    D4       -0.15116   0.00389   0.00876  -0.02555  -0.01645  -0.16761
    D5        2.46878   0.00173  -0.01028   0.03935   0.02895   2.49774
    D6       -1.63944   0.00195  -0.01045   0.02939   0.01888  -1.62056
    D7        0.42631   0.00135  -0.00946   0.02890   0.01932   0.44563
    D8        0.02988  -0.00158   0.01007   0.07301   0.08315   0.11303
    D9        2.20484  -0.00136   0.00990   0.06305   0.07308   2.27792
   D10       -2.01259  -0.00195   0.01088   0.06256   0.07352  -1.93908
   D11       -1.70638  -0.00105  -0.00117  -0.04272  -0.04391  -1.75029
   D12        1.39419  -0.00106  -0.00124  -0.04167  -0.04292   1.35127
   D13        2.39534   0.00092  -0.00238  -0.02099  -0.02336   2.37198
   D14       -0.78727   0.00091  -0.00245  -0.01994  -0.02237  -0.80965
   D15        0.32771   0.00006  -0.00118  -0.03035  -0.03153   0.29618
   D16       -2.85490   0.00006  -0.00124  -0.02930  -0.03055  -2.88545
   D17       -0.22399   0.00009   0.00081   0.01122   0.01202  -0.21198
   D18        2.94029  -0.00002   0.00145   0.00781   0.00925   2.94954
   D19        1.92198  -0.00011   0.00113  -0.00130  -0.00016   1.92182
   D20       -1.19692  -0.00022   0.00177  -0.00472  -0.00293  -1.19986
   D21       -2.28777   0.00037  -0.00051   0.00902   0.00851  -2.27926
   D22        0.87651   0.00027   0.00014   0.00560   0.00574   0.88226
   D23        3.10354   0.00002  -0.00012   0.00181   0.00168   3.10522
   D24       -0.04296  -0.00000  -0.00005   0.00087   0.00082  -0.04214
   D25        0.00245   0.00002  -0.00005   0.00080   0.00075   0.00319
   D26        3.13913   0.00000   0.00002  -0.00014  -0.00012   3.13901
   D27       -3.09680  -0.00002   0.00020  -0.00197  -0.00178  -3.09857
   D28        0.04972  -0.00001   0.00011  -0.00177  -0.00166   0.04806
   D29        0.00394  -0.00003   0.00013  -0.00091  -0.00078   0.00316
   D30       -3.13273  -0.00001   0.00004  -0.00070  -0.00066  -3.13339
   D31       -3.11582  -0.00004   0.00056  -0.00050   0.00006  -3.11577
   D32        0.03365  -0.00009   0.00115  -0.00276  -0.00161   0.03204
   D33        0.00352   0.00006  -0.00007   0.00283   0.00276   0.00628
   D34       -3.13019   0.00001   0.00053   0.00056   0.00109  -3.12910
   D35        3.12053   0.00002  -0.00041  -0.00003  -0.00043   3.12009
   D36       -0.02216  -0.00001  -0.00036  -0.00030  -0.00066  -0.02282
   D37        0.00016  -0.00006   0.00020  -0.00318  -0.00298  -0.00282
   D38        3.14066  -0.00009   0.00025  -0.00345  -0.00321   3.13745
   D39       -0.00564  -0.00001  -0.00004  -0.00052  -0.00055  -0.00619
   D40        3.13393  -0.00001   0.00000  -0.00026  -0.00026   3.13367
   D41        3.14088   0.00001  -0.00011   0.00043   0.00031   3.14120
   D42       -0.00273   0.00001  -0.00007   0.00068   0.00061  -0.00213
   D43        0.00243   0.00000   0.00005   0.00034   0.00039   0.00281
   D44        3.14080   0.00000   0.00006   0.00054   0.00060   3.14140
   D45       -3.13714   0.00000   0.00001   0.00008   0.00009  -3.13704
   D46        0.00124   0.00000   0.00002   0.00029   0.00031   0.00155
   D47        0.00394  -0.00000   0.00003  -0.00045  -0.00042   0.00352
   D48        3.13934   0.00000  -0.00001   0.00028   0.00027   3.13961
   D49       -3.13443  -0.00001   0.00002  -0.00065  -0.00063  -3.13506
   D50        0.00097   0.00000  -0.00002   0.00007   0.00005   0.00102
   D51       -0.00715   0.00002  -0.00012   0.00074   0.00062  -0.00653
   D52        3.12952   0.00000  -0.00003   0.00053   0.00050   3.13002
   D53        3.14062   0.00001  -0.00008   0.00002  -0.00006   3.14055
   D54       -0.00591  -0.00001   0.00001  -0.00019  -0.00018  -0.00609
   D55       -0.00360  -0.00002  -0.00005  -0.00074  -0.00079  -0.00440
   D56        3.14125  -0.00001  -0.00003  -0.00101  -0.00104   3.14021
   D57        3.12997   0.00003  -0.00066   0.00156   0.00090   3.13087
   D58       -0.00837   0.00003  -0.00063   0.00129   0.00065  -0.00771
   D59       -0.00007  -0.00002   0.00006  -0.00120  -0.00113  -0.00120
   D60       -3.13893   0.00000   0.00002  -0.00003  -0.00001  -3.13894
   D61        3.13826  -0.00003   0.00003  -0.00093  -0.00089   3.13737
   D62       -0.00061   0.00000  -0.00001   0.00024   0.00024  -0.00037
   D63        0.00359   0.00002   0.00005   0.00092   0.00098   0.00456
   D64       -3.13829   0.00003   0.00000   0.00127   0.00128  -3.13701
   D65       -3.14071  -0.00001   0.00009  -0.00024  -0.00014  -3.14085
   D66        0.00060   0.00000   0.00004   0.00011   0.00016   0.00075
   D67       -0.00370   0.00003  -0.00019   0.00133   0.00114  -0.00256
   D68        3.13900   0.00005  -0.00024   0.00161   0.00137   3.14036
   D69        3.13817   0.00002  -0.00014   0.00099   0.00085   3.13902
   D70       -0.00232   0.00004  -0.00019   0.00126   0.00107  -0.00124
         Item               Value     Threshold  Converged?
 Maximum Force            0.004153     0.002500     NO 
 RMS     Force            0.000634     0.001667     YES
 Maximum Displacement     0.126850     0.010000     NO 
 RMS     Displacement     0.025223     0.006667     NO 
 Predicted change in Energy=-1.567041D-04
 GradGradGradGradGradGradGradGradGradGradGradGradGradGradGradGradGradGrad

                          Input orientation:                          
 ---------------------------------------------------------------------
 Center     Atomic      Atomic             Coordinates (Angstroms)
 Number     Number       Type             X           Y           Z
 ---------------------------------------------------------------------
      1          6           0        0.013559   -3.854685   -0.221571
      2          7           0       -1.049791   -3.029027   -0.015341
      3          8           0        1.167457   -3.477985   -0.289553
      4          6           0       -1.100070   -1.728289   -0.706120
      5          6           0       -2.539035   -1.434733   -1.094678
      6          6           0       -0.504879   -0.621573    0.144174
      7          6           0       -2.965343   -1.660306   -2.402312
      8          6           0       -4.292515   -1.435679   -2.758347
      9          6           0       -5.203364   -0.990433   -1.804436
     10          6           0       -4.782906   -0.767376   -0.495233
     11          6           0       -3.454623   -0.984998   -0.142446
     12          6           0       -0.205305   -0.767112    1.495802
     13          6           0        0.312301    0.296336    2.232496
     14          6           0        0.542476    1.524032    1.620086
     15          6           0        0.256877    1.692226    0.267134
     16          6           0       -0.258849    0.618522   -0.431554
     17          1           0       -0.246886   -4.922765   -0.195667
     18          1           0       -1.936983   -3.516546   -0.024001
     19          1           0       -0.503204   -1.807765   -1.619830
     20          1           0       -2.255024   -2.007868   -3.145991
     21          1           0       -4.613117   -1.606902   -3.779657
     22          1           0       -6.237003   -0.814918   -2.080168
     23          1           0       -5.488279   -0.418873    0.250572
     24          1           0       -3.126987   -0.800109    0.876062
     25          1           0       -0.377459   -1.728970    1.965191
     26          1           0        0.537722    0.163105    3.283887
     27          1           0        0.947148    2.353111    2.188315
     28          1           0        0.427332    2.632508   -0.243386
     29          9           0       -0.540352    0.773877   -1.745623
 ---------------------------------------------------------------------
                    Distance matrix (angstroms):
                    1          2          3          4          5
     1  C    0.000000
     2  N    1.361967   0.000000
     3  O    1.215733   2.278803   0.000000
     4  C    2.448778   1.473642   2.894243   0.000000
     5  C    3.624116   2.434048   4.308270   1.519136   0.000000
     6  C    3.294777   2.473501   3.338250   1.517258   2.516699
     7  C    4.294739   3.352666   4.984751   2.522089   1.393746
     8  C    5.552394   4.536308   6.330659   3.806436   2.417123
     9  C    6.158383   4.960736   7.005009   4.311352   2.792814
    10  C    5.710730   4.391071   6.541905   3.811969   2.416538
    11  C    4.502182   3.158706   5.253594   2.532613   1.395460
    12  C    3.539828   2.848327   3.524316   2.563772   3.550014
    13  C    4.831425   4.238644   4.619256   3.837885   4.711348
    14  C    5.709821   5.093160   5.390500   4.322821   5.061615
    15  C    5.573711   4.906873   5.279217   3.806370   4.410162
    16  C    4.486410   3.755454   4.340032   2.508099   3.139242
    17  H    1.099681   2.064805   2.024000   3.345619   4.269490
    18  H    1.989469   1.012354   3.116016   2.088916   2.417181
    19  H    2.532203   2.089168   2.711158   1.094273   2.135310
    20  H    4.136355   3.506611   4.694023   2.713863   2.148727
    21  H    6.254488   5.374924   7.006911   4.669353   3.397141
    22  H    7.194726   6.006077   8.069960   5.395400   3.876897
    23  H    6.503686   5.155947   7.344979   4.678269   3.397014
    24  H    4.516443   3.174495   5.193450   2.733717   2.152267
    25  H    3.074652   2.462658   3.244948   2.767321   3.757896
    26  H    5.357763   4.857449   5.140387   4.709553   5.584922
    27  H    6.724275   6.149087   6.339562   5.406171   6.105676
    28  H    6.500412   5.855499   6.155326   4.643666   5.105534
    29  F    4.904400   4.208976   4.807814   2.766711   3.049003
                    6          7          8          9         10
     6  C    0.000000
     7  C    3.690181   0.000000
     8  C    4.840824   1.392337   0.000000
     9  C    5.099892   2.411416   1.392062   0.000000
    10  C    4.328003   2.781692   2.410145   1.393037   0.000000
    11  C    2.985836   2.408824   2.783543   2.412538   1.391457
    12  C    1.392058   4.859105   5.937175   5.993500   4.991858
    13  C    2.423104   6.004402   7.008046   6.955225   5.876488
    14  C    2.806936   6.214860   7.162939   7.145947   6.171289
    15  C    2.439069   5.361727   6.295577   6.426686   5.659527
    16  C    1.389183   4.049945   5.089614   5.377897   4.732004
    17  H    4.322303   4.785701   5.924037   6.528250   6.158935
    18  H    3.234203   3.187399   4.165955   4.496714   3.984880
    19  H    2.125738   2.587693   3.974110   4.774267   4.545655
    20  H    3.976179   1.085546   2.151519   3.395240   3.867237
    21  H    5.765842   2.148276   1.084056   2.151726   3.394271
    22  H    6.151611   3.394439   2.150885   1.084086   2.151437
    23  H    4.988655   3.865767   3.393720   2.151956   1.084080
    24  H    2.728183   3.393200   3.869281   3.395973   2.150253
    25  H    2.135103   5.077099   6.142107   6.168053   5.136760
    26  H    3.400079   6.923088   7.899106   7.757690   6.592163
    27  H    3.890456   7.244927   8.141159   8.059166   7.054955
    28  H    3.407091   5.882131   6.719533   6.875123   6.226493
    29  F    2.349441   3.498153   4.470624   4.985974   4.683823
                   11         12         13         14         15
    11  C    0.000000
    12  C    3.645462   0.000000
    13  C    4.633776   1.393398   0.000000
    14  C    5.037713   2.413289   1.391137   0.000000
    15  C    4.594618   2.787756   2.411270   1.392959   0.000000
    16  C    3.587177   2.374353   2.743570   2.381448   1.380934
    17  H    5.079214   4.486897   5.783398   6.743979   6.650269
    18  H    2.953979   3.587185   4.968816   5.853048   5.659424
    19  H    3.401542   3.298313   4.464606   4.763546   4.048246
    20  H    3.392135   5.223702   6.389729   6.558644   5.625812
    21  H    3.867580   6.925642   8.001752   8.095685   7.139860
    22  H    3.394898   7.012220   7.920059   8.069938   7.346161
    23  H    2.147258   5.438904   6.171408   6.482318   6.120770
    24  H    1.085766   2.986870   3.856268   4.406831   4.246535
    25  H    3.803230   1.084035   2.156174   3.398147   3.871739
    26  H    5.384860   2.148171   1.083507   2.149507   3.393800
    27  H    5.995916   3.397575   2.152976   1.083520   2.145735
    28  H    5.307176   3.870714   3.406012   2.171291   1.083428
    29  F    3.762552   3.604683   4.096399   3.614311   2.351623
                   16         17         18         19         20
    16  C    0.000000
    17  H    5.546319   0.000000
    18  H    4.481185   2.205301   0.000000
    19  H    2.712670   3.434701   2.742686   0.000000
    20  H    4.272096   4.608000   3.481965   2.331970   0.000000
    21  H    5.926378   6.550107   4.991330   4.647212   2.474451
    22  H    6.364826   7.503816   5.478757   5.837304   4.291301
    23  H    5.374795   6.925054   4.720452   5.502581   4.951311
    24  H    3.456673   5.141972   3.099234   3.758868   4.289045
    25  H    3.356958   3.858326   3.095873   3.588091   5.452266
    26  H    3.827065   6.212003   5.532280   5.386492   7.338657
    27  H    3.365552   7.749030   6.904015   5.823949   7.597819
    28  H    2.135976   7.585447   6.591584   4.740941   6.095346
    29  F    1.352833   5.911026   4.829316   2.584972   3.555170
                   21         22         23         24         25
    21  H    0.000000
    22  H    2.480425   0.000000
    23  H    4.291861   2.479876   0.000000
    24  H    4.953304   4.290887   2.472302   0.000000
    25  H    7.138555   7.178765   5.547679   3.099820   0.000000
    26  H    8.919513   8.696350   6.771439   4.489487   2.481222
    27  H    9.067246   8.936912   7.270039   5.316332   4.297413
    28  H    7.475556   7.724758   6.674532   5.066479   4.954593
    29  F    5.137394   5.923515   5.467122   4.005165   4.478941
                   26         27         28         29
    26  H    0.000000
    27  H    2.482747   0.000000
    28  H    4.307178   2.502287   0.000000
    29  F    5.179889   4.492494   2.578301   0.000000
 Symmetry turned off by external request.
 Stoichiometry    C14H12FNO
 Framework group  C1[X(C14H12FNO)]
 Deg. of freedom    81
 Full point group                 C1      NOp   1
 Rotational constants (GHZ):           0.6341237           0.3847147           0.3002183
 Standard basis: 6-311+G(d) (5D, 7F)
   410 basis functions,   672 primitive gaussians,   427 cartesian basis functions
    60 alpha electrons       60 beta electrons
       nuclear repulsion energy      1149.2769509557 Hartrees.
 NAtoms=   29 NActive=   29 NUniq=   29 SFac= 1.00D+00 NAtFMM=   60 NAOKFM=F Big=F
 Integral buffers will be    131072 words long.
 Raffenetti 2 integral format.
 Two-electron integral symmetry is turned off.
 ------------------------------------------------------------------------------
 Polarizable Continuum Model (PCM)
 =================================
 Model                : PCM.
 Atomic radii         : UFF (Universal Force Field).
 Polarization charges : Total charges.
 Charge compensation  : None.
 Solution method      : On-the-fly selection.
 Cavity type          : Scaled VdW (van der Waals Surface) (Alpha=1.100).
 Cavity algorithm     : GePol (No added spheres)
                        Default sphere list used, NSphG=   29.
                        Lebedev-Laikov grids with approx.  5.0 points / Ang**2.
                        Smoothing algorithm: York/Karplus (Gamma=1.0000).
                        Polarization charges: spherical gaussians, with
                                              point-specific exponents (IZeta= 3).
                        Self-potential: point-specific (ISelfS= 7).
                        Self-field    : sphere-specific E.n sum rule (ISelfD= 2).
 1st derivatives      : Analytical E(r).r(x)/FMM algorithm (CHGder, D1EAlg=3).
                        Cavity 1st derivative terms included.
 Solvent              : DiMethylSulfoxide, Eps=  46.826000 Eps(inf)=   2.007889
 ------------------------------------------------------------------------------
 One-electron integrals computed using PRISM.
 NBasis=   410 RedAO= T EigKep=  1.00D-06  NBF=   410
 NBsUse=   409 1.00D-06 EigRej=  7.85D-07 NBFU=   409
 Initial guess from the checkpoint file:  "/home/aikhl/works/aikhl/Gau-17228.chk"
 B after Tr=    -0.000198    0.004093    0.002711
         Rot=    0.999997    0.002073    0.000762    0.000424 Ang=   0.26 deg.
 ExpMin= 4.38D-02 ExpMax= 1.14D+04 ExpMxC= 1.72D+03 IAcc=3 IRadAn=         5 AccDes= 0.00D+00
 Harris functional with IExCor= 1009 and IRadAn=       5 diagonalized for initial guess.
 HarFok:  IExCor= 1009 AccDes= 0.00D+00 IRadAn=         5 IDoV= 1 UseB2=F ITyADJ=14
 ICtDFT=  3500011 ScaDFX=  1.000000  1.000000  1.000000  1.000000
 FoFCou: FMM=F IPFlag=           0 FMFlag=      100000 FMFlg1=           0
         NFxFlg=           0 DoJE=T BraDBF=F KetDBF=T FulRan=T
         wScrn=  0.000000 ICntrl=       500 IOpCl=  0 I1Cent=   200000004 NGrid=           0
         NMat0=    1 NMatS0=      1 NMatT0=    0 NMatD0=    1 NMtDS0=    0 NMtDT0=    0
 Symmetry not used in FoFCou.
 Requested convergence on RMS density matrix=1.00D-08 within 128 cycles.
 Requested convergence on MAX density matrix=1.00D-06.
 Requested convergence on             energy=1.00D-06.
 No special actions if energy rises.
 Inv3:  Mode=1 IEnd=    15759792.
 Iteration    1 A*A^-1 deviation from unit magnitude is 7.55D-15 for    562.
 Iteration    1 A*A^-1 deviation from orthogonality  is 2.97D-15 for   2260   1112.
 Iteration    1 A^-1*A deviation from unit magnitude is 7.99D-15 for    268.
 Iteration    1 A^-1*A deviation from orthogonality  is 2.02D-15 for   2126    751.
 Error on total polarization charges =  0.01564
 SCF Done:  E(RM062X) =  -770.431916409     A.U. after   14 cycles
            NFock= 14  Conv=0.48D-08     -V/T= 2.0037
 D1PCM: PCM CHGder 1st derivatives, ID1Alg=3 FixD1E=F DoIter=F DoCFld=F I1PDM=0.
 Calling FoFJK, ICntrl=      2127 FMM=F ISym2X=0 I1Cent= 0 IOpClX= 0 NMat=1 NMatS=1 NMatT=0.
 -------------------------------------------------------------------
 Center     Atomic                   Forces (Hartrees/Bohr)
 Number     Number              X              Y              Z
 -------------------------------------------------------------------
      1        6           0.007497546   -0.000617359    0.020593457
      2        7          -0.008898187   -0.005249144   -0.016747205
      3        8          -0.002499291    0.000903242   -0.011213559
      4        6           0.003755583    0.004485123    0.006614585
      5        6           0.000304987   -0.000226526   -0.000176206
      6        6           0.000105512   -0.000049719    0.000360110
      7        6           0.000013260    0.000055794   -0.000022985
      8        6          -0.000000541    0.000018163    0.000024194
      9        6           0.000001479    0.000003535   -0.000028117
     10        6          -0.000002027   -0.000002368    0.000028957
     11        6           0.000013136    0.000000399    0.000026385
     12        6           0.000090515    0.000128594    0.000009729
     13        6          -0.000046735    0.000106646   -0.000086374
     14        6           0.000056095   -0.000001853    0.000074775
     15        6           0.000012475    0.000034529   -0.000039320
     16        6           0.000012165    0.000215594   -0.000065747
     17        1           0.000021432   -0.000139418   -0.000043342
     18        1          -0.000479612    0.000256913    0.000482010
     19        1          -0.000025744   -0.000055803    0.000007341
     20        1          -0.000011633    0.000003184    0.000007766
     21        1          -0.000011148   -0.000011175   -0.000005872
     22        1           0.000003926    0.000004304   -0.000011434
     23        1          -0.000001642    0.000007140   -0.000011587
     24        1           0.000030027   -0.000004435    0.000022114
     25        1          -0.000021007    0.000153615    0.000036248
     26        1           0.000037788   -0.000016125    0.000000432
     27        1          -0.000000550    0.000011149    0.000001538
     28        1          -0.000007312    0.000019276    0.000010739
     29        9           0.000049505   -0.000033276    0.000151368
 -------------------------------------------------------------------
 Cartesian Forces:  Max     0.020593457 RMS     0.003522847

 GradGradGradGradGradGradGradGradGradGradGradGradGradGradGradGradGradGrad
 Berny optimization.
 Using GEDIIS/GDIIS optimizer.
 FormGI is forming the generalized inverse of G from B-inverse, IUseBI=4.
 Internal  Forces:  Max     0.013523868 RMS     0.001442754
 Search for a local minimum.
 Step number   3 out of a maximum of   80 on scan point     3 out of    18
 All quantities printed in internal units (Hartrees-Bohrs-Radians)
 Mixed Optimization -- En-DIIS/RFO-DIIS
 Swapping is turned off.
 Update second derivatives using D2CorX and points    1    2    3
 DE= -1.56D-04 DEPred=-1.57D-04 R= 9.93D-01
 TightC=F SS=  1.41D+00  RLast= 1.78D-01 DXNew= 1.4270D+00 5.3279D-01
 Trust test= 9.93D-01 RLast= 1.78D-01 DXMaxT set to 8.49D-01
 ITU=  1  1  0
     Eigenvalues ---    0.00159   0.00485   0.00583   0.01258   0.01496
     Eigenvalues ---    0.01509   0.02164   0.02173   0.02181   0.02186
     Eigenvalues ---    0.02188   0.02189   0.02190   0.02190   0.02191
     Eigenvalues ---    0.02193   0.02194   0.02199   0.02216   0.02253
     Eigenvalues ---    0.02268   0.02293   0.04853   0.05376   0.06222
     Eigenvalues ---    0.06830   0.13885   0.15993   0.15998   0.16000
     Eigenvalues ---    0.16000   0.16000   0.16000   0.16000   0.16003
     Eigenvalues ---    0.16006   0.17742   0.18778   0.20143   0.21999
     Eigenvalues ---    0.22003   0.22011   0.22503   0.22908   0.23473
     Eigenvalues ---    0.24374   0.24819   0.24967   0.25044   0.25977
     Eigenvalues ---    0.30471   0.32258   0.33933   0.34492   0.35305
     Eigenvalues ---    0.35333   0.35502   0.35504   0.35505   0.35575
     Eigenvalues ---    0.35580   0.35582   0.35620   0.38237   0.42429
     Eigenvalues ---    0.42524   0.42992   0.43065   0.45877   0.46575
     Eigenvalues ---    0.46725   0.46876   0.46883   0.46975   0.46992
     Eigenvalues ---    0.47353   0.48514   0.54551   0.56278   0.94942
     Eigenvalues --- 1000.000001000.000001000.000001000.000001000.00000
     Eigenvalues --- 1000.000001000.000001000.000001000.000001000.00000
     Eigenvalues --- 1000.000001000.000001000.000001000.000001000.00000
     Eigenvalues --- 1000.000001000.000001000.000001000.000001000.00000
     Eigenvalues --- 1000.000001000.000001000.000001000.000001000.00000
     Eigenvalues --- 1000.000001000.000001000.000001000.000001000.00000
     Eigenvalues --- 1000.000001000.000001000.000001000.000001000.00000
     Eigenvalues --- 1000.000001000.000001000.000001000.000001000.00000
     Eigenvalues --- 1000.000001000.000001000.000001000.000001000.00000
     Eigenvalues --- 1000.000001000.000001000.000001000.000001000.00000
     Eigenvalues --- 1000.000001000.000001000.000001000.000001000.00000
     Eigenvalues --- 1000.000001000.000001000.000001000.000001000.00000
     Eigenvalues --- 1000.000001000.000001000.000001000.000001000.00000
     Eigenvalues --- 1000.000001000.000001000.00000
 En-DIIS/RFO-DIIS/Sim-DIIS IScMMF=       -3 using points:     3    2
 RFO step:  Lambda=-4.20426962D-05.
 DidBck=F Rises=F RFO-DIIS coefs:    0.94014    0.05986
 Iteration  1 RMS(Cart)=  0.00637346 RMS(Int)=  0.00002052
 Iteration  2 RMS(Cart)=  0.00003115 RMS(Int)=  0.00000509
 Iteration  3 RMS(Cart)=  0.00000000 RMS(Int)=  0.00000509
 Iteration  1 RMS(Cart)=  0.00000150 RMS(Int)=  0.00000096
 Iteration  2 RMS(Cart)=  0.00000058 RMS(Int)=  0.00000107
 Variable       Old X    -DE/DX   Delta X   Delta X   Delta X     New X
                                 (Linear)    (Quad)   (Total)
    R1        2.57374   0.00242  -0.00051   0.00417   0.00366   2.57741
    R2        2.29740  -0.00146   0.00031  -0.00177  -0.00145   2.29595
    R3        2.07810   0.00013  -0.00000   0.00035   0.00035   2.07844
    R4        2.78478   0.00087  -0.00014   0.00178   0.00164   2.78642
    R5        1.91307   0.00029  -0.00014   0.00071   0.00057   1.91364
    R6        2.87075  -0.00031   0.00006  -0.00087  -0.00081   2.86995
    R7        2.86720   0.00078   0.00036   0.00149   0.00185   2.86905
    R8        2.06788  -0.00001  -0.00004  -0.00002  -0.00006   2.06782
    R9        2.63380  -0.00000   0.00003  -0.00003  -0.00000   2.63379
   R10        2.63704   0.00001  -0.00002   0.00004   0.00002   2.63706
   R11        2.63061   0.00007   0.00001   0.00005   0.00006   2.63067
   R12        2.62518   0.00026  -0.00000   0.00046   0.00046   2.62563
   R13        2.63114   0.00002  -0.00002   0.00005   0.00003   2.63117
   R14        2.05138  -0.00002   0.00000  -0.00004  -0.00004   2.05135
   R15        2.63062  -0.00000   0.00002  -0.00002  -0.00000   2.63061
   R16        2.04857   0.00001   0.00000   0.00002   0.00002   2.04859
   R17        2.63246   0.00001  -0.00002   0.00005   0.00002   2.63248
   R18        2.04863   0.00000   0.00000   0.00000   0.00000   2.04863
   R19        2.62947  -0.00001   0.00002  -0.00002  -0.00000   2.62947
   R20        2.04861  -0.00000  -0.00000  -0.00000  -0.00001   2.04861
   R21        2.05180   0.00003   0.00000   0.00007   0.00007   2.05187
   R22        2.63314   0.00008   0.00004   0.00002   0.00006   2.63320
   R23        2.04853  -0.00012  -0.00003  -0.00013  -0.00016   2.04837
   R24        2.62887  -0.00008  -0.00002  -0.00010  -0.00011   2.62876
   R25        2.04753   0.00001  -0.00000   0.00003   0.00002   2.04756
   R26        2.63231  -0.00005  -0.00002  -0.00005  -0.00008   2.63223
   R27        2.04756   0.00001   0.00000   0.00001   0.00001   2.04757
   R28        2.60959   0.00004   0.00002   0.00007   0.00009   2.60968
   R29        2.04738   0.00001   0.00001   0.00001   0.00002   2.04740
   R30        2.55648  -0.00016  -0.00001  -0.00022  -0.00023   2.55626
    A1        2.16719   0.00041   0.00029  -0.00075  -0.00045   2.16673
    A2        1.98267   0.00048   0.00003   0.00093   0.00097   1.98364
    A3        2.12593   0.00035  -0.00059   0.00054  -0.00005   2.12589
    A4        2.08375   0.00084   0.00050   0.00210   0.00257   2.08632
    A5        1.97250  -0.00066   0.00109   0.00624   0.00731   1.97980
    A6        1.97268   0.00309   0.00054   0.00252   0.00301   1.97570
    A7        1.89946  -0.00009   0.00006  -0.00007  -0.00001   1.89945
    A8        1.94739   0.00033   0.00098   0.00061   0.00159   1.94898
    A9        1.88461  -0.00011  -0.00052  -0.00035  -0.00088   1.88374
   A10        1.95408  -0.00008  -0.00009   0.00032   0.00024   1.95431
   A11        1.89349   0.00004  -0.00027  -0.00033  -0.00060   1.89289
   A12        1.88278  -0.00008  -0.00021  -0.00023  -0.00045   1.88233
   A13        2.09258   0.00021  -0.00006   0.00078   0.00072   2.09330
   A14        2.10509  -0.00023   0.00008  -0.00080  -0.00072   2.10437
   A15        2.08483   0.00002  -0.00002   0.00008   0.00006   2.08489
   A16        2.15591   0.00057   0.00012   0.00157   0.00169   2.15760
   A17        2.08100  -0.00026  -0.00001  -0.00083  -0.00084   2.08016
   A18        2.04611  -0.00031  -0.00011  -0.00073  -0.00084   2.04527
   A19        2.10059  -0.00003   0.00002  -0.00013  -0.00011   2.10048
   A20        2.08796   0.00002  -0.00001   0.00010   0.00009   2.08805
   A21        2.09462   0.00001  -0.00000   0.00003   0.00002   2.09464
   A22        2.09447   0.00002  -0.00000   0.00008   0.00008   2.09455
   A23        2.09131   0.00000   0.00001   0.00001   0.00002   2.09134
   A24        2.09740  -0.00002  -0.00001  -0.00009  -0.00010   2.09730
   A25        2.09178   0.00000  -0.00001   0.00003   0.00002   2.09180
   A26        2.09597  -0.00001   0.00000  -0.00004  -0.00004   2.09593
   A27        2.09543   0.00000   0.00001   0.00001   0.00002   2.09545
   A28        2.09597  -0.00002   0.00001  -0.00009  -0.00007   2.09590
   A29        2.09630   0.00000   0.00001   0.00000   0.00001   2.09630
   A30        2.09091   0.00001  -0.00002   0.00008   0.00006   2.09097
   A31        2.09870   0.00001   0.00000   0.00003   0.00004   2.09874
   A32        2.09094  -0.00003   0.00003  -0.00015  -0.00012   2.09081
   A33        2.09354   0.00002  -0.00003   0.00012   0.00009   2.09362
   A34        2.11005   0.00008   0.00004   0.00025   0.00029   2.11034
   A35        2.07033   0.00004   0.00003   0.00037   0.00040   2.07073
   A36        2.10279  -0.00012  -0.00007  -0.00061  -0.00069   2.10210
   A37        2.09700   0.00012   0.00002   0.00033   0.00035   2.09735
   A38        2.09032  -0.00007   0.00000  -0.00024  -0.00024   2.09008
   A39        2.09586  -0.00006  -0.00002  -0.00009  -0.00011   2.09575
   A40        2.09464  -0.00008  -0.00004  -0.00030  -0.00034   2.09431
   A41        2.10157   0.00004   0.00002   0.00014   0.00016   2.10173
   A42        2.08696   0.00004   0.00001   0.00016   0.00018   2.08714
   A43        2.06475  -0.00001  -0.00001  -0.00004  -0.00005   2.06470
   A44        2.12964  -0.00001  -0.00002   0.00001  -0.00001   2.12963
   A45        2.08879   0.00002   0.00003   0.00003   0.00006   2.08885
   A46        2.15380   0.00019   0.00009   0.00049   0.00058   2.15438
   A47        2.05807  -0.00010  -0.00010  -0.00017  -0.00026   2.05781
   A48        2.07131  -0.00008   0.00001  -0.00033  -0.00032   2.07099
    D1        0.71789  -0.01352   0.00000   0.00000   0.00000   0.71789
    D2        3.10267  -0.00818   0.00304   0.01467   0.01773   3.12040
    D3       -2.55239  -0.00265  -0.00205   0.00619   0.00413  -2.54826
    D4       -0.16761   0.00269   0.00098   0.02087   0.02186  -0.14575
    D5        2.49774   0.00190  -0.00173   0.01143   0.00970   2.50743
    D6       -1.62056   0.00195  -0.00113   0.01221   0.01107  -1.60949
    D7        0.44563   0.00197  -0.00116   0.01205   0.01090   0.45652
    D8        0.11303  -0.00194  -0.00498  -0.00475  -0.00972   0.10331
    D9        2.27792  -0.00189  -0.00437  -0.00397  -0.00835   2.26958
   D10       -1.93908  -0.00187  -0.00440  -0.00412  -0.00852  -1.94760
   D11       -1.75029   0.00011   0.00263  -0.00696  -0.00433  -1.75462
   D12        1.35127   0.00014   0.00257  -0.00534  -0.00277   1.34850
   D13        2.37198  -0.00018   0.00140  -0.00791  -0.00651   2.36546
   D14       -0.80965  -0.00015   0.00134  -0.00629  -0.00495  -0.81459
   D15        0.29618  -0.00005   0.00189  -0.00760  -0.00572   0.29046
   D16       -2.88545  -0.00002   0.00183  -0.00598  -0.00415  -2.88959
   D17       -0.21198  -0.00003  -0.00072  -0.00263  -0.00335  -0.21532
   D18        2.94954  -0.00003  -0.00055  -0.00321  -0.00377   2.94577
   D19        1.92182   0.00003   0.00001  -0.00204  -0.00203   1.91979
   D20       -1.19986   0.00002   0.00018  -0.00263  -0.00245  -1.20231
   D21       -2.27926  -0.00003  -0.00051  -0.00241  -0.00291  -2.28217
   D22        0.88226  -0.00004  -0.00034  -0.00299  -0.00334   0.87892
   D23        3.10522   0.00002  -0.00010   0.00129   0.00119   3.10641
   D24       -0.04214   0.00001  -0.00005   0.00116   0.00111  -0.04103
   D25        0.00319  -0.00000  -0.00004  -0.00030  -0.00034   0.00285
   D26        3.13901  -0.00001   0.00001  -0.00043  -0.00042   3.13859
   D27       -3.09857  -0.00003   0.00011  -0.00133  -0.00122  -3.09980
   D28        0.04806  -0.00002   0.00010  -0.00118  -0.00108   0.04698
   D29        0.00316   0.00000   0.00005   0.00031   0.00035   0.00352
   D30       -3.13339   0.00001   0.00004   0.00045   0.00049  -3.13290
   D31       -3.11577  -0.00003  -0.00000  -0.00099  -0.00100  -3.11676
   D32        0.03204  -0.00004   0.00010  -0.00125  -0.00115   0.03089
   D33        0.00628  -0.00002  -0.00017  -0.00042  -0.00059   0.00569
   D34       -3.12910  -0.00003  -0.00007  -0.00067  -0.00074  -3.12984
   D35        3.12009   0.00003   0.00003   0.00084   0.00086   3.12096
   D36       -0.02282   0.00001   0.00004   0.00013   0.00017  -0.02265
   D37       -0.00282   0.00001   0.00018   0.00026   0.00044  -0.00238
   D38        3.13745  -0.00001   0.00019  -0.00045  -0.00025   3.13719
   D39       -0.00619   0.00000   0.00003   0.00017   0.00021  -0.00598
   D40        3.13367   0.00000   0.00002   0.00019   0.00021   3.13388
   D41        3.14120   0.00001  -0.00002   0.00030   0.00028   3.14148
   D42       -0.00213   0.00001  -0.00004   0.00032   0.00028  -0.00185
   D43        0.00281  -0.00000  -0.00002  -0.00005  -0.00008   0.00274
   D44        3.14140  -0.00000  -0.00004  -0.00013  -0.00016   3.14124
   D45       -3.13704  -0.00000  -0.00001  -0.00007  -0.00007  -3.13712
   D46        0.00155  -0.00000  -0.00002  -0.00014  -0.00016   0.00138
   D47        0.00352   0.00000   0.00003   0.00006   0.00008   0.00361
   D48        3.13961  -0.00000  -0.00002  -0.00022  -0.00024   3.13937
   D49       -3.13506   0.00000   0.00004   0.00014   0.00017  -3.13489
   D50        0.00102  -0.00000  -0.00000  -0.00014  -0.00015   0.00087
   D51       -0.00653  -0.00000  -0.00004  -0.00019  -0.00022  -0.00675
   D52        3.13002  -0.00001  -0.00003  -0.00033  -0.00036   3.12965
   D53        3.14055   0.00000   0.00000   0.00009   0.00010   3.14065
   D54       -0.00609  -0.00000   0.00001  -0.00006  -0.00004  -0.00613
   D55       -0.00440   0.00001   0.00005   0.00012   0.00017  -0.00423
   D56        3.14021   0.00003   0.00006   0.00092   0.00098   3.14119
   D57        3.13087   0.00002  -0.00005   0.00038   0.00033   3.13120
   D58       -0.00771   0.00003  -0.00004   0.00118   0.00114  -0.00657
   D59       -0.00120   0.00001   0.00007   0.00035   0.00042  -0.00079
   D60       -3.13894   0.00000   0.00000   0.00019   0.00019  -3.13875
   D61        3.13737  -0.00001   0.00005  -0.00045  -0.00040   3.13697
   D62       -0.00037  -0.00002  -0.00001  -0.00061  -0.00062  -0.00099
   D63        0.00456  -0.00002  -0.00006  -0.00050  -0.00056   0.00400
   D64       -3.13701  -0.00001  -0.00008  -0.00028  -0.00036  -3.13737
   D65       -3.14085  -0.00001   0.00001  -0.00034  -0.00034  -3.14119
   D66        0.00075  -0.00000  -0.00001  -0.00012  -0.00013   0.00062
   D67       -0.00256   0.00001  -0.00007   0.00020   0.00013  -0.00243
   D68        3.14036   0.00003  -0.00008   0.00091   0.00083   3.14119
   D69        3.13902  -0.00000  -0.00005  -0.00002  -0.00007   3.13895
   D70       -0.00124   0.00002  -0.00006   0.00069   0.00063  -0.00062
         Item               Value     Threshold  Converged?
 Maximum Force            0.002422     0.002500     YES
 RMS     Force            0.000277     0.001667     YES
 Maximum Displacement     0.034046     0.010000     NO 
 RMS     Displacement     0.006382     0.006667     YES
 Predicted change in Energy=-2.053713D-05
 GradGradGradGradGradGradGradGradGradGradGradGradGradGradGradGradGradGrad

                          Input orientation:                          
 ---------------------------------------------------------------------
 Center     Atomic      Atomic             Coordinates (Angstroms)
 Number     Number       Type             X           Y           Z
 ---------------------------------------------------------------------
      1          6           0        0.018433   -3.855835   -0.215706
      2          7           0       -1.051073   -3.032675   -0.018730
      3          8           0        1.170847   -3.475096   -0.271537
      4          6           0       -1.101976   -1.729661   -0.707015
      5          6           0       -2.540598   -1.436235   -1.095277
      6          6           0       -0.506101   -0.622511    0.143977
      7          6           0       -2.965910   -1.653938   -2.404566
      8          6           0       -4.292989   -1.427681   -2.759973
      9          6           0       -5.204598   -0.988502   -1.803980
     10          6           0       -4.785067   -0.773183   -0.493171
     11          6           0       -3.456897   -0.992397   -0.140949
     12          6           0       -0.207655   -0.765468    1.496163
     13          6           0        0.311438    0.298527    2.231075
     14          6           0        0.544343    1.524718    1.616822
     15          6           0        0.259403    1.690905    0.263526
     16          6           0       -0.257679    0.616626   -0.433371
     17          1           0       -0.238554   -4.925110   -0.198106
     18          1           0       -1.939221   -3.519156   -0.019435
     19          1           0       -0.505583   -1.807997   -1.621096
     20          1           0       -2.254993   -1.996511   -3.149956
     21          1           0       -4.613001   -1.592896   -3.782468
     22          1           0       -6.238095   -0.811615   -2.079365
     23          1           0       -5.490991   -0.429213    0.254211
     24          1           0       -3.129745   -0.813246    0.878777
     25          1           0       -0.381841   -1.725645    1.968038
     26          1           0        0.536620    0.166501    3.282683
     27          1           0        0.950343    2.354027    2.183783
     28          1           0        0.431550    2.629986   -0.248654
     29          9           0       -0.537513    0.770085   -1.747896
 ---------------------------------------------------------------------
                    Distance matrix (angstroms):
                    1          2          3          4          5
     1  C    0.000000
     2  N    1.363905   0.000000
     3  O    1.214964   2.279600   0.000000
     4  C    2.453022   1.474508   2.898605   0.000000
     5  C    3.629979   2.434391   4.313969   1.518710   0.000000
     6  C    3.295283   2.476360   3.334974   1.518234   2.517355
     7  C    4.306479   3.355552   4.997918   2.522234   1.393744
     8  C    5.563955   4.538771   6.343322   3.806362   2.417056
     9  C    6.166382   4.961606   7.012691   4.310934   2.792780
    10  C    5.714311   4.390115   6.543881   3.811265   2.416571
    11  C    4.503642   3.156844   5.253272   2.531727   1.395471
    12  C    3.540054   2.854204   3.516691   2.565828   3.550791
    13  C    4.830250   4.244404   4.608892   3.839747   4.712550
    14  C    5.708336   5.098060   5.381130   4.324531   5.063555
    15  C    5.572617   4.910115   5.273006   3.807305   4.411956
    16  C    4.486259   3.757499   4.336942   2.508541   3.140712
    17  H    1.099864   2.067287   2.023449   3.348938   4.275110
    18  H    1.996067   1.012655   3.120580   2.091899   2.420259
    19  H    2.538376   2.089252   2.722306   1.094242   2.134473
    20  H    4.151552   3.511074   4.712526   2.714520   2.148763
    21  H    6.268402   5.378292   7.022977   4.669520   3.397115
    22  H    7.203100   6.007040   8.078045   5.394986   3.876863
    23  H    6.505099   5.154161   7.343970   4.677454   3.397062
    24  H    4.512900   3.170530   5.186884   2.732471   2.152231
    25  H    3.076795   2.470515   3.238382   2.770292   3.758708
    26  H    5.355971   4.863622   5.127958   4.711488   5.586105
    27  H    6.722231   6.154127   6.328973   5.407886   6.107781
    28  H    6.499048   5.858051   6.149725   4.644170   5.107307
    29  F    4.904674   4.208889   4.808295   2.766004   3.050592
                    6          7          8          9         10
     6  C    0.000000
     7  C    3.689116   0.000000
     8  C    4.839602   1.392353   0.000000
     9  C    5.099446   2.411479   1.392060   0.000000
    10  C    4.328765   2.781815   2.410166   1.393050   0.000000
    11  C    2.987506   2.408872   2.783488   2.412497   1.391456
    12  C    1.392090   4.859325   5.936597   5.992506   4.991013
    13  C    2.423357   6.003524   7.006504   6.954478   5.877452
    14  C    2.807722   6.212673   7.160501   7.146222   6.175357
    15  C    2.439710   5.358109   6.292170   6.427216   5.664892
    16  C    1.389426   4.046676   5.086845   5.378383   4.736284
    17  H    4.324461   4.796613   5.935791   6.537378   6.164117
    18  H    3.235907   3.197183   4.174332   4.500167   3.982918
    19  H    2.126232   2.586652   3.973176   4.773443   4.545002
    20  H    3.974481   1.085525   2.151530   3.395276   3.867339
    21  H    5.764134   2.148313   1.084067   2.151673   3.394262
    22  H    6.150997   3.394475   2.150860   1.084086   2.151460
    23  H    4.989854   3.865887   3.393737   2.151970   1.084077
    24  H    2.731266   3.393220   3.869259   3.396014   2.150334
    25  H    2.135309   5.079588   6.143285   6.166885   5.133530
    26  H    3.400189   6.922898   7.898116   7.756916   6.592453
    27  H    3.891248   7.242498   8.138462   8.059655   7.059777
    28  H    3.407651   5.877303   6.715106   6.875947   6.233333
    29  F    2.349361   3.493453   4.467446   4.987730   4.690174
                   11         12         13         14         15
    11  C    0.000000
[truncated: 3,906,964 more chars]
