# Supplementary material for: Rotational Barriers in N-Benzhydrylformamides: An NMR and DFT Study
Source: Molecules. 2023 Jan 5;28(2):535. doi: 10.3390/molecules28020535 (PMC9863877; doi:10.3390/molecules28020535)
Supplement: Supplementary file 1 [file molecules-28-00535-s001.zip › Supplementary_Materials/Quantum_chemistry_output_files/Gaussian_output_files/PES_scans/BHFA_oI_scan_Aryl.log]

 Entering Gaussian System, Link 0=g16
 Initial command:
 /home/aikhl/g16/l1.exe "/home/aikhl/works/aikhl/Gau-23746.inp" -scrdir="/home/aikhl/works/aikhl/"
 Entering Link 1 = /home/aikhl/g16/l1.exe PID=     23748.
  
 Copyright (c) 1988,1990,1992,1993,1995,1998,2003,2009,2016,
            Gaussian, Inc.  All Rights Reserved.
  
 This is part of the Gaussian(R) 16 program.  It is based on
 the Gaussian(R) 09 system (copyright 2009, Gaussian, Inc.),
 the Gaussian(R) 03 system (copyright 2003, Gaussian, Inc.),
 the Gaussian(R) 98 system (copyright 1998, Gaussian, Inc.),
 the Gaussian(R) 94 system (copyright 1995, Gaussian, Inc.),
 the Gaussian 92(TM) system (copyright 1992, Gaussian, Inc.),
 the Gaussian 90(TM) system (copyright 1990, Gaussian, Inc.),
 the Gaussian 88(TM) system (copyright 1988, Gaussian, Inc.),
 the Gaussian 86(TM) system (copyright 1986, Carnegie Mellon
 University), and the Gaussian 82(TM) system (copyright 1983,
 Carnegie Mellon University). Gaussian is a federally registered
 trademark of Gaussian, Inc.
  
 This software contains proprietary and confidential information,
 including trade secrets, belonging to Gaussian, Inc.
  
 This software is provided under written license and may be
 used, copied, transmitted, or stored only in accord with that
 written license.
  
 The following legend is applicable only to US Government
 contracts under FAR:
  
                    RESTRICTED RIGHTS LEGEND
  
 Use, reproduction and disclosure by the US Government is
 subject to restrictions as set forth in subparagraphs (a)
 and (c) of the Commercial Computer Software - Restricted
 Rights clause in FAR 52.227-19.
  
 Gaussian, Inc.
 340 Quinnipiac St., Bldg. 40, Wallingford CT 06492
  
  
 ---------------------------------------------------------------
 Warning -- This program may not be used in any manner that
 competes with the business of Gaussian, Inc. or will provide
 assistance to any competitor of Gaussian, Inc.  The licensee
 of this program is prohibited from giving any competitor of
 Gaussian, Inc. access to this program.  By using this program,
 the user acknowledges that Gaussian, Inc. is engaged in the
 business of creating and licensing software in the field of
 computational chemistry and represents and warrants to the
 licensee that it is not a competitor of Gaussian, Inc. and that
 it will not use this program in any manner prohibited above.
 ---------------------------------------------------------------
  

 Cite this work as:
 Gaussian 16, Revision A.03,
 M. J. Frisch, G. W. Trucks, H. B. Schlegel, G. E. Scuseria, 
 M. A. Robb, J. R. Cheeseman, G. Scalmani, V. Barone, 
 G. A. Petersson, H. Nakatsuji, X. Li, M. Caricato, A. V. Marenich, 
 J. Bloino, B. G. Janesko, R. Gomperts, B. Mennucci, H. P. Hratchian, 
 J. V. Ortiz, A. F. Izmaylov, J. L. Sonnenberg, D. Williams-Young, 
 F. Ding, F. Lipparini, F. Egidi, J. Goings, B. Peng, A. Petrone, 
 T. Henderson, D. Ranasinghe, V. G. Zakrzewski, J. Gao, N. Rega, 
 G. Zheng, W. Liang, M. Hada, M. Ehara, K. Toyota, R. Fukuda, 
 J. Hasegawa, M. Ishida, T. Nakajima, Y. Honda, O. Kitao, H. Nakai, 
 T. Vreven, K. Throssell, J. A. Montgomery, Jr., J. E. Peralta, 
 F. Ogliaro, M. J. Bearpark, J. J. Heyd, E. N. Brothers, K. N. Kudin, 
 V. N. Staroverov, T. A. Keith, R. Kobayashi, J. Normand, 
 K. Raghavachari, A. P. Rendell, J. C. Burant, S. S. Iyengar, 
 J. Tomasi, M. Cossi, J. M. Millam, M. Klene, C. Adamo, R. Cammi, 
 J. W. Ochterski, R. L. Martin, K. Morokuma, O. Farkas, 
 J. B. Foresman, and D. J. Fox, Gaussian, Inc., Wallingford CT, 2016.
 
 ******************************************
 Gaussian 16:  ES64L-G16RevA.03 25-Dec-2016
                14-Aug-2021 
 ******************************************
 %NProcShared=8
 Will use up to    8 processors via shared memory.
 %Mem=5GB
 ----------------------------------------------------------------------
 # opt=(ModRedundant,loose,MaxCycles=80) M062X/gen pseudo=read scrf=(so
 lvent=dimethylsulfoxide,IEFPCM) nosymm integral(grid=SuperFine)
 ----------------------------------------------------------------------
 1/6=80,7=-1,18=120,19=15,26=6,38=1/1,3;
 2/9=110,12=2,15=1,17=6,18=5,40=1/2;
 3/5=7,11=2,16=1,17=8,25=1,30=1,70=2201,71=1,72=21,74=-55,75=-7/1,2,3;
 4//1;
 5/5=2,38=5,53=21/2;
 6/7=2,8=2,9=2,10=2,28=1/1;
 7/30=1/1,2,3,16;
 1/6=80,7=-1,18=20,19=15,26=6/3(2);
 2/9=110,15=1/2;
 99//99;
 2/9=110,15=1/2;
 3/5=7,6=1,11=2,16=1,17=8,25=1,30=1,70=2205,71=1,72=21,74=-55,75=-7,82=7/1,2,3;
 4/5=5,16=3,69=1/1;
 5/5=2,38=5,53=21/2;
 7/30=1/1,2,3,16;
 1/6=80,7=-1,18=20,19=15,26=6/3(-5);
 2/9=110,15=1/2;
 6/7=2,8=2,9=2,10=2,19=2,28=1/1;
 99/9=1/99;
 --------------------
 BHFA_oI_scan_Aryl
 --------------------
 Symbolic Z-matrix:
 Charge =  0 Multiplicity = 1
 C                     1.73956   0.05974   1.80356 
 N                     0.47241  -0.26763   1.48201 
 O                     2.43007   0.83879   1.16874 
 C                    -0.18382   0.26937   0.2968 
 C                    -1.29399  -0.68512  -0.11915 
 C                    -0.67077   1.69939   0.49007 
 C                    -2.62419  -0.46578   0.23148 
 C                    -3.60756  -1.38245  -0.13727 
 C                    -3.26704  -2.5208   -0.86008 
 C                    -1.93668  -2.74526  -1.21153 
 C                    -0.95718  -1.8319   -0.8407 
 C                    -0.8419    2.23021   1.76944 
 C                    -1.31953   3.52149   1.96347 
 C                    -1.63538   4.31507   0.86744 
 C                    -1.47187   3.81138  -0.41916 
 C                    -0.99781   2.51549  -0.59578 
 H                     2.10354  -0.45016   2.70647 
 H                    -0.02748  -0.91916   2.06992 
 H                     0.57411   0.28065  -0.49175 
 H                    -2.90051   0.4252    0.7856 
 H                    -4.64043  -1.20173   0.13812 
 H                    -4.03343  -3.22987  -1.15182 
 H                    -1.66478  -3.62816  -1.77886 
 H                     0.07858  -2.00194  -1.11953 
 H                    -0.59417   1.61602   2.62753 
 H                    -1.44249   3.9042    2.96984 
 H                    -2.00516   5.32462   1.00376 
 H                    -1.71321   4.42582  -1.27776 
 I                    -0.78458   1.83201  -2.59815 
 
 The following ModRedundant input section has been read:
 D       2       4       6      16 S  17 -20.00                                
 

 GradGradGradGradGradGradGradGradGradGradGradGradGradGradGradGradGradGrad
 Berny optimization.
 Initialization pass.
                           ----------------------------
                           !    Initial Parameters    !
                           ! (Angstroms and Degrees)  !
 --------------------------                            --------------------------
 ! Name  Definition              Value          Derivative Info.                !
 --------------------------------------------------------------------------------
 ! R1    R(1,2)                  1.3477         estimate D2E/DX2                !
 ! R2    R(1,3)                  1.2193         estimate D2E/DX2                !
 ! R3    R(1,17)                 1.099          estimate D2E/DX2                !
 ! R4    R(2,4)                  1.4573         estimate D2E/DX2                !
 ! R5    R(2,18)                 1.01           estimate D2E/DX2                !
 ! R6    R(4,5)                  1.522          estimate D2E/DX2                !
 ! R7    R(4,6)                  1.523          estimate D2E/DX2                !
 ! R8    R(4,19)                 1.0938         estimate D2E/DX2                !
 ! R9    R(5,7)                  1.393          estimate D2E/DX2                !
 ! R10   R(5,11)                 1.3961         estimate D2E/DX2                !
 ! R11   R(6,12)                 1.3956         estimate D2E/DX2                !
 ! R12   R(6,16)                 1.3972         estimate D2E/DX2                !
 ! R13   R(7,8)                  1.394          estimate D2E/DX2                !
 ! R14   R(7,20)                 1.085          estimate D2E/DX2                !
 ! R15   R(8,9)                  1.3908         estimate D2E/DX2                !
 ! R16   R(8,21)                 1.0841         estimate D2E/DX2                !
 ! R17   R(9,10)                 1.3942         estimate D2E/DX2                !
 ! R18   R(9,22)                 1.0841         estimate D2E/DX2                !
 ! R19   R(10,11)                1.3897         estimate D2E/DX2                !
 ! R20   R(10,23)                1.0841         estimate D2E/DX2                !
 ! R21   R(11,24)                1.086          estimate D2E/DX2                !
 ! R22   R(12,13)                1.3904         estimate D2E/DX2                !
 ! R23   R(12,25)                1.0839         estimate D2E/DX2                !
 ! R24   R(13,14)                1.3895         estimate D2E/DX2                !
 ! R25   R(13,26)                1.0837         estimate D2E/DX2                !
 ! R26   R(14,15)                1.3913         estimate D2E/DX2                !
 ! R27   R(14,27)                1.0838         estimate D2E/DX2                !
 ! R28   R(15,16)                1.3911         estimate D2E/DX2                !
 ! R29   R(15,28)                1.083          estimate D2E/DX2                !
 ! R30   R(16,29)                2.1265         estimate D2E/DX2                !
 ! A1    A(2,1,3)              124.2948         estimate D2E/DX2                !
 ! A2    A(2,1,17)             113.2496         estimate D2E/DX2                !
 ! A3    A(3,1,17)             122.4554         estimate D2E/DX2                !
 ! A4    A(1,2,4)              121.8659         estimate D2E/DX2                !
 ! A5    A(1,2,18)             118.8943         estimate D2E/DX2                !
 ! A6    A(4,2,18)             119.2265         estimate D2E/DX2                !
 ! A7    A(2,4,5)              108.6404         estimate D2E/DX2                !
 ! A8    A(2,4,6)              112.7536         estimate D2E/DX2                !
 ! A9    A(2,4,19)             106.1463         estimate D2E/DX2                !
 ! A10   A(5,4,6)              112.9734         estimate D2E/DX2                !
 ! A11   A(5,4,19)             108.3541         estimate D2E/DX2                !
 ! A12   A(6,4,19)             107.6596         estimate D2E/DX2                !
 ! A13   A(4,5,7)              121.9374         estimate D2E/DX2                !
 ! A14   A(4,5,11)             118.7103         estimate D2E/DX2                !
 ! A15   A(7,5,11)             119.3268         estimate D2E/DX2                !
 ! A16   A(4,6,12)             120.8411         estimate D2E/DX2                !
 ! A17   A(4,6,16)             121.6468         estimate D2E/DX2                !
 ! A18   A(12,6,16)            117.4887         estimate D2E/DX2                !
 ! A19   A(5,7,8)              120.2317         estimate D2E/DX2                !
 ! A20   A(5,7,20)             120.0683         estimate D2E/DX2                !
 ! A21   A(8,7,20)             119.6975         estimate D2E/DX2                !
 ! A22   A(7,8,9)              120.1977         estimate D2E/DX2                !
 ! A23   A(7,8,21)             119.6874         estimate D2E/DX2                !
 ! A24   A(9,8,21)             120.1143         estimate D2E/DX2                !
 ! A25   A(8,9,10)             119.7636         estimate D2E/DX2                !
 ! A26   A(8,9,22)             120.1411         estimate D2E/DX2                !
 ! A27   A(10,9,22)            120.0951         estimate D2E/DX2                !
 ! A28   A(9,10,11)            119.9663         estimate D2E/DX2                !
 ! A29   A(9,10,23)            120.1559         estimate D2E/DX2                !
 ! A30   A(11,10,23)           119.8768         estimate D2E/DX2                !
 ! A31   A(5,11,10)            120.5133         estimate D2E/DX2                !
 ! A32   A(5,11,24)            119.4315         estimate D2E/DX2                !
 ! A33   A(10,11,24)           120.0529         estimate D2E/DX2                !
 ! A34   A(6,12,13)            121.552          estimate D2E/DX2                !
 ! A35   A(6,12,25)            118.8261         estimate D2E/DX2                !
 ! A36   A(13,12,25)           119.6219         estimate D2E/DX2                !
 ! A37   A(12,13,14)           119.8948         estimate D2E/DX2                !
 ! A38   A(12,13,26)           119.7724         estimate D2E/DX2                !
 ! A39   A(14,13,26)           120.3327         estimate D2E/DX2                !
 ! A40   A(13,14,15)           119.7318         estimate D2E/DX2                !
 ! A41   A(13,14,27)           120.6876         estimate D2E/DX2                !
 ! A42   A(15,14,27)           119.5804         estimate D2E/DX2                !
 ! A43   A(14,15,16)           119.6488         estimate D2E/DX2                !
 ! A44   A(14,15,28)           120.1012         estimate D2E/DX2                !
 ! A45   A(16,15,28)           120.25           estimate D2E/DX2                !
 ! A46   A(6,16,15)            121.6831         estimate D2E/DX2                !
 ! A47   A(6,16,29)            121.3726         estimate D2E/DX2                !
 ! A48   A(15,16,29)           116.9438         estimate D2E/DX2                !
 ! D1    D(3,1,2,4)              1.7085         estimate D2E/DX2                !
 ! D2    D(3,1,2,18)          -179.627          estimate D2E/DX2                !
 ! D3    D(17,1,2,4)          -178.1654         estimate D2E/DX2                !
 ! D4    D(17,1,2,18)            0.4992         estimate D2E/DX2                !
 ! D5    D(1,2,4,5)            155.9064         estimate D2E/DX2                !
 ! D6    D(1,2,4,6)            -78.0678         estimate D2E/DX2                !
 ! D7    D(1,2,4,19)            39.5709         estimate D2E/DX2                !
 ! D8    D(18,2,4,5)           -22.7538         estimate D2E/DX2                !
 ! D9    D(18,2,4,6)           103.2719         estimate D2E/DX2                !
 ! D10   D(18,2,4,19)         -139.0894         estimate D2E/DX2                !
 ! D11   D(2,4,5,7)             98.1669         estimate D2E/DX2                !
 ! D12   D(2,4,5,11)           -79.985          estimate D2E/DX2                !
 ! D13   D(6,4,5,7)            -27.7311         estimate D2E/DX2                !
 ! D14   D(6,4,5,11)           154.117          estimate D2E/DX2                !
 ! D15   D(19,4,5,7)          -146.9272         estimate D2E/DX2                !
 ! D16   D(19,4,5,11)           34.9209         estimate D2E/DX2                !
 ! D17   D(2,4,6,12)           -19.0417         estimate D2E/DX2                !
 ! D18   D(2,4,6,16)           162.764          Scan                            !
 ! D19   D(5,4,6,12)           104.6179         estimate D2E/DX2                !
 ! D20   D(5,4,6,16)           -73.5764         estimate D2E/DX2                !
 ! D21   D(19,4,6,12)         -135.7853         estimate D2E/DX2                !
 ! D22   D(19,4,6,16)           46.0204         estimate D2E/DX2                !
 ! D23   D(4,5,7,8)           -178.238          estimate D2E/DX2                !
 ! D24   D(4,5,7,20)             2.3267         estimate D2E/DX2                !
 ! D25   D(11,5,7,8)            -0.0971         estimate D2E/DX2                !
 ! D26   D(11,5,7,20)         -179.5325         estimate D2E/DX2                !
 ! D27   D(4,5,11,10)          178.436          estimate D2E/DX2                !
 ! D28   D(4,5,11,24)           -2.1229         estimate D2E/DX2                !
 ! D29   D(7,5,11,10)            0.2349         estimate D2E/DX2                !
 ! D30   D(7,5,11,24)          179.676          estimate D2E/DX2                !
 ! D31   D(4,6,12,13)         -178.2576         estimate D2E/DX2                !
 ! D32   D(4,6,12,25)            1.7752         estimate D2E/DX2                !
 ! D33   D(16,6,12,13)           0.0096         estimate D2E/DX2                !
 ! D34   D(16,6,12,25)        -179.9576         estimate D2E/DX2                !
 ! D35   D(4,6,16,15)          178.4991         estimate D2E/DX2                !
 ! D36   D(4,6,16,29)           -1.7571         estimate D2E/DX2                !
 ! D37   D(12,6,16,15)           0.2467         estimate D2E/DX2                !
 ! D38   D(12,6,16,29)         179.9906         estimate D2E/DX2                !
 ! D39   D(5,7,8,9)             -0.1275         estimate D2E/DX2                !
 ! D40   D(5,7,8,21)          -179.8477         estimate D2E/DX2                !
 ! D41   D(20,7,8,9)           179.3099         estimate D2E/DX2                !
 ! D42   D(20,7,8,21)           -0.4103         estimate D2E/DX2                !
 ! D43   D(7,8,9,10)             0.2157         estimate D2E/DX2                !
 ! D44   D(7,8,9,22)          -179.61           estimate D2E/DX2                !
 ! D45   D(21,8,9,10)          179.9346         estimate D2E/DX2                !
 ! D46   D(21,8,9,22)            0.109          estimate D2E/DX2                !
 ! D47   D(8,9,10,11)           -0.0785         estimate D2E/DX2                !
 ! D48   D(8,9,10,23)         -179.7167         estimate D2E/DX2                !
 ! D49   D(22,9,10,11)         179.7472         estimate D2E/DX2                !
 ! D50   D(22,9,10,23)           0.1091         estimate D2E/DX2                !
 ! D51   D(9,10,11,5)           -0.1477         estimate D2E/DX2                !
 ! D52   D(9,10,11,24)        -179.5853         estimate D2E/DX2                !
 ! D53   D(23,10,11,5)         179.4915         estimate D2E/DX2                !
 ! D54   D(23,10,11,24)          0.0538         estimate D2E/DX2                !
 ! D55   D(6,12,13,14)          -0.1433         estimate D2E/DX2                !
 ! D56   D(6,12,13,26)         179.9231         estimate D2E/DX2                !
 ! D57   D(25,12,13,14)        179.8236         estimate D2E/DX2                !
 ! D58   D(25,12,13,26)         -0.1101         estimate D2E/DX2                !
 ! D59   D(12,13,14,15)          0.0242         estimate D2E/DX2                !
 ! D60   D(12,13,14,27)       -179.7741         estimate D2E/DX2                !
 ! D61   D(26,13,14,15)        179.9575         estimate D2E/DX2                !
 ! D62   D(26,13,14,27)          0.1592         estimate D2E/DX2                !
 ! D63   D(13,14,15,16)          0.225          estimate D2E/DX2                !
 ! D64   D(13,14,15,28)       -179.8049         estimate D2E/DX2                !
 ! D65   D(27,14,15,16)       -179.9745         estimate D2E/DX2                !
 ! D66   D(27,14,15,28)         -0.0043         estimate D2E/DX2                !
 ! D67   D(14,15,16,6)          -0.3669         estimate D2E/DX2                !
 ! D68   D(14,15,16,29)        179.8784         estimate D2E/DX2                !
 ! D69   D(28,15,16,6)         179.663          estimate D2E/DX2                !
 ! D70   D(28,15,16,29)         -0.0917         estimate D2E/DX2                !
 --------------------------------------------------------------------------------
 Trust Radius=3.00D-01 FncErr=5.00D-06 GrdErr=5.00D-06 EigMax=2.50D+02 EigMin=1.00D-04
 Number of optimizations in scan=  18
 Number of steps in this run=     80 maximum allowed number of steps=    174.
 GradGradGradGradGradGradGradGradGradGradGradGradGradGradGradGradGradGrad

                          Input orientation:                          
 ---------------------------------------------------------------------
 Center     Atomic      Atomic             Coordinates (Angstroms)
 Number     Number       Type             X           Y           Z
 ---------------------------------------------------------------------
      1          6           0        1.739557    0.059744    1.803564
      2          7           0        0.472408   -0.267634    1.482007
      3          8           0        2.430065    0.838787    1.168738
      4          6           0       -0.183818    0.269366    0.296796
      5          6           0       -1.293993   -0.685119   -0.119145
      6          6           0       -0.670774    1.699393    0.490068
      7          6           0       -2.624187   -0.465784    0.231480
      8          6           0       -3.607558   -1.382448   -0.137267
      9          6           0       -3.267040   -2.520796   -0.860078
     10          6           0       -1.936675   -2.745259   -1.211532
     11          6           0       -0.957177   -1.831895   -0.840700
     12          6           0       -0.841903    2.230206    1.769435
     13          6           0       -1.319530    3.521492    1.963469
     14          6           0       -1.635384    4.315066    0.867443
     15          6           0       -1.471868    3.811383   -0.419163
     16          6           0       -0.997812    2.515491   -0.595778
     17          1           0        2.103542   -0.450161    2.706465
     18          1           0       -0.027480   -0.919164    2.069923
     19          1           0        0.574114    0.280650   -0.491747
     20          1           0       -2.900510    0.425201    0.785599
     21          1           0       -4.640429   -1.201728    0.138120
     22          1           0       -4.033432   -3.229869   -1.151817
     23          1           0       -1.664778   -3.628160   -1.778858
     24          1           0        0.078576   -2.001936   -1.119530
     25          1           0       -0.594169    1.616016    2.627525
     26          1           0       -1.442494    3.904197    2.969839
     27          1           0       -2.005164    5.324623    1.003757
     28          1           0       -1.713205    4.425824   -1.277764
     29         53           0       -0.784582    1.832013   -2.598147
 ---------------------------------------------------------------------
                    Distance matrix (angstroms):
                    1          2          3          4          5
     1  C    0.000000
     2  N    1.347680   0.000000
     3  O    1.219309   2.270402   0.000000
     4  C    2.452277   1.457301   2.813700   0.000000
     5  C    3.667977   2.420362   4.224872   1.522017   0.000000
     6  C    3.197408   2.481935   3.288835   1.522977   2.538787
     7  C    4.667964   3.345442   5.303378   2.549532   1.393005
     8  C    5.868422   4.528905   6.564482   3.826081   2.416439
     9  C    6.230585   4.954349   6.918085   4.316204   2.794925
    10  C    5.520283   4.381490   6.130211   3.799411   2.418786
    11  C    4.224074   3.144136   4.758549   2.511430   1.396131
    12  C    3.372833   2.837117   3.605920   2.539022   3.502890
    13  C    4.622476   4.219043   4.678458   3.826743   4.693987
    14  C    5.511290   5.081497   5.357534   4.335939   5.108009
    15  C    5.415585   4.902350   5.155855   3.836347   4.510009
    16  C    4.390982   3.771541   4.204188   2.550363   3.249432
    17  H    1.098962   2.047733   2.032882   3.399447   4.425214
    18  H    2.037554   1.009963   3.153102   2.140333   2.539853
    19  H    2.583701   2.051015   2.552113   1.093795   2.135735
    20  H    4.764455   3.513059   5.360306   2.764711   2.152271
    21  H    6.713363   5.368395   7.430865   4.695815   3.395836
    22  H    7.272086   6.001205   7.982213   5.400246   3.879006
    23  H    6.166351   5.147226   6.738670   4.657498   3.399062
    24  H    3.943838   3.151333   4.339974   2.689543   2.149121
    25  H    2.923555   2.449068   3.446467   2.722894   3.650914
    26  H    5.124984   4.825419   5.257130   4.684167   5.534049
    27  H    6.510113   6.135179   6.310404   5.419660   6.154971
    28  H    6.362295   5.867008   6.001574   4.700469   5.257364
    29  I    5.374688   4.757751   5.050730   3.344171   3.569440
                    6          7          8          9         10
     6  C    0.000000
     7  C    2.927573   0.000000
     8  C    4.303021   1.394011   0.000000
     9  C    5.135512   2.414091   1.390771   0.000000
    10  C    4.924721   2.784055   2.408973   1.394193   0.000000
    11  C    3.784569   2.407229   2.778730   2.410483   1.389664
    12  C    1.395646   3.579135   4.933116   5.947071   5.902537
    13  C    2.431427   4.538754   5.804894   6.947982   7.052210
    14  C    2.813295   4.923282   6.112330   7.237102   7.366214
    15  C    2.434944   4.477201   5.622857   6.596479   6.620683
    16  C    1.397151   3.495347   4.713272   5.530229   5.379229
    17  H    4.150883   5.336405   6.447684   6.771330   6.077954
    18  H    3.125158   3.213769   4.231227   4.652406   4.212790
    19  H    2.127566   3.362938   4.514192   4.768462   3.997284
    20  H    2.585078   1.085015   2.149231   3.394333   3.869021
    21  H    4.929354   2.148386   1.084122   2.150009   3.393278
    22  H    6.188770   3.397006   2.150266   1.084091   2.152859
    23  H    5.875278   3.868145   3.392998   2.153522   1.084113
    24  H    4.105139   3.389678   3.864737   3.395538   2.149937
    25  H    2.140454   3.767744   5.071033   6.034967   5.963338
    26  H    3.406755   5.290722   6.503094   7.699206   7.870409
    27  H    3.897020   5.874386   6.989593   8.161912   8.368703
    28  H    3.412524   5.199571   6.214928   7.130526   7.174870
    29  I    3.093156   4.082990   4.935371   5.303813   4.919496
                   11         12         13         14         15
    11  C    0.000000
    12  C    4.829778   0.000000
    13  C    6.054206   1.390394   0.000000
    14  C    6.415828   2.406209   1.389531   0.000000
    15  C    5.682358   2.772533   2.405032   1.391326   0.000000
    16  C    4.354469   2.387452   2.768625   2.405407   1.391136
    17  H    4.884626   4.091215   5.295611   6.330005   6.380742
    18  H    3.188909   3.266819   4.626030   5.606111   5.537137
    19  H    2.632388   3.304363   4.485201   4.796435   4.081346
    20  H    3.393505   2.909268   3.670680   4.091246   3.867648
    21  H    3.862841   5.372910   6.055500   6.324336   5.956645
    22  H    3.393298   6.966490   7.915248   8.170318   7.528454
    23  H    2.146487   6.898403   8.077235   8.372491   7.565235
    24  H    1.086022   5.206191   6.478259   6.840339   6.057150
    25  H    4.903922   1.083937   2.144285   3.386279   3.856462
    26  H    6.903513   2.145676   1.083681   2.150834   3.390400
    27  H    7.464318   3.393355   2.154628   1.083755   2.144528
    28  H    6.318358   3.855558   3.387977   2.149474   1.083041
    29  I    4.067263   4.386071   4.893756   4.347382   3.022952
                   16         17         18         19         20
    16  C    0.000000
    17  H    5.414637   0.000000
    18  H    4.454701   2.272973   0.000000
    19  H    2.734280   3.619640   2.891993   0.000000
    20  H    3.146073   5.431070   3.422149   3.704797   0.000000
    21  H    5.255947   7.255508   5.009092   5.457622   2.468490
    22  H    6.521758   7.763734   5.636188   5.830001   4.289129
    23  H    6.291977   6.664686   4.983224   4.684879   4.953101
    24  H    4.673336   4.598557   3.369904   2.418650   4.288993
    25  H    3.370707   3.398965   2.656914   3.588585   3.182757
    26  H    3.852255   5.621759   5.106557   5.401794   4.358914
    27  H    3.385926   7.288951   6.635723   5.859255   4.985336
    28  H    2.150875   7.363210   6.528214   4.799179   4.655335
    29  I    2.126521   6.456662   5.471111   2.947830   4.231549
                   21         22         23         24         25
    21  H    0.000000
    22  H    2.479060   0.000000
    23  H    4.291489   2.482406   0.000000
    24  H    4.948841   4.291558   2.473581   0.000000
    25  H    5.523499   7.042340   6.932806   5.251912   0.000000
    26  H    6.657018   8.636892   8.907072   7.342956   2.464266
    27  H    7.091347   9.052055   9.381425   7.907515   4.287341
    28  H    6.499439   8.000559   8.069703   6.674700   4.939488
    29  I    5.617677   6.186238   5.591017   4.198871   5.233599
                   26         27         28         29
    26  H    0.000000
    27  H    2.489917   0.000000
    28  H    4.288066   2.469497   0.000000
    29  I    5.977396   5.163512   3.055095   0.000000
 Symmetry turned off by external request.
 Stoichiometry    C14H12INO
 Framework group  C1[X(C14H12INO)]
 Deg. of freedom    81
 Full point group                 C1      NOp   1
 Rotational constants (GHZ):           0.3466268           0.3101632           0.2331978
 General basis read from cards:  (5D, 7F)
 ======================================================================================================
                                       Pseudopotential Parameters
 ======================================================================================================
  Center     Atomic      Valence      Angular      Power
  Number     Number     Electrons     Momentum     of R      Exponent        Coefficient   SO-Coeffient
 ======================================================================================================
    1          6
                                   No pseudopotential on this center.
    2          7
                                   No pseudopotential on this center.
    3          8
                                   No pseudopotential on this center.
    4          6
                                   No pseudopotential on this center.
    5          6
                                   No pseudopotential on this center.
    6          6
                                   No pseudopotential on this center.
    7          6
                                   No pseudopotential on this center.
    8          6
                                   No pseudopotential on this center.
    9          6
                                   No pseudopotential on this center.
   10          6
                                   No pseudopotential on this center.
   11          6
                                   No pseudopotential on this center.
   12          6
                                   No pseudopotential on this center.
   13          6
                                   No pseudopotential on this center.
   14          6
                                   No pseudopotential on this center.
   15          6
                                   No pseudopotential on this center.
   16          6
                                   No pseudopotential on this center.
   17          1
                                   No pseudopotential on this center.
   18          1
                                   No pseudopotential on this center.
   19          1
                                   No pseudopotential on this center.
   20          1
                                   No pseudopotential on this center.
   21          1
                                   No pseudopotential on this center.
   22          1
                                   No pseudopotential on this center.
   23          1
                                   No pseudopotential on this center.
   24          1
                                   No pseudopotential on this center.
   25          1
                                   No pseudopotential on this center.
   26          1
                                   No pseudopotential on this center.
   27          1
                                   No pseudopotential on this center.
   28          1
                                   No pseudopotential on this center.
   29         53            7
                                      F and up 
                                                     0        1.0715702       -0.07476210    0.00000000
                                                     1       44.1936028      -30.08112240    0.00000000
                                                     2       12.9367609      -75.37227210    0.00000000
                                                     2        3.1956412      -22.05637580    0.00000000
                                                     2        0.8589806       -1.69795850    0.00000000
                                      S - F
                                                     0      127.9202670        2.93800360    0.00000000
                                                     1       78.6211465       41.24712670    0.00000000
                                                     2       36.5146237      287.86800950    0.00000000
                                                     2        9.9065681      114.37585060    0.00000000
                                                     2        1.9420086       37.65477140    0.00000000
                                      P - F
                                                     0       13.0035304        2.22226300    0.00000000
                                                     1       76.0331404       39.40908310    0.00000000
                                                     2       24.1961684      177.40750020    0.00000000
                                                     2        6.4053433       77.98894620    0.00000000
                                                     2        1.5851786       25.75476410    0.00000000
                                      D - F
                                                     0       40.4278108        7.05243600    0.00000000
                                                     1       28.9084375       33.30416350    0.00000000
                                                     2       15.6268936      186.94538750    0.00000000
                                                     2        4.1442856       71.96883610    0.00000000
                                                     2        0.9377235        9.36306570    0.00000000
 ======================================================================================================
   396 basis functions,   648 primitive gaussians,   412 cartesian basis functions
    59 alpha electrons       59 beta electrons
       nuclear repulsion energy      1094.6590174361 Hartrees.
 NAtoms=   29 NActive=   29 NUniq=   29 SFac= 1.00D+00 NAtFMM=   60 NAOKFM=F Big=F
 Integral buffers will be    131072 words long.
 Raffenetti 2 integral format.
 Two-electron integral symmetry is turned off.
 ------------------------------------------------------------------------------
 Polarizable Continuum Model (PCM)
 =================================
 Model                : PCM.
 Atomic radii         : UFF (Universal Force Field).
 Polarization charges : Total charges.
 Charge compensation  : None.
 Solution method      : On-the-fly selection.
 Cavity type          : Scaled VdW (van der Waals Surface) (Alpha=1.100).
 Cavity algorithm     : GePol (No added spheres)
                        Default sphere list used, NSphG=   29.
                        Lebedev-Laikov grids with approx.  5.0 points / Ang**2.
                        Smoothing algorithm: York/Karplus (Gamma=1.0000).
                        Polarization charges: spherical gaussians, with
                                              point-specific exponents (IZeta= 3).
                        Self-potential: point-specific (ISelfS= 7).
                        Self-field    : sphere-specific E.n sum rule (ISelfD= 2).
 1st derivatives      : Analytical E(r).r(x)/FMM algorithm (CHGder, D1EAlg=3).
                        Cavity 1st derivative terms included.
 Solvent              : DiMethylSulfoxide, Eps=  46.826000 Eps(inf)=   2.007889
 ------------------------------------------------------------------------------
 One-electron integrals computed using PRISM.
   1 Symmetry operations used in ECPInt.
 ECPInt:  NShTT=    9316 NPrTT=   38001 LenC2=    8734 LenP2D=   24052.
 LDataN:  DoStor=T MaxTD1= 5 Len=  102
 NBasis=   396 RedAO= T EigKep=  1.21D-06  NBF=   396
 NBsUse=   395 1.00D-06 EigRej=  7.10D-07 NBFU=   395
 ExpMin= 4.38D-02 ExpMax= 8.59D+03 ExpMxC= 1.30D+03 IAcc=3 IRadAn=         7 AccDes= 0.00D+00
 Harris functional with IExCor= 1009 and IRadAn=       7 diagonalized for initial guess.
 HarFok:  IExCor= 1009 AccDes= 0.00D+00 IRadAn=         7 IDoV= 1 UseB2=F ITyADJ=14
 ICtDFT=  3500011 ScaDFX=  1.000000  1.000000  1.000000  1.000000
 FoFCou: FMM=F IPFlag=           0 FMFlag=      100000 FMFlg1=           0
         NFxFlg=           0 DoJE=T BraDBF=F KetDBF=T FulRan=T
         wScrn=  0.000000 ICntrl=       500 IOpCl=  0 I1Cent=   200000004 NGrid=           0
         NMat0=    1 NMatS0=      1 NMatT0=    0 NMatD0=    1 NMtDS0=    0 NMtDT0=    0
 Symmetry not used in FoFCou.
 Requested convergence on RMS density matrix=1.00D-08 within 128 cycles.
 Requested convergence on MAX density matrix=1.00D-06.
 Requested convergence on             energy=1.00D-06.
 No special actions if energy rises.
 Inv3:  Mode=1 IEnd=    16893387.
 Iteration    1 A*A^-1 deviation from unit magnitude is 7.55D-15 for    273.
 Iteration    1 A*A^-1 deviation from orthogonality  is 2.92D-15 for    435    415.
 Iteration    1 A^-1*A deviation from unit magnitude is 7.55D-15 for    865.
 Iteration    1 A^-1*A deviation from orthogonality  is 2.11D-15 for   2360   1643.
 Error on total polarization charges =  0.01893
 SCF Done:  E(RM062X) =  -681.933089350     A.U. after   16 cycles
            NFock= 16  Conv=0.48D-08     -V/T= 2.0162

 **********************************************************************

            Population analysis using the SCF density.

 **********************************************************************

 Alpha  occ. eigenvalues --  -19.61056 -14.78871 -10.65420 -10.60789 -10.60416
 Alpha  occ. eigenvalues --  -10.57638 -10.56647 -10.56375 -10.55827 -10.55765
 Alpha  occ. eigenvalues --  -10.55623 -10.55383 -10.55372 -10.55273 -10.55237
 Alpha  occ. eigenvalues --  -10.55157  -1.17910  -1.05952  -0.98705  -0.97428
 Alpha  occ. eigenvalues --   -0.90145  -0.86927  -0.85916  -0.85324  -0.79869
 Alpha  occ. eigenvalues --   -0.75891  -0.71719  -0.70338  -0.69279  -0.68650
 Alpha  occ. eigenvalues --   -0.66939  -0.63512  -0.60300  -0.58811  -0.57148
 Alpha  occ. eigenvalues --   -0.54712  -0.53615  -0.53252  -0.52291  -0.51347
 Alpha  occ. eigenvalues --   -0.50417  -0.49906  -0.48896  -0.48067  -0.46653
 Alpha  occ. eigenvalues --   -0.45750  -0.44563  -0.42973  -0.41356  -0.40960
 Alpha  occ. eigenvalues --   -0.39430  -0.36081  -0.35596  -0.34604  -0.32496
 Alpha  occ. eigenvalues --   -0.31872  -0.31619  -0.30766  -0.29428
 Alpha virt. eigenvalues --   -0.00772  -0.00484   0.00131   0.00691   0.01156
 Alpha virt. eigenvalues --    0.01349   0.02159   0.02479   0.02667   0.03709
 Alpha virt. eigenvalues --    0.03924   0.04284   0.04545   0.05188   0.05536
 Alpha virt. eigenvalues --    0.06003   0.06427   0.06939   0.07632   0.07792
 Alpha virt. eigenvalues --    0.08653   0.09043   0.09422   0.10307   0.10762
 Alpha virt. eigenvalues --    0.11387   0.12107   0.12388   0.12749   0.13435
 Alpha virt. eigenvalues --    0.13846   0.14267   0.14761   0.14945   0.15212
 Alpha virt. eigenvalues --    0.15711   0.16100   0.16593   0.17403   0.17501
 Alpha virt. eigenvalues --    0.17804   0.18181   0.18525   0.18944   0.19230
 Alpha virt. eigenvalues --    0.19506   0.19821   0.20568   0.20903   0.21051
 Alpha virt. eigenvalues --    0.21377   0.22025   0.22261   0.22472   0.22728
 Alpha virt. eigenvalues --    0.23180   0.23617   0.23717   0.23914   0.24008
 Alpha virt. eigenvalues --    0.24568   0.24783   0.24888   0.25469   0.25969
 Alpha virt. eigenvalues --    0.26310   0.26465   0.27041   0.27427   0.27558
 Alpha virt. eigenvalues --    0.28538   0.28712   0.29238   0.29579   0.30049
 Alpha virt. eigenvalues --    0.30607   0.31269   0.32316   0.32998   0.33253
 Alpha virt. eigenvalues --    0.33784   0.34150   0.34360   0.35315   0.36155
 Alpha virt. eigenvalues --    0.36855   0.37199   0.38658   0.39074   0.39903
 Alpha virt. eigenvalues --    0.40483   0.40852   0.41762   0.44402   0.46152
 Alpha virt. eigenvalues --    0.47552   0.49123   0.49980   0.50954   0.53668
 Alpha virt. eigenvalues --    0.54594   0.55347   0.56145   0.57086   0.57337
 Alpha virt. eigenvalues --    0.57464   0.58031   0.58099   0.58798   0.59126
 Alpha virt. eigenvalues --    0.59899   0.60366   0.61429   0.62120   0.62666
 Alpha virt. eigenvalues --    0.64062   0.65140   0.65737   0.66483   0.67055
 Alpha virt. eigenvalues --    0.67823   0.68521   0.69306   0.69521   0.70648
 Alpha virt. eigenvalues --    0.71096   0.71362   0.72856   0.73529   0.73883
 Alpha virt. eigenvalues --    0.74536   0.74875   0.75225   0.75383   0.76018
 Alpha virt. eigenvalues --    0.76847   0.78267   0.78643   0.78952   0.79484
 Alpha virt. eigenvalues --    0.80014   0.81060   0.82867   0.83620   0.85673
 Alpha virt. eigenvalues --    0.86676   0.87035   0.87751   0.87782   0.88996
 Alpha virt. eigenvalues --    0.89699   0.90102   0.90467   0.91067   0.91972
 Alpha virt. eigenvalues --    0.93305   0.94006   0.95095   0.97053   0.97556
 Alpha virt. eigenvalues --    0.99535   1.00131   1.01871   1.03535   1.03626
 Alpha virt. eigenvalues --    1.06026   1.06428   1.08317   1.08865   1.09524
 Alpha virt. eigenvalues --    1.11012   1.13853   1.15711   1.16742   1.17909
 Alpha virt. eigenvalues --    1.22057   1.23184   1.23703   1.24390   1.25362
 Alpha virt. eigenvalues --    1.26669   1.28110   1.28478   1.29279   1.31478
 Alpha virt. eigenvalues --    1.32368   1.35040   1.37507   1.38989   1.41814
 Alpha virt. eigenvalues --    1.43313   1.43780   1.47260   1.50373   1.52587
 Alpha virt. eigenvalues --    1.54173   1.55665   1.56461   1.58409   1.58739
 Alpha virt. eigenvalues --    1.60069   1.62329   1.63801   1.66293   1.67169
 Alpha virt. eigenvalues --    1.69390   1.72422   1.76915   1.78414   1.80029
 Alpha virt. eigenvalues --    1.81029   1.81495   1.82778   1.84593   1.85264
 Alpha virt. eigenvalues --    1.87240   1.87706   1.89639   1.90800   1.92079
 Alpha virt. eigenvalues --    1.93945   1.95828   1.96345   1.96914   1.98220
 Alpha virt. eigenvalues --    2.00141   2.00970   2.01767   2.03010   2.03360
 Alpha virt. eigenvalues --    2.05275   2.06257   2.12660   2.17829   2.22192
 Alpha virt. eigenvalues --    2.23826   2.25845   2.29578   2.30416   2.31493
 Alpha virt. eigenvalues --    2.32187   2.33956   2.35204   2.35289   2.36426
 Alpha virt. eigenvalues --    2.36846   2.40182   2.44712   2.45531   2.46737
 Alpha virt. eigenvalues --    2.49921   2.50605   2.54113   2.57400   2.63236
 Alpha virt. eigenvalues --    2.67364   2.69867   2.72949   2.73670   2.75388
 Alpha virt. eigenvalues --    2.77147   2.78458   2.82176   2.83229   2.83885
 Alpha virt. eigenvalues --    2.84714   2.88724   2.89690   2.91190   2.93213
 Alpha virt. eigenvalues --    2.94504   2.96715   2.98937   3.00029   3.00475
 Alpha virt. eigenvalues --    3.03631   3.05183   3.09127   3.13665   3.14429
 Alpha virt. eigenvalues --    3.20117   3.22915   3.26448   3.31220   3.34425
 Alpha virt. eigenvalues --    3.36191   3.36582   3.37003   3.37048   3.38731
 Alpha virt. eigenvalues --    3.40598   3.41309   3.41533   3.44376   3.44924
 Alpha virt. eigenvalues --    3.49729   3.59045   3.61306   3.62930   3.64852
 Alpha virt. eigenvalues --    3.68111   3.71013   3.71425   3.72917   3.92454
 Alpha virt. eigenvalues --    3.96118   3.98583   4.03708   4.06313   4.07032
 Alpha virt. eigenvalues --    4.14226   4.36945   4.59761   4.80440   4.81402
 Alpha virt. eigenvalues --    4.96696   5.17346   5.30654   5.83150  12.87462
 Alpha virt. eigenvalues --   23.41832  23.46667  23.84597  23.91738  23.92716
 Alpha virt. eigenvalues --   23.93295  23.95857  23.97148  24.10570  24.11555
 Alpha virt. eigenvalues --   24.12296  24.12729  24.21377  24.22533  35.61864
 Alpha virt. eigenvalues --   50.08016
          Condensed to atoms (all electrons):
               1          2          3          4          5          6
     1  C    5.110336   0.142952   0.462475  -0.091293  -0.584143   0.350711
     2  N    0.142952   8.069922  -0.203285  -0.468136  -0.947455  -0.439228
     3  O    0.462475  -0.203285   8.009937   0.137769   0.115169  -0.053367
     4  C   -0.091293  -0.468136   0.137769  16.939959  -6.634567   3.228606
     5  C   -0.584143  -0.947455   0.115169  -6.634567  26.648357  -6.065427
     6  C    0.350711  -0.439228  -0.053367   3.228606  -6.065427  19.520492
     7  C   -0.017743   0.782336  -0.062363  -0.959033  -7.476750   0.707060
     8  C   -0.022758   0.043149  -0.000520   0.481567   0.262911  -0.003052
     9  C   -0.005925   0.041478  -0.001003  -0.937577  -2.145020  -0.147574
    10  C   -0.032145   0.054431  -0.006802  -1.457939   2.510288  -0.564371
    11  C    0.033496  -0.172534   0.023022  -0.253645  -2.416974  -1.008969
    12  C    0.109623   1.337494  -0.163488  -2.296914  -3.833399  -1.529632
    13  C    0.026355  -0.170696   0.033308   1.032116  -0.339973  -0.006775
    14  C   -0.000784   0.006311   0.003993  -0.543635   0.050536  -0.529963
    15  C    0.048129  -0.102009   0.015476   0.381796  -0.060713  -0.453951
    16  C   -0.100687  -0.826454   0.122097  -2.550550   6.219582  -7.789545
    17  H    0.440562  -0.201039  -0.049114   0.055950   0.007046   0.025462
    18  H   -0.028279   0.185065   0.001346   0.052988   0.164844   0.042736
    19  H    0.048508  -0.013197   0.001566   0.548809  -0.384019   0.186532
    20  H    0.000670  -0.002935   0.000069   0.036140   0.126045   0.018714
    21  H    0.000075   0.000438  -0.000000   0.007525  -0.004057   0.002213
    22  H   -0.000014   0.000006   0.000000   0.004373   0.069704   0.000843
    23  H    0.000114   0.000427  -0.000001   0.003946  -0.040664   0.000236
    24  H    0.000118   0.003933  -0.000253   0.068495   0.041628   0.010258
    25  H    0.012805   0.031064   0.003581   0.030520  -0.059712   0.071880
    26  H    0.000006   0.000544  -0.000057  -0.008461  -0.000098  -0.002456
    27  H    0.000023  -0.000102  -0.000000   0.010097   0.000211   0.071002
    28  H    0.000017   0.000215  -0.000006   0.002869  -0.001743   0.032757
    29  I   -0.000508   0.010494  -0.002539   0.147515  -0.004875   0.065044
               7          8          9         10         11         12
     1  C   -0.017743  -0.022758  -0.005925  -0.032145   0.033496   0.109623
     2  N    0.782336   0.043149   0.041478   0.054431  -0.172534   1.337494
     3  O   -0.062363  -0.000520  -0.001003  -0.006802   0.023022  -0.163488
     4  C   -0.959033   0.481567  -0.937577  -1.457939  -0.253645  -2.296914
     5  C   -7.476750   0.262911  -2.145020   2.510288  -2.416974  -3.833399
     6  C    0.707060  -0.003052  -0.147574  -0.564371  -1.008969  -1.529632
     7  C   24.569637  -6.061716   2.285222  -1.169961  -4.352837   2.516065
     8  C   -6.061716  15.529935  -1.453194   2.008969  -4.103984   0.248200
     9  C    2.285222  -1.453194   7.579841  -0.520763   1.400573   0.142245
    10  C   -1.169961   2.008969  -0.520763   9.478793  -3.882851  -0.237880
    11  C   -4.352837  -4.103984   1.400573  -3.882851  20.005461  -0.325987
    12  C    2.516065   0.248200   0.142245  -0.237880  -0.325987  26.926393
    13  C    0.077291   0.047106  -0.012622   0.029499  -0.059290  -5.410661
    14  C    0.041173   0.042959   0.005343  -0.014971  -0.044043   1.352945
    15  C   -0.883309  -0.087541  -0.088442   0.046961   0.097551  -2.299258
    16  C   -3.378959  -0.383517  -0.249392   0.153829   0.409295 -10.496144
    17  H   -0.014209  -0.001580   0.000161  -0.000908   0.008427  -0.013742
    18  H   -0.103982  -0.002643  -0.003882  -0.004131   0.023234  -0.084467
    19  H    0.077449  -0.008052   0.002459  -0.013103  -0.009742   0.050647
    20  H    0.185553  -0.086988  -0.026920  -0.012517   0.025568  -0.028042
    21  H   -0.011007   0.268253   0.079037  -0.036144   0.022608   0.002219
    22  H   -0.120247   0.131627   0.213647   0.130429  -0.099016  -0.000267
    23  H    0.034222  -0.057767   0.104992   0.208944   0.073934   0.000167
    24  H   -0.031316   0.012307  -0.027405   0.029615   0.215516   0.002037
    25  H   -0.008688   0.004334  -0.000813   0.000133   0.002911   0.329763
    26  H    0.002326   0.000707   0.000033  -0.000012  -0.000259  -0.018028
    27  H   -0.001526   0.000044  -0.000037   0.000021   0.000161  -0.080197
    28  H    0.006948  -0.000026   0.000218  -0.000147  -0.000858  -0.000475
    29  I    0.002106   0.036055  -0.016753   0.002042   0.154544   0.059568
              13         14         15         16         17         18
     1  C    0.026355  -0.000784   0.048129  -0.100687   0.440562  -0.028279
     2  N   -0.170696   0.006311  -0.102009  -0.826454  -0.201039   0.185065
     3  O    0.033308   0.003993   0.015476   0.122097  -0.049114   0.001346
     4  C    1.032116  -0.543635   0.381796  -2.550550   0.055950   0.052988
     5  C   -0.339973   0.050536  -0.060713   6.219582   0.007046   0.164844
     6  C   -0.006775  -0.529963  -0.453951  -7.789545   0.025462   0.042736
     7  C    0.077291   0.041173  -0.883309  -3.378959  -0.014209  -0.103982
     8  C    0.047106   0.042959  -0.087541  -0.383517  -0.001580  -0.002643
     9  C   -0.012622   0.005343  -0.088442  -0.249392   0.000161  -0.003882
    10  C    0.029499  -0.014971   0.046961   0.153829  -0.000908  -0.004131
    11  C   -0.059290  -0.044043   0.097551   0.409295   0.008427   0.023234
    12  C   -5.410661   1.352945  -2.299258 -10.496144  -0.013742  -0.084467
    13  C    9.588110  -0.423831   0.651829   1.218498   0.000506   0.006105
    14  C   -0.423831   6.677544  -0.193817  -0.562531   0.000553   0.000464
    15  C    0.651829  -0.193817  10.359063  -1.644856  -0.000773   0.002942
    16  C    1.218498  -0.562531  -1.644856  26.223502   0.008528   0.039540
    17  H    0.000506   0.000553  -0.000773   0.008528   0.498846   0.009015
    18  H    0.006105   0.000464   0.002942   0.039540   0.009015   0.295572
    19  H   -0.018690   0.000677  -0.003886  -0.148096   0.000141  -0.000953
    20  H    0.008043   0.001386   0.012839   0.053815   0.000001   0.000118
    21  H    0.000465   0.000042  -0.001124  -0.002452   0.000000   0.000006
    22  H    0.000031  -0.000010   0.000024   0.000011   0.000000  -0.000004
    23  H    0.000016   0.000000  -0.000036  -0.000346   0.000000   0.000000
    24  H    0.000745   0.000093  -0.000256  -0.000498   0.000006   0.000399
    25  H   -0.051017  -0.016590   0.028888  -0.044535  -0.000159  -0.003740
    26  H    0.298494   0.071974  -0.029311   0.016506  -0.000004  -0.000007
    27  H    0.086152   0.240304   0.107381  -0.102719  -0.000000   0.000001
    28  H   -0.010649   0.046915   0.349470  -0.087627   0.000000  -0.000001
    29  I    0.016926   0.011648  -0.473494   0.210831  -0.000001  -0.000125
              19         20         21         22         23         24
     1  C    0.048508   0.000670   0.000075  -0.000014   0.000114   0.000118
     2  N   -0.013197  -0.002935   0.000438   0.000006   0.000427   0.003933
     3  O    0.001566   0.000069  -0.000000   0.000000  -0.000001  -0.000253
     4  C    0.548809   0.036140   0.007525   0.004373   0.003946   0.068495
     5  C   -0.384019   0.126045  -0.004057   0.069704  -0.040664   0.041628
     6  C    0.186532   0.018714   0.002213   0.000843   0.000236   0.010258
     7  C    0.077449   0.185553  -0.011007  -0.120247   0.034222  -0.031316
     8  C   -0.008052  -0.086988   0.268253   0.131627  -0.057767   0.012307
     9  C    0.002459  -0.026920   0.079037   0.213647   0.104992  -0.027405
    10  C   -0.013103  -0.012517  -0.036144   0.130429   0.208944   0.029615
    11  C   -0.009742   0.025568   0.022608  -0.099016   0.073934   0.215516
    12  C    0.050647  -0.028042   0.002219  -0.000267   0.000167   0.002037
    13  C   -0.018690   0.008043   0.000465   0.000031   0.000016   0.000745
    14  C    0.000677   0.001386   0.000042  -0.000010   0.000000   0.000093
    15  C   -0.003886   0.012839  -0.001124   0.000024  -0.000036  -0.000256
    16  C   -0.148096   0.053815  -0.002452   0.000011  -0.000346  -0.000498
    17  H    0.000141   0.000001   0.000000   0.000000   0.000000   0.000006
    18  H   -0.000953   0.000118   0.000006  -0.000004   0.000000   0.000399
    19  H    0.368021  -0.000479   0.000019  -0.000002   0.000007   0.001098
    20  H   -0.000479   0.395765  -0.003935  -0.000257   0.000057  -0.000150
    21  H    0.000019  -0.003935   0.407349  -0.004967  -0.000152   0.000058
    22  H   -0.000002  -0.000257  -0.004967   0.407426  -0.004956  -0.000169
    23  H    0.000007   0.000057  -0.000152  -0.004956   0.407281  -0.004128
    24  H    0.001098  -0.000150   0.000058  -0.000169  -0.004128   0.401565
    25  H   -0.000299  -0.000119   0.000000   0.000000  -0.000000   0.000012
    26  H    0.000023  -0.000048   0.000000   0.000000  -0.000000   0.000000
    27  H   -0.000002  -0.000012  -0.000000   0.000000  -0.000000   0.000000
    28  H   -0.000009  -0.000053   0.000000  -0.000000  -0.000000  -0.000000
    29  I   -0.000421   0.001530  -0.000100  -0.000003  -0.000066  -0.001900
              25         26         27         28         29
     1  C    0.012805   0.000006   0.000023   0.000017  -0.000508
     2  N    0.031064   0.000544  -0.000102   0.000215   0.010494
     3  O    0.003581  -0.000057  -0.000000  -0.000006  -0.002539
     4  C    0.030520  -0.008461   0.010097   0.002869   0.147515
     5  C   -0.059712  -0.000098   0.000211  -0.001743  -0.004875
     6  C    0.071880  -0.002456   0.071002   0.032757   0.065044
     7  C   -0.008688   0.002326  -0.001526   0.006948   0.002106
     8  C    0.004334   0.000707   0.000044  -0.000026   0.036055
     9  C   -0.000813   0.000033  -0.000037   0.000218  -0.016753
    10  C    0.000133  -0.000012   0.000021  -0.000147   0.002042
    11  C    0.002911  -0.000259   0.000161  -0.000858   0.154544
    12  C    0.329763  -0.018028  -0.080197  -0.000475   0.059568
    13  C   -0.051017   0.298494   0.086152  -0.010649   0.016926
    14  C   -0.016590   0.071974   0.240304   0.046915   0.011648
    15  C    0.028888  -0.029311   0.107381   0.349470  -0.473494
    16  C   -0.044535   0.016506  -0.102719  -0.087627   0.210831
    17  H   -0.000159  -0.000004  -0.000000   0.000000  -0.000001
    18  H   -0.003740  -0.000007   0.000001  -0.000001  -0.000125
    19  H   -0.000299   0.000023  -0.000002  -0.000009  -0.000421
    20  H   -0.000119  -0.000048  -0.000012  -0.000053   0.001530
    21  H    0.000000   0.000000  -0.000000   0.000000  -0.000100
    22  H    0.000000   0.000000   0.000000  -0.000000  -0.000003
    23  H   -0.000000  -0.000000  -0.000000  -0.000000  -0.000066
    24  H    0.000012   0.000000   0.000000  -0.000000  -0.001900
    25  H    0.400877  -0.003711  -0.000154   0.000026  -0.000505
    26  H   -0.003711   0.402416  -0.004867  -0.000163   0.000064
    27  H   -0.000154  -0.004867   0.403142  -0.004859  -0.000193
    28  H    0.000026  -0.000163  -0.004859   0.394186  -0.004961
    29  I   -0.000505   0.000064  -0.000193  -0.004961   6.504695
 Mulliken charges:
               1
     1  C    0.097302
     2  N   -0.163189
     3  O   -0.387010
     4  C   -0.969287
     5  C    0.783269
     6  C    0.259763
     7  C   -0.633742
     8  C   -0.844782
     9  C   -0.217928
    10  C   -0.699311
    11  C    0.234688
    12  C   -0.258783
    13  C   -0.617392
    14  C   -0.224685
    15  C    0.220427
    16  C   -0.307123
    17  H    0.226323
    18  H    0.407838
    19  H    0.314993
    20  H    0.296140
    21  H    0.273632
    22  H    0.271792
    23  H    0.273772
    24  H    0.278196
    25  H    0.273245
    26  H    0.274387
    27  H    0.276129
    28  H    0.277954
    29  I    0.283382
 Sum of Mulliken charges =  -0.00000
 Mulliken charges with hydrogens summed into heavy atoms:
               1
     1  C    0.323626
     2  N    0.244649
     3  O   -0.387010
     4  C   -0.654295
     5  C    0.783269
     6  C    0.259763
     7  C   -0.337602
     8  C   -0.571150
     9  C    0.053864
    10  C   -0.425539
    11  C    0.512884
    12  C    0.014462
    13  C   -0.343005
    14  C    0.051444
    15  C    0.498382
    16  C   -0.307123
    29  I    0.283382
 Electronic spatial extent (au):  <R**2>=           4567.4155
 Charge=             -0.0000 electrons
 Dipole moment (field-independent basis, Debye):
    X=             -4.3822    Y=             -2.5878    Z=              3.0596  Tot=              5.9382
 Quadrupole moment (field-independent basis, Debye-Ang):
   XX=           -119.4139   YY=           -101.8959   ZZ=           -102.9613
   XY=             -9.0470   XZ=             -3.7593   YZ=              4.0228
 Traceless Quadrupole moment (field-independent basis, Debye-Ang):
   XX=            -11.3236   YY=              6.1945   ZZ=              5.1291
   XY=             -9.0470   XZ=             -3.7593   YZ=              4.0228
 Octapole moment (field-independent basis, Debye-Ang**2):
  XXX=            275.5715  YYY=           -229.1485  ZZZ=             81.2973  XYY=             61.8338
  XXY=           -119.4669  XXZ=             15.6792  XZZ=            117.7425  YZZ=            -89.8206
  YYZ=             17.5480  XYZ=            -21.3373
 Hexadecapole moment (field-independent basis, Debye-Ang**3):
 XXXX=          -2144.7100 YYYY=          -3074.8668 ZZZZ=          -1525.3983 XXXY=            121.2854
 XXXZ=           -292.7473 YYYX=            -86.9428 YYYZ=             38.4480 ZZZX=           -263.2468
 ZZZY=            -52.9092 XXYY=           -881.5575 XXZZ=           -669.6252 YYZZ=           -799.1750
 XXYZ=            -13.2325 YYXZ=            -85.7780 ZZXY=            -11.9561
 N-N= 1.094659017436D+03 E-N=-3.770200539457D+03  KE= 6.710487349064D+02
   1 Symmetry operations used in ECPInt.
 ECPInt:  NShTT=    9316 NPrTT=   38001 LenC2=    8734 LenP2D=   24052.
 LDataN:  DoStor=T MaxTD1= 6 Len=  172
 D1PCM: PCM CHGder 1st derivatives, ID1Alg=3 FixD1E=F DoIter=F DoCFld=F I1PDM=0.
 Calling FoFJK, ICntrl=      2127 FMM=F ISym2X=0 I1Cent= 0 IOpClX= 0 NMat=1 NMatS=1 NMatT=0.
 -------------------------------------------------------------------
 Center     Atomic                   Forces (Hartrees/Bohr)
 Number     Number              X              Y              Z
 -------------------------------------------------------------------
      1        6           0.000029129   -0.000005457    0.000016914
      2        7          -0.000019567    0.000000378   -0.000000219
      3        8           0.000012427    0.000006433   -0.000001021
      4        6          -0.000018044   -0.000027060    0.000004400
      5        6           0.000004852   -0.000002713   -0.000002891
      6        6           0.000008496    0.000005116   -0.000051601
      7        6          -0.000002685    0.000003401   -0.000001347
      8        6          -0.000000306    0.000001238    0.000000731
      9        6          -0.000002400    0.000001891   -0.000004033
     10        6          -0.000004265    0.000001633    0.000005426
     11        6          -0.000000894    0.000001250    0.000003870
     12        6          -0.000005912    0.000018301    0.000026233
     13        6           0.000004544   -0.000004607   -0.000007988
     14        6           0.000007398   -0.000003606   -0.000006683
     15        6           0.000004244   -0.000002153   -0.000021374
     16        6          -0.000000633    0.000016771    0.000050019
     17        1          -0.000008783   -0.000001855    0.000000253
     18        1          -0.000009555   -0.000006972    0.000002260
     19        1          -0.000000834   -0.000001401    0.000013218
     20        1          -0.000002348    0.000000679   -0.000003640
     21        1          -0.000002785    0.000003702   -0.000002998
     22        1          -0.000002615    0.000001520    0.000000207
     23        1          -0.000002382   -0.000002511    0.000001900
     24        1          -0.000000351   -0.000003311    0.000003671
     25        1          -0.000002258   -0.000001413   -0.000006552
     26        1          -0.000000393    0.000002279   -0.000003327
     27        1           0.000004260    0.000002059   -0.000006748
     28        1           0.000007640   -0.000000588   -0.000005533
     29       53           0.000004021   -0.000003004   -0.000003147
 -------------------------------------------------------------------
 Cartesian Forces:  Max     0.000051601 RMS     0.000011264

 GradGradGradGradGradGradGradGradGradGradGradGradGradGradGradGradGradGrad
 Berny optimization.
 FormGI is forming the generalized inverse of G from B-inverse, IUseBI=4.
 Internal  Forces:  Max     0.000040156 RMS     0.000006401
 Search for a local minimum.
 Step number   1 out of a maximum of   80 on scan point     1 out of    18
 All quantities printed in internal units (Hartrees-Bohrs-Radians)
 Mixed Optimization -- En-DIIS/RFO-DIIS
 Second derivative matrix not updated -- first step.
 ITU=  0
     Eigenvalues ---    0.00475   0.00934   0.01132   0.01483   0.01512
     Eigenvalues ---    0.02145   0.02159   0.02164   0.02174   0.02179
     Eigenvalues ---    0.02181   0.02182   0.02187   0.02191   0.02195
     Eigenvalues ---    0.02197   0.02205   0.02205   0.02215   0.02216
     Eigenvalues ---    0.02222   0.02384   0.02384   0.03718   0.05744
     Eigenvalues ---    0.06810   0.13131   0.15997   0.15999   0.15999
     Eigenvalues ---    0.16000   0.16000   0.16000   0.16000   0.16000
     Eigenvalues ---    0.16000   0.16000   0.16000   0.17701   0.18496
     Eigenvalues ---    0.22000   0.22000   0.22000   0.22000   0.22001
     Eigenvalues ---    0.22491   0.23476   0.24477   0.24987   0.24987
     Eigenvalues ---    0.25000   0.30082   0.30173   0.33797   0.34378
     Eigenvalues ---    0.35276   0.35395   0.35501   0.35502   0.35505
     Eigenvalues ---    0.35523   0.35544   0.35553   0.35629   0.37304
     Eigenvalues ---    0.42412   0.42516   0.42538   0.42648   0.45979
     Eigenvalues ---    0.46421   0.46465   0.46703   0.46763   0.46905
     Eigenvalues ---    0.47179   0.47213   0.47268   0.55518   0.95690
     Eigenvalues --- 1000.000001000.000001000.000001000.000001000.00000
     Eigenvalues --- 1000.000001000.000001000.000001000.000001000.00000
     Eigenvalues --- 1000.000001000.000001000.000001000.000001000.00000
     Eigenvalues --- 1000.000001000.000001000.000001000.000001000.00000
     Eigenvalues --- 1000.000001000.000001000.000001000.000001000.00000
     Eigenvalues --- 1000.000001000.000001000.000001000.000001000.00000
     Eigenvalues --- 1000.000001000.000001000.000001000.000001000.00000
     Eigenvalues --- 1000.000001000.000001000.000001000.000001000.00000
     Eigenvalues --- 1000.000001000.000001000.000001000.000001000.00000
     Eigenvalues --- 1000.000001000.000001000.000001000.000001000.00000
     Eigenvalues --- 1000.000001000.000001000.000001000.000001000.00000
     Eigenvalues --- 1000.000001000.000001000.000001000.000001000.00000
     Eigenvalues --- 1000.000001000.000001000.000001000.000001000.00000
     Eigenvalues --- 1000.000001000.000001000.00000
 RFO step:  Lambda=-2.92138242D-08 EMin= 4.74699119D-03
 Linear search not attempted -- first point.
 Iteration  1 RMS(Cart)=  0.00020065 RMS(Int)=  0.00000001
 Iteration  2 RMS(Cart)=  0.00000003 RMS(Int)=  0.00000000
 Iteration  1 RMS(Cart)=  0.00000000 RMS(Int)=  0.00000000
 Variable       Old X    -DE/DX   Delta X   Delta X   Delta X     New X
                                 (Linear)    (Quad)   (Total)
    R1        2.54675   0.00004   0.00000   0.00007   0.00007   2.54682
    R2        2.30416   0.00002   0.00000   0.00002   0.00002   2.30418
    R3        2.07674  -0.00001   0.00000  -0.00002  -0.00002   2.07672
    R4        2.75390   0.00001   0.00000   0.00002   0.00002   2.75392
    R5        1.90855   0.00001   0.00000   0.00002   0.00002   1.90857
    R6        2.87620   0.00000   0.00000   0.00000   0.00000   2.87620
    R7        2.87801   0.00002   0.00000   0.00008   0.00008   2.87808
    R8        2.06697  -0.00001   0.00000  -0.00003  -0.00003   2.06695
    R9        2.63240   0.00000   0.00000   0.00001   0.00001   2.63241
   R10        2.63831  -0.00000   0.00000  -0.00000  -0.00000   2.63830
   R11        2.63739   0.00002   0.00000   0.00004   0.00004   2.63743
   R12        2.64023  -0.00002   0.00000  -0.00004  -0.00004   2.64020
   R13        2.63430   0.00000   0.00000   0.00000   0.00000   2.63430
   R14        2.05038  -0.00000   0.00000  -0.00001  -0.00001   2.05037
   R15        2.62818  -0.00000   0.00000  -0.00000  -0.00000   2.62818
   R16        2.04869   0.00000   0.00000   0.00000   0.00000   2.04870
   R17        2.63464  -0.00000   0.00000  -0.00001  -0.00001   2.63464
   R18        2.04863   0.00000   0.00000   0.00000   0.00000   2.04864
   R19        2.62608   0.00000   0.00000   0.00000   0.00000   2.62609
   R20        2.04868   0.00000   0.00000   0.00000   0.00000   2.04868
   R21        2.05228   0.00000   0.00000   0.00000   0.00000   2.05229
   R22        2.62746  -0.00000   0.00000  -0.00001  -0.00001   2.62746
   R23        2.04834  -0.00000   0.00000  -0.00001  -0.00001   2.04833
   R24        2.62583   0.00000   0.00000   0.00001   0.00001   2.62584
   R25        2.04786   0.00000   0.00000   0.00000   0.00000   2.04786
   R26        2.62923  -0.00001   0.00000  -0.00001  -0.00001   2.62921
   R27        2.04800   0.00000   0.00000   0.00000   0.00000   2.04800
   R28        2.62887  -0.00001   0.00000  -0.00003  -0.00003   2.62884
   R29        2.04665   0.00000   0.00000   0.00000   0.00000   2.04665
   R30        4.01854   0.00000   0.00000   0.00002   0.00002   4.01856
    A1        2.16935   0.00001   0.00000   0.00005   0.00005   2.16940
    A2        1.97658  -0.00001   0.00000  -0.00005  -0.00005   1.97653
    A3        2.13725  -0.00000   0.00000  -0.00000  -0.00000   2.13725
    A4        2.12696   0.00001   0.00000   0.00004   0.00004   2.12700
    A5        2.07510  -0.00000   0.00000   0.00000   0.00000   2.07510
    A6        2.08090  -0.00001   0.00000  -0.00005  -0.00005   2.08085
    A7        1.89613  -0.00000   0.00000   0.00003   0.00003   1.89616
    A8        1.96792   0.00001   0.00000   0.00008   0.00008   1.96800
    A9        1.85260  -0.00001   0.00000  -0.00011  -0.00011   1.85249
   A10        1.97176   0.00001   0.00000   0.00008   0.00008   1.97184
   A11        1.89114  -0.00000   0.00000  -0.00003  -0.00003   1.89111
   A12        1.87901  -0.00000   0.00000  -0.00006  -0.00006   1.87895
   A13        2.12821   0.00001   0.00000   0.00003   0.00003   2.12824
   A14        2.07189  -0.00001   0.00000  -0.00003  -0.00003   2.07186
   A15        2.08265  -0.00000   0.00000  -0.00001  -0.00001   2.08264
   A16        2.10908   0.00000   0.00000  -0.00000  -0.00000   2.10907
   A17        2.12314   0.00001   0.00000   0.00006   0.00006   2.12319
   A18        2.05056  -0.00001   0.00000  -0.00006  -0.00006   2.05051
   A19        2.09844  -0.00000   0.00000  -0.00000  -0.00000   2.09844
   A20        2.09559   0.00000   0.00000   0.00001   0.00001   2.09560
   A21        2.08912  -0.00000   0.00000  -0.00001  -0.00001   2.08910
   A22        2.09784   0.00000   0.00000   0.00000   0.00000   2.09785
   A23        2.08894   0.00000   0.00000   0.00000   0.00000   2.08894
   A24        2.09639  -0.00000   0.00000  -0.00001  -0.00001   2.09638
   A25        2.09027  -0.00000   0.00000  -0.00001  -0.00001   2.09026
   A26        2.09686   0.00000   0.00000   0.00000   0.00000   2.09686
   A27        2.09605   0.00000   0.00000   0.00000   0.00000   2.09606
   A28        2.09381   0.00000   0.00000   0.00001   0.00001   2.09381
   A29        2.09712  -0.00000   0.00000  -0.00000  -0.00000   2.09711
   A30        2.09225  -0.00000   0.00000  -0.00000  -0.00000   2.09224
   A31        2.10335   0.00000   0.00000   0.00000   0.00000   2.10336
   A32        2.08447  -0.00000   0.00000   0.00000   0.00000   2.08447
   A33        2.09532  -0.00000   0.00000  -0.00000  -0.00000   2.09532
   A34        2.12148  -0.00000   0.00000  -0.00001  -0.00001   2.12147
   A35        2.07391  -0.00000   0.00000  -0.00003  -0.00003   2.07387
   A36        2.08780   0.00001   0.00000   0.00004   0.00004   2.08784
   A37        2.09256   0.00000   0.00000   0.00002   0.00002   2.09258
   A38        2.09042  -0.00000   0.00000  -0.00001  -0.00001   2.09041
   A39        2.10020  -0.00000   0.00000  -0.00001  -0.00001   2.10019
   A40        2.08971   0.00000   0.00000   0.00000   0.00000   2.08972
   A41        2.10640   0.00000   0.00000   0.00001   0.00001   2.10640
   A42        2.08707  -0.00000   0.00000  -0.00001  -0.00001   2.08706
   A43        2.08827  -0.00001   0.00000  -0.00005  -0.00005   2.08821
   A44        2.09616   0.00001   0.00000   0.00003   0.00003   2.09619
   A45        2.09876   0.00000   0.00000   0.00002   0.00002   2.09878
   A46        2.12377   0.00002   0.00000   0.00009   0.00009   2.12386
   A47        2.11835  -0.00001   0.00000  -0.00004  -0.00004   2.11832
   A48        2.04105  -0.00001   0.00000  -0.00006  -0.00006   2.04100
    D1        0.02982   0.00000   0.00000   0.00016   0.00016   0.02998
    D2       -3.13508  -0.00000   0.00000  -0.00015  -0.00015  -3.13523
    D3       -3.10957   0.00000   0.00000   0.00020   0.00020  -3.10937
    D4        0.00871  -0.00000   0.00000  -0.00011  -0.00011   0.00861
    D5        2.72108  -0.00001   0.00000  -0.00039  -0.00039   2.72069
    D6       -1.36254   0.00000   0.00000  -0.00020  -0.00020  -1.36274
    D7        0.69064  -0.00000   0.00000  -0.00031  -0.00031   0.69034
    D8       -0.39713  -0.00000   0.00000  -0.00008  -0.00008  -0.39721
    D9        1.80244   0.00001   0.00000   0.00011   0.00011   1.80254
   D10       -2.42757   0.00000   0.00000   0.00000   0.00000  -2.42757
   D11        1.71334   0.00001   0.00000   0.00017   0.00017   1.71350
   D12       -1.39600   0.00001   0.00000   0.00018   0.00018  -1.39582
   D13       -0.48400  -0.00000   0.00000  -0.00002  -0.00002  -0.48402
   D14        2.68985  -0.00000   0.00000  -0.00001  -0.00001   2.68984
   D15       -2.56436  -0.00000   0.00000   0.00003   0.00003  -2.56433
   D16        0.60948  -0.00000   0.00000   0.00004   0.00004   0.60953
   D17       -0.33234  -0.00001   0.00000  -0.00010  -0.00010  -0.33244
   D18        2.84077  -0.00001   0.00000   0.00000  -0.00000   2.84077
   D19        1.82593   0.00000   0.00000   0.00007   0.00007   1.82599
   D20       -1.28415   0.00000   0.00000   0.00017   0.00017  -1.28398
   D21       -2.36990   0.00000   0.00000   0.00004   0.00004  -2.36986
   D22        0.80321   0.00000   0.00000   0.00014   0.00014   0.80334
   D23       -3.11084   0.00000   0.00000   0.00002   0.00002  -3.11082
   D24        0.04061   0.00000   0.00000   0.00001   0.00001   0.04062
   D25       -0.00170   0.00000   0.00000   0.00001   0.00001  -0.00168
   D26       -3.13343   0.00000   0.00000   0.00000   0.00000  -3.13343
   D27        3.11430   0.00000   0.00000  -0.00001  -0.00001   3.11429
   D28       -0.03705   0.00000   0.00000  -0.00000  -0.00000  -0.03705
   D29        0.00410   0.00000   0.00000   0.00001   0.00001   0.00411
   D30        3.13594   0.00000   0.00000   0.00001   0.00001   3.13595
   D31       -3.11118  -0.00000   0.00000   0.00004   0.00004  -3.11114
   D32        0.03098  -0.00000   0.00000   0.00001   0.00001   0.03099
   D33        0.00017  -0.00000   0.00000  -0.00005  -0.00005   0.00011
   D34       -3.14085  -0.00000   0.00000  -0.00009  -0.00009  -3.14094
   D35        3.11540   0.00000   0.00000  -0.00003  -0.00003   3.11537
   D36       -0.03067   0.00000   0.00000  -0.00000  -0.00000  -0.03067
   D37        0.00431   0.00000   0.00000   0.00007   0.00007   0.00438
   D38        3.14143   0.00000   0.00000   0.00009   0.00009   3.14152
   D39       -0.00223  -0.00000   0.00000  -0.00004  -0.00004  -0.00226
   D40       -3.13893  -0.00000   0.00000  -0.00001  -0.00001  -3.13895
   D41        3.12955  -0.00000   0.00000  -0.00003  -0.00003   3.12952
   D42       -0.00716  -0.00000   0.00000  -0.00000  -0.00000  -0.00716
   D43        0.00376   0.00000   0.00000   0.00004   0.00004   0.00381
   D44       -3.13479   0.00000   0.00000   0.00000   0.00000  -3.13479
   D45        3.14045   0.00000   0.00000   0.00002   0.00002   3.14047
   D46        0.00190  -0.00000   0.00000  -0.00003  -0.00003   0.00188
   D47       -0.00137  -0.00000   0.00000  -0.00003  -0.00003  -0.00140
   D48       -3.13665  -0.00000   0.00000  -0.00002  -0.00002  -3.13666
   D49        3.13718   0.00000   0.00000   0.00002   0.00002   3.13720
   D50        0.00190   0.00000   0.00000   0.00003   0.00003   0.00193
   D51       -0.00258   0.00000   0.00000   0.00000   0.00000  -0.00258
   D52       -3.13436   0.00000   0.00000  -0.00000  -0.00000  -3.13436
   D53        3.13272  -0.00000   0.00000  -0.00001  -0.00001   3.13271
   D54        0.00094  -0.00000   0.00000  -0.00001  -0.00001   0.00093
   D55       -0.00250  -0.00000   0.00000   0.00000   0.00000  -0.00250
   D56        3.14025  -0.00000   0.00000  -0.00003  -0.00003   3.14022
   D57        3.13851   0.00000   0.00000   0.00003   0.00003   3.13855
   D58       -0.00192  -0.00000   0.00000   0.00001   0.00001  -0.00191
   D59        0.00042   0.00000   0.00000   0.00004   0.00004   0.00046
   D60       -3.13765  -0.00000   0.00000  -0.00001  -0.00001  -3.13766
   D61        3.14085   0.00000   0.00000   0.00007   0.00007   3.14092
   D62        0.00278   0.00000   0.00000   0.00001   0.00001   0.00279
   D63        0.00393  -0.00000   0.00000  -0.00002  -0.00002   0.00390
   D64       -3.13819  -0.00000   0.00000  -0.00003  -0.00003  -3.13822
   D65       -3.14115   0.00000   0.00000   0.00003   0.00003  -3.14112
   D66       -0.00008   0.00000   0.00000   0.00002   0.00002  -0.00005
   D67       -0.00640  -0.00000   0.00000  -0.00003  -0.00003  -0.00644
   D68        3.13947  -0.00000   0.00000  -0.00006  -0.00006   3.13942
   D69        3.13571  -0.00000   0.00000  -0.00002  -0.00002   3.13569
   D70       -0.00160  -0.00000   0.00000  -0.00005  -0.00005  -0.00165
         Item               Value     Threshold  Converged?
 Maximum Force            0.000040     0.002500     YES
 RMS     Force            0.000006     0.001667     YES
 Maximum Displacement     0.000915     0.010000     YES
 RMS     Displacement     0.000201     0.006667     YES
 Predicted change in Energy=-1.460734D-08
 Optimization completed.
    -- Stationary point found.
                           ----------------------------
                           !   Optimized Parameters   !
                           ! (Angstroms and Degrees)  !
 --------------------------                            --------------------------
 ! Name  Definition              Value          Derivative Info.                !
 --------------------------------------------------------------------------------
 ! R1    R(1,2)                  1.3477         -DE/DX =    0.0                 !
 ! R2    R(1,3)                  1.2193         -DE/DX =    0.0                 !
 ! R3    R(1,17)                 1.099          -DE/DX =    0.0                 !
 ! R4    R(2,4)                  1.4573         -DE/DX =    0.0                 !
 ! R5    R(2,18)                 1.01           -DE/DX =    0.0                 !
 ! R6    R(4,5)                  1.522          -DE/DX =    0.0                 !
 ! R7    R(4,6)                  1.523          -DE/DX =    0.0                 !
 ! R8    R(4,19)                 1.0938         -DE/DX =    0.0                 !
 ! R9    R(5,7)                  1.393          -DE/DX =    0.0                 !
 ! R10   R(5,11)                 1.3961         -DE/DX =    0.0                 !
 ! R11   R(6,12)                 1.3956         -DE/DX =    0.0                 !
 ! R12   R(6,16)                 1.3972         -DE/DX =    0.0                 !
 ! R13   R(7,8)                  1.394          -DE/DX =    0.0                 !
 ! R14   R(7,20)                 1.085          -DE/DX =    0.0                 !
 ! R15   R(8,9)                  1.3908         -DE/DX =    0.0                 !
 ! R16   R(8,21)                 1.0841         -DE/DX =    0.0                 !
 ! R17   R(9,10)                 1.3942         -DE/DX =    0.0                 !
 ! R18   R(9,22)                 1.0841         -DE/DX =    0.0                 !
 ! R19   R(10,11)                1.3897         -DE/DX =    0.0                 !
 ! R20   R(10,23)                1.0841         -DE/DX =    0.0                 !
 ! R21   R(11,24)                1.086          -DE/DX =    0.0                 !
 ! R22   R(12,13)                1.3904         -DE/DX =    0.0                 !
 ! R23   R(12,25)                1.0839         -DE/DX =    0.0                 !
 ! R24   R(13,14)                1.3895         -DE/DX =    0.0                 !
 ! R25   R(13,26)                1.0837         -DE/DX =    0.0                 !
 ! R26   R(14,15)                1.3913         -DE/DX =    0.0                 !
 ! R27   R(14,27)                1.0838         -DE/DX =    0.0                 !
 ! R28   R(15,16)                1.3911         -DE/DX =    0.0                 !
 ! R29   R(15,28)                1.083          -DE/DX =    0.0                 !
 ! R30   R(16,29)                2.1265         -DE/DX =    0.0                 !
 ! A1    A(2,1,3)              124.2948         -DE/DX =    0.0                 !
 ! A2    A(2,1,17)             113.2496         -DE/DX =    0.0                 !
 ! A3    A(3,1,17)             122.4554         -DE/DX =    0.0                 !
 ! A4    A(1,2,4)              121.8659         -DE/DX =    0.0                 !
 ! A5    A(1,2,18)             118.8943         -DE/DX =    0.0                 !
 ! A6    A(4,2,18)             119.2265         -DE/DX =    0.0                 !
 ! A7    A(2,4,5)              108.6404         -DE/DX =    0.0                 !
 ! A8    A(2,4,6)              112.7536         -DE/DX =    0.0                 !
 ! A9    A(2,4,19)             106.1463         -DE/DX =    0.0                 !
 ! A10   A(5,4,6)              112.9734         -DE/DX =    0.0                 !
 ! A11   A(5,4,19)             108.3541         -DE/DX =    0.0                 !
 ! A12   A(6,4,19)             107.6596         -DE/DX =    0.0                 !
 ! A13   A(4,5,7)              121.9374         -DE/DX =    0.0                 !
 ! A14   A(4,5,11)             118.7103         -DE/DX =    0.0                 !
 ! A15   A(7,5,11)             119.3268         -DE/DX =    0.0                 !
 ! A16   A(4,6,12)             120.8411         -DE/DX =    0.0                 !
 ! A17   A(4,6,16)             121.6468         -DE/DX =    0.0                 !
 ! A18   A(12,6,16)            117.4887         -DE/DX =    0.0                 !
 ! A19   A(5,7,8)              120.2317         -DE/DX =    0.0                 !
 ! A20   A(5,7,20)             120.0683         -DE/DX =    0.0                 !
 ! A21   A(8,7,20)             119.6975         -DE/DX =    0.0                 !
 ! A22   A(7,8,9)              120.1977         -DE/DX =    0.0                 !
 ! A23   A(7,8,21)             119.6874         -DE/DX =    0.0                 !
 ! A24   A(9,8,21)             120.1143         -DE/DX =    0.0                 !
 ! A25   A(8,9,10)             119.7636         -DE/DX =    0.0                 !
 ! A26   A(8,9,22)             120.1411         -DE/DX =    0.0                 !
 ! A27   A(10,9,22)            120.0951         -DE/DX =    0.0                 !
 ! A28   A(9,10,11)            119.9663         -DE/DX =    0.0                 !
 ! A29   A(9,10,23)            120.1559         -DE/DX =    0.0                 !
 ! A30   A(11,10,23)           119.8768         -DE/DX =    0.0                 !
 ! A31   A(5,11,10)            120.5133         -DE/DX =    0.0                 !
 ! A32   A(5,11,24)            119.4315         -DE/DX =    0.0                 !
 ! A33   A(10,11,24)           120.0529         -DE/DX =    0.0                 !
 ! A34   A(6,12,13)            121.552          -DE/DX =    0.0                 !
 ! A35   A(6,12,25)            118.8261         -DE/DX =    0.0                 !
 ! A36   A(13,12,25)           119.6219         -DE/DX =    0.0                 !
 ! A37   A(12,13,14)           119.8948         -DE/DX =    0.0                 !
 ! A38   A(12,13,26)           119.7724         -DE/DX =    0.0                 !
 ! A39   A(14,13,26)           120.3327         -DE/DX =    0.0                 !
 ! A40   A(13,14,15)           119.7318         -DE/DX =    0.0                 !
 ! A41   A(13,14,27)           120.6876         -DE/DX =    0.0                 !
 ! A42   A(15,14,27)           119.5804         -DE/DX =    0.0                 !
 ! A43   A(14,15,16)           119.6488         -DE/DX =    0.0                 !
 ! A44   A(14,15,28)           120.1012         -DE/DX =    0.0                 !
 ! A45   A(16,15,28)           120.25           -DE/DX =    0.0                 !
 ! A46   A(6,16,15)            121.6831         -DE/DX =    0.0                 !
 ! A47   A(6,16,29)            121.3726         -DE/DX =    0.0                 !
 ! A48   A(15,16,29)           116.9438         -DE/DX =    0.0                 !
 ! D1    D(3,1,2,4)              1.7085         -DE/DX =    0.0                 !
 ! D2    D(3,1,2,18)          -179.627          -DE/DX =    0.0                 !
 ! D3    D(17,1,2,4)          -178.1654         -DE/DX =    0.0                 !
 ! D4    D(17,1,2,18)            0.4992         -DE/DX =    0.0                 !
 ! D5    D(1,2,4,5)            155.9064         -DE/DX =    0.0                 !
 ! D6    D(1,2,4,6)            -78.0678         -DE/DX =    0.0                 !
 ! D7    D(1,2,4,19)            39.5709         -DE/DX =    0.0                 !
 ! D8    D(18,2,4,5)           -22.7538         -DE/DX =    0.0                 !
 ! D9    D(18,2,4,6)           103.2719         -DE/DX =    0.0                 !
 ! D10   D(18,2,4,19)         -139.0894         -DE/DX =    0.0                 !
 ! D11   D(2,4,5,7)             98.1669         -DE/DX =    0.0                 !
 ! D12   D(2,4,5,11)           -79.985          -DE/DX =    0.0                 !
 ! D13   D(6,4,5,7)            -27.7311         -DE/DX =    0.0                 !
 ! D14   D(6,4,5,11)           154.117          -DE/DX =    0.0                 !
 ! D15   D(19,4,5,7)          -146.9272         -DE/DX =    0.0                 !
 ! D16   D(19,4,5,11)           34.9209         -DE/DX =    0.0                 !
 ! D17   D(2,4,6,12)           -19.0417         -DE/DX =    0.0                 !
 ! D18   D(2,4,6,16)           162.764          -DE/DX =    0.0                 !
 ! D19   D(5,4,6,12)           104.6179         -DE/DX =    0.0                 !
 ! D20   D(5,4,6,16)           -73.5764         -DE/DX =    0.0                 !
 ! D21   D(19,4,6,12)         -135.7853         -DE/DX =    0.0                 !
 ! D22   D(19,4,6,16)           46.0204         -DE/DX =    0.0                 !
 ! D23   D(4,5,7,8)           -178.238          -DE/DX =    0.0                 !
 ! D24   D(4,5,7,20)             2.3267         -DE/DX =    0.0                 !
 ! D25   D(11,5,7,8)            -0.0971         -DE/DX =    0.0                 !
 ! D26   D(11,5,7,20)         -179.5325         -DE/DX =    0.0                 !
 ! D27   D(4,5,11,10)          178.436          -DE/DX =    0.0                 !
 ! D28   D(4,5,11,24)           -2.1229         -DE/DX =    0.0                 !
 ! D29   D(7,5,11,10)            0.2349         -DE/DX =    0.0                 !
 ! D30   D(7,5,11,24)          179.676          -DE/DX =    0.0                 !
 ! D31   D(4,6,12,13)         -178.2576         -DE/DX =    0.0                 !
 ! D32   D(4,6,12,25)            1.7752         -DE/DX =    0.0                 !
 ! D33   D(16,6,12,13)           0.0096         -DE/DX =    0.0                 !
 ! D34   D(16,6,12,25)        -179.9576         -DE/DX =    0.0                 !
 ! D35   D(4,6,16,15)          178.4991         -DE/DX =    0.0                 !
 ! D36   D(4,6,16,29)           -1.7571         -DE/DX =    0.0                 !
 ! D37   D(12,6,16,15)           0.2467         -DE/DX =    0.0                 !
 ! D38   D(12,6,16,29)         179.9906         -DE/DX =    0.0                 !
 ! D39   D(5,7,8,9)             -0.1275         -DE/DX =    0.0                 !
 ! D40   D(5,7,8,21)          -179.8477         -DE/DX =    0.0                 !
 ! D41   D(20,7,8,9)           179.3099         -DE/DX =    0.0                 !
 ! D42   D(20,7,8,21)           -0.4103         -DE/DX =    0.0                 !
 ! D43   D(7,8,9,10)             0.2157         -DE/DX =    0.0                 !
 ! D44   D(7,8,9,22)          -179.61           -DE/DX =    0.0                 !
 ! D45   D(21,8,9,10)          179.9346         -DE/DX =    0.0                 !
 ! D46   D(21,8,9,22)            0.109          -DE/DX =    0.0                 !
 ! D47   D(8,9,10,11)           -0.0785         -DE/DX =    0.0                 !
 ! D48   D(8,9,10,23)         -179.7167         -DE/DX =    0.0                 !
 ! D49   D(22,9,10,11)         179.7472         -DE/DX =    0.0                 !
 ! D50   D(22,9,10,23)           0.1091         -DE/DX =    0.0                 !
 ! D51   D(9,10,11,5)           -0.1477         -DE/DX =    0.0                 !
 ! D52   D(9,10,11,24)        -179.5853         -DE/DX =    0.0                 !
 ! D53   D(23,10,11,5)         179.4915         -DE/DX =    0.0                 !
 ! D54   D(23,10,11,24)          0.0538         -DE/DX =    0.0                 !
 ! D55   D(6,12,13,14)          -0.1433         -DE/DX =    0.0                 !
 ! D56   D(6,12,13,26)         179.9231         -DE/DX =    0.0                 !
 ! D57   D(25,12,13,14)        179.8236         -DE/DX =    0.0                 !
 ! D58   D(25,12,13,26)         -0.1101         -DE/DX =    0.0                 !
 ! D59   D(12,13,14,15)          0.0242         -DE/DX =    0.0                 !
 ! D60   D(12,13,14,27)       -179.7741         -DE/DX =    0.0                 !
 ! D61   D(26,13,14,15)        179.9575         -DE/DX =    0.0                 !
 ! D62   D(26,13,14,27)          0.1592         -DE/DX =    0.0                 !
 ! D63   D(13,14,15,16)          0.225          -DE/DX =    0.0                 !
 ! D64   D(13,14,15,28)       -179.8049         -DE/DX =    0.0                 !
 ! D65   D(27,14,15,16)       -179.9745         -DE/DX =    0.0                 !
 ! D66   D(27,14,15,28)         -0.0043         -DE/DX =    0.0                 !
 ! D67   D(14,15,16,6)          -0.3669         -DE/DX =    0.0                 !
 ! D68   D(14,15,16,29)        179.8784         -DE/DX =    0.0                 !
 ! D69   D(28,15,16,6)         179.663          -DE/DX =    0.0                 !
 ! D70   D(28,15,16,29)         -0.0917         -DE/DX =    0.0                 !
 --------------------------------------------------------------------------------
 Iteration  1 RMS(Cart)=  0.03467251 RMS(Int)=  0.02392297
 Iteration  2 RMS(Cart)=  0.01300492 RMS(Int)=  0.02302723
 Iteration  3 RMS(Cart)=  0.00478899 RMS(Int)=  0.02284402
 Iteration  4 RMS(Cart)=  0.00176917 RMS(Int)=  0.02279728
 Iteration  5 RMS(Cart)=  0.00065391 RMS(Int)=  0.02278290
 Iteration  6 RMS(Cart)=  0.00024172 RMS(Int)=  0.02277798
 Iteration  7 RMS(Cart)=  0.00008935 RMS(Int)=  0.02277622
 Iteration  8 RMS(Cart)=  0.00003303 RMS(Int)=  0.02277557
 Iteration  9 RMS(Cart)=  0.00001221 RMS(Int)=  0.02277534
 Iteration 10 RMS(Cart)=  0.00000451 RMS(Int)=  0.02277525
 Iteration 11 RMS(Cart)=  0.00000167 RMS(Int)=  0.02277522
 Iteration 12 RMS(Cart)=  0.00000062 RMS(Int)=  0.02277520
 Iteration  1 RMS(Cart)=  0.03484968 RMS(Int)=  0.01509892
 Iteration  2 RMS(Cart)=  0.02731237 RMS(Int)=  0.01629545
 Iteration  3 RMS(Cart)=  0.01725450 RMS(Int)=  0.01875674
 Iteration  4 RMS(Cart)=  0.01090462 RMS(Int)=  0.02076259
 Iteration  5 RMS(Cart)=  0.00689448 RMS(Int)=  0.02215940
 Iteration  6 RMS(Cart)=  0.00436054 RMS(Int)=  0.02308416
 Iteration  7 RMS(Cart)=  0.00275858 RMS(Int)=  0.02368359
 Iteration  8 RMS(Cart)=  0.00174543 RMS(Int)=  0.02406816
 Iteration  9 RMS(Cart)=  0.00110450 RMS(Int)=  0.02431352
 Iteration 10 RMS(Cart)=  0.00069897 RMS(Int)=  0.02446957
 Iteration 11 RMS(Cart)=  0.00044236 RMS(Int)=  0.02456864
 Iteration 12 RMS(Cart)=  0.00027997 RMS(Int)=  0.02463145
 Iteration 13 RMS(Cart)=  0.00017719 RMS(Int)=  0.02467126
 Iteration 14 RMS(Cart)=  0.00011215 RMS(Int)=  0.02469647
 Iteration 15 RMS(Cart)=  0.00007098 RMS(Int)=  0.02471244
 Iteration 16 RMS(Cart)=  0.00004492 RMS(Int)=  0.02472254
 Iteration 17 RMS(Cart)=  0.00002843 RMS(Int)=  0.02472894
 Iteration 18 RMS(Cart)=  0.00001800 RMS(Int)=  0.02473299
 Iteration 19 RMS(Cart)=  0.00001139 RMS(Int)=  0.02473555
 Iteration 20 RMS(Cart)=  0.00000721 RMS(Int)=  0.02473718
 Iteration 21 RMS(Cart)=  0.00000456 RMS(Int)=  0.02473820
 Iteration 22 RMS(Cart)=  0.00000289 RMS(Int)=  0.02473885
 Iteration 23 RMS(Cart)=  0.00000183 RMS(Int)=  0.02473927
 Iteration 24 RMS(Cart)=  0.00000116 RMS(Int)=  0.02473953
 Iteration 25 RMS(Cart)=  0.00000073 RMS(Int)=  0.02473969
 GradGradGradGradGradGradGradGradGradGradGradGradGradGradGradGradGradGrad

                          Input orientation:                          
 ---------------------------------------------------------------------
 Center     Atomic      Atomic             Coordinates (Angstroms)
 Number     Number       Type             X           Y           Z
 ---------------------------------------------------------------------
      1          6           0        1.806870    0.273169    1.647719
      2          7           0        0.548556   -0.187603    1.490359
      3          8           0        2.348099    1.066564    0.894284
      4          6           0       -0.280082    0.207059    0.356275
      5          6           0       -1.379406   -0.746826   -0.088941
      6          6           0       -0.763631    1.640345    0.533695
      7          6           0       -2.714309   -0.544237    0.253840
      8          6           0       -3.687506   -1.460388   -0.142268
      9          6           0       -3.332071   -2.581429   -0.884735
     10          6           0       -1.996957   -2.789128   -1.228436
     11          6           0       -1.027621   -1.876360   -0.830330
     12          6           0       -1.001852    2.163125    1.806153
     13          6           0       -1.402248    3.482305    1.988679
     14          6           0       -1.543169    4.322494    0.889967
     15          6           0       -1.268439    3.840905   -0.386217
     16          6           0       -0.873991    2.516883   -0.551172
     17          1           0        2.313140   -0.140087    2.532781
     18          1           0        0.178975   -0.840424    2.168266
     19          1           0        0.500834    0.232340   -0.409234
     20          1           0       -3.002223    0.333372    0.823233
     21          1           0       -4.724136   -1.292744    0.127244
     22          1           0       -4.090533   -3.290015   -1.197690
     23          1           0       -1.713426   -3.658424   -1.810922
     24          1           0        0.011843   -2.033254   -1.103031
     25          1           0       -0.876172    1.517138    2.668280
     26          1           0       -1.594692    3.852250    2.989142
     27          1           0       -1.847272    5.355046    1.017763
     28          1           0       -1.354713    4.496416   -1.245394
     29         53           0       -0.449567    1.881005   -2.536607
 ---------------------------------------------------------------------
                    Distance matrix (angstroms):
                    1          2          3          4          5
     1  C    0.000000
     2  N    1.349232   0.000000
     3  O    1.220683   2.273014   0.000000
     4  C    2.455110   1.458953   2.817008   0.000000
     5  C    3.769447   2.554203   4.260212   1.522047   0.000000
     6  C    3.117322   2.445084   3.184668   1.523025   2.542723
     7  C    4.801262   3.507486   5.350964   2.549588   1.393021
     8  C    6.033030   4.714836   6.624836   3.826155   2.416473
     9  C    6.400842   5.141084   6.981196   4.316296   2.794988
    10  C    5.667365   4.543062   6.184804   3.799487   2.418846
    11  C    4.335383   3.274420   4.799018   2.511470   1.396159
    12  C    3.389093   2.833622   3.640895   2.539545   3.493099
    13  C    4.551180   4.185950   4.593322   3.827692   4.711960
    14  C    5.309801   5.007670   5.073763   4.337859   5.165567
    15  C    5.130610   4.801237   4.734553   3.838356   4.598691
    16  C    4.129938   3.675014   3.817673   2.551759   3.334801
    17  H    1.100193   2.050039   2.035166   3.403306   4.569076
    18  H    2.039878   1.011101   3.156696   2.142724   2.744503
    19  H    2.436894   1.946043   2.409871   1.093835   2.143981
    20  H    4.879629   3.650274   5.400793   2.764789   2.152306
    21  H    6.886071   5.557041   7.494744   4.695901   3.395877
    22  H    7.454663   6.194491   8.050597   5.400359   3.879091
    23  H    6.309684   5.297321   6.792616   4.657594   3.399146
    24  H    4.013520   3.228027   4.365344   2.689573   2.149152
    25  H    3.128533   2.514655   3.707560   2.723416   3.602921
    26  H    5.116626   4.812512   5.262516   4.684826   5.538270
    27  H    6.290871   6.056755   6.000621   5.421753   6.219045
    28  H    6.016770   5.748635   5.482055   4.703058   5.369318
    29  I    5.018489   4.635930   4.501252   3.346579   3.709605
                    6          7          8          9         10
     6  C    0.000000
     7  C    2.942085   0.000000
     8  C    4.315150   1.394040   0.000000
     9  C    5.141226   2.414153   1.390800   0.000000
    10  C    4.924066   2.784110   2.408997   1.394202   0.000000
    11  C    3.781200   2.407258   2.778750   2.410513   1.389692
    12  C    1.396137   3.559775   4.913139   5.931408   5.892688
    13  C    2.432617   4.576484   5.847525   6.982091   7.073498
    14  C    2.815765   5.045919   6.253432   7.349415   7.434294
    15  C    2.437936   4.661510   5.832247   6.764131   6.722901
    16  C    1.399083   3.661321   4.888942   5.669763   5.465665
    17  H    4.078333   5.534632   6.701257   7.036191   6.304054
    18  H    3.116816   3.481932   4.546713   4.967833   4.479923
    19  H    2.114348   3.373408   4.525350   4.778552   4.004911
    20  H    2.608315   1.085035   2.149274   3.394410   3.869097
    21  H    4.945080   2.148417   1.084132   2.150036   3.393308
    22  H    6.194710   3.397092   2.150322   1.084112   2.152881
    23  H    5.871652   3.868226   3.393047   2.153544   1.084138
    24  H    4.095799   3.389716   3.864768   3.395572   2.149964
    25  H    2.141097   3.668452   4.966734   5.954294   5.914768
    26  H    3.407698   5.297595   6.512275   7.708284   7.877669
    27  H    3.899692   6.011394   7.154178   8.295285   8.449578
    28  H    3.416383   5.431793   6.491711   7.357711   7.313816
    29  I    3.095692   4.335603   5.232783   5.563347   5.090763
                   11         12         13         14         15
    11  C    0.000000
    12  C    4.823811   0.000000
    13  C    6.066502   1.390636   0.000000
    14  C    6.453759   2.407342   1.390304   0.000000
    15  C    5.739542   2.773536   2.405541   1.391420   0.000000
    16  C    4.404784   2.387148   2.768020   2.405184   1.391342
    17  H    5.048351   4.101456   5.217459   6.122466   6.098898
    18  H    3.394203   3.247581   4.606354   5.590667   5.525869
    19  H    2.638203   3.300597   4.464749   4.753445   4.019029
    20  H    3.393558   2.883681   3.719404   4.248104   4.095310
    21  H    3.862872   5.349502   6.107452   6.498554   6.209657
    22  H    3.393347   6.949804   7.952619   8.294437   7.711856
    23  H    2.146541   6.890574   8.094678   8.427268   7.646419
    24  H    1.086033   5.205817   6.479176   6.840003   6.054642
    25  H    4.876375   1.084600   2.144876   3.387817   3.857942
    26  H    6.908466   2.145708   1.083892   2.151819   3.391109
    27  H    7.508695   3.394798   2.155895   1.083961   2.144488
    28  H    6.394649   3.857551   3.389676   2.150704   1.084123
    29  I    4.166933   4.386819   4.893871   4.347211   3.022571
                   16         17         18         19         20
    16  C    0.000000
    17  H    5.169919   0.000000
    18  H    4.446975   2.275523   0.000000
    19  H    2.670099   3.475430   2.810325   0.000000
    20  H    3.344560   5.603553   3.647867   3.714915   0.000000
    21  H    5.458674   7.525855   5.330185   5.469369   2.468530
    22  H    6.669648   8.052670   5.963125   5.840317   4.289229
    23  H    6.358147   6.889099   5.230320   4.691025   4.953202
    24  H    4.668298   4.700977   3.485996   2.419377   4.289057
    25  H    3.371107   3.596730   2.630864   3.608039   3.053784
    26  H    3.851810   5.605191   5.083396   5.389243   4.365181
    27  H    3.385852   7.056967   6.619152   5.813092   5.156448
    28  H    2.152112   7.016047   6.518215   4.724887   4.931981
    29  I    2.127541   6.116867   5.471479   2.854308   4.494413
                   21         22         23         24         25
    21  H    0.000000
    22  H    2.479112   0.000000
    23  H    4.291539   2.482422   0.000000
    24  H    4.948882   4.291608   2.473628   0.000000
    25  H    5.399920   6.956045   6.895701   5.255154   0.000000
    26  H    6.667447   8.647008   8.914311   7.346155   2.464137
    27  H    7.298115   9.202040   9.447857   7.908290   4.289146
    28  H    6.837508   8.253211   8.182292   6.672656   4.941856
    29  I    5.953211   6.464425   5.727934   4.193980   5.235002
                   26         27         28         29
    26  H    0.000000
    27  H    2.491692   0.000000
    28  H    4.289969   2.470169   0.000000
    29  I    5.977543   5.162952   3.053996   0.000000
 Symmetry turned off by external request.
 Stoichiometry    C14H12INO
 Framework group  C1[X(C14H12INO)]
 Deg. of freedom    81
 Full point group                 C1      NOp   1
 Rotational constants (GHZ):           0.3618385           0.2923395           0.2350107
 Basis read from rwf:  (5D, 7F)
 Pseudo-potential data read from rwf file.
   396 basis functions,   648 primitive gaussians,   412 cartesian basis functions
    59 alpha electrons       59 beta electrons
       nuclear repulsion energy      1092.3693822695 Hartrees.
 NAtoms=   29 NActive=   29 NUniq=   29 SFac= 1.00D+00 NAtFMM=   60 NAOKFM=F Big=F
 Integral buffers will be    131072 words long.
 Raffenetti 2 integral format.
 Two-electron integral symmetry is turned off.
 ------------------------------------------------------------------------------
 Polarizable Continuum Model (PCM)
 =================================
 Model                : PCM.
 Atomic radii         : UFF (Universal Force Field).
 Polarization charges : Total charges.
 Charge compensation  : None.
 Solution method      : On-the-fly selection.
 Cavity type          : Scaled VdW (van der Waals Surface) (Alpha=1.100).
 Cavity algorithm     : GePol (No added spheres)
                        Default sphere list used, NSphG=   29.
                        Lebedev-Laikov grids with approx.  5.0 points / Ang**2.
                        Smoothing algorithm: York/Karplus (Gamma=1.0000).
                        Polarization charges: spherical gaussians, with
                                              point-specific exponents (IZeta= 3).
                        Self-potential: point-specific (ISelfS= 7).
                        Self-field    : sphere-specific E.n sum rule (ISelfD= 2).
 1st derivatives      : Analytical E(r).r(x)/FMM algorithm (CHGder, D1EAlg=3).
                        Cavity 1st derivative terms included.
 Solvent              : DiMethylSulfoxide, Eps=  46.826000 Eps(inf)=   2.007889
 ------------------------------------------------------------------------------
 One-electron integrals computed using PRISM.
   1 Symmetry operations used in ECPInt.
 ECPInt:  NShTT=    9316 NPrTT=   38001 LenC2=    8720 LenP2D=   24009.
 LDataN:  DoStor=T MaxTD1= 5 Len=  102
 NBasis=   396 RedAO= T EigKep=  1.10D-06  NBF=   396
 NBsUse=   395 1.00D-06 EigRej=  7.68D-07 NBFU=   395
 Initial guess from the checkpoint file:  "/home/aikhl/works/aikhl/Gau-23748.chk"
 B after Tr=     0.110968    0.011313    0.086503
         Rot=    0.999784   -0.000908    0.019909    0.005977 Ang=  -2.38 deg.
 ExpMin= 4.38D-02 ExpMax= 8.59D+03 ExpMxC= 1.30D+03 IAcc=3 IRadAn=         5 AccDes= 0.00D+00
 Harris functional with IExCor= 1009 and IRadAn=       5 diagonalized for initial guess.
 HarFok:  IExCor= 1009 AccDes= 0.00D+00 IRadAn=         5 IDoV= 1 UseB2=F ITyADJ=14
 ICtDFT=  3500011 ScaDFX=  1.000000  1.000000  1.000000  1.000000
 Defaulting to unpruned grid for atomic number  53.
 FoFCou: FMM=F IPFlag=           0 FMFlag=      100000 FMFlg1=           0
         NFxFlg=           0 DoJE=T BraDBF=F KetDBF=T FulRan=T
         wScrn=  0.000000 ICntrl=       500 IOpCl=  0 I1Cent=   200000004 NGrid=           0
         NMat0=    1 NMatS0=      1 NMatT0=    0 NMatD0=    1 NMtDS0=    0 NMtDT0=    0
 Symmetry not used in FoFCou.
 Requested convergence on RMS density matrix=1.00D-08 within 128 cycles.
 Requested convergence on MAX density matrix=1.00D-06.
 Requested convergence on             energy=1.00D-06.
 No special actions if energy rises.
 Inv3:  Mode=1 IEnd=    17308812.
 Iteration    1 A*A^-1 deviation from unit magnitude is 5.55D-15 for   1021.
 Iteration    1 A*A^-1 deviation from orthogonality  is 2.92D-15 for   1554    979.
 Iteration    1 A^-1*A deviation from unit magnitude is 5.33D-15 for   1021.
 Iteration    1 A^-1*A deviation from orthogonality  is 1.89D-15 for   1566    976.
 Error on total polarization charges =  0.01896
 SCF Done:  E(RM062X) =  -681.926757386     A.U. after   15 cycles
            NFock= 15  Conv=0.57D-08     -V/T= 2.0163
   1 Symmetry operations used in ECPInt.
 ECPInt:  NShTT=    9316 NPrTT=   38001 LenC2=    8720 LenP2D=   24009.
 LDataN:  DoStor=T MaxTD1= 6 Len=  172
 D1PCM: PCM CHGder 1st derivatives, ID1Alg=3 FixD1E=F DoIter=F DoCFld=F I1PDM=0.
 Calling FoFJK, ICntrl=      2127 FMM=F ISym2X=0 I1Cent= 0 IOpClX= 0 NMat=1 NMatS=1 NMatT=0.
 -------------------------------------------------------------------
 Center     Atomic                   Forces (Hartrees/Bohr)
 Number     Number              X              Y              Z
 -------------------------------------------------------------------
      1        6          -0.001366577   -0.000065748   -0.001588787
      2        7          -0.014074382   -0.015897101    0.010469826
      3        8          -0.000605196   -0.001204754    0.000802271
      4        6           0.016865404    0.015105312   -0.008417648
      5        6           0.008150254   -0.003899589    0.011500386
      6        6           0.007196488    0.005273837   -0.003335830
      7        6          -0.000573540    0.000634009    0.000288026
      8        6           0.000004332    0.000695129   -0.000464197
      9        6           0.000362790   -0.000108325    0.000177983
     10        6          -0.000140704    0.000086756   -0.000490909
     11        6           0.000390749   -0.000375455   -0.000390735
     12        6          -0.003972635   -0.000968149   -0.000273739
     13        6          -0.000083653   -0.000516744    0.000065596
     14        6           0.000735789   -0.000079976   -0.000185634
     15        6          -0.000414981    0.000539685   -0.000163037
     16        6          -0.004018501   -0.001849507    0.000706835
     17        1          -0.001029613    0.000387141   -0.000800238
     18        1           0.001741065    0.000705489    0.001068301
     19        1          -0.008518574    0.002426615   -0.010138383
     20        1           0.000171843   -0.000253785    0.000213256
     21        1           0.000062568    0.000039995   -0.000014112
     22        1           0.000030933   -0.000016033    0.000075643
     23        1          -0.000019829    0.000038763    0.000030546
     24        1          -0.000096855   -0.000082288    0.000193117
     25        1          -0.000049028    0.000031066   -0.000047461
     26        1           0.000002096    0.000022646   -0.000150496
     27        1          -0.000028114   -0.000170106    0.000081875
     28        1           0.000138320   -0.000375930    0.000670191
     29       53          -0.000860447   -0.000122954    0.000117352
 -------------------------------------------------------------------
 Cartesian Forces:  Max     0.016865404 RMS     0.004401414

 GradGradGradGradGradGradGradGradGradGradGradGradGradGradGradGradGradGrad
 Berny optimization.
 FormGI is forming the generalized inverse of G from B-inverse, IUseBI=4.
 Internal  Forces:  Max     0.022539613 RMS     0.003069056
 Search for a local minimum.
 Step number   1 out of a maximum of   80 on scan point     2 out of    18
 All quantities printed in internal units (Hartrees-Bohrs-Radians)
 Mixed Optimization -- RFO/linear search
 Second derivative matrix not updated -- first step.
 ITU=  0
     Eigenvalues ---    0.00475   0.00934   0.01140   0.01483   0.01512
     Eigenvalues ---    0.02147   0.02159   0.02165   0.02174   0.02179
     Eigenvalues ---    0.02182   0.02182   0.02187   0.02191   0.02196
     Eigenvalues ---    0.02197   0.02205   0.02205   0.02216   0.02216
     Eigenvalues ---    0.02222   0.02384   0.02384   0.03228   0.05804
     Eigenvalues ---    0.06834   0.13131   0.15997   0.15997   0.15999
     Eigenvalues ---    0.15999   0.15999   0.16000   0.16000   0.16000
     Eigenvalues ---    0.16000   0.16000   0.16000   0.17778   0.20335
     Eigenvalues ---    0.21998   0.22000   0.22000   0.22000   0.22001
     Eigenvalues ---    0.22476   0.23476   0.24436   0.24873   0.24987
     Eigenvalues ---    0.25000   0.30082   0.30173   0.33797   0.34378
     Eigenvalues ---    0.35276   0.35395   0.35501   0.35502   0.35505
     Eigenvalues ---    0.35523   0.35544   0.35553   0.35629   0.37304
     Eigenvalues ---    0.42413   0.42516   0.42535   0.42639   0.45979
     Eigenvalues ---    0.46415   0.46465   0.46703   0.46762   0.46905
     Eigenvalues ---    0.47179   0.47213   0.47267   0.55518   0.95690
     Eigenvalues --- 1000.000001000.000001000.000001000.000001000.00000
     Eigenvalues --- 1000.000001000.000001000.000001000.000001000.00000
     Eigenvalues --- 1000.000001000.000001000.000001000.000001000.00000
     Eigenvalues --- 1000.000001000.000001000.000001000.000001000.00000
     Eigenvalues --- 1000.000001000.000001000.000001000.000001000.00000
     Eigenvalues --- 1000.000001000.000001000.000001000.000001000.00000
     Eigenvalues --- 1000.000001000.000001000.000001000.000001000.00000
     Eigenvalues --- 1000.000001000.000001000.000001000.000001000.00000
     Eigenvalues --- 1000.000001000.000001000.000001000.000001000.00000
     Eigenvalues --- 1000.000001000.000001000.000001000.000001000.00000
     Eigenvalues --- 1000.000001000.000001000.000001000.000001000.00000
     Eigenvalues --- 1000.000001000.000001000.000001000.000001000.00000
     Eigenvalues --- 1000.000001000.000001000.000001000.000001000.00000
     Eigenvalues --- 1000.000001000.000001000.00000
 RFO step:  Lambda=-8.59730990D-03 EMin= 4.74699119D-03
 Linear search not attempted -- first point.
 Iteration  1 RMS(Cart)=  0.10246665 RMS(Int)=  0.00238926
 Iteration  2 RMS(Cart)=  0.00444206 RMS(Int)=  0.00076261
 Iteration  3 RMS(Cart)=  0.00000540 RMS(Int)=  0.00076260
 Iteration  4 RMS(Cart)=  0.00000001 RMS(Int)=  0.00076260
 Iteration  1 RMS(Cart)=  0.00008279 RMS(Int)=  0.00003093
 Iteration  2 RMS(Cart)=  0.00005204 RMS(Int)=  0.00003435
 Iteration  3 RMS(Cart)=  0.00003272 RMS(Int)=  0.00003936
 Iteration  4 RMS(Cart)=  0.00002057 RMS(Int)=  0.00004326
 Iteration  5 RMS(Cart)=  0.00001293 RMS(Int)=  0.00004594
 Iteration  6 RMS(Cart)=  0.00000813 RMS(Int)=  0.00004769
 Iteration  7 RMS(Cart)=  0.00000511 RMS(Int)=  0.00004881
 Iteration  8 RMS(Cart)=  0.00000321 RMS(Int)=  0.00004953
 Iteration  9 RMS(Cart)=  0.00000202 RMS(Int)=  0.00004999
 Iteration 10 RMS(Cart)=  0.00000127 RMS(Int)=  0.00005027
 Iteration 11 RMS(Cart)=  0.00000080 RMS(Int)=  0.00005045
 Variable       Old X    -DE/DX   Delta X   Delta X   Delta X     New X
                                 (Linear)    (Quad)   (Total)
    R1        2.54968  -0.00329   0.00000  -0.00583  -0.00583   2.54385
    R2        2.30676  -0.00155   0.00000  -0.00160  -0.00160   2.30515
    R3        2.07906  -0.00126   0.00000  -0.00364  -0.00364   2.07543
    R4        2.75702   0.00338   0.00000   0.00886   0.00886   2.76588
    R5        1.91070  -0.00037   0.00000  -0.00080  -0.00080   1.90991
    R6        2.87625  -0.00725   0.00000  -0.02335  -0.02335   2.85290
    R7        2.87810   0.00181   0.00000   0.00587   0.00587   2.88397
    R8        2.06705   0.00107   0.00000   0.00303   0.00303   2.07008
    R9        2.63243   0.00016   0.00000   0.00034   0.00035   2.63278
   R10        2.63836   0.00043   0.00000   0.00094   0.00095   2.63930
   R11        2.63832  -0.00010   0.00000  -0.00022  -0.00021   2.63810
   R12        2.64388  -0.00145   0.00000  -0.00308  -0.00307   2.64081
   R13        2.63435  -0.00043   0.00000  -0.00092  -0.00092   2.63343
   R14        2.05042  -0.00014   0.00000  -0.00038  -0.00038   2.05003
   R15        2.62823   0.00029   0.00000   0.00058   0.00057   2.62880
   R16        2.04871  -0.00006   0.00000  -0.00016  -0.00016   2.04855
   R17        2.63466  -0.00001   0.00000  -0.00002  -0.00003   2.63463
   R18        2.04868  -0.00003   0.00000  -0.00009  -0.00009   2.04859
   R19        2.62614  -0.00007   0.00000  -0.00012  -0.00012   2.62601
   R20        2.04872  -0.00005   0.00000  -0.00014  -0.00014   2.04858
   R21        2.05231  -0.00013   0.00000  -0.00036  -0.00036   2.05195
   R22        2.62792  -0.00080   0.00000  -0.00169  -0.00169   2.62623
   R23        2.04960  -0.00006   0.00000  -0.00017  -0.00017   2.04943
   R24        2.62729  -0.00045   0.00000  -0.00095  -0.00096   2.62633
   R25        2.04826  -0.00013   0.00000  -0.00036  -0.00036   2.04790
   R26        2.62940  -0.00042   0.00000  -0.00087  -0.00087   2.62853
   R27        2.04839  -0.00014   0.00000  -0.00040  -0.00040   2.04799
   R28        2.62925   0.00019   0.00000   0.00042   0.00042   2.62968
   R29        2.04870  -0.00077   0.00000  -0.00211  -0.00211   2.04659
   R30        4.02047  -0.00024   0.00000  -0.00175  -0.00175   4.01872
    A1        2.16939   0.00030   0.00000   0.00133   0.00133   2.17072
    A2        1.97654  -0.00063   0.00000  -0.00352  -0.00352   1.97302
    A3        2.13725   0.00033   0.00000   0.00219   0.00219   2.13944
    A4        2.12701  -0.00262   0.00000  -0.01144  -0.01144   2.11557
    A5        2.07509  -0.00068   0.00000  -0.00607  -0.00607   2.06903
    A6        2.08085   0.00330   0.00000   0.01752   0.01752   2.09836
    A7        2.05790  -0.02254   0.00000  -0.11491  -0.11379   1.94411
    A8        1.92234   0.01115   0.00000   0.03771   0.03387   1.95621
    A9        1.71608   0.01261   0.00000   0.12220   0.12150   1.83758
   A10        1.97637   0.00555   0.00000  -0.00008  -0.00127   1.97510
   A11        1.90225  -0.00079   0.00000  -0.01642  -0.01301   1.88924
   A12        1.86131  -0.00432   0.00000  -0.00544  -0.00877   1.85254
   A13        2.12823  -0.00101   0.00000  -0.00380  -0.00387   2.12436
   A14        2.07187   0.00056   0.00000   0.00230   0.00223   2.07410
   A15        2.08263   0.00046   0.00000   0.00205   0.00202   2.08466
   A16        2.10916  -0.00212   0.00000  -0.00736  -0.00752   2.10163
   A17        2.12270   0.00223   0.00000   0.00954   0.00939   2.13209
   A18        2.04729   0.00011   0.00000   0.00061   0.00043   2.04772
   A19        2.09843  -0.00031   0.00000  -0.00136  -0.00135   2.09708
   A20        2.09560   0.00006   0.00000   0.00011   0.00010   2.09569
   A21        2.08912   0.00025   0.00000   0.00122   0.00121   2.09033
   A22        2.09786  -0.00001   0.00000  -0.00016  -0.00016   2.09770
   A23        2.08893  -0.00004   0.00000  -0.00017  -0.00017   2.08876
   A24        2.09638   0.00005   0.00000   0.00034   0.00034   2.09672
   A25        2.09026   0.00032   0.00000   0.00135   0.00134   2.09160
   A26        2.09688  -0.00016   0.00000  -0.00069  -0.00069   2.09619
   A27        2.09605  -0.00016   0.00000  -0.00066  -0.00066   2.09539
   A28        2.09380  -0.00014   0.00000  -0.00058  -0.00058   2.09323
   A29        2.09711   0.00007   0.00000   0.00025   0.00025   2.09736
   A30        2.09226   0.00008   0.00000   0.00033   0.00033   2.09259
   A31        2.10337  -0.00032   0.00000  -0.00129  -0.00128   2.10209
   A32        2.08447   0.00017   0.00000   0.00066   0.00065   2.08512
   A33        2.09531   0.00016   0.00000   0.00061   0.00060   2.09591
   A34        2.12229   0.00029   0.00000   0.00140   0.00137   2.12366
   A35        2.07336  -0.00013   0.00000  -0.00062  -0.00063   2.07273
   A36        2.08751  -0.00015   0.00000  -0.00072  -0.00072   2.08679
   A37        2.09293  -0.00023   0.00000  -0.00090  -0.00094   2.09199
   A38        2.08983   0.00019   0.00000   0.00090   0.00092   2.09076
   A39        2.10039   0.00004   0.00000  -0.00000   0.00001   2.10040
   A40        2.08937   0.00001   0.00000   0.00024   0.00017   2.08954
   A41        2.10706  -0.00011   0.00000  -0.00064  -0.00065   2.10641
   A42        2.08659   0.00011   0.00000   0.00065   0.00064   2.08722
   A43        2.08758   0.00007   0.00000   0.00054   0.00052   2.08810
   A44        2.09657  -0.00011   0.00000  -0.00074  -0.00073   2.09584
   A45        2.09901   0.00005   0.00000   0.00022   0.00023   2.09924
   A46        2.12542  -0.00015   0.00000  -0.00040  -0.00045   2.12498
   A47        2.11839   0.00014   0.00000   0.00043   0.00039   2.11878
   A48        2.03937   0.00001   0.00000  -0.00007  -0.00011   2.03926
    D1        0.02995  -0.00027   0.00000  -0.00806  -0.00806   0.02189
    D2       -3.13523  -0.00023   0.00000  -0.00737  -0.00737   3.14058
    D3       -3.10941  -0.00022   0.00000  -0.00651  -0.00651  -3.11592
    D4        0.00860  -0.00018   0.00000  -0.00582  -0.00582   0.00278
    D5        2.68805  -0.00050   0.00000   0.00575   0.00373   2.69178
    D6       -1.29036  -0.00248   0.00000  -0.06667  -0.06809  -1.35845
    D7        0.65086   0.00175   0.00000  -0.00638  -0.00295   0.64791
    D8       -0.42988  -0.00049   0.00000   0.00536   0.00335  -0.42653
    D9        1.87490  -0.00247   0.00000  -0.06706  -0.06847   1.80642
   D10       -2.46707   0.00176   0.00000  -0.00676  -0.00334  -2.47041
   D11        1.76500  -0.00061   0.00000  -0.03244  -0.03169   1.73331
   D12       -1.34433  -0.00108   0.00000  -0.05237  -0.05160  -1.39593
   D13       -0.51536  -0.00051   0.00000   0.02749   0.02592  -0.48944
   D14        2.65850  -0.00099   0.00000   0.00756   0.00600   2.66451
   D15       -2.58390   0.00197   0.00000   0.04547   0.04626  -2.53764
   D16        0.58996   0.00150   0.00000   0.02553   0.02634   0.61631
   D17       -0.55084   0.01058   0.00000  -0.03417  -0.03400  -0.58483
   D18        2.49170   0.01322   0.00000   0.00000   0.00000   2.49170
   D19        1.79544  -0.00585   0.00000  -0.16285  -0.16388   1.63156
   D20       -1.44520  -0.00321   0.00000  -0.12869  -0.12989  -1.57509
   D21       -2.39565  -0.00643   0.00000  -0.18687  -0.18639  -2.58204
   D22        0.64689  -0.00379   0.00000  -0.15270  -0.15239   0.49450
   D23       -3.11082  -0.00064   0.00000  -0.02330  -0.02328  -3.13409
   D24        0.04062  -0.00052   0.00000  -0.01972  -0.01971   0.02092
   D25       -0.00168  -0.00016   0.00000  -0.00324  -0.00324  -0.00492
   D26       -3.13343  -0.00004   0.00000   0.00034   0.00033  -3.13310
   D27        3.11429   0.00053   0.00000   0.02031   0.02035   3.13464
   D28       -0.03705   0.00044   0.00000   0.01766   0.01770  -0.01936
   D29        0.00411   0.00010   0.00000   0.00102   0.00101   0.00512
   D30        3.13595   0.00001   0.00000  -0.00163  -0.00165   3.13430
   D31        3.10505   0.00112   0.00000   0.00609   0.00583   3.11088
   D32       -0.04392   0.00147   0.00000   0.01506   0.01482  -0.02910
   D33        0.05836  -0.00154   0.00000  -0.02717  -0.02709   0.03127
   D34       -3.09061  -0.00119   0.00000  -0.01820  -0.01810  -3.10871
   D35       -3.09982  -0.00092   0.00000  -0.00645  -0.00653  -3.10634
   D36        0.04478  -0.00051   0.00000   0.01085   0.01083   0.05561
   D37       -0.05391   0.00150   0.00000   0.02609   0.02602  -0.02790
   D38        3.09069   0.00191   0.00000   0.04340   0.04337   3.13405
   D39       -0.00226   0.00018   0.00000   0.00523   0.00523   0.00296
   D40       -3.13895   0.00008   0.00000   0.00189   0.00188  -3.13706
   D41        3.12952   0.00007   0.00000   0.00165   0.00166   3.13118
   D42       -0.00716  -0.00004   0.00000  -0.00169  -0.00168  -0.00885
   D43        0.00381  -0.00014   0.00000  -0.00493  -0.00493  -0.00113
   D44       -3.13479  -0.00010   0.00000  -0.00317  -0.00317  -3.13796
   D45        3.14047  -0.00003   0.00000  -0.00157  -0.00158   3.13889
   D46        0.00188   0.00001   0.00000   0.00018   0.00019   0.00206
   D47       -0.00140   0.00007   0.00000   0.00270   0.00270   0.00130
   D48       -3.13666   0.00004   0.00000   0.00207   0.00208  -3.13458
   D49        3.13720   0.00003   0.00000   0.00094   0.00093   3.13813
   D50        0.00193   0.00000   0.00000   0.00031   0.00032   0.00225
   D51       -0.00258  -0.00005   0.00000  -0.00075  -0.00074  -0.00332
   D52       -3.13436   0.00004   0.00000   0.00192   0.00193  -3.13242
   D53        3.13271  -0.00002   0.00000  -0.00013  -0.00012   3.13258
   D54        0.00093   0.00007   0.00000   0.00254   0.00255   0.00348
   D55       -0.02667   0.00057   0.00000   0.00847   0.00841  -0.01826
   D56        3.12406   0.00047   0.00000   0.00906   0.00903   3.13309
   D57        3.12236   0.00022   0.00000  -0.00057  -0.00066   3.12170
   D58       -0.01010   0.00012   0.00000   0.00001  -0.00003  -0.01013
   D59       -0.01185   0.00052   0.00000   0.01249   0.01248   0.00063
   D60       -3.13350  -0.00012   0.00000  -0.00203  -0.00201  -3.13551
   D61        3.12056   0.00063   0.00000   0.01191   0.01186   3.13241
   D62       -0.00110  -0.00002   0.00000  -0.00262  -0.00263  -0.00373
   D63        0.01624  -0.00057   0.00000  -0.01359  -0.01356   0.00267
   D64       -3.11773  -0.00073   0.00000  -0.01606  -0.01605  -3.13378
   D65        3.13812   0.00006   0.00000   0.00074   0.00075   3.13888
   D66        0.00415  -0.00009   0.00000  -0.00173  -0.00173   0.00242
   D67        0.01762  -0.00046   0.00000  -0.00614  -0.00613   0.01149
   D68       -3.12685  -0.00085   0.00000  -0.02270  -0.02273   3.13360
   D69       -3.13161  -0.00031   0.00000  -0.00367  -0.00365  -3.13525
   D70        0.00711  -0.00070   0.00000  -0.02023  -0.02025  -0.01313
         Item               Value     Threshold  Converged?
 Maximum Force            0.016411     0.002500     NO 
 RMS     Force            0.002499     0.001667     NO 
 Maximum Displacement     0.398173     0.010000     NO 
 RMS     Displacement     0.103290     0.006667     NO 
 Predicted change in Energy=-5.020247D-03
 GradGradGradGradGradGradGradGradGradGradGradGradGradGradGradGradGradGrad

                          Input orientation:                          
 ---------------------------------------------------------------------
 Center     Atomic      Atomic             Coordinates (Angstroms)
 Number     Number       Type             X           Y           Z
 ---------------------------------------------------------------------
      1          6           0        1.804374    0.162416    1.625959
      2          7           0        0.528760   -0.222400    1.434044
      3          8           0        2.409518    0.929709    0.895853
      4          6           0       -0.240331    0.248630    0.281278
      5          6           0       -1.335491   -0.723976   -0.084545
      6          6           0       -0.744560    1.676294    0.472585
      7          6           0       -2.655818   -0.523483    0.312398
      8          6           0       -3.639461   -1.447102   -0.035968
      9          6           0       -3.307808   -2.575635   -0.778656
     10          6           0       -1.987355   -2.781182   -1.176034
     11          6           0       -1.007073   -1.859765   -0.828037
     12          6           0       -1.100784    2.135905    1.741736
     13          6           0       -1.528749    3.441347    1.951602
     14          6           0       -1.588706    4.329900    0.884637
     15          6           0       -1.220156    3.905587   -0.387722
     16          6           0       -0.797827    2.593704   -0.580223
     17          1           0        2.260633   -0.290206    2.516551
     18          1           0        0.113226   -0.864149    2.095073
     19          1           0        0.475291    0.286824   -0.547225
     20          1           0       -2.923767    0.359128    0.883415
     21          1           0       -4.665116   -1.281280    0.273378
     22          1           0       -4.074715   -3.291499   -1.051763
     23          1           0       -1.724092   -3.655435   -1.760470
     24          1           0        0.020586   -2.012997   -1.143468
     25          1           0       -1.038145    1.451866    2.580980
     26          1           0       -1.805396    3.763571    2.948621
     27          1           0       -1.915074    5.352476    1.034100
     28          1           0       -1.257723    4.595121   -1.222009
     29         53           0       -0.269940    2.036129   -2.563386
 ---------------------------------------------------------------------
                    Distance matrix (angstroms):
                    1          2          3          4          5
     1  C    0.000000
     2  N    1.346145   0.000000
     3  O    1.219834   2.270299   0.000000
     4  C    2.448759   1.463639   2.804152   0.000000
     5  C    3.683784   2.456242   4.209625   1.509690   0.000000
     6  C    3.181064   2.480078   3.268754   1.526129   2.533947
     7  C    4.699916   3.389731   5.301869   2.536081   1.393207
     8  C    5.915056   4.586382   6.565643   3.811855   2.415274
     9  C    6.278017   5.015278   6.912252   4.302249   2.792932
    10  C    5.558160   4.437421   6.115220   3.788880   2.418341
    11  C    4.244472   3.186967   4.735616   2.502759   1.396660
    12  C    3.513973   2.883000   3.806921   2.536755   3.401369
    13  C    4.686912   4.233704   4.788828   3.826676   4.640384
    14  C    5.424986   5.050638   5.248544   4.340382   5.152193
    15  C    5.216707   4.839196   4.865999   3.844601   4.640913
    16  C    4.189255   3.707769   3.903170   2.559757   3.397320
    17  H    1.098268   2.043478   2.033967   3.397295   4.459368
    18  H    2.033196   1.010678   3.151034   2.157113   2.620909
    19  H    2.550425   2.046361   2.497400   1.095440   2.124787
    20  H    4.790134   3.544193   5.363734   2.752382   2.152366
    21  H    6.765208   5.426299   7.438171   4.681817   3.394864
    22  H    7.325532   6.065525   7.978539   5.386280   3.876988
    23  H    6.204350   5.202498   6.720589   4.648871   3.398998
    24  H    3.947663   3.179315   4.304108   2.685691   2.149846
    25  H    3.264149   2.563946   3.872813   2.715312   3.453654
    26  H    5.267655   4.861089   5.478150   4.681768   5.436817
    27  H    6.412590   6.100124   6.187250   5.424089   6.205686
    28  H    6.093951   5.783999   5.600824   4.710301   5.439914
    29  I    5.036288   4.660292   4.513313   3.359783   3.859823
                    6          7          8          9         10
     6  C    0.000000
     7  C    2.918491   0.000000
     8  C    4.288902   1.393551   0.000000
     9  C    5.120033   2.413880   1.391102   0.000000
    10  C    4.912390   2.785584   2.410181   1.394186   0.000000
    11  C    3.776804   2.409275   2.779772   2.410040   1.389627
    12  C    1.396024   3.396098   4.737410   5.781171   5.785943
    13  C    2.432665   4.435894   5.683527   6.842765   6.979419
    14  C    2.814959   5.002151   6.198941   7.308096   7.414362
    15  C    2.436405   4.708287   5.884561   6.820364   6.776644
    16  C    1.397456   3.737080   4.969831   5.749909   5.537090
    17  H    4.132325   5.392977   6.531835   6.862151   6.155123
    18  H    3.134026   3.310829   4.354748   4.784452   4.334466
    19  H    2.111558   3.346550   4.494337   4.749639   3.984054
    20  H    2.579273   1.084831   2.149407   3.394525   3.870367
    21  H    4.915047   2.147803   1.084048   2.150445   3.394246
    22  H    6.171915   3.396486   2.150136   1.084064   2.152426
    23  H    5.862879   3.869628   3.394006   2.153622   1.084063
    24  H    4.099749   3.391362   3.865583   3.395270   2.150115
    25  H    2.140535   3.415455   4.692471   5.714831   5.738889
    26  H    3.407763   5.104089   6.278748   7.505689   7.738196
    27  H    3.898681   5.966276   7.095972   8.251105   8.428897
    28  H    3.413874   5.523512   6.602108   7.471221   7.412444
    29  I    3.093843   4.529257   5.465749   5.803643   5.299127
                   11         12         13         14         15
    11  C    0.000000
    12  C    4.751621   0.000000
    13  C    6.008356   1.389740   0.000000
    14  C    6.448528   2.405473   1.389797   0.000000
    15  C    5.786067   2.771393   2.404826   1.390960   0.000000
    16  C    4.465265   2.385971   2.768192   2.405344   1.391566
    17  H    4.932310   4.217284   5.348184   6.231046   6.177004
    18  H    3.284950   3.255610   4.610202   5.598203   5.540088
    19  H    2.623757   3.338032   4.495701   4.759913   3.999429
    20  H    3.395036   2.686432   3.547841   4.189203   4.134665
    21  H    3.863812   5.151475   5.912398   6.428318   6.261661
    22  H    3.392690   6.790039   7.799575   8.247158   7.770941
    23  H    2.146620   6.796586   8.011364   8.413114   7.701133
    24  H    1.085844   5.176414   6.459858   6.850939   6.094278
    25  H    4.752817   1.084511   2.143559   3.385819   3.855784
    26  H    6.820732   2.145308   1.083701   2.151212   3.390260
    27  H    7.503895   3.392660   2.154871   1.083751   2.144289
    28  H    6.471754   3.854369   3.387692   2.148919   1.083006
    29  I    4.328140   4.385697   4.893297   4.346193   3.021804
                   16         17         18         19         20
    16  C    0.000000
    17  H    5.221219   0.000000
    18  H    4.465868   2.262391   0.000000
    19  H    2.635074   3.592649   2.904749   0.000000
    20  H    3.413970   5.474191   3.491109   3.688570   0.000000
    21  H    5.540764   7.347112   5.130801   5.436554   2.468882
    22  H    6.752479   7.866210   5.773513   5.810466   4.289134
    23  H    6.426717   6.745050   5.102178   4.674468   4.954398
    24  H    4.712615   4.624019   3.437525   2.418974   4.290039
    25  H    3.369682   3.731074   2.631671   3.665171   2.762494
    26  H    3.851821   5.757811   5.081874   5.432333   4.135948
    27  H    3.386016   7.174542   6.624658   5.820246   5.096439
    28  H    2.151526   7.086754   6.533465   4.692557   5.015192
    29  I    2.126615   6.133628   5.500880   2.771344   4.662142
                   21         22         23         24         25
    21  H    0.000000
    22  H    2.479023   0.000000
    23  H    4.292176   2.481964   0.000000
    24  H    4.949613   4.291208   2.474307   0.000000
    25  H    5.094118   6.702022   6.738192   5.195931   0.000000
    26  H    6.386348   8.421811   8.787707   7.310823   2.463293
    27  H    7.221367   9.150584   9.433374   7.920780   4.286793
    28  H    6.955473   8.376349   8.281251   6.731082   4.938724
    29  I    6.194353   6.718999   5.929008   4.300697   5.234120
                   26         27         28         29
    26  H    0.000000
    27  H    2.490389   0.000000
    28  H    4.287841   2.468953   0.000000
    29  I    5.976948   5.162028   3.053432   0.000000
 Symmetry turned off by external request.
 Stoichiometry    C14H12INO
 Framework group  C1[X(C14H12INO)]
 Deg. of freedom    81
 Full point group                 C1      NOp   1
 Rotational constants (GHZ):           0.3661178           0.2772218           0.2320389
 Basis read from rwf:  (5D, 7F)
 Pseudo-potential data read from rwf file.
   396 basis functions,   648 primitive gaussians,   412 cartesian basis functions
    59 alpha electrons       59 beta electrons
       nuclear repulsion energy      1092.2042817676 Hartrees.
 NAtoms=   29 NActive=   29 NUniq=   29 SFac= 1.00D+00 NAtFMM=   60 NAOKFM=F Big=F
 Integral buffers will be    131072 words long.
 Raffenetti 2 integral format.
 Two-electron integral symmetry is turned off.
 ------------------------------------------------------------------------------
 Polarizable Continuum Model (PCM)
 =================================
 Model                : PCM.
 Atomic radii         : UFF (Universal Force Field).
 Polarization charges : Total charges.
 Charge compensation  : None.
 Solution method      : On-the-fly selection.
 Cavity type          : Scaled VdW (van der Waals Surface) (Alpha=1.100).
 Cavity algorithm     : GePol (No added spheres)
                        Default sphere list used, NSphG=   29.
                        Lebedev-Laikov grids with approx.  5.0 points / Ang**2.
                        Smoothing algorithm: York/Karplus (Gamma=1.0000).
                        Polarization charges: spherical gaussians, with
                                              point-specific exponents (IZeta= 3).
                        Self-potential: point-specific (ISelfS= 7).
                        Self-field    : sphere-specific E.n sum rule (ISelfD= 2).
 1st derivatives      : Analytical E(r).r(x)/FMM algorithm (CHGder, D1EAlg=3).
                        Cavity 1st derivative terms included.
 Solvent              : DiMethylSulfoxide, Eps=  46.826000 Eps(inf)=   2.007889
 ------------------------------------------------------------------------------
 One-electron integrals computed using PRISM.
   1 Symmetry operations used in ECPInt.
 ECPInt:  NShTT=    9316 NPrTT=   38001 LenC2=    8737 LenP2D=   24038.
 LDataN:  DoStor=T MaxTD1= 5 Len=  102
 NBasis=   396 RedAO= T EigKep=  1.04D-06  NBF=   396
 NBsUse=   395 1.00D-06 EigRej=  8.00D-07 NBFU=   395
 Initial guess from the checkpoint file:  "/home/aikhl/works/aikhl/Gau-23748.chk"
 B after Tr=     0.085835    0.067170   -0.007074
         Rot=    0.999938   -0.004859    0.009471    0.003252 Ang=  -1.28 deg.
 ExpMin= 4.38D-02 ExpMax= 8.59D+03 ExpMxC= 1.30D+03 IAcc=3 IRadAn=         5 AccDes= 0.00D+00
 Harris functional with IExCor= 1009 and IRadAn=       5 diagonalized for initial guess.
 HarFok:  IExCor= 1009 AccDes= 0.00D+00 IRadAn=         5 IDoV= 1 UseB2=F ITyADJ=14
 ICtDFT=  3500011 ScaDFX=  1.000000  1.000000  1.000000  1.000000
 Defaulting to unpruned grid for atomic number  53.
 FoFCou: FMM=F IPFlag=           0 FMFlag=      100000 FMFlg1=           0
         NFxFlg=           0 DoJE=T BraDBF=F KetDBF=T FulRan=T
         wScrn=  0.000000 ICntrl=       500 IOpCl=  0 I1Cent=   200000004 NGrid=           0
         NMat0=    1 NMatS0=      1 NMatT0=    0 NMatD0=    1 NMtDS0=    0 NMtDT0=    0
 Symmetry not used in FoFCou.
 Requested convergence on RMS density matrix=1.00D-08 within 128 cycles.
 Requested convergence on MAX density matrix=1.00D-06.
 Requested convergence on             energy=1.00D-06.
 No special actions if energy rises.
 Inv3:  Mode=1 IEnd=    17366508.
 Iteration    1 A*A^-1 deviation from unit magnitude is 7.44D-15 for    490.
 Iteration    1 A*A^-1 deviation from orthogonality  is 4.43D-15 for   1109    506.
 Iteration    1 A^-1*A deviation from unit magnitude is 6.55D-15 for    602.
 Iteration    1 A^-1*A deviation from orthogonality  is 7.23D-15 for   1451   1449.
 Error on total polarization charges =  0.01898
 SCF Done:  E(RM062X) =  -681.931032118     A.U. after   16 cycles
            NFock= 16  Conv=0.98D-08     -V/T= 2.0162
   1 Symmetry operations used in ECPInt.
 ECPInt:  NShTT=    9316 NPrTT=   38001 LenC2=    8737 LenP2D=   24038.
 LDataN:  DoStor=T MaxTD1= 6 Len=  172
 D1PCM: PCM CHGder 1st derivatives, ID1Alg=3 FixD1E=F DoIter=F DoCFld=F I1PDM=0.
 Calling FoFJK, ICntrl=      2127 FMM=F ISym2X=0 I1Cent= 0 IOpClX= 0 NMat=1 NMatS=1 NMatT=0.
 -------------------------------------------------------------------
 Center     Atomic                   Forces (Hartrees/Bohr)
 Number     Number              X              Y              Z
 -------------------------------------------------------------------
      1        6           0.000493888    0.000528042   -0.000248002
      2        7          -0.005278251   -0.001470470   -0.001830541
      3        8           0.000007650    0.000026606    0.000366180
      4        6           0.006943326    0.007897387   -0.000936554
      5        6          -0.001825380   -0.002448625    0.000734217
      6        6           0.008076688    0.002190875    0.000601096
      7        6          -0.000890388   -0.000734233   -0.000733116
      8        6          -0.000063097   -0.000567084    0.000382545
      9        6          -0.000096160    0.000022700    0.000027487
     10        6          -0.000091817   -0.000164638    0.000252024
     11        6          -0.000515256    0.000093309   -0.000279275
     12        6          -0.001446445   -0.000189230    0.000374497
     13        6           0.000115172   -0.000595060    0.000645009
     14        6          -0.000024140   -0.000044845   -0.000725246
     15        6          -0.000317184    0.000368972    0.000417363
     16        6          -0.003190855   -0.002003849   -0.000027311
     17        1           0.000665598    0.000084942    0.000264999
     18        1          -0.000968245    0.000213716   -0.001010918
     19        1          -0.001020659   -0.002331391    0.002531047
     20        1          -0.000320022   -0.000550737   -0.000386924
     21        1          -0.000075952   -0.000076713   -0.000042948
     22        1          -0.000037492    0.000017179   -0.000068064
     23        1          -0.000031079   -0.000021432    0.000001719
     24        1           0.000095503    0.000002246    0.000099550
     25        1           0.000247537   -0.000204054    0.000205860
     26        1          -0.000077703   -0.000009211   -0.000030738
     27        1           0.000110129    0.000018804    0.000022527
     28        1           0.000100057   -0.000002748    0.000001422
     29       53          -0.000585426   -0.000050459   -0.000607903
 -------------------------------------------------------------------
 Cartesian Forces:  Max     0.008076688 RMS     0.001740972

 GradGradGradGradGradGradGradGradGradGradGradGradGradGradGradGradGradGrad
 Berny optimization.
 Using GEDIIS/GDIIS optimizer.
 FormGI is forming the generalized inverse of G from B-inverse, IUseBI=4.
 Internal  Forces:  Max     0.005646879 RMS     0.001100429
 Search for a local minimum.
 Step number   2 out of a maximum of   80 on scan point     2 out of    18
 All quantities printed in internal units (Hartrees-Bohrs-Radians)
 Mixed Optimization -- En-DIIS/RFO-DIIS
 Update second derivatives using D2CorX and points    1    2
 DE= -4.27D-03 DEPred=-5.02D-03 R= 8.51D-01
 TightC=F SS=  1.41D+00  RLast= 3.97D-01 DXNew= 5.0454D-01 1.1918D+00
 Trust test= 8.51D-01 RLast= 3.97D-01 DXMaxT set to 5.05D-01
 ITU=  1  0
 Use linear search instead of GDIIS.
     Eigenvalues ---    0.00475   0.00940   0.01194   0.01493   0.01503
     Eigenvalues ---    0.02123   0.02158   0.02164   0.02174   0.02180
     Eigenvalues ---    0.02181   0.02186   0.02188   0.02191   0.02196
     Eigenvalues ---    0.02197   0.02205   0.02205   0.02215   0.02216
     Eigenvalues ---    0.02222   0.02384   0.02386   0.03802   0.06387
     Eigenvalues ---    0.06778   0.13133   0.15493   0.15999   0.15999
     Eigenvalues ---    0.15999   0.16000   0.16000   0.16000   0.16000
     Eigenvalues ---    0.16000   0.16000   0.16007   0.16230   0.19420
     Eigenvalues ---    0.21992   0.22000   0.22000   0.22000   0.22024
     Eigenvalues ---    0.22483   0.23574   0.24473   0.24875   0.24996
     Eigenvalues ---    0.25335   0.30087   0.31529   0.33809   0.34598
     Eigenvalues ---    0.35277   0.35400   0.35501   0.35502   0.35505
     Eigenvalues ---    0.35525   0.35544   0.35553   0.35629   0.38165
     Eigenvalues ---    0.42422   0.42532   0.42554   0.42647   0.45978
     Eigenvalues ---    0.46403   0.46465   0.46709   0.46766   0.46910
     Eigenvalues ---    0.47179   0.47216   0.47274   0.55644   0.95679
     Eigenvalues --- 1000.000001000.000001000.000001000.000001000.00000
     Eigenvalues --- 1000.000001000.000001000.000001000.000001000.00000
     Eigenvalues --- 1000.000001000.000001000.000001000.000001000.00000
     Eigenvalues --- 1000.000001000.000001000.000001000.000001000.00000
     Eigenvalues --- 1000.000001000.000001000.000001000.000001000.00000
     Eigenvalues --- 1000.000001000.000001000.000001000.000001000.00000
     Eigenvalues --- 1000.000001000.000001000.000001000.000001000.00000
     Eigenvalues --- 1000.000001000.000001000.000001000.000001000.00000
     Eigenvalues --- 1000.000001000.000001000.000001000.000001000.00000
     Eigenvalues --- 1000.000001000.000001000.000001000.000001000.00000
     Eigenvalues --- 1000.000001000.000001000.000001000.000001000.00000
     Eigenvalues --- 1000.000001000.000001000.000001000.000001000.00000
     Eigenvalues --- 1000.000001000.000001000.000001000.000001000.00000
     Eigenvalues --- 1000.000001000.000001000.00000
 RFO step:  Lambda=-7.87162837D-04 EMin= 4.74683263D-03
 Quartic linear search produced a step of -0.00065.
 Iteration  1 RMS(Cart)=  0.03789929 RMS(Int)=  0.00029721
 Iteration  2 RMS(Cart)=  0.00071361 RMS(Int)=  0.00005491
 Iteration  3 RMS(Cart)=  0.00000016 RMS(Int)=  0.00005491
 Iteration  1 RMS(Cart)=  0.00000066 RMS(Int)=  0.00000025
 Variable       Old X    -DE/DX   Delta X   Delta X   Delta X     New X
                                 (Linear)    (Quad)   (Total)
    R1        2.54385   0.00135   0.00000   0.00194   0.00194   2.54578
    R2        2.30515  -0.00020   0.00000  -0.00034  -0.00034   2.30481
    R3        2.07543   0.00045   0.00000   0.00104   0.00104   2.07646
    R4        2.76588  -0.00441  -0.00001  -0.01106  -0.01107   2.75481
    R5        1.90991  -0.00040   0.00000  -0.00094  -0.00094   1.90897
    R6        2.85290   0.00565   0.00002   0.01671   0.01673   2.86963
    R7        2.88397  -0.00137  -0.00000  -0.00404  -0.00404   2.87992
    R8        2.07008  -0.00266  -0.00000  -0.00747  -0.00747   2.06261
    R9        2.63278   0.00126  -0.00000   0.00282   0.00282   2.63560
   R10        2.63930   0.00033  -0.00000   0.00085   0.00085   2.64016
   R11        2.63810   0.00057   0.00000   0.00123   0.00124   2.63934
   R12        2.64081  -0.00072   0.00000  -0.00181  -0.00179   2.63902
   R13        2.63343   0.00046   0.00000   0.00096   0.00096   2.63439
   R14        2.05003  -0.00057   0.00000  -0.00165  -0.00165   2.04839
   R15        2.62880  -0.00046  -0.00000  -0.00099  -0.00099   2.62781
   R16        2.04855   0.00005   0.00000   0.00012   0.00012   2.04867
   R17        2.63463  -0.00037   0.00000  -0.00089  -0.00090   2.63373
   R18        2.04859   0.00003   0.00000   0.00008   0.00008   2.04867
   R19        2.62601   0.00020   0.00000   0.00037   0.00037   2.62638
   R20        2.04858   0.00001   0.00000   0.00001   0.00001   2.04860
   R21        2.05195   0.00006   0.00000   0.00015   0.00015   2.05209
   R22        2.62623  -0.00055   0.00000  -0.00130  -0.00131   2.62492
   R23        2.04943   0.00030   0.00000   0.00084   0.00084   2.05027
   R24        2.62633   0.00043   0.00000   0.00083   0.00081   2.62714
   R25        2.04790  -0.00001   0.00000  -0.00006  -0.00005   2.04784
   R26        2.62853  -0.00017   0.00000  -0.00045  -0.00046   2.62807
   R27        2.04799  -0.00001   0.00000  -0.00007  -0.00007   2.04793
   R28        2.62968   0.00038  -0.00000   0.00083   0.00085   2.63052
   R29        2.04659  -0.00001   0.00000  -0.00020  -0.00020   2.04639
   R30        4.01872   0.00043   0.00000   0.00313   0.00313   4.02185
    A1        2.17072  -0.00006  -0.00000  -0.00014  -0.00015   2.17056
    A2        1.97302   0.00061   0.00000   0.00347   0.00346   1.97648
    A3        2.13944  -0.00055  -0.00000  -0.00330  -0.00331   2.13613
    A4        2.11557   0.00043   0.00001   0.00104   0.00104   2.11661
    A5        2.06903   0.00108   0.00000   0.00667   0.00666   2.07569
    A6        2.09836  -0.00152  -0.00001  -0.00755  -0.00757   2.09079
    A7        1.94411  -0.00412   0.00007  -0.02602  -0.02599   1.91812
    A8        1.95621  -0.00023  -0.00002  -0.00049  -0.00037   1.95583
    A9        1.83758   0.00131  -0.00008  -0.00350  -0.00375   1.83383
   A10        1.97510   0.00313   0.00000   0.01988   0.01981   1.99491
   A11        1.88924  -0.00066   0.00001  -0.00565  -0.00601   1.88324
   A12        1.85254   0.00068   0.00001   0.01609   0.01604   1.86858
   A13        2.12436   0.00355   0.00000   0.01368   0.01365   2.13801
   A14        2.07410  -0.00198  -0.00000  -0.00786  -0.00789   2.06621
   A15        2.08466  -0.00157  -0.00000  -0.00596  -0.00597   2.07868
   A16        2.10163  -0.00216   0.00000  -0.00888  -0.00899   2.09265
   A17        2.13209   0.00175  -0.00001   0.00819   0.00807   2.14017
   A18        2.04772   0.00050  -0.00000   0.00207   0.00202   2.04974
   A19        2.09708   0.00058   0.00000   0.00274   0.00274   2.09982
   A20        2.09569   0.00018  -0.00000   0.00157   0.00156   2.09726
   A21        2.09033  -0.00076  -0.00000  -0.00422  -0.00424   2.08609
   A22        2.09770   0.00018   0.00000   0.00068   0.00068   2.09838
   A23        2.08876   0.00002   0.00000   0.00031   0.00031   2.08907
   A24        2.09672  -0.00020  -0.00000  -0.00100  -0.00100   2.09572
   A25        2.09160  -0.00026  -0.00000  -0.00153  -0.00153   2.09007
   A26        2.09619   0.00013   0.00000   0.00075   0.00075   2.09694
   A27        2.09539   0.00013   0.00000   0.00077   0.00078   2.09617
   A28        2.09323   0.00020   0.00000   0.00042   0.00042   2.09364
   A29        2.09736  -0.00014  -0.00000  -0.00043  -0.00043   2.09693
   A30        2.09259  -0.00007  -0.00000   0.00002   0.00002   2.09260
   A31        2.10209   0.00086   0.00000   0.00367   0.00367   2.10576
   A32        2.08512  -0.00050  -0.00000  -0.00226  -0.00228   2.08284
   A33        2.09591  -0.00035  -0.00000  -0.00132  -0.00133   2.09457
   A34        2.12366   0.00002  -0.00000   0.00034   0.00033   2.12399
   A35        2.07273  -0.00012   0.00000  -0.00082  -0.00084   2.07189
   A36        2.08679   0.00009   0.00000   0.00047   0.00046   2.08725
   A37        2.09199  -0.00037   0.00000  -0.00164  -0.00166   2.09033
   A38        2.09076   0.00020  -0.00000   0.00095   0.00096   2.09172
   A39        2.10040   0.00017  -0.00000   0.00070   0.00071   2.10111
   A40        2.08954   0.00020  -0.00000   0.00096   0.00094   2.09049
   A41        2.10641  -0.00011   0.00000  -0.00058  -0.00058   2.10583
   A42        2.08722  -0.00009  -0.00000  -0.00036  -0.00035   2.08687
   A43        2.08810   0.00020  -0.00000   0.00097   0.00099   2.08908
   A44        2.09584  -0.00007   0.00000  -0.00032  -0.00033   2.09551
   A45        2.09924  -0.00013  -0.00000  -0.00063  -0.00065   2.09859
   A46        2.12498  -0.00053   0.00000  -0.00228  -0.00233   2.12264
   A47        2.11878   0.00080  -0.00000   0.00308   0.00296   2.12174
   A48        2.03926  -0.00028   0.00000  -0.00126  -0.00138   2.03788
    D1        0.02189   0.00016   0.00001   0.00382   0.00380   0.02569
    D2        3.14058   0.00026   0.00000   0.01193   0.01196  -3.13064
    D3       -3.11592  -0.00005   0.00000  -0.00458  -0.00459  -3.12051
    D4        0.00278   0.00005   0.00000   0.00354   0.00357   0.00634
    D5        2.69178  -0.00064  -0.00000   0.01468   0.01467   2.70646
    D6       -1.35845   0.00003   0.00004   0.01982   0.01989  -1.33856
    D7        0.64791   0.00148   0.00000   0.03663   0.03657   0.68448
    D8       -0.42653  -0.00079  -0.00000   0.00625   0.00626  -0.42027
    D9        1.80642  -0.00012   0.00004   0.01138   0.01148   1.81790
   D10       -2.47041   0.00133   0.00000   0.02819   0.02816  -2.44224
   D11        1.73331  -0.00012   0.00002   0.00516   0.00503   1.73835
   D12       -1.39593   0.00011   0.00003   0.01825   0.01818  -1.37774
   D13       -0.48944   0.00107  -0.00002   0.01133   0.01133  -0.47811
   D14        2.66451   0.00131  -0.00000   0.02442   0.02448   2.68899
   D15       -2.53764  -0.00120  -0.00003  -0.01669  -0.01666  -2.55430
   D16        0.61631  -0.00096  -0.00002  -0.00360  -0.00351   0.61280
   D17       -0.58483   0.00238   0.00002  -0.02584  -0.02582  -0.61065
   D18        2.49170   0.00409  -0.00000   0.00000  -0.00001   2.49170
   D19        1.63156  -0.00085   0.00011  -0.04536  -0.04535   1.58621
   D20       -1.57509   0.00086   0.00008  -0.01951  -0.01954  -1.59463
   D21       -2.58204   0.00054   0.00012  -0.03071  -0.03049  -2.61252
   D22        0.49450   0.00225   0.00010  -0.00487  -0.00468   0.48983
   D23       -3.13409   0.00046   0.00002   0.02048   0.02056  -3.11353
   D24        0.02092   0.00028   0.00001   0.01275   0.01280   0.03371
   D25       -0.00492   0.00022   0.00000   0.00730   0.00731   0.00238
   D26       -3.13310   0.00003  -0.00000  -0.00043  -0.00046  -3.13356
   D27        3.13464  -0.00035  -0.00001  -0.01735  -0.01728   3.11736
   D28       -0.01936  -0.00015  -0.00001  -0.00882  -0.00875  -0.02811
   D29        0.00512  -0.00016  -0.00000  -0.00471  -0.00473   0.00039
   D30        3.13430   0.00004   0.00000   0.00383   0.00380   3.13810
   D31        3.11088   0.00085  -0.00000   0.00854   0.00843   3.11931
   D32       -0.02910   0.00109  -0.00001   0.01763   0.01753  -0.01157
   D33        0.03127  -0.00084   0.00002  -0.01634  -0.01632   0.01496
   D34       -3.10871  -0.00059   0.00001  -0.00724  -0.00722  -3.11592
   D35       -3.10634  -0.00077   0.00000  -0.01012  -0.01026  -3.11660
   D36        0.05561  -0.00026  -0.00001   0.01730   0.01721   0.07282
   D37       -0.02790   0.00080  -0.00002   0.01456   0.01456  -0.01334
   D38        3.13405   0.00131  -0.00003   0.04199   0.04202  -3.10711
   D39        0.00296  -0.00017  -0.00000  -0.00648  -0.00648  -0.00352
   D40       -3.13706  -0.00010  -0.00000  -0.00348  -0.00349  -3.14055
   D41        3.13118   0.00002  -0.00000   0.00127   0.00127   3.13245
   D42       -0.00885   0.00010   0.00000   0.00427   0.00427  -0.00458
   D43       -0.00113   0.00007   0.00000   0.00300   0.00299   0.00186
   D44       -3.13796   0.00008   0.00000   0.00304   0.00304  -3.13492
   D45        3.13889  -0.00001   0.00000  -0.00001  -0.00002   3.13887
   D46        0.00206  -0.00000  -0.00000   0.00003   0.00003   0.00209
   D47        0.00130  -0.00001  -0.00000  -0.00040  -0.00040   0.00090
   D48       -3.13458  -0.00003  -0.00000  -0.00181  -0.00179  -3.13637
   D49        3.13813  -0.00002  -0.00000  -0.00044  -0.00045   3.13768
   D50        0.00225  -0.00004  -0.00000  -0.00185  -0.00184   0.00041
   D51       -0.00332   0.00005   0.00000   0.00125   0.00128  -0.00203
   D52       -3.13242  -0.00015  -0.00000  -0.00733  -0.00729  -3.13972
   D53        3.13258   0.00007   0.00000   0.00266   0.00267   3.13525
   D54        0.00348  -0.00013  -0.00000  -0.00592  -0.00591  -0.00243
   D55       -0.01826   0.00037  -0.00001   0.00681   0.00677  -0.01149
   D56        3.13309   0.00025  -0.00001   0.00541   0.00540   3.13849
   D57        3.12170   0.00012   0.00000  -0.00236  -0.00241   3.11930
   D58       -0.01013   0.00000   0.00000  -0.00375  -0.00378  -0.01391
   D59        0.00063   0.00020  -0.00001   0.00523   0.00522   0.00585
   D60       -3.13551  -0.00004   0.00000  -0.00020  -0.00018  -3.13570
   D61        3.13241   0.00032  -0.00001   0.00663   0.00660   3.13901
   D62       -0.00373   0.00008   0.00000   0.00121   0.00120  -0.00254
   D63        0.00267  -0.00025   0.00001  -0.00699  -0.00696  -0.00429
   D64       -3.13378  -0.00040   0.00001  -0.01109  -0.01108   3.13832
   D65        3.13888  -0.00001  -0.00000  -0.00162  -0.00162   3.13726
   D66        0.00242  -0.00016   0.00000  -0.00573  -0.00573  -0.00331
   D67        0.01149  -0.00027   0.00000  -0.00318  -0.00320   0.00829
   D68        3.13360  -0.00074   0.00001  -0.02936  -0.02936   3.10425
   D69       -3.13525  -0.00012   0.00000   0.00094   0.00093  -3.13432
   D70       -0.01313  -0.00059   0.00001  -0.02525  -0.02523  -0.03837
         Item               Value     Threshold  Converged?
 Maximum Force            0.005647     0.002500     NO 
 RMS     Force            0.000955     0.001667     YES
 Maximum Displacement     0.116082     0.010000     NO 
 RMS     Displacement     0.037733     0.006667     NO 
 Predicted change in Energy=-3.996167D-04
 GradGradGradGradGradGradGradGradGradGradGradGradGradGradGradGradGradGrad

                          Input orientation:                          
 ---------------------------------------------------------------------
 Center     Atomic      Atomic             Coordinates (Angstroms)
 Number     Number       Type             X           Y           Z
 ---------------------------------------------------------------------
      1          6           0        1.780423    0.157001    1.613811
      2          7           0        0.505240   -0.221851    1.401092
      3          8           0        2.393421    0.938918    0.906424
      4          6           0       -0.248643    0.268820    0.253908
      5          6           0       -1.349951   -0.714978   -0.099976
      6          6           0       -0.728106    1.701465    0.454379
      7          6           0       -2.675406   -0.528914    0.292120
      8          6           0       -3.644144   -1.478416   -0.029424
      9          6           0       -3.296887   -2.617296   -0.747802
     10          6           0       -1.974530   -2.808413   -1.144389
     11          6           0       -1.009168   -1.862560   -0.820281
     12          6           0       -1.107443    2.137191    1.725975
     13          6           0       -1.525183    3.441827    1.955913
     14          6           0       -1.558565    4.351241    0.904924
     15          6           0       -1.180189    3.946692   -0.370719
     16          6           0       -0.765988    2.634899   -0.583648
     17          1           0        2.228167   -0.307481    2.503296
     18          1           0        0.073551   -0.868513    2.046028
     19          1           0        0.466398    0.282835   -0.570632
     20          1           0       -2.960325    0.358770    0.845116
     21          1           0       -4.671646   -1.323219    0.279526
     22          1           0       -4.052481   -3.351807   -1.002484
     23          1           0       -1.697663   -3.691563   -1.708835
     24          1           0        0.021083   -2.009743   -1.130356
     25          1           0       -1.062638    1.435492    2.552255
     26          1           0       -1.815616    3.747081    2.954319
     27          1           0       -1.876830    5.374066    1.069171
     28          1           0       -1.207307    4.650397   -1.193361
     29         53           0       -0.275273    2.097557   -2.583648
 ---------------------------------------------------------------------
                    Distance matrix (angstroms):
                    1          2          3          4          5
     1  C    0.000000
     2  N    1.347171   0.000000
     3  O    1.219655   2.270971   0.000000
     4  C    2.445189   1.457782   2.802733   0.000000
     5  C    3.673779   2.436824   4.214385   1.518542   0.000000
     6  C    3.165812   2.473166   3.244958   1.523990   2.556012
     7  C    4.698059   3.382398   5.312712   2.554803   1.394701
     8  C    5.899215   4.565382   6.570503   3.829169   2.418913
     9  C    6.249241   4.981171   6.911058   4.315655   2.798045
    10  C    5.522773   4.395342   6.109609   3.795165   2.421439
    11  C    4.217256   3.149580   4.733646   2.505007   1.397110
    12  C    3.503356   2.876000   3.789930   2.528899   3.395258
    13  C    4.672702   4.225279   4.766701   3.820256   4.640734
    14  C    5.407680   5.041690   5.221316   4.336575   5.169131
    15  C    5.202435   4.832880   4.842363   3.845085   4.672610
    16  C    4.177680   3.703543   3.883108   2.562709   3.434621
    17  H    1.098818   2.047111   2.032442   3.395063   4.443648
    18  H    2.037621   1.010183   3.153934   2.146865   2.579780
    19  H    2.552310   2.035659   2.515066   1.091488   2.125151
    20  H    4.806900   3.557579   5.385437   2.776840   2.153936
    21  H    6.752819   5.410274   7.444826   4.700872   3.398182
    22  H    7.292427   6.028815   7.975205   5.399689   3.882146
    23  H    6.160235   5.153962   6.709538   4.651521   3.401380
    24  H    3.914142   3.136749   4.297798   2.679699   2.148914
    25  H    3.255489   2.555426   3.860012   2.702982   3.426572
    26  H    5.255200   4.852968   5.458539   4.673963   5.427295
    27  H    6.394521   6.090871   6.158901   5.420257   6.222617
    28  H    6.082545   5.779515   5.581166   4.712944   5.477507
    29  I    5.060663   4.676217   4.543674   3.375901   3.903064
                    6          7          8          9         10
     6  C    0.000000
     7  C    2.965282   0.000000
     8  C    4.341542   1.394058   0.000000
     9  C    5.166776   2.414335   1.390576   0.000000
    10  C    4.944556   2.784044   2.408246   1.393712   0.000000
    11  C    3.795528   2.406740   2.777790   2.410090   1.389823
    12  C    1.396678   3.409188   4.752777   5.789506   5.783583
    13  C    2.432858   4.456233   5.713173   6.867459   6.991372
    14  C    2.813177   5.043686   6.261592   7.369788   7.458777
    15  C    2.434380   4.765089   5.968195   6.907137   6.845508
    16  C    1.396508   3.797704   5.050772   5.832491   5.603985
    17  H    4.119887   5.383620   6.501522   6.814037   6.101060
    18  H    3.127425   3.278458   4.301249   4.714190   4.258710
    19  H    2.118962   3.357709   4.504605   4.754415   3.980344
    20  H    2.634067   1.083959   2.146551   3.392291   3.867942
    21  H    4.973007   2.148500   1.084111   2.149419   3.392310
    22  H    6.221694   3.397213   2.150158   1.084108   2.152508
    23  H    5.891034   3.868094   3.392231   2.152940   1.084070
    24  H    4.104356   3.389298   3.863709   3.394759   2.149544
    25  H    2.140966   3.401194   4.671199   5.683954   5.701531
    26  H    3.408361   5.109861   6.289042   7.510337   7.732992
    27  H    3.896862   6.007221   7.161481   8.317440   8.477166
    28  H    3.411873   5.584553   6.697408   7.575238   7.498324
    29  I    3.097023   4.574825   5.537231   5.893243   5.387716
                   11         12         13         14         15
    11  C    0.000000
    12  C    4.742477   0.000000
    13  C    6.009164   1.389048   0.000000
    14  C    6.472209   2.404090   1.390224   0.000000
    15  C    5.829131   2.770507   2.405644   1.390717   0.000000
    16  C    4.510241   2.387187   2.770718   2.406212   1.392013
    17  H    4.893339   4.207962   5.333346   6.212714   6.162372
    18  H    3.221201   3.245218   4.598163   5.586748   5.531611
    19  H    2.615787   3.345148   4.508776   4.778041   4.021823
    20  H    3.393357   2.715118   3.577533   4.231823   4.185728
    21  H    3.861892   5.173992   5.951148   6.502452   6.354923
    22  H    3.393052   6.800502   7.828972   8.318339   7.868752
    23  H    2.146812   6.791219   8.021557   8.458000   7.771825
    24  H    1.085922   5.160355   6.452567   6.862927   6.123661
    25  H    4.717415   1.084955   2.143584   3.385444   3.855349
    26  H    6.809261   2.145247   1.083672   2.152000   3.391090
    27  H    7.529384   3.391269   2.154881   1.083716   2.143825
    28  H    6.526642   3.853401   3.388158   2.148413   1.082902
    29  I    4.396657   4.389410   4.896626   4.346960   3.022453
                   16         17         18         19         20
    16  C    0.000000
    17  H    5.210737   0.000000
    18  H    4.460260   2.272932   0.000000
    19  H    2.655401   3.591842   2.885626   0.000000
    20  H    3.469473   5.487613   3.486090   3.708442   0.000000
    21  H    5.627249   7.320130   5.083718   5.449924   2.465279
    22  H    6.842302   7.810566   5.699501   5.815271   4.286585
    23  H    6.492933   6.678787   5.020538   4.666315   4.951988
    24  H    4.742475   4.579557   3.375585   2.401564   4.289655
    25  H    3.370528   3.724211   2.618326   3.663194   2.770355
    26  H    3.854332   5.744134   5.069285   5.443700   4.152077
    27  H    3.386564   7.154557   6.612717   5.839547   5.135888
    28  H    2.151452   7.074482   6.526301   4.718546   5.064239
    29  I    2.128271   6.158605   5.509369   2.809898   4.689275
                   21         22         23         24         25
    21  H    0.000000
    22  H    2.478323   0.000000
    23  H    4.290362   2.481840   0.000000
    24  H    4.947806   4.290851   2.473306   0.000000
    25  H    5.079441   6.670349   6.696778   5.158073   0.000000
    26  H    6.404636   8.429357   8.780224   7.293768   2.464158
    27  H    7.299874   9.228546   9.483408   7.934773   4.286585
    28  H    7.060816   8.495099   8.372243   6.772767   4.938236
    29  I    6.263191   6.816373   6.025147   4.366899   5.237916
                   26         27         28         29
    26  H    0.000000
    27  H    2.490906   0.000000
    28  H    4.288272   2.467997   0.000000
    29  I    5.980189   5.161741   3.052633   0.000000
 Symmetry turned off by external request.
 Stoichiometry    C14H12INO
 Framework group  C1[X(C14H12INO)]
 Deg. of freedom    81
 Full point group                 C1      NOp   1
 Rotational constants (GHZ):           0.3688155           0.2725062           0.2281106
 Basis read from rwf:  (5D, 7F)
 Pseudo-potential data read from rwf file.
   396 basis functions,   648 primitive gaussians,   412 cartesian basis functions
    59 alpha electrons       59 beta electrons
       nuclear repulsion energy      1091.1860263082 Hartrees.
 NAtoms=   29 NActive=   29 NUniq=   29 SFac= 1.00D+00 NAtFMM=   60 NAOKFM=F Big=F
 Integral buffers will be    131072 words long.
 Raffenetti 2 integral format.
 Two-electron integral symmetry is turned off.
 ------------------------------------------------------------------------------
 Polarizable Continuum Model (PCM)
 =================================
 Model                : PCM.
 Atomic radii         : UFF (Universal Force Field).
 Polarization charges : Total charges.
 Charge compensation  : None.
 Solution method      : On-the-fly selection.
 Cavity type          : Scaled VdW (van der Waals Surface) (Alpha=1.100).
 Cavity algorithm     : GePol (No added spheres)
                        Default sphere list used, NSphG=   29.
                        Lebedev-Laikov grids with approx.  5.0 points / Ang**2.
                        Smoothing algorithm: York/Karplus (Gamma=1.0000).
                        Polarization charges: spherical gaussians, with
                                              point-specific exponents (IZeta= 3).
                        Self-potential: point-specific (ISelfS= 7).
                        Self-field    : sphere-specific E.n sum rule (ISelfD= 2).
 1st derivatives      : Analytical E(r).r(x)/FMM algorithm (CHGder, D1EAlg=3).
                        Cavity 1st derivative terms included.
 Solvent              : DiMethylSulfoxide, Eps=  46.826000 Eps(inf)=   2.007889
 ------------------------------------------------------------------------------
 One-electron integrals computed using PRISM.
   1 Symmetry operations used in ECPInt.
 ECPInt:  NShTT=    9316 NPrTT=   38001 LenC2=    8730 LenP2D=   23998.
 LDataN:  DoStor=T MaxTD1= 5 Len=  102
 NBasis=   396 RedAO= T EigKep=  1.07D-06  NBF=   396
 NBsUse=   395 1.00D-06 EigRej=  8.05D-07 NBFU=   395
 Initial guess from the checkpoint file:  "/home/aikhl/works/aikhl/Gau-23748.chk"
 B after Tr=     0.002769    0.037342   -0.025555
         Rot=    0.999996   -0.002291   -0.001173   -0.000671 Ang=  -0.30 deg.
 ExpMin= 4.38D-02 ExpMax= 8.59D+03 ExpMxC= 1.30D+03 IAcc=3 IRadAn=         5 AccDes= 0.00D+00
 Harris functional with IExCor= 1009 and IRadAn=       5 diagonalized for initial guess.
 HarFok:  IExCor= 1009 AccDes= 0.00D+00 IRadAn=         5 IDoV= 1 UseB2=F ITyADJ=14
 ICtDFT=  3500011 ScaDFX=  1.000000  1.000000  1.000000  1.000000
 Defaulting to unpruned grid for atomic number  53.
 FoFCou: FMM=F IPFlag=           0 FMFlag=      100000 FMFlg1=           0
         NFxFlg=           0 DoJE=T BraDBF=F KetDBF=T FulRan=T
         wScrn=  0.000000 ICntrl=       500 IOpCl=  0 I1Cent=   200000004 NGrid=           0
         NMat0=    1 NMatS0=      1 NMatT0=    0 NMatD0=    1 NMtDS0=    0 NMtDT0=    0
 Symmetry not used in FoFCou.
 Requested convergence on RMS density matrix=1.00D-08 within 128 cycles.
 Requested convergence on MAX density matrix=1.00D-06.
 Requested convergence on             energy=1.00D-06.
 No special actions if energy rises.
 Inv3:  Mode=1 IEnd=    17424300.
 Iteration    1 A*A^-1 deviation from unit magnitude is 6.22D-15 for    988.
 Iteration    1 A*A^-1 deviation from orthogonality  is 3.21D-15 for   1555    988.
 Iteration    1 A^-1*A deviation from unit magnitude is 5.55D-15 for   2410.
 Iteration    1 A^-1*A deviation from orthogonality  is 2.08D-15 for   1545   1004.
 Error on total polarization charges =  0.01904
 SCF Done:  E(RM062X) =  -681.931399380     A.U. after   14 cycles
            NFock= 14  Conv=0.65D-08     -V/T= 2.0162
   1 Symmetry operations used in ECPInt.
 ECPInt:  NShTT=    9316 NPrTT=   38001 LenC2=    8730 LenP2D=   23998.
 LDataN:  DoStor=T MaxTD1= 6 Len=  172
 D1PCM: PCM CHGder 1st derivatives, ID1Alg=3 FixD1E=F DoIter=F DoCFld=F I1PDM=0.
 Calling FoFJK, ICntrl=      2127 FMM=F ISym2X=0 I1Cent= 0 IOpClX= 0 NMat=1 NMatS=1 NMatT=0.
 -------------------------------------------------------------------
 Center     Atomic                   Forces (Hartrees/Bohr)
 Number     Number              X              Y              Z
 -------------------------------------------------------------------
      1        6          -0.000105592    0.000798087    0.001311970
      2        7          -0.001726974   -0.001278446    0.001348332
      3        8          -0.000147476   -0.000293661   -0.000408209
      4        6           0.002225186    0.002768218   -0.002057379
      5        6          -0.001992629    0.000067826   -0.000361041
      6        6           0.004365697    0.000315947    0.000595288
      7        6           0.000810643   -0.000070301   -0.000199042
      8        6           0.000100387   -0.000005483   -0.000028894
      9        6          -0.000125063   -0.000055720    0.000014589
     10        6           0.000204516    0.000006695    0.000088077
     11        6           0.000202676    0.000055250    0.000033465
     12        6          -0.000154287   -0.000019460    0.000617428
     13        6           0.000142440   -0.000319508    0.000285709
     14        6          -0.000073081    0.000013954   -0.000520397
     15        6          -0.000023818    0.000344291    0.000356143
     16        6          -0.003993916   -0.001823780   -0.000629111
     17        1           0.000189617   -0.000271853   -0.000158757
     18        1          -0.000130350   -0.000130425   -0.000205384
     19        1          -0.000181952   -0.000414323   -0.000469038
     20        1          -0.000045115    0.000445861    0.000031531
     21        1           0.000039544    0.000095815    0.000036599
     22        1           0.000014871   -0.000005927    0.000042772
     23        1           0.000072990    0.000038803   -0.000032847
     24        1           0.000042003   -0.000054458   -0.000120538
     25        1           0.000065144    0.000018611   -0.000054046
     26        1          -0.000117246    0.000001011   -0.000053263
     27        1           0.000083369    0.000057855   -0.000004264
     28        1           0.000148196    0.000088508   -0.000022321
     29       53           0.000110222   -0.000373388    0.000562628
 -------------------------------------------------------------------
 Cartesian Forces:  Max     0.004365697 RMS     0.000913429

 GradGradGradGradGradGradGradGradGradGradGradGradGradGradGradGradGradGrad
 Berny optimization.
 Using GEDIIS/GDIIS optimizer.
 FormGI is forming the generalized inverse of G from B-inverse, IUseBI=4.
 Internal  Forces:  Max     0.003033438 RMS     0.000526071
 Search for a local minimum.
 Step number   3 out of a maximum of   80 on scan point     2 out of    18
 All quantities printed in internal units (Hartrees-Bohrs-Radians)
 Mixed Optimization -- En-DIIS/RFO-DIIS
 Swapping is turned off.
 Update second derivatives using D2CorX and points    1    2    3
 DE= -3.67D-04 DEPred=-4.00D-04 R= 9.19D-01
 TightC=F SS=  1.41D+00  RLast= 1.31D-01 DXNew= 8.4853D-01 3.9421D-01
 Trust test= 9.19D-01 RLast= 1.31D-01 DXMaxT set to 5.05D-01
 ITU=  1  1  0
     Eigenvalues ---    0.00467   0.00887   0.01174   0.01486   0.01504
     Eigenvalues ---    0.02058   0.02160   0.02169   0.02176   0.02181
     Eigenvalues ---    0.02183   0.02187   0.02189   0.02191   0.02197
     Eigenvalues ---    0.02203   0.02205   0.02212   0.02216   0.02219
     Eigenvalues ---    0.02233   0.02384   0.02484   0.03735   0.06174
     Eigenvalues ---    0.06867   0.13155   0.15882   0.15999   0.16000
     Eigenvalues ---    0.16000   0.16000   0.16000   0.16000   0.16000
     Eigenvalues ---    0.16000   0.16001   0.16052   0.17379   0.19429
     Eigenvalues ---    0.21987   0.22000   0.22000   0.22014   0.22075
     Eigenvalues ---    0.22542   0.23665   0.24455   0.24776   0.25022
     Eigenvalues ---    0.26541   0.30004   0.31323   0.33805   0.34589
     Eigenvalues ---    0.35277   0.35458   0.35501   0.35502   0.35505
     Eigenvalues ---    0.35530   0.35545   0.35553   0.35630   0.39005
     Eigenvalues ---    0.42409   0.42528   0.42547   0.43486   0.45968
     Eigenvalues ---    0.46371   0.46473   0.46755   0.46894   0.46967
     Eigenvalues ---    0.47181   0.47238   0.47495   0.55614   0.95676
     Eigenvalues --- 1000.000001000.000001000.000001000.000001000.00000
     Eigenvalues --- 1000.000001000.000001000.000001000.000001000.00000
     Eigenvalues --- 1000.000001000.000001000.000001000.000001000.00000
     Eigenvalues --- 1000.000001000.000001000.000001000.000001000.00000
     Eigenvalues --- 1000.000001000.000001000.000001000.000001000.00000
     Eigenvalues --- 1000.000001000.000001000.000001000.000001000.00000
     Eigenvalues --- 1000.000001000.000001000.000001000.000001000.00000
     Eigenvalues --- 1000.000001000.000001000.000001000.000001000.00000
     Eigenvalues --- 1000.000001000.000001000.000001000.000001000.00000
     Eigenvalues --- 1000.000001000.000001000.000001000.000001000.00000
     Eigenvalues --- 1000.000001000.000001000.000001000.000001000.00000
     Eigenvalues --- 1000.000001000.000001000.000001000.000001000.00000
     Eigenvalues --- 1000.000001000.000001000.000001000.000001000.00000
     Eigenvalues --- 1000.000001000.000001000.00000
 En-DIIS/RFO-DIIS/Sim-DIIS IScMMF=       -3 using points:     3    2
 RFO step:  Lambda=-1.13809084D-04.
 DidBck=F Rises=F RFO-DIIS coefs:    1.29373   -0.29373
 Iteration  1 RMS(Cart)=  0.01864362 RMS(Int)=  0.00010920
 Iteration  2 RMS(Cart)=  0.00017607 RMS(Int)=  0.00002278
 Iteration  3 RMS(Cart)=  0.00000001 RMS(Int)=  0.00002278
 Iteration  1 RMS(Cart)=  0.00000030 RMS(Int)=  0.00000011
 Variable       Old X    -DE/DX   Delta X   Delta X   Delta X     New X
                                 (Linear)    (Quad)   (Total)
    R1        2.54578   0.00013   0.00057  -0.00013   0.00044   2.54622
    R2        2.30481  -0.00002  -0.00010   0.00003  -0.00007   2.30474
    R3        2.07646   0.00006   0.00031  -0.00001   0.00029   2.07676
    R4        2.75481   0.00088  -0.00325   0.00406   0.00080   2.75561
    R5        1.90897   0.00001  -0.00027   0.00016  -0.00011   1.90886
    R6        2.86963   0.00026   0.00491  -0.00202   0.00290   2.87253
    R7        2.87992  -0.00161  -0.00119  -0.00431  -0.00549   2.87443
    R8        2.06261   0.00023  -0.00219   0.00186  -0.00033   2.06228
    R9        2.63560  -0.00093   0.00083  -0.00238  -0.00155   2.63405
   R10        2.64016  -0.00005   0.00025  -0.00027  -0.00002   2.64014
   R11        2.63934   0.00036   0.00036   0.00051   0.00088   2.64021
   R12        2.63902  -0.00135  -0.00053  -0.00252  -0.00304   2.63597
   R13        2.63439  -0.00009   0.00028  -0.00037  -0.00009   2.63430
   R14        2.04839   0.00039  -0.00048   0.00130   0.00082   2.04920
   R15        2.62781   0.00015  -0.00029   0.00050   0.00021   2.62802
   R16        2.04867  -0.00001   0.00003  -0.00006  -0.00002   2.04865
   R17        2.63373   0.00019  -0.00026   0.00060   0.00033   2.63407
   R18        2.04867  -0.00002   0.00002  -0.00006  -0.00003   2.04863
   R19        2.62638  -0.00020   0.00011  -0.00043  -0.00032   2.62606
   R20        2.04860   0.00001   0.00000   0.00001   0.00001   2.04861
   R21        2.05209   0.00008   0.00004   0.00019   0.00024   2.05233
   R22        2.62492  -0.00006  -0.00038   0.00015  -0.00024   2.62468
   R23        2.05027  -0.00005   0.00025  -0.00027  -0.00002   2.05025
   R24        2.62714   0.00051   0.00024   0.00093   0.00117   2.62831
   R25        2.04784  -0.00002  -0.00002  -0.00003  -0.00005   2.04779
   R26        2.62807  -0.00016  -0.00013  -0.00024  -0.00037   2.62770
   R27        2.04793   0.00003  -0.00002   0.00009   0.00007   2.04799
   R28        2.63052   0.00020   0.00025   0.00019   0.00044   2.63096
   R29        2.04639   0.00007  -0.00006   0.00021   0.00015   2.04654
   R30        4.02185  -0.00041   0.00092  -0.00343  -0.00251   4.01934
    A1        2.17056  -0.00055  -0.00005  -0.00226  -0.00242   2.16814
    A2        1.97648   0.00034   0.00102   0.00099   0.00189   1.97837
    A3        2.13613   0.00021  -0.00097   0.00140   0.00031   2.13644
    A4        2.11661   0.00034   0.00031   0.00125   0.00155   2.11815
    A5        2.07569   0.00004   0.00196  -0.00060   0.00134   2.07703
    A6        2.09079  -0.00038  -0.00222  -0.00060  -0.00283   2.08796
    A7        1.91812  -0.00061  -0.00763   0.00677  -0.00088   1.91724
    A8        1.95583   0.00049  -0.00011   0.00074   0.00066   1.95649
    A9        1.83383   0.00105  -0.00110   0.00356   0.00240   1.83623
   A10        1.99491  -0.00115   0.00582  -0.00991  -0.00411   1.99080
   A11        1.88324  -0.00019  -0.00176  -0.00130  -0.00316   1.88008
   A12        1.86858   0.00063   0.00471   0.00098   0.00567   1.87426
   A13        2.13801  -0.00044   0.00401  -0.00382   0.00018   2.13820
   A14        2.06621  -0.00009  -0.00232   0.00103  -0.00130   2.06491
   A15        2.07868   0.00053  -0.00175   0.00279   0.00103   2.07971
   A16        2.09265   0.00045  -0.00264   0.00326   0.00058   2.09323
   A17        2.14017  -0.00083   0.00237  -0.00425  -0.00192   2.13825
   A18        2.04974   0.00042   0.00059   0.00096   0.00153   2.05127
   A19        2.09982  -0.00017   0.00081  -0.00133  -0.00053   2.09930
   A20        2.09726  -0.00002   0.00046  -0.00041   0.00004   2.09730
   A21        2.08609   0.00019  -0.00124   0.00173   0.00048   2.08657
   A22        2.09838   0.00001   0.00020   0.00001   0.00020   2.09859
   A23        2.08907  -0.00012   0.00009  -0.00075  -0.00066   2.08842
   A24        2.09572   0.00010  -0.00029   0.00075   0.00045   2.09617
   A25        2.09007  -0.00004  -0.00045   0.00033  -0.00013   2.08994
   A26        2.09694   0.00002   0.00022  -0.00019   0.00004   2.09698
   A27        2.09617   0.00003   0.00023  -0.00014   0.00008   2.09625
   A28        2.09364  -0.00011   0.00012  -0.00031  -0.00018   2.09346
   A29        2.09693   0.00014  -0.00013   0.00069   0.00056   2.09749
   A30        2.09260  -0.00003   0.00001  -0.00039  -0.00038   2.09222
   A31        2.10576  -0.00021   0.00108  -0.00148  -0.00040   2.10536
   A32        2.08284   0.00020  -0.00067   0.00134   0.00067   2.08351
   A33        2.09457   0.00002  -0.00039   0.00014  -0.00026   2.09432
   A34        2.12399  -0.00037   0.00010  -0.00144  -0.00135   2.12264
   A35        2.07189   0.00014  -0.00025   0.00058   0.00033   2.07223
   A36        2.08725   0.00023   0.00013   0.00087   0.00100   2.08825
   A37        2.09033  -0.00008  -0.00049   0.00031  -0.00019   2.09014
   A38        2.09172   0.00008   0.00028   0.00005   0.00034   2.09206
   A39        2.10111   0.00000   0.00021  -0.00037  -0.00016   2.10095
   A40        2.09049   0.00006   0.00028   0.00033   0.00060   2.09109
   A41        2.10583  -0.00000  -0.00017  -0.00001  -0.00017   2.10566
   A42        2.08687  -0.00005  -0.00010  -0.00033  -0.00043   2.08644
   A43        2.08908  -0.00022   0.00029  -0.00119  -0.00089   2.08819
   A44        2.09551   0.00011  -0.00010   0.00054   0.00044   2.09595
   A45        2.09859   0.00012  -0.00019   0.00064   0.00045   2.09904
   A46        2.12264   0.00020  -0.00069   0.00105   0.00034   2.12298
   A47        2.12174  -0.00116   0.00087  -0.00460  -0.00377   2.11797
   A48        2.03788   0.00097  -0.00041   0.00413   0.00368   2.04156
    D1        0.02569  -0.00042   0.00112  -0.01806  -0.01695   0.00874
    D2       -3.13064  -0.00035   0.00351  -0.01457  -0.01105   3.14149
    D3       -3.12051   0.00030  -0.00135   0.01158   0.01022  -3.11029
    D4        0.00634   0.00038   0.00105   0.01506   0.01611   0.02246
    D5        2.70646   0.00075   0.00431   0.01636   0.02067   2.72712
    D6       -1.33856  -0.00090   0.00584   0.00916   0.01501  -1.32355
    D7        0.68448   0.00070   0.01074   0.01277   0.02349   0.70797
    D8       -0.42027   0.00067   0.00184   0.01285   0.01470  -0.40557
    D9        1.81790  -0.00098   0.00337   0.00565   0.00904   1.82694
   D10       -2.44224   0.00062   0.00827   0.00925   0.01752  -2.42472
   D11        1.73835  -0.00042   0.00148   0.01936   0.02080   1.75915
   D12       -1.37774  -0.00040   0.00534   0.01924   0.02456  -1.35319
   D13       -0.47811   0.00034   0.00333   0.02056   0.02389  -0.45421
   D14        2.68899   0.00037   0.00719   0.02044   0.02765   2.71663
   D15       -2.55430   0.00040  -0.00489   0.02636   0.02148  -2.53282
   D16        0.61280   0.00042  -0.00103   0.02624   0.02523   0.63803
   D17       -0.61065   0.00185  -0.00758   0.00104  -0.00654  -0.61719
   D18        2.49170   0.00303  -0.00000   0.00000   0.00000   2.49170
   D19        1.58621   0.00047  -0.01332   0.00277  -0.01058   1.57563
   D20       -1.59463   0.00166  -0.00574   0.00173  -0.00403  -1.59866
   D21       -2.61252  -0.00003  -0.00895  -0.00420  -0.01313  -2.62565
   D22        0.48983   0.00115  -0.00137  -0.00523  -0.00658   0.48324
   D23       -3.11353   0.00010   0.00604   0.00134   0.00740  -3.10613
   D24        0.03371   0.00015   0.00376   0.00438   0.00815   0.04186
   D25        0.00238   0.00007   0.00215   0.00144   0.00358   0.00597
   D26       -3.13356   0.00011  -0.00013   0.00447   0.00433  -3.12923
   D27        3.11736  -0.00013  -0.00508  -0.00270  -0.00775   3.10962
   D28       -0.02811  -0.00009  -0.00257  -0.00260  -0.00515  -0.03326
   D29        0.00039  -0.00009  -0.00139  -0.00272  -0.00411  -0.00373
   D30        3.13810  -0.00005   0.00112  -0.00262  -0.00151   3.13658
   D31        3.11931   0.00056   0.00248  -0.00051   0.00195   3.12125
   D32       -0.01157   0.00064   0.00515  -0.00162   0.00351  -0.00806
   D33        0.01496  -0.00054  -0.00479   0.00059  -0.00420   0.01076
   D34       -3.11592  -0.00046  -0.00212  -0.00052  -0.00264  -3.11856
   D35       -3.11660  -0.00050  -0.00301   0.00552   0.00247  -3.11413
   D36        0.07282  -0.00084   0.00506  -0.00960  -0.00456   0.06826
   D37       -0.01334   0.00065   0.00428   0.00457   0.00885  -0.00449
   D38       -3.10711   0.00032   0.01234  -0.01056   0.00182  -3.10529
   D39       -0.00352   0.00000  -0.00190   0.00122  -0.00068  -0.00421
   D40       -3.14055  -0.00001  -0.00102   0.00037  -0.00066  -3.14121
   D41        3.13245  -0.00004   0.00037  -0.00180  -0.00143   3.13103
   D42       -0.00458  -0.00005   0.00125  -0.00265  -0.00140  -0.00597
   D43        0.00186  -0.00005   0.00088  -0.00262  -0.00174   0.00011
   D44       -3.13492  -0.00003   0.00089  -0.00163  -0.00074  -3.13567
   D45        3.13887  -0.00004  -0.00001  -0.00177  -0.00178   3.13710
   D46        0.00209  -0.00002   0.00001  -0.00079  -0.00078   0.00132
   D47        0.00090   0.00003  -0.00012   0.00135   0.00123   0.00213
   D48       -3.13637   0.00005  -0.00053   0.00225   0.00173  -3.13465
   D49        3.13768   0.00001  -0.00013   0.00036   0.00023   3.13791
   D50        0.00041   0.00002  -0.00054   0.00127   0.00073   0.00114
   D51       -0.00203   0.00004   0.00038   0.00134   0.00172  -0.00031
   D52       -3.13972   0.00000  -0.00214   0.00123  -0.00090  -3.14061
   D53        3.13525   0.00002   0.00078   0.00044   0.00123   3.13648
   D54       -0.00243  -0.00001  -0.00174   0.00034  -0.00139  -0.00382
   D55       -0.01149   0.00015   0.00199  -0.00335  -0.00137  -0.01287
   D56        3.13849   0.00010   0.00159  -0.00260  -0.00102   3.13747
   D57        3.11930   0.00006  -0.00071  -0.00224  -0.00296   3.11634
   D58       -0.01391   0.00001  -0.00111  -0.00149  -0.00260  -0.01651
   D59        0.00585   0.00015   0.00153   0.00101   0.00254   0.00839
   D60       -3.13570   0.00007  -0.00005   0.00442   0.00437  -3.13133
   D61        3.13901   0.00020   0.00194   0.00025   0.00218   3.14120
   D62       -0.00254   0.00012   0.00035   0.00367   0.00402   0.00148
   D63       -0.00429  -0.00004  -0.00204   0.00403   0.00200  -0.00229
   D64        3.13832  -0.00009  -0.00325   0.00556   0.00231   3.14064
   D65        3.13726   0.00005  -0.00047   0.00066   0.00018   3.13744
   D66       -0.00331  -0.00001  -0.00168   0.00219   0.00050  -0.00281
   D67        0.00829  -0.00038  -0.00094  -0.00694  -0.00789   0.00040
   D68        3.10425  -0.00012  -0.00862   0.00727  -0.00134   3.10291
   D69       -3.13432  -0.00032   0.00027  -0.00847  -0.00820   3.14066
   D70       -0.03837  -0.00006  -0.00741   0.00574  -0.00166  -0.04003
         Item               Value     Threshold  Converged?
 Maximum Force            0.001613     0.002500     YES
 RMS     Force            0.000332     0.001667     YES
 Maximum Displacement     0.081020     0.010000     NO 
 RMS     Displacement     0.018668     0.006667     NO 
 Predicted change in Energy=-5.728472D-05
 GradGradGradGradGradGradGradGradGradGradGradGradGradGradGradGradGradGrad

                          Input orientation:                          
 ---------------------------------------------------------------------
 Center     Atomic      Atomic             Coordinates (Angstroms)
 Number     Number       Type             X           Y           Z
 ---------------------------------------------------------------------
      1          6           0        1.783130    0.168613    1.609930
      2          7           0        0.513648   -0.223784    1.386463
      3          8           0        2.391943    0.955922    0.904979
      4          6           0       -0.244027    0.272398    0.243615
      5          6           0       -1.349806   -0.709504   -0.108166
      6          6           0       -0.725581    1.700033    0.452553
      7          6           0       -2.676702   -0.510186    0.269357
      8          6           0       -3.646568   -1.461960   -0.041691
      9          6           0       -3.298431   -2.615723   -0.735697
     10          6           0       -1.974038   -2.818391   -1.120190
     11          6           0       -1.007878   -1.869921   -0.807030
     12          6           0       -1.111159    2.126403    1.725951
     13          6           0       -1.533610    3.428480    1.960981
     14          6           0       -1.563723    4.343964    0.914357
     15          6           0       -1.180453    3.947440   -0.362129
     16          6           0       -0.766748    2.636179   -0.580730
     17          1           0        2.238633   -0.309493    2.488379
     18          1           0        0.085046   -0.881209    2.022423
     19          1           0        0.464893    0.285480   -0.585976
     20          1           0       -2.962295    0.390023    0.802242
     21          1           0       -4.675625   -1.296469    0.256510
     22          1           0       -4.054868   -3.352319   -0.981626
     23          1           0       -1.696039   -3.712185   -1.667066
     24          1           0        0.024093   -2.026588   -1.107014
     25          1           0       -1.065915    1.420158    2.548310
     26          1           0       -1.829978    3.727719    2.959435
     27          1           0       -1.881788    5.366095    1.083476
     28          1           0       -1.203007    4.656321   -1.180558
     29         53           0       -0.268847    2.102005   -2.578388
 ---------------------------------------------------------------------
                    Distance matrix (angstroms):
                    1          2          3          4          5
     1  C    0.000000
     2  N    1.347404   0.000000
     3  O    1.219617   2.269698   0.000000
     4  C    2.446825   1.458207   2.802311   0.000000
     5  C    3.679433   2.437683   4.219099   1.520075   0.000000
     6  C    3.158860   2.471629   3.236873   1.521082   2.551457
     7  C    4.706167   3.392386   5.314570   2.555583   1.393881
     8  C    5.904933   4.569475   6.573124   3.829710   2.417793
     9  C    6.251140   4.975628   6.915839   4.316210   2.797249
    10  C    5.521961   4.382222   6.116252   3.795507   2.421004
    11  C    4.217468   3.136274   4.740796   2.505364   1.397101
    12  C    3.496185   2.877261   3.783615   2.527167   3.385751
    13  C    4.663768   4.226152   4.758009   3.817489   4.630126
    14  C    5.396184   5.040106   5.208282   4.332336   5.160315
    15  C    5.191472   4.829769   4.828743   3.840541   4.666938
    16  C    4.170102   3.699817   3.874006   2.557390   3.428829
    17  H    1.098973   2.048692   2.032716   3.397229   4.447353
    18  H    2.038569   1.010124   3.153649   2.145519   2.574431
    19  H    2.563866   2.037705   2.527047   1.091311   2.124012
    20  H    4.818758   3.577743   5.385040   2.777567   2.153583
    21  H    6.759713   5.418118   7.446093   4.701124   3.396850
    22  H    7.293513   6.022201   7.980075   5.400212   3.881335
    23  H    6.156615   5.135727   6.717011   4.651445   3.400903
    24  H    3.910869   3.115637   4.306994   2.679818   2.149420
    25  H    3.250228   2.558800   3.856532   2.702679   3.416566
    26  H    5.248138   4.856048   5.452363   4.672276   5.415690
    27  H    6.381426   6.089060   6.143798   5.416029   6.214171
    28  H    6.069873   5.775113   5.564718   4.708152   5.473907
    29  I    5.048823   4.662792   4.530690   3.363299   3.895517
                    6          7          8          9         10
     6  C    0.000000
     7  C    2.953896   0.000000
     8  C    4.332971   1.394010   0.000000
     9  C    5.163065   2.414533   1.390688   0.000000
    10  C    4.944524   2.784311   2.408406   1.393889   0.000000
    11  C    3.796157   2.406754   2.777564   2.409967   1.389651
    12  C    1.397142   3.394730   4.735949   5.773355   5.770275
    13  C    2.432240   4.436365   5.691369   6.849748   6.979325
    14  C    2.811781   5.021704   6.241876   7.359968   7.457014
    15  C    2.433404   4.744256   5.953655   6.906554   6.854261
    16  C    1.394897   3.777590   5.037724   5.832315   5.612566
    17  H    4.119387   5.396745   6.508842   6.809731   6.087933
    18  H    3.128005   3.292135   4.303810   4.697199   4.227117
    19  H    2.120550   3.351760   4.500433   4.754156   3.983438
    20  H    2.615587   1.084391   2.147159   3.393045   3.868632
    21  H    4.961885   2.148046   1.084099   2.149784   3.392657
    22  H    6.218302   3.397355   2.150266   1.084090   2.152704
    23  H    5.892935   3.868363   3.392628   2.153448   1.084078
    24  H    4.108767   3.389420   3.863608   3.394719   2.149337
    25  H    2.141578   3.393301   4.655586   5.661905   5.678722
    26  H    3.408176   5.090511   6.264146   7.486629   7.714639
    27  H    3.895496   5.985428   7.141623   8.308170   8.476465
    28  H    3.410957   5.564784   6.685909   7.580985   7.514616
    29  I    3.091406   4.553126   5.526814   5.901766   5.407801
                   11         12         13         14         15
    11  C    0.000000
    12  C    4.732575   0.000000
    13  C    6.000944   1.388923   0.000000
    14  C    6.471823   2.404386   1.390842   0.000000
    15  C    5.836900   2.771472   2.406425   1.390519   0.000000
    16  C    4.518217   2.387314   2.770580   2.405615   1.392245
    17  H    4.882057   4.211412   5.336704   6.212095   6.159305
    18  H    3.190272   3.250312   4.604046   5.590051   5.532037
    19  H    2.619860   3.349320   4.512145   4.778867   4.020849
    20  H    3.393648   2.700918   3.551906   4.195500   4.145593
    21  H    3.861650   5.155651   5.924747   6.475429   6.332261
    22  H    3.392954   6.783273   7.809924   8.308629   7.869722
    23  H    2.146431   6.778183   8.011130   8.460661   7.787076
    24  H    1.086047   5.153816   6.449558   6.869572   6.139609
    25  H    4.699606   1.084944   2.144073   3.386186   3.856285
    26  H    6.796741   2.145320   1.083646   2.152439   3.391600
    27  H    7.529784   3.391496   2.155364   1.083752   2.143415
    28  H    6.539834   3.854442   3.389124   2.148570   1.082981
    29  I    4.411357   4.386049   4.895409   4.347683   3.024642
                   16         17         18         19         20
    16  C    0.000000
    17  H    5.208525   0.000000
    18  H    4.458023   2.276381   0.000000
    19  H    2.653818   3.598862   2.882567   0.000000
    20  H    3.431946   5.511990   3.520107   3.699147   0.000000
    21  H    5.607674   7.332280   5.094594   5.444012   2.465275
    22  H    6.843578   7.804350   5.680632   5.815355   4.287310
    23  H    6.507337   6.657903   4.979861   4.671157   4.952676
    24  H    4.758550   4.558449   3.333014   2.410693   4.289962
    25  H    3.370327   3.730326   2.626321   3.668054   2.776002
    26  H    3.854178   5.751050   5.078142   5.448430   4.132292
    27  H    3.386051   7.152896   6.616559   5.840088   5.099792
    28  H    2.151997   7.068614   6.525520   4.715895   5.022738
    29  I    2.126942   6.146129   5.494749   2.794251   4.649108
                   21         22         23         24         25
    21  H    0.000000
    22  H    2.478879   0.000000
    23  H    4.291126   2.482621   0.000000
    24  H    4.947688   4.290828   2.472600   0.000000
    25  H    5.065809   6.646114   6.671387   5.140970   0.000000
    26  H    6.375420   8.402919   8.762113   7.285989   2.465290
    27  H    7.271805   9.219418   9.487632   7.942442   4.287400
    28  H    7.039883   8.503588   8.397123   6.795031   4.939231
    29  I    6.245475   6.828855   6.055757   4.392725   5.232903
                   26         27         28         29
    26  H    0.000000
    27  H    2.491220   0.000000
    28  H    4.288932   2.467869   0.000000
    29  I    5.978927   5.163827   3.057959   0.000000
 Symmetry turned off by external request.
 Stoichiometry    C14H12INO
 Framework group  C1[X(C14H12INO)]
 Deg. of freedom    81
 Full point group                 C1      NOp   1
 Rotational constants (GHZ):           0.3698234           0.2724103           0.2286866
 Basis read from rwf:  (5D, 7F)
 Pseudo-potential data read from rwf file.
   396 basis functions,   648 primitive gaussians,   412 cartesian basis functions
    59 alpha electrons       59 beta electrons
       nuclear repulsion energy      1091.8409782263 Hartrees.
 NAtoms=   29 NActive=   29 NUniq=   29 SFac= 1.00D+00 NAtFMM=   60 NAOKFM=F Big=F
 Integral buffers will be    131072 words long.
 Raffenetti 2 integral format.
 Two-electron integral symmetry is turned off.
 ------------------------------------------------------------------------------
 Polarizable Continuum Model (PCM)
 =================================
 Model                : PCM.
 Atomic radii         : UFF (Universal Force Field).
 Polarization charges : Total charges.
 Charge compensation  : None.
 Solution method      : On-the-fly selection.
 Cavity type          : Scaled VdW (van der Waals Surface) (Alpha=1.100).
 Cavity algorithm     : GePol (No added spheres)
                        Default sphere list used, NSphG=   29.
                        Lebedev-Laikov grids with approx.  5.0 points / Ang**2.
                        Smoothing algorithm: York/Karplus (Gamma=1.0000).
                        Polarization charges: spherical gaussians, with
                                              point-specific exponents (IZeta= 3).
                        Self-potential: point-specific (ISelfS= 7).
                        Self-field    : sphere-specific E.n sum rule (ISelfD= 2).
 1st derivatives      : Analytical E(r).r(x)/FMM algorithm (CHGder, D1EAlg=3).
                        Cavity 1st derivative terms included.
 Solvent              : DiMethylSulfoxide, Eps=  46.826000 Eps(inf)=   2.007889
 ------------------------------------------------------------------------------
 One-electron integrals computed using PRISM.
   1 Symmetry operations used in ECPInt.
 ECPInt:  NShTT=    9316 NPrTT=   38001 LenC2=    8733 LenP2D=   24021.
 LDataN:  DoStor=T MaxTD1= 5 Len=  102
 NBasis=   396 RedAO= T EigKep=  1.07D-06  NBF=   396
 NBsUse=   395 1.00D-06 EigRej=  7.77D-07 NBFU=   395
 Initial guess from the checkpoint file:  "/home/aikhl/works/aikhl/Gau-23748.chk"
 B after Tr=     0.003371    0.004292    0.003044
         Rot=    1.000000   -0.000270    0.000405   -0.000151 Ang=  -0.06 deg.
 ExpMin= 4.38D-02 ExpMax= 8.59D+03 ExpMxC= 1.30D+03 IAcc=3 IRadAn=         5 AccDes= 0.00D+00
 Harris functional with IExCor= 1009 and IRadAn=       5 diagonalized for initial guess.
 HarFok:  IExCor= 1009 AccDes= 0.00D+00 IRadAn=         5 IDoV= 1 UseB2=F ITyADJ=14
 ICtDFT=  3500011 ScaDFX=  1.000000  1.000000  1.000000  1.000000
 Defaulting to unpruned grid for atomic number  53.
 FoFCou: FMM=F IPFlag=           0 FMFlag=      100000 FMFlg1=           0
         NFxFlg=           0 DoJE=T BraDBF=F KetDBF=T FulRan=T
         wScrn=  0.000000 ICntrl=       500 IOpCl=  0 I1Cent=   200000004 NGrid=           0
         NMat0=    1 NMatS0=      1 NMatT0=    0 NMatD0=    1 NMtDS0=    0 NMtDT0=    0
 Symmetry not used in FoFCou.
 Requested convergence on RMS density matrix=1.00D-08 within 128 cycles.
 Requested convergence on MAX density matrix=1.00D-06.
 Requested convergence on             energy=1.00D-06.
 No special actions if energy rises.
 Inv3:  Mode=1 IEnd=    17366508.
 Iteration    1 A*A^-1 deviation from unit magnitude is 5.77D-15 for    421.
 Iteration    1 A*A^-1 deviation from orthogonality  is 3.43D-15 for   1727    428.
 Iteration    1 A^-1*A deviation from unit magnitude is 4.66D-15 for    421.
 Iteration    1 A^-1*A deviation from orthogonality  is 3.86D-15 for   1494   1446.
 Error on total polarization charges =  0.01902
 SCF Done:  E(RM062X) =  -681.931437353     A.U. after   14 cycles
            NFock= 14  Conv=0.15D-08     -V/T= 2.0162
   1 Symmetry operations used in ECPInt.
 ECPInt:  NShTT=    9316 NPrTT=   38001 LenC2=    8733 LenP2D=   24021.
 LDataN:  DoStor=T MaxTD1= 6 Len=  172
 D1PCM: PCM CHGder 1st derivatives, ID1Alg=3 FixD1E=F DoIter=F DoCFld=F I1PDM=0.
 Calling FoFJK, ICntrl=      2127 FMM=F ISym2X=0 I1Cent= 0 IOpClX= 0 NMat=1 NMatS=1 NMatT=0.
 -------------------------------------------------------------------
 Center     Atomic                   Forces (Hartrees/Bohr)
 Number     Number              X              Y              Z
 -------------------------------------------------------------------
      1        6           0.000611148   -0.001729555   -0.001215140
      2        7          -0.002261985   -0.000899625    0.002006709
      3        8          -0.000238253    0.000772325    0.000414360
      4        6           0.001659999    0.001090794   -0.002022867
      5        6          -0.000719315    0.000150348    0.000118665
      6        6           0.004040993    0.000653438    0.001344195
      7        6           0.000325374    0.000178893   -0.000007963
      8        6          -0.000026468   -0.000145600   -0.000213856
      9        6          -0.000144119    0.000098299    0.000043587
     10        6           0.000114885    0.000071209   -0.000051809
     11        6           0.000239813   -0.000153180    0.000142627
     12        6           0.000119135    0.000236771    0.000373232
     13        6           0.000131397   -0.000244107    0.000013640
     14        6           0.000009681   -0.000003467   -0.000296421
     15        6          -0.000160755    0.000207562    0.000227157
     16        6          -0.003417352   -0.000940239   -0.000901827
     17        1          -0.000368690    0.000598153    0.000411779
     18        1          -0.000030413   -0.000046128    0.000062512
     19        1           0.000111313   -0.000068390   -0.000207290
     20        1          -0.000008858    0.000001240   -0.000016449
     21        1           0.000004674    0.000024620    0.000005177
     22        1           0.000009186   -0.000018156    0.000057732
     23        1           0.000007291    0.000013110   -0.000016748
     24        1          -0.000012970   -0.000000189   -0.000042459
     25        1           0.000004670   -0.000000218   -0.000081568
     26        1          -0.000053961    0.000026745   -0.000029280
     27        1           0.000015062    0.000014048    0.000016823
     28        1           0.000023045    0.000007346   -0.000019973
     29       53           0.000015474    0.000103953   -0.000114545
 -------------------------------------------------------------------
 Cartesian Forces:  Max     0.004040993 RMS     0.000814944

 GradGradGradGradGradGradGradGradGradGradGradGradGradGradGradGradGradGrad
 Berny optimization.
 Using GEDIIS/GDIIS optimizer.
 FormGI is forming the generalized inverse of G from B-inverse, IUseBI=4.
 Internal  Forces:  Max     0.002981691 RMS     0.000439516
 Search for a local minimum.
 Step number   4 out of a maximum of   80 on scan point     2 out of    18
 All quantities printed in internal units (Hartrees-Bohrs-Radians)
 Mixed Optimization -- En-DIIS/RFO-DIIS
 Swapping is turned off.
 Update second derivatives using D2CorX and points    1    2    3    4
 DE= -3.80D-05 DEPred=-5.73D-05 R= 6.63D-01
 TightC=F SS=  1.41D+00  RLast= 8.53D-02 DXNew= 8.4853D-01 2.5582D-01
 Trust test= 6.63D-01 RLast= 8.53D-02 DXMaxT set to 5.05D-01
 ITU=  1  1  1  0
     Eigenvalues ---    0.00309   0.00760   0.01207   0.01478   0.01500
     Eigenvalues ---    0.02027   0.02157   0.02169   0.02177   0.02181
     Eigenvalues ---    0.02183   0.02187   0.02189   0.02191   0.02196
     Eigenvalues ---    0.02203   0.02204   0.02213   0.02216   0.02219
     Eigenvalues ---    0.02236   0.02386   0.03630   0.05324   0.06298
     Eigenvalues ---    0.06898   0.13206   0.15868   0.15999   0.15999
     Eigenvalues ---    0.16000   0.16000   0.16000   0.16000   0.16000
     Eigenvalues ---    0.16000   0.16025   0.16096   0.17164   0.19334
     Eigenvalues ---    0.21899   0.21998   0.22000   0.22010   0.22071
     Eigenvalues ---    0.22505   0.23559   0.24410   0.24545   0.25132
     Eigenvalues ---    0.27604   0.29571   0.31515   0.33817   0.34626
     Eigenvalues ---    0.35276   0.35485   0.35502   0.35502   0.35505
     Eigenvalues ---    0.35530   0.35544   0.35553   0.35628   0.39361
     Eigenvalues ---    0.42410   0.42529   0.42880   0.43770   0.45984
     Eigenvalues ---    0.46134   0.46540   0.46765   0.46806   0.46983
     Eigenvalues ---    0.47180   0.47254   0.47434   0.55709   0.95707
     Eigenvalues --- 1000.000001000.000001000.000001000.000001000.00000
     Eigenvalues --- 1000.000001000.000001000.000001000.000001000.00000
     Eigenvalues --- 1000.000001000.000001000.000001000.000001000.00000
     Eigenvalues --- 1000.000001000.000001000.000001000.000001000.00000
     Eigenvalues --- 1000.000001000.000001000.000001000.000001000.00000
     Eigenvalues --- 1000.000001000.000001000.000001000.000001000.00000
     Eigenvalues --- 1000.000001000.000001000.000001000.000001000.00000
     Eigenvalues --- 1000.000001000.000001000.000001000.000001000.00000
     Eigenvalues --- 1000.000001000.000001000.000001000.000001000.00000
     Eigenvalues --- 1000.000001000.000001000.000001000.000001000.00000
     Eigenvalues --- 1000.000001000.000001000.000001000.000001000.00000
     Eigenvalues --- 1000.000001000.000001000.000001000.000001000.00000
     Eigenvalues --- 1000.000001000.000001000.000001000.000001000.00000
     Eigenvalues --- 1000.000001000.000001000.00000
 En-DIIS/RFO-DIIS/Sim-DIIS IScMMF=       -3 using points:     4    3    2
 RFO step:  Lambda=-8.56940564D-05.
 DidBck=F Rises=F RFO-DIIS coefs:    1.60821   -0.36472   -0.24349
 Iteration  1 RMS(Cart)=  0.02097999 RMS(Int)=  0.00015474
 Iteration  2 RMS(Cart)=  0.00024018 RMS(Int)=  0.00002866
 Iteration  3 RMS(Cart)=  0.00000002 RMS(Int)=  0.00002866
 Iteration  1 RMS(Cart)=  0.00000068 RMS(Int)=  0.00000025
 Variable       Old X    -DE/DX   Delta X   Delta X   Delta X     New X
                                 (Linear)    (Quad)   (Total)
    R1        2.54622  -0.00016   0.00074  -0.00059   0.00015   2.54638
    R2        2.30474   0.00014  -0.00013   0.00015   0.00002   2.30477
    R3        2.07676  -0.00009   0.00043  -0.00038   0.00005   2.07681
    R4        2.75561   0.00057  -0.00221   0.00305   0.00085   2.75646
    R5        1.90886   0.00008  -0.00030   0.00028  -0.00001   1.90885
    R6        2.87253   0.00000   0.00584  -0.00326   0.00257   2.87510
    R7        2.87443  -0.00009  -0.00433   0.00068  -0.00365   2.87078
    R8        2.06228   0.00023  -0.00202   0.00183  -0.00019   2.06209
    R9        2.63405  -0.00029  -0.00025  -0.00090  -0.00115   2.63290
   R10        2.64014   0.00006   0.00020  -0.00007   0.00013   2.64027
   R11        2.64021   0.00019   0.00083   0.00005   0.00088   2.64110
   R12        2.63597   0.00041  -0.00229   0.00098  -0.00131   2.63466
   R13        2.63430   0.00011   0.00018  -0.00003   0.00015   2.63445
   R14        2.04920  -0.00001   0.00010   0.00028   0.00037   2.04957
   R15        2.62802  -0.00008  -0.00011   0.00008  -0.00004   2.62798
   R16        2.04865  -0.00000   0.00001  -0.00002  -0.00001   2.04864
   R17        2.63407   0.00012  -0.00002   0.00033   0.00031   2.63438
   R18        2.04863  -0.00001  -0.00000  -0.00003  -0.00003   2.04860
   R19        2.62606  -0.00008  -0.00011  -0.00017  -0.00027   2.62579
   R20        2.04861   0.00000   0.00001  -0.00000   0.00001   2.04862
   R21        2.05233   0.00000   0.00018  -0.00003   0.00015   2.05248
   R22        2.62468  -0.00016  -0.00046   0.00001  -0.00046   2.62423
   R23        2.05025  -0.00006   0.00019  -0.00026  -0.00007   2.05017
   R24        2.62831   0.00009   0.00091  -0.00010   0.00081   2.62912
   R25        2.04779  -0.00000  -0.00004   0.00000  -0.00004   2.04775
   R26        2.62770  -0.00024  -0.00034  -0.00027  -0.00061   2.62709
   R27        2.04799   0.00001   0.00003   0.00003   0.00006   2.04805
   R28        2.63096   0.00017   0.00047   0.00008   0.00055   2.63151
   R29        2.04654   0.00002   0.00004   0.00005   0.00010   2.04663
   R30        4.01934   0.00008  -0.00076  -0.00013  -0.00090   4.01844
    A1        2.16814   0.00004  -0.00151   0.00040  -0.00128   2.16686
    A2        1.97837  -0.00008   0.00199  -0.00074   0.00108   1.97945
    A3        2.13644   0.00007  -0.00062   0.00121   0.00042   2.13686
    A4        2.11815  -0.00010   0.00119  -0.00056   0.00062   2.11877
    A5        2.07703   0.00004   0.00244  -0.00117   0.00126   2.07829
    A6        2.08796   0.00006  -0.00356   0.00174  -0.00184   2.08612
    A7        1.91724  -0.00110  -0.00686   0.00548  -0.00140   1.91584
    A8        1.95649   0.00035   0.00031   0.00050   0.00082   1.95731
    A9        1.83623   0.00107   0.00055   0.00092   0.00139   1.83762
   A10        1.99080  -0.00031   0.00232  -0.00424  -0.00193   1.98886
   A11        1.88008  -0.00010  -0.00338   0.00060  -0.00286   1.87722
   A12        1.87426   0.00024   0.00736  -0.00310   0.00424   1.87850
   A13        2.13820   0.00010   0.00344  -0.00225   0.00117   2.13937
   A14        2.06491  -0.00027  -0.00271   0.00083  -0.00189   2.06301
   A15        2.07971   0.00017  -0.00083   0.00154   0.00071   2.08042
   A16        2.09323  -0.00037  -0.00183   0.00061  -0.00127   2.09196
   A17        2.13825   0.00051   0.00080  -0.00012   0.00064   2.13889
   A18        2.05127  -0.00012   0.00142  -0.00069   0.00070   2.05196
   A19        2.09930  -0.00009   0.00035  -0.00080  -0.00045   2.09884
   A20        2.09730   0.00005   0.00041  -0.00011   0.00030   2.09760
   A21        2.08657   0.00004  -0.00074   0.00089   0.00015   2.08672
   A22        2.09859   0.00003   0.00029  -0.00004   0.00025   2.09884
   A23        2.08842  -0.00004  -0.00032  -0.00019  -0.00051   2.08790
   A24        2.09617   0.00001   0.00003   0.00023   0.00026   2.09644
   A25        2.08994  -0.00001  -0.00045   0.00031  -0.00014   2.08980
   A26        2.09698  -0.00000   0.00021  -0.00018   0.00003   2.09701
   A27        2.09625   0.00001   0.00024  -0.00013   0.00011   2.09636
   A28        2.09346  -0.00002  -0.00001  -0.00010  -0.00011   2.09335
   A29        2.09749   0.00002   0.00024   0.00014   0.00037   2.09787
   A30        2.09222  -0.00000  -0.00023  -0.00004  -0.00027   2.09195
   A31        2.10536  -0.00008   0.00065  -0.00091  -0.00027   2.10509
   A32        2.08351   0.00006  -0.00015   0.00062   0.00046   2.08397
   A33        2.09432   0.00002  -0.00048   0.00029  -0.00019   2.09412
   A34        2.12264   0.00003  -0.00074   0.00010  -0.00065   2.12200
   A35        2.07223  -0.00007  -0.00000  -0.00013  -0.00013   2.07209
   A36        2.08825   0.00004   0.00072   0.00006   0.00077   2.08903
   A37        2.09014   0.00008  -0.00052   0.00043  -0.00009   2.09005
   A38        2.09206   0.00000   0.00044  -0.00006   0.00038   2.09244
   A39        2.10095  -0.00008   0.00008  -0.00036  -0.00028   2.10067
   A40        2.09109   0.00004   0.00059  -0.00020   0.00039   2.09148
   A41        2.10566  -0.00003  -0.00024   0.00005  -0.00019   2.10547
   A42        2.08644  -0.00000  -0.00035   0.00014  -0.00020   2.08624
   A43        2.08819   0.00005  -0.00030  -0.00004  -0.00035   2.08784
   A44        2.09595  -0.00001   0.00019   0.00003   0.00023   2.09618
   A45        2.09904  -0.00004   0.00012   0.00000   0.00012   2.09916
   A46        2.12298  -0.00007  -0.00036   0.00037  -0.00001   2.12296
   A47        2.11797   0.00030  -0.00157   0.00024  -0.00135   2.11662
   A48        2.04156  -0.00023   0.00190  -0.00046   0.00143   2.04299
    D1        0.00874   0.00081  -0.00938   0.02075   0.01135   0.02009
    D2        3.14149   0.00090  -0.00381   0.02270   0.01891  -3.12278
    D3       -3.11029  -0.00081   0.00510  -0.02179  -0.01672  -3.12701
    D4        0.02246  -0.00073   0.01067  -0.01984  -0.00915   0.01330
    D5        2.72712   0.00045   0.01614   0.00487   0.02099   2.74812
    D6       -1.32355  -0.00057   0.01397   0.00398   0.01795  -1.30560
    D7        0.70797   0.00053   0.02319   0.00108   0.02425   0.73223
    D8       -0.40557   0.00037   0.01046   0.00291   0.01339  -0.39219
    D9        1.82694  -0.00065   0.00829   0.00203   0.01034   1.83728
   D10       -2.42472   0.00044   0.01751  -0.00087   0.01664  -2.40808
   D11        1.75915  -0.00032   0.01388   0.01268   0.02653   1.78568
   D12       -1.35319  -0.00037   0.01936   0.00781   0.02715  -1.32603
   D13       -0.45421   0.00036   0.01729   0.01080   0.02809  -0.42613
   D14        2.71663   0.00030   0.02278   0.00593   0.02871   2.74535
   D15       -2.53282   0.00032   0.00901   0.01689   0.02592  -2.50690
   D16        0.63803   0.00027   0.01449   0.01202   0.02655   0.66457
   D17       -0.61719   0.00190  -0.01026   0.00748  -0.00277  -0.61996
   D18        2.49170   0.00298  -0.00000   0.00000   0.00000   2.49170
   D19        1.57563   0.00044  -0.01747   0.01192  -0.00557   1.57006
   D20       -1.59866   0.00152  -0.00721   0.00444  -0.00280  -1.60146
   D21       -2.62565   0.00028  -0.01541   0.00795  -0.00743  -2.63308
   D22        0.48324   0.00136  -0.00514   0.00048  -0.00466   0.47858
   D23       -3.10613  -0.00008   0.00951  -0.00688   0.00266  -3.10348
   D24        0.04186  -0.00003   0.00807  -0.00411   0.00397   0.04583
   D25        0.00597  -0.00003   0.00396  -0.00198   0.00198   0.00795
   D26       -3.12923   0.00001   0.00252   0.00078   0.00330  -3.12593
   D27        3.10962   0.00007  -0.00892   0.00592  -0.00297   3.10665
   D28       -0.03326   0.00002  -0.00526   0.00286  -0.00238  -0.03564
   D29       -0.00373   0.00002  -0.00365   0.00129  -0.00237  -0.00610
   D30        3.13658  -0.00003   0.00000  -0.00178  -0.00178   3.13480
   D31        3.12125   0.00059   0.00323  -0.00200   0.00121   3.12246
   D32       -0.00806   0.00062   0.00640  -0.00481   0.00157  -0.00649
   D33        0.01076  -0.00045  -0.00653   0.00510  -0.00143   0.00933
   D34       -3.11856  -0.00042  -0.00336   0.00229  -0.00107  -3.11963
   D35       -3.11413  -0.00060  -0.00099   0.00248   0.00145  -3.11268
   D36        0.06826  -0.00066   0.00142  -0.00216  -0.00077   0.06749
   D37       -0.00449   0.00046   0.00892  -0.00481   0.00412  -0.00037
   D38       -3.10529   0.00040   0.01134  -0.00944   0.00191  -3.10338
   D39       -0.00421   0.00003  -0.00200   0.00202   0.00002  -0.00418
   D40       -3.14121   0.00001  -0.00125   0.00101  -0.00024  -3.14145
   D41        3.13103  -0.00001  -0.00056  -0.00073  -0.00128   3.12974
   D42       -0.00597  -0.00003   0.00019  -0.00174  -0.00155  -0.00752
   D43        0.00011  -0.00002  -0.00033  -0.00132  -0.00166  -0.00155
   D44       -3.13567  -0.00003   0.00029  -0.00153  -0.00124  -3.13691
   D45        3.13710  -0.00001  -0.00109  -0.00031  -0.00140   3.13570
   D46        0.00132  -0.00002  -0.00046  -0.00051  -0.00098   0.00034
   D47        0.00213   0.00002   0.00065   0.00063   0.00128   0.00341
   D48       -3.13465   0.00002   0.00062   0.00101   0.00163  -3.13301
   D49        3.13791   0.00003   0.00003   0.00083   0.00086   3.13877
   D50        0.00114   0.00003  -0.00001   0.00122   0.00121   0.00235
   D51       -0.00031  -0.00002   0.00136  -0.00062   0.00075   0.00044
   D52       -3.14061   0.00004  -0.00232   0.00246   0.00015  -3.14046
   D53        3.13648  -0.00002   0.00140  -0.00100   0.00039   3.13687
   D54       -0.00382   0.00003  -0.00229   0.00208  -0.00020  -0.00402
   D55       -0.01287   0.00019   0.00081  -0.00204  -0.00123  -0.01410
   D56        3.13747   0.00010   0.00069  -0.00238  -0.00169   3.13578
   D57        3.11634   0.00016  -0.00238   0.00079  -0.00161   3.11473
   D58       -0.01651   0.00006  -0.00250   0.00045  -0.00206  -0.01858
   D59        0.00839   0.00009   0.00281  -0.00151   0.00130   0.00969
   D60       -3.13133  -0.00003   0.00261   0.00018   0.00280  -3.12853
   D61        3.14120   0.00018   0.00294  -0.00116   0.00176  -3.14022
   D62        0.00148   0.00006   0.00273   0.00053   0.00326   0.00474
   D63       -0.00229  -0.00009  -0.00048   0.00179   0.00132  -0.00098
   D64        3.14064  -0.00015  -0.00129   0.00299   0.00170  -3.14084
   D65        3.13744   0.00003  -0.00028   0.00012  -0.00016   3.13729
   D66       -0.00281  -0.00003  -0.00109   0.00132   0.00023  -0.00258
   D67        0.00040  -0.00019  -0.00557   0.00145  -0.00412  -0.00372
   D68        3.10291  -0.00013  -0.00796   0.00591  -0.00206   3.10084
   D69        3.14066  -0.00013  -0.00476   0.00025  -0.00451   3.13615
   D70       -0.04003  -0.00007  -0.00715   0.00471  -0.00245  -0.04248
         Item               Value     Threshold  Converged?
 Maximum Force            0.000897     0.002500     YES
 RMS     Force            0.000179     0.001667     YES
 Maximum Displacement     0.090484     0.010000     NO 
 RMS     Displacement     0.020973     0.006667     NO 
 Predicted change in Energy=-4.205339D-05
 GradGradGradGradGradGradGradGradGradGradGradGradGradGradGradGradGradGrad

                          Input orientation:                          
 ---------------------------------------------------------------------
 Center     Atomic      Atomic             Coordinates (Angstroms)
 Number     Number       Type             X           Y           Z
 ---------------------------------------------------------------------
      1          6           0        1.785255    0.178885    1.602158
      2          7           0        0.521916   -0.228333    1.370074
      3          8           0        2.379115    0.993420    0.915603
      4          6           0       -0.241199    0.272946    0.232510
      5          6           0       -1.351007   -0.707995   -0.115119
      6          6           0       -0.722563    1.697485    0.448850
      7          6           0       -2.680366   -0.494533    0.243271
      8          6           0       -3.651469   -1.447503   -0.060520
      9          6           0       -3.301597   -2.616254   -0.728028
     10          6           0       -1.974156   -2.831994   -1.095099
     11          6           0       -1.007026   -1.882218   -0.789627
     12          6           0       -1.106284    2.115953    1.725938
     13          6           0       -1.530429    3.415846    1.968459
     14          6           0       -1.562773    4.337237    0.926527
     15          6           0       -1.181630    3.948403   -0.352607
     16          6           0       -0.769032    2.637876   -0.579407
     17          1           0        2.240817   -0.292161    2.484416
     18          1           0        0.097981   -0.895787    1.998661
     19          1           0        0.461231    0.284665   -0.602470
     20          1           0       -2.967569    0.417955    0.754360
     21          1           0       -4.682830   -1.270914    0.222977
     22          1           0       -4.058859   -3.354184   -0.967263
     23          1           0       -1.694440   -3.736764   -1.622722
     24          1           0        0.027234   -2.049087   -1.076209
     25          1           0       -1.057580    1.405100    2.544067
     26          1           0       -1.826885    3.709383    2.968555
     27          1           0       -1.879798    5.358620    1.102181
     28          1           0       -1.204468    4.662257   -1.166762
     29         53           0       -0.277290    2.111195   -2.580073
 ---------------------------------------------------------------------
                    Distance matrix (angstroms):
                    1          2          3          4          5
     1  C    0.000000
     2  N    1.347485   0.000000
     3  O    1.219629   2.269012   0.000000
     4  C    2.447712   1.458655   2.802096   0.000000
     5  C    3.683983   2.437973   4.227412   1.521435   0.000000
     6  C    3.150463   2.471064   3.214650   1.519153   2.549380
     7  C    4.716125   3.405166   5.316426   2.557084   1.393271
     8  C    5.913341   4.577130   6.578668   3.830895   2.417019
     9  C    6.254489   4.972269   6.928331   4.316961   2.796768
    10  C    5.520303   4.368810   6.134141   3.795568   2.420753
    11  C    4.214927   3.120466   4.758472   2.505192   1.397170
    12  C    3.482607   2.876343   3.750298   2.524950   3.379950
    13  C    4.648210   4.224952   4.718177   3.814899   4.623803
    14  C    5.381232   5.038561   5.169112   4.329744   5.155991
    15  C    5.180036   4.828542   4.797831   3.838718   4.665526
    16  C    4.162961   3.698942   3.853586   2.555526   3.427697
    17  H    1.099000   2.049500   2.032983   3.398650   4.453279
    18  H    2.039370   1.010118   3.153680   2.144824   2.569611
    19  H    2.573832   2.039063   2.546597   1.091209   2.122992
    20  H    4.833761   3.601846   5.379981   2.779649   2.153376
    21  H    6.770538   5.430671   7.448357   4.702307   3.395914
    22  H    7.296449   6.018105   7.993395   5.400931   3.880841
    23  H    6.151457   5.116458   6.738812   4.650975   3.400625
    24  H    3.902326   3.089362   4.330764   2.678925   2.149830
    25  H    3.236125   2.557571   3.825212   2.700286   3.409184
    26  H    5.232495   4.855678   5.411238   4.670058   5.408209
    27  H    6.364923   6.087203   6.101486   5.413448   6.210093
    28  H    6.058547   5.773544   5.535222   4.706581   5.474216
    29  I    5.047669   4.660020   4.530525   3.360222   3.895729
                    6          7          8          9         10
     6  C    0.000000
     7  C    2.946218   0.000000
     8  C    4.327690   1.394089   0.000000
     9  C    5.161861   2.414757   1.390668   0.000000
    10  C    4.946356   2.784545   2.408433   1.394054   0.000000
    11  C    3.798555   2.406786   2.777347   2.409909   1.389506
    12  C    1.397609   3.389789   4.729441   5.764992   5.761391
    13  C    2.432000   4.426024   5.680469   6.840637   6.972645
    14  C    2.811124   5.006182   6.228976   7.356093   7.460166
    15  C    2.433044   4.726622   5.941483   6.908685   6.866816
    16  C    1.394204   3.760582   5.026729   5.834540   5.624743
    17  H    4.108995   5.411259   6.521545   6.814658   6.085201
    18  H    3.130539   3.310833   4.313119   4.685293   4.196903
    19  H    2.121957   3.345454   4.495378   4.752892   3.985895
    20  H    2.602036   1.084588   2.147483   3.393446   3.869048
    21  H    4.954406   2.147800   1.084094   2.149920   3.392818
    22  H    6.217364   3.397535   2.150252   1.084075   2.152908
    23  H    5.896356   3.868597   3.392809   2.153828   1.084083
    24  H    4.113977   3.389508   3.863468   3.394706   2.149153
    25  H    2.141883   3.396425   4.652900   5.649204   5.660088
    26  H    3.408251   5.082175   6.252829   7.473499   7.702245
    27  H    3.894861   5.969760   7.128394   8.304806   8.480749
    28  H    3.410617   5.546075   6.673886   7.587303   7.534013
    29  I    3.089304   4.531652   5.513399   5.909762   5.433196
                   11         12         13         14         15
    11  C    0.000000
    12  C    4.724753   0.000000
    13  C    5.995871   1.388682   0.000000
    14  C    6.475775   2.404484   1.391270   0.000000
    15  C    5.849582   2.771985   2.406787   1.390196   0.000000
    16  C    4.531234   2.387626   2.770664   2.405346   1.392536
    17  H    4.878126   4.192540   5.313928   6.190771   6.143633
    18  H    3.157315   3.255029   4.608993   5.593936   5.534622
    19  H    2.624155   3.351448   4.514496   4.780979   4.022983
    20  H    3.393880   2.700286   3.539316   4.166998   4.108408
    21  H    3.861425   5.149897   5.911857   6.456090   6.311178
    22  H    3.392923   6.774469   7.800303   8.305110   7.872993
    23  H    2.146142   6.768585   8.005205   8.467910   7.806276
    24  H    1.086125   5.146304   6.446845   6.879260   6.160749
    25  H    4.682150   1.084905   2.144297   3.386604   3.856747
    26  H    6.786907   2.145316   1.083625   2.152635   3.391696
    27  H    7.534614   3.391502   2.155659   1.083782   2.143027
    28  H    6.558306   3.854999   3.389601   2.148459   1.083032
    29  I    4.436841   4.385087   4.895060   4.347870   3.025684
                   16         17         18         19         20
    16  C    0.000000
    17  H    5.199165   0.000000
    18  H    4.459251   2.278611   0.000000
    19  H    2.655500   3.609504   2.879462   0.000000
    20  H    3.397138   5.533953   3.559747   3.689909   0.000000
    21  H    5.589300   7.349078   5.113701   5.437146   2.465110
    22  H    6.846764   7.808712   5.667428   5.814251   4.287648
    23  H    6.525405   6.649820   4.939467   4.675438   4.953086
    24  H    4.780008   4.545854   3.284804   2.420575   4.290236
    25  H    3.370324   3.709942   2.631895   3.669176   2.797421
    26  H    3.854246   5.726512   5.084623   5.451273   4.127629
    27  H    3.385851   7.128911   6.620642   5.842198   5.070937
    28  H    2.152373   7.053180   6.527491   4.717657   4.981299
    29  I    2.126469   6.145407   5.490681   2.791512   4.606855
                   21         22         23         24         25
    21  H    0.000000
    22  H    2.479118   0.000000
    23  H    4.291561   2.483238   0.000000
    24  H    4.947539   4.290839   2.472062   0.000000
    25  H    5.068624   6.632337   6.648795   5.120022   0.000000
    26  H    6.363802   8.388465   8.748855   7.277214   2.466118
    27  H    7.251256   9.216500   9.496603   7.953382   4.287820
    28  H    7.016616   8.511797   8.425647   6.824034   4.939727
    29  I    6.221297   6.838991   6.092902   4.434218   5.231083
                   26         27         28         29
    26  H    0.000000
    27  H    2.491212   0.000000
    28  H    4.289081   2.467609   0.000000
    29  I    5.978522   5.164572   3.060233   0.000000
 Symmetry turned off by external request.
 Stoichiometry    C14H12INO
 Framework group  C1[X(C14H12INO)]
 Deg. of freedom    81
 Full point group                 C1      NOp   1
 Rotational constants (GHZ):           0.3705196           0.2724563           0.2285317
 Basis read from rwf:  (5D, 7F)
 Pseudo-potential data read from rwf file.
   396 basis functions,   648 primitive gaussians,   412 cartesian basis functions
    59 alpha electrons       59 beta electrons
       nuclear repulsion energy      1092.3687697837 Hartrees.
 NAtoms=   29 NActive=   29 NUniq=   29 SFac= 1.00D+00 NAtFMM=   60 NAOKFM=F Big=F
 Integral buffers will be    131072 words long.
 Raffenetti 2 integral format.
 Two-electron integral symmetry is turned off.
 ------------------------------------------------------------------------------
 Polarizable Continuum Model (PCM)
 =================================
 Model                : PCM.
 Atomic radii         : UFF (Universal Force Field).
 Polarization charges : Total charges.
 Charge compensation  : None.
 Solution method      : On-the-fly selection.
 Cavity type          : Scaled VdW (van der Waals Surface) (Alpha=1.100).
 Cavity algorithm     : GePol (No added spheres)
                        Default sphere list used, NSphG=   29.
                        Lebedev-Laikov grids with approx.  5.0 points / Ang**2.
                        Smoothing algorithm: York/Karplus (Gamma=1.0000).
                        Polarization charges: spherical gaussians, with
                                              point-specific exponents (IZeta= 3).
                        Self-potential: point-specific (ISelfS= 7).
                        Self-field    : sphere-specific E.n sum rule (ISelfD= 2).
 1st derivatives      : Analytical E(r).r(x)/FMM algorithm (CHGder, D1EAlg=3).
                        Cavity 1st derivative terms included.
 Solvent              : DiMethylSulfoxide, Eps=  46.826000 Eps(inf)=   2.007889
 ------------------------------------------------------------------------------
 One-electron integrals computed using PRISM.
   1 Symmetry operations used in ECPInt.
 ECPInt:  NShTT=    9316 NPrTT=   38001 LenC2=    8734 LenP2D=   24025.
 LDataN:  DoStor=T MaxTD1= 5 Len=  102
 NBasis=   396 RedAO= T EigKep=  1.07D-06  NBF=   396
 NBsUse=   395 1.00D-06 EigRej=  7.40D-07 NBFU=   395
 Initial guess from the checkpoint file:  "/home/aikhl/works/aikhl/Gau-23748.chk"
 B after Tr=    -0.001541    0.008302   -0.004529
         Rot=    0.999999   -0.000465   -0.000608   -0.000652 Ang=  -0.12 deg.
 ExpMin= 4.38D-02 ExpMax= 8.59D+03 ExpMxC= 1.30D+03 IAcc=3 IRadAn=         5 AccDes= 0.00D+00
 Harris functional with IExCor= 1009 and IRadAn=       5 diagonalized for initial guess.
 HarFok:  IExCor= 1009 AccDes= 0.00D+00 IRadAn=         5 IDoV= 1 UseB2=F ITyADJ=14
 ICtDFT=  3500011 ScaDFX=  1.000000  1.000000  1.000000  1.000000
 Defaulting to unpruned grid for atomic number  53.
 FoFCou: FMM=F IPFlag=           0 FMFlag=      100000 FMFlg1=           0
         NFxFlg=           0 DoJE=T BraDBF=F KetDBF=T FulRan=T
         wScrn=  0.000000 ICntrl=       500 IOpCl=  0 I1Cent=   200000004 NGrid=           0
         NMat0=    1 NMatS0=      1 NMatT0=    0 NMatD0=    1 NMtDS0=    0 NMtDT0=    0
 Symmetry not used in FoFCou.
 Requested convergence on RMS density matrix=1.00D-08 within 128 cycles.
 Requested convergence on MAX density matrix=1.00D-06.
 Requested convergence on             energy=1.00D-06.
 No special actions if energy rises.
 Inv3:  Mode=1 IEnd=    17409843.
 Iteration    1 A*A^-1 deviation from unit magnitude is 6.99D-15 for    416.
 Iteration    1 A*A^-1 deviation from orthogonality  is 4.36D-15 for   1554    969.
 Iteration    1 A^-1*A deviation from unit magnitude is 6.11D-15 for    416.
 Iteration    1 A^-1*A deviation from orthogonality  is 1.04D-14 for   1450   1448.
 Error on total polarization charges =  0.01902
 SCF Done:  E(RM062X) =  -681.931453704     A.U. after   14 cycles
            NFock= 14  Conv=0.37D-08     -V/T= 2.0162
   1 Symmetry operations used in ECPInt.
 ECPInt:  NShTT=    9316 NPrTT=   38001 LenC2=    8734 LenP2D=   24025.
 LDataN:  DoStor=T MaxTD1= 6 Len=  172
 D1PCM: PCM CHGder 1st derivatives, ID1Alg=3 FixD1E=F DoIter=F DoCFld=F I1PDM=0.
 Calling FoFJK, ICntrl=      2127 FMM=F ISym2X=0 I1Cent= 0 IOpClX= 0 NMat=1 NMatS=1 NMatT=0.
 -------------------------------------------------------------------
 Center     Atomic                   Forces (Hartrees/Bohr)
 Number     Number              X              Y              Z
 -------------------------------------------------------------------
      1        6          -0.000825711    0.001086325    0.000575626
      2        7          -0.002174108   -0.001458944    0.001582370
      3        8           0.000393595   -0.000378839   -0.000347918
      4        6           0.001231608   -0.000250806   -0.002230659
      5        6           0.000240469    0.000297322    0.000375704
      6        6           0.003894676    0.001137668    0.001983265
      7        6           0.000011979    0.000360651   -0.000001890
      8        6          -0.000089823   -0.000224208   -0.000267206
      9        6          -0.000140695    0.000186574    0.000058333
     10        6           0.000082922    0.000095402   -0.000100094
     11        6           0.000165428   -0.000281686    0.000123834
     12        6           0.000231059    0.000303274    0.000038658
     13        6           0.000056752   -0.000094017   -0.000152489
     14        6           0.000063472    0.000025389   -0.000012599
     15        6          -0.000145968    0.000021856    0.000035679
     16        6          -0.003209931   -0.000589520   -0.000941828
     17        1          -0.000034603   -0.000311381   -0.000301338
     18        1           0.000170927   -0.000196290    0.000048053
     19        1           0.000270594    0.000306526   -0.000175236
     20        1           0.000037235   -0.000227078    0.000023852
     21        1          -0.000015787   -0.000018540   -0.000011995
     22        1           0.000001786   -0.000015854    0.000039596
     23        1          -0.000035811   -0.000010285    0.000002608
     24        1          -0.000042802    0.000024654    0.000033123
     25        1          -0.000060446   -0.000021317   -0.000076448
     26        1           0.000018823    0.000039997    0.000005910
     27        1          -0.000040600   -0.000017673    0.000020836
     28        1          -0.000059295   -0.000046997   -0.000018204
     29       53           0.000004257    0.000257797   -0.000309543
 -------------------------------------------------------------------
 Cartesian Forces:  Max     0.003894676 RMS     0.000774047

 GradGradGradGradGradGradGradGradGradGradGradGradGradGradGradGradGradGrad
 Berny optimization.
 Using GEDIIS/GDIIS optimizer.
 FormGI is forming the generalized inverse of G from B-inverse, IUseBI=4.
 Internal  Forces:  Max     0.002918966 RMS     0.000441517
 Search for a local minimum.
 Step number   5 out of a maximum of   80 on scan point     2 out of    18
 All quantities printed in internal units (Hartrees-Bohrs-Radians)
 Mixed Optimization -- En-DIIS/RFO-DIIS
 Swapping is turned off.
 Update second derivatives using D2CorX and points    1    2    3    4    5
 DE= -1.64D-05 DEPred=-4.21D-05 R= 3.89D-01
 Trust test= 3.89D-01 RLast= 8.72D-02 DXMaxT set to 5.05D-01
 ITU=  0  1  1  1  0
     Eigenvalues ---    0.00198   0.00809   0.01232   0.01490   0.01524
     Eigenvalues ---    0.02134   0.02157   0.02168   0.02178   0.02181
     Eigenvalues ---    0.02184   0.02188   0.02191   0.02196   0.02199
     Eigenvalues ---    0.02204   0.02210   0.02214   0.02216   0.02220
     Eigenvalues ---    0.02333   0.02466   0.03783   0.06042   0.06883
     Eigenvalues ---    0.08489   0.13223   0.15873   0.15994   0.15999
     Eigenvalues ---    0.16000   0.16000   0.16000   0.16000   0.16000
     Eigenvalues ---    0.16000   0.16033   0.16092   0.16772   0.19332
     Eigenvalues ---    0.21931   0.21997   0.22000   0.22012   0.22154
     Eigenvalues ---    0.22584   0.23451   0.24397   0.24523   0.25135
     Eigenvalues ---    0.27671   0.30834   0.33132   0.33894   0.34730
     Eigenvalues ---    0.35280   0.35501   0.35502   0.35505   0.35529
     Eigenvalues ---    0.35544   0.35553   0.35624   0.35749   0.39172
     Eigenvalues ---    0.42410   0.42526   0.42756   0.44690   0.45988
     Eigenvalues ---    0.46231   0.46700   0.46732   0.46801   0.47060
     Eigenvalues ---    0.47183   0.47249   0.49846   0.56051   0.95718
     Eigenvalues --- 1000.000001000.000001000.000001000.000001000.00000
     Eigenvalues --- 1000.000001000.000001000.000001000.000001000.00000
     Eigenvalues --- 1000.000001000.000001000.000001000.000001000.00000
     Eigenvalues --- 1000.000001000.000001000.000001000.000001000.00000
     Eigenvalues --- 1000.000001000.000001000.000001000.000001000.00000
     Eigenvalues --- 1000.000001000.000001000.000001000.000001000.00000
     Eigenvalues --- 1000.000001000.000001000.000001000.000001000.00000
     Eigenvalues --- 1000.000001000.000001000.000001000.000001000.00000
     Eigenvalues --- 1000.000001000.000001000.000001000.000001000.00000
     Eigenvalues --- 1000.000001000.000001000.000001000.000001000.00000
     Eigenvalues --- 1000.000001000.000001000.000001000.000001000.00000
     Eigenvalues --- 1000.000001000.000001000.000001000.000001000.00000
     Eigenvalues --- 1000.000001000.000001000.000001000.000001000.00000
     Eigenvalues --- 1000.000001000.000001000.00000
 En-DIIS/RFO-DIIS/Sim-DIIS IScMMF=       -3 using points:     5    4    3    2
 RFO step:  Lambda=-3.62146520D-05.
 DidBck=F Rises=F RFO-DIIS coefs:    1.10829    0.28032   -0.49549    0.10688
 Iteration  1 RMS(Cart)=  0.01257442 RMS(Int)=  0.00004993
 Iteration  2 RMS(Cart)=  0.00008768 RMS(Int)=  0.00000912
 Iteration  3 RMS(Cart)=  0.00000000 RMS(Int)=  0.00000912
 Iteration  1 RMS(Cart)=  0.00000143 RMS(Int)=  0.00000053
 Iteration  2 RMS(Cart)=  0.00000090 RMS(Int)=  0.00000059
 Variable       Old X    -DE/DX   Delta X   Delta X   Delta X     New X
                                 (Linear)    (Quad)   (Total)
    R1        2.54638  -0.00033  -0.00002  -0.00031  -0.00033   2.54605
    R2        2.30477   0.00014   0.00001   0.00009   0.00010   2.30487
    R3        2.07681  -0.00012   0.00001  -0.00023  -0.00022   2.07659
    R4        2.75646   0.00035   0.00159  -0.00071   0.00088   2.75733
    R5        1.90885   0.00009   0.00006   0.00007   0.00013   1.90897
    R6        2.87510  -0.00035  -0.00038   0.00010  -0.00029   2.87481
    R7        2.87078   0.00080  -0.00210   0.00295   0.00085   2.87163
    R8        2.06209   0.00031   0.00065  -0.00006   0.00059   2.06267
    R9        2.63290   0.00007  -0.00103   0.00085  -0.00018   2.63272
   R10        2.64027   0.00014  -0.00008   0.00028   0.00020   2.64047
   R11        2.64110  -0.00002   0.00030  -0.00012   0.00018   2.64128
   R12        2.63466   0.00093  -0.00113   0.00219   0.00106   2.63572
   R13        2.63445   0.00021  -0.00012   0.00041   0.00029   2.63473
   R14        2.04957  -0.00019   0.00053  -0.00075  -0.00022   2.04935
   R15        2.62798  -0.00020   0.00018  -0.00044  -0.00026   2.62772
   R16        2.04864   0.00001  -0.00002   0.00003   0.00001   2.04865
   R17        2.63438   0.00007   0.00026  -0.00010   0.00016   2.63454
   R18        2.04860   0.00000  -0.00003   0.00002  -0.00001   2.04860
   R19        2.62579  -0.00002  -0.00020   0.00010  -0.00009   2.62569
   R20        2.04862  -0.00000   0.00001  -0.00000   0.00000   2.04862
   R21        2.05248  -0.00005   0.00009  -0.00015  -0.00006   2.05242
   R22        2.62423  -0.00011  -0.00000  -0.00025  -0.00025   2.62398
   R23        2.05017  -0.00005  -0.00011   0.00000  -0.00011   2.05007
   R24        2.62912  -0.00015   0.00045  -0.00054  -0.00009   2.62903
   R25        2.04775   0.00001  -0.00002   0.00003   0.00001   2.04777
   R26        2.62709  -0.00014  -0.00016  -0.00017  -0.00033   2.62676
   R27        2.04805  -0.00000   0.00004  -0.00003   0.00001   2.04806
   R28        2.63151   0.00006   0.00014   0.00007   0.00021   2.63172
   R29        2.04663  -0.00002   0.00009  -0.00009   0.00000   2.04663
   R30        4.01844   0.00023  -0.00141   0.00225   0.00084   4.01928
    A1        2.16686   0.00032  -0.00106   0.00165   0.00060   2.16746
    A2        1.97945  -0.00030   0.00048  -0.00131  -0.00081   1.97864
    A3        2.13686  -0.00001   0.00052  -0.00033   0.00021   2.13707
    A4        2.11877  -0.00025   0.00056  -0.00110  -0.00055   2.11822
    A5        2.07829  -0.00004  -0.00005  -0.00002  -0.00008   2.07821
    A6        2.08612   0.00029  -0.00049   0.00112   0.00063   2.08675
    A7        1.91584  -0.00123   0.00228  -0.00073   0.00156   1.91740
    A8        1.95731   0.00021   0.00038  -0.00054  -0.00017   1.95714
    A9        1.83762   0.00112   0.00148  -0.00228  -0.00078   1.83684
   A10        1.98886   0.00005  -0.00393   0.00413   0.00021   1.98908
   A11        1.87722  -0.00003  -0.00090   0.00084  -0.00001   1.87721
   A12        1.87850   0.00000   0.00095  -0.00191  -0.00097   1.87753
   A13        2.13937   0.00020  -0.00126   0.00185   0.00059   2.13996
   A14        2.06301  -0.00017   0.00013  -0.00084  -0.00071   2.06231
   A15        2.08042  -0.00003   0.00112  -0.00091   0.00021   2.08063
   A16        2.09196  -0.00039   0.00105  -0.00227  -0.00121   2.09076
   A17        2.13889   0.00074  -0.00154   0.00328   0.00176   2.14064
   A18        2.05196  -0.00032   0.00045  -0.00108  -0.00063   2.05134
   A19        2.09884  -0.00003  -0.00055   0.00034  -0.00020   2.09864
   A20        2.09760   0.00005  -0.00012   0.00034   0.00022   2.09782
   A21        2.08672  -0.00002   0.00066  -0.00068  -0.00002   2.08670
   A22        2.09884   0.00003   0.00003   0.00007   0.00010   2.09894
   A23        2.08790   0.00001  -0.00034   0.00031  -0.00004   2.08787
   A24        2.09644  -0.00004   0.00031  -0.00037  -0.00006   2.09637
   A25        2.08980   0.00003   0.00010  -0.00009   0.00001   2.08981
   A26        2.09701  -0.00002  -0.00006   0.00003  -0.00003   2.09698
   A27        2.09636  -0.00001  -0.00004   0.00006   0.00002   2.09638
   A28        2.09335   0.00003  -0.00013   0.00015   0.00002   2.09338
   A29        2.09787  -0.00005   0.00031  -0.00038  -0.00007   2.09780
   A30        2.09195   0.00002  -0.00018   0.00023   0.00005   2.09200
   A31        2.10509  -0.00001  -0.00058   0.00044  -0.00014   2.10496
   A32        2.08397  -0.00002   0.00055  -0.00050   0.00005   2.08402
   A33        2.09412   0.00003   0.00002   0.00006   0.00008   2.09421
   A34        2.12200   0.00020  -0.00063   0.00103   0.00040   2.12240
   A35        2.07209  -0.00015   0.00020  -0.00066  -0.00045   2.07164
   A36        2.08903  -0.00005   0.00042  -0.00036   0.00006   2.08909
   A37        2.09005   0.00012   0.00009   0.00007   0.00016   2.09021
   A38        2.09244  -0.00003   0.00007   0.00004   0.00011   2.09254
   A39        2.10067  -0.00009  -0.00017  -0.00009  -0.00026   2.10041
   A40        2.09148  -0.00002   0.00017  -0.00033  -0.00016   2.09132
   A41        2.10547  -0.00002  -0.00003  -0.00001  -0.00004   2.10543
   A42        2.08624   0.00004  -0.00015   0.00035   0.00020   2.08644
   A43        2.08784   0.00013  -0.00049   0.00080   0.00030   2.08814
   A44        2.09618  -0.00004   0.00023  -0.00029  -0.00006   2.09612
   A45        2.09916  -0.00009   0.00026  -0.00050  -0.00025   2.09892
   A46        2.12296  -0.00011   0.00038  -0.00046  -0.00008   2.12288
   A47        2.11662   0.00073  -0.00193   0.00326   0.00134   2.11796
   A48        2.04299  -0.00062   0.00173  -0.00305  -0.00131   2.04168
    D1        0.02009  -0.00057  -0.00576  -0.00197  -0.00773   0.01235
    D2       -3.12278  -0.00060  -0.00352  -0.00356  -0.00709  -3.12987
    D3       -3.12701   0.00039   0.00265   0.00023   0.00288  -3.12413
    D4        0.01330   0.00036   0.00489  -0.00136   0.00353   0.01683
    D5        2.74812   0.00023   0.00874  -0.00487   0.00387   2.75199
    D6       -1.30560  -0.00052   0.00565  -0.00038   0.00526  -1.30034
    D7        0.73223   0.00026   0.00785  -0.00429   0.00356   0.73578
    D8       -0.39219   0.00026   0.00649  -0.00327   0.00323  -0.38896
    D9        1.83728  -0.00049   0.00341   0.00121   0.00461   1.84189
   D10       -2.40808   0.00029   0.00560  -0.00269   0.00291  -2.40517
   D11        1.78568  -0.00033   0.01042   0.00810   0.01855   1.80422
   D12       -1.32603  -0.00042   0.01054   0.00407   0.01463  -1.31140
   D13       -0.42613   0.00037   0.01112   0.00621   0.01733  -0.40880
   D14        2.74535   0.00027   0.01124   0.00218   0.01341   2.75876
   D15       -2.50690   0.00035   0.01293   0.00550   0.01841  -2.48849
   D16        0.66457   0.00026   0.01306   0.00147   0.01450   0.67907
   D17       -0.61996   0.00185  -0.00008   0.00302   0.00293  -0.61703
   D18        2.49170   0.00292   0.00000   0.00000   0.00000   2.49170
   D19        1.57006   0.00038   0.00013   0.00494   0.00509   1.57515
   D20       -1.60146   0.00145   0.00022   0.00193   0.00216  -1.59930
   D21       -2.63308   0.00038  -0.00265   0.00721   0.00455  -2.62853
   D22        0.47858   0.00145  -0.00256   0.00420   0.00162   0.48020
   D23       -3.10348  -0.00017   0.00097  -0.00608  -0.00513  -3.10860
   D24        0.04583  -0.00015   0.00223  -0.00644  -0.00421   0.04162
   D25        0.00795  -0.00008   0.00083  -0.00201  -0.00119   0.00676
   D26       -3.12593  -0.00006   0.00209  -0.00237  -0.00027  -3.12620
   D27        3.10665   0.00017  -0.00149   0.00629   0.00479   3.11143
   D28       -0.03564   0.00010  -0.00132   0.00425   0.00291  -0.03272
   D29       -0.00610   0.00007  -0.00135   0.00235   0.00100  -0.00510
   D30        3.13480   0.00000  -0.00119   0.00031  -0.00087   3.13393
   D31        3.12246   0.00060  -0.00001  -0.00023  -0.00022   3.12224
   D32       -0.00649   0.00061  -0.00034  -0.00157  -0.00189  -0.00839
   D33        0.00933  -0.00044  -0.00004   0.00256   0.00252   0.01185
   D34       -3.11963  -0.00043  -0.00037   0.00122   0.00085  -3.11878
   D35       -3.11268  -0.00067   0.00221  -0.00295  -0.00072  -3.11340
   D36        0.06749  -0.00063  -0.00369   0.00477   0.00111   0.06860
   D37       -0.00037   0.00038   0.00233  -0.00592  -0.00360  -0.00397
   D38       -3.10338   0.00042  -0.00358   0.00180  -0.00177  -3.10515
   D39       -0.00418   0.00004   0.00043   0.00048   0.00091  -0.00327
   D40       -3.14145   0.00002   0.00009   0.00030   0.00040  -3.14105
   D41        3.12974   0.00002  -0.00083   0.00084   0.00001   3.12975
   D42       -0.00752   0.00000  -0.00117   0.00065  -0.00051  -0.00803
   D43       -0.00155   0.00000  -0.00118   0.00074  -0.00043  -0.00198
   D44       -3.13691  -0.00003  -0.00075  -0.00024  -0.00098  -3.13789
   D45        3.13570   0.00002  -0.00084   0.00093   0.00009   3.13579
   D46        0.00034  -0.00001  -0.00041  -0.00005  -0.00046  -0.00013
   D47        0.00341  -0.00001   0.00066  -0.00042   0.00024   0.00365
   D48       -3.13301  -0.00001   0.00104  -0.00069   0.00035  -3.13267
   D49        3.13877   0.00002   0.00023   0.00056   0.00079   3.13956
   D50        0.00235   0.00002   0.00061   0.00029   0.00090   0.00325
   D51        0.00044  -0.00003   0.00061  -0.00114  -0.00053  -0.00009
   D52       -3.14046   0.00004   0.00045   0.00091   0.00135  -3.13911
   D53        3.13687  -0.00003   0.00023  -0.00087  -0.00064   3.13624
   D54       -0.00402   0.00004   0.00007   0.00118   0.00125  -0.00278
   D55       -0.01410   0.00022  -0.00139   0.00111  -0.00028  -0.01438
   D56        3.13578   0.00012  -0.00116  -0.00000  -0.00116   3.13462
   D57        3.11473   0.00021  -0.00107   0.00246   0.00141   3.11614
   D58       -0.01858   0.00011  -0.00083   0.00135   0.00053  -0.01805
   D59        0.00969   0.00007   0.00057  -0.00157  -0.00100   0.00869
   D60       -3.12853  -0.00009   0.00202  -0.00284  -0.00082  -3.12935
   D61       -3.14022   0.00017   0.00033  -0.00045  -0.00011  -3.14034
   D62        0.00474   0.00001   0.00179  -0.00172   0.00007   0.00481
   D63       -0.00098  -0.00013   0.00166  -0.00170  -0.00004  -0.00102
   D64       -3.14084  -0.00019   0.00227  -0.00190   0.00037  -3.14047
   D65        3.13729   0.00003   0.00023  -0.00044  -0.00022   3.13707
   D66       -0.00258  -0.00003   0.00083  -0.00064   0.00019  -0.00239
   D67       -0.00372  -0.00010  -0.00317   0.00558   0.00241  -0.00131
   D68        3.10084  -0.00011   0.00239  -0.00170   0.00072   3.10156
   D69        3.13615  -0.00004  -0.00378   0.00578   0.00200   3.13815
   D70       -0.04248  -0.00005   0.00179  -0.00150   0.00031  -0.04217
         Item               Value     Threshold  Converged?
 Maximum Force            0.000936     0.002500     YES
 RMS     Force            0.000202     0.001667     YES
 Maximum Displacement     0.058589     0.010000     NO 
 RMS     Displacement     0.012575     0.006667     NO 
 Predicted change in Energy=-1.798518D-05
 GradGradGradGradGradGradGradGradGradGradGradGradGradGradGradGradGradGrad

                          Input orientation:                          
 ---------------------------------------------------------------------
 Center     Atomic      Atomic             Coordinates (Angstroms)
 Number     Number       Type             X           Y           Z
 ---------------------------------------------------------------------
      1          6           0        1.787220    0.184735    1.598496
      2          7           0        0.525669   -0.228446    1.368245
      3          8           0        2.378881    0.997695    0.908087
      4          6           0       -0.241880    0.271550    0.232508
      5          6           0       -1.351563   -0.709856   -0.113539
      6          6           0       -0.723501    1.696366    0.449621
      7          6           0       -2.683720   -0.488104    0.228689
      8          6           0       -3.655430   -1.439584   -0.078519
      9          6           0       -3.303045   -2.615215   -0.732197
     10          6           0       -1.972425   -2.839479   -1.082591
     11          6           0       -1.004763   -1.891311   -0.774047
     12          6           0       -1.099400    2.114980    1.729090
     13          6           0       -1.523359    3.414280    1.974353
     14          6           0       -1.563360    4.335823    0.932883
     15          6           0       -1.188810    3.947842   -0.348265
     16          6           0       -0.774974    2.638088   -0.577938
     17          1           0        2.247152   -0.288090    2.477385
     18          1           0        0.106233   -0.898769    1.996907
     19          1           0        0.458992    0.284446   -0.604167
     20          1           0       -2.972891    0.429678    0.728822
     21          1           0       -4.689154   -1.256503    0.191973
     22          1           0       -4.060603   -3.352246   -0.973240
     23          1           0       -1.690751   -3.749673   -1.599742
     24          1           0        0.031710   -2.064183   -1.048717
     25          1           0       -1.045990    1.403754    2.546528
     26          1           0       -1.814600    3.707323    2.976132
     27          1           0       -1.881123    5.356614    1.110672
     28          1           0       -1.217256    4.661858   -1.162102
     29         53           0       -0.292958    2.115926   -2.582625
 ---------------------------------------------------------------------
                    Distance matrix (angstroms):
                    1          2          3          4          5
     1  C    0.000000
     2  N    1.347310   0.000000
     3  O    1.219684   2.269264   0.000000
     4  C    2.447592   1.459118   2.802156   0.000000
     5  C    3.685555   2.439557   4.227961   1.521283   0.000000
     6  C    3.147803   2.471679   3.212959   1.519604   2.549807
     7  C    4.724234   3.415580   5.319690   2.557278   1.393175
     8  C    5.922265   4.587109   6.582296   3.831062   2.416926
     9  C    6.259605   4.976704   6.930218   4.316804   2.796679
    10  C    5.519876   4.366299   6.133560   3.795099   2.420708
    11  C    4.211187   3.113962   4.756571   2.504618   1.397275
    12  C    3.474979   2.874492   3.744438   2.524546   3.382095
    13  C    4.640169   4.223190   4.712142   3.814834   4.625722
    14  C    5.375961   5.038465   5.165750   4.330721   5.157396
    15  C    5.177606   4.829827   4.796896   3.840455   4.666448
    16  C    4.161807   3.700853   3.853045   2.557638   3.428826
    17  H    1.098885   2.048720   2.033050   3.398228   4.454382
    18  H    2.039223   1.010186   3.153891   2.145678   2.571932
    19  H    2.574074   2.039097   2.545900   1.091519   2.123078
    20  H    4.845100   3.616893   5.384816   2.780243   2.153327
    21  H    6.782249   5.443794   7.453277   4.702641   3.395832
    22  H    7.302130   6.022838   7.995519   5.400775   3.880749
    23  H    6.148543   5.110822   6.737107   4.650441   3.400637
    24  H    3.891938   3.075001   4.325897   2.678066   2.149930
    25  H    3.226740   2.553926   3.818260   2.698734   3.411258
    26  H    5.222990   4.853085   5.404089   4.669631   5.410355
    27  H    6.359485   6.087026   6.098266   5.414440   6.211376
    28  H    6.057426   5.775424   5.535700   4.708620   5.474746
    29  I    5.053554   4.666433   4.535882   3.365903   3.898984
                    6          7          8          9         10
     6  C    0.000000
     7  C    2.943327   0.000000
     8  C    4.325427   1.394242   0.000000
     9  C    5.161441   2.414843   1.390532   0.000000
    10  C    4.947866   2.784666   2.408397   1.394138   0.000000
    11  C    3.801039   2.406942   2.777383   2.409957   1.389458
    12  C    1.397705   3.396663   4.736629   5.769639   5.763193
    13  C    2.432244   4.429716   5.685068   6.844524   6.975390
    14  C    2.811697   5.002136   6.225352   7.356352   7.464210
    15  C    2.433574   4.716487   5.931385   6.905875   6.871755
    16  C    1.394764   3.750604   5.017355   5.831992   5.629592
    17  H    4.107879   5.423112   6.534452   6.820676   6.081764
    18  H    3.133253   3.328525   4.330125   4.692268   4.191716
    19  H    2.121857   3.341725   4.491887   4.751563   3.987429
    20  H    2.596576   1.084470   2.147509   3.393369   3.869049
    21  H    4.950981   2.147917   1.084099   2.149764   3.392778
    22  H    6.216853   3.397610   2.150109   1.084071   2.152992
    23  H    5.898711   3.868718   3.392727   2.153862   1.084084
    24  H    4.117898   3.389594   3.863471   3.394762   2.149137
    25  H    2.141644   3.410816   4.667400   5.656541   5.659843
    26  H    3.408475   5.089737   6.261805   7.479416   7.704464
    27  H    3.895445   5.965131   7.123949   8.304703   8.484968
    28  H    3.411098   5.532353   6.659312   7.582291   7.539673
    29  I    3.091264   4.516658   5.497127   5.904947   5.443046
                   11         12         13         14         15
    11  C    0.000000
    12  C    4.724936   0.000000
    13  C    5.997661   1.388552   0.000000
    14  C    6.480960   2.404443   1.391223   0.000000
    15  C    5.857548   2.771783   2.406483   1.390020   0.000000
    16  C    4.539462   2.387734   2.770693   2.405501   1.392648
    17  H    4.870019   4.187375   5.308233   6.187573   6.142740
    18  H    3.146051   3.256986   4.610691   5.596484   5.537744
    19  H    2.627804   3.350154   4.513795   4.781849   4.025073
    20  H    3.393985   2.711226   3.544057   4.157690   4.089076
    21  H    3.861465   5.159065   5.917377   6.449313   6.295194
    22  H    3.392959   6.779518   7.804600   8.305175   7.869503
    23  H    2.146127   6.769414   8.007771   8.473822   7.814722
    24  H    1.086095   5.144028   6.447538   6.887021   6.174524
    25  H    4.678181   1.084849   2.144173   3.386524   3.856501
    26  H    6.787075   2.145270   1.083632   2.152441   3.391323
    27  H    7.540066   3.391419   2.155598   1.083788   2.142996
    28  H    6.568087   3.854799   3.389321   2.148266   1.083033
    29  I    4.453713   4.386483   4.895473   4.347489   3.025035
                   16         17         18         19         20
    16  C    0.000000
    17  H    5.199111   0.000000
    18  H    4.462701   2.277570   0.000000
    19  H    2.657628   3.608501   2.879240   0.000000
    20  H    3.378688   5.551713   3.585222   3.684532   0.000000
    21  H    5.575070   7.367040   5.136292   5.432474   2.465151
    22  H    6.843663   7.815603   5.674843   5.812786   4.287549
    23  H    6.533469   6.641732   4.928761   4.678320   4.953086
    24  H    4.794134   4.527260   3.261835   2.428220   4.290293
    25  H    3.370358   3.702959   2.632739   3.666702   2.822380
    26  H    3.854283   5.719258   5.085722   5.450124   4.139445
    27  H    3.386053   7.125535   6.623052   5.843261   5.060876
    28  H    2.152327   7.053367   6.530814   4.720470   4.956733
    29  I    2.126914   6.151028   5.497258   2.798935   4.581610
                   21         22         23         24         25
    21  H    0.000000
    22  H    2.478898   0.000000
    23  H    4.291452   2.483274   0.000000
    24  H    4.947546   4.290901   2.472120   0.000000
    25  H    5.088570   6.640497   6.645682   5.110167   0.000000
    26  H    6.376063   8.395212   8.749900   7.274514   2.466121
    27  H    7.243091   9.216131   9.503002   7.961791   4.287684
    28  H    6.993897   8.505655   8.436207   6.841959   4.939484
    29  I    6.196628   6.832728   6.109430   4.464481   5.232824
                   26         27         28         29
    26  H    0.000000
    27  H    2.490889   0.000000
    28  H    4.288698   2.467570   0.000000
    29  I    5.978939   5.163794   3.058429   0.000000
 Symmetry turned off by external request.
 Stoichiometry    C14H12INO
 Framework group  C1[X(C14H12INO)]
 Deg. of freedom    81
 Full point group                 C1      NOp   1
 Rotational constants (GHZ):           0.3701513           0.2725672           0.2283879
 Basis read from rwf:  (5D, 7F)
 Pseudo-potential data read from rwf file.
   396 basis functions,   648 primitive gaussians,   412 cartesian basis functions
    59 alpha electrons       59 beta electrons
       nuclear repulsion energy      1092.3036758957 Hartrees.
 NAtoms=   29 NActive=   29 NUniq=   29 SFac= 1.00D+00 NAtFMM=   60 NAOKFM=F Big=F
 Integral buffers will be    131072 words long.
 Raffenetti 2 integral format.
 Two-electron integral symmetry is turned off.
 ------------------------------------------------------------------------------
 Polarizable Continuum Model (PCM)
 =================================
 Model                : PCM.
 Atomic radii         : UFF (Universal Force Field).
 Polarization charges : Total charges.
 Charge compensation  : None.
 Solution method      : On-the-fly selection.
 Cavity type          : Scaled VdW (van der Waals Surface) (Alpha=1.100).
 Cavity algorithm     : GePol (No added spheres)
                        Default sphere list used, NSphG=   29.
                        Lebedev-Laikov grids with approx.  5.0 points / Ang**2.
                        Smoothing algorithm: York/Karplus (Gamma=1.0000).
                        Polarization charges: spherical gaussians, with
                                              point-specific exponents (IZeta= 3).
                        Self-potential: point-specific (ISelfS= 7).
                        Self-field    : sphere-specific E.n sum rule (ISelfD= 2).
 1st derivatives      : Analytical E(r).r(x)/FMM algorithm (CHGder, D1EAlg=3).
                        Cavity 1st derivative terms included.
 Solvent              : DiMethylSulfoxide, Eps=  46.826000 Eps(inf)=   2.007889
 ------------------------------------------------------------------------------
 One-electron integrals computed using PRISM.
   1 Symmetry operations used in ECPInt.
 ECPInt:  NShTT=    9316 NPrTT=   38001 LenC2=    8735 LenP2D=   24029.
 LDataN:  DoStor=T MaxTD1= 5 Len=  102
 NBasis=   396 RedAO= T EigKep=  1.07D-06  NBF=   396
 NBsUse=   395 1.00D-06 EigRej=  7.16D-07 NBFU=   395
 Initial guess from the checkpoint file:  "/home/aikhl/works/aikhl/Gau-23748.chk"
 B after Tr=    -0.004821    0.003573   -0.006618
         Rot=    0.999999   -0.000362   -0.001237   -0.000489 Ang=  -0.16 deg.
 ExpMin= 4.38D-02 ExpMax= 8.59D+03 ExpMxC= 1.30D+03 IAcc=3 IRadAn=         5 AccDes= 0.00D+00
 Harris functional with IExCor= 1009 and IRadAn=       5 diagonalized for initial guess.
 HarFok:  IExCor= 1009 AccDes= 0.00D+00 IRadAn=         5 IDoV= 1 UseB2=F ITyADJ=14
 ICtDFT=  3500011 ScaDFX=  1.000000  1.000000  1.000000  1.000000
 Defaulting to unpruned grid for atomic number  53.
 FoFCou: FMM=F IPFlag=           0 FMFlag=      100000 FMFlg1=           0
         NFxFlg=           0 DoJE=T BraDBF=F KetDBF=T FulRan=T
         wScrn=  0.000000 ICntrl=       500 IOpCl=  0 I1Cent=   200000004 NGrid=           0
         NMat0=    1 NMatS0=      1 NMatT0=    0 NMatD0=    1 NMtDS0=    0 NMtDT0=    0
 Symmetry not used in FoFCou.
 Requested convergence on RMS density matrix=1.00D-08 within 128 cycles.
 Requested convergence on MAX density matrix=1.00D-06.
 Requested convergence on             energy=1.00D-06.
 No special actions if energy rises.
 Inv3:  Mode=1 IEnd=    17453232.
 Iteration    1 A*A^-1 deviation from unit magnitude is 9.10D-15 for   2410.
 Iteration    1 A*A^-1 deviation from orthogonality  is 2.87D-15 for   1552    968.
 Iteration    1 A^-1*A deviation from unit magnitude is 9.10D-15 for   2410.
 Iteration    1 A^-1*A deviation from orthogonality  is 2.88D-15 for   1963   1961.
 Error on total polarization charges =  0.01902
 SCF Done:  E(RM062X) =  -681.931476652     A.U. after   13 cycles
            NFock= 13  Conv=0.79D-08     -V/T= 2.0162
   1 Symmetry operations used in ECPInt.
 ECPInt:  NShTT=    9316 NPrTT=   38001 LenC2=    8735 LenP2D=   24029.
 LDataN:  DoStor=T MaxTD1= 6 Len=  172
 D1PCM: PCM CHGder 1st derivatives, ID1Alg=3 FixD1E=F DoIter=F DoCFld=F I1PDM=0.
 Calling FoFJK, ICntrl=      2127 FMM=F ISym2X=0 I1Cent= 0 IOpClX= 0 NMat=1 NMatS=1 NMatT=0.
 -------------------------------------------------------------------
 Center     Atomic                   Forces (Hartrees/Bohr)
 Number     Number              X              Y              Z
 -------------------------------------------------------------------
      1        6          -0.000167848    0.000024128   -0.000200471
      2        7          -0.002650698   -0.001111688    0.001429319
      3        8           0.000097911   -0.000027584    0.000024046
      4        6           0.001522479    0.000082638   -0.002380549
      5        6           0.000347944    0.000257091    0.000420975
      6        6           0.004166027    0.001434534    0.001973749
      7        6          -0.000030548    0.000268805   -0.000149966
      8        6          -0.000055948   -0.000175691   -0.000141476
      9        6          -0.000104163    0.000141220    0.000053157
     10        6           0.000098116    0.000064461   -0.000031196
     11        6           0.000034317   -0.000245126    0.000012473
     12        6           0.000049020    0.000139812   -0.000109189
     13        6          -0.000027583    0.000001985   -0.000092713
     14        6           0.000051468    0.000048834    0.000094474
     15        6          -0.000017904   -0.000050040   -0.000064232
     16        6          -0.003390351   -0.000928235   -0.000770434
     17        1          -0.000073599    0.000007576    0.000004985
     18        1           0.000110735   -0.000054481    0.000046904
     19        1           0.000144663    0.000299631   -0.000185512
     20        1           0.000042354   -0.000149484    0.000072039
     21        1          -0.000012296   -0.000011521   -0.000010555
     22        1          -0.000002259   -0.000001933   -0.000001998
     23        1          -0.000030539   -0.000015854    0.000012866
     24        1          -0.000019742    0.000009438    0.000060527
     25        1          -0.000065655   -0.000024341   -0.000039644
     26        1           0.000046736    0.000024609    0.000019634
     27        1          -0.000036946   -0.000019308    0.000008339
     28        1          -0.000044435   -0.000043787   -0.000010042
     29       53           0.000018743    0.000054308   -0.000045513
 -------------------------------------------------------------------
 Cartesian Forces:  Max     0.004166027 RMS     0.000799050

 GradGradGradGradGradGradGradGradGradGradGradGradGradGradGradGradGradGrad
 Berny optimization.
 Using GEDIIS/GDIIS optimizer.
 FormGI is forming the generalized inverse of G from B-inverse, IUseBI=4.
 Internal  Forces:  Max     0.003001585 RMS     0.000412619
 Search for a local minimum.
 Step number   6 out of a maximum of   80 on scan point     2 out of    18
 All quantities printed in internal units (Hartrees-Bohrs-Radians)
 Mixed Optimization -- En-DIIS/RFO-DIIS
 Swapping is turned off.
 Update second derivatives using D2CorX and points    1    2    3    4    5
                                                      6
 DE= -2.29D-05 DEPred=-1.80D-05 R= 1.28D+00
 TightC=F SS=  1.41D+00  RLast= 4.50D-02 DXNew= 8.4853D-01 1.3511D-01
 Trust test= 1.28D+00 RLast= 4.50D-02 DXMaxT set to 5.05D-01
 ITU=  1  0  1  1  1  0
     Eigenvalues ---    0.00097   0.00868   0.01316   0.01473   0.01523
     Eigenvalues ---    0.02079   0.02162   0.02169   0.02180   0.02181
     Eigenvalues ---    0.02184   0.02188   0.02191   0.02196   0.02201
     Eigenvalues ---    0.02204   0.02213   0.02214   0.02217   0.02261
     Eigenvalues ---    0.02277   0.02381   0.03782   0.06159   0.06908
     Eigenvalues ---    0.09341   0.13240   0.15906   0.15978   0.15999
     Eigenvalues ---    0.16000   0.16000   0.16000   0.16000   0.16000
     Eigenvalues ---    0.16002   0.16021   0.16071   0.17541   0.19374
     Eigenvalues ---    0.21987   0.21994   0.22000   0.22022   0.22141
     Eigenvalues ---    0.22581   0.23708   0.24485   0.24616   0.25276
     Eigenvalues ---    0.29486   0.30523   0.32903   0.33863   0.34735
     Eigenvalues ---    0.35278   0.35501   0.35502   0.35505   0.35525
     Eigenvalues ---    0.35545   0.35553   0.35622   0.35634   0.39260
     Eigenvalues ---    0.42407   0.42535   0.43119   0.44922   0.45990
     Eigenvalues ---    0.46215   0.46649   0.46795   0.46819   0.47116
     Eigenvalues ---    0.47181   0.47222   0.50303   0.55710   0.95751
     Eigenvalues --- 1000.000001000.000001000.000001000.000001000.00000
     Eigenvalues --- 1000.000001000.000001000.000001000.000001000.00000
     Eigenvalues --- 1000.000001000.000001000.000001000.000001000.00000
     Eigenvalues --- 1000.000001000.000001000.000001000.000001000.00000
     Eigenvalues --- 1000.000001000.000001000.000001000.000001000.00000
     Eigenvalues --- 1000.000001000.000001000.000001000.000001000.00000
     Eigenvalues --- 1000.000001000.000001000.000001000.000001000.00000
     Eigenvalues --- 1000.000001000.000001000.000001000.000001000.00000
     Eigenvalues --- 1000.000001000.000001000.000001000.000001000.00000
     Eigenvalues --- 1000.000001000.000001000.000001000.000001000.00000
     Eigenvalues --- 1000.000001000.000001000.000001000.000001000.00000
     Eigenvalues --- 1000.000001000.000001000.000001000.000001000.00000
     Eigenvalues --- 1000.000001000.000001000.000001000.000001000.00000
     Eigenvalues --- 1000.000001000.000001000.00000
 En-DIIS/RFO-DIIS/Sim-DIIS IScMMF=       -3 using points:     6    5    4    3    2
 RFO step:  Lambda=-5.36659703D-05.
 DidBck=F Rises=F RFO-DIIS coefs:    3.00000   -1.73849    0.27493   -0.60045    0.06401
 Iteration  1 RMS(Cart)=  0.04920670 RMS(Int)=  0.00078617
 Iteration  2 RMS(Cart)=  0.00135712 RMS(Int)=  0.00000841
 Iteration  3 RMS(Cart)=  0.00000089 RMS(Int)=  0.00000839
 Iteration  1 RMS(Cart)=  0.00000227 RMS(Int)=  0.00000085
 Iteration  2 RMS(Cart)=  0.00000142 RMS(Int)=  0.00000094
 Iteration  3 RMS(Cart)=  0.00000089 RMS(Int)=  0.00000108
 Variable       Old X    -DE/DX   Delta X   Delta X   Delta X     New X
                                 (Linear)    (Quad)   (Total)
    R1        2.54605  -0.00016  -0.00051  -0.00003  -0.00054   2.54551
    R2        2.30487   0.00002   0.00020  -0.00007   0.00013   2.30500
    R3        2.07659  -0.00003  -0.00033   0.00011  -0.00022   2.07637
    R4        2.75733  -0.00000   0.00311  -0.00192   0.00119   2.75852
    R5        1.90897   0.00002   0.00025  -0.00012   0.00014   1.90911
    R6        2.87481  -0.00036   0.00058  -0.00018   0.00040   2.87521
    R7        2.87163   0.00051  -0.00194   0.00213   0.00019   2.87182
    R8        2.06267   0.00024   0.00142  -0.00005   0.00137   2.06404
    R9        2.63272   0.00006  -0.00168   0.00078  -0.00090   2.63182
   R10        2.64047   0.00014   0.00037   0.00045   0.00081   2.64128
   R11        2.64128  -0.00008   0.00098  -0.00035   0.00063   2.64191
   R12        2.63572   0.00015   0.00026  -0.00013   0.00013   2.63585
   R13        2.63473   0.00014   0.00051   0.00038   0.00089   2.63562
   R14        2.04935  -0.00011   0.00020  -0.00056  -0.00036   2.04899
   R15        2.62772  -0.00015  -0.00035  -0.00046  -0.00081   2.62691
   R16        2.04865   0.00001  -0.00000   0.00003   0.00003   2.04868
   R17        2.63454   0.00006   0.00064  -0.00006   0.00057   2.63511
   R18        2.04860   0.00000  -0.00004   0.00003  -0.00001   2.04858
   R19        2.62569  -0.00004  -0.00045  -0.00001  -0.00046   2.62523
   R20        2.04862   0.00000   0.00001   0.00000   0.00001   2.04863
   R21        2.05242  -0.00003   0.00004  -0.00012  -0.00007   2.05235
   R22        2.62398  -0.00000  -0.00065   0.00005  -0.00060   2.62338
   R23        2.05007  -0.00002  -0.00030   0.00009  -0.00021   2.04986
   R24        2.62903  -0.00008   0.00061  -0.00027   0.00034   2.62937
   R25        2.04777   0.00001  -0.00001   0.00005   0.00004   2.04781
   R26        2.62676   0.00003  -0.00100   0.00031  -0.00069   2.62607
   R27        2.04806  -0.00001   0.00008  -0.00005   0.00003   2.04810
   R28        2.63172  -0.00003   0.00075  -0.00019   0.00055   2.63228
   R29        2.04663  -0.00002   0.00012  -0.00012  -0.00000   2.04663
   R30        4.01928   0.00003  -0.00010   0.00032   0.00022   4.01950
    A1        2.16746   0.00018  -0.00042   0.00113   0.00067   2.16813
    A2        1.97864  -0.00015  -0.00054  -0.00042  -0.00100   1.97764
    A3        2.13707  -0.00003   0.00091  -0.00059   0.00029   2.13736
    A4        2.11822  -0.00012  -0.00018  -0.00045  -0.00064   2.11758
    A5        2.07821  -0.00006   0.00047  -0.00008   0.00038   2.07859
    A6        2.08675   0.00017  -0.00025   0.00053   0.00026   2.08702
    A7        1.91740  -0.00141   0.00394  -0.00247   0.00148   1.91888
    A8        1.95714   0.00034   0.00025  -0.00025  -0.00002   1.95712
    A9        1.83684   0.00117   0.00033  -0.00090  -0.00057   1.83627
   A10        1.98908   0.00002  -0.00355   0.00350  -0.00005   1.98903
   A11        1.87721   0.00000  -0.00208   0.00132  -0.00072   1.87648
   A12        1.87753   0.00000   0.00120  -0.00144  -0.00025   1.87728
   A13        2.13996   0.00009   0.00071   0.00154   0.00224   2.14220
   A14        2.06231  -0.00003  -0.00210  -0.00036  -0.00249   2.05982
   A15        2.08063  -0.00006   0.00154  -0.00111   0.00042   2.08105
   A16        2.09076   0.00011  -0.00186   0.00066  -0.00119   2.08956
   A17        2.14064   0.00002   0.00214  -0.00023   0.00191   2.14256
   A18        2.05134  -0.00010  -0.00038  -0.00026  -0.00064   2.05070
   A19        2.09864  -0.00000  -0.00099   0.00051  -0.00048   2.09816
   A20        2.09782   0.00001   0.00044   0.00006   0.00050   2.09831
   A21        2.08670  -0.00001   0.00052  -0.00054  -0.00002   2.08667
   A22        2.09894   0.00001   0.00034   0.00002   0.00036   2.09930
   A23        2.08787   0.00001  -0.00058   0.00029  -0.00029   2.08758
   A24        2.09637  -0.00003   0.00025  -0.00032  -0.00006   2.09631
   A25        2.08981   0.00002   0.00002  -0.00010  -0.00009   2.08972
   A26        2.09698  -0.00001  -0.00008   0.00011   0.00003   2.09701
   A27        2.09638  -0.00001   0.00006   0.00000   0.00007   2.09645
   A28        2.09338   0.00002  -0.00011   0.00015   0.00004   2.09342
   A29        2.09780  -0.00004   0.00029  -0.00042  -0.00013   2.09766
   A30        2.09200   0.00002  -0.00018   0.00028   0.00009   2.09209
   A31        2.10496   0.00000  -0.00079   0.00054  -0.00025   2.10471
   A32        2.08402  -0.00003   0.00072  -0.00064   0.00008   2.08410
   A33        2.09421   0.00003   0.00007   0.00010   0.00017   2.09437
   A34        2.12240   0.00007  -0.00011   0.00042   0.00031   2.12271
   A35        2.07164  -0.00006  -0.00070  -0.00028  -0.00098   2.07066
   A36        2.08909  -0.00001   0.00084  -0.00014   0.00069   2.08978
   A37        2.09021   0.00004   0.00030  -0.00010   0.00020   2.09042
   A38        2.09254  -0.00001   0.00043  -0.00004   0.00039   2.09294
   A39        2.10041  -0.00002  -0.00073   0.00014  -0.00059   2.09982
   A40        2.09132  -0.00005   0.00005  -0.00026  -0.00022   2.09110
   A41        2.10543   0.00000  -0.00019  -0.00000  -0.00019   2.10523
   A42        2.08644   0.00004   0.00014   0.00027   0.00041   2.08685
   A43        2.08814   0.00002  -0.00003   0.00019   0.00015   2.08830
   A44        2.09612   0.00001   0.00020   0.00007   0.00027   2.09639
   A45        2.09892  -0.00003  -0.00018  -0.00025  -0.00043   2.09849
   A46        2.12288   0.00002   0.00016   0.00005   0.00019   2.12307
   A47        2.11796   0.00012   0.00011   0.00027   0.00038   2.11834
   A48        2.04168  -0.00014  -0.00018  -0.00046  -0.00064   2.04104
    D1        0.01235  -0.00002  -0.02183   0.01326  -0.00857   0.00378
    D2       -3.12987  -0.00005  -0.01592   0.01061  -0.00531  -3.13519
    D3       -3.12413  -0.00002   0.00716  -0.01010  -0.00294  -3.12707
    D4        0.01683  -0.00005   0.01307  -0.01276   0.00032   0.01715
    D5        2.75199   0.00023   0.02339  -0.00693   0.01646   2.76845
    D6       -1.30034  -0.00059   0.02200  -0.00444   0.01755  -1.28278
    D7        0.73578   0.00027   0.02372  -0.00682   0.01690   0.75268
    D8       -0.38896   0.00026   0.01744  -0.00426   0.01318  -0.37578
    D9        1.84189  -0.00057   0.01605  -0.00177   0.01428   1.85617
   D10       -2.40517   0.00030   0.01777  -0.00415   0.01362  -2.39155
   D11        1.80422  -0.00033   0.05487   0.02089   0.07577   1.88000
   D12       -1.31140  -0.00039   0.04837   0.01771   0.06610  -1.24531
   D13       -0.40880   0.00036   0.05409   0.02053   0.07462  -0.33418
   D14        2.75876   0.00029   0.04760   0.01735   0.06494   2.82370
   D15       -2.48849   0.00034   0.05619   0.01929   0.07546  -2.41302
   D16        0.67907   0.00028   0.04970   0.01610   0.06579   0.74486
   D17       -0.61703   0.00186   0.00328  -0.00619  -0.00292  -0.61994
   D18        2.49170   0.00300   0.00000   0.00000  -0.00000   2.49170
   D19        1.57515   0.00024   0.00595  -0.00692  -0.00095   1.57420
   D20       -1.59930   0.00138   0.00267  -0.00072   0.00196  -1.59734
   D21       -2.62853   0.00026   0.00206  -0.00411  -0.00206  -2.63059
   D22        0.48020   0.00140  -0.00122   0.00209   0.00085   0.48106
   D23       -3.10860  -0.00011  -0.00691  -0.00409  -0.01101  -3.11961
   D24        0.04162  -0.00013  -0.00384  -0.00695  -0.01080   0.03082
   D25        0.00676  -0.00004  -0.00040  -0.00086  -0.00126   0.00550
   D26       -3.12620  -0.00006   0.00267  -0.00372  -0.00105  -3.12725
   D27        3.11143   0.00010   0.00575   0.00401   0.00974   3.12118
   D28       -0.03272   0.00008   0.00300   0.00491   0.00789  -0.02483
   D29       -0.00510   0.00004  -0.00052   0.00090   0.00038  -0.00472
   D30        3.13393   0.00002  -0.00327   0.00180  -0.00147   3.13246
   D31        3.12224   0.00058   0.00039   0.00246   0.00286   3.12510
   D32       -0.00839   0.00063  -0.00262   0.00244  -0.00017  -0.00855
   D33        0.01185  -0.00050   0.00347  -0.00343   0.00004   0.01189
   D34       -3.11878  -0.00046   0.00046  -0.00345  -0.00298  -3.12176
   D35       -3.11340  -0.00066   0.00093  -0.00518  -0.00424  -3.11764
   D36        0.06860  -0.00069  -0.00153  -0.00103  -0.00254   0.06606
   D37       -0.00397   0.00047  -0.00230   0.00091  -0.00139  -0.00536
   D38       -3.10515   0.00044  -0.00476   0.00505   0.00030  -3.10485
   D39       -0.00327   0.00002   0.00188  -0.00048   0.00140  -0.00187
   D40       -3.14105   0.00001   0.00060  -0.00018   0.00042  -3.14064
   D41        3.12975   0.00003  -0.00117   0.00237   0.00120   3.13095
   D42       -0.00803   0.00003  -0.00245   0.00266   0.00021  -0.00782
   D43       -0.00198   0.00002  -0.00242   0.00177  -0.00065  -0.00263
   D44       -3.13789  -0.00000  -0.00289   0.00089  -0.00200  -3.13989
   D45        3.13579   0.00002  -0.00114   0.00148   0.00034   3.13613
   D46       -0.00013   0.00000  -0.00160   0.00059  -0.00101  -0.00113
   D47        0.00365  -0.00002   0.00150  -0.00172  -0.00023   0.00342
   D48       -3.13267  -0.00002   0.00216  -0.00172   0.00044  -3.13223
   D49        3.13956  -0.00000   0.00196  -0.00084   0.00112   3.14068
   D50        0.00325   0.00000   0.00262  -0.00084   0.00179   0.00504
   D51       -0.00009  -0.00000  -0.00003   0.00039   0.00036   0.00026
   D52       -3.13911   0.00001   0.00273  -0.00051   0.00222  -3.13689
   D53        3.13624  -0.00001  -0.00069   0.00038  -0.00030   3.13593
   D54       -0.00278   0.00001   0.00207  -0.00051   0.00156  -0.00122
   D55       -0.01438   0.00023  -0.00206   0.00287   0.00082  -0.01356
   D56        3.13462   0.00016  -0.00366   0.00273  -0.00094   3.13368
   D57        3.11614   0.00019   0.00096   0.00289   0.00386   3.12000
   D58       -0.01805   0.00011  -0.00064   0.00275   0.00211  -0.01594
   D59        0.00869   0.00010  -0.00063   0.00029  -0.00035   0.00834
   D60       -3.12935  -0.00007   0.00145  -0.00264  -0.00120  -3.13055
   D61       -3.14034   0.00017   0.00098   0.00043   0.00141  -3.13892
   D62        0.00481   0.00000   0.00306  -0.00250   0.00057   0.00537
   D63       -0.00102  -0.00013   0.00178  -0.00275  -0.00097  -0.00198
   D64       -3.14047  -0.00020   0.00314  -0.00368  -0.00053  -3.14100
   D65        3.13707   0.00004  -0.00028   0.00015  -0.00013   3.13694
   D66       -0.00239  -0.00004   0.00108  -0.00078   0.00031  -0.00208
   D67       -0.00131  -0.00016  -0.00028   0.00215   0.00188   0.00057
   D68        3.10156  -0.00013   0.00206  -0.00181   0.00028   3.10184
   D69        3.13815  -0.00009  -0.00164   0.00308   0.00144   3.13959
   D70       -0.04217  -0.00005   0.00070  -0.00087  -0.00016  -0.04233
         Item               Value     Threshold  Converged?
 Maximum Force            0.000506     0.002500     YES
 RMS     Force            0.000083     0.001667     YES
 Maximum Displacement     0.214696     0.010000     NO 
 RMS     Displacement     0.049258     0.006667     NO 
 Predicted change in Energy=-2.711845D-05
 GradGradGradGradGradGradGradGradGradGradGradGradGradGradGradGradGradGrad

                          Input orientation:                          
 ---------------------------------------------------------------------
 Center     Atomic      Atomic             Coordinates (Angstroms)
 Number     Number       Type             X           Y           Z
 ---------------------------------------------------------------------
      1          6           0        1.800124    0.198587    1.572308
      2          7           0        0.543798   -0.231751    1.346630
      3          8           0        2.376866    1.023545    0.883387
      4          6           0       -0.240422    0.271289    0.222880
      5          6           0       -1.352531   -0.710638   -0.114731
      6          6           0       -0.722044    1.694299    0.452180
      7          6           0       -2.692791   -0.456111    0.165507
      8          6           0       -3.666965   -1.405259   -0.143241
      9          6           0       -3.308254   -2.611017   -0.734732
     10          6           0       -1.968328   -2.868612   -1.022320
     11          6           0       -0.998621   -1.922974   -0.713539
     12          6           0       -1.084512    2.104597    1.738564
     13          6           0       -1.511254    3.400263    1.996121
     14          6           0       -1.569045    4.327408    0.960232
     15          6           0       -1.208878    3.948173   -0.327248
     16          6           0       -0.790296    2.641819   -0.569145
     17          1           0        2.272633   -0.276526    2.443106
     18          1           0        0.138862   -0.914784    1.971222
     19          1           0        0.450134    0.289411   -0.623171
     20          1           0       -2.986793    0.484538    0.617618
     21          1           0       -4.707456   -1.196510    0.078360
     22          1           0       -4.067378   -3.346594   -0.975252
     23          1           0       -1.681335   -3.802844   -1.491465
     24          1           0        0.044724   -2.120840   -0.941130
     25          1           0       -1.020483    1.387863    2.550263
     26          1           0       -1.792609    3.686580    3.002684
     27          1           0       -1.890383    5.345356    1.147744
     28          1           0       -1.251488    4.665985   -1.137119
     29         53           0       -0.330977    2.134247   -2.583010
 ---------------------------------------------------------------------
                    Distance matrix (angstroms):
                    1          2          3          4          5
     1  C    0.000000
     2  N    1.347026   0.000000
     3  O    1.219753   2.269471   0.000000
     4  C    2.447462   1.459748   2.802205   0.000000
     5  C    3.689448   2.441510   4.232260   1.521495   0.000000
     6  C    3.138977   2.472259   3.199858   1.519702   2.550025
     7  C    4.753316   3.452665   5.329743   2.558616   1.392701
     8  C    5.950168   4.618156   6.594009   3.832239   2.416592
     9  C    6.269915   4.983099   6.938943   4.316978   2.796550
    10  C    5.508270   4.344621   6.136882   3.794096   2.420698
    11  C    4.190357   3.079543   4.756685   2.503305   1.397706
    12  C    3.461451   2.874636   3.725740   2.524045   3.381137
    13  C    4.625534   4.223340   4.690889   3.814429   4.623893
    14  C    5.364056   5.039776   5.147002   4.331400   5.155999
    15  C    5.169313   4.831718   4.782953   3.841877   4.665867
    16  C    4.155175   3.702352   3.841819   2.559117   3.429514
    17  H    1.098766   2.047714   2.033168   3.397786   4.457891
    18  H    2.039246   1.010259   3.154230   2.146468   2.572378
    19  H    2.578925   2.039730   2.553618   1.092246   2.123255
    20  H    4.889558   3.675541   5.397222   2.782777   2.153043
    21  H    6.821054   5.487707   7.467551   4.704222   3.395420
    22  H    7.313410   6.029621   8.005057   5.400944   3.880613
    23  H    6.125252   5.075303   6.738171   4.649061   3.400771
    24  H    3.844287   3.008584   4.319133   2.675540   2.150332
    25  H    3.213503   2.553206   3.801734   2.696654   3.408248
    26  H    5.207667   4.853311   5.382164   4.669133   5.408093
    27  H    6.347387   6.088425   6.079255   5.415154   6.209524
    28  H    6.050700   5.777532   5.524017   4.710117   5.473897
    29  I    5.055199   4.669609   4.536737   3.369248   3.902479
                    6          7          8          9         10
     6  C    0.000000
     7  C    2.930920   0.000000
     8  C    4.316753   1.394712   0.000000
     9  C    5.160716   2.415128   1.390103   0.000000
    10  C    4.954547   2.784949   2.408225   1.394440   0.000000
    11  C    3.810520   2.407202   2.777289   2.410033   1.389212
    12  C    1.398039   3.408563   4.746509   5.770549   5.756425
    13  C    2.432471   4.429311   5.684804   6.842678   6.972711
    14  C    2.812257   4.977595   6.203418   7.351155   7.474801
    15  C    2.434021   4.673599   5.893665   6.899014   6.894088
    16  C    1.394832   3.708959   4.983519   5.827505   5.653139
    17  H    4.100735   5.465816   6.575869   6.833359   6.059194
    18  H    3.139421   3.389579   4.381306   4.699148   4.149576
    19  H    2.122285   3.325026   4.478030   4.748727   3.997673
    20  H    2.572933   1.084280   2.147760   3.393324   3.869145
    21  H    4.937614   2.148175   1.084114   2.149353   3.392675
    22  H    6.216063   3.397898   2.149734   1.084064   2.153298
    23  H    5.909025   3.869007   3.392469   2.154057   1.084090
    24  H    4.133344   3.389684   3.863330   3.394898   2.148985
    25  H    2.141243   3.447306   4.696846   5.658279   5.637317
    26  H    3.408865   5.101156   6.271912   7.478314   7.694289
    27  H    3.896029   5.938491   7.098851   8.298069   8.496148
    28  H    3.411318   5.478143   6.609260   7.572777   7.569491
    29  I    3.091742   4.454489   5.441452   5.898969   5.490472
                   11         12         13         14         15
    11  C    0.000000
    12  C    4.716091   0.000000
    13  C    5.995156   1.388234   0.000000
    14  C    6.495703   2.404467   1.391404   0.000000
    15  C    5.887596   2.771610   2.406175   1.389656   0.000000
    16  C    4.571825   2.387612   2.770488   2.405546   1.392941
    17  H    4.834904   4.175709   5.294938   6.176861   6.135459
    18  H    3.085167   3.266104   4.619863   5.605321   5.545062
    19  H    2.646073   3.350796   4.514990   4.784315   4.028204
    20  H    3.394249   2.738574   3.546680   4.110358   4.006310
    21  H    3.861388   5.174873   5.918093   6.414124   6.234767
    22  H    3.393002   6.780692   7.802750   8.299282   7.861587
    23  H    2.145968   6.759227   8.004806   8.492610   7.852189
    24  H    1.086056   5.129353   6.444462   6.913706   6.227462
    25  H    4.649142   1.084740   2.144220   3.386745   3.856261
    26  H    6.775531   2.145243   1.083655   2.152267   3.390815
    27  H    7.555676   3.391314   2.155660   1.083807   2.142936
    28  H    6.607400   3.854626   3.389206   2.148105   1.083032
    29  I    4.516826   4.386878   4.895334   4.347106   3.024814
                   16         17         18         19         20
    16  C    0.000000
    17  H    5.193451   0.000000
    18  H    4.468359   2.276626   0.000000
    19  H    2.659964   3.611626   2.877126   0.000000
    20  H    3.299526   5.619002   3.682399   3.659249   0.000000
    21  H    5.522334   7.426980   5.210479   5.413025   2.465238
    22  H    6.838515   7.829829   5.682241   5.809683   4.287479
    23  H    6.571020   6.599214   4.862531   4.695066   4.953191
    24  H    4.849594   4.451755   3.153605   2.464704   4.290430
    25  H    3.369881   3.691380   2.642263   3.666060   2.901291
    26  H    3.854104   5.704868   5.095787   5.451374   4.167456
    27  H    3.386297   7.114367   6.632142   5.846087   5.011058
    28  H    2.152333   7.047400   6.537571   4.723775   4.855397
    29  I    2.127030   6.152435   5.500761   2.802592   4.474251
                   21         22         23         24         25
    21  H    0.000000
    22  H    2.478439   0.000000
    23  H    4.291240   2.483514   0.000000
    24  H    4.947420   4.291040   2.472101   0.000000
    25  H    5.136444   6.642884   6.611787   5.063150   0.000000
    26  H    6.394729   8.394289   8.735057   7.256417   2.466771
    27  H    7.202464   9.208497   9.523586   7.990752   4.287835
    28  H    6.913027   8.494519   8.487130   6.912277   4.939253
    29  I    6.109861   6.825335   6.185789   4.576318   5.232877
                   26         27         28         29
    26  H    0.000000
    27  H    2.490362   0.000000
    28  H    4.288358   2.467859   0.000000
    29  I    5.978803   5.163477   3.057391   0.000000
 Symmetry turned off by external request.
 Stoichiometry    C14H12INO
 Framework group  C1[X(C14H12INO)]
 Deg. of freedom    81
 Full point group                 C1      NOp   1
 Rotational constants (GHZ):           0.3702728           0.2725689           0.2284895
 Basis read from rwf:  (5D, 7F)
 Pseudo-potential data read from rwf file.
   396 basis functions,   648 primitive gaussians,   412 cartesian basis functions
    59 alpha electrons       59 beta electrons
       nuclear repulsion energy      1092.5801015087 Hartrees.
 NAtoms=   29 NActive=   29 NUniq=   29 SFac= 1.00D+00 NAtFMM=   60 NAOKFM=F Big=F
 Integral buffers will be    131072 words long.
 Raffenetti 2 integral format.
 Two-electron integral symmetry is turned off.
 ------------------------------------------------------------------------------
 Polarizable Continuum Model (PCM)
 =================================
 Model                : PCM.
 Atomic radii         : UFF (Universal Force Field).
 Polarization charges : Total charges.
 Charge compensation  : None.
 Solution method      : On-the-fly selection.
 Cavity type          : Scaled VdW (van der Waals Surface) (Alpha=1.100).
 Cavity algorithm     : GePol (No added spheres)
                        Default sphere list used, NSphG=   29.
                        Lebedev-Laikov grids with approx.  5.0 points / Ang**2.
                        Smoothing algorithm: York/Karplus (Gamma=1.0000).
                        Polarization charges: spherical gaussians, with
                                              point-specific exponents (IZeta= 3).
                        Self-potential: point-specific (ISelfS= 7).
                        Self-field    : sphere-specific E.n sum rule (ISelfD= 2).
 1st derivatives      : Analytical E(r).r(x)/FMM algorithm (CHGder, D1EAlg=3).
                        Cavity 1st derivative terms included.
 Solvent              : DiMethylSulfoxide, Eps=  46.826000 Eps(inf)=   2.007889
 ------------------------------------------------------------------------------
 One-electron integrals computed using PRISM.
   1 Symmetry operations used in ECPInt.
 ECPInt:  NShTT=    9316 NPrTT=   38001 LenC2=    8734 LenP2D=   24032.
 LDataN:  DoStor=T MaxTD1= 5 Len=  102
 NBasis=   396 RedAO= T EigKep=  1.06D-06  NBF=   396
 NBsUse=   395 1.00D-06 EigRej=  6.16D-07 NBFU=   395
 Initial guess from the checkpoint file:  "/home/aikhl/works/aikhl/Gau-23748.chk"
 B after Tr=    -0.009883    0.013341   -0.016578
         Rot=    0.999993   -0.001472   -0.003278   -0.001418 Ang=  -0.44 deg.
 ExpMin= 4.38D-02 ExpMax= 8.59D+03 ExpMxC= 1.30D+03 IAcc=3 IRadAn=         5 AccDes= 0.00D+00
 Harris functional with IExCor= 1009 and IRadAn=       5 diagonalized for initial guess.
 HarFok:  IExCor= 1009 AccDes= 0.00D+00 IRadAn=         5 IDoV= 1 UseB2=F ITyADJ=14
 ICtDFT=  3500011 ScaDFX=  1.000000  1.000000  1.000000  1.000000
 Defaulting to unpruned grid for atomic number  53.
 FoFCou: FMM=F IPFlag=           0 FMFlag=      100000 FMFlg1=           0
         NFxFlg=           0 DoJE=T BraDBF=F KetDBF=T FulRan=T
         wScrn=  0.000000 ICntrl=       500 IOpCl=  0 I1Cent=   200000004 NGrid=           0
         NMat0=    1 NMatS0=      1 NMatT0=    0 NMatD0=    1 NMtDS0=    0 NMtDT0=    0
 Symmetry not used in FoFCou.
 Requested convergence on RMS density matrix=1.00D-08 within 128 cycles.
 Requested convergence on MAX density matrix=1.00D-06.
 Requested convergence on             energy=1.00D-06.
 No special actions if energy rises.
 Inv3:  Mode=1 IEnd=    17540172.
 Iteration    1 A*A^-1 deviation from unit magnitude is 6.22D-15 for   1019.
 Iteration    1 A*A^-1 deviation from orthogonality  is 3.03D-15 for    537    504.
 Iteration    1 A^-1*A deviation from unit magnitude is 5.33D-15 for   1011.
 Iteration    1 A^-1*A deviation from orthogonality  is 1.76D-15 for   1113    512.
 Error on total polarization charges =  0.01900
 SCF Done:  E(RM062X) =  -681.931516363     A.U. after   14 cycles
            NFock= 14  Conv=0.44D-08     -V/T= 2.0162
   1 Symmetry operations used in ECPInt.
 ECPInt:  NShTT=    9316 NPrTT=   38001 LenC2=    8734 LenP2D=   24032.
 LDataN:  DoStor=T MaxTD1= 6 Len=  172
 D1PCM: PCM CHGder 1st derivatives, ID1Alg=3 FixD1E=F DoIter=F DoCFld=F I1PDM=0.
 Calling FoFJK, ICntrl=      2127 FMM=F ISym2X=0 I1Cent= 0 IOpClX= 0 NMat=1 NMatS=1 NMatT=0.
 -------------------------------------------------------------------
 Center     Atomic                   Forces (Hartrees/Bohr)
 Number     Number              X              Y              Z
 -------------------------------------------------------------------
      1        6           0.000365673   -0.000629542   -0.000621181
      2        7          -0.003270588   -0.000722407    0.001121809
      3        8          -0.000144655    0.000128664    0.000263577
      4        6           0.001900787    0.000288080   -0.002527547
      5        6           0.000787561    0.000141703    0.000506696
      6        6           0.004153580    0.001691783    0.002178598
      7        6          -0.000191459    0.000100467   -0.000373144
      8        6          -0.000018615    0.000005248    0.000030295
      9        6          -0.000022918    0.000021580    0.000061355
     10        6           0.000083481    0.000049589    0.000026074
     11        6          -0.000194336   -0.000218823   -0.000114511
     12        6          -0.000047380   -0.000229912   -0.000424490
     13        6          -0.000137352    0.000217060   -0.000055065
     14        6          -0.000004966    0.000013207    0.000301763
     15        6           0.000193260   -0.000167715   -0.000261318
     16        6          -0.003436800   -0.001092334   -0.000666790
     17        1          -0.000005814    0.000151623    0.000183818
     18        1           0.000074424    0.000131808    0.000085596
     19        1          -0.000087961    0.000355881   -0.000047102
     20        1           0.000027089   -0.000055152    0.000125676
     21        1          -0.000001192   -0.000007088   -0.000003346
     22        1          -0.000002082    0.000012318   -0.000064634
     23        1          -0.000020103   -0.000026430    0.000038608
     24        1           0.000016624   -0.000010527    0.000104806
     25        1          -0.000050143   -0.000043982    0.000069272
     26        1           0.000096154   -0.000016247    0.000035458
     27        1          -0.000023953   -0.000024206   -0.000013273
     28        1          -0.000041501   -0.000032663    0.000010918
     29       53           0.000003184   -0.000031984    0.000028082
 -------------------------------------------------------------------
 Cartesian Forces:  Max     0.004153580 RMS     0.000857083

 GradGradGradGradGradGradGradGradGradGradGradGradGradGradGradGradGradGrad
 Berny optimization.
 Using GEDIIS/GDIIS optimizer.
 FormGI is forming the generalized inverse of G from B-inverse, IUseBI=4.
 Internal  Forces:  Max     0.003034188 RMS     0.000422739
 Search for a local minimum.
 Step number   7 out of a maximum of   80 on scan point     2 out of    18
 All quantities printed in internal units (Hartrees-Bohrs-Radians)
 Mixed Optimization -- En-DIIS/RFO-DIIS
 Swapping is turned off.
 Update second derivatives using D2CorX and points    2    3    4    5    6
                                                      7
 DE= -3.97D-05 DEPred=-2.71D-05 R= 1.46D+00
 TightC=F SS=  1.41D+00  RLast= 1.79D-01 DXNew= 8.4853D-01 5.3672D-01
 Trust test= 1.46D+00 RLast= 1.79D-01 DXMaxT set to 5.37D-01
 ITU=  1  1  0  1  1  1  0
     Eigenvalues ---    0.00003   0.00978   0.01389   0.01477   0.01608
     Eigenvalues ---    0.02146   0.02160   0.02172   0.02180   0.02183
     Eigenvalues ---    0.02186   0.02188   0.02194   0.02197   0.02201
     Eigenvalues ---    0.02205   0.02213   0.02216   0.02219   0.02287
     Eigenvalues ---    0.02347   0.02698   0.04517   0.06176   0.06896
     Eigenvalues ---    0.11429   0.13245   0.15901   0.15993   0.16000
     Eigenvalues ---    0.16000   0.16000   0.16000   0.16000   0.16001
     Eigenvalues ---    0.16005   0.16052   0.16302   0.18305   0.19754
     Eigenvalues ---    0.21992   0.21999   0.22013   0.22035   0.22301
     Eigenvalues ---    0.22713   0.24068   0.24666   0.25073   0.26252
     Eigenvalues ---    0.29682   0.30803   0.33686   0.34546   0.34815
     Eigenvalues ---    0.35282   0.35501   0.35502   0.35505   0.35543
     Eigenvalues ---    0.35547   0.35554   0.35633   0.36121   0.40818
     Eigenvalues ---    0.42406   0.42619   0.43389   0.45780   0.46100
     Eigenvalues ---    0.46456   0.46673   0.46821   0.47065   0.47126
     Eigenvalues ---    0.47182   0.47642   0.55130   0.87788   1.01580
     Eigenvalues --- 1000.000001000.000001000.000001000.000001000.00000
     Eigenvalues --- 1000.000001000.000001000.000001000.000001000.00000
     Eigenvalues --- 1000.000001000.000001000.000001000.000001000.00000
     Eigenvalues --- 1000.000001000.000001000.000001000.000001000.00000
     Eigenvalues --- 1000.000001000.000001000.000001000.000001000.00000
     Eigenvalues --- 1000.000001000.000001000.000001000.000001000.00000
     Eigenvalues --- 1000.000001000.000001000.000001000.000001000.00000
     Eigenvalues --- 1000.000001000.000001000.000001000.000001000.00000
     Eigenvalues --- 1000.000001000.000001000.000001000.000001000.00000
     Eigenvalues --- 1000.000001000.000001000.000001000.000001000.00000
     Eigenvalues --- 1000.000001000.000001000.000001000.000001000.00000
     Eigenvalues --- 1000.000001000.000001000.000001000.000001000.00000
     Eigenvalues --- 1000.000001000.000001000.000001000.000001000.00000
     Eigenvalues --- 1000.000001000.000001000.00000
 Eigenvalue     1 is   2.91D-05 Eigenvector:
                          D11       D15       D13       D12       D16
   1                    0.42128   0.41948   0.41893   0.37234   0.37054
                          D14       D7        D6        D5        D10
   1                    0.36999   0.09553   0.09333   0.09116   0.07649
 En-DIIS/RFO-DIIS/Sim-DIIS IScMMF=       -3 using points:     7    6    5    4    3    2
 RFO step:  Lambda=-2.00376818D-04.
 DIIS inversion failure, remove point   6.
 DIIS inversion failure, remove point   5.
 DIIS inversion failure, remove point   4.
 RFO-DIIS uses    3 points instead of    6
 DidBck=F Rises=F RFO-DIIS coefs:    2.30817    0.69183   -2.00000    0.00000    0.00000
                  RFO-DIIS coefs:    0.00000
 Iteration  1 RMS(Cart)=  0.13949583 RMS(Int)=  0.01984570
 Iteration  2 RMS(Cart)=  0.06531568 RMS(Int)=  0.00137516
 Iteration  3 RMS(Cart)=  0.00239732 RMS(Int)=  0.00006394
 Iteration  4 RMS(Cart)=  0.00000295 RMS(Int)=  0.00006392
 Iteration  5 RMS(Cart)=  0.00000000 RMS(Int)=  0.00006392
 Iteration  1 RMS(Cart)=  0.00000328 RMS(Int)=  0.00000123
 Iteration  2 RMS(Cart)=  0.00000206 RMS(Int)=  0.00000137
 Iteration  3 RMS(Cart)=  0.00000129 RMS(Int)=  0.00000156
 Iteration  4 RMS(Cart)=  0.00000081 RMS(Int)=  0.00000172
 Variable       Old X    -DE/DX   Delta X   Delta X   Delta X     New X
                                 (Linear)    (Quad)   (Total)
    R1        2.54551   0.00006  -0.00136  -0.00093  -0.00229   2.54322
    R2        2.30500  -0.00013   0.00038   0.00021   0.00058   2.30558
    R3        2.07637   0.00008  -0.00073  -0.00027  -0.00100   2.07537
    R4        2.75852  -0.00049   0.00331   0.00206   0.00536   2.76389
    R5        1.90911  -0.00007   0.00044   0.00018   0.00061   1.90973
    R6        2.87521  -0.00043  -0.00005   0.00245   0.00239   2.87760
    R7        2.87182   0.00023   0.00195  -0.00173   0.00021   2.87203
    R8        2.06404  -0.00001   0.00297   0.00281   0.00577   2.06982
    R9        2.63182   0.00015  -0.00154  -0.00246  -0.00396   2.62786
   R10        2.64128   0.00013   0.00146   0.00197   0.00347   2.64475
   R11        2.64191  -0.00031   0.00119   0.00175   0.00294   2.64485
   R12        2.63585  -0.00021   0.00229  -0.00174   0.00054   2.63639
   R13        2.63562  -0.00001   0.00174   0.00208   0.00381   2.63944
   R14        2.04899  -0.00000  -0.00091  -0.00059  -0.00151   2.04749
   R15        2.62691  -0.00004  -0.00157  -0.00187  -0.00348   2.62343
   R16        2.04868  -0.00000   0.00006   0.00007   0.00013   2.04881
   R17        2.63511   0.00001   0.00106   0.00139   0.00242   2.63753
   R18        2.04858   0.00001  -0.00003  -0.00004  -0.00007   2.04851
   R19        2.62523  -0.00006  -0.00079  -0.00119  -0.00198   2.62326
   R20        2.04863   0.00000   0.00002   0.00004   0.00005   2.04869
   R21        2.05235  -0.00000  -0.00021  -0.00009  -0.00030   2.05205
   R22        2.62338   0.00013  -0.00128  -0.00141  -0.00268   2.62070
   R23        2.04986   0.00008  -0.00048  -0.00045  -0.00093   2.04893
   R24        2.62937  -0.00009   0.00027   0.00131   0.00158   2.63095
   R25        2.04781   0.00000   0.00008   0.00010   0.00018   2.04799
   R26        2.62607   0.00025  -0.00157  -0.00155  -0.00313   2.62294
   R27        2.04810  -0.00002   0.00007   0.00009   0.00016   2.04826
   R28        2.63228  -0.00016   0.00115   0.00136   0.00250   2.63477
   R29        2.04663  -0.00003   0.00000   0.00002   0.00002   2.04666
   R30        4.01950  -0.00002   0.00197  -0.00103   0.00094   4.02044
    A1        2.16813   0.00001   0.00208   0.00069   0.00264   2.17077
    A2        1.97764   0.00005  -0.00293  -0.00119  -0.00426   1.97339
    A3        2.13736  -0.00005   0.00080   0.00058   0.00124   2.13860
    A4        2.11758   0.00004  -0.00194  -0.00078  -0.00276   2.11482
    A5        2.07859  -0.00012   0.00034   0.00159   0.00189   2.08048
    A6        2.08702   0.00008   0.00160  -0.00084   0.00072   2.08774
    A7        1.91888  -0.00159   0.00506   0.00114   0.00620   1.92508
    A8        1.95712   0.00032  -0.00037   0.00060   0.00021   1.95733
    A9        1.83627   0.00125  -0.00231  -0.00020  -0.00251   1.83376
   A10        1.98903   0.00012   0.00036  -0.00074  -0.00039   1.98863
   A11        1.87648   0.00002  -0.00096  -0.00284  -0.00380   1.87268
   A12        1.87728   0.00002  -0.00226   0.00193  -0.00034   1.87694
   A13        2.14220  -0.00010   0.00411   0.00573   0.00950   2.15170
   A14        2.05982   0.00024  -0.00467  -0.00641  -0.01141   2.04841
   A15        2.08105  -0.00014   0.00097   0.00096   0.00178   2.08283
   A16        2.08956   0.00016  -0.00398  -0.00157  -0.00557   2.08399
   A17        2.14256  -0.00029   0.00602   0.00255   0.00854   2.15110
   A18        2.05070   0.00016  -0.00209  -0.00064  -0.00274   2.04796
   A19        2.09816   0.00007  -0.00103  -0.00109  -0.00205   2.09612
   A20        2.09831  -0.00005   0.00109   0.00112   0.00218   2.10049
   A21        2.08667  -0.00002  -0.00008  -0.00003  -0.00014   2.08653
   A22        2.09930  -0.00002   0.00067   0.00091   0.00158   2.10088
   A23        2.08758   0.00002  -0.00046  -0.00086  -0.00132   2.08625
   A24        2.09631  -0.00000  -0.00021  -0.00004  -0.00026   2.09605
   A25        2.08972   0.00001  -0.00009  -0.00031  -0.00044   2.08928
   A26        2.09701   0.00001  -0.00002   0.00013   0.00011   2.09712
   A27        2.09645  -0.00002   0.00013   0.00020   0.00033   2.09678
   A28        2.09342   0.00003   0.00010   0.00004   0.00015   2.09357
   A29        2.09766  -0.00004  -0.00032  -0.00018  -0.00050   2.09716
   A30        2.09209   0.00001   0.00021   0.00013   0.00033   2.09242
   A31        2.10471   0.00004  -0.00060  -0.00050  -0.00102   2.10368
   A32        2.08410  -0.00006   0.00020   0.00023   0.00037   2.08447
   A33        2.09437   0.00002   0.00039   0.00026   0.00059   2.09497
   A34        2.12271  -0.00002   0.00122   0.00008   0.00128   2.12400
   A35        2.07066   0.00004  -0.00218  -0.00208  -0.00430   2.06636
   A36        2.08978  -0.00002   0.00103   0.00204   0.00303   2.09281
   A37        2.09042  -0.00005   0.00059   0.00028   0.00087   2.09129
   A38        2.09294  -0.00002   0.00073   0.00105   0.00176   2.09470
   A39        2.09982   0.00007  -0.00129  -0.00131  -0.00262   2.09720
   A40        2.09110  -0.00003  -0.00060  -0.00026  -0.00086   2.09024
   A41        2.10523   0.00002  -0.00034  -0.00052  -0.00086   2.10437
   A42        2.08685   0.00001   0.00094   0.00079   0.00172   2.08857
   A43        2.08830  -0.00004   0.00080  -0.00015   0.00064   2.08894
   A44        2.09639   0.00002   0.00024   0.00092   0.00117   2.09756
   A45        2.09849   0.00002  -0.00105  -0.00077  -0.00182   2.09668
   A46        2.12307  -0.00000   0.00009   0.00071   0.00079   2.12386
   A47        2.11834  -0.00007   0.00318  -0.00153   0.00163   2.11998
   A48        2.04104   0.00007  -0.00345   0.00077  -0.00270   2.03835
    D1        0.00378   0.00032  -0.02668  -0.00860  -0.03528  -0.03150
    D2       -3.13519   0.00025  -0.02113   0.00158  -0.01954   3.12846
    D3       -3.12707  -0.00018   0.00191  -0.01724  -0.01533   3.14078
    D4        0.01715  -0.00024   0.00747  -0.00706   0.00041   0.01756
    D5        2.76845   0.00014   0.02928   0.04457   0.07384   2.84229
    D6       -1.28278  -0.00072   0.03348   0.04496   0.07845  -1.20434
    D7        0.75268   0.00020   0.02922   0.04745   0.07667   0.82936
    D8       -0.37578   0.00020   0.02369   0.03435   0.05804  -0.31774
    D9        1.85617  -0.00066   0.02790   0.03474   0.06265   1.91882
   D10       -2.39155   0.00027   0.02364   0.03723   0.06087  -2.33068
   D11        1.88000  -0.00034   0.13622   0.17486   0.31107   2.19106
   D12       -1.24531  -0.00038   0.11573   0.15506   0.27082  -0.97449
   D13       -0.33418   0.00045   0.13227   0.17369   0.30594  -0.02824
   D14        2.82370   0.00041   0.11178   0.15390   0.26569   3.08939
   D15       -2.41302   0.00034   0.13555   0.17367   0.30919  -2.10383
   D16        0.74486   0.00030   0.11505   0.15388   0.26895   1.01380
   D17       -0.61994   0.00188   0.00205  -0.01376  -0.01173  -0.63168
   D18        2.49170   0.00303   0.00000   0.00000  -0.00000   2.49170
   D19        1.57420   0.00007   0.00894  -0.01231  -0.00339   1.57081
   D20       -1.59734   0.00123   0.00689   0.00145   0.00834  -1.58899
   D21       -2.63059   0.00018   0.00640  -0.01500  -0.00861  -2.63921
   D22        0.48106   0.00134   0.00435  -0.00124   0.00312   0.48417
   D23       -3.11961  -0.00004  -0.02466  -0.02115  -0.04607   3.11750
   D24        0.03082  -0.00010  -0.02255  -0.02168  -0.04444  -0.01362
   D25        0.00550  -0.00000  -0.00402  -0.00119  -0.00518   0.00032
   D26       -3.12725  -0.00006  -0.00192  -0.00172  -0.00356  -3.13081
   D27        3.12118   0.00002   0.02232   0.01821   0.04028  -3.12173
   D28       -0.02483   0.00008   0.01615   0.01608   0.03202   0.00719
   D29       -0.00472  -0.00001   0.00250  -0.00092   0.00160  -0.00311
   D30        3.13246   0.00004  -0.00367  -0.00306  -0.00666   3.12581
   D31        3.12510   0.00054   0.00330   0.00879   0.01204   3.13714
   D32       -0.00855   0.00063  -0.00401   0.00316  -0.00087  -0.00942
   D33        0.01189  -0.00055   0.00510  -0.00432   0.00080   0.01269
   D34       -3.12176  -0.00046  -0.00221  -0.00994  -0.01211  -3.13387
   D35       -3.11764  -0.00059  -0.00698  -0.01058  -0.01758  -3.13522
   D36        0.06606  -0.00066  -0.00112  -0.00906  -0.01018   0.05588
   D37       -0.00536   0.00054  -0.00901   0.00288  -0.00613  -0.01149
   D38       -3.10485   0.00047  -0.00315   0.00440   0.00128  -3.10357
   D39       -0.00187  -0.00000   0.00366   0.00235   0.00597   0.00410
   D40       -3.14064  -0.00001   0.00134   0.00049   0.00182  -3.13882
   D41        3.13095   0.00005   0.00158   0.00288   0.00437   3.13531
   D42       -0.00782   0.00005  -0.00075   0.00101   0.00022  -0.00761
   D43       -0.00263   0.00002  -0.00171  -0.00139  -0.00308  -0.00571
   D44       -3.13989   0.00002  -0.00458  -0.00423  -0.00879   3.13451
   D45        3.13613   0.00002   0.00062   0.00049   0.00109   3.13721
   D46       -0.00113   0.00002  -0.00225  -0.00235  -0.00462  -0.00575
   D47        0.00342  -0.00003   0.00018  -0.00072  -0.00051   0.00291
   D48       -3.13223  -0.00003   0.00127   0.00106   0.00230  -3.12992
   D49        3.14068  -0.00003   0.00305   0.00212   0.00519  -3.13731
   D50        0.00504  -0.00004   0.00413   0.00390   0.00801   0.01304
   D51        0.00026   0.00003  -0.00059   0.00188   0.00124   0.00151
   D52       -3.13689  -0.00003   0.00561   0.00402   0.00955  -3.12734
   D53        3.13593   0.00003  -0.00167   0.00010  -0.00157   3.13436
   D54       -0.00122  -0.00002   0.00453   0.00225   0.00674   0.00552
   D55       -0.01356   0.00024   0.00050   0.00243   0.00291  -0.01065
   D56        3.13368   0.00020  -0.00355  -0.00122  -0.00479   3.12889
   D57        3.12000   0.00014   0.00787   0.00809   0.01598   3.13598
   D58       -0.01594   0.00010   0.00381   0.00445   0.00827  -0.00766
   D59        0.00834   0.00011  -0.00246   0.00103  -0.00142   0.00693
   D60       -3.13055  -0.00005  -0.00321  -0.00137  -0.00456  -3.13511
   D61       -3.13892   0.00015   0.00162   0.00470   0.00631  -3.13261
   D62        0.00537  -0.00001   0.00087   0.00230   0.00317   0.00854
   D63       -0.00198  -0.00012  -0.00135  -0.00243  -0.00377  -0.00575
   D64       -3.14100  -0.00021   0.00005  -0.00174  -0.00168   3.14050
   D65        3.13694   0.00004  -0.00061  -0.00005  -0.00065   3.13629
   D66       -0.00208  -0.00005   0.00079   0.00063   0.00143  -0.00065
   D67        0.00057  -0.00022   0.00728   0.00043   0.00771   0.00828
   D68        3.10184  -0.00015   0.00180  -0.00108   0.00073   3.10257
   D69        3.13959  -0.00012   0.00588  -0.00025   0.00564  -3.13797
   D70       -0.04233  -0.00006   0.00040  -0.00176  -0.00134  -0.04368
         Item               Value     Threshold  Converged?
 Maximum Force            0.000486     0.002500     YES
 RMS     Force            0.000109     0.001667     YES
 Maximum Displacement     0.923827     0.010000     NO 
 RMS     Displacement     0.200839     0.006667     NO 
 Predicted change in Energy=-1.124512D-04
 GradGradGradGradGradGradGradGradGradGradGradGradGradGradGradGradGradGrad

                          Input orientation:                          
 ---------------------------------------------------------------------
 Center     Atomic      Atomic             Coordinates (Angstroms)
 Number     Number       Type             X           Y           Z
 ---------------------------------------------------------------------
      1          6           0        1.842513    0.254872    1.464569
      2          7           0        0.611182   -0.244679    1.251293
      3          8           0        2.356844    1.131255    0.789316
      4          6           0       -0.240694    0.272683    0.180872
      5          6           0       -1.365554   -0.708618   -0.120032
      6          6           0       -0.716119    1.688813    0.460843
      7          6           0       -2.710455   -0.355291   -0.106607
      8          6           0       -3.686867   -1.303156   -0.421293
      9          6           0       -3.324274   -2.603671   -0.744484
     10          6           0       -1.975390   -2.961825   -0.761002
     11          6           0       -1.004226   -2.019433   -0.451574
     12          6           0       -1.018320    2.065088    1.774602
     13          6           0       -1.450780    3.345770    2.084583
     14          6           0       -1.580563    4.295976    1.075327
     15          6           0       -1.284002    3.952704   -0.236452
     16          6           0       -0.851800    2.660306   -0.531200
     17          1           0        2.364484   -0.229460    2.300688
     18          1           0        0.266100   -0.979432    1.853237
     19          1           0        0.404353    0.309817   -0.703560
     20          1           0       -3.008014    0.657421    0.137953
     21          1           0       -4.732563   -1.017057   -0.410508
     22          1           0       -4.085365   -3.338220   -0.981746
     23          1           0       -1.683381   -3.972493   -1.022901
     24          1           0        0.046304   -2.293139   -0.476935
     25          1           0       -0.911742    1.325477    2.560231
     26          1           0       -1.688579    3.604417    3.109800
     27          1           0       -1.911784    5.302191    1.304781
     28          1           0       -1.383555    4.686225   -1.027037
     29         53           0       -0.493451    2.212958   -2.580062
 ---------------------------------------------------------------------
                    Distance matrix (angstroms):
                    1          2          3          4          5
     1  C    0.000000
     2  N    1.345814   0.000000
     3  O    1.220062   2.270232   0.000000
     4  C    2.447029   1.462586   2.802598   0.000000
     5  C    3.705532   2.450155   4.250682   1.522762   0.000000
     6  C    3.100041   2.474860   3.140361   1.519815   2.550854
     7  C    4.854937   3.590181   5.356307   2.564510   1.390604
     8  C    6.046319   4.731928   6.627094   3.836923   2.415104
     9  C    6.304512   5.003577   6.969744   4.317194   2.796024
    10  C    5.465957   4.257061   6.158332   3.789240   2.420678
    11  C    4.116794   2.942627   4.771105   2.497351   1.399541
    12  C    3.399613   2.874744   3.637934   2.521388   3.376930
    13  C    4.558931   4.223433   4.591274   3.812124   4.615805
    14  C    5.310318   5.045023   5.059687   4.333842   5.149861
    15  C    5.132498   4.839745   4.718954   3.847753   4.663489
    16  C    4.126564   3.708980   3.791722   2.565393   3.432586
    17  H    1.098238   2.043412   2.033679   3.395987   4.472434
    18  H    2.039521   1.010584   3.155652   2.149754   2.574768
    19  H    2.602328   2.042473   2.591460   1.095301   2.123744
    20  H    5.044756   3.892542   5.424988   2.794266   2.151811
    21  H    6.954519   5.649226   7.504300   4.710631   3.393561
    22  H    7.350817   6.050951   8.038341   5.401092   3.880042
    23  H    6.040699   4.932908   6.756907   4.642406   3.401333
    24  H    3.672624   2.738987   4.320702   2.664305   2.152076
    25  H    3.151601   2.549118   3.722568   2.687012   3.395188
    26  H    5.137591   4.853708   5.278884   4.666416   5.398002
    27  H    6.292513   6.093930   5.990292   5.417718   6.201474
    28  H    6.021005   5.786499   5.470606   4.716410   5.470585
    29  I    5.064570   4.683960   4.543894   3.383978   3.917642
                    6          7          8          9         10
     6  C    0.000000
     7  C    2.911655   0.000000
     8  C    4.307596   1.396730   0.000000
     9  C    5.165337   2.416377   1.388260   0.000000
    10  C    4.970624   2.786139   2.407434   1.395720   0.000000
    11  C    3.829700   2.408234   2.776784   2.410343   1.388167
    12  C    1.399597   3.501500   4.825782   5.784508   5.710966
    13  C    2.433468   4.481735   5.735156   6.849048   6.939620
    14  C    2.814631   4.930305   6.166576   7.345568   7.496910
    15  C    2.435962   4.539873   5.782040   6.885264   6.968779
    16  C    1.395119   3.567731   4.874291   5.819628   5.737910
    17  H    4.068774   5.618355   6.721671   6.875458   5.972795
    18  H    3.165920   3.618069   4.572115   4.719862   3.973463
    19  H    2.124364   3.240487   4.406749   4.732098   4.046001
    20  H    2.533931   1.083483   2.148827   3.393146   3.869544
    21  H    4.920651   2.149235   1.084181   2.147594   3.392192
    22  H    6.221249   3.399134   2.148114   1.084027   2.154622
    23  H    5.931904   3.870224   3.391349   2.154930   1.084118
    24  H    4.161329   3.390003   3.862606   3.395410   2.148274
    25  H    2.139559   3.629377   4.847733   5.672712   5.526563
    26  H    3.410599   5.202767   6.367577   7.488081   7.627640
    27  H    3.898506   5.885320   7.054138   8.288382   8.518537
    28  H    3.412291   5.293839   6.445529   7.549093   7.675526
    29  I    3.093770   4.198690   5.217399   5.880717   5.681858
                   11         12         13         14         15
    11  C    0.000000
    12  C    4.651814   0.000000
    13  C    5.951211   1.386815   0.000000
    14  C    6.522881   2.404571   1.392240   0.000000
    15  C    5.982556   2.770924   2.404868   1.388002   0.000000
    16  C    4.682898   2.387203   2.769650   2.405710   1.394262
    17  H    4.703952   4.121296   5.233088   6.127354   6.102378
    18  H    2.829750   3.305303   4.659247   5.643159   5.576342
    19  H    2.733679   3.353545   4.520207   4.795184   4.042197
    20  H    3.395328   2.935818   3.666275   4.019374   3.737818
    21  H    3.860950   5.298106   6.002487   6.353828   6.051562
    22  H    3.393184   6.797055   7.811475   8.293764   7.846061
    23  H    2.145253   6.687355   7.954090   8.531161   7.974130
    24  H    1.085897   5.019660   6.371808   6.962230   6.390470
    25  H    4.501994   1.084249   2.144385   3.387642   3.855170
    26  H    6.691742   2.145118   1.083750   2.151511   3.388567
    27  H    7.583840   3.390847   2.155968   1.083894   2.142574
    28  H    6.740986   3.853950   3.388734   2.147333   1.083045
    29  I    4.764923   4.388673   4.894758   4.345417   3.023937
                   16         17         18         19         20
    16  C    0.000000
    17  H    5.168638   0.000000
    18  H    4.492542   2.272859   0.000000
    19  H    2.670660   3.627457   2.866791   0.000000
    20  H    3.018041   5.858986   4.042439   3.531745   0.000000
    21  H    5.347699   7.637995   5.487494   5.313603   2.465513
    22  H    6.829439   7.876504   5.704056   5.791643   4.287139
    23  H    6.702784   6.437527   4.585963   4.774808   4.953619
    24  H    5.034496   4.165084   2.683997   2.637222   4.291008
    25  H    3.367834   3.635773   2.683237   3.662786   3.272321
    26  H    3.853365   5.637427   5.139202   5.456782   4.388344
    27  H    3.387322   7.062398   6.671040   5.858474   4.912952
    28  H    2.152432   7.020364   6.566354   4.738586   4.497480
    29  I    2.127526   6.160757   5.515652   2.819443   4.016258
                   21         22         23         24         25
    21  H    0.000000
    22  H    2.476484   0.000000
    23  H    4.290354   2.484658   0.000000
    24  H    4.946753   4.291587   2.471865   0.000000
    25  H    5.376935   6.660897   6.442263   4.820437   0.000000
    26  H    6.558691   8.407469   8.630690   7.117278   2.469629
    27  H    7.129650   9.198335   9.565043   8.043486   4.288414
    28  H    6.642543   8.467203   8.663908   7.145532   4.938190
    29  I    5.754132   6.802355   6.488489   5.001939   5.233087
                   26         27         28         29
    26  H    0.000000
    27  H    2.488042   0.000000
    28  H    4.286812   2.468970   0.000000
    29  I    5.978211   5.162076   3.053067   0.000000
 Symmetry turned off by external request.
 Stoichiometry    C14H12INO
 Framework group  C1[X(C14H12INO)]
 Deg. of freedom    81
 Full point group                 C1      NOp   1
 Rotational constants (GHZ):           0.3719388           0.2734417           0.2273724
 Basis read from rwf:  (5D, 7F)
 Pseudo-potential data read from rwf file.
   396 basis functions,   648 primitive gaussians,   412 cartesian basis functions
    59 alpha electrons       59 beta electrons
       nuclear repulsion energy      1093.6629858047 Hartrees.
 NAtoms=   29 NActive=   29 NUniq=   29 SFac= 1.00D+00 NAtFMM=   60 NAOKFM=F Big=F
 Integral buffers will be    131072 words long.
 Raffenetti 2 integral format.
 Two-electron integral symmetry is turned off.
 ------------------------------------------------------------------------------
 Polarizable Continuum Model (PCM)
 =================================
 Model                : PCM.
 Atomic radii         : UFF (Universal Force Field).
 Polarization charges : Total charges.
 Charge compensation  : None.
 Solution method      : On-the-fly selection.
 Cavity type          : Scaled VdW (van der Waals Surface) (Alpha=1.100).
 Cavity algorithm     : GePol (No added spheres)
                        Default sphere list used, NSphG=   29.
                        Lebedev-Laikov grids with approx.  5.0 points / Ang**2.
                        Smoothing algorithm: York/Karplus (Gamma=1.0000).
                        Polarization charges: spherical gaussians, with
                                              point-specific exponents (IZeta= 3).
                        Self-potential: point-specific (ISelfS= 7).
                        Self-field    : sphere-specific E.n sum rule (ISelfD= 2).
 1st derivatives      : Analytical E(r).r(x)/FMM algorithm (CHGder, D1EAlg=3).
                        Cavity 1st derivative terms included.
 Solvent              : DiMethylSulfoxide, Eps=  46.826000 Eps(inf)=   2.007889
 ------------------------------------------------------------------------------
 One-electron integrals computed using PRISM.
   1 Symmetry operations used in ECPInt.
 ECPInt:  NShTT=    9316 NPrTT=   38001 LenC2=    8726 LenP2D=   24029.
 LDataN:  DoStor=T MaxTD1= 5 Len=  102
 NBasis=   396 RedAO= T EigKep=  1.15D-06  NBF=   396
 NBsUse=   395 1.00D-06 EigRej=  3.53D-07 NBFU=   395
 Initial guess from the checkpoint file:  "/home/aikhl/works/aikhl/Gau-23748.chk"
 B after Tr=    -0.044451    0.057698   -0.069391
         Rot=    0.999864   -0.006463   -0.013926   -0.005945 Ang=  -1.89 deg.
 ExpMin= 4.38D-02 ExpMax= 8.59D+03 ExpMxC= 1.30D+03 IAcc=3 IRadAn=         5 AccDes= 0.00D+00
 Harris functional with IExCor= 1009 and IRadAn=       5 diagonalized for initial guess.
 HarFok:  IExCor= 1009 AccDes= 0.00D+00 IRadAn=         5 IDoV= 1 UseB2=F ITyADJ=14
 ICtDFT=  3500011 ScaDFX=  1.000000  1.000000  1.000000  1.000000
 Defaulting to unpruned grid for atomic number  53.
 FoFCou: FMM=F IPFlag=           0 FMFlag=      100000 FMFlg1=           0
         NFxFlg=           0 DoJE=T BraDBF=F KetDBF=T FulRan=T
         wScrn=  0.000000 ICntrl=       500 IOpCl=  0 I1Cent=   200000004 NGrid=           0
         NMat0=    1 NMatS0=      1 NMatT0=    0 NMatD0=    1 NMtDS0=    0 NMtDT0=    0
 Symmetry not used in FoFCou.
 Requested convergence on RMS density matrix=1.00D-08 within 128 cycles.
 Requested convergence on MAX density matrix=1.00D-06.
 Requested convergence on             energy=1.00D-06.
 No special actions if energy rises.
 Inv3:  Mode=1 IEnd=    17150643.
 Iteration    1 A*A^-1 deviation from unit magnitude is 7.66D-15 for    258.
 Iteration    1 A*A^-1 deviation from orthogonality  is 2.46D-15 for   2388   2267.
 Iteration    1 A^-1*A deviation from unit magnitude is 8.88D-15 for    854.
 Iteration    1 A^-1*A deviation from orthogonality  is 1.84D-15 for   1988   1264.
 Error on total polarization charges =  0.01898
 SCF Done:  E(RM062X) =  -681.931389876     A.U. after   17 cycles
            NFock= 17  Conv=0.38D-08     -V/T= 2.0162
   1 Symmetry operations used in ECPInt.
 ECPInt:  NShTT=    9316 NPrTT=   38001 LenC2=    8726 LenP2D=   24029.
 LDataN:  DoStor=T MaxTD1= 6 Len=  172
 D1PCM: PCM CHGder 1st derivatives, ID1Alg=3 FixD1E=F DoIter=F DoCFld=F I1PDM=0.
 Calling FoFJK, ICntrl=      2127 FMM=F ISym2X=0 I1Cent= 0 IOpClX= 0 NMat=1 NMatS=1 NMatT=0.
 -------------------------------------------------------------------
 Center     Atomic                   Forces (Hartrees/Bohr)
 Number     Number              X              Y              Z
 -------------------------------------------------------------------
      1        6           0.002522349   -0.002820721   -0.002372707
      2        7          -0.006098224    0.001257532   -0.000024026
      3        8          -0.001021262    0.000537419    0.001241983
      4        6           0.003195893    0.001021445   -0.003513053
      5        6           0.004303988   -0.001592087    0.001194414
      6        6           0.003406442    0.002777871    0.003301814
      7        6          -0.001029503   -0.000657493   -0.001196920
      8        6           0.000271289    0.001541251    0.000869244
      9        6           0.000706072   -0.000946635    0.000118862
     10        6          -0.000654046   -0.000101638   -0.000034766
     11        6          -0.001241682    0.000024359   -0.000922967
     12        6          -0.000826882   -0.001736939   -0.001844652
     13        6          -0.000671413    0.001140211    0.000087614
     14        6          -0.000121491   -0.000124789    0.001303340
     15        6           0.001045905   -0.000721937   -0.001204158
     16        6          -0.003337651   -0.001694964   -0.000392614
     17        1           0.000302892    0.000626441    0.000867563
     18        1          -0.000103235    0.000947794    0.000514225
     19        1          -0.001090056    0.000590694    0.000501524
     20        1          -0.000050501    0.000657925    0.000414687
     21        1           0.000057432    0.000031428    0.000076623
     22        1           0.000055986    0.000023960   -0.000318851
     23        1          -0.000032101   -0.000071369    0.000211582
     24        1          -0.000155136   -0.000185917    0.000085171
     25        1           0.000199350    0.000035732    0.000604784
     26        1           0.000339499   -0.000182054    0.000082516
     27        1           0.000015138   -0.000060935   -0.000107256
     28        1          -0.000054826    0.000001222    0.000086862
     29       53           0.000065773   -0.000317805    0.000369164
 -------------------------------------------------------------------
 Cartesian Forces:  Max     0.006098224 RMS     0.001446211

 GradGradGradGradGradGradGradGradGradGradGradGradGradGradGradGradGradGrad
 Berny optimization.
 Using GEDIIS/GDIIS optimizer.
 FormGI is forming the generalized inverse of G from B-inverse, IUseBI=4.
 Internal  Forces:  Max     0.003893113 RMS     0.000787643
 Search for a local minimum.
 Step number   8 out of a maximum of   80 on scan point     2 out of    18
 All quantities printed in internal units (Hartrees-Bohrs-Radians)
 Mixed Optimization -- En-DIIS/RFO-DIIS
 Swapping is turned off.
 Update second derivatives using D2CorX and points    7    8
 DE=  1.26D-04 DEPred=-1.12D-04 R=-1.12D+00
 Trust test=-1.12D+00 RLast= 7.36D-01 DXMaxT set to 2.68D-01
 ITU= -1  1  1  0  1  1  1  0
     Eigenvalues ---    0.00097   0.00926   0.01313   0.01411   0.01576
     Eigenvalues ---    0.01882   0.02163   0.02167   0.02181   0.02183
     Eigenvalues ---    0.02188   0.02189   0.02194   0.02196   0.02202
     Eigenvalues ---    0.02205   0.02213   0.02214   0.02217   0.02251
     Eigenvalues ---    0.02345   0.02404   0.03784   0.06161   0.06895
     Eigenvalues ---    0.10160   0.13240   0.15803   0.15973   0.16000
     Eigenvalues ---    0.16000   0.16000   0.16000   0.16000   0.16002
     Eigenvalues ---    0.16009   0.16049   0.16065   0.17749   0.19515
     Eigenvalues ---    0.21931   0.21996   0.22003   0.22037   0.22051
     Eigenvalues ---    0.22527   0.23938   0.24359   0.25004   0.26798
     Eigenvalues ---    0.29719   0.30330   0.33502   0.33906   0.34707
     Eigenvalues ---    0.35277   0.35501   0.35502   0.35505   0.35527
     Eigenvalues ---    0.35545   0.35553   0.35631   0.35842   0.39592
     Eigenvalues ---    0.42417   0.42534   0.43343   0.45320   0.46006
     Eigenvalues ---    0.46191   0.46662   0.46837   0.46868   0.47162
     Eigenvalues ---    0.47182   0.47418   0.52333   0.55679   0.95820
     Eigenvalues --- 1000.000001000.000001000.000001000.000001000.00000
     Eigenvalues --- 1000.000001000.000001000.000001000.000001000.00000
     Eigenvalues --- 1000.000001000.000001000.000001000.000001000.00000
     Eigenvalues --- 1000.000001000.000001000.000001000.000001000.00000
     Eigenvalues --- 1000.000001000.000001000.000001000.000001000.00000
     Eigenvalues --- 1000.000001000.000001000.000001000.000001000.00000
     Eigenvalues --- 1000.000001000.000001000.000001000.000001000.00000
     Eigenvalues --- 1000.000001000.000001000.000001000.000001000.00000
     Eigenvalues --- 1000.000001000.000001000.000001000.000001000.00000
     Eigenvalues --- 1000.000001000.000001000.000001000.000001000.00000
     Eigenvalues --- 1000.000001000.000001000.000001000.000001000.00000
     Eigenvalues --- 1000.000001000.000001000.000001000.000001000.00000
     Eigenvalues --- 1000.000001000.000001000.000001000.000001000.00000
     Eigenvalues --- 1000.000001000.000001000.00000
 En-DIIS/RFO-DIIS/Sim-DIIS IScMMF=       -3 using points:     8    7    6    5    4    3    2
 RFO step:  Lambda=-4.88945011D-04.
 EnCoef did   100 forward-backward iterations
 EnCoef did   100 forward-backward iterations
 EnCoef did   100 forward-backward iterations
 EnCoef did   100 forward-backward iterations
 EnCoef did   100 forward-backward iterations
 DidBck=T Rises=T En-DIIS coefs:    0.42161    0.57839    0.00000    0.00000    0.00000
                  En-DIIS coefs:    0.00000    0.00000
 Iteration  1 RMS(Cart)=  0.11844879 RMS(Int)=  0.00452010
 Iteration  2 RMS(Cart)=  0.00824591 RMS(Int)=  0.00001989
 Iteration  3 RMS(Cart)=  0.00003565 RMS(Int)=  0.00000774
 Iteration  4 RMS(Cart)=  0.00000000 RMS(Int)=  0.00000774
 Iteration  1 RMS(Cart)=  0.00000076 RMS(Int)=  0.00000028
 Variable       Old X    -DE/DX   Delta X   Delta X   Delta X     New X
                                 (Linear)    (Quad)   (Total)
    R1        2.54322   0.00099   0.00132   0.00083   0.00216   2.54537
    R2        2.30558  -0.00073  -0.00034  -0.00025  -0.00059   2.30499
    R3        2.07537   0.00053   0.00058   0.00055   0.00113   2.07650
    R4        2.76389  -0.00258  -0.00310  -0.00238  -0.00548   2.75840
    R5        1.90973  -0.00035  -0.00036  -0.00028  -0.00063   1.90909
    R6        2.87760  -0.00093  -0.00138  -0.00013  -0.00151   2.87609
    R7        2.87203  -0.00042  -0.00012  -0.00137  -0.00150   2.87054
    R8        2.06982  -0.00103  -0.00334  -0.00192  -0.00526   2.06456
    R9        2.62786   0.00070   0.00229   0.00065   0.00294   2.63080
   R10        2.64475   0.00025  -0.00201  -0.00023  -0.00223   2.64251
   R11        2.64485  -0.00112  -0.00170  -0.00098  -0.00269   2.64217
   R12        2.63639  -0.00160  -0.00031  -0.00038  -0.00069   2.63570
   R13        2.63944  -0.00114  -0.00221  -0.00106  -0.00327   2.63617
   R14        2.04749   0.00072   0.00087   0.00075   0.00162   2.04911
   R15        2.62343   0.00080   0.00201   0.00085   0.00287   2.62630
   R16        2.04881  -0.00005  -0.00007  -0.00006  -0.00013   2.04867
   R17        2.63753  -0.00055  -0.00140  -0.00046  -0.00186   2.63567
   R18        2.04851   0.00001   0.00004   0.00001   0.00006   2.04857
   R19        2.62326   0.00032   0.00114   0.00028   0.00142   2.62468
   R20        2.04869   0.00001  -0.00003   0.00000  -0.00003   2.04866
   R21        2.05205  -0.00010   0.00017   0.00005   0.00022   2.05227
   R22        2.62070   0.00068   0.00155   0.00052   0.00208   2.62278
   R23        2.04893   0.00043   0.00054   0.00055   0.00108   2.05002
   R24        2.63095  -0.00023  -0.00091  -0.00017  -0.00109   2.62987
   R25        2.04799  -0.00004  -0.00010  -0.00008  -0.00019   2.04781
   R26        2.62294   0.00122   0.00181   0.00091   0.00271   2.62566
   R27        2.04826  -0.00008  -0.00010  -0.00007  -0.00017   2.04809
   R28        2.63477  -0.00075  -0.00144  -0.00055  -0.00200   2.63278
   R29        2.04666  -0.00006  -0.00001  -0.00001  -0.00003   2.04663
   R30        4.02044  -0.00028  -0.00054   0.00027  -0.00027   4.02017
    A1        2.17077  -0.00054  -0.00153  -0.00134  -0.00289   2.16788
    A2        1.97339   0.00079   0.00246   0.00204   0.00448   1.97787
    A3        2.13860  -0.00019  -0.00072  -0.00049  -0.00123   2.13737
    A4        2.11482   0.00082   0.00160   0.00152   0.00311   2.11792
    A5        2.08048  -0.00058  -0.00109  -0.00070  -0.00180   2.07869
    A6        2.08774  -0.00024  -0.00042  -0.00075  -0.00117   2.08657
    A7        1.92508  -0.00161  -0.00359  -0.00272  -0.00632   1.91876
    A8        1.95733   0.00018  -0.00012  -0.00241  -0.00255   1.95478
    A9        1.83376   0.00160   0.00145   0.00290   0.00436   1.83812
   A10        1.98863  -0.00030   0.00023  -0.00133  -0.00113   1.98750
   A11        1.87268   0.00018   0.00220   0.00135   0.00356   1.87624
   A12        1.87694   0.00020   0.00020   0.00298   0.00317   1.88011
   A13        2.15170  -0.00328  -0.00549  -0.00363  -0.00908   2.14261
   A14        2.04841   0.00389   0.00660   0.00454   0.01118   2.05959
   A15        2.08283  -0.00061  -0.00103  -0.00084  -0.00185   2.08098
   A16        2.08399   0.00089   0.00322  -0.00069   0.00254   2.08653
   A17        2.15110  -0.00198  -0.00494  -0.00085  -0.00578   2.14531
   A18        2.04796   0.00111   0.00158   0.00156   0.00314   2.05110
   A19        2.09612   0.00054   0.00118   0.00084   0.00201   2.09813
   A20        2.10049  -0.00044  -0.00126  -0.00065  -0.00191   2.09858
   A21        2.08653  -0.00010   0.00008  -0.00016  -0.00007   2.08646
   A22        2.10088  -0.00010  -0.00091  -0.00031  -0.00122   2.09966
   A23        2.08625  -0.00002   0.00076   0.00000   0.00077   2.08702
   A24        2.09605   0.00011   0.00015   0.00030   0.00045   2.09651
   A25        2.08928  -0.00004   0.00025  -0.00012   0.00013   2.08942
   A26        2.09712   0.00009  -0.00007   0.00020   0.00013   2.09726
   A27        2.09678  -0.00005  -0.00019  -0.00008  -0.00027   2.09651
   A28        2.09357   0.00008  -0.00009   0.00008  -0.00000   2.09356
   A29        2.09716  -0.00006   0.00029   0.00009   0.00037   2.09754
   A30        2.09242  -0.00002  -0.00019  -0.00016  -0.00035   2.09207
   A31        2.10368   0.00013   0.00059   0.00034   0.00092   2.10460
   A32        2.08447   0.00013  -0.00021   0.00019  -0.00002   2.08444
   A33        2.09497  -0.00026  -0.00034  -0.00048  -0.00083   2.09414
   A34        2.12400  -0.00041  -0.00074  -0.00065  -0.00140   2.12259
   A35        2.06636   0.00059   0.00249   0.00129   0.00376   2.07013
   A36        2.09281  -0.00018  -0.00175  -0.00061  -0.00238   2.09044
   A37        2.09129  -0.00035  -0.00050  -0.00040  -0.00090   2.09038
   A38        2.09470  -0.00010  -0.00102  -0.00051  -0.00153   2.09317
   A39        2.09720   0.00045   0.00152   0.00091   0.00243   2.09962
   A40        2.09024  -0.00000   0.00050   0.00049   0.00099   2.09123
   A41        2.10437   0.00010   0.00050   0.00009   0.00059   2.10496
   A42        2.08857  -0.00009  -0.00100  -0.00058  -0.00158   2.08699
   A43        2.08894  -0.00027  -0.00037  -0.00020  -0.00058   2.08836
   A44        2.09756   0.00006  -0.00067  -0.00024  -0.00091   2.09665
   A45        2.09668   0.00021   0.00105   0.00045   0.00150   2.09818
   A46        2.12386  -0.00006  -0.00046  -0.00074  -0.00121   2.12265
   A47        2.11998  -0.00078  -0.00095   0.00042  -0.00053   2.11945
   A48        2.03835   0.00085   0.00156   0.00045   0.00201   2.04035
    D1       -0.03150   0.00155   0.02041   0.01102   0.03143  -0.00007
    D2        3.12846   0.00136   0.01130   0.00626   0.01757  -3.13716
    D3        3.14078  -0.00073   0.00887   0.00336   0.01222  -3.13018
    D4        0.01756  -0.00092  -0.00024  -0.00140  -0.00164   0.01592
    D5        2.84229   0.00003  -0.04271  -0.01740  -0.06011   2.78218
    D6       -1.20434  -0.00154  -0.04537  -0.02328  -0.06865  -1.27298
    D7        0.82936  -0.00028  -0.04435  -0.01924  -0.06359   0.76577
    D8       -0.31774   0.00021  -0.03357  -0.01262  -0.04619  -0.36394
    D9        1.91882  -0.00135  -0.03624  -0.01850  -0.05473   1.86409
   D10       -2.33068  -0.00009  -0.03521  -0.01446  -0.04967  -2.38035
   D11        2.19106  -0.00091  -0.17992  -0.00980  -0.18971   2.00135
   D12       -0.97449  -0.00093  -0.15664  -0.00595  -0.16258  -1.13707
   D13       -0.02824   0.00044  -0.17695  -0.00318  -0.18015  -0.20838
   D14        3.08939   0.00042  -0.15367   0.00066  -0.15301   2.93638
   D15       -2.10383   0.00026  -0.17884  -0.00701  -0.18585  -2.28968
   D16        1.01380   0.00024  -0.15556  -0.00317  -0.15872   0.85508
   D17       -0.63168   0.00173   0.00679  -0.00096   0.00582  -0.62586
   D18        2.49170   0.00288   0.00000   0.00000  -0.00000   2.49170
   D19        1.57081  -0.00058   0.00196  -0.00784  -0.00589   1.56492
   D20       -1.58899   0.00057  -0.00483  -0.00688  -0.01170  -1.60070
   D21       -2.63921  -0.00041   0.00498  -0.00494   0.00004  -2.63916
   D22        0.48417   0.00074  -0.00180  -0.00397  -0.00578   0.47840
   D23        3.11750   0.00026   0.02665   0.00801   0.03464  -3.13105
   D24       -0.01362  -0.00004   0.02571   0.00494   0.03063   0.01701
   D25        0.00032   0.00023   0.00300   0.00402   0.00702   0.00734
   D26       -3.13081  -0.00007   0.00206   0.00095   0.00301  -3.12779
   D27       -3.12173  -0.00014  -0.02330  -0.00726  -0.03057   3.13088
   D28        0.00719   0.00008  -0.01852  -0.00292  -0.02145  -0.01426
   D29       -0.00311  -0.00020  -0.00093  -0.00361  -0.00454  -0.00765
   D30        3.12581   0.00001   0.00385   0.00072   0.00458   3.13038
   D31        3.13714   0.00036  -0.00696  -0.00257  -0.00952   3.12761
   D32       -0.00942   0.00072   0.00050   0.00273   0.00325  -0.00617
   D33        0.01269  -0.00069  -0.00046  -0.00346  -0.00392   0.00877
   D34       -3.13387  -0.00033   0.00700   0.00185   0.00885  -3.12502
   D35       -3.13522  -0.00035   0.01017   0.00469   0.01487  -3.12035
   D36        0.05588  -0.00067   0.00589   0.00168   0.00758   0.06346
   D37       -0.01149   0.00078   0.00354   0.00561   0.00916  -0.00233
   D38       -3.10357   0.00046  -0.00074   0.00261   0.00187  -3.10171
   D39        0.00410  -0.00016  -0.00345  -0.00230  -0.00575  -0.00165
   D40       -3.13882  -0.00013  -0.00105  -0.00180  -0.00286   3.14151
   D41        3.13531   0.00014  -0.00252   0.00074  -0.00179   3.13353
   D42       -0.00761   0.00017  -0.00013   0.00124   0.00111  -0.00650
   D43       -0.00571   0.00006   0.00178   0.00010   0.00188  -0.00383
   D44        3.13451   0.00015   0.00508   0.00220   0.00728  -3.14140
   D45        3.13721   0.00003  -0.00063  -0.00039  -0.00103   3.13619
   D46       -0.00575   0.00012   0.00267   0.00170   0.00437  -0.00138
   D47        0.00291  -0.00003   0.00030   0.00032   0.00062   0.00353
   D48       -3.12992  -0.00010  -0.00133  -0.00098  -0.00231  -3.13223
   D49       -3.13731  -0.00012  -0.00300  -0.00178  -0.00478   3.14110
   D50        0.01304  -0.00018  -0.00463  -0.00308  -0.00771   0.00534
   D51        0.00151   0.00011  -0.00072   0.00145   0.00073   0.00224
   D52       -3.12734  -0.00011  -0.00552  -0.00292  -0.00844  -3.13578
   D53        3.13436   0.00017   0.00091   0.00275   0.00365   3.13802
   D54        0.00552  -0.00005  -0.00390  -0.00162  -0.00552   0.00000
   D55       -0.01065   0.00024  -0.00169   0.00037  -0.00131  -0.01197
   D56        3.12889   0.00039   0.00277   0.00325   0.00601   3.13490
   D57        3.13598  -0.00013  -0.00924  -0.00502  -0.01425   3.12173
   D58       -0.00766   0.00001  -0.00479  -0.00214  -0.00692  -0.01459
   D59        0.00693   0.00016   0.00082   0.00074   0.00156   0.00848
   D60       -3.13511   0.00003   0.00264   0.00193   0.00458  -3.13054
   D61       -3.13261   0.00002  -0.00365  -0.00214  -0.00579  -3.13841
   D62        0.00854  -0.00011  -0.00183  -0.00095  -0.00278   0.00576
   D63       -0.00575  -0.00007   0.00218   0.00136   0.00354  -0.00221
   D64        3.14050  -0.00023   0.00097  -0.00021   0.00077   3.14127
   D65        3.13629   0.00005   0.00038   0.00017   0.00055   3.13683
   D66       -0.00065  -0.00010  -0.00083  -0.00139  -0.00222  -0.00287
   D67        0.00828  -0.00042  -0.00446  -0.00467  -0.00912  -0.00084
   D68        3.10257  -0.00015  -0.00042  -0.00180  -0.00221   3.10036
   D69       -3.13797  -0.00026  -0.00326  -0.00311  -0.00636   3.13886
   D70       -0.04368   0.00000   0.00078  -0.00024   0.00055  -0.04313
         Item               Value     Threshold  Converged?
 Maximum Force            0.003893     0.002500     NO 
 RMS     Force            0.000688     0.001667     YES
 Maximum Displacement     0.572550     0.010000     NO 
 RMS     Displacement     0.119748     0.006667     NO 
 Predicted change in Energy=-2.798493D-04
 GradGradGradGradGradGradGradGradGradGradGradGradGradGradGradGradGradGrad

                          Input orientation:                          
 ---------------------------------------------------------------------
 Center     Atomic      Atomic             Coordinates (Angstroms)
 Number     Number       Type             X           Y           Z
 ---------------------------------------------------------------------
      1          6           0        1.823433    0.213018    1.521748
      2          7           0        0.570266   -0.231533    1.306733
      3          8           0        2.380778    1.052321    0.834198
      4          6           0       -0.235993    0.275437    0.200566
      5          6           0       -1.351019   -0.708760   -0.122615
      6          6           0       -0.720865    1.692755    0.452640
      7          6           0       -2.698250   -0.405245    0.053328
      8          6           0       -3.676555   -1.352793   -0.248503
      9          6           0       -3.314701   -2.605753   -0.728752
     10          6           0       -1.966687   -2.912646   -0.913047
     11          6           0       -0.993202   -1.968619   -0.612644
     12          6           0       -1.068495    2.082164    1.749717
     13          6           0       -1.500888    3.370596    2.031298
     14          6           0       -1.581487    4.311326    1.008917
     15          6           0       -1.238444    3.952452   -0.288801
     16          6           0       -0.813580    2.652597   -0.555051
     17          1           0        2.313056   -0.264900    2.381577
     18          1           0        0.182373   -0.927270    1.928095
     19          1           0        0.437800    0.302386   -0.659013
     20          1           0       -2.994683    0.571156    0.420161
     21          1           0       -4.722625   -1.105487   -0.107527
     22          1           0       -4.076798   -3.340343   -0.962765
     23          1           0       -1.676366   -3.884629   -1.295464
     24          1           0        0.056312   -2.205100   -0.761057
     25          1           0       -0.987977    1.354041    2.549837
     26          1           0       -1.769351    3.641233    3.045687
     27          1           0       -1.907589    5.324073    1.215396
     28          1           0       -1.299587    4.680442   -1.088332
     29         53           0       -0.384575    2.176579   -2.583625
 ---------------------------------------------------------------------
                    Distance matrix (angstroms):
                    1          2          3          4          5
     1  C    0.000000
     2  N    1.346954   0.000000
     3  O    1.219749   2.269256   0.000000
     4  C    2.447582   1.459684   2.802237   0.000000
     5  C    3.691985   2.441744   4.235942   1.521963   0.000000
     6  C    3.131464   2.469691   3.189973   1.519024   2.548585
     7  C    4.794176   3.504910   5.341421   2.558850   1.392160
     8  C    5.986270   4.659557   6.606670   3.832787   2.416349
     9  C    6.277790   4.987292   6.947143   4.317792   2.796790
    10  C    5.482975   4.307194   6.137937   3.794641   2.420938
    11  C    4.153144   3.024220   4.754279   2.504089   1.398358
    12  C    3.450932   2.869663   3.714329   2.521348   3.372641
    13  C    4.613139   4.217820   4.677048   3.812027   4.615511
    14  C    5.352814   5.035504   5.133341   4.330380   5.151189
    15  C    5.161061   4.829378   4.771861   3.842503   4.665532
    16  C    4.149516   3.701280   3.833382   2.560362   3.431408
    17  H    1.098836   2.047858   2.033234   3.398004   4.460206
    18  H    2.039228   1.010248   3.154104   2.146134   2.569912
    19  H    2.585282   2.041267   2.562663   1.092519   2.123678
    20  H    4.955401   3.760210   5.412811   2.783171   2.152771
    21  H    6.873418   5.547848   7.483402   4.704438   3.394900
    22  H    7.322015   6.034113   8.014041   5.401757   3.880845
    23  H    6.080788   5.016362   6.735677   4.649615   3.401113
    24  H    3.765794   2.904284   4.307988   2.676419   2.151098
    25  H    3.203581   2.547052   3.792488   2.692200   3.395430
    26  H    5.194531   4.847276   5.368121   4.666314   5.397738
    27  H    6.335398   6.083820   6.064921   5.414134   6.204443
    28  H    6.043481   5.775828   5.514025   4.711323   5.475286
    29  I    5.058158   4.673928   4.537912   3.374631   3.913536
                    6          7          8          9         10
     6  C    0.000000
     7  C    2.910516   0.000000
     8  C    4.301519   1.395002   0.000000
     9  C    5.157600   2.415346   1.389779   0.000000
    10  C    4.962549   2.784982   2.407988   1.394736   0.000000
    11  C    3.822912   2.407249   2.777089   2.410140   1.388921
    12  C    1.398176   3.423600   4.753292   5.758890   5.731072
    13  C    2.432231   4.427529   5.678153   6.828216   6.954514
    14  C    2.811944   4.940278   6.168683   7.339585   7.485192
    15  C    2.433897   4.608428   5.838804   6.893073   6.931781
    16  C    1.394752   3.643145   4.932925   5.825464   5.694712
    17  H    4.093640   5.527534   6.631461   6.842908   6.015090
    18  H    3.139639   3.476384   4.450840   4.701666   4.078267
    19  H    2.124006   3.292868   4.453768   4.747989   4.022750
    20  H    2.535604   1.084342   2.147939   3.393400   3.869250
    21  H    4.915081   2.148094   1.084111   2.149178   3.392621
    22  H    6.212707   3.398182   2.149586   1.084056   2.153594
    23  H    5.922504   3.869057   3.392208   2.154258   1.084103
    24  H    4.155759   3.389737   3.863086   3.394893   2.148546
    25  H    2.141100   3.500382   4.731395   5.642938   5.581581
    26  H    3.408780   5.117719   6.279284   7.460518   7.659233
    27  H    3.895713   5.899206   7.060650   8.285036   8.507485
    28  H    3.411128   5.396653   6.538747   7.568264   7.624351
    29  I    3.092908   4.355735   5.361566   5.907359   5.585169
                   11         12         13         14         15
    11  C    0.000000
    12  C    4.689911   0.000000
    13  C    5.979581   1.387915   0.000000
    14  C    6.512546   2.404393   1.391665   0.000000
    15  C    5.934990   2.771717   2.406302   1.389439   0.000000
    16  C    4.625064   2.387955   2.770760   2.405631   1.393206
    17  H    4.774868   4.164475   5.280691   6.163888   6.126184
    18  H    2.986928   3.263921   4.616889   5.603479   5.544820
    19  H    2.684656   3.352390   4.517764   4.788644   4.033589
    20  H    3.394565   2.785868   3.558658   4.041365   3.875586
    21  H    3.861183   5.192604   5.915190   6.360429   6.144520
    22  H    3.393048   6.768385   7.786940   8.286263   7.854639
    23  H    2.145705   6.726459   7.983509   8.514273   7.913595
    24  H    1.086016   5.094096   6.427324   6.948309   6.309902
    25  H    4.587088   1.084822   2.144401   3.387067   3.856467
    26  H    6.742124   2.145095   1.083652   2.152382   3.390800
    27  H    7.573717   3.391098   2.155730   1.083804   2.142827
    28  H    6.673093   3.854734   3.389441   2.148061   1.083032
    29  I    4.630104   4.387996   4.895849   4.346964   3.024737
                   16         17         18         19         20
    16  C    0.000000
    17  H    5.187622   0.000000
    18  H    4.469159   2.276882   0.000000
    19  H    2.664630   3.617124   2.875834   0.000000
    20  H    3.168698   5.719986   3.822673   3.608156   0.000000
    21  H    5.440966   7.510195   5.313616   5.377381   2.464827
    22  H    6.835946   7.840485   5.685115   5.808901   4.287573
    23  H    6.635355   6.522158   4.753127   4.733482   4.953317
    24  H    4.939268   4.328211   2.979980   2.538391   4.290856
    25  H    3.370013   3.680503   2.638306   3.665451   3.029075
    26  H    3.854376   5.689022   5.092098   5.453826   4.221398
    27  H    3.386462   7.100031   6.629869   5.850778   4.940080
    28  H    2.152382   7.039025   6.537696   4.729715   4.694159
    29  I    2.127381   6.155588   5.505535   2.809454   4.291011
                   21         22         23         24         25
    21  H    0.000000
    22  H    2.478529   0.000000
    23  H    4.291214   2.483750   0.000000
    24  H    4.947170   4.290928   2.471555   0.000000
    25  H    5.201774   6.626947   6.534820   4.971925   0.000000
    26  H    6.418406   8.374629   8.688661   7.211377   2.467319
    27  H    7.142394   9.193583   9.547673   8.028183   4.288073
    28  H    6.793831   8.488914   8.575856   7.025401   4.939466
    29  I    5.976762   6.833456   6.329796   4.766051   5.233841
                   26         27         28         29
    26  H    0.000000
    27  H    2.490185   0.000000
    28  H    4.288443   2.468014   0.000000
    29  I    5.979295   5.163221   3.056547   0.000000
 Symmetry turned off by external request.
 Stoichiometry    C14H12INO
 Framework group  C1[X(C14H12INO)]
 Deg. of freedom    81
 Full point group                 C1      NOp   1
 Rotational constants (GHZ):           0.3712166           0.2716761           0.2283619
 Basis read from rwf:  (5D, 7F)
 Pseudo-potential data read from rwf file.
   396 basis functions,   648 primitive gaussians,   412 cartesian basis functions
    59 alpha electrons       59 beta electrons
       nuclear repulsion energy      1093.1199278425 Hartrees.
 NAtoms=   29 NActive=   29 NUniq=   29 SFac= 1.00D+00 NAtFMM=   60 NAOKFM=F Big=F
 Integral buffers will be    131072 words long.
 Raffenetti 2 integral format.
 Two-electron integral symmetry is turned off.
 ------------------------------------------------------------------------------
 Polarizable Continuum Model (PCM)
 =================================
 Model                : PCM.
 Atomic radii         : UFF (Universal Force Field).
 Polarization charges : Total charges.
 Charge compensation  : None.
 Solution method      : On-the-fly selection.
 Cavity type          : Scaled VdW (van der Waals Surface) (Alpha=1.100).
 Cavity algorithm     : GePol (No added spheres)
                        Default sphere list used, NSphG=   29.
                        Lebedev-Laikov grids with approx.  5.0 points / Ang**2.
                        Smoothing algorithm: York/Karplus (Gamma=1.0000).
                        Polarization charges: spherical gaussians, with
                                              point-specific exponents (IZeta= 3).
                        Self-potential: point-specific (ISelfS= 7).
                        Self-field    : sphere-specific E.n sum rule (ISelfD= 2).
 1st derivatives      : Analytical E(r).r(x)/FMM algorithm (CHGder, D1EAlg=3).
                        Cavity 1st derivative terms included.
 Solvent              : DiMethylSulfoxide, Eps=  46.826000 Eps(inf)=   2.007889
 ------------------------------------------------------------------------------
 One-electron integrals computed using PRISM.
   1 Symmetry operations used in ECPInt.
 ECPInt:  NShTT=    9316 NPrTT=   38001 LenC2=    8729 LenP2D=   24039.
 LDataN:  DoStor=T MaxTD1= 5 Len=  102
 NBasis=   396 RedAO= T EigKep=  1.06D-06  NBF=   396
 NBsUse=   395 1.00D-06 EigRej=  4.70D-07 NBFU=   395
 Initial guess from the checkpoint file:  "/home/aikhl/works/aikhl/Gau-23748.chk"
 B after Tr=     0.031458   -0.030817    0.039241
         Rot=    0.999949    0.003328    0.008728    0.003736 Ang=   1.15 deg.
 ExpMin= 4.38D-02 ExpMax= 8.59D+03 ExpMxC= 1.30D+03 IAcc=3 IRadAn=         5 AccDes= 0.00D+00
 Harris functional with IExCor= 1009 and IRadAn=       5 diagonalized for initial guess.
 HarFok:  IExCor= 1009 AccDes= 0.00D+00 IRadAn=         5 IDoV= 1 UseB2=F ITyADJ=14
 ICtDFT=  3500011 ScaDFX=  1.000000  1.000000  1.000000  1.000000
 Defaulting to unpruned grid for atomic number  53.
 FoFCou: FMM=F IPFlag=           0 FMFlag=      100000 FMFlg1=           0
         NFxFlg=           0 DoJE=T BraDBF=F KetDBF=T FulRan=T
         wScrn=  0.000000 ICntrl=       500 IOpCl=  0 I1Cent=   200000004 NGrid=           0
         NMat0=    1 NMatS0=      1 NMatT0=    0 NMatD0=    1 NMtDS0=    0 NMtDT0=    0
 Symmetry not used in FoFCou.
 Requested convergence on RMS density matrix=1.00D-08 within 128 cycles.
 Requested convergence on MAX density matrix=1.00D-06.
 Requested convergence on             energy=1.00D-06.
 No special actions if energy rises.
 Inv3:  Mode=1 IEnd=    17193708.
 Iteration    1 A*A^-1 deviation from unit magnitude is 1.31D-14 for    768.
 Iteration    1 A*A^-1 deviation from orthogonality  is 4.80D-15 for   1069    490.
 Iteration    1 A^-1*A deviation from unit magnitude is 1.31D-14 for    768.
 Iteration    1 A^-1*A deviation from orthogonality  is 2.18D-15 for   1480   1372.
 Error on total polarization charges =  0.01900
 SCF Done:  E(RM062X) =  -681.931600718     A.U. after   17 cycles
            NFock= 17  Conv=0.31D-08     -V/T= 2.0162
   1 Symmetry operations used in ECPInt.
 ECPInt:  NShTT=    9316 NPrTT=   38001 LenC2=    8729 LenP2D=   24039.
 LDataN:  DoStor=T MaxTD1= 6 Len=  172
 D1PCM: PCM CHGder 1st derivatives, ID1Alg=3 FixD1E=F DoIter=F DoCFld=F I1PDM=0.
 Calling FoFJK, ICntrl=      2127 FMM=F ISym2X=0 I1Cent= 0 IOpClX= 0 NMat=1 NMatS=1 NMatT=0.
 -------------------------------------------------------------------
 Center     Atomic                   Forces (Hartrees/Bohr)
 Number     Number              X              Y              Z
 -------------------------------------------------------------------
      1        6           0.000476756   -0.000764323   -0.000824141
      2        7          -0.003086646   -0.000809418    0.000937852
      3        8          -0.000147187    0.000191335    0.000333437
      4        6           0.001636555    0.000100997   -0.002387383
      5        6           0.001098430   -0.000109431    0.000524453
      6        6           0.004009283    0.002036488    0.002018693
      7        6          -0.000413392    0.000051276   -0.000390821
      8        6          -0.000021989    0.000057838    0.000053332
      9        6          -0.000009058    0.000001715    0.000013653
     10        6          -0.000017353    0.000082577    0.000022253
     11        6          -0.000212185   -0.000097836   -0.000054247
     12        6          -0.000025700   -0.000337406   -0.000525339
     13        6          -0.000208323    0.000385061   -0.000090181
     14        6           0.000030922   -0.000006547    0.000448583
     15        6           0.000168950   -0.000240651   -0.000370235
     16        6          -0.003172474   -0.001063581   -0.000500153
     17        1          -0.000057890    0.000172153    0.000164018
     18        1           0.000058087    0.000179970    0.000141376
     19        1          -0.000001758    0.000492903   -0.000104014
     20        1           0.000011505   -0.000147847    0.000127435
     21        1          -0.000009049   -0.000022498   -0.000009203
     22        1           0.000002686    0.000001585   -0.000050734
     23        1          -0.000016172   -0.000017617    0.000033411
     24        1           0.000030464    0.000013137    0.000141102
     25        1          -0.000114809    0.000055767    0.000038790
     26        1           0.000084558   -0.000024545    0.000037724
     27        1          -0.000035832   -0.000016921   -0.000026356
     28        1          -0.000051083   -0.000021353    0.000041453
     29       53          -0.000007297   -0.000142827    0.000255239
 -------------------------------------------------------------------
 Cartesian Forces:  Max     0.004009283 RMS     0.000832627

 GradGradGradGradGradGradGradGradGradGradGradGradGradGradGradGradGradGrad
 Berny optimization.
 Using GEDIIS/GDIIS optimizer.
 FormGI is forming the generalized inverse of G from B-inverse, IUseBI=4.
 Internal  Forces:  Max     0.002800593 RMS     0.000418543
 Search for a local minimum.
 Step number   9 out of a maximum of   80 on scan point     2 out of    18
 All quantities printed in internal units (Hartrees-Bohrs-Radians)
 Mixed Optimization -- En-DIIS/RFO-DIIS
 Swapping is turned off.
 Update second derivatives using D2CorX and points    4    5    6    7    8
                                                      9
 DE= -2.11D-04 DEPred=-2.80D-04 R= 7.53D-01
 TightC=F SS=  1.41D+00  RLast= 4.53D-01 DXNew= 4.5132D-01 1.3592D+00
 Trust test= 7.53D-01 RLast= 4.53D-01 DXMaxT set to 4.51D-01
 ITU=  1 -1  1  1  0  1  1  1  0
     Eigenvalues ---    0.00010   0.00707   0.01305   0.01397   0.01498
     Eigenvalues ---    0.01822   0.02157   0.02166   0.02171   0.02182
     Eigenvalues ---    0.02188   0.02189   0.02195   0.02199   0.02200
     Eigenvalues ---    0.02205   0.02211   0.02214   0.02219   0.02233
     Eigenvalues ---    0.02272   0.02356   0.03557   0.06150   0.06901
     Eigenvalues ---    0.08495   0.13285   0.15814   0.15879   0.15996
     Eigenvalues ---    0.16000   0.16000   0.16000   0.16000   0.16003
     Eigenvalues ---    0.16009   0.16023   0.16086   0.18061   0.19350
     Eigenvalues ---    0.21877   0.21961   0.22003   0.22011   0.22036
     Eigenvalues ---    0.22506   0.23523   0.24255   0.24666   0.27167
     Eigenvalues ---    0.29574   0.30966   0.32397   0.33826   0.34498
     Eigenvalues ---    0.35290   0.35489   0.35501   0.35502   0.35505
     Eigenvalues ---    0.35544   0.35553   0.35563   0.35632   0.39194
     Eigenvalues ---    0.42417   0.42486   0.43247   0.44478   0.45879
     Eigenvalues ---    0.46019   0.46641   0.46748   0.46957   0.47173
     Eigenvalues ---    0.47194   0.47285   0.51033   0.55548   0.95697
     Eigenvalues --- 1000.000001000.000001000.000001000.000001000.00000
     Eigenvalues --- 1000.000001000.000001000.000001000.000001000.00000
     Eigenvalues --- 1000.000001000.000001000.000001000.000001000.00000
     Eigenvalues --- 1000.000001000.000001000.000001000.000001000.00000
     Eigenvalues --- 1000.000001000.000001000.000001000.000001000.00000
     Eigenvalues --- 1000.000001000.000001000.000001000.000001000.00000
     Eigenvalues --- 1000.000001000.000001000.000001000.000001000.00000
     Eigenvalues --- 1000.000001000.000001000.000001000.000001000.00000
     Eigenvalues --- 1000.000001000.000001000.000001000.000001000.00000
     Eigenvalues --- 1000.000001000.000001000.000001000.000001000.00000
     Eigenvalues --- 1000.000001000.000001000.000001000.000001000.00000
     Eigenvalues --- 1000.000001000.000001000.000001000.000001000.00000
     Eigenvalues --- 1000.000001000.000001000.000001000.000001000.00000
     Eigenvalues --- 1000.000001000.000001000.00000
 Eigenvalue     1 is   9.93D-05 Eigenvector:
                          D13       D15       D14       D11       D16
   1                    0.44384   0.42142   0.40372   0.40299   0.38130
                          D12       D19       D21       D24       D20
   1                    0.36288  -0.06191  -0.05041  -0.03911  -0.03603
 En-DIIS/RFO-DIIS/Sim-DIIS IScMMF=       -3 using points:     9    8    7    6    5    4    3    2
 RFO step:  Lambda=-3.02762590D-04.
 DIIS inversion failure, remove point   8.
 DIIS inversion failure, remove point   7.
 RFO-DIIS uses    6 points instead of    8
 DidBck=T Rises=F RFO-DIIS coefs:   -0.68398    0.37611   -1.00003    1.77312    0.08797
                  RFO-DIIS coefs:    0.44681    0.00000    0.00000
 Iteration  1 RMS(Cart)=  0.13814249 RMS(Int)=  0.01681009
 Iteration  2 RMS(Cart)=  0.05573549 RMS(Int)=  0.00099407
 Iteration  3 RMS(Cart)=  0.00173419 RMS(Int)=  0.00002028
 Iteration  4 RMS(Cart)=  0.00000157 RMS(Int)=  0.00002027
 Iteration  5 RMS(Cart)=  0.00000000 RMS(Int)=  0.00002027
 Iteration  1 RMS(Cart)=  0.00000017 RMS(Int)=  0.00000006
 Variable       Old X    -DE/DX   Delta X   Delta X   Delta X     New X
                                 (Linear)    (Quad)   (Total)
    R1        2.54537   0.00007   0.00072  -0.00015   0.00057   2.54594
    R2        2.30499  -0.00013  -0.00013   0.00002  -0.00011   2.30488
    R3        2.07650   0.00003   0.00001   0.00008   0.00009   2.07659
    R4        2.75840  -0.00059  -0.00137   0.00000  -0.00137   2.75703
    R5        1.90909  -0.00006  -0.00012   0.00007  -0.00005   1.90905
    R6        2.87609  -0.00029  -0.00251  -0.00111  -0.00362   2.87247
    R7        2.87054   0.00058   0.00298   0.00074   0.00373   2.87427
    R8        2.06456   0.00009  -0.00209   0.00038  -0.00171   2.06285
    R9        2.63080   0.00041   0.00291  -0.00025   0.00265   2.63345
   R10        2.64251  -0.00002  -0.00282   0.00064  -0.00219   2.64033
   R11        2.64217  -0.00033  -0.00128  -0.00000  -0.00128   2.64089
   R12        2.63570  -0.00054   0.00018   0.00076   0.00094   2.63664
   R13        2.63617  -0.00004  -0.00176  -0.00006  -0.00182   2.63435
   R14        2.04911  -0.00009   0.00002   0.00024   0.00026   2.04937
   R15        2.62630  -0.00006   0.00175  -0.00004   0.00172   2.62802
   R16        2.04867   0.00000  -0.00001  -0.00001  -0.00002   2.04865
   R17        2.63567  -0.00003  -0.00157  -0.00006  -0.00162   2.63405
   R18        2.04857   0.00001   0.00005  -0.00001   0.00004   2.04861
   R19        2.62468   0.00000   0.00143   0.00010   0.00153   2.62621
   R20        2.04866  -0.00000  -0.00006   0.00001  -0.00005   2.04861
   R21        2.05227   0.00001   0.00015  -0.00028  -0.00013   2.05215
   R22        2.62278   0.00029   0.00173  -0.00023   0.00150   2.62428
   R23        2.05002  -0.00002  -0.00004   0.00011   0.00007   2.05008
   R24        2.62987  -0.00017  -0.00134  -0.00006  -0.00140   2.62846
   R25        2.04781   0.00001  -0.00001   0.00002   0.00000   2.04781
   R26        2.62566   0.00030   0.00155  -0.00003   0.00153   2.62719
   R27        2.04809  -0.00001  -0.00004  -0.00003  -0.00008   2.04802
   R28        2.63278  -0.00020  -0.00154   0.00002  -0.00151   2.63126
   R29        2.04663  -0.00004  -0.00003   0.00000  -0.00003   2.04661
   R30        4.02017  -0.00021  -0.00132   0.00097  -0.00035   4.01982
    A1        2.16788   0.00008   0.00011   0.00052   0.00067   2.16855
    A2        1.97787  -0.00002   0.00028  -0.00032  -0.00001   1.97786
    A3        2.13737  -0.00006  -0.00052  -0.00012  -0.00060   2.13677
    A4        2.11792   0.00001  -0.00012   0.00003  -0.00007   2.11786
    A5        2.07869  -0.00012  -0.00084  -0.00059  -0.00141   2.07727
    A6        2.08657   0.00011   0.00090   0.00056   0.00148   2.08805
    A7        1.91876  -0.00178  -0.00110   0.00273   0.00163   1.92040
    A8        1.95478   0.00058   0.00380  -0.00232   0.00148   1.95626
    A9        1.83812   0.00113  -0.00294   0.00115  -0.00181   1.83631
   A10        1.98750   0.00029   0.00328  -0.00260   0.00069   1.98819
   A11        1.87624   0.00008   0.00194   0.00142   0.00335   1.87959
   A12        1.88011  -0.00019  -0.00570   0.00002  -0.00568   1.87443
   A13        2.14261   0.00011  -0.00313  -0.00322  -0.00622   2.13639
   A14        2.05959   0.00013   0.00306   0.00328   0.00647   2.06606
   A15        2.08098  -0.00024  -0.00061  -0.00004  -0.00059   2.08039
   A16        2.08653   0.00070   0.00698  -0.00060   0.00638   2.09291
   A17        2.14531  -0.00079  -0.00707   0.00082  -0.00624   2.13907
   A18        2.05110   0.00011  -0.00021  -0.00022  -0.00043   2.05067
   A19        2.09813   0.00012   0.00070   0.00005   0.00072   2.09885
   A20        2.09858  -0.00004  -0.00103  -0.00026  -0.00128   2.09730
   A21        2.08646  -0.00008   0.00031   0.00022   0.00055   2.08700
   A22        2.09966  -0.00003  -0.00100   0.00008  -0.00092   2.09873
   A23        2.08702   0.00004   0.00136  -0.00013   0.00123   2.08825
   A24        2.09651  -0.00001  -0.00037   0.00005  -0.00031   2.09619
   A25        2.08942  -0.00001   0.00061   0.00003   0.00065   2.09007
   A26        2.09726   0.00002  -0.00044   0.00002  -0.00042   2.09683
   A27        2.09651  -0.00001  -0.00019  -0.00005  -0.00023   2.09627
   A28        2.09356   0.00009  -0.00025   0.00002  -0.00023   2.09333
   A29        2.09754  -0.00006   0.00021  -0.00021  -0.00000   2.09753
   A30        2.09207  -0.00002   0.00004   0.00020   0.00024   2.09231
   A31        2.10460   0.00007   0.00056  -0.00014   0.00039   2.10499
   A32        2.08444  -0.00010  -0.00085   0.00057  -0.00026   2.08418
   A33        2.09414   0.00003   0.00028  -0.00043  -0.00013   2.09400
   A34        2.12259  -0.00005   0.00003   0.00025   0.00029   2.12288
   A35        2.07013   0.00013   0.00185  -0.00027   0.00159   2.07172
   A36        2.09044  -0.00008  -0.00194   0.00002  -0.00191   2.08852
   A37        2.09038  -0.00005  -0.00013   0.00007  -0.00006   2.09033
   A38        2.09317  -0.00003  -0.00087  -0.00001  -0.00087   2.09230
   A39        2.09962   0.00008   0.00097  -0.00006   0.00091   2.10053
   A40        2.09123  -0.00008  -0.00013  -0.00012  -0.00025   2.09097
   A41        2.10496   0.00006   0.00069  -0.00011   0.00058   2.10554
   A42        2.08699   0.00002  -0.00056   0.00023  -0.00033   2.08666
   A43        2.08836  -0.00010  -0.00022   0.00028   0.00006   2.08842
   A44        2.09665   0.00002  -0.00069   0.00008  -0.00060   2.09604
   A45        2.09818   0.00008   0.00090  -0.00036   0.00054   2.09872
   A46        2.12265   0.00017   0.00061  -0.00026   0.00035   2.12301
   A47        2.11945  -0.00048  -0.00225   0.00142  -0.00083   2.11862
   A48        2.04035   0.00032   0.00168  -0.00113   0.00055   2.04091
    D1       -0.00007   0.00042   0.01207   0.00219   0.01426   0.01419
    D2       -3.13716   0.00033   0.00358   0.00305   0.00663  -3.13053
    D3       -3.13018  -0.00019   0.01218  -0.00579   0.00639  -3.12378
    D4        0.01592  -0.00028   0.00369  -0.00493  -0.00124   0.01468
    D5        2.78218  -0.00004  -0.04478   0.00219  -0.04259   2.73958
    D6       -1.27298  -0.00062  -0.03834  -0.00089  -0.03923  -1.31222
    D7        0.76577   0.00011  -0.04494  -0.00138  -0.04632   0.71945
    D8       -0.36394   0.00005  -0.03624   0.00132  -0.03492  -0.39886
    D9        1.86409  -0.00053  -0.02981  -0.00175  -0.03156   1.83252
   D10       -2.38035   0.00020  -0.03640  -0.00225  -0.03865  -2.41899
   D11        2.00135  -0.00016  -0.28401   0.00015  -0.28386   1.71749
   D12       -1.13707  -0.00021  -0.25291  -0.00545  -0.25837  -1.39544
   D13       -0.20838   0.00030  -0.29081   0.00306  -0.28775  -0.49613
   D14        2.93638   0.00025  -0.25970  -0.00254  -0.26225   2.67413
   D15       -2.28968   0.00031  -0.28701   0.00365  -0.28335  -2.57303
   D16        0.85508   0.00026  -0.25591  -0.00195  -0.25785   0.59723
   D17       -0.62586   0.00168   0.01195   0.00009   0.01205  -0.61381
   D18        2.49170   0.00280  -0.00000   0.00000  -0.00000   2.49170
   D19        1.56492  -0.00003   0.01631  -0.00023   0.01608   1.58100
   D20       -1.60070   0.00109   0.00436  -0.00032   0.00403  -1.59667
   D21       -2.63916   0.00012   0.01684  -0.00003   0.01681  -2.62235
   D22        0.47840   0.00124   0.00489  -0.00012   0.00476   0.48316
   D23       -3.13105  -0.00007   0.02889  -0.00490   0.02406  -3.10699
   D24        0.01701  -0.00012   0.03194  -0.00679   0.02521   0.04222
   D25        0.00734  -0.00002  -0.00238   0.00077  -0.00163   0.00571
   D26       -3.12779  -0.00007   0.00067  -0.00112  -0.00047  -3.12827
   D27        3.13088   0.00006  -0.02492   0.00509  -0.01977   3.11111
   D28       -0.01426   0.00011  -0.02446   0.00323  -0.02119  -0.03546
   D29       -0.00765   0.00001   0.00519  -0.00029   0.00489  -0.00276
   D30        3.13038   0.00006   0.00565  -0.00216   0.00347   3.13386
   D31        3.12761   0.00052  -0.00672   0.00046  -0.00625   3.12136
   D32       -0.00617   0.00058  -0.00364   0.00134  -0.00230  -0.00847
   D33        0.00877  -0.00052   0.00475   0.00053   0.00528   0.01405
   D34       -3.12502  -0.00046   0.00784   0.00141   0.00923  -3.11579
   D35       -3.12035  -0.00059   0.00747  -0.00154   0.00594  -3.11441
   D36        0.06346  -0.00065   0.00617  -0.00246   0.00371   0.06717
   D37       -0.00233   0.00051  -0.00411  -0.00163  -0.00574  -0.00807
   D38       -3.10171   0.00045  -0.00541  -0.00255  -0.00797  -3.10968
   D39       -0.00165  -0.00000  -0.00186  -0.00082  -0.00266  -0.00431
   D40        3.14151  -0.00000   0.00137  -0.00092   0.00045  -3.14122
   D41        3.13353   0.00005  -0.00489   0.00105  -0.00382   3.12971
   D42       -0.00650   0.00005  -0.00167   0.00095  -0.00070  -0.00720
   D43       -0.00383   0.00003   0.00333   0.00039   0.00372  -0.00011
   D44       -3.14140   0.00002   0.00493   0.00027   0.00519  -3.13620
   D45        3.13619   0.00003   0.00010   0.00049   0.00059   3.13678
   D46       -0.00138   0.00002   0.00169   0.00037   0.00207   0.00068
   D47        0.00353  -0.00003  -0.00055   0.00009  -0.00047   0.00306
   D48       -3.13223  -0.00004  -0.00105  -0.00027  -0.00131  -3.13355
   D49        3.14110  -0.00002  -0.00214   0.00020  -0.00194   3.13916
   D50        0.00534  -0.00003  -0.00264  -0.00015  -0.00279   0.00255
   D51        0.00224   0.00001  -0.00373  -0.00013  -0.00386  -0.00162
   D52       -3.13578  -0.00003  -0.00419   0.00174  -0.00243  -3.13821
   D53        3.13802   0.00002  -0.00323   0.00022  -0.00302   3.13500
   D54        0.00000  -0.00003  -0.00369   0.00209  -0.00159  -0.00159
   D55       -0.01197   0.00022  -0.00278   0.00080  -0.00198  -0.01394
   D56        3.13490   0.00017  -0.00033   0.00121   0.00089   3.13580
   D57        3.12173   0.00016  -0.00585  -0.00009  -0.00595   3.11578
   D58       -0.01459   0.00011  -0.00340   0.00033  -0.00307  -0.01766
   D59        0.00848   0.00012  -0.00001  -0.00106  -0.00107   0.00741
   D60       -3.13054  -0.00006   0.00022  -0.00093  -0.00072  -3.13125
   D61       -3.13841   0.00016  -0.00249  -0.00148  -0.00396   3.14081
   D62        0.00576  -0.00002  -0.00226  -0.00135  -0.00361   0.00215
   D63       -0.00221  -0.00013   0.00063  -0.00001   0.00062  -0.00159
   D64        3.14127  -0.00022   0.00116  -0.00006   0.00110  -3.14081
   D65        3.13683   0.00004   0.00041  -0.00014   0.00027   3.13710
   D66       -0.00287  -0.00004   0.00094  -0.00019   0.00075  -0.00212
   D67       -0.00084  -0.00019   0.00150   0.00139   0.00290   0.00205
   D68        3.10036  -0.00016   0.00267   0.00233   0.00500   3.10536
   D69        3.13886  -0.00011   0.00097   0.00145   0.00242   3.14127
   D70       -0.04313  -0.00007   0.00214   0.00239   0.00452  -0.03861
         Item               Value     Threshold  Converged?
 Maximum Force            0.000788     0.002500     YES
 RMS     Force            0.000182     0.001667     YES
 Maximum Displacement     0.850381     0.010000     NO 
 RMS     Displacement     0.190646     0.006667     NO 
 Predicted change in Energy=-3.908124D-04
 GradGradGradGradGradGradGradGradGradGradGradGradGradGradGradGradGradGrad

                          Input orientation:                          
 ---------------------------------------------------------------------
 Center     Atomic      Atomic             Coordinates (Angstroms)
 Number     Number       Type             X           Y           Z
 ---------------------------------------------------------------------
      1          6           0        1.775119    0.177732    1.633668
      2          7           0        0.510992   -0.225236    1.399798
      3          8           0        2.381463    0.974681    0.937344
      4          6           0       -0.241646    0.265594    0.250370
      5          6           0       -1.348795   -0.713864   -0.103787
      6          6           0       -0.723068    1.694525    0.449910
      7          6           0       -2.667535   -0.531122    0.307976
      8          6           0       -3.639661   -1.479167   -0.007509
      9          6           0       -3.301787   -2.612010   -0.739987
     10          6           0       -1.985419   -2.797566   -1.159084
     11          6           0       -1.016593   -1.853395   -0.840861
     12          6           0       -1.110099    2.128527    1.720677
     13          6           0       -1.532673    3.431728    1.947862
     14          6           0       -1.560536    4.341854    0.896406
     15          6           0       -1.173731    3.938925   -0.376708
     16          6           0       -0.759454    2.626451   -0.587833
     17          1           0        2.222352   -0.287042    2.523338
     18          1           0        0.080868   -0.882830    2.034711
     19          1           0        0.471079    0.273759   -0.576417
     20          1           0       -2.945278    0.353696    0.870163
     21          1           0       -4.662630   -1.326915    0.317496
     22          1           0       -4.060184   -3.345657   -0.988628
     23          1           0       -1.715875   -3.674383   -1.736806
     24          1           0        0.008517   -1.995761   -1.169745
     25          1           0       -1.066102    1.426657    2.546728
     26          1           0       -1.831584    3.736444    2.943905
     27          1           0       -1.878705    5.364904    1.059749
     28          1           0       -1.192915    4.643873   -1.198661
     29         53           0       -0.251820    2.085097   -2.581374
 ---------------------------------------------------------------------
                    Distance matrix (angstroms):
                    1          2          3          4          5
     1  C    0.000000
     2  N    1.347256   0.000000
     3  O    1.219691   2.269874   0.000000
     4  C    2.447157   1.458959   2.802756   0.000000
     5  C    3.684092   2.440969   4.224922   1.520047   0.000000
     6  C    3.153235   2.471978   3.223955   1.520996   2.549206
     7  C    4.690108   3.374711   5.306216   2.554019   1.393563
     8  C    5.895644   4.558593   6.570240   3.828472   2.417235
     9  C    6.260342   4.981230   6.926552   4.315770   2.796763
    10  C    5.549190   4.404182   6.139585   3.796083   2.420900
    11  C    4.247639   3.163063   4.765167   2.506281   1.397200
    12  C    3.483914   2.875952   3.759784   2.527159   3.385975
    13  C    4.650666   4.224964   4.730611   3.817412   4.629147
    14  C    5.386099   5.040133   5.184485   4.332751   5.158052
    15  C    5.184970   4.830580   4.811745   3.841273   4.664074
    16  C    4.165975   3.700922   3.862624   2.558194   3.426270
    17  H    1.098883   2.048149   2.032888   3.397510   4.453881
    18  H    2.038656   1.010223   3.153934   2.146338   2.577917
    19  H    2.567921   2.038631   2.536204   1.091614   2.123846
    20  H    4.784982   3.544217   5.363236   2.775163   2.153374
    21  H    6.740986   5.399207   7.436451   4.699541   3.396293
    22  H    7.303525   6.028039   7.991840   5.399767   3.880838
    23  H    6.195638   5.166608   6.749300   4.652487   3.400908
    24  H    3.962838   3.160663   4.346748   2.681983   2.149843
    25  H    3.235125   2.555665   3.831463   2.702047   3.418621
    26  H    5.233494   4.854569   5.422490   4.672241   5.415418
    27  H    6.370759   6.089003   6.118666   5.416459   6.211767
    28  H    6.064464   5.776115   5.549925   4.708920   5.470685
    29  I    5.051049   4.665752   4.533054   3.365927   3.895635
                    6          7          8          9         10
     6  C    0.000000
     7  C    2.958818   0.000000
     8  C    4.334520   1.394040   0.000000
     9  C    5.158671   2.414662   1.390689   0.000000
    10  C    4.935714   2.784657   2.408489   1.393879   0.000000
    11  C    3.786817   2.407040   2.777590   2.409934   1.389729
    12  C    1.397497   3.390437   4.732944   5.773305   5.772833
    13  C    2.432528   4.436363   5.690321   6.846974   6.975829
    14  C    2.812305   5.031659   6.246928   7.352956   7.441564
    15  C    2.433871   4.762517   5.964297   6.897488   6.830173
    16  C    1.395249   3.796514   5.048610   5.824781   5.590105
    17  H    4.111109   5.373862   6.495348   6.824286   6.129298
    18  H    3.130602   3.264817   4.285862   4.704398   4.258647
    19  H    2.120828   3.358703   4.504952   4.752782   3.975792
    20  H    2.629192   1.084481   2.147525   3.393390   3.869060
    21  H    4.966566   2.147971   1.084100   2.149797   3.392721
    22  H    6.213627   3.397390   2.150167   1.084079   2.152698
    23  H    5.881545   3.868705   3.392698   2.153463   1.084078
    24  H    4.095938   3.389702   3.863530   3.394491   2.149136
    25  H    2.141511   3.377794   4.646627   5.666711   5.694053
    26  H    3.408556   5.085180   6.259599   7.485681   7.716960
    27  H    3.896034   5.995878   7.147120   8.300324   8.459346
    28  H    3.411333   5.587937   6.700524   7.570043   7.483624
    29  I    3.092459   4.585698   5.550336   5.895406   5.372957
                   11         12         13         14         15
    11  C    0.000000
    12  C    4.735602   0.000000
    13  C    5.997986   1.388709   0.000000
    14  C    6.457173   2.404398   1.390922   0.000000
    15  C    5.813012   2.771392   2.406182   1.390248   0.000000
    16  C    4.494348   2.387488   2.770575   2.405682   1.392404
    17  H    4.925654   4.193384   5.316073   6.195468   6.148369
    18  H    3.227279   3.253505   4.607219   5.593502   5.535186
    19  H    2.609193   3.349168   4.512180   4.779756   4.022279
    20  H    3.393918   2.690962   3.554035   4.221801   4.188906
    21  H    3.861677   5.150677   5.924475   6.487917   6.354794
    22  H    3.392952   6.783069   7.806678   8.300567   7.859465
    23  H    2.146558   6.781955   8.006694   8.439075   7.752822
    24  H    1.085948   5.159030   6.446112   6.848085   6.103042
    25  H    4.715607   1.084858   2.143977   3.386207   3.856106
    26  H    6.799630   2.145280   1.083653   2.152264   3.391201
    27  H    7.513947   3.391418   2.155378   1.083764   2.143318
    28  H    6.509501   3.854394   3.389002   2.148411   1.083017
    29  I    4.373326   4.387045   4.895709   4.347487   3.024426
                   16         17         18         19         20
    16  C    0.000000
    17  H    5.201825   0.000000
    18  H    4.460822   2.275890   0.000000
    19  H    2.655089   3.604155   2.882352   0.000000
    20  H    3.474046   5.463326   3.470263   3.710860   0.000000
    21  H    5.628810   7.304112   5.064268   5.451257   2.465602
    22  H    6.835315   7.820440   5.688093   5.813987   4.287579
    23  H    6.475754   6.718076   5.024479   4.660161   4.953094
    24  H    4.721572   4.632456   3.392991   2.390967   4.290230
    25  H    3.370313   3.708267   2.628961   3.666897   2.737410
    26  H    3.854183   5.727104   5.081516   5.448405   4.121129
    27  H    3.386204   7.134792   6.620020   5.841086   5.126961
    28  H    2.151974   7.059125   6.528527   4.717410   5.075079
    29  I    2.127196   6.148711   5.497955   2.797030   4.708033
                   21         22         23         24         25
    21  H    0.000000
    22  H    2.478753   0.000000
    23  H    4.291168   2.482664   0.000000
    24  H    4.947610   4.290612   2.472419   0.000000
    25  H    5.048430   6.651184   6.692644   5.165261   0.000000
    26  H    6.367924   8.401644   8.766003   7.291520   2.465528
    27  H    7.285714   9.210243   9.463401   7.919068   4.287332
    28  H    7.070217   8.491050   8.352034   6.747519   4.939078
    29  I    6.284943   6.821551   6.002363   4.325953   5.233930
                   26         27         28         29
    26  H    0.000000
    27  H    2.490813   0.000000
    28  H    4.288611   2.467916   0.000000
    29  I    5.979240   5.163494   3.056941   0.000000
 Symmetry turned off by external request.
 Stoichiometry    C14H12INO
 Framework group  C1[X(C14H12INO)]
 Deg. of freedom    81
 Full point group                 C1      NOp   1
 Rotational constants (GHZ):           0.3692738           0.2734556           0.2284570
 Basis read from rwf:  (5D, 7F)
 Pseudo-potential data read from rwf file.
   396 basis functions,   648 primitive gaussians,   412 cartesian basis functions
    59 alpha electrons       59 beta electrons
       nuclear repulsion energy      1091.9402833270 Hartrees.
 NAtoms=   29 NActive=   29 NUniq=   29 SFac= 1.00D+00 NAtFMM=   60 NAOKFM=F Big=F
 Integral buffers will be    131072 words long.
 Raffenetti 2 integral format.
 Two-electron integral symmetry is turned off.
 ------------------------------------------------------------------------------
 Polarizable Continuum Model (PCM)
 =================================
 Model                : PCM.
 Atomic radii         : UFF (Universal Force Field).
 Polarization charges : Total charges.
 Charge compensation  : None.
 Solution method      : On-the-fly selection.
 Cavity type          : Scaled VdW (van der Waals Surface) (Alpha=1.100).
 Cavity algorithm     : GePol (No added spheres)
                        Default sphere list used, NSphG=   29.
                        Lebedev-Laikov grids with approx.  5.0 points / Ang**2.
                        Smoothing algorithm: York/Karplus (Gamma=1.0000).
                        Polarization charges: spherical gaussians, with
                                              point-specific exponents (IZeta= 3).
                        Self-potential: point-specific (ISelfS= 7).
                        Self-field    : sphere-specific E.n sum rule (ISelfD= 2).
 1st derivatives      : Analytical E(r).r(x)/FMM algorithm (CHGder, D1EAlg=3).
                        Cavity 1st derivative terms included.
 Solvent              : DiMethylSulfoxide, Eps=  46.826000 Eps(inf)=   2.007889
 ------------------------------------------------------------------------------
 One-electron integrals computed using PRISM.
   1 Symmetry operations used in ECPInt.
 ECPInt:  NShTT=    9316 NPrTT=   38001 LenC2=    8735 LenP2D=   24026.
 LDataN:  DoStor=T MaxTD1= 5 Len=  102
 NBasis=   396 RedAO= T EigKep=  1.07D-06  NBF=   396
 NBsUse=   395 1.00D-06 EigRej=  8.28D-07 NBFU=   395
 Initial guess from the checkpoint file:  "/home/aikhl/works/aikhl/Gau-23748.chk"
 B after Tr=     0.029790   -0.059986    0.070676
         Rot=    0.999889    0.006771    0.012197    0.005287 Ang=   1.71 deg.
 ExpMin= 4.38D-02 ExpMax= 8.59D+03 ExpMxC= 1.30D+03 IAcc=3 IRadAn=         5 AccDes= 0.00D+00
 Harris functional with IExCor= 1009 and IRadAn=       5 diagonalized for initial guess.
 HarFok:  IExCor= 1009 AccDes= 0.00D+00 IRadAn=         5 IDoV= 1 UseB2=F ITyADJ=14
 ICtDFT=  3500011 ScaDFX=  1.000000  1.000000  1.000000  1.000000
 Defaulting to unpruned grid for atomic number  53.
 FoFCou: FMM=F IPFlag=           0 FMFlag=      100000 FMFlg1=           0
         NFxFlg=           0 DoJE=T BraDBF=F KetDBF=T FulRan=T
         wScrn=  0.000000 ICntrl=       500 IOpCl=  0 I1Cent=   200000004 NGrid=           0
         NMat0=    1 NMatS0=      1 NMatT0=    0 NMatD0=    1 NMtDS0=    0 NMtDT0=    0
 Symmetry not used in FoFCou.
 Requested convergence on RMS density matrix=1.00D-08 within 128 cycles.
 Requested convergence on MAX density matrix=1.00D-06.
 Requested convergence on             energy=1.00D-06.
 No special actions if energy rises.
 Inv3:  Mode=1 IEnd=    17236827.
 Iteration    1 A*A^-1 deviation from unit magnitude is 6.44D-15 for    499.
 Iteration    1 A*A^-1 deviation from orthogonality  is 3.49D-15 for   1549    981.
 Iteration    1 A^-1*A deviation from unit magnitude is 5.55D-15 for    499.
 Iteration    1 A^-1*A deviation from orthogonality  is 5.03D-15 for   1897   1875.
 Error on total polarization charges =  0.01903
 SCF Done:  E(RM062X) =  -681.931443389     A.U. after   17 cycles
            NFock= 17  Conv=0.15D-08     -V/T= 2.0162
   1 Symmetry operations used in ECPInt.
 ECPInt:  NShTT=    9316 NPrTT=   38001 LenC2=    8735 LenP2D=   24026.
 LDataN:  DoStor=T MaxTD1= 6 Len=  172
 D1PCM: PCM CHGder 1st derivatives, ID1Alg=3 FixD1E=F DoIter=F DoCFld=F I1PDM=0.
 Calling FoFJK, ICntrl=      2127 FMM=F ISym2X=0 I1Cent= 0 IOpClX= 0 NMat=1 NMatS=1 NMatT=0.
 -------------------------------------------------------------------
 Center     Atomic                   Forces (Hartrees/Bohr)
 Number     Number              X              Y              Z
 -------------------------------------------------------------------
      1        6          -0.000088257    0.000116684    0.000137064
      2        7          -0.002670991   -0.001294980    0.001349461
      3        8          -0.000045513   -0.000033499   -0.000061960
      4        6           0.002055037    0.001028510   -0.002268920
      5        6           0.000016997   -0.000000191    0.000060472
      6        6           0.004246005    0.001250051    0.001580577
      7        6          -0.000047476    0.000031798   -0.000016300
      8        6          -0.000061497    0.000017292   -0.000030415
      9        6          -0.000039240    0.000010252    0.000036359
     10        6           0.000042800    0.000030397    0.000028509
     11        6           0.000036144    0.000041260    0.000056140
     12        6           0.000064677    0.000053713    0.000061604
     13        6           0.000018709   -0.000076320    0.000017628
     14        6           0.000000262    0.000010089   -0.000094213
     15        6          -0.000016571    0.000083862    0.000039226
     16        6          -0.003520713   -0.001124845   -0.000785576
     17        1          -0.000006925   -0.000033816   -0.000026412
     18        1           0.000046659   -0.000076601   -0.000073690
     19        1          -0.000051901   -0.000014202   -0.000050269
     20        1          -0.000044971   -0.000062262   -0.000045209
     21        1          -0.000000126    0.000011107   -0.000004205
     22        1          -0.000003326    0.000000466    0.000005417
     23        1           0.000011987    0.000003240    0.000008757
     24        1           0.000048735    0.000000264    0.000061540
     25        1          -0.000000364    0.000000371    0.000010490
     26        1          -0.000003644    0.000007367   -0.000008429
     27        1           0.000003851    0.000000964    0.000002591
     28        1           0.000007364   -0.000005142   -0.000002886
     29       53           0.000002289    0.000024171    0.000012651
 -------------------------------------------------------------------
 Cartesian Forces:  Max     0.004246005 RMS     0.000813482

 GradGradGradGradGradGradGradGradGradGradGradGradGradGradGradGradGradGrad
 Berny optimization.
 Using GEDIIS/GDIIS optimizer.
 FormGI is forming the generalized inverse of G from B-inverse, IUseBI=4.
 Internal  Forces:  Max     0.003157997 RMS     0.000429064
 Search for a local minimum.
 Step number  10 out of a maximum of   80 on scan point     2 out of    18
 All quantities printed in internal units (Hartrees-Bohrs-Radians)
 Mixed Optimization -- En-DIIS/RFO-DIIS
 Swapping is turned off.
 Update second derivatives using D2CorX and points    1    2    3    4    5
                                                      6    7    9   10
 DE=  1.57D-04 DEPred=-3.91D-04 R=-4.03D-01
 Trust test=-4.03D-01 RLast= 6.77D-01 DXMaxT set to 2.26D-01
 ITU= -1  1 -1  1  1  0  1  1  1  0
     Eigenvalues ---    0.00002   0.00488   0.01316   0.01461   0.01732
     Eigenvalues ---    0.01933   0.02114   0.02167   0.02179   0.02183
     Eigenvalues ---    0.02187   0.02189   0.02194   0.02199   0.02202
     Eigenvalues ---    0.02206   0.02213   0.02215   0.02218   0.02279
     Eigenvalues ---    0.02352   0.02895   0.03878   0.05846   0.06805
     Eigenvalues ---    0.10737   0.12265   0.13487   0.15754   0.15990
     Eigenvalues ---    0.15999   0.16000   0.16000   0.16001   0.16003
     Eigenvalues ---    0.16015   0.16029   0.16114   0.16429   0.18733
     Eigenvalues ---    0.21152   0.21949   0.21997   0.22034   0.22112
     Eigenvalues ---    0.22490   0.22767   0.23581   0.24411   0.25384
     Eigenvalues ---    0.30384   0.32051   0.32693   0.33854   0.34081
     Eigenvalues ---    0.35249   0.35500   0.35502   0.35505   0.35514
     Eigenvalues ---    0.35545   0.35554   0.35589   0.35633   0.39559
     Eigenvalues ---    0.42289   0.42548   0.43246   0.45486   0.45811
     Eigenvalues ---    0.46083   0.46694   0.46781   0.46857   0.47185
     Eigenvalues ---    0.47225   0.48777   0.55084   0.65417   0.96004
     Eigenvalues --- 1000.000001000.000001000.000001000.000001000.00000
     Eigenvalues --- 1000.000001000.000001000.000001000.000001000.00000
     Eigenvalues --- 1000.000001000.000001000.000001000.000001000.00000
     Eigenvalues --- 1000.000001000.000001000.000001000.000001000.00000
     Eigenvalues --- 1000.000001000.000001000.000001000.000001000.00000
     Eigenvalues --- 1000.000001000.000001000.000001000.000001000.00000
     Eigenvalues --- 1000.000001000.000001000.000001000.000001000.00000
     Eigenvalues --- 1000.000001000.000001000.000001000.000001000.00000
     Eigenvalues --- 1000.000001000.000001000.000001000.000001000.00000
     Eigenvalues --- 1000.000001000.000001000.000001000.000001000.00000
     Eigenvalues --- 1000.000001000.000001000.000001000.000001000.00000
     Eigenvalues --- 1000.000001000.000001000.000001000.000001000.00000
     Eigenvalues --- 1000.000001000.000001000.000001000.000001000.00000
     Eigenvalues --- 1000.000001000.000001000.00000
 Eigenvalue     1 is   2.24D-05 Eigenvector:
                          D13       D11       D15       D14       D12
   1                    0.42295   0.42159   0.41528   0.39168   0.39032
                          D16       D7        D10       D6        D5
   1                    0.38401   0.05054   0.04491   0.04237   0.04170
 En-DIIS/RFO-DIIS/Sim-DIIS IScMMF=       -3 using points:    10    9    8    7    6    5    4    3    2
 RFO step:  Lambda=-2.38227278D-04.
 DIIS inversion failure, remove point   9.
 DIIS inversion failure, remove point   8.
 DIIS inversion failure, remove point   7.
 RFO-DIIS uses    6 points instead of    9
 EnCoef did   100 forward-backward iterations
 EnCoef did   100 forward-backward iterations
 EnCoef did   100 forward-backward iterations
 EnCoef did   100 forward-backward iterations
 DidBck=T Rises=T En-DIIS coefs:    0.39079    0.00000    0.00000    0.00000    0.00000
                  En-DIIS coefs:    0.60921    0.00000    0.00000    0.00000
 Iteration  1 RMS(Cart)=  0.13827122 RMS(Int)=  0.02997935
 Iteration  2 RMS(Cart)=  0.10311313 RMS(Int)=  0.00345318
 Iteration  3 RMS(Cart)=  0.00580280 RMS(Int)=  0.00003217
 Iteration  4 RMS(Cart)=  0.00001528 RMS(Int)=  0.00003086
 Iteration  5 RMS(Cart)=  0.00000000 RMS(Int)=  0.00003086
 Iteration  1 RMS(Cart)=  0.00000037 RMS(Int)=  0.00000014
 Variable       Old X    -DE/DX   Delta X   Delta X   Delta X     New X
                                 (Linear)    (Quad)   (Total)
    R1        2.54594  -0.00011   0.00026  -0.00064  -0.00037   2.54557
    R2        2.30488  -0.00001  -0.00007   0.00011   0.00004   2.30492
    R3        2.07659  -0.00001   0.00014  -0.00022  -0.00009   2.07650
    R4        2.75703   0.00006  -0.00035   0.00101   0.00066   2.75769
    R5        1.90905  -0.00002  -0.00012   0.00004  -0.00009   1.90896
    R6        2.87247  -0.00007   0.00160   0.00351   0.00511   2.87758
    R7        2.87427   0.00007  -0.00212  -0.00223  -0.00435   2.86991
    R8        2.06285   0.00000  -0.00047   0.00191   0.00144   2.06429
    R9        2.63345   0.00010  -0.00034  -0.00201  -0.00234   2.63112
   R10        2.64033  -0.00013  -0.00003   0.00191   0.00189   2.64221
   R11        2.64089   0.00004   0.00013   0.00087   0.00100   2.64189
   R12        2.63664  -0.00002  -0.00120  -0.00069  -0.00189   2.63475
   R13        2.63435   0.00001   0.00006   0.00196   0.00202   2.63637
   R14        2.04937  -0.00006   0.00012  -0.00072  -0.00060   2.04877
   R15        2.62802  -0.00002  -0.00002  -0.00191  -0.00195   2.62607
   R16        2.04865  -0.00000  -0.00001   0.00003   0.00002   2.04867
   R17        2.63405   0.00006   0.00020   0.00174   0.00193   2.63598
   R18        2.04861   0.00000  -0.00000  -0.00003  -0.00003   2.04858
   R19        2.62621  -0.00003  -0.00026  -0.00167  -0.00193   2.62428
   R20        2.04861  -0.00000   0.00001   0.00004   0.00005   2.04866
   R21        2.05215   0.00003   0.00020   0.00027   0.00048   2.05262
   R22        2.62428  -0.00004  -0.00003  -0.00120  -0.00124   2.62304
   R23        2.05008   0.00001   0.00005  -0.00016  -0.00011   2.04997
   R24        2.62846   0.00005   0.00040   0.00112   0.00152   2.62998
   R25        2.04781  -0.00000  -0.00003   0.00000  -0.00003   2.04777
   R26        2.62719  -0.00006  -0.00006  -0.00138  -0.00145   2.62574
   R27        2.04802   0.00000   0.00002   0.00008   0.00010   2.04812
   R28        2.63126   0.00005   0.00015   0.00141   0.00156   2.63282
   R29        2.04661  -0.00000   0.00002  -0.00002  -0.00001   2.04660
   R30        4.01982  -0.00002  -0.00084   0.00007  -0.00077   4.01905
    A1        2.16855  -0.00010  -0.00103  -0.00040  -0.00143   2.16712
    A2        1.97786   0.00003   0.00097  -0.00036   0.00061   1.97846
    A3        2.13677   0.00007   0.00005   0.00072   0.00077   2.13755
    A4        2.11786  -0.00009   0.00056  -0.00029   0.00026   2.11812
    A5        2.07727   0.00005   0.00062   0.00116   0.00178   2.07905
    A6        2.08805   0.00005  -0.00117  -0.00086  -0.00204   2.08602
    A7        1.92040  -0.00159  -0.00278  -0.00236  -0.00514   1.91526
    A8        1.95626   0.00045   0.00064  -0.00034   0.00031   1.95657
    A9        1.83631   0.00120   0.00080  -0.00039   0.00039   1.83670
   A10        1.98819   0.00005   0.00041   0.00237   0.00277   1.99097
   A11        1.87959  -0.00008  -0.00145  -0.00310  -0.00456   1.87503
   A12        1.87443   0.00011   0.00248   0.00365   0.00613   1.88056
   A13        2.13639   0.00027   0.00182   0.00876   0.01045   2.14685
   A14        2.06606  -0.00029  -0.00185  -0.00829  -0.01027   2.05579
   A15        2.08039   0.00002   0.00002   0.00020   0.00016   2.08055
   A16        2.09291  -0.00010  -0.00057  -0.00620  -0.00681   2.08609
   A17        2.13907   0.00013  -0.00011   0.00636   0.00621   2.14528
   A18        2.05067   0.00000   0.00079   0.00021   0.00097   2.05164
   A19        2.09885  -0.00000  -0.00000  -0.00048  -0.00045   2.09840
   A20        2.09730   0.00006   0.00018   0.00159   0.00175   2.09906
   A21        2.08700  -0.00006  -0.00017  -0.00111  -0.00130   2.08571
   A22        2.09873  -0.00003   0.00006   0.00081   0.00087   2.09961
   A23        2.08825   0.00001  -0.00021  -0.00104  -0.00125   2.08699
   A24        2.09619   0.00002   0.00015   0.00025   0.00039   2.09658
   A25        2.09007  -0.00000  -0.00016  -0.00078  -0.00095   2.08911
   A26        2.09683  -0.00000   0.00011   0.00053   0.00064   2.09747
   A27        2.09627   0.00000   0.00006   0.00026   0.00032   2.09659
   A28        2.09333   0.00002   0.00001   0.00048   0.00049   2.09382
   A29        2.09753   0.00000   0.00020  -0.00008   0.00012   2.09766
   A30        2.09231  -0.00003  -0.00022  -0.00040  -0.00062   2.09169
   A31        2.10499  -0.00001   0.00006  -0.00023  -0.00014   2.10484
   A32        2.08418  -0.00004  -0.00013  -0.00037  -0.00052   2.08366
   A33        2.09400   0.00005   0.00007   0.00062   0.00068   2.09468
   A34        2.12288  -0.00001  -0.00054  -0.00017  -0.00070   2.12218
   A35        2.07172   0.00001   0.00023  -0.00127  -0.00105   2.07067
   A36        2.08852   0.00000   0.00031   0.00150   0.00180   2.09032
   A37        2.09033   0.00001  -0.00017   0.00014  -0.00003   2.09030
   A38        2.09230  -0.00000   0.00008   0.00070   0.00079   2.09308
   A39        2.10053  -0.00001   0.00008  -0.00082  -0.00074   2.09979
   A40        2.09097   0.00000   0.00031   0.00014   0.00045   2.09142
   A41        2.10554  -0.00001  -0.00005  -0.00043  -0.00048   2.10507
   A42        2.08666   0.00001  -0.00026   0.00029   0.00003   2.08670
   A43        2.08842  -0.00001  -0.00035  -0.00011  -0.00046   2.08796
   A44        2.09604   0.00001   0.00008   0.00043   0.00052   2.09656
   A45        2.09872  -0.00000   0.00027  -0.00032  -0.00005   2.09867
   A46        2.12301   0.00000  -0.00003  -0.00017  -0.00019   2.12282
   A47        2.11862   0.00005  -0.00122   0.00089  -0.00033   2.11829
   A48        2.04091  -0.00005   0.00127  -0.00087   0.00040   2.04131
    D1        0.01419  -0.00004   0.00359  -0.01390  -0.01031   0.00388
    D2       -3.13053  -0.00004   0.00472  -0.01077  -0.00605  -3.13658
    D3       -3.12378   0.00004  -0.00196  -0.00051  -0.00248  -3.12626
    D4        0.01468   0.00004  -0.00084   0.00262   0.00178   0.01646
    D5        2.73958   0.00027   0.00520   0.03226   0.03745   2.77704
    D6       -1.31222  -0.00058   0.00403   0.03326   0.03729  -1.27493
    D7        0.71945   0.00049   0.00778   0.03721   0.04499   0.76444
    D8       -0.39886   0.00028   0.00406   0.02910   0.03317  -0.36569
    D9        1.83252  -0.00058   0.00290   0.03011   0.03301   1.86553
   D10       -2.41899   0.00049   0.00665   0.03405   0.04070  -2.37829
   D11        1.71749  -0.00031   0.04154   0.31349   0.35502   2.07251
   D12       -1.39544  -0.00030   0.04228   0.28592   0.32819  -1.06725
   D13       -0.49613   0.00036   0.04265   0.31403   0.35667  -0.13945
   D14        2.67413   0.00038   0.04339   0.28646   0.32985   3.00398
   D15       -2.57303   0.00025   0.04029   0.31013   0.35043  -2.22260
   D16        0.59723   0.00026   0.04103   0.28256   0.32360   0.92083
   D17       -0.61381   0.00202  -0.00375  -0.01213  -0.01587  -0.62969
   D18        2.49170   0.00316   0.00000   0.00000   0.00000   2.49170
   D19        1.58100   0.00026  -0.00667  -0.01370  -0.02037   1.56064
   D20       -1.59667   0.00140  -0.00292  -0.00156  -0.00449  -1.60116
   D21       -2.62235   0.00026  -0.00653  -0.01365  -0.02018  -2.64253
   D22        0.48316   0.00140  -0.00279  -0.00151  -0.00430   0.47886
   D23       -3.10699  -0.00000   0.00214  -0.02760  -0.02560  -3.13259
   D24        0.04222   0.00002   0.00220  -0.02835  -0.02626   0.01596
   D25        0.00571  -0.00002   0.00136   0.00005   0.00143   0.00714
   D26       -3.12827   0.00001   0.00142  -0.00069   0.00077  -3.12750
   D27        3.11111  -0.00001  -0.00272   0.02272   0.01985   3.13097
   D28       -0.03546   0.00003  -0.00011   0.02551   0.02527  -0.01019
   D29       -0.00276  -0.00001  -0.00204  -0.00409  -0.00610  -0.00886
   D30        3.13386   0.00003   0.00058  -0.00130  -0.00069   3.13317
   D31        3.12136   0.00059   0.00067   0.00656   0.00717   3.12853
   D32       -0.00847   0.00065   0.00121   0.00082   0.00199  -0.00649
   D33        0.01405  -0.00050  -0.00288  -0.00510  -0.00798   0.00607
   D34       -3.11579  -0.00044  -0.00234  -0.01084  -0.01316  -3.12895
   D35       -3.11441  -0.00061   0.00105  -0.00670  -0.00570  -3.12012
   D36        0.06717  -0.00068   0.00020  -0.00240  -0.00224   0.06492
   D37       -0.00807   0.00050   0.00469   0.00502   0.00972   0.00165
   D38       -3.10968   0.00044   0.00384   0.00933   0.01318  -3.09650
   D39       -0.00431   0.00003   0.00008   0.00391   0.00396  -0.00035
   D40       -3.14122   0.00001  -0.00014   0.00025   0.00012  -3.14111
   D41        3.12971   0.00001   0.00002   0.00466   0.00463   3.13434
   D42       -0.00720  -0.00001  -0.00019   0.00100   0.00078  -0.00642
   D43       -0.00011  -0.00002  -0.00088  -0.00385  -0.00471  -0.00482
   D44       -3.13620  -0.00002  -0.00043  -0.00578  -0.00620   3.14078
   D45        3.13678  -0.00000  -0.00066  -0.00018  -0.00084   3.13593
   D46        0.00068  -0.00000  -0.00021  -0.00211  -0.00234  -0.00165
   D47        0.00306  -0.00001   0.00021  -0.00017   0.00006   0.00312
   D48       -3.13355  -0.00001   0.00033   0.00054   0.00085  -3.13270
   D49        3.13916  -0.00001  -0.00023   0.00177   0.00155   3.14070
   D50        0.00255  -0.00001  -0.00012   0.00247   0.00234   0.00489
   D51       -0.00162   0.00002   0.00125   0.00416   0.00538   0.00376
   D52       -3.13821  -0.00002  -0.00137   0.00136  -0.00007  -3.13828
   D53        3.13500   0.00002   0.00114   0.00346   0.00460   3.13960
   D54       -0.00159  -0.00002  -0.00148   0.00066  -0.00085  -0.00244
   D55       -0.01394   0.00020  -0.00010   0.00213   0.00202  -0.01192
   D56        3.13580   0.00013  -0.00001  -0.00118  -0.00119   3.13460
   D57        3.11578   0.00014  -0.00064   0.00790   0.00725   3.12303
   D58       -0.01766   0.00007  -0.00056   0.00460   0.00403  -0.01363
   D59        0.00741   0.00010   0.00139   0.00112   0.00252   0.00992
   D60       -3.13125  -0.00003   0.00166  -0.00004   0.00162  -3.12963
   D61        3.14081   0.00017   0.00131   0.00445   0.00575  -3.13662
   D62        0.00215   0.00004   0.00157   0.00329   0.00486   0.00701
   D63       -0.00159  -0.00010   0.00037  -0.00119  -0.00082  -0.00241
   D64       -3.14081  -0.00017  -0.00002  -0.00202  -0.00205   3.14032
   D65        3.13710   0.00004   0.00011  -0.00005   0.00007   3.13717
   D66       -0.00212  -0.00004  -0.00028  -0.00088  -0.00116  -0.00328
   D67        0.00205  -0.00022  -0.00352  -0.00197  -0.00549  -0.00344
   D68        3.10536  -0.00015  -0.00275  -0.00605  -0.00882   3.09654
   D69        3.14127  -0.00014  -0.00312  -0.00113  -0.00426   3.13701
   D70       -0.03861  -0.00007  -0.00236  -0.00522  -0.00759  -0.04620
         Item               Value     Threshold  Converged?
 Maximum Force            0.000286     0.002500     YES
 RMS     Force            0.000056     0.001667     YES
 Maximum Displacement     1.079791     0.010000     NO 
 RMS     Displacement     0.237754     0.006667     NO 
 Predicted change in Energy=-2.299179D-04
 GradGradGradGradGradGradGradGradGradGradGradGradGradGradGradGradGradGrad

                          Input orientation:                          
 ---------------------------------------------------------------------
 Center     Atomic      Atomic             Coordinates (Angstroms)
 Number     Number       Type             X           Y           Z
 ---------------------------------------------------------------------
      1          6           0        1.834311    0.207543    1.484173
      2          7           0        0.577610   -0.232897    1.281004
      3          8           0        2.382986    1.053564    0.797950
      4          6           0       -0.240780    0.283422    0.188654
      5          6           0       -1.356086   -0.703413   -0.129173
      6          6           0       -0.723121    1.698544    0.455499
      7          6           0       -2.706517   -0.384284   -0.014861
      8          6           0       -3.681058   -1.337592   -0.311163
      9          6           0       -3.312298   -2.612573   -0.722968
     10          6           0       -1.960787   -2.935457   -0.845067
     11          6           0       -0.991368   -1.985315   -0.551860
     12          6           0       -1.061006    2.077093    1.758195
     13          6           0       -1.491886    3.363206    2.053072
     14          6           0       -1.580605    4.311775    1.038555
     15          6           0       -1.248884    3.962836   -0.264850
     16          6           0       -0.826905    2.664782   -0.544272
     17          1           0        2.335099   -0.280047    2.332058
     18          1           0        0.196461   -0.934411    1.899926
     19          1           0        0.424026    0.315984   -0.677522
     20          1           0       -3.008755    0.608542    0.298763
     21          1           0       -4.729475   -1.077554   -0.218966
     22          1           0       -4.071207   -3.352032   -0.951974
     23          1           0       -1.664294   -3.925121   -1.173608
     24          1           0        0.061234   -2.234923   -0.649631
     25          1           0       -0.975313    1.342571    2.551873
     26          1           0       -1.753081    3.625634    3.071490
     27          1           0       -1.904781    5.323008    1.255306
     28          1           0       -1.317316    4.696878   -1.058207
     29         53           0       -0.421906    2.199737   -2.579694
 ---------------------------------------------------------------------
                    Distance matrix (angstroms):
                    1          2          3          4          5
     1  C    0.000000
     2  N    1.347057   0.000000
     3  O    1.219712   2.268856   0.000000
     4  C    2.447474   1.459307   2.801519   0.000000
     5  C    3.689358   2.439091   4.234051   1.522749   0.000000
     6  C    3.133961   2.470592   3.190795   1.518693   2.551839
     7  C    4.818348   3.533790   5.350804   2.562637   1.392327
     8  C    6.002497   4.678846   6.612140   3.835755   2.416775
     9  C    6.269937   4.980978   6.941903   4.318804   2.797186
    10  C    5.450374   4.274045   6.122104   3.793176   2.420783
    11  C    4.115643   2.981954   4.737408   2.501781   1.398198
    12  C    3.457335   2.872077   3.718973   2.520612   3.373491
    13  C    4.620113   4.220292   4.682351   3.811350   4.617144
    14  C    5.357700   5.036935   5.136524   4.329560   5.154232
    15  C    5.164049   4.830105   4.773247   3.841878   4.669451
    16  C    4.151468   3.701464   3.834186   2.559609   3.434687
    17  H    1.098836   2.048342   2.033298   3.398063   4.456652
    18  H    2.039475   1.010178   3.153931   2.145401   2.565347
    19  H    2.583329   2.039775   2.560970   1.092378   2.123360
    20  H    5.002128   3.812457   5.433056   2.789178   2.153060
    21  H    6.901843   5.579292   7.494190   4.708162   3.395261
    22  H    7.313039   6.027163   8.008004   5.402752   3.881246
    23  H    6.031828   4.968276   6.712289   4.646933   3.400771
    24  H    3.696291   2.828799   4.277871   2.671328   2.150627
    25  H    3.212828   2.551231   3.799729   2.691865   3.393972
    26  H    5.203105   4.850384   5.375088   4.665638   5.398379
    27  H    6.340440   6.085311   6.068135   5.413324   6.207705
    28  H    6.045707   5.776273   5.514643   4.710858   5.479758
    29  I    5.057111   4.671374   4.537578   3.371768   3.912291
                    6          7          8          9         10
     6  C    0.000000
     7  C    2.914321   0.000000
     8  C    4.307584   1.395107   0.000000
     9  C    5.165109   2.415297   1.389657   0.000000
    10  C    4.969633   2.784572   2.407813   1.394900   0.000000
    11  C    3.828517   2.406949   2.777034   2.410280   1.388709
    12  C    1.398027   3.451059   4.775666   5.763458   5.719461
    13  C    2.431942   4.449197   5.699086   6.835952   6.949261
    14  C    2.811443   4.942705   6.176487   7.351756   7.497662
    15  C    2.433587   4.591801   5.831993   6.906776   6.959159
    16  C    1.394249   3.620776   4.921334   5.836060   5.721787
    17  H    4.097439   5.562085   6.655762   6.831322   5.966570
    18  H    3.140772   3.520842   4.481811   4.691182   4.024039
    19  H    2.123948   3.275637   4.440749   4.747487   4.035750
    20  H    2.537083   1.084163   2.147426   3.392883   3.868657
    21  H    4.920619   2.148172   1.084111   2.149114   3.392557
    22  H    6.220850   3.398248   2.149610   1.084060   2.153797
    23  H    5.930042   3.868650   3.392117   2.154478   1.084104
    24  H    4.160371   3.389431   3.863226   3.395396   2.148839
    25  H    2.141284   3.545027   4.764589   5.641742   5.550845
    26  H    3.408505   5.149179   6.308173   7.466211   7.643983
    27  H    3.895222   5.901634   7.069129   8.298682   8.521558
    28  H    3.410921   5.369977   6.523816   7.584221   7.662377
    29  I    3.091007   4.298253   5.317988   5.912709   5.634475
                   11         12         13         14         15
    11  C    0.000000
    12  C    4.673795   0.000000
    13  C    5.970165   1.388055   0.000000
    14  C    6.521500   2.404510   1.391726   0.000000
    15  C    5.960636   2.772009   2.406526   1.389482   0.000000
    16  C    4.653011   2.387788   2.770594   2.405408   1.393229
    17  H    4.721261   4.173602   5.291213   6.171768   6.131143
    18  H    2.920033   3.266568   4.619900   5.605568   5.546016
    19  H    2.704646   3.352542   4.518011   4.788508   4.033417
    20  H    3.394334   2.842589   3.600926   4.037430   3.829633
    21  H    3.861126   5.226722   5.946805   6.367229   6.125532
    22  H    3.393143   6.773605   7.796000   8.300557   7.870510
[truncated: 5,254,739 more chars]
