# Supplementary material for: Rotational Barriers in N-Benzhydrylformamides: An NMR and DFT Study
Source: Molecules. 2023 Jan 5;28(2):535. doi: 10.3390/molecules28020535 (PMC9863877; doi:10.3390/molecules28020535)
Supplement: Supplementary file 1 [file molecules-28-00535-s001.zip › Supplementary_Materials/Quantum_chemistry_output_files/Gaussian_output_files/PES_scans/BHFA_oI_scan_Formyl.log]

 Entering Gaussian System, Link 0=g16
 Initial command:
 /home/aikhl/g16/l1.exe "/home/aikhl/works/aikhl/Gau-5758.inp" -scrdir="/home/aikhl/works/aikhl/"
 Entering Link 1 = /home/aikhl/g16/l1.exe PID=      5760.
  
 Copyright (c) 1988,1990,1992,1993,1995,1998,2003,2009,2016,
            Gaussian, Inc.  All Rights Reserved.
  
 This is part of the Gaussian(R) 16 program.  It is based on
 the Gaussian(R) 09 system (copyright 2009, Gaussian, Inc.),
 the Gaussian(R) 03 system (copyright 2003, Gaussian, Inc.),
 the Gaussian(R) 98 system (copyright 1998, Gaussian, Inc.),
 the Gaussian(R) 94 system (copyright 1995, Gaussian, Inc.),
 the Gaussian 92(TM) system (copyright 1992, Gaussian, Inc.),
 the Gaussian 90(TM) system (copyright 1990, Gaussian, Inc.),
 the Gaussian 88(TM) system (copyright 1988, Gaussian, Inc.),
 the Gaussian 86(TM) system (copyright 1986, Carnegie Mellon
 University), and the Gaussian 82(TM) system (copyright 1983,
 Carnegie Mellon University). Gaussian is a federally registered
 trademark of Gaussian, Inc.
  
 This software contains proprietary and confidential information,
 including trade secrets, belonging to Gaussian, Inc.
  
 This software is provided under written license and may be
 used, copied, transmitted, or stored only in accord with that
 written license.
  
 The following legend is applicable only to US Government
 contracts under FAR:
  
                    RESTRICTED RIGHTS LEGEND
  
 Use, reproduction and disclosure by the US Government is
 subject to restrictions as set forth in subparagraphs (a)
 and (c) of the Commercial Computer Software - Restricted
 Rights clause in FAR 52.227-19.
  
 Gaussian, Inc.
 340 Quinnipiac St., Bldg. 40, Wallingford CT 06492
  
  
 ---------------------------------------------------------------
 Warning -- This program may not be used in any manner that
 competes with the business of Gaussian, Inc. or will provide
 assistance to any competitor of Gaussian, Inc.  The licensee
 of this program is prohibited from giving any competitor of
 Gaussian, Inc. access to this program.  By using this program,
 the user acknowledges that Gaussian, Inc. is engaged in the
 business of creating and licensing software in the field of
 computational chemistry and represents and warrants to the
 licensee that it is not a competitor of Gaussian, Inc. and that
 it will not use this program in any manner prohibited above.
 ---------------------------------------------------------------
  

 Cite this work as:
 Gaussian 16, Revision A.03,
 M. J. Frisch, G. W. Trucks, H. B. Schlegel, G. E. Scuseria, 
 M. A. Robb, J. R. Cheeseman, G. Scalmani, V. Barone, 
 G. A. Petersson, H. Nakatsuji, X. Li, M. Caricato, A. V. Marenich, 
 J. Bloino, B. G. Janesko, R. Gomperts, B. Mennucci, H. P. Hratchian, 
 J. V. Ortiz, A. F. Izmaylov, J. L. Sonnenberg, D. Williams-Young, 
 F. Ding, F. Lipparini, F. Egidi, J. Goings, B. Peng, A. Petrone, 
 T. Henderson, D. Ranasinghe, V. G. Zakrzewski, J. Gao, N. Rega, 
 G. Zheng, W. Liang, M. Hada, M. Ehara, K. Toyota, R. Fukuda, 
 J. Hasegawa, M. Ishida, T. Nakajima, Y. Honda, O. Kitao, H. Nakai, 
 T. Vreven, K. Throssell, J. A. Montgomery, Jr., J. E. Peralta, 
 F. Ogliaro, M. J. Bearpark, J. J. Heyd, E. N. Brothers, K. N. Kudin, 
 V. N. Staroverov, T. A. Keith, R. Kobayashi, J. Normand, 
 K. Raghavachari, A. P. Rendell, J. C. Burant, S. S. Iyengar, 
 J. Tomasi, M. Cossi, J. M. Millam, M. Klene, C. Adamo, R. Cammi, 
 J. W. Ochterski, R. L. Martin, K. Morokuma, O. Farkas, 
 J. B. Foresman, and D. J. Fox, Gaussian, Inc., Wallingford CT, 2016.
 
 ******************************************
 Gaussian 16:  ES64L-G16RevA.03 25-Dec-2016
                16-Aug-2021 
 ******************************************
 %NProcShared=8
 Will use up to    8 processors via shared memory.
 %Mem=5GB
 ----------------------------------------------------------------------
 # opt=(ModRedundant,loose,MaxCycles=80) M062X/gen pseudo=read scrf=(so
 lvent=dimethylsulfoxide,IEFPCM) nosymm integral(grid=SuperFine)
 ----------------------------------------------------------------------
 1/6=80,7=-1,18=120,19=15,26=6,38=1/1,3;
 2/9=110,12=2,15=1,17=6,18=5,40=1/2;
 3/5=7,11=2,16=1,17=8,25=1,30=1,70=2201,71=1,72=21,74=-55,75=-7/1,2,3;
 4//1;
 5/5=2,38=5,53=21/2;
 6/7=2,8=2,9=2,10=2,28=1/1;
 7/30=1/1,2,3,16;
 1/6=80,7=-1,18=20,19=15,26=6/3(2);
 2/9=110,15=1/2;
 99//99;
 2/9=110,15=1/2;
 3/5=7,6=1,11=2,16=1,17=8,25=1,30=1,70=2205,71=1,72=21,74=-55,75=-7,82=7/1,2,3;
 4/5=5,16=3,69=1/1;
 5/5=2,38=5,53=21/2;
 7/30=1/1,2,3,16;
 1/6=80,7=-1,18=20,19=15,26=6/3(-5);
 2/9=110,15=1/2;
 6/7=2,8=2,9=2,10=2,19=2,28=1/1;
 99/9=1/99;
 --------------------
 BHFA_oI_scan_Formyl
 --------------------
 Symbolic Z-matrix:
 Charge =  0 Multiplicity = 1
 C                     1.73956   0.05974   1.80356 
 N                     0.47241  -0.26763   1.48201 
 O                     2.43007   0.83879   1.16874 
 C                    -0.18382   0.26937   0.2968 
 C                    -1.29399  -0.68512  -0.11915 
 C                    -0.67077   1.69939   0.49007 
 C                    -2.62419  -0.46578   0.23148 
 C                    -3.60756  -1.38245  -0.13727 
 C                    -3.26704  -2.5208   -0.86008 
 C                    -1.93668  -2.74526  -1.21153 
 C                    -0.95718  -1.8319   -0.8407 
 C                    -0.8419    2.23021   1.76944 
 C                    -1.31953   3.52149   1.96347 
 C                    -1.63538   4.31507   0.86744 
 C                    -1.47187   3.81138  -0.41916 
 C                    -0.99781   2.51549  -0.59578 
 H                     2.10354  -0.45016   2.70647 
 H                    -0.02748  -0.91916   2.06992 
 H                     0.57411   0.28065  -0.49175 
 H                    -2.90051   0.4252    0.7856 
 H                    -4.64043  -1.20173   0.13812 
 H                    -4.03343  -3.22987  -1.15182 
 H                    -1.66478  -3.62816  -1.77886 
 H                     0.07858  -2.00194  -1.11953 
 H                    -0.59417   1.61602   2.62753 
 H                    -1.44249   3.9042    2.96984 
 H                    -2.00516   5.32462   1.00376 
 H                    -1.71321   4.42582  -1.27776 
 I                    -0.78458   1.83201  -2.59815 
 
 The following ModRedundant input section has been read:
 D       3       1       2       4 S  17 20.000                                
 

 GradGradGradGradGradGradGradGradGradGradGradGradGradGradGradGradGradGrad
 Berny optimization.
 Initialization pass.
                           ----------------------------
                           !    Initial Parameters    !
                           ! (Angstroms and Degrees)  !
 --------------------------                            --------------------------
 ! Name  Definition              Value          Derivative Info.                !
 --------------------------------------------------------------------------------
 ! R1    R(1,2)                  1.3477         estimate D2E/DX2                !
 ! R2    R(1,3)                  1.2193         estimate D2E/DX2                !
 ! R3    R(1,17)                 1.099          estimate D2E/DX2                !
 ! R4    R(2,4)                  1.4573         estimate D2E/DX2                !
 ! R5    R(2,18)                 1.01           estimate D2E/DX2                !
 ! R6    R(4,5)                  1.522          estimate D2E/DX2                !
 ! R7    R(4,6)                  1.523          estimate D2E/DX2                !
 ! R8    R(4,19)                 1.0938         estimate D2E/DX2                !
 ! R9    R(5,7)                  1.393          estimate D2E/DX2                !
 ! R10   R(5,11)                 1.3961         estimate D2E/DX2                !
 ! R11   R(6,12)                 1.3956         estimate D2E/DX2                !
 ! R12   R(6,16)                 1.3972         estimate D2E/DX2                !
 ! R13   R(7,8)                  1.394          estimate D2E/DX2                !
 ! R14   R(7,20)                 1.085          estimate D2E/DX2                !
 ! R15   R(8,9)                  1.3908         estimate D2E/DX2                !
 ! R16   R(8,21)                 1.0841         estimate D2E/DX2                !
 ! R17   R(9,10)                 1.3942         estimate D2E/DX2                !
 ! R18   R(9,22)                 1.0841         estimate D2E/DX2                !
 ! R19   R(10,11)                1.3897         estimate D2E/DX2                !
 ! R20   R(10,23)                1.0841         estimate D2E/DX2                !
 ! R21   R(11,24)                1.086          estimate D2E/DX2                !
 ! R22   R(12,13)                1.3904         estimate D2E/DX2                !
 ! R23   R(12,25)                1.0839         estimate D2E/DX2                !
 ! R24   R(13,14)                1.3895         estimate D2E/DX2                !
 ! R25   R(13,26)                1.0837         estimate D2E/DX2                !
 ! R26   R(14,15)                1.3913         estimate D2E/DX2                !
 ! R27   R(14,27)                1.0838         estimate D2E/DX2                !
 ! R28   R(15,16)                1.3911         estimate D2E/DX2                !
 ! R29   R(15,28)                1.083          estimate D2E/DX2                !
 ! R30   R(16,29)                2.1265         estimate D2E/DX2                !
 ! A1    A(2,1,3)              124.2948         estimate D2E/DX2                !
 ! A2    A(2,1,17)             113.2496         estimate D2E/DX2                !
 ! A3    A(3,1,17)             122.4554         estimate D2E/DX2                !
 ! A4    A(1,2,4)              121.8659         estimate D2E/DX2                !
 ! A5    A(1,2,18)             118.8943         estimate D2E/DX2                !
 ! A6    A(4,2,18)             119.2265         estimate D2E/DX2                !
 ! A7    A(2,4,5)              108.6404         estimate D2E/DX2                !
 ! A8    A(2,4,6)              112.7536         estimate D2E/DX2                !
 ! A9    A(2,4,19)             106.1463         estimate D2E/DX2                !
 ! A10   A(5,4,6)              112.9734         estimate D2E/DX2                !
 ! A11   A(5,4,19)             108.3541         estimate D2E/DX2                !
 ! A12   A(6,4,19)             107.6596         estimate D2E/DX2                !
 ! A13   A(4,5,7)              121.9374         estimate D2E/DX2                !
 ! A14   A(4,5,11)             118.7103         estimate D2E/DX2                !
 ! A15   A(7,5,11)             119.3268         estimate D2E/DX2                !
 ! A16   A(4,6,12)             120.8411         estimate D2E/DX2                !
 ! A17   A(4,6,16)             121.6468         estimate D2E/DX2                !
 ! A18   A(12,6,16)            117.4887         estimate D2E/DX2                !
 ! A19   A(5,7,8)              120.2317         estimate D2E/DX2                !
 ! A20   A(5,7,20)             120.0683         estimate D2E/DX2                !
 ! A21   A(8,7,20)             119.6975         estimate D2E/DX2                !
 ! A22   A(7,8,9)              120.1977         estimate D2E/DX2                !
 ! A23   A(7,8,21)             119.6874         estimate D2E/DX2                !
 ! A24   A(9,8,21)             120.1143         estimate D2E/DX2                !
 ! A25   A(8,9,10)             119.7636         estimate D2E/DX2                !
 ! A26   A(8,9,22)             120.1411         estimate D2E/DX2                !
 ! A27   A(10,9,22)            120.0951         estimate D2E/DX2                !
 ! A28   A(9,10,11)            119.9663         estimate D2E/DX2                !
 ! A29   A(9,10,23)            120.1559         estimate D2E/DX2                !
 ! A30   A(11,10,23)           119.8768         estimate D2E/DX2                !
 ! A31   A(5,11,10)            120.5133         estimate D2E/DX2                !
 ! A32   A(5,11,24)            119.4315         estimate D2E/DX2                !
 ! A33   A(10,11,24)           120.0529         estimate D2E/DX2                !
 ! A34   A(6,12,13)            121.552          estimate D2E/DX2                !
 ! A35   A(6,12,25)            118.8261         estimate D2E/DX2                !
 ! A36   A(13,12,25)           119.6219         estimate D2E/DX2                !
 ! A37   A(12,13,14)           119.8948         estimate D2E/DX2                !
 ! A38   A(12,13,26)           119.7724         estimate D2E/DX2                !
 ! A39   A(14,13,26)           120.3327         estimate D2E/DX2                !
 ! A40   A(13,14,15)           119.7318         estimate D2E/DX2                !
 ! A41   A(13,14,27)           120.6876         estimate D2E/DX2                !
 ! A42   A(15,14,27)           119.5804         estimate D2E/DX2                !
 ! A43   A(14,15,16)           119.6488         estimate D2E/DX2                !
 ! A44   A(14,15,28)           120.1012         estimate D2E/DX2                !
 ! A45   A(16,15,28)           120.25           estimate D2E/DX2                !
 ! A46   A(6,16,15)            121.6831         estimate D2E/DX2                !
 ! A47   A(6,16,29)            121.3726         estimate D2E/DX2                !
 ! A48   A(15,16,29)           116.9438         estimate D2E/DX2                !
 ! D1    D(3,1,2,4)              1.7085         Scan                            !
 ! D2    D(3,1,2,18)          -179.627          estimate D2E/DX2                !
 ! D3    D(17,1,2,4)          -178.1654         estimate D2E/DX2                !
 ! D4    D(17,1,2,18)            0.4992         estimate D2E/DX2                !
 ! D5    D(1,2,4,5)            155.9064         estimate D2E/DX2                !
 ! D6    D(1,2,4,6)            -78.0678         estimate D2E/DX2                !
 ! D7    D(1,2,4,19)            39.5709         estimate D2E/DX2                !
 ! D8    D(18,2,4,5)           -22.7538         estimate D2E/DX2                !
 ! D9    D(18,2,4,6)           103.2719         estimate D2E/DX2                !
 ! D10   D(18,2,4,19)         -139.0894         estimate D2E/DX2                !
 ! D11   D(2,4,5,7)             98.1669         estimate D2E/DX2                !
 ! D12   D(2,4,5,11)           -79.985          estimate D2E/DX2                !
 ! D13   D(6,4,5,7)            -27.7311         estimate D2E/DX2                !
 ! D14   D(6,4,5,11)           154.117          estimate D2E/DX2                !
 ! D15   D(19,4,5,7)          -146.9272         estimate D2E/DX2                !
 ! D16   D(19,4,5,11)           34.9209         estimate D2E/DX2                !
 ! D17   D(2,4,6,12)           -19.0417         estimate D2E/DX2                !
 ! D18   D(2,4,6,16)           162.764          estimate D2E/DX2                !
 ! D19   D(5,4,6,12)           104.6179         estimate D2E/DX2                !
 ! D20   D(5,4,6,16)           -73.5764         estimate D2E/DX2                !
 ! D21   D(19,4,6,12)         -135.7853         estimate D2E/DX2                !
 ! D22   D(19,4,6,16)           46.0204         estimate D2E/DX2                !
 ! D23   D(4,5,7,8)           -178.238          estimate D2E/DX2                !
 ! D24   D(4,5,7,20)             2.3267         estimate D2E/DX2                !
 ! D25   D(11,5,7,8)            -0.0971         estimate D2E/DX2                !
 ! D26   D(11,5,7,20)         -179.5325         estimate D2E/DX2                !
 ! D27   D(4,5,11,10)          178.436          estimate D2E/DX2                !
 ! D28   D(4,5,11,24)           -2.1229         estimate D2E/DX2                !
 ! D29   D(7,5,11,10)            0.2349         estimate D2E/DX2                !
 ! D30   D(7,5,11,24)          179.676          estimate D2E/DX2                !
 ! D31   D(4,6,12,13)         -178.2576         estimate D2E/DX2                !
 ! D32   D(4,6,12,25)            1.7752         estimate D2E/DX2                !
 ! D33   D(16,6,12,13)           0.0096         estimate D2E/DX2                !
 ! D34   D(16,6,12,25)        -179.9576         estimate D2E/DX2                !
 ! D35   D(4,6,16,15)          178.4991         estimate D2E/DX2                !
 ! D36   D(4,6,16,29)           -1.7571         estimate D2E/DX2                !
 ! D37   D(12,6,16,15)           0.2467         estimate D2E/DX2                !
 ! D38   D(12,6,16,29)         179.9906         estimate D2E/DX2                !
 ! D39   D(5,7,8,9)             -0.1275         estimate D2E/DX2                !
 ! D40   D(5,7,8,21)          -179.8477         estimate D2E/DX2                !
 ! D41   D(20,7,8,9)           179.3099         estimate D2E/DX2                !
 ! D42   D(20,7,8,21)           -0.4103         estimate D2E/DX2                !
 ! D43   D(7,8,9,10)             0.2157         estimate D2E/DX2                !
 ! D44   D(7,8,9,22)          -179.61           estimate D2E/DX2                !
 ! D45   D(21,8,9,10)          179.9346         estimate D2E/DX2                !
 ! D46   D(21,8,9,22)            0.109          estimate D2E/DX2                !
 ! D47   D(8,9,10,11)           -0.0785         estimate D2E/DX2                !
 ! D48   D(8,9,10,23)         -179.7167         estimate D2E/DX2                !
 ! D49   D(22,9,10,11)         179.7472         estimate D2E/DX2                !
 ! D50   D(22,9,10,23)           0.1091         estimate D2E/DX2                !
 ! D51   D(9,10,11,5)           -0.1477         estimate D2E/DX2                !
 ! D52   D(9,10,11,24)        -179.5853         estimate D2E/DX2                !
 ! D53   D(23,10,11,5)         179.4915         estimate D2E/DX2                !
 ! D54   D(23,10,11,24)          0.0538         estimate D2E/DX2                !
 ! D55   D(6,12,13,14)          -0.1433         estimate D2E/DX2                !
 ! D56   D(6,12,13,26)         179.9231         estimate D2E/DX2                !
 ! D57   D(25,12,13,14)        179.8236         estimate D2E/DX2                !
 ! D58   D(25,12,13,26)         -0.1101         estimate D2E/DX2                !
 ! D59   D(12,13,14,15)          0.0242         estimate D2E/DX2                !
 ! D60   D(12,13,14,27)       -179.7741         estimate D2E/DX2                !
 ! D61   D(26,13,14,15)        179.9575         estimate D2E/DX2                !
 ! D62   D(26,13,14,27)          0.1592         estimate D2E/DX2                !
 ! D63   D(13,14,15,16)          0.225          estimate D2E/DX2                !
 ! D64   D(13,14,15,28)       -179.8049         estimate D2E/DX2                !
 ! D65   D(27,14,15,16)       -179.9745         estimate D2E/DX2                !
 ! D66   D(27,14,15,28)         -0.0043         estimate D2E/DX2                !
 ! D67   D(14,15,16,6)          -0.3669         estimate D2E/DX2                !
 ! D68   D(14,15,16,29)        179.8784         estimate D2E/DX2                !
 ! D69   D(28,15,16,6)         179.663          estimate D2E/DX2                !
 ! D70   D(28,15,16,29)         -0.0917         estimate D2E/DX2                !
 --------------------------------------------------------------------------------
 Trust Radius=3.00D-01 FncErr=5.00D-06 GrdErr=5.00D-06 EigMax=2.50D+02 EigMin=1.00D-04
 Number of optimizations in scan=  18
 Number of steps in this run=     80 maximum allowed number of steps=    174.
 GradGradGradGradGradGradGradGradGradGradGradGradGradGradGradGradGradGrad

                          Input orientation:                          
 ---------------------------------------------------------------------
 Center     Atomic      Atomic             Coordinates (Angstroms)
 Number     Number       Type             X           Y           Z
 ---------------------------------------------------------------------
      1          6           0        1.739557    0.059744    1.803564
      2          7           0        0.472408   -0.267634    1.482007
      3          8           0        2.430065    0.838787    1.168738
      4          6           0       -0.183818    0.269366    0.296796
      5          6           0       -1.293993   -0.685119   -0.119145
      6          6           0       -0.670774    1.699393    0.490068
      7          6           0       -2.624187   -0.465784    0.231480
      8          6           0       -3.607558   -1.382448   -0.137267
      9          6           0       -3.267040   -2.520796   -0.860078
     10          6           0       -1.936675   -2.745259   -1.211532
     11          6           0       -0.957177   -1.831895   -0.840700
     12          6           0       -0.841903    2.230206    1.769435
     13          6           0       -1.319530    3.521492    1.963469
     14          6           0       -1.635384    4.315066    0.867443
     15          6           0       -1.471868    3.811383   -0.419163
     16          6           0       -0.997812    2.515491   -0.595778
     17          1           0        2.103542   -0.450161    2.706465
     18          1           0       -0.027480   -0.919164    2.069923
     19          1           0        0.574114    0.280650   -0.491747
     20          1           0       -2.900510    0.425201    0.785599
     21          1           0       -4.640429   -1.201728    0.138120
     22          1           0       -4.033432   -3.229869   -1.151817
     23          1           0       -1.664778   -3.628160   -1.778858
     24          1           0        0.078576   -2.001936   -1.119530
     25          1           0       -0.594169    1.616016    2.627525
     26          1           0       -1.442494    3.904197    2.969839
     27          1           0       -2.005164    5.324623    1.003757
     28          1           0       -1.713205    4.425824   -1.277764
     29         53           0       -0.784582    1.832013   -2.598147
 ---------------------------------------------------------------------
                    Distance matrix (angstroms):
                    1          2          3          4          5
     1  C    0.000000
     2  N    1.347680   0.000000
     3  O    1.219309   2.270402   0.000000
     4  C    2.452277   1.457301   2.813700   0.000000
     5  C    3.667977   2.420362   4.224872   1.522017   0.000000
     6  C    3.197408   2.481935   3.288835   1.522977   2.538787
     7  C    4.667964   3.345442   5.303378   2.549532   1.393005
     8  C    5.868422   4.528905   6.564482   3.826081   2.416439
     9  C    6.230585   4.954349   6.918085   4.316204   2.794925
    10  C    5.520283   4.381490   6.130211   3.799411   2.418786
    11  C    4.224074   3.144136   4.758549   2.511430   1.396131
    12  C    3.372833   2.837117   3.605920   2.539022   3.502890
    13  C    4.622476   4.219043   4.678458   3.826743   4.693987
    14  C    5.511290   5.081497   5.357534   4.335939   5.108009
    15  C    5.415585   4.902350   5.155855   3.836347   4.510009
    16  C    4.390982   3.771541   4.204188   2.550363   3.249432
    17  H    1.098962   2.047733   2.032882   3.399447   4.425214
    18  H    2.037554   1.009963   3.153102   2.140333   2.539853
    19  H    2.583701   2.051015   2.552113   1.093795   2.135735
    20  H    4.764455   3.513059   5.360306   2.764711   2.152271
    21  H    6.713363   5.368395   7.430865   4.695815   3.395836
    22  H    7.272086   6.001205   7.982213   5.400246   3.879006
    23  H    6.166351   5.147226   6.738670   4.657498   3.399062
    24  H    3.943838   3.151333   4.339974   2.689543   2.149121
    25  H    2.923555   2.449068   3.446467   2.722894   3.650914
    26  H    5.124984   4.825419   5.257130   4.684167   5.534049
    27  H    6.510113   6.135179   6.310404   5.419660   6.154971
    28  H    6.362295   5.867008   6.001574   4.700469   5.257364
    29  I    5.374688   4.757751   5.050730   3.344171   3.569440
                    6          7          8          9         10
     6  C    0.000000
     7  C    2.927573   0.000000
     8  C    4.303021   1.394011   0.000000
     9  C    5.135512   2.414091   1.390771   0.000000
    10  C    4.924721   2.784055   2.408973   1.394193   0.000000
    11  C    3.784569   2.407229   2.778730   2.410483   1.389664
    12  C    1.395646   3.579135   4.933116   5.947071   5.902537
    13  C    2.431427   4.538754   5.804894   6.947982   7.052210
    14  C    2.813295   4.923282   6.112330   7.237102   7.366214
    15  C    2.434944   4.477201   5.622857   6.596479   6.620683
    16  C    1.397151   3.495347   4.713272   5.530229   5.379229
    17  H    4.150883   5.336405   6.447684   6.771330   6.077954
    18  H    3.125158   3.213769   4.231227   4.652406   4.212790
    19  H    2.127566   3.362938   4.514192   4.768462   3.997284
    20  H    2.585078   1.085015   2.149231   3.394333   3.869021
    21  H    4.929354   2.148386   1.084122   2.150009   3.393278
    22  H    6.188770   3.397006   2.150266   1.084091   2.152859
    23  H    5.875278   3.868145   3.392998   2.153522   1.084113
    24  H    4.105139   3.389678   3.864737   3.395538   2.149937
    25  H    2.140454   3.767744   5.071033   6.034967   5.963338
    26  H    3.406755   5.290722   6.503094   7.699206   7.870409
    27  H    3.897020   5.874386   6.989593   8.161912   8.368703
    28  H    3.412524   5.199571   6.214928   7.130526   7.174870
    29  I    3.093156   4.082990   4.935371   5.303813   4.919496
                   11         12         13         14         15
    11  C    0.000000
    12  C    4.829778   0.000000
    13  C    6.054206   1.390394   0.000000
    14  C    6.415828   2.406209   1.389531   0.000000
    15  C    5.682358   2.772533   2.405032   1.391326   0.000000
    16  C    4.354469   2.387452   2.768625   2.405407   1.391136
    17  H    4.884626   4.091215   5.295611   6.330005   6.380742
    18  H    3.188909   3.266819   4.626030   5.606111   5.537137
    19  H    2.632388   3.304363   4.485201   4.796435   4.081346
    20  H    3.393505   2.909268   3.670680   4.091246   3.867648
    21  H    3.862841   5.372910   6.055500   6.324336   5.956645
    22  H    3.393298   6.966490   7.915248   8.170318   7.528454
    23  H    2.146487   6.898403   8.077235   8.372491   7.565235
    24  H    1.086022   5.206191   6.478259   6.840339   6.057150
    25  H    4.903922   1.083937   2.144285   3.386279   3.856462
    26  H    6.903513   2.145676   1.083681   2.150834   3.390400
    27  H    7.464318   3.393355   2.154628   1.083755   2.144528
    28  H    6.318358   3.855558   3.387977   2.149474   1.083041
    29  I    4.067263   4.386071   4.893756   4.347382   3.022952
                   16         17         18         19         20
    16  C    0.000000
    17  H    5.414637   0.000000
    18  H    4.454701   2.272973   0.000000
    19  H    2.734280   3.619640   2.891993   0.000000
    20  H    3.146073   5.431070   3.422149   3.704797   0.000000
    21  H    5.255947   7.255508   5.009092   5.457622   2.468490
    22  H    6.521758   7.763734   5.636188   5.830001   4.289129
    23  H    6.291977   6.664686   4.983224   4.684879   4.953101
    24  H    4.673336   4.598557   3.369904   2.418650   4.288993
    25  H    3.370707   3.398965   2.656914   3.588585   3.182757
    26  H    3.852255   5.621759   5.106557   5.401794   4.358914
    27  H    3.385926   7.288951   6.635723   5.859255   4.985336
    28  H    2.150875   7.363210   6.528214   4.799179   4.655335
    29  I    2.126521   6.456662   5.471111   2.947830   4.231549
                   21         22         23         24         25
    21  H    0.000000
    22  H    2.479060   0.000000
    23  H    4.291489   2.482406   0.000000
    24  H    4.948841   4.291558   2.473581   0.000000
    25  H    5.523499   7.042340   6.932806   5.251912   0.000000
    26  H    6.657018   8.636892   8.907072   7.342956   2.464266
    27  H    7.091347   9.052055   9.381425   7.907515   4.287341
    28  H    6.499439   8.000559   8.069703   6.674700   4.939488
    29  I    5.617677   6.186238   5.591017   4.198871   5.233599
                   26         27         28         29
    26  H    0.000000
    27  H    2.489917   0.000000
    28  H    4.288066   2.469497   0.000000
    29  I    5.977396   5.163512   3.055095   0.000000
 Symmetry turned off by external request.
 Stoichiometry    C14H12INO
 Framework group  C1[X(C14H12INO)]
 Deg. of freedom    81
 Full point group                 C1      NOp   1
 Rotational constants (GHZ):           0.3466268           0.3101632           0.2331978
 General basis read from cards:  (5D, 7F)
 ======================================================================================================
                                       Pseudopotential Parameters
 ======================================================================================================
  Center     Atomic      Valence      Angular      Power
  Number     Number     Electrons     Momentum     of R      Exponent        Coefficient   SO-Coeffient
 ======================================================================================================
    1          6
                                   No pseudopotential on this center.
    2          7
                                   No pseudopotential on this center.
    3          8
                                   No pseudopotential on this center.
    4          6
                                   No pseudopotential on this center.
    5          6
                                   No pseudopotential on this center.
    6          6
                                   No pseudopotential on this center.
    7          6
                                   No pseudopotential on this center.
    8          6
                                   No pseudopotential on this center.
    9          6
                                   No pseudopotential on this center.
   10          6
                                   No pseudopotential on this center.
   11          6
                                   No pseudopotential on this center.
   12          6
                                   No pseudopotential on this center.
   13          6
                                   No pseudopotential on this center.
   14          6
                                   No pseudopotential on this center.
   15          6
                                   No pseudopotential on this center.
   16          6
                                   No pseudopotential on this center.
   17          1
                                   No pseudopotential on this center.
   18          1
                                   No pseudopotential on this center.
   19          1
                                   No pseudopotential on this center.
   20          1
                                   No pseudopotential on this center.
   21          1
                                   No pseudopotential on this center.
   22          1
                                   No pseudopotential on this center.
   23          1
                                   No pseudopotential on this center.
   24          1
                                   No pseudopotential on this center.
   25          1
                                   No pseudopotential on this center.
   26          1
                                   No pseudopotential on this center.
   27          1
                                   No pseudopotential on this center.
   28          1
                                   No pseudopotential on this center.
   29         53            7
                                      F and up 
                                                     0        1.0715702       -0.07476210    0.00000000
                                                     1       44.1936028      -30.08112240    0.00000000
                                                     2       12.9367609      -75.37227210    0.00000000
                                                     2        3.1956412      -22.05637580    0.00000000
                                                     2        0.8589806       -1.69795850    0.00000000
                                      S - F
                                                     0      127.9202670        2.93800360    0.00000000
                                                     1       78.6211465       41.24712670    0.00000000
                                                     2       36.5146237      287.86800950    0.00000000
                                                     2        9.9065681      114.37585060    0.00000000
                                                     2        1.9420086       37.65477140    0.00000000
                                      P - F
                                                     0       13.0035304        2.22226300    0.00000000
                                                     1       76.0331404       39.40908310    0.00000000
                                                     2       24.1961684      177.40750020    0.00000000
                                                     2        6.4053433       77.98894620    0.00000000
                                                     2        1.5851786       25.75476410    0.00000000
                                      D - F
                                                     0       40.4278108        7.05243600    0.00000000
                                                     1       28.9084375       33.30416350    0.00000000
                                                     2       15.6268936      186.94538750    0.00000000
                                                     2        4.1442856       71.96883610    0.00000000
                                                     2        0.9377235        9.36306570    0.00000000
 ======================================================================================================
   396 basis functions,   648 primitive gaussians,   412 cartesian basis functions
    59 alpha electrons       59 beta electrons
       nuclear repulsion energy      1094.6590174361 Hartrees.
 NAtoms=   29 NActive=   29 NUniq=   29 SFac= 1.00D+00 NAtFMM=   60 NAOKFM=F Big=F
 Integral buffers will be    131072 words long.
 Raffenetti 2 integral format.
 Two-electron integral symmetry is turned off.
 ------------------------------------------------------------------------------
 Polarizable Continuum Model (PCM)
 =================================
 Model                : PCM.
 Atomic radii         : UFF (Universal Force Field).
 Polarization charges : Total charges.
 Charge compensation  : None.
 Solution method      : On-the-fly selection.
 Cavity type          : Scaled VdW (van der Waals Surface) (Alpha=1.100).
 Cavity algorithm     : GePol (No added spheres)
                        Default sphere list used, NSphG=   29.
                        Lebedev-Laikov grids with approx.  5.0 points / Ang**2.
                        Smoothing algorithm: York/Karplus (Gamma=1.0000).
                        Polarization charges: spherical gaussians, with
                                              point-specific exponents (IZeta= 3).
                        Self-potential: point-specific (ISelfS= 7).
                        Self-field    : sphere-specific E.n sum rule (ISelfD= 2).
 1st derivatives      : Analytical E(r).r(x)/FMM algorithm (CHGder, D1EAlg=3).
                        Cavity 1st derivative terms included.
 Solvent              : DiMethylSulfoxide, Eps=  46.826000 Eps(inf)=   2.007889
 ------------------------------------------------------------------------------
 One-electron integrals computed using PRISM.
   1 Symmetry operations used in ECPInt.
 ECPInt:  NShTT=    9316 NPrTT=   38001 LenC2=    8734 LenP2D=   24052.
 LDataN:  DoStor=T MaxTD1= 5 Len=  102
 NBasis=   396 RedAO= T EigKep=  1.21D-06  NBF=   396
 NBsUse=   395 1.00D-06 EigRej=  7.10D-07 NBFU=   395
 ExpMin= 4.38D-02 ExpMax= 8.59D+03 ExpMxC= 1.30D+03 IAcc=3 IRadAn=         7 AccDes= 0.00D+00
 Harris functional with IExCor= 1009 and IRadAn=       7 diagonalized for initial guess.
 HarFok:  IExCor= 1009 AccDes= 0.00D+00 IRadAn=         7 IDoV= 1 UseB2=F ITyADJ=14
 ICtDFT=  3500011 ScaDFX=  1.000000  1.000000  1.000000  1.000000
 FoFCou: FMM=F IPFlag=           0 FMFlag=      100000 FMFlg1=           0
         NFxFlg=           0 DoJE=T BraDBF=F KetDBF=T FulRan=T
         wScrn=  0.000000 ICntrl=       500 IOpCl=  0 I1Cent=   200000004 NGrid=           0
         NMat0=    1 NMatS0=      1 NMatT0=    0 NMatD0=    1 NMtDS0=    0 NMtDT0=    0
 Symmetry not used in FoFCou.
 Requested convergence on RMS density matrix=1.00D-08 within 128 cycles.
 Requested convergence on MAX density matrix=1.00D-06.
 Requested convergence on             energy=1.00D-06.
 No special actions if energy rises.
 Inv3:  Mode=1 IEnd=    16893387.
 Iteration    1 A*A^-1 deviation from unit magnitude is 7.55D-15 for    258.
 Iteration    1 A*A^-1 deviation from orthogonality  is 3.07D-15 for    435    415.
 Iteration    1 A^-1*A deviation from unit magnitude is 7.55D-15 for    273.
 Iteration    1 A^-1*A deviation from orthogonality  is 1.95D-15 for    553    493.
 Error on total polarization charges =  0.01893
 SCF Done:  E(RM062X) =  -681.933089350     A.U. after   16 cycles
            NFock= 16  Conv=0.46D-08     -V/T= 2.0162

 **********************************************************************

            Population analysis using the SCF density.

 **********************************************************************

 Alpha  occ. eigenvalues --  -19.61056 -14.78871 -10.65420 -10.60789 -10.60416
 Alpha  occ. eigenvalues --  -10.57638 -10.56647 -10.56375 -10.55827 -10.55765
 Alpha  occ. eigenvalues --  -10.55623 -10.55383 -10.55372 -10.55273 -10.55237
 Alpha  occ. eigenvalues --  -10.55157  -1.17910  -1.05952  -0.98705  -0.97428
 Alpha  occ. eigenvalues --   -0.90145  -0.86927  -0.85916  -0.85324  -0.79869
 Alpha  occ. eigenvalues --   -0.75891  -0.71719  -0.70338  -0.69279  -0.68650
 Alpha  occ. eigenvalues --   -0.66939  -0.63512  -0.60300  -0.58811  -0.57148
 Alpha  occ. eigenvalues --   -0.54712  -0.53615  -0.53252  -0.52291  -0.51347
 Alpha  occ. eigenvalues --   -0.50417  -0.49906  -0.48896  -0.48067  -0.46653
 Alpha  occ. eigenvalues --   -0.45750  -0.44563  -0.42973  -0.41356  -0.40960
 Alpha  occ. eigenvalues --   -0.39430  -0.36081  -0.35596  -0.34604  -0.32496
 Alpha  occ. eigenvalues --   -0.31872  -0.31619  -0.30766  -0.29428
 Alpha virt. eigenvalues --   -0.00772  -0.00484   0.00131   0.00691   0.01156
 Alpha virt. eigenvalues --    0.01349   0.02159   0.02479   0.02667   0.03709
 Alpha virt. eigenvalues --    0.03924   0.04284   0.04545   0.05188   0.05536
 Alpha virt. eigenvalues --    0.06003   0.06427   0.06939   0.07632   0.07792
 Alpha virt. eigenvalues --    0.08653   0.09043   0.09422   0.10307   0.10762
 Alpha virt. eigenvalues --    0.11387   0.12107   0.12388   0.12749   0.13435
 Alpha virt. eigenvalues --    0.13846   0.14267   0.14761   0.14945   0.15212
 Alpha virt. eigenvalues --    0.15711   0.16100   0.16593   0.17403   0.17501
 Alpha virt. eigenvalues --    0.17804   0.18181   0.18525   0.18944   0.19230
 Alpha virt. eigenvalues --    0.19506   0.19821   0.20568   0.20903   0.21051
 Alpha virt. eigenvalues --    0.21377   0.22025   0.22261   0.22472   0.22728
 Alpha virt. eigenvalues --    0.23180   0.23617   0.23717   0.23914   0.24008
 Alpha virt. eigenvalues --    0.24568   0.24783   0.24888   0.25469   0.25969
 Alpha virt. eigenvalues --    0.26310   0.26465   0.27041   0.27427   0.27558
 Alpha virt. eigenvalues --    0.28538   0.28712   0.29238   0.29579   0.30049
 Alpha virt. eigenvalues --    0.30607   0.31269   0.32316   0.32998   0.33253
 Alpha virt. eigenvalues --    0.33784   0.34150   0.34360   0.35315   0.36155
 Alpha virt. eigenvalues --    0.36855   0.37199   0.38658   0.39074   0.39903
 Alpha virt. eigenvalues --    0.40483   0.40852   0.41762   0.44402   0.46152
 Alpha virt. eigenvalues --    0.47552   0.49123   0.49980   0.50954   0.53668
 Alpha virt. eigenvalues --    0.54594   0.55347   0.56145   0.57086   0.57337
 Alpha virt. eigenvalues --    0.57464   0.58031   0.58099   0.58798   0.59126
 Alpha virt. eigenvalues --    0.59899   0.60366   0.61429   0.62120   0.62666
 Alpha virt. eigenvalues --    0.64062   0.65140   0.65737   0.66483   0.67055
 Alpha virt. eigenvalues --    0.67823   0.68521   0.69306   0.69521   0.70648
 Alpha virt. eigenvalues --    0.71096   0.71362   0.72856   0.73529   0.73883
 Alpha virt. eigenvalues --    0.74536   0.74875   0.75225   0.75383   0.76018
 Alpha virt. eigenvalues --    0.76847   0.78267   0.78643   0.78952   0.79484
 Alpha virt. eigenvalues --    0.80014   0.81060   0.82867   0.83620   0.85673
 Alpha virt. eigenvalues --    0.86676   0.87035   0.87751   0.87782   0.88996
 Alpha virt. eigenvalues --    0.89699   0.90102   0.90467   0.91067   0.91972
 Alpha virt. eigenvalues --    0.93305   0.94006   0.95095   0.97053   0.97556
 Alpha virt. eigenvalues --    0.99535   1.00131   1.01871   1.03535   1.03626
 Alpha virt. eigenvalues --    1.06026   1.06428   1.08317   1.08865   1.09524
 Alpha virt. eigenvalues --    1.11012   1.13853   1.15711   1.16742   1.17909
 Alpha virt. eigenvalues --    1.22057   1.23184   1.23703   1.24390   1.25362
 Alpha virt. eigenvalues --    1.26669   1.28110   1.28478   1.29279   1.31478
 Alpha virt. eigenvalues --    1.32368   1.35040   1.37507   1.38989   1.41814
 Alpha virt. eigenvalues --    1.43313   1.43780   1.47260   1.50373   1.52587
 Alpha virt. eigenvalues --    1.54173   1.55665   1.56461   1.58409   1.58739
 Alpha virt. eigenvalues --    1.60069   1.62329   1.63801   1.66293   1.67169
 Alpha virt. eigenvalues --    1.69390   1.72422   1.76915   1.78414   1.80029
 Alpha virt. eigenvalues --    1.81029   1.81495   1.82778   1.84593   1.85264
 Alpha virt. eigenvalues --    1.87240   1.87706   1.89639   1.90800   1.92079
 Alpha virt. eigenvalues --    1.93945   1.95828   1.96345   1.96914   1.98220
 Alpha virt. eigenvalues --    2.00141   2.00970   2.01767   2.03010   2.03360
 Alpha virt. eigenvalues --    2.05275   2.06257   2.12660   2.17829   2.22192
 Alpha virt. eigenvalues --    2.23826   2.25845   2.29578   2.30416   2.31493
 Alpha virt. eigenvalues --    2.32187   2.33956   2.35204   2.35289   2.36426
 Alpha virt. eigenvalues --    2.36846   2.40182   2.44712   2.45531   2.46737
 Alpha virt. eigenvalues --    2.49921   2.50605   2.54113   2.57400   2.63236
 Alpha virt. eigenvalues --    2.67364   2.69867   2.72949   2.73670   2.75388
 Alpha virt. eigenvalues --    2.77147   2.78458   2.82176   2.83229   2.83885
 Alpha virt. eigenvalues --    2.84714   2.88724   2.89690   2.91190   2.93213
 Alpha virt. eigenvalues --    2.94504   2.96715   2.98937   3.00029   3.00475
 Alpha virt. eigenvalues --    3.03631   3.05183   3.09127   3.13665   3.14429
 Alpha virt. eigenvalues --    3.20117   3.22915   3.26448   3.31220   3.34425
 Alpha virt. eigenvalues --    3.36191   3.36582   3.37003   3.37048   3.38731
 Alpha virt. eigenvalues --    3.40598   3.41309   3.41533   3.44376   3.44924
 Alpha virt. eigenvalues --    3.49729   3.59045   3.61306   3.62930   3.64852
 Alpha virt. eigenvalues --    3.68111   3.71013   3.71425   3.72917   3.92454
 Alpha virt. eigenvalues --    3.96118   3.98583   4.03708   4.06313   4.07032
 Alpha virt. eigenvalues --    4.14226   4.36945   4.59761   4.80440   4.81402
 Alpha virt. eigenvalues --    4.96696   5.17346   5.30654   5.83150  12.87462
 Alpha virt. eigenvalues --   23.41832  23.46667  23.84597  23.91738  23.92716
 Alpha virt. eigenvalues --   23.93295  23.95857  23.97148  24.10570  24.11555
 Alpha virt. eigenvalues --   24.12296  24.12729  24.21377  24.22533  35.61864
 Alpha virt. eigenvalues --   50.08016
          Condensed to atoms (all electrons):
               1          2          3          4          5          6
     1  C    5.110336   0.142952   0.462475  -0.091293  -0.584143   0.350711
     2  N    0.142952   8.069922  -0.203285  -0.468136  -0.947455  -0.439228
     3  O    0.462475  -0.203285   8.009937   0.137769   0.115169  -0.053367
     4  C   -0.091293  -0.468136   0.137769  16.939959  -6.634567   3.228606
     5  C   -0.584143  -0.947455   0.115169  -6.634567  26.648357  -6.065428
     6  C    0.350711  -0.439228  -0.053367   3.228606  -6.065428  19.520493
     7  C   -0.017743   0.782336  -0.062363  -0.959032  -7.476750   0.707060
     8  C   -0.022758   0.043149  -0.000520   0.481567   0.262911  -0.003052
     9  C   -0.005925   0.041478  -0.001003  -0.937577  -2.145020  -0.147574
    10  C   -0.032145   0.054431  -0.006802  -1.457939   2.510288  -0.564371
    11  C    0.033496  -0.172534   0.023022  -0.253645  -2.416974  -1.008969
    12  C    0.109623   1.337494  -0.163488  -2.296914  -3.833400  -1.529631
    13  C    0.026355  -0.170696   0.033308   1.032115  -0.339973  -0.006775
    14  C   -0.000784   0.006311   0.003993  -0.543635   0.050536  -0.529963
    15  C    0.048129  -0.102009   0.015476   0.381796  -0.060713  -0.453951
    16  C   -0.100687  -0.826454   0.122097  -2.550551   6.219583  -7.789545
    17  H    0.440562  -0.201039  -0.049114   0.055950   0.007046   0.025462
    18  H   -0.028279   0.185065   0.001346   0.052988   0.164844   0.042736
    19  H    0.048508  -0.013197   0.001566   0.548809  -0.384019   0.186532
    20  H    0.000670  -0.002935   0.000069   0.036140   0.126045   0.018714
    21  H    0.000075   0.000438  -0.000000   0.007525  -0.004057   0.002213
    22  H   -0.000014   0.000006   0.000000   0.004373   0.069704   0.000843
    23  H    0.000114   0.000427  -0.000001   0.003946  -0.040664   0.000236
    24  H    0.000118   0.003933  -0.000253   0.068495   0.041628   0.010258
    25  H    0.012805   0.031064   0.003581   0.030520  -0.059712   0.071880
    26  H    0.000006   0.000544  -0.000057  -0.008461  -0.000098  -0.002456
    27  H    0.000023  -0.000102  -0.000000   0.010097   0.000211   0.071002
    28  H    0.000017   0.000215  -0.000006   0.002869  -0.001743   0.032757
    29  I   -0.000508   0.010494  -0.002539   0.147515  -0.004875   0.065044
               7          8          9         10         11         12
     1  C   -0.017743  -0.022758  -0.005925  -0.032145   0.033496   0.109623
     2  N    0.782336   0.043149   0.041478   0.054431  -0.172534   1.337494
     3  O   -0.062363  -0.000520  -0.001003  -0.006802   0.023022  -0.163488
     4  C   -0.959032   0.481567  -0.937577  -1.457939  -0.253645  -2.296914
     5  C   -7.476750   0.262911  -2.145020   2.510288  -2.416974  -3.833400
     6  C    0.707060  -0.003052  -0.147574  -0.564371  -1.008969  -1.529631
     7  C   24.569637  -6.061716   2.285222  -1.169961  -4.352837   2.516065
     8  C   -6.061716  15.529935  -1.453194   2.008969  -4.103984   0.248200
     9  C    2.285222  -1.453194   7.579841  -0.520763   1.400573   0.142245
    10  C   -1.169961   2.008969  -0.520763   9.478793  -3.882852  -0.237880
    11  C   -4.352837  -4.103984   1.400573  -3.882852  20.005461  -0.325987
    12  C    2.516065   0.248200   0.142245  -0.237880  -0.325987  26.926393
    13  C    0.077291   0.047106  -0.012622   0.029499  -0.059290  -5.410661
    14  C    0.041173   0.042959   0.005343  -0.014971  -0.044043   1.352945
    15  C   -0.883309  -0.087541  -0.088442   0.046961   0.097551  -2.299258
    16  C   -3.378960  -0.383517  -0.249392   0.153829   0.409295 -10.496145
    17  H   -0.014209  -0.001580   0.000161  -0.000908   0.008427  -0.013742
    18  H   -0.103982  -0.002643  -0.003882  -0.004131   0.023234  -0.084467
    19  H    0.077449  -0.008052   0.002459  -0.013103  -0.009742   0.050647
    20  H    0.185553  -0.086988  -0.026920  -0.012517   0.025568  -0.028042
    21  H   -0.011007   0.268253   0.079037  -0.036144   0.022608   0.002219
    22  H   -0.120247   0.131627   0.213647   0.130429  -0.099016  -0.000267
    23  H    0.034222  -0.057767   0.104992   0.208944   0.073934   0.000167
    24  H   -0.031316   0.012307  -0.027405   0.029615   0.215516   0.002037
    25  H   -0.008688   0.004334  -0.000813   0.000133   0.002911   0.329763
    26  H    0.002326   0.000707   0.000033  -0.000012  -0.000259  -0.018028
    27  H   -0.001526   0.000044  -0.000037   0.000021   0.000161  -0.080197
    28  H    0.006948  -0.000026   0.000218  -0.000147  -0.000858  -0.000475
    29  I    0.002106   0.036055  -0.016753   0.002042   0.154544   0.059568
              13         14         15         16         17         18
     1  C    0.026355  -0.000784   0.048129  -0.100687   0.440562  -0.028279
     2  N   -0.170696   0.006311  -0.102009  -0.826454  -0.201039   0.185065
     3  O    0.033308   0.003993   0.015476   0.122097  -0.049114   0.001346
     4  C    1.032115  -0.543635   0.381796  -2.550551   0.055950   0.052988
     5  C   -0.339973   0.050536  -0.060713   6.219583   0.007046   0.164844
     6  C   -0.006775  -0.529963  -0.453951  -7.789545   0.025462   0.042736
     7  C    0.077291   0.041173  -0.883309  -3.378960  -0.014209  -0.103982
     8  C    0.047106   0.042959  -0.087541  -0.383517  -0.001580  -0.002643
     9  C   -0.012622   0.005343  -0.088442  -0.249392   0.000161  -0.003882
    10  C    0.029499  -0.014971   0.046961   0.153829  -0.000908  -0.004131
    11  C   -0.059290  -0.044043   0.097551   0.409295   0.008427   0.023234
    12  C   -5.410661   1.352945  -2.299258 -10.496145  -0.013742  -0.084467
    13  C    9.588110  -0.423831   0.651829   1.218498   0.000506   0.006105
    14  C   -0.423831   6.677544  -0.193817  -0.562531   0.000553   0.000464
    15  C    0.651829  -0.193817  10.359063  -1.644856  -0.000773   0.002942
    16  C    1.218498  -0.562531  -1.644856  26.223504   0.008528   0.039540
    17  H    0.000506   0.000553  -0.000773   0.008528   0.498846   0.009015
    18  H    0.006105   0.000464   0.002942   0.039540   0.009015   0.295572
    19  H   -0.018690   0.000677  -0.003886  -0.148096   0.000141  -0.000953
    20  H    0.008043   0.001386   0.012839   0.053815   0.000001   0.000118
    21  H    0.000465   0.000042  -0.001124  -0.002452   0.000000   0.000006
    22  H    0.000031  -0.000010   0.000024   0.000011   0.000000  -0.000004
    23  H    0.000016   0.000000  -0.000036  -0.000346   0.000000   0.000000
    24  H    0.000745   0.000093  -0.000256  -0.000498   0.000006   0.000399
    25  H   -0.051017  -0.016590   0.028888  -0.044535  -0.000159  -0.003740
    26  H    0.298494   0.071974  -0.029311   0.016506  -0.000004  -0.000007
    27  H    0.086152   0.240304   0.107381  -0.102719  -0.000000   0.000001
    28  H   -0.010649   0.046915   0.349470  -0.087627   0.000000  -0.000001
    29  I    0.016926   0.011648  -0.473494   0.210831  -0.000001  -0.000125
              19         20         21         22         23         24
     1  C    0.048508   0.000670   0.000075  -0.000014   0.000114   0.000118
     2  N   -0.013197  -0.002935   0.000438   0.000006   0.000427   0.003933
     3  O    0.001566   0.000069  -0.000000   0.000000  -0.000001  -0.000253
     4  C    0.548809   0.036140   0.007525   0.004373   0.003946   0.068495
     5  C   -0.384019   0.126045  -0.004057   0.069704  -0.040664   0.041628
     6  C    0.186532   0.018714   0.002213   0.000843   0.000236   0.010258
     7  C    0.077449   0.185553  -0.011007  -0.120247   0.034222  -0.031316
     8  C   -0.008052  -0.086988   0.268253   0.131627  -0.057767   0.012307
     9  C    0.002459  -0.026920   0.079037   0.213647   0.104992  -0.027405
    10  C   -0.013103  -0.012517  -0.036144   0.130429   0.208944   0.029615
    11  C   -0.009742   0.025568   0.022608  -0.099016   0.073934   0.215516
    12  C    0.050647  -0.028042   0.002219  -0.000267   0.000167   0.002037
    13  C   -0.018690   0.008043   0.000465   0.000031   0.000016   0.000745
    14  C    0.000677   0.001386   0.000042  -0.000010   0.000000   0.000093
    15  C   -0.003886   0.012839  -0.001124   0.000024  -0.000036  -0.000256
    16  C   -0.148096   0.053815  -0.002452   0.000011  -0.000346  -0.000498
    17  H    0.000141   0.000001   0.000000   0.000000   0.000000   0.000006
    18  H   -0.000953   0.000118   0.000006  -0.000004   0.000000   0.000399
    19  H    0.368021  -0.000479   0.000019  -0.000002   0.000007   0.001098
    20  H   -0.000479   0.395765  -0.003935  -0.000257   0.000057  -0.000150
    21  H    0.000019  -0.003935   0.407349  -0.004967  -0.000152   0.000058
    22  H   -0.000002  -0.000257  -0.004967   0.407426  -0.004956  -0.000169
    23  H    0.000007   0.000057  -0.000152  -0.004956   0.407281  -0.004128
    24  H    0.001098  -0.000150   0.000058  -0.000169  -0.004128   0.401565
    25  H   -0.000299  -0.000119   0.000000   0.000000  -0.000000   0.000012
    26  H    0.000023  -0.000048   0.000000   0.000000  -0.000000   0.000000
    27  H   -0.000002  -0.000012  -0.000000   0.000000  -0.000000   0.000000
    28  H   -0.000009  -0.000053   0.000000  -0.000000  -0.000000  -0.000000
    29  I   -0.000421   0.001530  -0.000100  -0.000003  -0.000066  -0.001900
              25         26         27         28         29
     1  C    0.012805   0.000006   0.000023   0.000017  -0.000508
     2  N    0.031064   0.000544  -0.000102   0.000215   0.010494
     3  O    0.003581  -0.000057  -0.000000  -0.000006  -0.002539
     4  C    0.030520  -0.008461   0.010097   0.002869   0.147515
     5  C   -0.059712  -0.000098   0.000211  -0.001743  -0.004875
     6  C    0.071880  -0.002456   0.071002   0.032757   0.065044
     7  C   -0.008688   0.002326  -0.001526   0.006948   0.002106
     8  C    0.004334   0.000707   0.000044  -0.000026   0.036055
     9  C   -0.000813   0.000033  -0.000037   0.000218  -0.016753
    10  C    0.000133  -0.000012   0.000021  -0.000147   0.002042
    11  C    0.002911  -0.000259   0.000161  -0.000858   0.154544
    12  C    0.329763  -0.018028  -0.080197  -0.000475   0.059568
    13  C   -0.051017   0.298494   0.086152  -0.010649   0.016926
    14  C   -0.016590   0.071974   0.240304   0.046915   0.011648
    15  C    0.028888  -0.029311   0.107381   0.349470  -0.473494
    16  C   -0.044535   0.016506  -0.102719  -0.087627   0.210831
    17  H   -0.000159  -0.000004  -0.000000   0.000000  -0.000001
    18  H   -0.003740  -0.000007   0.000001  -0.000001  -0.000125
    19  H   -0.000299   0.000023  -0.000002  -0.000009  -0.000421
    20  H   -0.000119  -0.000048  -0.000012  -0.000053   0.001530
    21  H    0.000000   0.000000  -0.000000   0.000000  -0.000100
    22  H    0.000000   0.000000   0.000000  -0.000000  -0.000003
    23  H   -0.000000  -0.000000  -0.000000  -0.000000  -0.000066
    24  H    0.000012   0.000000   0.000000  -0.000000  -0.001900
    25  H    0.400877  -0.003711  -0.000154   0.000026  -0.000505
    26  H   -0.003711   0.402416  -0.004867  -0.000163   0.000064
    27  H   -0.000154  -0.004867   0.403142  -0.004859  -0.000193
    28  H    0.000026  -0.000163  -0.004859   0.394186  -0.004961
    29  I   -0.000505   0.000064  -0.000193  -0.004961   6.504695
 Mulliken charges:
               1
     1  C    0.097302
     2  N   -0.163189
     3  O   -0.387010
     4  C   -0.969287
     5  C    0.783269
     6  C    0.259763
     7  C   -0.633742
     8  C   -0.844782
     9  C   -0.217928
    10  C   -0.699311
    11  C    0.234688
    12  C   -0.258783
    13  C   -0.617392
    14  C   -0.224685
    15  C    0.220427
    16  C   -0.307123
    17  H    0.226323
    18  H    0.407838
    19  H    0.314993
    20  H    0.296140
    21  H    0.273632
    22  H    0.271792
    23  H    0.273772
    24  H    0.278196
    25  H    0.273245
    26  H    0.274387
    27  H    0.276129
    28  H    0.277954
    29  I    0.283382
 Sum of Mulliken charges =  -0.00000
 Mulliken charges with hydrogens summed into heavy atoms:
               1
     1  C    0.323626
     2  N    0.244649
     3  O   -0.387010
     4  C   -0.654295
     5  C    0.783269
     6  C    0.259763
     7  C   -0.337602
     8  C   -0.571150
     9  C    0.053864
    10  C   -0.425539
    11  C    0.512884
    12  C    0.014462
    13  C   -0.343005
    14  C    0.051444
    15  C    0.498382
    16  C   -0.307123
    29  I    0.283382
 Electronic spatial extent (au):  <R**2>=           4567.4155
 Charge=              0.0000 electrons
 Dipole moment (field-independent basis, Debye):
    X=             -4.3822    Y=             -2.5878    Z=              3.0596  Tot=              5.9382
 Quadrupole moment (field-independent basis, Debye-Ang):
   XX=           -119.4139   YY=           -101.8959   ZZ=           -102.9613
   XY=             -9.0470   XZ=             -3.7593   YZ=              4.0228
 Traceless Quadrupole moment (field-independent basis, Debye-Ang):
   XX=            -11.3236   YY=              6.1945   ZZ=              5.1291
   XY=             -9.0470   XZ=             -3.7593   YZ=              4.0228
 Octapole moment (field-independent basis, Debye-Ang**2):
  XXX=            275.5715  YYY=           -229.1485  ZZZ=             81.2973  XYY=             61.8338
  XXY=           -119.4669  XXZ=             15.6792  XZZ=            117.7425  YZZ=            -89.8206
  YYZ=             17.5480  XYZ=            -21.3373
 Hexadecapole moment (field-independent basis, Debye-Ang**3):
 XXXX=          -2144.7100 YYYY=          -3074.8668 ZZZZ=          -1525.3983 XXXY=            121.2854
 XXXZ=           -292.7473 YYYX=            -86.9428 YYYZ=             38.4480 ZZZX=           -263.2468
 ZZZY=            -52.9092 XXYY=           -881.5575 XXZZ=           -669.6252 YYZZ=           -799.1750
 XXYZ=            -13.2325 YYXZ=            -85.7780 ZZXY=            -11.9561
 N-N= 1.094659017436D+03 E-N=-3.770200539456D+03  KE= 6.710487349064D+02
   1 Symmetry operations used in ECPInt.
 ECPInt:  NShTT=    9316 NPrTT=   38001 LenC2=    8734 LenP2D=   24052.
 LDataN:  DoStor=T MaxTD1= 6 Len=  172
 D1PCM: PCM CHGder 1st derivatives, ID1Alg=3 FixD1E=F DoIter=F DoCFld=F I1PDM=0.
 Calling FoFJK, ICntrl=      2127 FMM=F ISym2X=0 I1Cent= 0 IOpClX= 0 NMat=1 NMatS=1 NMatT=0.
 -------------------------------------------------------------------
 Center     Atomic                   Forces (Hartrees/Bohr)
 Number     Number              X              Y              Z
 -------------------------------------------------------------------
      1        6           0.000029129   -0.000005457    0.000016914
      2        7          -0.000019567    0.000000378   -0.000000219
      3        8           0.000012427    0.000006433   -0.000001021
      4        6          -0.000018044   -0.000027060    0.000004400
      5        6           0.000004852   -0.000002713   -0.000002891
      6        6           0.000008496    0.000005116   -0.000051601
      7        6          -0.000002685    0.000003401   -0.000001347
      8        6          -0.000000306    0.000001238    0.000000731
      9        6          -0.000002400    0.000001891   -0.000004033
     10        6          -0.000004265    0.000001633    0.000005426
     11        6          -0.000000894    0.000001250    0.000003870
     12        6          -0.000005912    0.000018301    0.000026233
     13        6           0.000004544   -0.000004607   -0.000007988
     14        6           0.000007398   -0.000003606   -0.000006683
     15        6           0.000004244   -0.000002153   -0.000021374
     16        6          -0.000000633    0.000016771    0.000050019
     17        1          -0.000008783   -0.000001855    0.000000253
     18        1          -0.000009555   -0.000006972    0.000002260
     19        1          -0.000000834   -0.000001401    0.000013218
     20        1          -0.000002348    0.000000679   -0.000003640
     21        1          -0.000002785    0.000003702   -0.000002998
     22        1          -0.000002615    0.000001520    0.000000207
     23        1          -0.000002382   -0.000002511    0.000001900
     24        1          -0.000000351   -0.000003311    0.000003671
     25        1          -0.000002258   -0.000001413   -0.000006552
     26        1          -0.000000393    0.000002279   -0.000003327
     27        1           0.000004260    0.000002059   -0.000006748
     28        1           0.000007640   -0.000000588   -0.000005533
     29       53           0.000004021   -0.000003004   -0.000003147
 -------------------------------------------------------------------
 Cartesian Forces:  Max     0.000051601 RMS     0.000011264

 GradGradGradGradGradGradGradGradGradGradGradGradGradGradGradGradGradGrad
 Berny optimization.
 FormGI is forming the generalized inverse of G from B-inverse, IUseBI=4.
 Internal  Forces:  Max     0.000040156 RMS     0.000006401
 Search for a local minimum.
 Step number   1 out of a maximum of   80 on scan point     1 out of    18
 All quantities printed in internal units (Hartrees-Bohrs-Radians)
 Mixed Optimization -- En-DIIS/RFO-DIIS
 Second derivative matrix not updated -- first step.
 ITU=  0
     Eigenvalues ---    0.00462   0.00475   0.00934   0.01446   0.01483
     Eigenvalues ---    0.01657   0.02145   0.02159   0.02164   0.02174
     Eigenvalues ---    0.02179   0.02181   0.02182   0.02187   0.02191
     Eigenvalues ---    0.02195   0.02197   0.02205   0.02205   0.02215
     Eigenvalues ---    0.02216   0.02222   0.02384   0.04763   0.06075
     Eigenvalues ---    0.06839   0.13131   0.15996   0.15999   0.15999
     Eigenvalues ---    0.16000   0.16000   0.16000   0.16000   0.16000
     Eigenvalues ---    0.16000   0.16000   0.16000   0.18491   0.19136
     Eigenvalues ---    0.22000   0.22000   0.22000   0.22000   0.22001
     Eigenvalues ---    0.22491   0.23476   0.24478   0.24987   0.24987
     Eigenvalues ---    0.25000   0.30082   0.30173   0.33797   0.34378
     Eigenvalues ---    0.35276   0.35395   0.35501   0.35502   0.35505
     Eigenvalues ---    0.35523   0.35544   0.35553   0.35629   0.37304
     Eigenvalues ---    0.42412   0.42516   0.42538   0.42648   0.45979
     Eigenvalues ---    0.46421   0.46465   0.46703   0.46763   0.46905
     Eigenvalues ---    0.47179   0.47213   0.47268   0.55518   0.95690
     Eigenvalues --- 1000.000001000.000001000.000001000.000001000.00000
     Eigenvalues --- 1000.000001000.000001000.000001000.000001000.00000
     Eigenvalues --- 1000.000001000.000001000.000001000.000001000.00000
     Eigenvalues --- 1000.000001000.000001000.000001000.000001000.00000
     Eigenvalues --- 1000.000001000.000001000.000001000.000001000.00000
     Eigenvalues --- 1000.000001000.000001000.000001000.000001000.00000
     Eigenvalues --- 1000.000001000.000001000.000001000.000001000.00000
     Eigenvalues --- 1000.000001000.000001000.000001000.000001000.00000
     Eigenvalues --- 1000.000001000.000001000.000001000.000001000.00000
     Eigenvalues --- 1000.000001000.000001000.000001000.000001000.00000
     Eigenvalues --- 1000.000001000.000001000.000001000.000001000.00000
     Eigenvalues --- 1000.000001000.000001000.000001000.000001000.00000
     Eigenvalues --- 1000.000001000.000001000.000001000.000001000.00000
     Eigenvalues --- 1000.000001000.000001000.00000
 RFO step:  Lambda=-3.04453583D-08 EMin= 4.62012423D-03
 Linear search not attempted -- first point.
 Iteration  1 RMS(Cart)=  0.00024873 RMS(Int)=  0.00000002
 Iteration  2 RMS(Cart)=  0.00000003 RMS(Int)=  0.00000000
 Iteration  1 RMS(Cart)=  0.00000000 RMS(Int)=  0.00000000
 Variable       Old X    -DE/DX   Delta X   Delta X   Delta X     New X
                                 (Linear)    (Quad)   (Total)
    R1        2.54675   0.00004   0.00000   0.00007   0.00007   2.54682
    R2        2.30416   0.00002   0.00000   0.00002   0.00002   2.30418
    R3        2.07674  -0.00001   0.00000  -0.00002  -0.00002   2.07672
    R4        2.75390   0.00001   0.00000   0.00002   0.00002   2.75392
    R5        1.90855   0.00001   0.00000   0.00002   0.00002   1.90857
    R6        2.87620   0.00000   0.00000   0.00000   0.00000   2.87620
    R7        2.87801   0.00002   0.00000   0.00008   0.00008   2.87808
    R8        2.06697  -0.00001   0.00000  -0.00003  -0.00003   2.06695
    R9        2.63240   0.00000   0.00000   0.00001   0.00001   2.63241
   R10        2.63831  -0.00000   0.00000  -0.00000  -0.00000   2.63830
   R11        2.63739   0.00002   0.00000   0.00004   0.00004   2.63743
   R12        2.64023  -0.00002   0.00000  -0.00004  -0.00004   2.64020
   R13        2.63430   0.00000   0.00000   0.00000   0.00000   2.63430
   R14        2.05038  -0.00000   0.00000  -0.00001  -0.00001   2.05037
   R15        2.62818  -0.00000   0.00000  -0.00000  -0.00000   2.62818
   R16        2.04869   0.00000   0.00000   0.00000   0.00000   2.04870
   R17        2.63464  -0.00000   0.00000  -0.00001  -0.00001   2.63464
   R18        2.04863   0.00000   0.00000   0.00000   0.00000   2.04864
   R19        2.62608   0.00000   0.00000   0.00000   0.00000   2.62609
   R20        2.04868   0.00000   0.00000   0.00000   0.00000   2.04868
   R21        2.05228   0.00000   0.00000   0.00000   0.00000   2.05229
   R22        2.62746  -0.00000   0.00000  -0.00001  -0.00001   2.62746
   R23        2.04834  -0.00000   0.00000  -0.00001  -0.00001   2.04833
   R24        2.62583   0.00000   0.00000   0.00001   0.00001   2.62584
   R25        2.04786   0.00000   0.00000   0.00000   0.00000   2.04786
   R26        2.62923  -0.00001   0.00000  -0.00001  -0.00001   2.62921
   R27        2.04800   0.00000   0.00000   0.00000   0.00000   2.04800
   R28        2.62887  -0.00001   0.00000  -0.00003  -0.00003   2.62884
   R29        2.04665   0.00000   0.00000   0.00000   0.00000   2.04665
   R30        4.01854   0.00000   0.00000   0.00002   0.00002   4.01856
    A1        2.16935   0.00001   0.00000   0.00005   0.00005   2.16940
    A2        1.97658  -0.00001   0.00000  -0.00005  -0.00005   1.97653
    A3        2.13725  -0.00000   0.00000  -0.00000  -0.00000   2.13725
    A4        2.12696   0.00001   0.00000   0.00004   0.00004   2.12700
    A5        2.07510  -0.00000   0.00000   0.00000   0.00000   2.07510
    A6        2.08090  -0.00001   0.00000  -0.00004  -0.00004   2.08085
    A7        1.89613  -0.00000   0.00000   0.00004   0.00004   1.89618
    A8        1.96792   0.00001   0.00000   0.00008   0.00008   1.96800
    A9        1.85260  -0.00001   0.00000  -0.00013  -0.00013   1.85247
   A10        1.97176   0.00001   0.00000   0.00009   0.00009   1.97185
   A11        1.89114  -0.00000   0.00000  -0.00003  -0.00003   1.89111
   A12        1.87901  -0.00000   0.00000  -0.00007  -0.00007   1.87894
   A13        2.12821   0.00001   0.00000   0.00003   0.00003   2.12824
   A14        2.07189  -0.00001   0.00000  -0.00003  -0.00003   2.07186
   A15        2.08265  -0.00000   0.00000  -0.00001  -0.00001   2.08264
   A16        2.10908   0.00000   0.00000  -0.00000  -0.00000   2.10908
   A17        2.12314   0.00001   0.00000   0.00006   0.00006   2.12319
   A18        2.05056  -0.00001   0.00000  -0.00006  -0.00006   2.05051
   A19        2.09844  -0.00000   0.00000  -0.00000  -0.00000   2.09844
   A20        2.09559   0.00000   0.00000   0.00001   0.00001   2.09560
   A21        2.08912  -0.00000   0.00000  -0.00001  -0.00001   2.08910
   A22        2.09784   0.00000   0.00000   0.00000   0.00000   2.09785
   A23        2.08894   0.00000   0.00000   0.00000   0.00000   2.08894
   A24        2.09639  -0.00000   0.00000  -0.00001  -0.00001   2.09638
   A25        2.09027  -0.00000   0.00000  -0.00001  -0.00001   2.09026
   A26        2.09686   0.00000   0.00000   0.00000   0.00000   2.09686
   A27        2.09605   0.00000   0.00000   0.00000   0.00000   2.09606
   A28        2.09381   0.00000   0.00000   0.00001   0.00001   2.09381
   A29        2.09712  -0.00000   0.00000  -0.00000  -0.00000   2.09711
   A30        2.09225  -0.00000   0.00000  -0.00000  -0.00000   2.09224
   A31        2.10335   0.00000   0.00000   0.00000   0.00000   2.10336
   A32        2.08447  -0.00000   0.00000   0.00000   0.00000   2.08447
   A33        2.09532  -0.00000   0.00000  -0.00000  -0.00000   2.09532
   A34        2.12148  -0.00000   0.00000  -0.00001  -0.00001   2.12147
   A35        2.07391  -0.00000   0.00000  -0.00003  -0.00003   2.07387
   A36        2.08780   0.00001   0.00000   0.00004   0.00004   2.08784
   A37        2.09256   0.00000   0.00000   0.00002   0.00002   2.09258
   A38        2.09042  -0.00000   0.00000  -0.00001  -0.00001   2.09041
   A39        2.10020  -0.00000   0.00000  -0.00001  -0.00001   2.10019
   A40        2.08971   0.00000   0.00000   0.00000   0.00000   2.08972
   A41        2.10640   0.00000   0.00000   0.00001   0.00001   2.10640
   A42        2.08707  -0.00000   0.00000  -0.00001  -0.00001   2.08706
   A43        2.08827  -0.00001   0.00000  -0.00005  -0.00005   2.08821
   A44        2.09616   0.00001   0.00000   0.00003   0.00003   2.09619
   A45        2.09876   0.00000   0.00000   0.00002   0.00002   2.09878
   A46        2.12377   0.00002   0.00000   0.00009   0.00009   2.12386
   A47        2.11835  -0.00001   0.00000  -0.00004  -0.00004   2.11832
   A48        2.04105  -0.00001   0.00000  -0.00006  -0.00006   2.04100
    D1        0.02982   0.00000   0.00000   0.00000   0.00000   0.02982
    D2       -3.13508  -0.00000   0.00000  -0.00023  -0.00023  -3.13531
    D3       -3.10957   0.00000   0.00000   0.00016   0.00016  -3.10941
    D4        0.00871  -0.00000   0.00000  -0.00007  -0.00007   0.00864
    D5        2.72108  -0.00001   0.00000  -0.00036  -0.00036   2.72073
    D6       -1.36254   0.00000   0.00000  -0.00015  -0.00015  -1.36269
    D7        0.69064  -0.00000   0.00000  -0.00027  -0.00027   0.69037
    D8       -0.39713  -0.00000   0.00000  -0.00013  -0.00013  -0.39725
    D9        1.80244   0.00001   0.00000   0.00008   0.00008   1.80252
   D10       -2.42757   0.00000   0.00000  -0.00004  -0.00004  -2.42761
   D11        1.71334   0.00001   0.00000   0.00018   0.00018   1.71351
   D12       -1.39600   0.00001   0.00000   0.00019   0.00019  -1.39581
   D13       -0.48400  -0.00000   0.00000  -0.00003  -0.00003  -0.48402
   D14        2.68985  -0.00000   0.00000  -0.00001  -0.00001   2.68983
   D15       -2.56436  -0.00000   0.00000   0.00003   0.00003  -2.56433
   D16        0.60948  -0.00000   0.00000   0.00004   0.00004   0.60953
   D17       -0.33234  -0.00001   0.00000  -0.00034  -0.00034  -0.33268
   D18        2.84077  -0.00001   0.00000  -0.00031  -0.00031   2.84046
   D19        1.82593   0.00000   0.00000  -0.00015  -0.00015   1.82578
   D20       -1.28415   0.00000   0.00000  -0.00012  -0.00012  -1.28427
   D21       -2.36990   0.00000   0.00000  -0.00018  -0.00018  -2.37008
   D22        0.80321   0.00000   0.00000  -0.00015  -0.00015   0.80306
   D23       -3.11084   0.00000   0.00000   0.00002   0.00002  -3.11082
   D24        0.04061   0.00000   0.00000   0.00001   0.00001   0.04062
   D25       -0.00170   0.00000   0.00000   0.00001   0.00001  -0.00168
   D26       -3.13343   0.00000   0.00000   0.00000   0.00000  -3.13343
   D27        3.11430   0.00000   0.00000  -0.00001  -0.00001   3.11429
   D28       -0.03705   0.00000   0.00000  -0.00000  -0.00000  -0.03705
   D29        0.00410   0.00000   0.00000   0.00001   0.00001   0.00411
   D30        3.13594   0.00000   0.00000   0.00001   0.00001   3.13595
   D31       -3.11118  -0.00000   0.00000   0.00000   0.00000  -3.11118
   D32        0.03098  -0.00000   0.00000  -0.00003  -0.00003   0.03095
   D33        0.00017  -0.00000   0.00000  -0.00002  -0.00002   0.00014
   D34       -3.14085  -0.00000   0.00000  -0.00006  -0.00006  -3.14091
   D35        3.11540   0.00000   0.00000   0.00001   0.00001   3.11541
   D36       -0.03067   0.00000   0.00000   0.00004   0.00004  -0.03063
   D37        0.00431   0.00000   0.00000   0.00004   0.00004   0.00435
   D38        3.14143   0.00000   0.00000   0.00007   0.00007   3.14150
   D39       -0.00223  -0.00000   0.00000  -0.00004  -0.00004  -0.00226
   D40       -3.13893  -0.00000   0.00000  -0.00001  -0.00001  -3.13895
   D41        3.12955  -0.00000   0.00000  -0.00003  -0.00003   3.12952
   D42       -0.00716  -0.00000   0.00000  -0.00000  -0.00000  -0.00716
   D43        0.00376   0.00000   0.00000   0.00004   0.00004   0.00381
   D44       -3.13479   0.00000   0.00000   0.00000   0.00000  -3.13479
   D45        3.14045   0.00000   0.00000   0.00002   0.00002   3.14047
   D46        0.00190  -0.00000   0.00000  -0.00003  -0.00003   0.00188
   D47       -0.00137  -0.00000   0.00000  -0.00003  -0.00003  -0.00140
   D48       -3.13665  -0.00000   0.00000  -0.00002  -0.00002  -3.13666
   D49        3.13718   0.00000   0.00000   0.00002   0.00002   3.13720
   D50        0.00190   0.00000   0.00000   0.00003   0.00003   0.00193
   D51       -0.00258   0.00000   0.00000   0.00000   0.00000  -0.00258
   D52       -3.13436   0.00000   0.00000  -0.00000  -0.00000  -3.13436
   D53        3.13272  -0.00000   0.00000  -0.00001  -0.00001   3.13271
   D54        0.00094  -0.00000   0.00000  -0.00001  -0.00001   0.00093
   D55       -0.00250  -0.00000   0.00000  -0.00001  -0.00001  -0.00251
   D56        3.14025  -0.00000   0.00000  -0.00003  -0.00003   3.14022
   D57        3.13851   0.00000   0.00000   0.00003   0.00003   3.13854
   D58       -0.00192  -0.00000   0.00000   0.00000   0.00000  -0.00192
   D59        0.00042   0.00000   0.00000   0.00003   0.00003   0.00046
   D60       -3.13765  -0.00000   0.00000  -0.00001  -0.00001  -3.13766
   D61        3.14085   0.00000   0.00000   0.00006   0.00006   3.14091
   D62        0.00278   0.00000   0.00000   0.00001   0.00001   0.00279
   D63        0.00393  -0.00000   0.00000  -0.00002  -0.00002   0.00391
   D64       -3.13819  -0.00000   0.00000  -0.00002  -0.00002  -3.13821
   D65       -3.14115   0.00000   0.00000   0.00003   0.00003  -3.14112
   D66       -0.00008   0.00000   0.00000   0.00002   0.00002  -0.00005
   D67       -0.00640  -0.00000   0.00000  -0.00002  -0.00002  -0.00642
   D68        3.13947  -0.00000   0.00000  -0.00005  -0.00005   3.13942
   D69        3.13571  -0.00000   0.00000  -0.00002  -0.00002   3.13569
   D70       -0.00160  -0.00000   0.00000  -0.00004  -0.00004  -0.00164
         Item               Value     Threshold  Converged?
 Maximum Force            0.000040     0.002500     YES
 RMS     Force            0.000006     0.001667     YES
 Maximum Displacement     0.000884     0.010000     YES
 RMS     Displacement     0.000249     0.006667     YES
 Predicted change in Energy=-1.522327D-08
 Optimization completed.
    -- Stationary point found.
                           ----------------------------
                           !   Optimized Parameters   !
                           ! (Angstroms and Degrees)  !
 --------------------------                            --------------------------
 ! Name  Definition              Value          Derivative Info.                !
 --------------------------------------------------------------------------------
 ! R1    R(1,2)                  1.3477         -DE/DX =    0.0                 !
 ! R2    R(1,3)                  1.2193         -DE/DX =    0.0                 !
 ! R3    R(1,17)                 1.099          -DE/DX =    0.0                 !
 ! R4    R(2,4)                  1.4573         -DE/DX =    0.0                 !
 ! R5    R(2,18)                 1.01           -DE/DX =    0.0                 !
 ! R6    R(4,5)                  1.522          -DE/DX =    0.0                 !
 ! R7    R(4,6)                  1.523          -DE/DX =    0.0                 !
 ! R8    R(4,19)                 1.0938         -DE/DX =    0.0                 !
 ! R9    R(5,7)                  1.393          -DE/DX =    0.0                 !
 ! R10   R(5,11)                 1.3961         -DE/DX =    0.0                 !
 ! R11   R(6,12)                 1.3956         -DE/DX =    0.0                 !
 ! R12   R(6,16)                 1.3972         -DE/DX =    0.0                 !
 ! R13   R(7,8)                  1.394          -DE/DX =    0.0                 !
 ! R14   R(7,20)                 1.085          -DE/DX =    0.0                 !
 ! R15   R(8,9)                  1.3908         -DE/DX =    0.0                 !
 ! R16   R(8,21)                 1.0841         -DE/DX =    0.0                 !
 ! R17   R(9,10)                 1.3942         -DE/DX =    0.0                 !
 ! R18   R(9,22)                 1.0841         -DE/DX =    0.0                 !
 ! R19   R(10,11)                1.3897         -DE/DX =    0.0                 !
 ! R20   R(10,23)                1.0841         -DE/DX =    0.0                 !
 ! R21   R(11,24)                1.086          -DE/DX =    0.0                 !
 ! R22   R(12,13)                1.3904         -DE/DX =    0.0                 !
 ! R23   R(12,25)                1.0839         -DE/DX =    0.0                 !
 ! R24   R(13,14)                1.3895         -DE/DX =    0.0                 !
 ! R25   R(13,26)                1.0837         -DE/DX =    0.0                 !
 ! R26   R(14,15)                1.3913         -DE/DX =    0.0                 !
 ! R27   R(14,27)                1.0838         -DE/DX =    0.0                 !
 ! R28   R(15,16)                1.3911         -DE/DX =    0.0                 !
 ! R29   R(15,28)                1.083          -DE/DX =    0.0                 !
 ! R30   R(16,29)                2.1265         -DE/DX =    0.0                 !
 ! A1    A(2,1,3)              124.2948         -DE/DX =    0.0                 !
 ! A2    A(2,1,17)             113.2496         -DE/DX =    0.0                 !
 ! A3    A(3,1,17)             122.4554         -DE/DX =    0.0                 !
 ! A4    A(1,2,4)              121.8659         -DE/DX =    0.0                 !
 ! A5    A(1,2,18)             118.8943         -DE/DX =    0.0                 !
 ! A6    A(4,2,18)             119.2265         -DE/DX =    0.0                 !
 ! A7    A(2,4,5)              108.6404         -DE/DX =    0.0                 !
 ! A8    A(2,4,6)              112.7536         -DE/DX =    0.0                 !
 ! A9    A(2,4,19)             106.1463         -DE/DX =    0.0                 !
 ! A10   A(5,4,6)              112.9734         -DE/DX =    0.0                 !
 ! A11   A(5,4,19)             108.3541         -DE/DX =    0.0                 !
 ! A12   A(6,4,19)             107.6596         -DE/DX =    0.0                 !
 ! A13   A(4,5,7)              121.9374         -DE/DX =    0.0                 !
 ! A14   A(4,5,11)             118.7103         -DE/DX =    0.0                 !
 ! A15   A(7,5,11)             119.3268         -DE/DX =    0.0                 !
 ! A16   A(4,6,12)             120.8411         -DE/DX =    0.0                 !
 ! A17   A(4,6,16)             121.6468         -DE/DX =    0.0                 !
 ! A18   A(12,6,16)            117.4887         -DE/DX =    0.0                 !
 ! A19   A(5,7,8)              120.2317         -DE/DX =    0.0                 !
 ! A20   A(5,7,20)             120.0683         -DE/DX =    0.0                 !
 ! A21   A(8,7,20)             119.6975         -DE/DX =    0.0                 !
 ! A22   A(7,8,9)              120.1977         -DE/DX =    0.0                 !
 ! A23   A(7,8,21)             119.6874         -DE/DX =    0.0                 !
 ! A24   A(9,8,21)             120.1143         -DE/DX =    0.0                 !
 ! A25   A(8,9,10)             119.7636         -DE/DX =    0.0                 !
 ! A26   A(8,9,22)             120.1411         -DE/DX =    0.0                 !
 ! A27   A(10,9,22)            120.0951         -DE/DX =    0.0                 !
 ! A28   A(9,10,11)            119.9663         -DE/DX =    0.0                 !
 ! A29   A(9,10,23)            120.1559         -DE/DX =    0.0                 !
 ! A30   A(11,10,23)           119.8768         -DE/DX =    0.0                 !
 ! A31   A(5,11,10)            120.5133         -DE/DX =    0.0                 !
 ! A32   A(5,11,24)            119.4315         -DE/DX =    0.0                 !
 ! A33   A(10,11,24)           120.0529         -DE/DX =    0.0                 !
 ! A34   A(6,12,13)            121.552          -DE/DX =    0.0                 !
 ! A35   A(6,12,25)            118.8261         -DE/DX =    0.0                 !
 ! A36   A(13,12,25)           119.6219         -DE/DX =    0.0                 !
 ! A37   A(12,13,14)           119.8948         -DE/DX =    0.0                 !
 ! A38   A(12,13,26)           119.7724         -DE/DX =    0.0                 !
 ! A39   A(14,13,26)           120.3327         -DE/DX =    0.0                 !
 ! A40   A(13,14,15)           119.7318         -DE/DX =    0.0                 !
 ! A41   A(13,14,27)           120.6876         -DE/DX =    0.0                 !
 ! A42   A(15,14,27)           119.5804         -DE/DX =    0.0                 !
 ! A43   A(14,15,16)           119.6488         -DE/DX =    0.0                 !
 ! A44   A(14,15,28)           120.1012         -DE/DX =    0.0                 !
 ! A45   A(16,15,28)           120.25           -DE/DX =    0.0                 !
 ! A46   A(6,16,15)            121.6831         -DE/DX =    0.0                 !
 ! A47   A(6,16,29)            121.3726         -DE/DX =    0.0                 !
 ! A48   A(15,16,29)           116.9438         -DE/DX =    0.0                 !
 ! D1    D(3,1,2,4)              1.7085         -DE/DX =    0.0                 !
 ! D2    D(3,1,2,18)          -179.627          -DE/DX =    0.0                 !
 ! D3    D(17,1,2,4)          -178.1654         -DE/DX =    0.0                 !
 ! D4    D(17,1,2,18)            0.4992         -DE/DX =    0.0                 !
 ! D5    D(1,2,4,5)            155.9064         -DE/DX =    0.0                 !
 ! D6    D(1,2,4,6)            -78.0678         -DE/DX =    0.0                 !
 ! D7    D(1,2,4,19)            39.5709         -DE/DX =    0.0                 !
 ! D8    D(18,2,4,5)           -22.7538         -DE/DX =    0.0                 !
 ! D9    D(18,2,4,6)           103.2719         -DE/DX =    0.0                 !
 ! D10   D(18,2,4,19)         -139.0894         -DE/DX =    0.0                 !
 ! D11   D(2,4,5,7)             98.1669         -DE/DX =    0.0                 !
 ! D12   D(2,4,5,11)           -79.985          -DE/DX =    0.0                 !
 ! D13   D(6,4,5,7)            -27.7311         -DE/DX =    0.0                 !
 ! D14   D(6,4,5,11)           154.117          -DE/DX =    0.0                 !
 ! D15   D(19,4,5,7)          -146.9272         -DE/DX =    0.0                 !
 ! D16   D(19,4,5,11)           34.9209         -DE/DX =    0.0                 !
 ! D17   D(2,4,6,12)           -19.0417         -DE/DX =    0.0                 !
 ! D18   D(2,4,6,16)           162.764          -DE/DX =    0.0                 !
 ! D19   D(5,4,6,12)           104.6179         -DE/DX =    0.0                 !
 ! D20   D(5,4,6,16)           -73.5764         -DE/DX =    0.0                 !
 ! D21   D(19,4,6,12)         -135.7853         -DE/DX =    0.0                 !
 ! D22   D(19,4,6,16)           46.0204         -DE/DX =    0.0                 !
 ! D23   D(4,5,7,8)           -178.238          -DE/DX =    0.0                 !
 ! D24   D(4,5,7,20)             2.3267         -DE/DX =    0.0                 !
 ! D25   D(11,5,7,8)            -0.0971         -DE/DX =    0.0                 !
 ! D26   D(11,5,7,20)         -179.5325         -DE/DX =    0.0                 !
 ! D27   D(4,5,11,10)          178.436          -DE/DX =    0.0                 !
 ! D28   D(4,5,11,24)           -2.1229         -DE/DX =    0.0                 !
 ! D29   D(7,5,11,10)            0.2349         -DE/DX =    0.0                 !
 ! D30   D(7,5,11,24)          179.676          -DE/DX =    0.0                 !
 ! D31   D(4,6,12,13)         -178.2576         -DE/DX =    0.0                 !
 ! D32   D(4,6,12,25)            1.7752         -DE/DX =    0.0                 !
 ! D33   D(16,6,12,13)           0.0096         -DE/DX =    0.0                 !
 ! D34   D(16,6,12,25)        -179.9576         -DE/DX =    0.0                 !
 ! D35   D(4,6,16,15)          178.4991         -DE/DX =    0.0                 !
 ! D36   D(4,6,16,29)           -1.7571         -DE/DX =    0.0                 !
 ! D37   D(12,6,16,15)           0.2467         -DE/DX =    0.0                 !
 ! D38   D(12,6,16,29)         179.9906         -DE/DX =    0.0                 !
 ! D39   D(5,7,8,9)             -0.1275         -DE/DX =    0.0                 !
 ! D40   D(5,7,8,21)          -179.8477         -DE/DX =    0.0                 !
 ! D41   D(20,7,8,9)           179.3099         -DE/DX =    0.0                 !
 ! D42   D(20,7,8,21)           -0.4103         -DE/DX =    0.0                 !
 ! D43   D(7,8,9,10)             0.2157         -DE/DX =    0.0                 !
 ! D44   D(7,8,9,22)          -179.61           -DE/DX =    0.0                 !
 ! D45   D(21,8,9,10)          179.9346         -DE/DX =    0.0                 !
 ! D46   D(21,8,9,22)            0.109          -DE/DX =    0.0                 !
 ! D47   D(8,9,10,11)           -0.0785         -DE/DX =    0.0                 !
 ! D48   D(8,9,10,23)         -179.7167         -DE/DX =    0.0                 !
 ! D49   D(22,9,10,11)         179.7472         -DE/DX =    0.0                 !
 ! D50   D(22,9,10,23)           0.1091         -DE/DX =    0.0                 !
 ! D51   D(9,10,11,5)           -0.1477         -DE/DX =    0.0                 !
 ! D52   D(9,10,11,24)        -179.5853         -DE/DX =    0.0                 !
 ! D53   D(23,10,11,5)         179.4915         -DE/DX =    0.0                 !
 ! D54   D(23,10,11,24)          0.0538         -DE/DX =    0.0                 !
 ! D55   D(6,12,13,14)          -0.1433         -DE/DX =    0.0                 !
 ! D56   D(6,12,13,26)         179.9231         -DE/DX =    0.0                 !
 ! D57   D(25,12,13,14)        179.8236         -DE/DX =    0.0                 !
 ! D58   D(25,12,13,26)         -0.1101         -DE/DX =    0.0                 !
 ! D59   D(12,13,14,15)          0.0242         -DE/DX =    0.0                 !
 ! D60   D(12,13,14,27)       -179.7741         -DE/DX =    0.0                 !
 ! D61   D(26,13,14,15)        179.9575         -DE/DX =    0.0                 !
 ! D62   D(26,13,14,27)          0.1592         -DE/DX =    0.0                 !
 ! D63   D(13,14,15,16)          0.225          -DE/DX =    0.0                 !
 ! D64   D(13,14,15,28)       -179.8049         -DE/DX =    0.0                 !
 ! D65   D(27,14,15,16)       -179.9745         -DE/DX =    0.0                 !
 ! D66   D(27,14,15,28)         -0.0043         -DE/DX =    0.0                 !
 ! D67   D(14,15,16,6)          -0.3669         -DE/DX =    0.0                 !
 ! D68   D(14,15,16,29)        179.8784         -DE/DX =    0.0                 !
 ! D69   D(28,15,16,6)         179.663          -DE/DX =    0.0                 !
 ! D70   D(28,15,16,29)         -0.0917         -DE/DX =    0.0                 !
 --------------------------------------------------------------------------------
 Iteration  1 RMS(Cart)=  0.01391835 RMS(Int)=  0.02051788
 Iteration  2 RMS(Cart)=  0.00851222 RMS(Int)=  0.01825500
 Iteration  3 RMS(Cart)=  0.00211629 RMS(Int)=  0.01815660
 Iteration  4 RMS(Cart)=  0.00005807 RMS(Int)=  0.01815654
 Iteration  5 RMS(Cart)=  0.00000306 RMS(Int)=  0.01815654
 Iteration  6 RMS(Cart)=  0.00000015 RMS(Int)=  0.01815654
 Iteration  1 RMS(Cart)=  0.00985387 RMS(Int)=  0.00729391
 Iteration  2 RMS(Cart)=  0.00402399 RMS(Int)=  0.00811841
 Iteration  3 RMS(Cart)=  0.00163178 RMS(Int)=  0.00884958
 Iteration  4 RMS(Cart)=  0.00066008 RMS(Int)=  0.00919299
 Iteration  5 RMS(Cart)=  0.00026677 RMS(Int)=  0.00933846
 Iteration  6 RMS(Cart)=  0.00010777 RMS(Int)=  0.00939826
 Iteration  7 RMS(Cart)=  0.00004353 RMS(Int)=  0.00942257
 Iteration  8 RMS(Cart)=  0.00001758 RMS(Int)=  0.00943242
 Iteration  9 RMS(Cart)=  0.00000710 RMS(Int)=  0.00943640
 Iteration 10 RMS(Cart)=  0.00000287 RMS(Int)=  0.00943801
 Iteration 11 RMS(Cart)=  0.00000116 RMS(Int)=  0.00943866
 Iteration 12 RMS(Cart)=  0.00000047 RMS(Int)=  0.00943892
 GradGradGradGradGradGradGradGradGradGradGradGradGradGradGradGradGradGrad

                          Input orientation:                          
 ---------------------------------------------------------------------
 Center     Atomic      Atomic             Coordinates (Angstroms)
 Number     Number       Type             X           Y           Z
 ---------------------------------------------------------------------
      1          6           0        1.762212    0.011899    1.763645
      2          7           0        0.473489   -0.264746    1.482004
      3          8           0        2.356735    0.981651    1.318106
      4          6           0       -0.183467    0.270343    0.296321
      5          6           0       -1.294280   -0.684490   -0.117116
      6          6           0       -0.669617    1.701009    0.487195
      7          6           0       -2.624183   -0.464002    0.233907
      8          6           0       -3.608112   -1.381015   -0.132483
      9          6           0       -3.268461   -2.520845   -0.853362
     10          6           0       -1.938394   -2.746463   -1.205194
     11          6           0       -0.958332   -1.832759   -0.836695
     12          6           0       -0.839852    2.234280    1.765682
     13          6           0       -1.316734    3.526161    1.957551
     14          6           0       -1.632721    4.317886    0.860222
     15          6           0       -1.470122    3.811754   -0.425532
     16          6           0       -0.996823    2.515302   -0.599932
     17          1           0        2.131038   -0.540652    2.639170
     18          1           0       -0.016496   -0.952812    2.035809
     19          1           0        0.573932    0.279836   -0.492738
     20          1           0       -2.899856    0.428130    0.786496
     21          1           0       -4.640749   -1.199401    0.143200
     22          1           0       -4.035288   -3.230198   -1.143275
     23          1           0       -1.667170   -3.630539   -1.771015
     24          1           0        0.077188   -2.003718   -1.115832
     25          1           0       -0.592028    1.621516    2.624759
     26          1           0       -1.439040    3.910774    2.963274
     27          1           0       -2.001936    5.327876    0.994855
     28          1           0       -1.711577    4.424713   -1.285161
     29         53           0       -0.785056    1.828010   -2.601160
 ---------------------------------------------------------------------
                    Distance matrix (angstroms):
                    1          2          3          4          5
     1  C    0.000000
     2  N    1.347835   0.000000
     3  O    1.221631   2.264284   0.000000
     4  C    2.450612   1.457311   2.828893   0.000000
     5  C    3.655730   2.420408   4.262135   1.522018   0.000000
     6  C    3.224316   2.482042   3.219736   1.523017   2.538898
     7  C    4.669801   3.345598   5.298580   2.549559   1.393009
     8  C    5.863096   4.529028   6.577675   3.826101   2.416445
     9  C    6.210571   4.954404   6.973205   4.316213   2.794933
    10  C    5.487900   4.381453   6.222059   3.799399   2.418787
    11  C    4.191168   3.144064   4.853220   2.511410   1.396129
    12  C    3.421947   2.837335   3.462308   2.539077   3.502949
    13  C    4.676275   4.219244   4.514177   3.826791   4.694073
    14  C    5.557271   5.081658   5.220716   4.336003   5.108179
    15  C    5.447879   4.902466   5.068984   3.836424   4.510238
    16  C    4.412006   3.771597   4.156598   2.550423   3.249655
    17  H    1.099040   2.040251   2.028190   3.391694   4.398932
    18  H    2.041700   1.010059   3.144753   2.133027   2.517898
    19  H    2.564189   2.050918   2.636302   1.093782   2.135704
    20  H    4.781521   3.513298   5.312320   2.764766   2.152281
    21  H    6.714983   5.368558   7.423084   4.695844   3.395844
    22  H    7.250682   6.001256   8.040898   5.400254   3.879015
    23  H    6.125507   5.147146   6.856149   4.657481   3.399064
    24  H    3.897871   3.151163   4.475803   2.689511   2.149121
    25  H    2.979066   2.449328   3.288157   2.722906   3.650849
    26  H    5.185398   4.825650   5.068949   4.684211   5.534095
    27  H    6.558922   6.135345   6.163779   5.419724   6.155144
    28  H    6.390255   5.867089   5.931512   4.700531   5.257605
    29  I    5.370136   4.757708   5.093900   3.344194   3.569655
                    6          7          8          9         10
     6  C    0.000000
     7  C    2.927756   0.000000
     8  C    4.303211   1.394012   0.000000
     9  C    5.135673   2.414095   1.390771   0.000000
    10  C    4.924833   2.784052   2.408966   1.394190   0.000000
    11  C    3.784648   2.407227   2.778727   2.410485   1.389665
    12  C    1.395668   3.579231   4.933219   5.947163   5.902601
    13  C    2.431437   4.538918   5.805086   6.948148   7.052321
    14  C    2.813318   4.923588   6.112700   7.237421   7.366437
    15  C    2.434979   4.477589   5.623320   6.596883   6.620979
    16  C    1.397133   3.495688   4.713663   5.530582   5.379504
    17  H    4.183266   5.329474   6.428540   6.728562   6.017061
    18  H    3.141264   3.207151   4.217174   4.623994   4.173126
    19  H    2.127538   3.362922   4.514167   4.768422   3.997231
    20  H    2.585298   1.085012   2.149222   3.394328   3.869015
    21  H    4.929564   2.148390   1.084123   2.150006   3.393271
    22  H    6.188940   3.397011   2.150269   1.084091   2.152858
    23  H    5.875375   3.868144   3.392993   2.153518   1.084116
    24  H    4.105169   3.389679   3.864735   3.395539   2.149937
    25  H    2.140449   3.767654   5.070931   6.034881   5.963261
    26  H    3.406764   5.290811   6.503200   7.699300   7.870469
    27  H    3.897044   5.874698   6.989986   8.162255   8.368942
    28  H    3.412548   5.199995   6.215463   7.130996   7.175207
    29  I    3.093119   4.083296   4.935772   5.304209   4.919828
                   11         12         13         14         15
    11  C    0.000000
    12  C    4.829825   0.000000
    13  C    6.054278   1.390391   0.000000
    14  C    6.415976   2.406224   1.389535   0.000000
    15  C    5.682562   2.772560   2.405032   1.391320   0.000000
    16  C    4.354672   2.387414   2.768555   2.405353   1.391120
    17  H    4.826529   4.158054   5.375007   6.398119   6.426834
    18  H    3.148434   3.302792   4.664540   5.636882   5.556286
    19  H    2.632336   3.304406   4.485216   4.796422   4.081314
    20  H    3.393506   2.909398   3.670891   4.091609   3.868082
    21  H    3.862839   5.373028   6.055731   6.324777   5.957181
    22  H    3.393300   6.966589   7.915431   8.170673   7.528898
    23  H    2.146490   6.898462   8.077336   8.372696   7.565506
    24  H    1.086024   5.206218   6.478291   6.840413   6.057260
    25  H    4.903862   1.083932   2.144303   3.386302   3.856484
    26  H    6.903551   2.145667   1.083681   2.150833   3.390395
    27  H    7.464474   3.393368   2.154637   1.083755   2.144516
    28  H    6.318580   3.855586   3.387991   2.149488   1.083042
    29  I    4.067504   4.386042   4.893694   4.347319   3.022898
                   16         17         18         19         20
    16  C    0.000000
    17  H    5.441889   0.000000
    18  H    4.464973   2.268441   0.000000
    19  H    2.734241   3.592580   2.874295   0.000000
    20  H    3.146426   5.448012   3.432425   3.704812   0.000000
    21  H    5.256373   7.247132   5.002648   5.457605   2.468481
    22  H    6.522136   7.717780   5.607473   5.829961   4.289124
    23  H    6.292230   6.589652   4.938305   4.684822   4.953097
    24  H    4.673456   4.523151   3.323555   2.418598   4.289001
    25  H    3.370659   3.477107   2.702825   3.588643   3.182679
    26  H    3.852186   5.715391   5.151533   5.401832   4.359031
    27  H    3.385878   7.363753   6.668777   5.859244   4.985697
    28  H    2.150875   7.404115   6.543692   4.799114   4.655796
    29  I    2.126530   6.447885   5.461239   2.947734   4.231814
                   21         22         23         24         25
    21  H    0.000000
    22  H    2.479059   0.000000
    23  H    4.291483   2.482401   0.000000
    24  H    4.948840   4.291558   2.473580   0.000000
    25  H    5.523391   7.042248   6.932737   5.251875   0.000000
    26  H    6.657150   8.636998   8.907128   7.342974   2.464289
    27  H    7.091826   9.052444   9.381647   7.907592   4.287368
    28  H    6.500070   8.001088   8.070013   6.674809   4.939512
    29  I    5.618104   6.186671   5.591334   4.199024   5.233558
                   26         27         28         29
    26  H    0.000000
    27  H    2.489920   0.000000
    28  H    4.288078   2.469511   0.000000
    29  I    5.977334   5.163447   3.055022   0.000000
 Symmetry turned off by external request.
 Stoichiometry    C14H12INO
 Framework group  C1[X(C14H12INO)]
 Deg. of freedom    81
 Full point group                 C1      NOp   1
 Rotational constants (GHZ):           0.3466978           0.3116156           0.2320336
 Basis read from rwf:  (5D, 7F)
 Pseudo-potential data read from rwf file.
   396 basis functions,   648 primitive gaussians,   412 cartesian basis functions
    59 alpha electrons       59 beta electrons
       nuclear repulsion energy      1095.0955299484 Hartrees.
 NAtoms=   29 NActive=   29 NUniq=   29 SFac= 1.00D+00 NAtFMM=   60 NAOKFM=F Big=F
 Integral buffers will be    131072 words long.
 Raffenetti 2 integral format.
 Two-electron integral symmetry is turned off.
 ------------------------------------------------------------------------------
 Polarizable Continuum Model (PCM)
 =================================
 Model                : PCM.
 Atomic radii         : UFF (Universal Force Field).
 Polarization charges : Total charges.
 Charge compensation  : None.
 Solution method      : On-the-fly selection.
 Cavity type          : Scaled VdW (van der Waals Surface) (Alpha=1.100).
 Cavity algorithm     : GePol (No added spheres)
                        Default sphere list used, NSphG=   29.
                        Lebedev-Laikov grids with approx.  5.0 points / Ang**2.
                        Smoothing algorithm: York/Karplus (Gamma=1.0000).
                        Polarization charges: spherical gaussians, with
                                              point-specific exponents (IZeta= 3).
                        Self-potential: point-specific (ISelfS= 7).
                        Self-field    : sphere-specific E.n sum rule (ISelfD= 2).
 1st derivatives      : Analytical E(r).r(x)/FMM algorithm (CHGder, D1EAlg=3).
                        Cavity 1st derivative terms included.
 Solvent              : DiMethylSulfoxide, Eps=  46.826000 Eps(inf)=   2.007889
 ------------------------------------------------------------------------------
 One-electron integrals computed using PRISM.
   1 Symmetry operations used in ECPInt.
 ECPInt:  NShTT=    9316 NPrTT=   38001 LenC2=    8737 LenP2D=   24058.
 LDataN:  DoStor=T MaxTD1= 5 Len=  102
 NBasis=   396 RedAO= T EigKep=  1.21D-06  NBF=   396
 NBsUse=   395 1.00D-06 EigRej=  6.90D-07 NBFU=   395
 Initial guess from the checkpoint file:  "/home/aikhl/works/aikhl/Gau-5760.chk"
 B after Tr=    -0.004577    0.014777    0.020407
         Rot=    0.999996    0.001299    0.002312   -0.001309 Ang=   0.34 deg.
 ExpMin= 4.38D-02 ExpMax= 8.59D+03 ExpMxC= 1.30D+03 IAcc=3 IRadAn=         5 AccDes= 0.00D+00
 Harris functional with IExCor= 1009 and IRadAn=       5 diagonalized for initial guess.
 HarFok:  IExCor= 1009 AccDes= 0.00D+00 IRadAn=         5 IDoV= 1 UseB2=F ITyADJ=14
 ICtDFT=  3500011 ScaDFX=  1.000000  1.000000  1.000000  1.000000
 Defaulting to unpruned grid for atomic number  53.
 FoFCou: FMM=F IPFlag=           0 FMFlag=      100000 FMFlg1=           0
         NFxFlg=           0 DoJE=T BraDBF=F KetDBF=T FulRan=T
         wScrn=  0.000000 ICntrl=       500 IOpCl=  0 I1Cent=   200000004 NGrid=           0
         NMat0=    1 NMatS0=      1 NMatT0=    0 NMatD0=    1 NMtDS0=    0 NMtDT0=    0
 Symmetry not used in FoFCou.
 Requested convergence on RMS density matrix=1.00D-08 within 128 cycles.
 Requested convergence on MAX density matrix=1.00D-06.
 Requested convergence on             energy=1.00D-06.
 No special actions if energy rises.
 Inv3:  Mode=1 IEnd=    16850700.
 Iteration    1 A*A^-1 deviation from unit magnitude is 9.33D-15 for    554.
 Iteration    1 A*A^-1 deviation from orthogonality  is 3.28D-15 for    521    506.
 Iteration    1 A^-1*A deviation from unit magnitude is 9.55D-15 for    554.
 Iteration    1 A^-1*A deviation from orthogonality  is 3.51D-15 for   1611    884.
 Error on total polarization charges =  0.01898
 SCF Done:  E(RM062X) =  -681.927889280     A.U. after   15 cycles
            NFock= 15  Conv=0.57D-08     -V/T= 2.0162
   1 Symmetry operations used in ECPInt.
 ECPInt:  NShTT=    9316 NPrTT=   38001 LenC2=    8737 LenP2D=   24058.
 LDataN:  DoStor=T MaxTD1= 6 Len=  172
 D1PCM: PCM CHGder 1st derivatives, ID1Alg=3 FixD1E=F DoIter=F DoCFld=F I1PDM=0.
 Calling FoFJK, ICntrl=      2127 FMM=F ISym2X=0 I1Cent= 0 IOpClX= 0 NMat=1 NMatS=1 NMatT=0.
 -------------------------------------------------------------------
 Center     Atomic                   Forces (Hartrees/Bohr)
 Number     Number              X              Y              Z
 -------------------------------------------------------------------
      1        6          -0.013324807    0.027256539    0.027943225
      2        7           0.000807603   -0.008753072   -0.008102463
      3        8           0.007039856   -0.012002066   -0.012299881
      4        6          -0.001315378    0.003292836    0.001117721
      5        6          -0.000066457    0.000147245   -0.000272330
      6        6          -0.000397908   -0.000020896   -0.000523657
      7        6          -0.000007235    0.000059245   -0.000001915
      8        6           0.000011184   -0.000024096    0.000009281
      9        6          -0.000001895    0.000015297    0.000007930
     10        6           0.000027119   -0.000010731   -0.000015744
     11        6          -0.000050692   -0.000005449   -0.000003986
     12        6          -0.000119580   -0.000037402    0.000043608
     13        6           0.000012314   -0.000257599   -0.000007348
     14        6           0.000005386    0.000080783   -0.000173915
     15        6          -0.000019340    0.000164341   -0.000006116
     16        6           0.000043997   -0.000049980    0.000343858
     17        1           0.004641550   -0.006713179   -0.005701423
     18        1           0.002391013   -0.003106033   -0.001895205
     19        1          -0.000088884    0.000302607   -0.000252885
     20        1           0.000020799   -0.000001171   -0.000014641
     21        1           0.000002035    0.000004343    0.000000370
     22        1           0.000001039    0.000000847    0.000001137
     23        1          -0.000003538    0.000004118   -0.000001622
     24        1           0.000014530   -0.000024686   -0.000004041
     25        1           0.000382652   -0.000357290   -0.000089229
     26        1           0.000019820    0.000021615    0.000009222
     27        1          -0.000001719    0.000016048   -0.000015422
     28        1          -0.000012414    0.000013902   -0.000003219
     29       53          -0.000011050   -0.000016116   -0.000091311
 -------------------------------------------------------------------
 Cartesian Forces:  Max     0.027943225 RMS     0.005166507

 GradGradGradGradGradGradGradGradGradGradGradGradGradGradGradGradGradGrad
 Berny optimization.
 FormGI is forming the generalized inverse of G from B-inverse, IUseBI=4.
 Internal  Forces:  Max     0.017905914 RMS     0.002433464
 Search for a local minimum.
 Step number   1 out of a maximum of   80 on scan point     2 out of    18
 All quantities printed in internal units (Hartrees-Bohrs-Radians)
 Mixed Optimization -- RFO/linear search
 Second derivative matrix not updated -- first step.
 ITU=  0
     Eigenvalues ---    0.00462   0.00475   0.00934   0.01446   0.01483
     Eigenvalues ---    0.01715   0.02145   0.02159   0.02164   0.02174
     Eigenvalues ---    0.02179   0.02181   0.02182   0.02187   0.02191
     Eigenvalues ---    0.02195   0.02197   0.02205   0.02205   0.02215
     Eigenvalues ---    0.02216   0.02222   0.02569   0.04762   0.06075
     Eigenvalues ---    0.06840   0.13131   0.15870   0.15999   0.15999
     Eigenvalues ---    0.16000   0.16000   0.16000   0.16000   0.16000
     Eigenvalues ---    0.16000   0.16000   0.16000   0.18492   0.19138
     Eigenvalues ---    0.22000   0.22000   0.22000   0.22022   0.22131
     Eigenvalues ---    0.22491   0.23476   0.24478   0.24987   0.24987
     Eigenvalues ---    0.25000   0.30082   0.30173   0.33797   0.34378
     Eigenvalues ---    0.35276   0.35395   0.35501   0.35502   0.35505
     Eigenvalues ---    0.35523   0.35544   0.35553   0.35629   0.37304
     Eigenvalues ---    0.42412   0.42516   0.42539   0.42648   0.45979
     Eigenvalues ---    0.46421   0.46465   0.46703   0.46763   0.46905
     Eigenvalues ---    0.47179   0.47213   0.47268   0.55518   0.95690
     Eigenvalues --- 1000.000001000.000001000.000001000.000001000.00000
     Eigenvalues --- 1000.000001000.000001000.000001000.000001000.00000
     Eigenvalues --- 1000.000001000.000001000.000001000.000001000.00000
     Eigenvalues --- 1000.000001000.000001000.000001000.000001000.00000
     Eigenvalues --- 1000.000001000.000001000.000001000.000001000.00000
     Eigenvalues --- 1000.000001000.000001000.000001000.000001000.00000
     Eigenvalues --- 1000.000001000.000001000.000001000.000001000.00000
     Eigenvalues --- 1000.000001000.000001000.000001000.000001000.00000
     Eigenvalues --- 1000.000001000.000001000.000001000.000001000.00000
     Eigenvalues --- 1000.000001000.000001000.000001000.000001000.00000
     Eigenvalues --- 1000.000001000.000001000.000001000.000001000.00000
     Eigenvalues --- 1000.000001000.000001000.000001000.000001000.00000
     Eigenvalues --- 1000.000001000.000001000.000001000.000001000.00000
     Eigenvalues --- 1000.000001000.000001000.00000
 RFO step:  Lambda=-9.21640420D-03 EMin= 4.62012423D-03
 Linear search not attempted -- first point.
 Iteration  1 RMS(Cart)=  0.05675862 RMS(Int)=  0.01350493
 Iteration  2 RMS(Cart)=  0.02062309 RMS(Int)=  0.00341121
 Iteration  3 RMS(Cart)=  0.00100687 RMS(Int)=  0.00327546
 Iteration  4 RMS(Cart)=  0.00000786 RMS(Int)=  0.00327546
 Iteration  5 RMS(Cart)=  0.00000015 RMS(Int)=  0.00327546
 Iteration  1 RMS(Cart)=  0.00000731 RMS(Int)=  0.00000520
 Iteration  2 RMS(Cart)=  0.00000289 RMS(Int)=  0.00000579
 Iteration  3 RMS(Cart)=  0.00000114 RMS(Int)=  0.00000630
 Iteration  4 RMS(Cart)=  0.00000045 RMS(Int)=  0.00000653
 Variable       Old X    -DE/DX   Delta X   Delta X   Delta X     New X
                                 (Linear)    (Quad)   (Total)
    R1        2.54704   0.00227   0.00000   0.00402   0.00402   2.55106
    R2        2.30855  -0.00161   0.00000  -0.00166  -0.00166   2.30689
    R3        2.07688   0.00038   0.00000   0.00111   0.00111   2.07799
    R4        2.75392   0.00185   0.00000   0.00484   0.00484   2.75876
    R5        1.90874  -0.00009   0.00000  -0.00019  -0.00019   1.90855
    R6        2.87620   0.00001   0.00000   0.00002   0.00002   2.87622
    R7        2.87808  -0.00043   0.00000  -0.00140  -0.00140   2.87668
    R8        2.06695   0.00013   0.00000   0.00036   0.00036   2.06730
    R9        2.63241  -0.00003   0.00000  -0.00006  -0.00006   2.63234
   R10        2.63830   0.00003   0.00000   0.00006   0.00006   2.63836
   R11        2.63743  -0.00043   0.00000  -0.00095  -0.00095   2.63648
   R12        2.64020  -0.00015   0.00000  -0.00034  -0.00034   2.63985
   R13        2.63430   0.00000   0.00000   0.00000   0.00000   2.63430
   R14        2.05038  -0.00001   0.00000  -0.00004  -0.00004   2.05033
   R15        2.62818   0.00000   0.00000   0.00001   0.00001   2.62818
   R16        2.04870  -0.00000   0.00000  -0.00001  -0.00001   2.04869
   R17        2.63464   0.00000   0.00000   0.00001   0.00001   2.63464
   R18        2.04864  -0.00000   0.00000  -0.00001  -0.00001   2.04863
   R19        2.62609  -0.00003   0.00000  -0.00005  -0.00005   2.62603
   R20        2.04868  -0.00000   0.00000  -0.00001  -0.00001   2.04868
   R21        2.05229   0.00002   0.00000   0.00006   0.00006   2.05234
   R22        2.62746  -0.00012   0.00000  -0.00028  -0.00028   2.62718
   R23        2.04833   0.00022   0.00000   0.00060   0.00060   2.04894
   R24        2.62584   0.00023   0.00000   0.00049   0.00049   2.62634
   R25        2.04786   0.00002   0.00000   0.00004   0.00004   2.04790
   R26        2.62921  -0.00001   0.00000   0.00001   0.00001   2.62923
   R27        2.04800   0.00001   0.00000   0.00004   0.00004   2.04804
   R28        2.62884   0.00014   0.00000   0.00031   0.00031   2.62915
   R29        2.04665   0.00001   0.00000   0.00003   0.00003   2.04669
   R30        4.01856   0.00009   0.00000   0.00063   0.00063   4.01919
    A1        2.15561   0.00596   0.00000   0.03954   0.01752   2.17313
    A2        1.96507   0.00268   0.00000   0.04141   0.01937   1.98445
    A3        2.12506  -0.00126   0.00000   0.01919  -0.00292   2.12213
    A4        2.12431   0.00113   0.00000  -0.00135  -0.00762   2.11669
    A5        2.08183  -0.00195   0.00000  -0.01742  -0.02381   2.05803
    A6        2.06864   0.00085   0.00000  -0.00659  -0.01317   2.05547
    A7        1.89618   0.00034   0.00000   0.00081   0.00080   1.89698
    A8        1.96800  -0.00053   0.00000  -0.00356  -0.00356   1.96444
    A9        1.85247   0.00036   0.00000   0.00509   0.00510   1.85757
   A10        1.97185  -0.00009   0.00000  -0.00201  -0.00202   1.96983
   A11        1.89111  -0.00016   0.00000  -0.00047  -0.00048   1.89063
   A12        1.87894   0.00012   0.00000   0.00069   0.00070   1.87964
   A13        2.12824  -0.00006   0.00000  -0.00023  -0.00023   2.12801
   A14        2.07186   0.00004   0.00000   0.00015   0.00015   2.07202
   A15        2.08264   0.00002   0.00000   0.00006   0.00006   2.08270
   A16        2.10908  -0.00127   0.00000  -0.00483  -0.00483   2.10425
   A17        2.12319   0.00102   0.00000   0.00401   0.00401   2.12720
   A18        2.05051   0.00025   0.00000   0.00084   0.00084   2.05135
   A19        2.09844  -0.00002   0.00000  -0.00008  -0.00008   2.09836
   A20        2.09560  -0.00001   0.00000  -0.00008  -0.00008   2.09553
   A21        2.08910   0.00003   0.00000   0.00016   0.00016   2.08927
   A22        2.09785   0.00001   0.00000   0.00003   0.00003   2.09788
   A23        2.08894  -0.00001   0.00000  -0.00003  -0.00003   2.08891
   A24        2.09638  -0.00000   0.00000   0.00000   0.00000   2.09638
   A25        2.09026   0.00001   0.00000   0.00005   0.00005   2.09031
   A26        2.09686  -0.00000   0.00000  -0.00001  -0.00001   2.09686
   A27        2.09606  -0.00001   0.00000  -0.00004  -0.00004   2.09602
   A28        2.09381  -0.00002   0.00000  -0.00008  -0.00008   2.09373
   A29        2.09711   0.00001   0.00000   0.00005   0.00005   2.09716
   A30        2.09224   0.00001   0.00000   0.00004   0.00004   2.09228
   A31        2.10336   0.00001   0.00000   0.00003   0.00003   2.10339
   A32        2.08447   0.00002   0.00000   0.00010   0.00009   2.08457
   A33        2.09532  -0.00002   0.00000  -0.00012  -0.00012   2.09519
   A34        2.12147  -0.00003   0.00000  -0.00023  -0.00023   2.12124
   A35        2.07387  -0.00042   0.00000  -0.00245  -0.00246   2.07142
   A36        2.08784   0.00045   0.00000   0.00268   0.00268   2.09052
   A37        2.09258  -0.00003   0.00000  -0.00011  -0.00010   2.09247
   A38        2.09041   0.00002   0.00000   0.00009   0.00009   2.09050
   A39        2.10019   0.00001   0.00000   0.00002   0.00002   2.10021
   A40        2.08972  -0.00001   0.00000   0.00012   0.00012   2.08984
   A41        2.10640   0.00002   0.00000   0.00001   0.00001   2.10641
   A42        2.08706  -0.00001   0.00000  -0.00013  -0.00013   2.08693
   A43        2.08821  -0.00008   0.00000  -0.00023  -0.00023   2.08799
   A44        2.09619   0.00002   0.00000   0.00001   0.00001   2.09620
   A45        2.09878   0.00006   0.00000   0.00022   0.00022   2.09900
   A46        2.12386  -0.00010   0.00000  -0.00040  -0.00040   2.12347
   A47        2.11832   0.00010   0.00000   0.00040   0.00040   2.11872
   A48        2.04100  -0.00000   0.00000  -0.00000  -0.00000   2.04100
    D1        0.37888  -0.01791   0.00000   0.00000   0.00001   0.37889
    D2       -2.90376  -0.01753   0.00000  -0.21216  -0.21060  -3.11436
    D3       -3.04959   0.00935   0.00000   0.37706   0.37542  -2.67418
    D4       -0.04905   0.00972   0.00000   0.16490   0.16481   0.11576
    D5        2.66251   0.00001   0.00000  -0.11450  -0.11433   2.54818
    D6       -1.42090  -0.00024   0.00000  -0.11907  -0.11891  -1.53981
    D7        0.63215  -0.00016   0.00000  -0.11699  -0.11683   0.51532
    D8       -0.33906  -0.00015   0.00000   0.09697   0.09681  -0.24225
    D9        1.86071  -0.00039   0.00000   0.09240   0.09224   1.95295
   D10       -2.36942  -0.00031   0.00000   0.09448   0.09431  -2.27511
   D11        1.71351  -0.00035   0.00000  -0.00477  -0.00477   1.70874
   D12       -1.39582  -0.00034   0.00000  -0.00408  -0.00408  -1.39989
   D13       -0.48402   0.00015   0.00000   0.00071   0.00071  -0.48332
   D14        2.68983   0.00016   0.00000   0.00140   0.00140   2.69123
   D15       -2.56433   0.00016   0.00000   0.00140   0.00140  -2.56293
   D16        0.60953   0.00018   0.00000   0.00209   0.00209   0.61162
   D17       -0.33268   0.00022   0.00000   0.01222   0.01222  -0.32046
   D18        2.84046   0.00020   0.00000   0.01142   0.01142   2.85188
   D19        1.82578   0.00019   0.00000   0.00892   0.00893   1.83470
   D20       -1.28427   0.00016   0.00000   0.00812   0.00812  -1.27614
   D21       -2.37008   0.00001   0.00000   0.00757   0.00757  -2.36251
   D22        0.80306  -0.00002   0.00000   0.00677   0.00677   0.80983
   D23       -3.11082   0.00004   0.00000   0.00125   0.00125  -3.10957
   D24        0.04062   0.00001   0.00000   0.00059   0.00059   0.04121
   D25       -0.00168   0.00002   0.00000   0.00056   0.00056  -0.00113
   D26       -3.13343  -0.00000   0.00000  -0.00011  -0.00011  -3.13354
   D27        3.11429  -0.00002   0.00000  -0.00084  -0.00084   3.11346
   D28       -0.03705  -0.00002   0.00000  -0.00058  -0.00058  -0.03763
   D29        0.00411  -0.00001   0.00000  -0.00016  -0.00016   0.00395
   D30        3.13595   0.00000   0.00000   0.00010   0.00010   3.13604
   D31       -3.11118  -0.00001   0.00000   0.00012   0.00012  -3.11106
   D32        0.03095   0.00010   0.00000   0.00344   0.00344   0.03439
   D33        0.00014   0.00003   0.00000   0.00095   0.00095   0.00109
   D34       -3.14091   0.00013   0.00000   0.00427   0.00427  -3.13665
   D35        3.11541  -0.00003   0.00000  -0.00030  -0.00030   3.11511
   D36       -0.03063   0.00001   0.00000   0.00097   0.00097  -0.02966
   D37        0.00435  -0.00002   0.00000  -0.00097  -0.00097   0.00337
   D38        3.14150   0.00002   0.00000   0.00029   0.00029  -3.14140
   D39       -0.00226  -0.00002   0.00000  -0.00052  -0.00052  -0.00278
   D40       -3.13895  -0.00002   0.00000  -0.00052  -0.00052  -3.13947
   D41        3.12952   0.00000   0.00000   0.00014   0.00014   3.12966
   D42       -0.00716   0.00000   0.00000   0.00014   0.00014  -0.00702
   D43        0.00381   0.00000   0.00000   0.00008   0.00008   0.00389
   D44       -3.13479   0.00000   0.00000   0.00002   0.00002  -3.13477
   D45        3.14047   0.00000   0.00000   0.00008   0.00008   3.14055
   D46        0.00188   0.00000   0.00000   0.00002   0.00002   0.00190
   D47       -0.00140   0.00001   0.00000   0.00032   0.00032  -0.00108
   D48       -3.13666   0.00000   0.00000   0.00001   0.00001  -3.13665
   D49        3.13720   0.00001   0.00000   0.00038   0.00038   3.13758
   D50        0.00193   0.00000   0.00000   0.00007   0.00007   0.00200
   D51       -0.00258  -0.00001   0.00000  -0.00028  -0.00028  -0.00286
   D52       -3.13436  -0.00002   0.00000  -0.00054  -0.00054  -3.13489
   D53        3.13271   0.00000   0.00000   0.00003   0.00003   3.13273
   D54        0.00093  -0.00001   0.00000  -0.00023  -0.00023   0.00070
   D55       -0.00251  -0.00001   0.00000  -0.00036  -0.00036  -0.00287
   D56        3.14022   0.00003   0.00000   0.00099   0.00099   3.14121
   D57        3.13854  -0.00012   0.00000  -0.00371  -0.00371   3.13483
   D58       -0.00192  -0.00008   0.00000  -0.00236  -0.00236  -0.00428
   D59        0.00046  -0.00001   0.00000  -0.00024  -0.00024   0.00021
   D60       -3.13766   0.00001   0.00000   0.00019   0.00019  -3.13747
   D61        3.14091  -0.00005   0.00000  -0.00160  -0.00160   3.13931
   D62        0.00279  -0.00004   0.00000  -0.00116  -0.00116   0.00163
   D63        0.00391   0.00001   0.00000   0.00022   0.00022   0.00413
   D64       -3.13821  -0.00001   0.00000  -0.00013  -0.00013  -3.13834
   D65       -3.14112  -0.00000   0.00000  -0.00021  -0.00021  -3.14133
   D66       -0.00005  -0.00002   0.00000  -0.00056  -0.00056  -0.00061
   D67       -0.00642   0.00001   0.00000   0.00041   0.00041  -0.00602
   D68        3.13942  -0.00003   0.00000  -0.00081  -0.00081   3.13862
   D69        3.13569   0.00002   0.00000   0.00076   0.00076   3.13645
   D70       -0.00164  -0.00002   0.00000  -0.00045  -0.00045  -0.00210
         Item               Value     Threshold  Converged?
 Maximum Force            0.012575     0.002500     NO 
 RMS     Force            0.001518     0.001667     YES
 Maximum Displacement     0.521629     0.010000     NO 
 RMS     Displacement     0.073036     0.006667     NO 
 Predicted change in Energy=-6.002961D-03
 GradGradGradGradGradGradGradGradGradGradGradGradGradGradGradGradGradGrad

                          Input orientation:                          
 ---------------------------------------------------------------------
 Center     Atomic      Atomic             Coordinates (Angstroms)
 Number     Number       Type             X           Y           Z
 ---------------------------------------------------------------------
      1          6           0        1.761574   -0.040072    1.773831
      2          7           0        0.444046   -0.219983    1.541115
      3          8           0        2.441122    0.835357    1.261902
      4          6           0       -0.189926    0.298652    0.332673
      5          6           0       -1.289500   -0.663907   -0.092753
      6          6           0       -0.687301    1.727447    0.501449
      7          6           0       -2.626388   -0.444804    0.231448
      8          6           0       -3.600057   -1.369273   -0.143518
      9          6           0       -3.243150   -2.514851   -0.846741
     10          6           0       -1.906098   -2.738834   -1.172160
     11          6           0       -0.936282   -1.817919   -0.794715
     12          6           0       -0.872179    2.268638    1.774013
     13          6           0       -1.359419    3.558492    1.951933
     14          6           0       -1.670744    4.339980    0.845638
     15          6           0       -1.492778    3.825624   -0.434815
     16          6           0       -1.009102    2.530995   -0.595012
     17          1           0        2.207831   -0.816686    2.411718
     18          1           0       -0.026742   -0.962736    2.037797
     19          1           0        0.581258    0.304486   -0.443222
     20          1           0       -2.915195    0.451630    0.770150
     21          1           0       -4.638183   -1.188985    0.111636
     22          1           0       -4.001950   -3.230024   -1.143385
     23          1           0       -1.621373   -3.627393   -1.724151
     24          1           0        0.104839   -1.987947   -1.052925
     25          1           0       -0.623931    1.662807    2.638271
     26          1           0       -1.492308    3.950206    2.953589
     27          1           0       -2.047804    5.348498    0.969288
     28          1           0       -1.730637    4.430550   -1.301134
     29         53           0       -0.775322    1.829552   -2.589220
 ---------------------------------------------------------------------
                    Distance matrix (angstroms):
                    1          2          3          4          5
     1  C    0.000000
     2  N    1.349964   0.000000
     3  O    1.220751   2.275964   0.000000
     4  C    2.449493   1.459874   2.841466   0.000000
     5  C    3.630751   2.423174   4.242690   1.522028   0.000000
     6  C    3.277204   2.480592   3.340829   1.522276   2.536591
     7  C    4.668721   3.345644   5.327316   2.549376   1.392975
     8  C    5.847229   4.529197   6.582662   3.825928   2.416359
     9  C    6.167592   4.956177   6.926848   4.316132   2.794860
    10  C    5.423466   4.385162   6.131706   3.799485   2.418809
    11  C    4.127540   3.148778   4.761975   2.511558   1.396158
    12  C    3.502399   2.824876   3.646164   2.534517   3.501256
    13  C    4.766758   4.206915   4.726068   3.823124   4.691938
    14  C    5.641561   5.074376   5.418773   4.334546   5.105370
    15  C    5.514756   4.901278   5.224568   3.837447   4.507130
    16  C    4.460767   3.773931   4.269351   2.552451   3.246272
    17  H    1.099625   2.055467   2.026265   3.363874   4.304305
    18  H    2.029546   1.009959   3.150477   2.127246   2.494614
    19  H    2.535190   2.057058   2.578443   1.093970   2.135497
    20  H    4.808462   3.511403   5.392513   2.764395   2.152187
    21  H    6.711167   5.367627   7.452357   4.695627   3.395756
    22  H    7.204453   6.002813   7.989112   5.400169   3.878939
    23  H    6.045582   5.151539   6.733239   4.657617   3.399095
    24  H    3.811762   3.157499   4.334477   2.689851   2.149231
    25  H    3.055763   2.426773   3.460291   2.713865   3.648982
    26  H    5.282225   4.809889   5.294899   4.679663   5.532754
    27  H    6.647958   6.127339   6.372168   5.418297   6.152395
    28  H    6.452705   5.868141   6.074383   4.702733   5.254357
    29  I    5.382151   4.769394   5.115181   3.350195   3.565679
                    6          7          8          9         10
     6  C    0.000000
     7  C    2.924318   0.000000
     8  C    4.299978   1.394014   0.000000
     9  C    5.132941   2.414122   1.390774   0.000000
    10  C    4.922814   2.784153   2.409003   1.394194   0.000000
    11  C    3.783075   2.407263   2.778675   2.410407   1.389637
    12  C    1.395166   3.580437   4.934840   5.947406   5.901161
    13  C    2.430714   4.537803   5.804674   6.947411   7.050895
    14  C    2.812642   4.917788   6.107066   7.233624   7.364544
    15  C    2.434693   4.468281   5.613594   6.590532   6.618657
    16  C    1.396951   3.486262   4.704145   5.524029   5.376690
    17  H    4.301574   5.316159   6.369156   6.573776   5.784743
    18  H    3.167616   3.207695   4.206185   4.590742   4.121933
    19  H    2.127548   3.362380   4.513832   4.768395   3.997510
    20  H    2.581361   1.084990   2.149306   3.394393   3.869096
    21  H    4.926155   2.148367   1.084119   2.150005   3.393295
    22  H    6.186186   3.397027   2.150266   1.084088   2.152834
    23  H    5.873679   3.868242   3.393036   2.153546   1.084112
    24  H    4.104597   3.389764   3.864716   3.395463   2.149864
    25  H    2.138739   3.774209   5.078306   6.038084   5.961358
    26  H    3.406124   5.292665   6.506269   7.700969   7.869961
    27  H    3.896390   5.868689   6.984002   8.158375   8.367247
    28  H    3.412421   5.188472   6.202640   7.122693   7.172690
    29  I    3.093608   4.068821   4.918645   5.291526   4.914963
                   11         12         13         14         15
    11  C    0.000000
    12  C    4.827259   0.000000
    13  C    6.052183   1.390245   0.000000
    14  C    6.414820   2.406251   1.389797   0.000000
    15  C    5.682323   2.772773   2.405350   1.391328   0.000000
    16  C    4.354105   2.387438   2.768646   2.405342   1.391284
    17  H    4.600992   4.405946   5.663821   6.639817   6.583943
    18  H    3.095437   3.350541   4.714329   5.678273   5.584932
    19  H    2.632694   3.299470   4.482359   4.797695   4.086577
    20  H    3.393487   2.912589   3.670101   4.083334   3.854743
    21  H    3.862784   5.376006   6.056032   6.317745   5.944618
    22  H    3.393219   6.967207   7.915043   8.166743   7.521980
    23  H    2.146485   6.896494   8.075838   8.371695   7.564813
    24  H    1.086054   5.202371   6.475817   6.841045   6.060697
    25  H    4.898818   1.084251   2.146071   3.387714   3.857010
    26  H    6.901465   2.145607   1.083704   2.151098   3.390694
    27  H    7.463560   3.393407   2.154898   1.083777   2.144459
    28  H    6.319084   3.855819   3.388322   2.149515   1.083060
    29  I    4.068194   4.386341   4.894126   4.347675   3.023328
                   16         17         18         19         20
    16  C    0.000000
    17  H    5.531370   0.000000
    18  H    4.483622   2.270345   0.000000
    19  H    2.740370   3.471808   2.851486   0.000000
    20  H    3.133786   5.527094   3.456952   3.703931   0.000000
    21  H    5.244791   7.231659   5.002666   5.457186   2.468592
    22  H    6.515151   7.551446   5.573401   5.829990   4.289199
    23  H    6.290912   6.298276   4.878063   4.685300   4.953175
    24  H    4.676685   4.218789   3.258977   2.419496   4.289026
    25  H    3.369900   3.770689   2.758746   3.576746   3.194795
    26  H    3.852300   6.058706   5.208028   5.397154   4.362573
    27  H    3.385892   7.628928   6.712531   5.860820   4.977081
    28  H    2.151169   7.538587   6.568047   4.806794   4.639525
    29  I    2.126862   6.396184   5.455871   2.961662   4.214628
                   21         22         23         24         25
    21  H    0.000000
    22  H    2.479054   0.000000
    23  H    4.291514   2.482406   0.000000
    24  H    4.948817   4.291463   2.473486   0.000000
    25  H    5.534512   7.046399   6.929057   5.242522   0.000000
    26  H    6.662170   8.639398   8.906060   7.339257   2.466920
    27  H    7.084089   9.048376   9.380996   7.908644   4.289200
    28  H    6.482971   7.991754   8.069779   6.680395   4.940051
    29  I    5.597132   6.172591   5.589490   4.208110   5.232341
                   26         27         28         29
    26  H    0.000000
    27  H    2.490230   0.000000
    28  H    4.288379   2.469421   0.000000
    29  I    5.977790   5.163833   3.055648   0.000000
 Symmetry turned off by external request.
 Stoichiometry    C14H12INO
 Framework group  C1[X(C14H12INO)]
 Deg. of freedom    81
 Full point group                 C1      NOp   1
 Rotational constants (GHZ):           0.3456397           0.3085933           0.2332958
 Basis read from rwf:  (5D, 7F)
 Pseudo-potential data read from rwf file.
   396 basis functions,   648 primitive gaussians,   412 cartesian basis functions
    59 alpha electrons       59 beta electrons
       nuclear repulsion energy      1093.5393976910 Hartrees.
 NAtoms=   29 NActive=   29 NUniq=   29 SFac= 1.00D+00 NAtFMM=   60 NAOKFM=F Big=F
 Integral buffers will be    131072 words long.
 Raffenetti 2 integral format.
 Two-electron integral symmetry is turned off.
 ------------------------------------------------------------------------------
 Polarizable Continuum Model (PCM)
 =================================
 Model                : PCM.
 Atomic radii         : UFF (Universal Force Field).
 Polarization charges : Total charges.
 Charge compensation  : None.
 Solution method      : On-the-fly selection.
 Cavity type          : Scaled VdW (van der Waals Surface) (Alpha=1.100).
 Cavity algorithm     : GePol (No added spheres)
                        Default sphere list used, NSphG=   29.
                        Lebedev-Laikov grids with approx.  5.0 points / Ang**2.
                        Smoothing algorithm: York/Karplus (Gamma=1.0000).
                        Polarization charges: spherical gaussians, with
                                              point-specific exponents (IZeta= 3).
                        Self-potential: point-specific (ISelfS= 7).
                        Self-field    : sphere-specific E.n sum rule (ISelfD= 2).
 1st derivatives      : Analytical E(r).r(x)/FMM algorithm (CHGder, D1EAlg=3).
                        Cavity 1st derivative terms included.
 Solvent              : DiMethylSulfoxide, Eps=  46.826000 Eps(inf)=   2.007889
 ------------------------------------------------------------------------------
 One-electron integrals computed using PRISM.
   1 Symmetry operations used in ECPInt.
 ECPInt:  NShTT=    9316 NPrTT=   38001 LenC2=    8732 LenP2D=   24033.
 LDataN:  DoStor=T MaxTD1= 5 Len=  102
 NBasis=   396 RedAO= T EigKep=  1.19D-06  NBF=   396
 NBsUse=   395 1.00D-06 EigRej=  6.37D-07 NBFU=   395
 Initial guess from the checkpoint file:  "/home/aikhl/works/aikhl/Gau-5760.chk"
 B after Tr=     0.000731    0.002033    0.019875
         Rot=    0.999999    0.000586    0.000902    0.000873 Ang=   0.16 deg.
 ExpMin= 4.38D-02 ExpMax= 8.59D+03 ExpMxC= 1.30D+03 IAcc=3 IRadAn=         5 AccDes= 0.00D+00
 Harris functional with IExCor= 1009 and IRadAn=       5 diagonalized for initial guess.
 HarFok:  IExCor= 1009 AccDes= 0.00D+00 IRadAn=         5 IDoV= 1 UseB2=F ITyADJ=14
 ICtDFT=  3500011 ScaDFX=  1.000000  1.000000  1.000000  1.000000
 Defaulting to unpruned grid for atomic number  53.
 FoFCou: FMM=F IPFlag=           0 FMFlag=      100000 FMFlg1=           0
         NFxFlg=           0 DoJE=T BraDBF=F KetDBF=T FulRan=T
         wScrn=  0.000000 ICntrl=       500 IOpCl=  0 I1Cent=   200000004 NGrid=           0
         NMat0=    1 NMatS0=      1 NMatT0=    0 NMatD0=    1 NMtDS0=    0 NMtDT0=    0
 Symmetry not used in FoFCou.
 Requested convergence on RMS density matrix=1.00D-08 within 128 cycles.
 Requested convergence on MAX density matrix=1.00D-06.
 Requested convergence on             energy=1.00D-06.
 No special actions if energy rises.
 Inv3:  Mode=1 IEnd=    17093307.
 Iteration    1 A*A^-1 deviation from unit magnitude is 8.88D-15 for    251.
 Iteration    1 A*A^-1 deviation from orthogonality  is 3.45D-15 for   1877    761.
 Iteration    1 A^-1*A deviation from unit magnitude is 1.04D-14 for    251.
 Iteration    1 A^-1*A deviation from orthogonality  is 2.56D-15 for   1927    728.
 Error on total polarization charges =  0.01892
 SCF Done:  E(RM062X) =  -681.929791828     A.U. after   14 cycles
            NFock= 14  Conv=0.93D-08     -V/T= 2.0162
   1 Symmetry operations used in ECPInt.
 ECPInt:  NShTT=    9316 NPrTT=   38001 LenC2=    8732 LenP2D=   24033.
 LDataN:  DoStor=T MaxTD1= 6 Len=  172
 D1PCM: PCM CHGder 1st derivatives, ID1Alg=3 FixD1E=F DoIter=F DoCFld=F I1PDM=0.
 Calling FoFJK, ICntrl=      2127 FMM=F ISym2X=0 I1Cent= 0 IOpClX= 0 NMat=1 NMatS=1 NMatT=0.
 -------------------------------------------------------------------
 Center     Atomic                   Forces (Hartrees/Bohr)
 Number     Number              X              Y              Z
 -------------------------------------------------------------------
      1        6           0.006412477   -0.001434456   -0.005219208
      2        7           0.000264883   -0.004544835   -0.001742269
      3        8          -0.003496105   -0.003006702   -0.000514016
      4        6          -0.002345049    0.006122220    0.002023701
      5        6           0.000006541   -0.000125472    0.000259691
      6        6          -0.000152168   -0.000172583   -0.000686901
      7        6          -0.000186786   -0.000087636    0.000062933
      8        6           0.000053376    0.000160550    0.000040957
      9        6           0.000111266   -0.000023018   -0.000067945
     10        6          -0.000102684   -0.000066885   -0.000017286
     11        6           0.000111580    0.000092832    0.000055742
     12        6           0.000157320    0.000177141    0.000670337
     13        6          -0.000049574    0.000206756   -0.000160520
     14        6           0.000003411   -0.000015641    0.000143971
     15        6           0.000087926   -0.000080234   -0.000076934
     16        6          -0.000241676    0.000172764    0.000021940
     17        1          -0.002357514    0.004382587    0.006567917
     18        1           0.001093977   -0.001789226   -0.001216930
     19        1           0.000515695    0.000129921    0.000101891
     20        1           0.000002996   -0.000015185   -0.000005911
     21        1           0.000002702    0.000005858   -0.000008979
     22        1           0.000005623    0.000000124    0.000003314
     23        1          -0.000007128    0.000012785    0.000000042
     24        1           0.000025604   -0.000013961   -0.000008081
     25        1           0.000008298   -0.000033405   -0.000357431
     26        1          -0.000039347    0.000022397   -0.000008508
     27        1          -0.000001636    0.000004022   -0.000009106
     28        1           0.000027470   -0.000001604    0.000001044
     29       53           0.000088521   -0.000079114    0.000146544
 -------------------------------------------------------------------
 Cartesian Forces:  Max     0.006567917 RMS     0.001655621

 GradGradGradGradGradGradGradGradGradGradGradGradGradGradGradGradGradGrad
 Berny optimization.
 Using GEDIIS/GDIIS optimizer.
 FormGI is forming the generalized inverse of G from B-inverse, IUseBI=4.
 Internal  Forces:  Max     0.008904746 RMS     0.001076353
 Search for a local minimum.
 Step number   2 out of a maximum of   80 on scan point     2 out of    18
 All quantities printed in internal units (Hartrees-Bohrs-Radians)
 Mixed Optimization -- RFO/linear search
 Update second derivatives using D2CorX and points    1    2
 DE= -1.90D-03 DEPred=-6.00D-03 R= 3.17D-01
 Trust test= 3.17D-01 RLast= 5.31D-01 DXMaxT set to 3.00D-01
 ITU=  0  0
 Use linear search instead of GDIIS.
     Eigenvalues ---    0.00462   0.00475   0.00934   0.01446   0.01483
     Eigenvalues ---    0.01792   0.02145   0.02159   0.02164   0.02174
     Eigenvalues ---    0.02179   0.02181   0.02182   0.02187   0.02191
     Eigenvalues ---    0.02195   0.02197   0.02205   0.02205   0.02215
     Eigenvalues ---    0.02216   0.02222   0.04794   0.05543   0.06098
     Eigenvalues ---    0.06812   0.13131   0.15278   0.15978   0.15999
     Eigenvalues ---    0.15999   0.16000   0.16000   0.16000   0.16000
     Eigenvalues ---    0.16000   0.16000   0.16014   0.18479   0.19097
     Eigenvalues ---    0.22000   0.22000   0.22000   0.22139   0.22389
     Eigenvalues ---    0.22491   0.23476   0.24479   0.24975   0.24988
     Eigenvalues ---    0.25004   0.30082   0.30173   0.33798   0.34378
     Eigenvalues ---    0.35276   0.35395   0.35501   0.35502   0.35505
     Eigenvalues ---    0.35524   0.35544   0.35553   0.35629   0.37254
     Eigenvalues ---    0.42413   0.42516   0.42540   0.42646   0.45979
     Eigenvalues ---    0.46421   0.46465   0.46703   0.46764   0.46905
     Eigenvalues ---    0.47179   0.47213   0.47268   0.55453   0.95692
     Eigenvalues --- 1000.000001000.000001000.000001000.000001000.00000
     Eigenvalues --- 1000.000001000.000001000.000001000.000001000.00000
     Eigenvalues --- 1000.000001000.000001000.000001000.000001000.00000
     Eigenvalues --- 1000.000001000.000001000.000001000.000001000.00000
     Eigenvalues --- 1000.000001000.000001000.000001000.000001000.00000
     Eigenvalues --- 1000.000001000.000001000.000001000.000001000.00000
     Eigenvalues --- 1000.000001000.000001000.000001000.000001000.00000
     Eigenvalues --- 1000.000001000.000001000.000001000.000001000.00000
     Eigenvalues --- 1000.000001000.000001000.000001000.000001000.00000
     Eigenvalues --- 1000.000001000.000001000.000001000.000001000.00000
     Eigenvalues --- 1000.000001000.000001000.000001000.000001000.00000
     Eigenvalues --- 1000.000001000.000001000.000001000.000001000.00000
     Eigenvalues --- 1000.000001000.000001000.000001000.000001000.00000
     Eigenvalues --- 1000.000001000.000001000.00000
 RFO step:  Lambda=-4.72092873D-04 EMin= 4.62038637D-03
 Quartic linear search produced a step of -0.36729.
 Iteration  1 RMS(Cart)=  0.02329501 RMS(Int)=  0.00169808
 Iteration  2 RMS(Cart)=  0.00155551 RMS(Int)=  0.00072193
 Iteration  3 RMS(Cart)=  0.00000244 RMS(Int)=  0.00072193
 Iteration  4 RMS(Cart)=  0.00000000 RMS(Int)=  0.00072193
 Iteration  1 RMS(Cart)=  0.00002895 RMS(Int)=  0.00002062
 Iteration  2 RMS(Cart)=  0.00001145 RMS(Int)=  0.00002295
 Iteration  3 RMS(Cart)=  0.00000453 RMS(Int)=  0.00002496
 Iteration  4 RMS(Cart)=  0.00000179 RMS(Int)=  0.00002588
 Iteration  5 RMS(Cart)=  0.00000071 RMS(Int)=  0.00002627
 Variable       Old X    -DE/DX   Delta X   Delta X   Delta X     New X
                                 (Linear)    (Quad)   (Total)
    R1        2.55106   0.00069  -0.00148   0.00248   0.00100   2.55207
    R2        2.30689  -0.00388   0.00061  -0.00324  -0.00263   2.30426
    R3        2.07799  -0.00024  -0.00041   0.00002  -0.00038   2.07761
    R4        2.75876   0.00134  -0.00178   0.00431   0.00253   2.76129
    R5        1.90855   0.00020   0.00007   0.00020   0.00027   1.90881
    R6        2.87622  -0.00008  -0.00001  -0.00015  -0.00015   2.87606
    R7        2.87668   0.00020   0.00051  -0.00019   0.00033   2.87701
    R8        2.06730   0.00029  -0.00013   0.00068   0.00055   2.06786
    R9        2.63234   0.00008   0.00002   0.00008   0.00011   2.63245
   R10        2.63836  -0.00003  -0.00002  -0.00002  -0.00004   2.63832
   R11        2.63648   0.00031   0.00035   0.00003   0.00038   2.63686
   R12        2.63985  -0.00011   0.00013  -0.00030  -0.00018   2.63968
   R13        2.63430  -0.00013  -0.00000  -0.00018  -0.00018   2.63413
   R14        2.05033  -0.00002   0.00002  -0.00005  -0.00003   2.05030
   R15        2.62818   0.00009  -0.00000   0.00012   0.00012   2.62830
   R16        2.04869  -0.00001   0.00000  -0.00001  -0.00001   2.04868
   R17        2.63464  -0.00007  -0.00000  -0.00009  -0.00010   2.63455
   R18        2.04863  -0.00001   0.00000  -0.00001  -0.00001   2.04862
   R19        2.62603   0.00004   0.00002   0.00003   0.00005   2.62608
   R20        2.04868  -0.00001   0.00000  -0.00002  -0.00002   2.04866
   R21        2.05234   0.00003  -0.00002   0.00008   0.00006   2.05240
   R22        2.62718   0.00021   0.00010   0.00017   0.00028   2.62746
   R23        2.04894  -0.00026  -0.00022  -0.00021  -0.00043   2.04851
   R24        2.62634  -0.00006  -0.00018   0.00014  -0.00004   2.62629
   R25        2.04790   0.00001  -0.00002   0.00003   0.00001   2.04792
   R26        2.62923   0.00008  -0.00001   0.00010   0.00009   2.62932
   R27        2.04804   0.00000  -0.00002   0.00002   0.00001   2.04805
   R28        2.62915  -0.00010  -0.00011  -0.00002  -0.00013   2.62901
   R29        2.04669  -0.00001  -0.00001   0.00000  -0.00001   2.04668
   R30        4.01919  -0.00010  -0.00023  -0.00021  -0.00044   4.01875
    A1        2.17313  -0.00265  -0.00644  -0.00138  -0.00336   2.16978
    A2        1.98445   0.00101  -0.00712   0.00407   0.00142   1.98586
    A3        2.12213   0.00212   0.00107  -0.00178   0.00377   2.12591
    A4        2.11669   0.00068   0.00280  -0.00206   0.00308   2.11977
    A5        2.05803  -0.00136   0.00874  -0.01525  -0.00416   2.05387
    A6        2.05547   0.00133   0.00484  -0.00547   0.00186   2.05734
    A7        1.89698  -0.00060  -0.00030  -0.00118  -0.00147   1.89551
    A8        1.96444   0.00087   0.00131   0.00171   0.00302   1.96746
    A9        1.85757  -0.00028  -0.00187  -0.00010  -0.00198   1.85559
   A10        1.96983  -0.00007   0.00074  -0.00044   0.00030   1.97013
   A11        1.89063   0.00034   0.00018   0.00084   0.00101   1.89164
   A12        1.87964  -0.00027  -0.00026  -0.00081  -0.00106   1.87858
   A13        2.12801   0.00017   0.00008   0.00032   0.00040   2.12841
   A14        2.07202  -0.00023  -0.00006  -0.00050  -0.00056   2.07146
   A15        2.08270   0.00006  -0.00002   0.00019   0.00017   2.08287
   A16        2.10425   0.00030   0.00177  -0.00133   0.00044   2.10469
   A17        2.12720  -0.00022  -0.00147   0.00119  -0.00028   2.12692
   A18        2.05135  -0.00008  -0.00031   0.00020  -0.00011   2.05124
   A19        2.09836  -0.00005   0.00003  -0.00017  -0.00014   2.09821
   A20        2.09553   0.00003   0.00003   0.00004   0.00007   2.09559
   A21        2.08927   0.00002  -0.00006   0.00013   0.00007   2.08933
   A22        2.09788   0.00000  -0.00001   0.00001   0.00000   2.09788
   A23        2.08891  -0.00000   0.00001  -0.00001   0.00000   2.08891
   A24        2.09638  -0.00000  -0.00000  -0.00000  -0.00000   2.09638
   A25        2.09031   0.00005  -0.00002   0.00015   0.00013   2.09044
   A26        2.09686  -0.00002   0.00000  -0.00004  -0.00004   2.09682
   A27        2.09602  -0.00003   0.00001  -0.00011  -0.00009   2.09593
   A28        2.09373  -0.00003   0.00003  -0.00012  -0.00009   2.09364
   A29        2.09716   0.00002  -0.00002   0.00006   0.00005   2.09720
   A30        2.09228   0.00002  -0.00001   0.00006   0.00004   2.09233
   A31        2.10339  -0.00003  -0.00001  -0.00006  -0.00007   2.10332
   A32        2.08457   0.00002  -0.00003   0.00011   0.00007   2.08464
   A33        2.09519   0.00001   0.00004  -0.00005  -0.00001   2.09519
   A34        2.12124  -0.00008   0.00009  -0.00027  -0.00018   2.12106
   A35        2.07142  -0.00021   0.00090  -0.00196  -0.00106   2.07036
   A36        2.09052   0.00029  -0.00098   0.00222   0.00124   2.09176
   A37        2.09247   0.00001   0.00004   0.00004   0.00008   2.09255
   A38        2.09050   0.00003  -0.00003   0.00013   0.00010   2.09060
   A39        2.10021  -0.00004  -0.00001  -0.00017  -0.00018   2.10003
   A40        2.08984   0.00001  -0.00004   0.00007   0.00002   2.08986
   A41        2.10641   0.00000  -0.00000   0.00003   0.00002   2.10644
   A42        2.08693  -0.00001   0.00005  -0.00010  -0.00005   2.08688
   A43        2.08799  -0.00001   0.00008  -0.00021  -0.00012   2.08786
   A44        2.09620   0.00001  -0.00000   0.00008   0.00008   2.09628
   A45        2.09900   0.00000  -0.00008   0.00013   0.00005   2.09904
   A46        2.12347   0.00015   0.00015   0.00016   0.00030   2.12377
   A47        2.11872  -0.00037  -0.00015  -0.00073  -0.00088   2.11784
   A48        2.04100   0.00022   0.00000   0.00057   0.00057   2.04157
    D1        0.37889  -0.00265  -0.00000   0.00000   0.00000   0.37889
    D2       -3.11436  -0.00031   0.07735  -0.07410   0.00284  -3.11152
    D3       -2.67418  -0.00890  -0.13789  -0.01144  -0.14924  -2.82342
    D4        0.11576  -0.00657  -0.06053  -0.08553  -0.14640  -0.03064
    D5        2.54818   0.00083   0.04199  -0.04731  -0.00531   2.54287
    D6       -1.53981   0.00091   0.04367  -0.04754  -0.00386  -1.54367
    D7        0.51532   0.00089   0.04291  -0.04764  -0.00473   0.51060
    D8       -0.24225  -0.00098  -0.03556   0.02858  -0.00699  -0.24924
    D9        1.95295  -0.00090  -0.03388   0.02834  -0.00555   1.94740
   D10       -2.27511  -0.00093  -0.03464   0.02824  -0.00641  -2.28151
   D11        1.70874   0.00036   0.00175  -0.00155   0.00021   1.70895
   D12       -1.39989   0.00034   0.00150  -0.00191  -0.00041  -1.40030
   D13       -0.48332  -0.00026  -0.00026  -0.00256  -0.00282  -0.48614
   D14        2.69123  -0.00028  -0.00051  -0.00292  -0.00344   2.68780
   D15       -2.56293  -0.00011  -0.00052  -0.00184  -0.00236  -2.56529
   D16        0.61162  -0.00013  -0.00077  -0.00220  -0.00297   0.60865
   D17       -0.32046   0.00012  -0.00449   0.01580   0.01131  -0.30915
   D18        2.85188   0.00007  -0.00419   0.01320   0.00901   2.86088
   D19        1.83470  -0.00006  -0.00328   0.01522   0.01195   1.84665
   D20       -1.27614  -0.00011  -0.00298   0.01262   0.00964  -1.26650
   D21       -2.36251   0.00014  -0.00278   0.01546   0.01268  -2.34983
   D22        0.80983   0.00009  -0.00249   0.01286   0.01037   0.82020
   D23       -3.10957  -0.00005  -0.00046  -0.00081  -0.00127  -3.11084
   D24        0.04121  -0.00002  -0.00021  -0.00043  -0.00064   0.04057
   D25       -0.00113  -0.00003  -0.00020  -0.00047  -0.00067  -0.00180
   D26       -3.13354  -0.00000   0.00004  -0.00008  -0.00004  -3.13358
   D27        3.11346   0.00004   0.00031   0.00080   0.00111   3.11456
   D28       -0.03763   0.00002   0.00021   0.00043   0.00065  -0.03699
   D29        0.00395   0.00002   0.00006   0.00045   0.00051   0.00445
   D30        3.13604   0.00000  -0.00004   0.00008   0.00004   3.13609
   D31       -3.11106  -0.00001  -0.00004  -0.00083  -0.00088  -3.11194
   D32        0.03439  -0.00003  -0.00126   0.00044  -0.00082   0.03356
   D33        0.00109   0.00003  -0.00035   0.00168   0.00133   0.00242
   D34       -3.13665   0.00001  -0.00157   0.00295   0.00138  -3.13526
   D35        3.11511   0.00005   0.00011   0.00161   0.00172   3.11683
   D36       -0.02966  -0.00002  -0.00036   0.00033  -0.00003  -0.02969
   D37        0.00337  -0.00000   0.00036  -0.00089  -0.00053   0.00284
   D38       -3.14140  -0.00007  -0.00011  -0.00217  -0.00228   3.13951
   D39       -0.00278   0.00002   0.00019   0.00017   0.00036  -0.00242
   D40       -3.13947   0.00002   0.00019   0.00021   0.00041  -3.13906
   D41        3.12966  -0.00001  -0.00005  -0.00021  -0.00026   3.12940
   D42       -0.00702  -0.00001  -0.00005  -0.00017  -0.00022  -0.00725
   D43        0.00389   0.00000  -0.00003   0.00014   0.00011   0.00400
   D44       -3.13477  -0.00000  -0.00001  -0.00008  -0.00009  -3.13486
   D45        3.14055   0.00000  -0.00003   0.00010   0.00007   3.14062
   D46        0.00190  -0.00000  -0.00001  -0.00012  -0.00013   0.00177
   D47       -0.00108  -0.00001  -0.00012  -0.00016  -0.00028  -0.00136
   D48       -3.13665  -0.00000  -0.00000   0.00003   0.00002  -3.13663
   D49        3.13758  -0.00001  -0.00014   0.00006  -0.00008   3.13750
   D50        0.00200   0.00001  -0.00003   0.00025   0.00022   0.00223
   D51       -0.00286  -0.00000   0.00010  -0.00013  -0.00003  -0.00289
   D52       -3.13489   0.00002   0.00020   0.00023   0.00043  -3.13446
   D53        3.13273  -0.00001  -0.00001  -0.00032  -0.00033   3.13240
   D54        0.00070   0.00001   0.00009   0.00005   0.00013   0.00083
   D55       -0.00287  -0.00003   0.00013  -0.00114  -0.00101  -0.00388
   D56        3.14121  -0.00003  -0.00036  -0.00039  -0.00076   3.14045
   D57        3.13483  -0.00001   0.00136  -0.00244  -0.00107   3.13375
   D58       -0.00428  -0.00001   0.00087  -0.00169  -0.00082  -0.00510
   D59        0.00021  -0.00000   0.00009  -0.00023  -0.00014   0.00007
   D60       -3.13747   0.00001  -0.00007   0.00045   0.00038  -3.13709
   D61        3.13931  -0.00000   0.00059  -0.00098  -0.00040   3.13891
   D62        0.00163   0.00001   0.00043  -0.00031   0.00012   0.00175
   D63        0.00413   0.00003  -0.00008   0.00100   0.00092   0.00505
   D64       -3.13834   0.00003   0.00005   0.00087   0.00092  -3.13742
   D65       -3.14133   0.00002   0.00008   0.00033   0.00041  -3.14093
   D66       -0.00061   0.00002   0.00021   0.00020   0.00040  -0.00021
   D67       -0.00602  -0.00003  -0.00015  -0.00043  -0.00058  -0.00660
   D68        3.13862   0.00004   0.00030   0.00080   0.00110   3.13972
   D69        3.13645  -0.00003  -0.00028  -0.00030  -0.00058   3.13588
   D70       -0.00210   0.00004   0.00017   0.00093   0.00110  -0.00100
         Item               Value     Threshold  Converged?
 Maximum Force            0.008441     0.002500     NO 
 RMS     Force            0.001043     0.001667     YES
 Maximum Displacement     0.196597     0.010000     NO 
 RMS     Displacement     0.023266     0.006667     NO 
 Predicted change in Energy=-1.151272D-03
 GradGradGradGradGradGradGradGradGradGradGradGradGradGradGradGradGradGrad

                          Input orientation:                          
 ---------------------------------------------------------------------
 Center     Atomic      Atomic             Coordinates (Angstroms)
 Number     Number       Type             X           Y           Z
 ---------------------------------------------------------------------
      1          6           0        1.766211   -0.056161    1.765378
      2          7           0        0.446795   -0.227822    1.534055
      3          8           0        2.446035    0.817073    1.253378
      4          6           0       -0.190470    0.296623    0.328240
      5          6           0       -1.290438   -0.665340   -0.097223
      6          6           0       -0.687302    1.725497    0.499500
      7          6           0       -2.626765   -0.448837    0.231248
      8          6           0       -3.600378   -1.372443   -0.145641
      9          6           0       -3.243979   -2.514695   -0.854631
     10          6           0       -1.907509   -2.736324   -1.183813
     11          6           0       -0.937647   -1.816140   -0.804614
     12          6           0       -0.857270    2.270377    1.772788
     13          6           0       -1.342783    3.560786    1.952530
     14          6           0       -1.666212    4.339334    0.847665
     15          6           0       -1.501942    3.821724   -0.433361
     16          6           0       -1.020754    2.526454   -0.595255
     17          1           0        2.178196   -0.746042    2.515753
     18          1           0       -0.024584   -0.968688    2.033275
     19          1           0        0.580452    0.304545   -0.448307
     20          1           0       -2.915144    0.445125    0.774236
     21          1           0       -4.638111   -1.194141    0.112466
     22          1           0       -4.002814   -3.229237   -1.152680
     23          1           0       -1.623294   -3.622238   -1.740280
     24          1           0        0.103042   -1.984047   -1.066059
     25          1           0       -0.598342    1.666375    2.634906
     26          1           0       -1.464679    3.955356    2.954471
     27          1           0       -2.041720    5.348261    0.972740
     28          1           0       -1.748462    4.424614   -1.298669
     29         53           0       -0.805830    1.819510   -2.589393
 ---------------------------------------------------------------------
                    Distance matrix (angstroms):
                    1          2          3          4          5
     1  C    0.000000
     2  N    1.350495   0.000000
     3  O    1.219362   2.273224   0.000000
     4  C    2.453247   1.461211   2.842167   0.000000
     5  C    3.630907   2.422904   4.240625   1.521946   0.000000
     6  C    3.285800   2.484338   3.348338   1.522449   2.536918
     7  C    4.669688   3.345582   5.327343   2.549637   1.393032
     8  C    5.846783   4.528922   6.581060   3.825940   2.416229
     9  C    6.165293   4.955544   6.922474   4.315856   2.794656
    10  C    5.420075   4.384305   6.125347   3.799118   2.418766
    11  C    4.124710   3.147826   4.755886   2.511056   1.396139
    12  C    3.506492   2.828175   3.646053   2.535161   3.507565
    13  C    4.773173   4.210850   4.729897   3.823728   4.697273
    14  C    5.651911   5.078862   5.429687   4.334873   5.106934
    15  C    5.527502   4.905826   5.240186   3.837490   4.504605
    16  C    4.473216   3.778055   4.284631   2.552324   3.241653
    17  H    1.099422   2.056704   2.026981   3.388649   4.343452
    18  H    2.027664   1.010100   3.146608   2.129712   2.496684
    19  H    2.537033   2.056949   2.576590   1.094263   2.136391
    20  H    4.811313   3.511810   5.395383   2.764925   2.152265
    21  H    6.711368   5.367583   7.451966   4.695790   3.395662
    22  H    7.201744   6.002171   7.984322   5.399887   3.878730
    23  H    6.041133   5.150591   6.725244   4.657170   3.399070
    24  H    3.807875   3.156435   4.326162   2.689178   2.149282
    25  H    3.051937   2.427379   3.449372   2.713537   3.657926
    26  H    5.286290   4.813554   5.294925   4.680494   5.540220
    27  H    6.658558   6.131923   6.383602   5.418629   6.154075
    28  H    6.466734   5.872702   6.092709   4.702603   5.249847
    29  I    5.394216   4.771107   5.132875   3.348199   3.552497
                    6          7          8          9         10
     6  C    0.000000
     7  C    2.925954   0.000000
     8  C    4.301099   1.393921   0.000000
     9  C    5.133176   2.414096   1.390837   0.000000
    10  C    4.922428   2.784300   2.409104   1.394142   0.000000
    11  C    3.782404   2.407416   2.778713   2.410320   1.389662
    12  C    1.395366   3.591877   4.947236   5.957904   5.908599
    13  C    2.430893   4.548461   5.816855   6.957454   7.057560
    14  C    2.812761   4.922317   6.111632   7.236358   7.365464
    15  C    2.434756   4.465940   5.609419   6.585011   6.613295
    16  C    1.396857   3.480623   4.696595   5.515722   5.369317
    17  H    4.287757   5.328690   6.392754   6.624771   5.860118
    18  H    3.170220   3.207630   4.206779   4.592890   4.125481
    19  H    2.127121   3.363870   4.514780   4.768594   3.997225
    20  H    2.584204   1.084972   2.149249   3.394389   3.869225
    21  H    4.927776   2.148278   1.084113   2.150057   3.393355
    22  H    6.186414   3.396969   2.150295   1.084082   2.152728
    23  H    5.872901   3.868379   3.393128   2.153519   1.084102
    24  H    4.103210   3.389944   3.864783   3.395414   2.149907
    25  H    2.138076   3.790275   5.096869   6.054553   5.973298
    26  H    3.406387   5.306911   6.523599   7.716005   7.880361
    27  H    3.896514   5.873536   6.989137   8.161543   8.368348
    28  H    3.412433   5.182913   6.193943   7.112507   7.163625
    29  I    3.092595   4.051817   4.895915   5.266811   4.893361
                   11         12         13         14         15
    11  C    0.000000
    12  C    4.832089   0.000000
    13  C    6.056180   1.390390   0.000000
    14  C    6.414881   2.406413   1.389773   0.000000
    15  C    5.678184   2.772972   2.405389   1.391377   0.000000
    16  C    4.348432   2.387453   2.768529   2.405237   1.391214
    17  H    4.677438   4.343366   5.591357   6.589615   6.565453
    18  H    3.099270   3.354514   4.718083   5.681171   5.587032
    19  H    2.632278   3.296180   4.479504   4.796515   4.087437
    20  H    3.393609   2.926345   3.683482   4.090243   3.854459
    21  H    3.862816   5.390205   6.070779   6.323927   5.940740
    22  H    3.393116   6.978436   7.926065   8.169722   7.515839
    23  H    2.146525   6.902996   8.081545   8.371734   7.558792
    24  H    1.086085   5.203977   6.476686   6.839425   6.056671
    25  H    4.906459   1.084024   2.146770   3.388109   3.856978
    26  H    6.907869   2.145805   1.083711   2.150974   3.390671
    27  H    7.463686   3.393577   2.154894   1.083782   2.144479
    28  H    6.312569   3.856009   3.388372   2.149601   1.083054
    29  I    4.052254   4.385721   4.893815   4.347774   3.023559
                   16         17         18         19         20
    16  C    0.000000
    17  H    5.533613   0.000000
    18  H    4.485259   2.265964   0.000000
    19  H    2.742687   3.527346   2.854022   0.000000
    20  H    3.129880   5.513063   3.455341   3.705883   0.000000
    21  H    5.237267   7.241451   5.002496   5.458382   2.468552
    22  H    6.506257   7.604508   5.575545   5.830102   4.289169
    23  H    6.283355   6.390434   4.882307   4.684583   4.953293
    24  H    4.672172   4.320682   3.263911   2.418097   4.289173
    25  H    3.369289   3.680097   2.763099   3.570762   3.212649
    26  H    3.852193   5.963736   5.212359   5.393504   4.379383
    27  H    3.385790   7.571598   6.715461   5.859542   4.984277
    28  H    2.151130   7.530214   6.569727   4.808526   4.636207
    29  I    2.126628   6.445850   5.454673   2.966672   4.201445
                   21         22         23         24         25
    21  H    0.000000
    22  H    2.479075   0.000000
    23  H    4.291555   2.482306   0.000000
    24  H    4.948879   4.291393   2.473556   0.000000
    25  H    5.555626   7.064223   6.939899   5.245442   0.000000
    26  H    6.683187   8.656166   8.915480   7.341589   2.468217
    27  H    7.091145   9.051893   9.381119   7.906923   4.289804
    28  H    6.473931   7.980279   8.059933   6.674811   4.940006
    29  I    5.573914   6.146113   5.567931   4.196861   5.230659
                   26         27         28         29
    26  H    0.000000
    27  H    2.490064   0.000000
    28  H    4.288348   2.469498   0.000000
    29  I    5.977487   5.164136   3.056320   0.000000
 Symmetry turned off by external request.
 Stoichiometry    C14H12INO
 Framework group  C1[X(C14H12INO)]
 Deg. of freedom    81
 Full point group                 C1      NOp   1
 Rotational constants (GHZ):           0.3451064           0.3101321           0.2331941
 Basis read from rwf:  (5D, 7F)
 Pseudo-potential data read from rwf file.
   396 basis functions,   648 primitive gaussians,   412 cartesian basis functions
    59 alpha electrons       59 beta electrons
       nuclear repulsion energy      1093.4287998602 Hartrees.
 NAtoms=   29 NActive=   29 NUniq=   29 SFac= 1.00D+00 NAtFMM=   60 NAOKFM=F Big=F
 Integral buffers will be    131072 words long.
 Raffenetti 2 integral format.
 Two-electron integral symmetry is turned off.
 ------------------------------------------------------------------------------
 Polarizable Continuum Model (PCM)
 =================================
 Model                : PCM.
 Atomic radii         : UFF (Universal Force Field).
 Polarization charges : Total charges.
 Charge compensation  : None.
 Solution method      : On-the-fly selection.
 Cavity type          : Scaled VdW (van der Waals Surface) (Alpha=1.100).
 Cavity algorithm     : GePol (No added spheres)
                        Default sphere list used, NSphG=   29.
                        Lebedev-Laikov grids with approx.  5.0 points / Ang**2.
                        Smoothing algorithm: York/Karplus (Gamma=1.0000).
                        Polarization charges: spherical gaussians, with
                                              point-specific exponents (IZeta= 3).
                        Self-potential: point-specific (ISelfS= 7).
                        Self-field    : sphere-specific E.n sum rule (ISelfD= 2).
 1st derivatives      : Analytical E(r).r(x)/FMM algorithm (CHGder, D1EAlg=3).
                        Cavity 1st derivative terms included.
 Solvent              : DiMethylSulfoxide, Eps=  46.826000 Eps(inf)=   2.007889
 ------------------------------------------------------------------------------
 One-electron integrals computed using PRISM.
   1 Symmetry operations used in ECPInt.
 ECPInt:  NShTT=    9316 NPrTT=   38001 LenC2=    8730 LenP2D=   24027.
 LDataN:  DoStor=T MaxTD1= 5 Len=  102
 NBasis=   396 RedAO= T EigKep=  1.20D-06  NBF=   396
 NBsUse=   395 1.00D-06 EigRej=  6.37D-07 NBFU=   395
 Initial guess from the checkpoint file:  "/home/aikhl/works/aikhl/Gau-5760.chk"
 B after Tr=    -0.010544   -0.009530   -0.014301
         Rot=    0.999996   -0.000280   -0.002667   -0.000223 Ang=  -0.31 deg.
 ExpMin= 4.38D-02 ExpMax= 8.59D+03 ExpMxC= 1.30D+03 IAcc=3 IRadAn=         5 AccDes= 0.00D+00
 Harris functional with IExCor= 1009 and IRadAn=       5 diagonalized for initial guess.
 HarFok:  IExCor= 1009 AccDes= 0.00D+00 IRadAn=         5 IDoV= 1 UseB2=F ITyADJ=14
 ICtDFT=  3500011 ScaDFX=  1.000000  1.000000  1.000000  1.000000
 Defaulting to unpruned grid for atomic number  53.
 FoFCou: FMM=F IPFlag=           0 FMFlag=      100000 FMFlg1=           0
         NFxFlg=           0 DoJE=T BraDBF=F KetDBF=T FulRan=T
         wScrn=  0.000000 ICntrl=       500 IOpCl=  0 I1Cent=   200000004 NGrid=           0
         NMat0=    1 NMatS0=      1 NMatT0=    0 NMatD0=    1 NMtDS0=    0 NMtDT0=    0
 Symmetry not used in FoFCou.
 Requested convergence on RMS density matrix=1.00D-08 within 128 cycles.
 Requested convergence on MAX density matrix=1.00D-06.
 Requested convergence on             energy=1.00D-06.
 No special actions if energy rises.
 Inv3:  Mode=1 IEnd=    16978923.
 Iteration    1 A*A^-1 deviation from unit magnitude is 5.55D-15 for   2361.
 Iteration    1 A*A^-1 deviation from orthogonality  is 2.24D-15 for   2371   2240.
 Iteration    1 A^-1*A deviation from unit magnitude is 5.11D-15 for   2361.
 Iteration    1 A^-1*A deviation from orthogonality  is 1.97D-15 for   1494   1374.
 Error on total polarization charges =  0.01893
 SCF Done:  E(RM062X) =  -681.931074219     A.U. after   13 cycles
            NFock= 13  Conv=0.91D-08     -V/T= 2.0162
   1 Symmetry operations used in ECPInt.
 ECPInt:  NShTT=    9316 NPrTT=   38001 LenC2=    8730 LenP2D=   24027.
 LDataN:  DoStor=T MaxTD1= 6 Len=  172
 D1PCM: PCM CHGder 1st derivatives, ID1Alg=3 FixD1E=F DoIter=F DoCFld=F I1PDM=0.
 Calling FoFJK, ICntrl=      2127 FMM=F ISym2X=0 I1Cent= 0 IOpClX= 0 NMat=1 NMatS=1 NMatT=0.
 -------------------------------------------------------------------
 Center     Atomic                   Forces (Hartrees/Bohr)
 Number     Number              X              Y              Z
 -------------------------------------------------------------------
      1        6           0.000034136    0.008568864    0.008004788
      2        7           0.001500542   -0.006648949   -0.004089785
      3        8           0.000037372   -0.004742610   -0.005223673
      4        6          -0.001195400    0.004174561    0.001557717
      5        6          -0.000009100   -0.000105290   -0.000011995
      6        6           0.000198405   -0.000294257    0.000267999
      7        6           0.000007825   -0.000047708    0.000025619
      8        6           0.000019014    0.000042313    0.000021013
      9        6           0.000011256   -0.000006245   -0.000034244
     10        6          -0.000021427   -0.000017407    0.000012891
     11        6          -0.000013405    0.000016647    0.000044333
     12        6           0.000118396    0.000114953    0.000338431
     13        6           0.000011437    0.000126356   -0.000095724
     14        6           0.000028925   -0.000039676    0.000115530
     15        6           0.000037250   -0.000110340   -0.000003409
     16        6          -0.000109684    0.000041637   -0.000154586
     17        1          -0.001262905    0.000156669    0.000440872
     18        1           0.000463385   -0.001322589   -0.001084643
     19        1           0.000094234    0.000084454    0.000035210
     20        1           0.000013989    0.000030226    0.000006714
     21        1          -0.000005249   -0.000003472   -0.000003681
     22        1          -0.000007284    0.000005798   -0.000004620
     23        1          -0.000007350   -0.000001753   -0.000000028
     24        1           0.000002229   -0.000000587   -0.000005824
     25        1          -0.000022483   -0.000054436   -0.000134437
     26        1          -0.000016501    0.000011056   -0.000007355
     27        1          -0.000006280   -0.000006399    0.000000058
     28        1           0.000014512   -0.000018542   -0.000004312
     29       53           0.000084162    0.000046726   -0.000012861
 -------------------------------------------------------------------
 Cartesian Forces:  Max     0.008568864 RMS     0.001785030

 GradGradGradGradGradGradGradGradGradGradGradGradGradGradGradGradGradGrad
 Berny optimization.
 Using GEDIIS/GDIIS optimizer.
 FormGI is forming the generalized inverse of G from B-inverse, IUseBI=4.
 Internal  Forces:  Max     0.007419604 RMS     0.000821250
 Search for a local minimum.
 Step number   3 out of a maximum of   80 on scan point     2 out of    18
 All quantities printed in internal units (Hartrees-Bohrs-Radians)
 Mixed Optimization -- En-DIIS/RFO-DIIS
 Update second derivatives using D2CorX and points    1    2    3
 DE= -1.28D-03 DEPred=-1.15D-03 R= 1.11D+00
 TightC=F SS=  1.41D+00  RLast= 2.12D-01 DXNew= 5.0454D-01 6.3476D-01
 Trust test= 1.11D+00 RLast= 2.12D-01 DXMaxT set to 5.05D-01
 ITU=  1  0  0
 Use linear search instead of GDIIS.
     Eigenvalues ---    0.00464   0.00475   0.00936   0.01426   0.01463
     Eigenvalues ---    0.01483   0.02145   0.02159   0.02165   0.02174
     Eigenvalues ---    0.02179   0.02182   0.02182   0.02187   0.02191
     Eigenvalues ---    0.02196   0.02197   0.02205   0.02205   0.02215
     Eigenvalues ---    0.02216   0.02222   0.04750   0.05313   0.06080
     Eigenvalues ---    0.06835   0.13131   0.15313   0.15985   0.15999
     Eigenvalues ---    0.15999   0.16000   0.16000   0.16000   0.16000
     Eigenvalues ---    0.16000   0.16000   0.16127   0.18593   0.19182
     Eigenvalues ---    0.22000   0.22000   0.22000   0.22181   0.22313
     Eigenvalues ---    0.22492   0.23476   0.24483   0.24976   0.24991
     Eigenvalues ---    0.25014   0.30089   0.30174   0.33796   0.34377
     Eigenvalues ---    0.35276   0.35395   0.35501   0.35502   0.35505
     Eigenvalues ---    0.35522   0.35544   0.35553   0.35629   0.37250
     Eigenvalues ---    0.42413   0.42516   0.42538   0.42649   0.45977
     Eigenvalues ---    0.46420   0.46465   0.46703   0.46763   0.46905
     Eigenvalues ---    0.47179   0.47213   0.47267   0.55483   0.95270
     Eigenvalues --- 1000.000001000.000001000.000001000.000001000.00000
     Eigenvalues --- 1000.000001000.000001000.000001000.000001000.00000
     Eigenvalues --- 1000.000001000.000001000.000001000.000001000.00000
     Eigenvalues --- 1000.000001000.000001000.000001000.000001000.00000
     Eigenvalues --- 1000.000001000.000001000.000001000.000001000.00000
     Eigenvalues --- 1000.000001000.000001000.000001000.000001000.00000
     Eigenvalues --- 1000.000001000.000001000.000001000.000001000.00000
     Eigenvalues --- 1000.000001000.000001000.000001000.000001000.00000
     Eigenvalues --- 1000.000001000.000001000.000001000.000001000.00000
     Eigenvalues --- 1000.000001000.000001000.000001000.000001000.00000
     Eigenvalues --- 1000.000001000.000001000.000001000.000001000.00000
     Eigenvalues --- 1000.000001000.000001000.000001000.000001000.00000
     Eigenvalues --- 1000.000001000.000001000.000001000.000001000.00000
     Eigenvalues --- 1000.000001000.000001000.00000
 RFO step:  Lambda=-1.98639673D-04 EMin= 4.63689761D-03
 Quartic linear search produced a step of  0.09574.
 Iteration  1 RMS(Cart)=  0.00998197 RMS(Int)=  0.00015059
 Iteration  2 RMS(Cart)=  0.00020911 RMS(Int)=  0.00008434
 Iteration  3 RMS(Cart)=  0.00000007 RMS(Int)=  0.00008434
 Iteration  1 RMS(Cart)=  0.00000457 RMS(Int)=  0.00000321
 Iteration  2 RMS(Cart)=  0.00000180 RMS(Int)=  0.00000357
 Iteration  3 RMS(Cart)=  0.00000071 RMS(Int)=  0.00000388
 Variable       Old X    -DE/DX   Delta X   Delta X   Delta X     New X
                                 (Linear)    (Quad)   (Total)
    R1        2.55207  -0.00010   0.00010   0.00001   0.00011   2.55218
    R2        2.30426  -0.00118  -0.00025  -0.00159  -0.00184   2.30242
    R3        2.07761  -0.00027  -0.00004  -0.00091  -0.00094   2.07666
    R4        2.76129   0.00015   0.00024   0.00077   0.00101   2.76230
    R5        1.90881   0.00022   0.00003   0.00055   0.00057   1.90939
    R6        2.87606   0.00004  -0.00001   0.00015   0.00014   2.87620
    R7        2.87701  -0.00024   0.00003  -0.00100  -0.00097   2.87604
    R8        2.06786   0.00004   0.00005   0.00018   0.00023   2.06809
    R9        2.63245  -0.00003   0.00001  -0.00009  -0.00008   2.63237
   R10        2.63832  -0.00002  -0.00000  -0.00006  -0.00006   2.63826
   R11        2.63686   0.00018   0.00004   0.00043   0.00047   2.63733
   R12        2.63968   0.00008  -0.00002   0.00019   0.00018   2.63985
   R13        2.63413  -0.00003  -0.00002  -0.00008  -0.00009   2.63404
   R14        2.05030   0.00002  -0.00000   0.00007   0.00007   2.05037
   R15        2.62830   0.00002   0.00001   0.00005   0.00006   2.62837
   R16        2.04868   0.00000  -0.00000   0.00000   0.00000   2.04868
   R17        2.63455  -0.00001  -0.00001  -0.00003  -0.00004   2.63451
   R18        2.04862   0.00000  -0.00000   0.00001   0.00000   2.04862
   R19        2.62608   0.00002   0.00000   0.00005   0.00006   2.62614
   R20        2.04866   0.00000  -0.00000   0.00000   0.00000   2.04866
   R21        2.05240   0.00001   0.00001   0.00002   0.00003   2.05243
   R22        2.62746   0.00004   0.00003   0.00011   0.00013   2.62759
   R23        2.04851  -0.00008  -0.00004  -0.00025  -0.00029   2.04822
   R24        2.62629  -0.00009  -0.00000  -0.00022  -0.00022   2.62607
   R25        2.04792   0.00000   0.00000   0.00000   0.00000   2.04792
   R26        2.62932   0.00007   0.00001   0.00016   0.00017   2.62949
   R27        2.04805  -0.00000   0.00000  -0.00001  -0.00001   2.04805
   R28        2.62901  -0.00010  -0.00001  -0.00024  -0.00025   2.62876
   R29        2.04668  -0.00001  -0.00000  -0.00003  -0.00003   2.04664
   R30        4.01875   0.00000  -0.00004   0.00006   0.00002   4.01876
    A1        2.16978  -0.00060  -0.00032  -0.00313  -0.00379   2.16599
    A2        1.98586  -0.00071   0.00014  -0.00640  -0.00660   1.97927
    A3        2.12591   0.00162   0.00036   0.00973   0.00975   2.13566
    A4        2.11977  -0.00011   0.00030  -0.00519  -0.00537   2.11440
    A5        2.05387  -0.00037  -0.00040  -0.00691  -0.00779   2.04608
    A6        2.05734   0.00097   0.00018  -0.00512  -0.00544   2.05189
    A7        1.89551   0.00015  -0.00014   0.00053   0.00039   1.89590
    A8        1.96746  -0.00057   0.00029  -0.00482  -0.00453   1.96294
    A9        1.85559   0.00010  -0.00019   0.00048   0.00029   1.85588
   A10        1.97013   0.00032   0.00003   0.00169   0.00172   1.97184
   A11        1.89164  -0.00003   0.00010   0.00223   0.00232   1.89396
   A12        1.87858   0.00002  -0.00010   0.00009  -0.00002   1.87856
   A13        2.12841  -0.00009   0.00004  -0.00041  -0.00038   2.12804
   A14        2.07146   0.00007  -0.00005   0.00034   0.00029   2.07174
   A15        2.08287   0.00001   0.00002   0.00005   0.00007   2.08294
   A16        2.10469  -0.00003   0.00004  -0.00041  -0.00037   2.10432
   A17        2.12692   0.00000  -0.00003   0.00021   0.00018   2.12710
   A18        2.05124   0.00003  -0.00001   0.00028   0.00027   2.05151
   A19        2.09821   0.00001  -0.00001   0.00001  -0.00001   2.09821
   A20        2.09559  -0.00003   0.00001  -0.00018  -0.00017   2.09542
   A21        2.08933   0.00002   0.00001   0.00017   0.00018   2.08951
   A22        2.09788  -0.00000   0.00000  -0.00001  -0.00001   2.09787
   A23        2.08891   0.00001   0.00000   0.00007   0.00007   2.08898
   A24        2.09638  -0.00001  -0.00000  -0.00005  -0.00005   2.09633
   A25        2.09044  -0.00000   0.00001   0.00000   0.00001   2.09045
   A26        2.09682  -0.00000  -0.00000  -0.00002  -0.00002   2.09680
   A27        2.09593   0.00000  -0.00001   0.00002   0.00001   2.09594
   A28        2.09364  -0.00001  -0.00001  -0.00002  -0.00003   2.09361
   A29        2.09720  -0.00000   0.00000  -0.00002  -0.00002   2.09718
   A30        2.09233   0.00001   0.00000   0.00004   0.00004   2.09237
   A31        2.10332  -0.00001  -0.00001  -0.00003  -0.00004   2.10328
   A32        2.08464   0.00000   0.00001   0.00003   0.00004   2.08468
   A33        2.09519   0.00000  -0.00000  -0.00000  -0.00000   2.09518
   A34        2.12106  -0.00004  -0.00002  -0.00016  -0.00018   2.12088
   A35        2.07036  -0.00010  -0.00010  -0.00095  -0.00105   2.06931
   A36        2.09176   0.00014   0.00012   0.00112   0.00124   2.09299
   A37        2.09255  -0.00002   0.00001  -0.00012  -0.00011   2.09244
   A38        2.09060   0.00003   0.00001   0.00019   0.00020   2.09080
   A39        2.10003  -0.00001  -0.00002  -0.00007  -0.00009   2.09994
   A40        2.08986   0.00004   0.00000   0.00016   0.00017   2.09003
   A41        2.10644  -0.00002   0.00000  -0.00010  -0.00010   2.10634
   A42        2.08688  -0.00002  -0.00000  -0.00007  -0.00007   2.08681
   A43        2.08786   0.00006  -0.00001   0.00024   0.00023   2.08809
   A44        2.09628  -0.00001   0.00001   0.00001   0.00002   2.09629
   A45        2.09904  -0.00005   0.00000  -0.00025  -0.00024   2.09880
   A46        2.12377  -0.00008   0.00003  -0.00040  -0.00037   2.12340
   A47        2.11784   0.00008  -0.00008   0.00037   0.00029   2.11812
   A48        2.04157  -0.00000   0.00005   0.00001   0.00006   2.04163
    D1        0.37889  -0.00742   0.00000   0.00000  -0.00001   0.37888
    D2       -3.11152  -0.00560   0.00027  -0.05655  -0.05619   3.11547
    D3       -2.82342  -0.00161  -0.01429   0.00398  -0.01034  -2.83376
    D4       -0.03064   0.00021  -0.01402  -0.05257  -0.06653  -0.09717
    D5        2.54287   0.00080  -0.00051  -0.02497  -0.02547   2.51741
    D6       -1.54367   0.00091  -0.00037  -0.02583  -0.02619  -1.56986
    D7        0.51060   0.00070  -0.00045  -0.02808  -0.02852   0.48208
    D8       -0.24924  -0.00077  -0.00067   0.03203   0.03135  -0.21789
    D9        1.94740  -0.00065  -0.00053   0.03117   0.03062   1.97803
   D10       -2.28151  -0.00087  -0.00061   0.02892   0.02830  -2.25322
   D11        1.70895  -0.00021   0.00002  -0.00383  -0.00381   1.70513
   D12       -1.40030  -0.00020  -0.00004  -0.00305  -0.00309  -1.40339
   D13       -0.48614   0.00019  -0.00027   0.00082   0.00055  -0.48559
   D14        2.68780   0.00020  -0.00033   0.00160   0.00127   2.68907
   D15       -2.56529  -0.00002  -0.00023  -0.00182  -0.00204  -2.56734
   D16        0.60865  -0.00001  -0.00028  -0.00104  -0.00132   0.60732
   D17       -0.30915  -0.00006   0.00108  -0.00182  -0.00074  -0.30988
   D18        2.86088  -0.00010   0.00086  -0.00523  -0.00437   2.85652
   D19        1.84665  -0.00005   0.00114  -0.00357  -0.00243   1.84423
   D20       -1.26650  -0.00009   0.00092  -0.00698  -0.00606  -1.27256
   D21       -2.34983   0.00013   0.00121   0.00028   0.00149  -2.34834
   D22        0.82020   0.00008   0.00099  -0.00313  -0.00214   0.81806
   D23       -3.11084  -0.00001  -0.00012  -0.00017  -0.00029  -3.11113
   D24        0.04057   0.00000  -0.00006   0.00039   0.00033   0.04089
   D25       -0.00180  -0.00002  -0.00006  -0.00095  -0.00102  -0.00281
   D26       -3.13358  -0.00001  -0.00000  -0.00039  -0.00039  -3.13397
   D27        3.11456   0.00000   0.00011   0.00008   0.00018   3.11475
   D28       -0.03699  -0.00001   0.00006  -0.00043  -0.00036  -0.03735
   D29        0.00445   0.00001   0.00005   0.00085   0.00090   0.00535
   D30        3.13609   0.00000   0.00000   0.00034   0.00035   3.13644
   D31       -3.11194  -0.00001  -0.00008  -0.00129  -0.00137  -3.11331
   D32        0.03356  -0.00004  -0.00008  -0.00259  -0.00267   0.03089
   D33        0.00242   0.00003   0.00013   0.00198   0.00211   0.00453
   D34       -3.13526   0.00000   0.00013   0.00067   0.00080  -3.13446
   D35        3.11683   0.00001   0.00016   0.00131   0.00147   3.11830
   D36       -0.02969  -0.00007  -0.00000  -0.00298  -0.00298  -0.03267
   D37        0.00284  -0.00003  -0.00005  -0.00199  -0.00205   0.00080
   D38        3.13951  -0.00011  -0.00022  -0.00628  -0.00650   3.13301
   D39       -0.00242   0.00000   0.00003   0.00027   0.00030  -0.00212
   D40       -3.13906   0.00001   0.00004   0.00041   0.00045  -3.13862
   D41        3.12940  -0.00001  -0.00003  -0.00030  -0.00032   3.12908
   D42       -0.00725  -0.00000  -0.00002  -0.00016  -0.00018  -0.00742
   D43        0.00400   0.00001   0.00001   0.00053   0.00055   0.00455
   D44       -3.13486   0.00000  -0.00001   0.00019   0.00018  -3.13467
   D45        3.14062   0.00001   0.00001   0.00039   0.00040   3.14103
   D46        0.00177   0.00000  -0.00001   0.00005   0.00004   0.00181
   D47       -0.00136  -0.00001  -0.00003  -0.00064  -0.00067  -0.00203
   D48       -3.13663  -0.00000   0.00000  -0.00028  -0.00028  -3.13691
   D49        3.13750  -0.00001  -0.00001  -0.00030  -0.00031   3.13719
   D50        0.00223   0.00000   0.00002   0.00006   0.00008   0.00231
   D51       -0.00289  -0.00000  -0.00000  -0.00005  -0.00005  -0.00294
   D52       -3.13446   0.00001   0.00004   0.00046   0.00050  -3.13397
   D53        3.13240  -0.00001  -0.00003  -0.00041  -0.00044   3.13196
   D54        0.00083   0.00000   0.00001   0.00010   0.00011   0.00094
   D55       -0.00388  -0.00000  -0.00010  -0.00050  -0.00059  -0.00447
   D56        3.14045  -0.00002  -0.00007  -0.00122  -0.00129   3.13916
   D57        3.13375   0.00002  -0.00010   0.00082   0.00072   3.13448
   D58       -0.00510   0.00000  -0.00008   0.00010   0.00002  -0.00508
   D59        0.00007  -0.00002  -0.00001  -0.00104  -0.00106  -0.00099
   D60       -3.13709  -0.00001   0.00004  -0.00027  -0.00023  -3.13732
   D61        3.13891  -0.00000  -0.00004  -0.00032  -0.00036   3.13855
   D62        0.00175   0.00001   0.00001   0.00046   0.00047   0.00222
   D63        0.00505   0.00002   0.00009   0.00103   0.00112   0.00617
   D64       -3.13742   0.00003   0.00009   0.00202   0.00211  -3.13531
   D65       -3.14093   0.00001   0.00004   0.00026   0.00030  -3.14062
   D66       -0.00021   0.00002   0.00004   0.00125   0.00129   0.00108
   D67       -0.00660   0.00001  -0.00006   0.00052   0.00047  -0.00613
   D68        3.13972   0.00008   0.00011   0.00463   0.00474  -3.13873
   D69        3.13588  -0.00001  -0.00006  -0.00047  -0.00053   3.13535
   D70       -0.00100   0.00007   0.00011   0.00364   0.00374   0.00274
         Item               Value     Threshold  Converged?
 Maximum Force            0.001512     0.002500     YES
 RMS     Force            0.000244     0.001667     YES
 Maximum Displacement     0.066778     0.010000     NO 
 RMS     Displacement     0.010019     0.006667     NO 
 Predicted change in Energy=-1.086641D-04
 GradGradGradGradGradGradGradGradGradGradGradGradGradGradGradGradGradGrad

                          Input orientation:                          
 ---------------------------------------------------------------------
 Center     Atomic      Atomic             Coordinates (Angstroms)
 Number     Number       Type             X           Y           Z
 ---------------------------------------------------------------------
      1          6           0        1.766531   -0.065759    1.753510
      2          7           0        0.441777   -0.218288    1.539603
      3          8           0        2.451095    0.788120    1.218041
      4          6           0       -0.193355    0.300547    0.329597
      5          6           0       -1.291152   -0.664315   -0.095170
      6          6           0       -0.690924    1.728662    0.500487
      7          6           0       -2.627877   -0.449918    0.232892
      8          6           0       -3.599740   -1.375556   -0.143349
      9          6           0       -3.241104   -2.517979   -0.851001
     10          6           0       -1.904070   -2.738001   -1.178886
     11          6           0       -0.935946   -1.815641   -0.800426
     12          6           0       -0.863424    2.272557    1.774128
     13          6           0       -1.348297    3.563300    1.953747
     14          6           0       -1.667684    4.343069    0.848716
     15          6           0       -1.498943    3.827072   -0.432476
     16          6           0       -1.018627    2.531652   -0.594633
     17          1           0        2.166343   -0.745990    2.518406
     18          1           0       -0.020098   -0.976696    2.021688
     19          1           0        0.580220    0.309400   -0.444471
     20          1           0       -2.917847    0.444364    0.774578
     21          1           0       -4.637908   -1.198747    0.114040
     22          1           0       -3.998640   -3.234047   -1.148704
     23          1           0       -1.618122   -3.624160   -1.734074
     24          1           0        0.105152   -1.982052   -1.061265
     25          1           0       -0.607904    1.666293    2.635482
     26          1           0       -1.473463    3.956937    2.955655
     27          1           0       -2.042827    5.352141    0.973687
     28          1           0       -1.740508    4.431773   -1.297895
     29         53           0       -0.788360    1.830762   -2.589205
 ---------------------------------------------------------------------
                    Distance matrix (angstroms):
                    1          2          3          4          5
     1  C    0.000000
     2  N    1.350553   0.000000
     3  O    1.218386   2.270158   0.000000
     4  C    2.450074   1.461745   2.831991   0.000000
     5  C    3.622888   2.423730   4.223565   1.522020   0.000000
     6  C    3.290760   2.480603   3.357348   1.521936   2.537995
     7  C    4.665907   3.344238   5.319701   2.549402   1.392991
     8  C    5.840420   4.528295   6.568674   3.825763   2.416146
     9  C    6.154127   4.956529   6.900170   4.315864   2.794578
    10  C    5.404918   4.386586   6.094772   3.799321   2.418736
    11  C    4.109508   3.150459   4.725021   2.511304   1.396106
    12  C    3.519206   2.821855   3.674074   2.534657   3.507484
    13  C    4.786681   4.204318   4.762170   3.823259   4.698303
    14  C    5.661294   5.072783   5.453293   4.334179   5.109460
    15  C    5.531364   4.901064   5.249975   3.836885   4.508825
    16  C    4.474084   3.774906   4.285400   2.552078   3.246219
    17  H    1.098922   2.051987   2.031139   3.384420   4.334942
    18  H    2.023306   1.010404   3.141212   2.127096   2.488824
    19  H    2.525707   2.057710   2.548193   1.094384   2.138262
    20  H    4.812685   3.508767   5.398182   2.764335   2.152154
    21  H    6.707337   5.366259   7.444490   4.695573   3.395610
    22  H    7.190139   6.003257   7.961054   5.399900   3.878653
    23  H    6.023399   5.153650   6.688925   4.657470   3.399058
    24  H    3.788841   3.160489   4.286319   2.689584   2.149287
    25  H    3.068521   2.419593   3.483935   2.711867   3.654453
    26  H    5.303281   4.806854   5.335059   4.680175   5.540463
    27  H    6.668806   6.125618   6.409784   5.417933   6.156720
    28  H    6.468245   5.868290   6.097186   4.702067   5.255338
    29  I    5.383626   4.770629   5.106495   3.348879   3.563484
                    6          7          8          9         10
     6  C    0.000000
     7  C    2.927389   0.000000
     8  C    4.302546   1.393872   0.000000
     9  C    5.134579   2.414073   1.390871   0.000000
    10  C    4.923727   2.784302   2.409126   1.394123   0.000000
    11  C    3.783450   2.407401   2.778709   2.410310   1.389692
    12  C    1.395615   3.591738   4.947007   5.957677   5.908378
    13  C    2.431049   4.550229   5.818858   6.959259   7.058942
    14  C    2.812552   4.926858   6.117165   7.241455   7.369436
    15  C    2.434469   4.473237   5.618209   6.593175   6.619776
    16  C    1.396950   3.487728   4.704474   5.523035   5.375370
    17  H    4.284842   5.319378   6.381928   6.613119   5.848619
    18  H    3.175377   3.205901   4.202417   4.582879   4.110379
    19  H    2.126747   3.365601   4.516837   4.770939   3.999714
    20  H    2.585292   1.085010   2.149344   3.394478   3.869265
    21  H    4.929275   2.148277   1.084115   2.150056   3.393351
    22  H    6.187834   3.396935   2.150313   1.084085   2.152718
    23  H    5.874151   3.868381   3.393145   2.153491   1.084102
    24  H    4.103925   3.389945   3.864793   3.395417   2.149945
    25  H    2.137519   3.785642   5.091742   6.049583   5.968857
    26  H    3.406674   5.307210   6.523830   7.716199   7.880484
    27  H    3.896301   5.878345   6.995259   8.167260   8.372766
    28  H    3.412127   5.192460   6.206029   7.123943   7.172626
    29  I    3.092913   4.068115   4.915948   5.286669   4.909929
                   11         12         13         14         15
    11  C    0.000000
    12  C    4.831869   0.000000
    13  C    6.057104   1.390461   0.000000
    14  C    6.417540   2.406292   1.389655   0.000000
    15  C    5.682654   2.772996   2.405479   1.391467   0.000000
    16  C    4.352947   2.387938   2.768974   2.405361   1.391082
    17  H    4.667226   4.341090   5.589411   6.586816   6.561625
    18  H    3.083331   3.366026   4.730781   5.691247   5.593397
    19  H    2.634627   3.295493   4.478670   4.795402   4.086206
    20  H    3.393552   2.926098   3.685334   4.094911   3.861732
    21  H    3.862814   5.390045   6.073151   6.330380   5.950684
    22  H    3.393121   6.978196   7.928016   8.175312   7.524683
    23  H    2.146579   6.902777   8.082846   8.375559   7.564999
    24  H    1.086100   5.203777   6.477170   6.840915   6.059242
    25  H    4.902749   1.083871   2.147459   3.388332   3.856849
    26  H    6.907946   2.145993   1.083714   2.150816   3.390715
    27  H    7.466576   3.393454   2.154725   1.083779   2.144514
    28  H    6.318621   3.856010   3.388399   2.149677   1.083036
    29  I    4.064206   4.386285   4.894244   4.347895   3.023517
                   16         17         18         19         20
    16  C    0.000000
    17  H    5.529736   0.000000
    18  H    4.488953   2.253992   0.000000
    19  H    2.741763   3.522538   2.845410   0.000000
    20  H    3.136645   5.505168   3.460007   3.706854   0.000000
    21  H    5.245693   7.230754   5.001260   5.460339   2.468752
    22  H    6.513890   7.592440   5.565592   5.832488   4.289270
    23  H    6.289017   6.378842   4.865027   4.687075   4.953333
    24  H    4.674842   4.311659   3.245154   2.420098   4.289095
    25  H    3.369151   3.678215   2.776266   3.569161   3.208101
    26  H    3.852642   5.962960   5.227360   5.392865   4.379670
    27  H    3.385819   7.569047   6.726360   5.858394   4.989145
    28  H    2.150848   7.525747   6.575026   4.807085   4.645503
    29  I    2.126638   6.438758   5.452740   2.964361   4.215667
                   21         22         23         24         25
    21  H    0.000000
    22  H    2.479038   0.000000
    23  H    4.291534   2.482279   0.000000
    24  H    4.948891   4.291415   2.473633   0.000000
    25  H    5.550411   7.059072   6.935593   5.242596   0.000000
    26  H    6.683529   8.656357   8.915576   7.341611   2.469565
    27  H    7.098420   9.058276   9.385431   7.908554   4.290226
    28  H    6.487777   7.992885   8.068660   6.678293   4.939851
    29  I    5.595042   6.167109   5.583541   4.203631   5.230389
                   26         27         28         29
    26  H    0.000000
    27  H    2.489773   0.000000
    28  H    4.288294   2.469526   0.000000
    29  I    5.977913   5.164106   3.056030   0.000000
 Symmetry turned off by external request.
 Stoichiometry    C14H12INO
 Framework group  C1[X(C14H12INO)]
 Deg. of freedom    81
 Full point group                 C1      NOp   1
 Rotational constants (GHZ):           0.3459573           0.3082298           0.2334161
 Basis read from rwf:  (5D, 7F)
 Pseudo-potential data read from rwf file.
   396 basis functions,   648 primitive gaussians,   412 cartesian basis functions
    59 alpha electrons       59 beta electrons
       nuclear repulsion energy      1093.3727974284 Hartrees.
 NAtoms=   29 NActive=   29 NUniq=   29 SFac= 1.00D+00 NAtFMM=   60 NAOKFM=F Big=F
 Integral buffers will be    131072 words long.
 Raffenetti 2 integral format.
 Two-electron integral symmetry is turned off.
 ------------------------------------------------------------------------------
 Polarizable Continuum Model (PCM)
 =================================
 Model                : PCM.
 Atomic radii         : UFF (Universal Force Field).
 Polarization charges : Total charges.
 Charge compensation  : None.
 Solution method      : On-the-fly selection.
 Cavity type          : Scaled VdW (van der Waals Surface) (Alpha=1.100).
 Cavity algorithm     : GePol (No added spheres)
                        Default sphere list used, NSphG=   29.
                        Lebedev-Laikov grids with approx.  5.0 points / Ang**2.
                        Smoothing algorithm: York/Karplus (Gamma=1.0000).
                        Polarization charges: spherical gaussians, with
                                              point-specific exponents (IZeta= 3).
                        Self-potential: point-specific (ISelfS= 7).
                        Self-field    : sphere-specific E.n sum rule (ISelfD= 2).
 1st derivatives      : Analytical E(r).r(x)/FMM algorithm (CHGder, D1EAlg=3).
                        Cavity 1st derivative terms included.
 Solvent              : DiMethylSulfoxide, Eps=  46.826000 Eps(inf)=   2.007889
 ------------------------------------------------------------------------------
 One-electron integrals computed using PRISM.
   1 Symmetry operations used in ECPInt.
 ECPInt:  NShTT=    9316 NPrTT=   38001 LenC2=    8726 LenP2D=   24025.
 LDataN:  DoStor=T MaxTD1= 5 Len=  102
 NBasis=   396 RedAO= T EigKep=  1.20D-06  NBF=   396
 NBsUse=   395 1.00D-06 EigRej=  6.27D-07 NBFU=   395
 Initial guess from the checkpoint file:  "/home/aikhl/works/aikhl/Gau-5760.chk"
 B after Tr=     0.006713    0.002447   -0.001392
         Rot=    1.000000   -0.000520    0.000589    0.000589 Ang=  -0.11 deg.
 ExpMin= 4.38D-02 ExpMax= 8.59D+03 ExpMxC= 1.30D+03 IAcc=3 IRadAn=         5 AccDes= 0.00D+00
 Harris functional with IExCor= 1009 and IRadAn=       5 diagonalized for initial guess.
 HarFok:  IExCor= 1009 AccDes= 0.00D+00 IRadAn=         5 IDoV= 1 UseB2=F ITyADJ=14
 ICtDFT=  3500011 ScaDFX=  1.000000  1.000000  1.000000  1.000000
 Defaulting to unpruned grid for atomic number  53.
 FoFCou: FMM=F IPFlag=           0 FMFlag=      100000 FMFlg1=           0
         NFxFlg=           0 DoJE=T BraDBF=F KetDBF=T FulRan=T
         wScrn=  0.000000 ICntrl=       500 IOpCl=  0 I1Cent=   200000004 NGrid=           0
         NMat0=    1 NMatS0=      1 NMatT0=    0 NMatD0=    1 NMtDS0=    0 NMtDT0=    0
 Symmetry not used in FoFCou.
 Requested convergence on RMS density matrix=1.00D-08 within 128 cycles.
 Requested convergence on MAX density matrix=1.00D-06.
 Requested convergence on             energy=1.00D-06.
 No special actions if energy rises.
 Inv3:  Mode=1 IEnd=    16964652.
 Iteration    1 A*A^-1 deviation from unit magnitude is 4.88D-15 for   2377.
 Iteration    1 A*A^-1 deviation from orthogonality  is 2.15D-15 for   1888    767.
 Iteration    1 A^-1*A deviation from unit magnitude is 4.88D-15 for   2377.
 Iteration    1 A^-1*A deviation from orthogonality  is 1.56D-15 for   1460    884.
 Error on total polarization charges =  0.01891
 SCF Done:  E(RM062X) =  -681.931211771     A.U. after   13 cycles
            NFock= 13  Conv=0.76D-08     -V/T= 2.0162
   1 Symmetry operations used in ECPInt.
 ECPInt:  NShTT=    9316 NPrTT=   38001 LenC2=    8726 LenP2D=   24025.
 LDataN:  DoStor=T MaxTD1= 6 Len=  172
 D1PCM: PCM CHGder 1st derivatives, ID1Alg=3 FixD1E=F DoIter=F DoCFld=F I1PDM=0.
 Calling FoFJK, ICntrl=      2127 FMM=F ISym2X=0 I1Cent= 0 IOpClX= 0 NMat=1 NMatS=1 NMatT=0.
 -------------------------------------------------------------------
 Center     Atomic                   Forces (Hartrees/Bohr)
 Number     Number              X              Y              Z
 -------------------------------------------------------------------
      1        6          -0.001394006    0.008843049    0.008132907
      2        7           0.000864854   -0.008215403   -0.004619117
      3        8           0.001491714   -0.004141563   -0.004645806
      4        6          -0.001077208    0.003901399    0.001635031
      5        6           0.000094795    0.000200523   -0.000081067
      6        6           0.000306567   -0.000002189    0.000150296
      7        6          -0.000068038    0.000030770   -0.000030908
      8        6          -0.000005176    0.000023858    0.000011318
      9        6           0.000022594   -0.000029908    0.000015495
     10        6          -0.000044577   -0.000013743    0.000002204
     11        6           0.000031413    0.000041571   -0.000052657
     12        6          -0.000122726    0.000054520    0.000070144
     13        6          -0.000010705    0.000005500   -0.000057407
     14        6           0.000022166    0.000003045    0.000015907
     15        6          -0.000002385   -0.000008294   -0.000011225
     16        6           0.000019663    0.000059604   -0.000038327
     17        1           0.000106570   -0.000041796    0.000042288
     18        1           0.000002013   -0.000608812   -0.000550619
     19        1          -0.000158406   -0.000047891   -0.000016034
     20        1           0.000013057    0.000003434    0.000000275
     21        1          -0.000003969   -0.000002523   -0.000001343
     22        1          -0.000003723    0.000006384   -0.000003999
     23        1          -0.000002393   -0.000001566    0.000006112
     24        1           0.000002270   -0.000001563   -0.000001884
     25        1          -0.000033708    0.000014168   -0.000038714
     26        1           0.000017735    0.000008184   -0.000001452
     27        1          -0.000003341    0.000001664   -0.000009713
     28        1          -0.000019586    0.000006098    0.000000474
     29       53          -0.000045461   -0.000088519    0.000077821
 -------------------------------------------------------------------
 Cartesian Forces:  Max     0.008843049 RMS     0.001847141

 GradGradGradGradGradGradGradGradGradGradGradGradGradGradGradGradGradGrad
 Berny optimization.
 Using GEDIIS/GDIIS optimizer.
 FormGI is forming the generalized inverse of G from B-inverse, IUseBI=4.
 Internal  Forces:  Max     0.007140978 RMS     0.000769620
 Search for a local minimum.
 Step number   4 out of a maximum of   80 on scan point     2 out of    18
 All quantities printed in internal units (Hartrees-Bohrs-Radians)
 Mixed Optimization -- En-DIIS/RFO-DIIS
 Swapping is turned off.
 Update second derivatives using D2CorX and points    1    2    3    4
 DE= -1.38D-04 DEPred=-1.09D-04 R= 1.27D+00
 TightC=F SS=  1.41D+00  RLast= 1.14D-01 DXNew= 8.4853D-01 3.4332D-01
 Trust test= 1.27D+00 RLast= 1.14D-01 DXMaxT set to 5.05D-01
 ITU=  1  1  0  0
     Eigenvalues ---    0.00463   0.00474   0.00803   0.01055   0.01462
     Eigenvalues ---    0.01484   0.02149   0.02160   0.02174   0.02179
     Eigenvalues ---    0.02182   0.02182   0.02186   0.02191   0.02195
     Eigenvalues ---    0.02196   0.02203   0.02205   0.02208   0.02215
     Eigenvalues ---    0.02216   0.02223   0.04840   0.05233   0.06140
     Eigenvalues ---    0.06827   0.13132   0.15164   0.15990   0.15999
     Eigenvalues ---    0.15999   0.16000   0.16000   0.16000   0.16000
     Eigenvalues ---    0.16000   0.16001   0.16666   0.18703   0.19151
     Eigenvalues ---    0.22000   0.22000   0.22000   0.22234   0.22491
     Eigenvalues ---    0.23071   0.23476   0.24499   0.24988   0.25007
     Eigenvalues ---    0.25384   0.30097   0.30210   0.33841   0.34394
     Eigenvalues ---    0.35276   0.35395   0.35501   0.35502   0.35505
     Eigenvalues ---    0.35520   0.35544   0.35553   0.35630   0.37361
     Eigenvalues ---    0.42413   0.42517   0.42535   0.42655   0.45963
     Eigenvalues ---    0.46420   0.46465   0.46704   0.46765   0.46905
     Eigenvalues ---    0.47181   0.47213   0.47268   0.56659   0.95606
     Eigenvalues --- 1000.000001000.000001000.000001000.000001000.00000
     Eigenvalues --- 1000.000001000.000001000.000001000.000001000.00000
     Eigenvalues --- 1000.000001000.000001000.000001000.000001000.00000
     Eigenvalues --- 1000.000001000.000001000.000001000.000001000.00000
     Eigenvalues --- 1000.000001000.000001000.000001000.000001000.00000
     Eigenvalues --- 1000.000001000.000001000.000001000.000001000.00000
     Eigenvalues --- 1000.000001000.000001000.000001000.000001000.00000
     Eigenvalues --- 1000.000001000.000001000.000001000.000001000.00000
     Eigenvalues --- 1000.000001000.000001000.000001000.000001000.00000
     Eigenvalues --- 1000.000001000.000001000.000001000.000001000.00000
     Eigenvalues --- 1000.000001000.000001000.000001000.000001000.00000
     Eigenvalues --- 1000.000001000.000001000.000001000.000001000.00000
     Eigenvalues --- 1000.000001000.000001000.000001000.000001000.00000
     Eigenvalues --- 1000.000001000.000001000.00000
 En-DIIS/RFO-DIIS/Sim-DIIS IScMMF=       -3 using points:     4    3
 RFO step:  Lambda=-6.33253140D-05.
 DidBck=F Rises=F RFO-DIIS coefs:    1.62266   -0.62266
 Iteration  1 RMS(Cart)=  0.00898342 RMS(Int)=  0.00010682
 Iteration  2 RMS(Cart)=  0.00010886 RMS(Int)=  0.00007868
 Iteration  3 RMS(Cart)=  0.00000001 RMS(Int)=  0.00007868
 Iteration  1 RMS(Cart)=  0.00000439 RMS(Int)=  0.00000306
 Iteration  2 RMS(Cart)=  0.00000172 RMS(Int)=  0.00000340
 Iteration  3 RMS(Cart)=  0.00000068 RMS(Int)=  0.00000370
 Variable       Old X    -DE/DX   Delta X   Delta X   Delta X     New X
                                 (Linear)    (Quad)   (Total)
    R1        2.55218   0.00129   0.00007   0.00322   0.00329   2.55546
    R2        2.30242  -0.00002  -0.00115   0.00043  -0.00071   2.30170
    R3        2.07666   0.00009  -0.00059   0.00071   0.00013   2.07679
    R4        2.76230   0.00058   0.00063   0.00197   0.00260   2.76490
    R5        1.90939   0.00019   0.00036   0.00035   0.00071   1.91009
    R6        2.87620  -0.00016   0.00009  -0.00077  -0.00068   2.87552
    R7        2.87604   0.00004  -0.00060   0.00053  -0.00007   2.87597
    R8        2.06809  -0.00010   0.00014  -0.00042  -0.00028   2.06781
    R9        2.63237   0.00004  -0.00005   0.00017   0.00012   2.63249
   R10        2.63826   0.00001  -0.00004   0.00004   0.00001   2.63826
   R11        2.63733   0.00005   0.00029  -0.00002   0.00028   2.63761
   R12        2.63985  -0.00004   0.00011  -0.00020  -0.00009   2.63976
   R13        2.63404  -0.00001  -0.00006   0.00000  -0.00005   2.63398
   R14        2.05037  -0.00000   0.00004  -0.00004   0.00001   2.05038
   R15        2.62837   0.00002   0.00004   0.00004   0.00008   2.62844
   R16        2.04868   0.00000   0.00000   0.00000   0.00000   2.04868
   R17        2.63451  -0.00001  -0.00002  -0.00002  -0.00005   2.63446
   R18        2.04862  -0.00000   0.00000  -0.00001  -0.00000   2.04862
   R19        2.62614   0.00003   0.00004   0.00007   0.00010   2.62624
   R20        2.04866  -0.00000   0.00000  -0.00001  -0.00001   2.04865
   R21        2.05243   0.00000   0.00002   0.00001   0.00003   2.05246
   R22        2.62759   0.00002   0.00008   0.00004   0.00012   2.62771
   R23        2.04822  -0.00005  -0.00018  -0.00008  -0.00026   2.04796
   R24        2.62607   0.00000  -0.00014   0.00009  -0.00005   2.62602
   R25        2.04792   0.00000   0.00000   0.00000   0.00001   2.04793
   R26        2.62949  -0.00001   0.00011  -0.00010   0.00001   2.62950
   R27        2.04805   0.00000  -0.00000   0.00001   0.00001   2.04805
   R28        2.62876  -0.00001  -0.00016   0.00005  -0.00011   2.62866
   R29        2.04664   0.00001  -0.00002   0.00004   0.00002   2.04666
   R30        4.01876  -0.00005   0.00001  -0.00054  -0.00053   4.01823
    A1        2.16599   0.00058  -0.00236   0.00389   0.00152   2.16751
    A2        1.97927  -0.00001  -0.00411   0.00225  -0.00187   1.97740
    A3        2.13566  -0.00018   0.00607  -0.00566   0.00040   2.13606
    A4        2.11440   0.00012  -0.00334  -0.00041  -0.00428   2.11012
    A5        2.04608  -0.00022  -0.00485   0.00085  -0.00455   2.04153
    A6        2.05189   0.00080  -0.00339  -0.00203  -0.00599   2.04591
    A7        1.89590   0.00023   0.00024   0.00203   0.00227   1.89817
    A8        1.96294  -0.00008  -0.00282   0.00199  -0.00083   1.96210
    A9        1.85588   0.00002   0.00018   0.00071   0.00088   1.85676
   A10        1.97184  -0.00010   0.00107  -0.00126  -0.00019   1.97165
   A11        1.89396  -0.00008   0.00145  -0.00233  -0.00088   1.89308
   A12        1.87856   0.00001  -0.00001  -0.00124  -0.00125   1.87730
   A13        2.12804  -0.00001  -0.00023   0.00011  -0.00012   2.12792
   A14        2.07174   0.00000   0.00018  -0.00014   0.00004   2.07178
   A15        2.08294   0.00001   0.00004   0.00005   0.00009   2.08303
   A16        2.10432   0.00038  -0.00023   0.00207   0.00183   2.10616
   A17        2.12710  -0.00035   0.00011  -0.00190  -0.00179   2.12531
   A18        2.05151  -0.00004   0.00017  -0.00030  -0.00014   2.05137
   A19        2.09821  -0.00000  -0.00000  -0.00002  -0.00003   2.09818
   A20        2.09542  -0.00001  -0.00011  -0.00003  -0.00014   2.09528
   A21        2.08951   0.00002   0.00011   0.00007   0.00017   2.08968
   A22        2.09787  -0.00000  -0.00001  -0.00003  -0.00004   2.09783
   A23        2.08898   0.00001   0.00004   0.00004   0.00008   2.08906
   A24        2.09633  -0.00000  -0.00003  -0.00001  -0.00004   2.09629
   A25        2.09045   0.00001   0.00001   0.00005   0.00006   2.09051
   A26        2.09680  -0.00001  -0.00001  -0.00003  -0.00004   2.09675
   A27        2.09594  -0.00000   0.00001  -0.00003  -0.00002   2.09591
   A28        2.09361   0.00001  -0.00002   0.00005   0.00003   2.09364
   A29        2.09718  -0.00000  -0.00001  -0.00001  -0.00002   2.09717
   A30        2.09237  -0.00000   0.00003  -0.00004  -0.00001   2.09236
   A31        2.10328  -0.00002  -0.00002  -0.00009  -0.00011   2.10317
   A32        2.08468   0.00001   0.00002   0.00005   0.00007   2.08475
   A33        2.09518   0.00001  -0.00000   0.00005   0.00005   2.09523
   A34        2.12088  -0.00004  -0.00011  -0.00013  -0.00024   2.12064
   A35        2.06931   0.00001  -0.00066   0.00032  -0.00033   2.06898
   A36        2.09299   0.00002   0.00077  -0.00020   0.00057   2.09356
   A37        2.09244   0.00004  -0.00007   0.00029   0.00022   2.09266
   A38        2.09080  -0.00002   0.00013  -0.00019  -0.00006   2.09074
   A39        2.09994  -0.00002  -0.00005  -0.00010  -0.00016   2.09979
   A40        2.09003  -0.00000   0.00010  -0.00009   0.00001   2.09004
   A41        2.10634   0.00001  -0.00006   0.00012   0.00006   2.10640
   A42        2.08681  -0.00001  -0.00004  -0.00002  -0.00007   2.08674
   A43        2.08809  -0.00004   0.00014  -0.00037  -0.00023   2.08787
   A44        2.09629   0.00001   0.00001   0.00002   0.00003   2.09632
   A45        2.09880   0.00003  -0.00015   0.00035   0.00020   2.09900
   A46        2.12340   0.00008  -0.00023   0.00061   0.00038   2.12378
   A47        2.11812  -0.00021   0.00018  -0.00130  -0.00113   2.11699
   A48        2.04163   0.00013   0.00004   0.00074   0.00077   2.04240
    D1        0.37888  -0.00714  -0.00000   0.00000   0.00000   0.37888
    D2        3.11547  -0.00506  -0.03499  -0.00479  -0.03969   3.07578
    D3       -2.83376  -0.00102  -0.00644   0.00730   0.00082  -2.83294
    D4       -0.09717   0.00107  -0.04142   0.00252  -0.03887  -0.13604
    D5        2.51741   0.00103  -0.01586   0.00776  -0.00807   2.50934
    D6       -1.56986   0.00102  -0.01631   0.00907  -0.00720  -1.57706
    D7        0.48208   0.00100  -0.01776   0.00910  -0.00863   0.47345
    D8       -0.21789  -0.00084   0.01952   0.01191   0.03140  -0.18649
    D9        1.97803  -0.00085   0.01907   0.01322   0.03226   2.01029
   D10       -2.25322  -0.00087   0.01762   0.01325   0.03084  -2.22238
   D11        1.70513  -0.00004  -0.00237  -0.00040  -0.00278   1.70235
   D12       -1.40339  -0.00004  -0.00193  -0.00129  -0.00322  -1.40661
   D13       -0.48559  -0.00004   0.00034  -0.00363  -0.00328  -0.48887
   D14        2.68907  -0.00005   0.00079  -0.00452  -0.00373   2.68534
   D15       -2.56734   0.00007  -0.00127   0.00027  -0.00100  -2.56834
   D16        0.60732   0.00006  -0.00082  -0.00062  -0.00145   0.60588
   D17       -0.30988  -0.00006  -0.00046   0.00642   0.00596  -0.30392
   D18        2.85652  -0.00000  -0.00272   0.01280   0.01008   2.86660
   D19        1.84423   0.00011  -0.00151   0.00970   0.00819   1.85242
   D20       -1.27256   0.00017  -0.00377   0.01608   0.01231  -1.26025
   D21       -2.34834  -0.00005   0.00093   0.00521   0.00614  -2.34220
   D22        0.81806   0.00001  -0.00133   0.01159   0.01026   0.82832
   D23       -3.11113   0.00002  -0.00018   0.00104   0.00085  -3.11028
   D24        0.04089   0.00000   0.00020  -0.00019   0.00001   0.04091
   D25       -0.00281   0.00002  -0.00063   0.00193   0.00130  -0.00152
   D26       -3.13397   0.00001  -0.00025   0.00070   0.00046  -3.13351
   D27        3.11475  -0.00002   0.00011  -0.00107  -0.00095   3.11379
   D28       -0.03735  -0.00000  -0.00023   0.00001  -0.00022  -0.03757
   D29        0.00535  -0.00003   0.00056  -0.00194  -0.00138   0.00397
   D30        3.13644  -0.00001   0.00022  -0.00086  -0.00065   3.13579
   D31       -3.11331   0.00002  -0.00085   0.00200   0.00115  -3.11216
   D32        0.03089   0.00002  -0.00166   0.00322   0.00156   0.03245
   D33        0.00453  -0.00004   0.00131  -0.00413  -0.00282   0.00170
   D34       -3.13446  -0.00004   0.00050  -0.00292  -0.00241  -3.13687
   D35        3.11830  -0.00003   0.00092  -0.00321  -0.00229   3.11601
   D36       -0.03267   0.00006  -0.00186   0.00331   0.00145  -0.03122
   D37        0.00080   0.00002  -0.00127   0.00295   0.00168   0.00248
   D38        3.13301   0.00010  -0.00405   0.00947   0.00542   3.13843
   D39       -0.00212  -0.00001   0.00019  -0.00054  -0.00035  -0.00247
   D40       -3.13862  -0.00001   0.00028  -0.00090  -0.00062  -3.13924
   D41        3.12908   0.00001  -0.00020   0.00068   0.00048   3.12956
   D42       -0.00742   0.00000  -0.00011   0.00032   0.00021  -0.00721
   D43        0.00455  -0.00001   0.00034  -0.00087  -0.00053   0.00402
   D44       -3.13467  -0.00000   0.00011  -0.00011   0.00001  -3.13467
   D45        3.14103  -0.00001   0.00025  -0.00051  -0.00026   3.14077
   D46        0.00181   0.00000   0.00002   0.00026   0.00028   0.00209
   D47       -0.00203   0.00001  -0.00042   0.00087   0.00046  -0.00157
   D48       -3.13691   0.00001  -0.00017   0.00050   0.00033  -3.13658
   D49        3.13719   0.00000  -0.00019   0.00011  -0.00008   3.13711
   D50        0.00231  -0.00000   0.00005  -0.00026  -0.00021   0.00210
   D51       -0.00294   0.00001  -0.00003   0.00054   0.00050  -0.00244
   D52       -3.13397  -0.00001   0.00031  -0.00054  -0.00023  -3.13420
   D53        3.13196   0.00001  -0.00028   0.00091   0.00063   3.13259
   D54        0.00094  -0.00000   0.00007  -0.00017  -0.00010   0.00083
   D55       -0.00447   0.00003  -0.00037   0.00220   0.00184  -0.00264
   D56        3.13916   0.00002  -0.00080   0.00197   0.00116   3.14032
   D57        3.13448   0.00002   0.00045   0.00097   0.00142   3.13589
   D58       -0.00508   0.00001   0.00001   0.00073   0.00075  -0.00433
   D59       -0.00099   0.00001  -0.00066   0.00104   0.00039  -0.00060
   D60       -3.13732  -0.00002  -0.00014  -0.00110  -0.00124  -3.13856
   D61        3.13855   0.00002  -0.00022   0.00128   0.00106   3.13962
   D62        0.00222  -0.00001   0.00029  -0.00086  -0.00056   0.00165
   D63        0.00617  -0.00003   0.00070  -0.00220  -0.00150   0.00466
   D64       -3.13531  -0.00004   0.00131  -0.00370  -0.00238  -3.13770
   D65       -3.14062  -0.00000   0.00019  -0.00008   0.00011  -3.14052
   D66        0.00108  -0.00002   0.00081  -0.00158  -0.00078   0.00031
   D67       -0.00613   0.00001   0.00029   0.00015   0.00045  -0.00568
   D68       -3.13873  -0.00006   0.00295  -0.00608  -0.00313   3.14132
   D69        3.13535   0.00003  -0.00033   0.00166   0.00133   3.13668
   D70        0.00274  -0.00005   0.00233  -0.00458  -0.00225   0.00050
         Item               Value     Threshold  Converged?
 Maximum Force            0.001291     0.002500     YES
 RMS     Force            0.000155     0.001667     YES
 Maximum Displacement     0.039552     0.010000     NO 
 RMS     Displacement     0.008963     0.006667     NO 
 Predicted change in Energy=-3.157631D-05
 GradGradGradGradGradGradGradGradGradGradGradGradGradGradGradGradGradGrad

                          Input orientation:                          
 ---------------------------------------------------------------------
 Center     Atomic      Atomic             Coordinates (Angstroms)
 Number     Number       Type             X           Y           Z
 ---------------------------------------------------------------------
      1          6           0        1.767316   -0.070114    1.758089
      2          7           0        0.439339   -0.217626    1.549731
      3          8           0        2.455131    0.776887    1.216756
      4          6           0       -0.193016    0.300691    0.336390
      5          6           0       -1.290139   -0.662235   -0.093193
      6          6           0       -0.689500    1.729356    0.505501
      7          6           0       -2.627473   -0.447853    0.232656
      8          6           0       -3.598943   -1.372394   -0.147176
      9          6           0       -3.239363   -2.513481   -0.856581
     10          6           0       -1.901944   -2.732942   -1.183159
     11          6           0       -0.934122   -1.811622   -0.801205
     12          6           0       -0.858260    2.278660    1.777483
     13          6           0       -1.343547    3.569908    1.952811
     14          6           0       -1.669171    4.343861    0.845547
     15          6           0       -1.506724    3.821519   -0.433890
     16          6           0       -1.024682    2.526269   -0.591732
     17          1           0        2.165133   -0.749751    2.524648
     18          1           0       -0.013696   -0.994192    2.011654
     19          1           0        0.582110    0.309768   -0.435911
     20          1           0       -2.917874    0.445235    0.776084
     21          1           0       -4.637496   -1.196000    0.108955
     22          1           0       -3.996599   -3.228693   -1.157082
     23          1           0       -1.615385   -3.617896   -1.739945
     24          1           0        0.107353   -1.977680   -1.060827
     25          1           0       -0.599054    1.676242    2.640256
     26          1           0       -1.464775    3.968316    2.953320
     27          1           0       -2.045767    5.352785    0.967344
     28          1           0       -1.755262    4.420890   -1.301051
     29         53           0       -0.809290    1.811591   -2.582772
 ---------------------------------------------------------------------
                    Distance matrix (angstroms):
                    1          2          3          4          5
     1  C    0.000000
     2  N    1.352293   0.000000
     3  O    1.218008   2.272300   0.000000
     4  C    2.449822   1.463121   2.830988   0.000000
     5  C    3.622966   2.426514   4.220674   1.521659   0.000000
     6  C    3.292873   2.481014   3.361813   1.521899   2.537501
     7  C    4.667313   3.345598   5.319898   2.549051   1.393054
     8  C    5.841464   4.529978   6.567460   3.825361   2.416157
     9  C    6.154135   4.959248   6.895833   4.315434   2.794521
    10  C    5.404170   4.390570   6.087905   3.798998   2.418709
    11  C    4.108601   3.155014   4.718006   2.511021   1.396108
    12  C    3.522892   2.822602   3.680802   2.536072   3.512096
    13  C    4.792196   4.205540   4.772074   3.824175   4.701066
    14  C    5.667923   5.074333   5.465434   4.334224   5.107436
    15  C    5.537953   4.902714   5.262197   3.836064   4.501893
    16  C    4.478629   3.776000   4.294190   2.550740   3.238143
    17  H    1.098989   2.052313   2.031084   3.384195   4.335857
    18  H    2.022429   1.010777   3.140652   2.124945   2.483925
    19  H    2.522432   2.059442   2.541204   1.094236   2.137185
    20  H    4.814657   3.508389   5.401238   2.763887   2.152128
    21  H    6.708865   5.367243   7.444788   4.695232   3.395669
    22  H    7.190101   6.005906   7.956419   5.399468   3.878594
    23  H    6.022097   5.158070   6.680217   4.657212   3.399045
    24  H    3.786894   3.165914   4.276340   2.689500   2.149347
    25  H    3.070453   2.419554   3.487583   2.713818   3.663034
    26  H    5.308852   4.808100   5.344767   4.681577   5.545606
    27  H    6.676281   6.127349   6.423328   5.417974   6.154364
    28  H    6.475803   5.870185   6.111099   4.700836   5.245324
    29  I    5.387280   4.770154   5.115024   3.344266   3.542461
                    6          7          8          9         10
     6  C    0.000000
     7  C    2.927529   0.000000
     8  C    4.302522   1.393844   0.000000
     9  C    5.134076   2.414055   1.390911   0.000000
    10  C    4.922773   2.784340   2.409182   1.394097   0.000000
    11  C    3.782307   2.407524   2.778840   2.410355   1.389747
    12  C    1.395763   3.598678   4.954377   5.964274   5.913614
    13  C    2.431073   4.555196   5.824355   6.963794   7.062013
    14  C    2.812654   4.924886   6.114335   7.237809   7.365526
    15  C    2.434637   4.464068   5.606810   6.581256   6.608976
    16  C    1.396903   3.477637   4.692976   5.511265   5.364576
    17  H    4.286240   5.321038   6.383644   6.614532   5.849956
    18  H    3.184796   3.208606   4.202092   4.576018   4.098238
    19  H    2.125672   3.364877   4.515998   4.769838   3.998372
    20  H    2.586084   1.085014   2.149428   3.394547   3.869309
    21  H    4.929668   2.148305   1.084117   2.150067   3.393375
    22  H    6.187353   3.396902   2.150322   1.084083   2.152680
    23  H    5.873022   3.868416   3.393184   2.153455   1.084099
    24  H    4.102496   3.390095   3.864940   3.395484   2.150037
    25  H    2.137330   3.797737   5.105222   6.062415   5.979709
    26  H    3.406730   5.315678   6.533830   7.725167   7.887232
    27  H    3.896409   5.875846   6.991606   8.162691   8.368054
    28  H    3.412307   5.178578   6.188112   7.105323   7.156306
    29  I    3.091689   4.041969   4.883856   5.252736   4.879097
                   11         12         13         14         15
    11  C    0.000000
    12  C    4.835886   0.000000
    13  C    6.059133   1.390526   0.000000
    14  C    6.414208   2.406478   1.389629   0.000000
    15  C    5.674071   2.773281   2.405468   1.391470   0.000000
    16  C    4.343890   2.387925   2.768674   2.405157   1.391026
    17  H    4.668431   4.344012   5.594398   6.592887   6.567495
    18  H    3.070432   3.388169   4.754259   5.709222   5.603650
    19  H    2.633001   3.293982   4.476903   4.794196   4.086029
    20  H    3.393600   2.933642   3.691446   4.094309   3.854176
    21  H    3.862947   5.398136   6.079785   6.327999   5.939016
    22  H    3.393156   6.985111   7.932912   8.171353   7.511856
    23  H    2.146620   6.907598   8.085472   8.371215   7.553971
    24  H    1.086116   5.206231   6.477874   6.837557   6.052190
    25  H    4.911325   1.083731   2.147748   3.388558   3.857000
    26  H    6.912723   2.146017   1.083717   2.150702   3.390649
    27  H    7.462725   3.393633   2.154742   1.083784   2.144481
    28  H    6.306213   3.856311   3.388407   2.149705   1.083045
    29  I    4.039460   4.385473   4.893733   4.348007   3.023892
                   16         17         18         19         20
    16  C    0.000000
    17  H    5.533448   0.000000
    18  H    4.493702   2.251713   0.000000
    19  H    2.742068   3.520434   2.836525   0.000000
    20  H    3.128226   5.506581   3.468838   3.706369   0.000000
    21  H    5.234374   7.232598   5.004050   5.459716   2.468970
    22  H    6.501654   7.593895   5.558543   5.831412   4.289350
    23  H    6.278382   6.380072   4.850126   4.685726   4.953374
    24  H    4.667666   4.312528   3.228319   2.418332   4.289144
    25  H    3.368895   3.679611   2.805174   3.567240   3.219851
    26  H    3.852347   5.968262   5.255364   5.390881   4.389072
    27  H    3.385636   7.576135   6.745667   5.857209   4.988106
    28  H    2.150923   7.532663   6.582567   4.807609   4.633788
    29  I    2.126358   6.441537   5.441888   2.966560   4.194635
                   21         22         23         24         25
    21  H    0.000000
    22  H    2.478999   0.000000
    23  H    4.291522   2.482215   0.000000
    24  H    4.949041   4.291471   2.473729   0.000000
    25  H    5.564734   7.072586   6.946004   5.248635   0.000000
    26  H    6.695277   8.666168   8.921885   7.344374   2.470038
    27  H    7.095102   9.053215   9.380179   7.904753   4.290523
    28  H    6.468758   7.972480   8.051973   6.668489   4.940022
    29  I    5.562927   6.131557   5.553330   4.185107   5.229009
                   26         27         28         29
    26  H    0.000000
    27  H    2.489661   0.000000
    28  H    4.288226   2.469502   0.000000
    29  I    5.977411   5.164520   3.057142   0.000000
 Symmetry turned off by external request.
 Stoichiometry    C14H12INO
 Framework group  C1[X(C14H12INO)]
 Deg. of freedom    81
 Full point group                 C1      NOp   1
 Rotational constants (GHZ):           0.3455695           0.3102610           0.2339572
 Basis read from rwf:  (5D, 7F)
 Pseudo-potential data read from rwf file.
   396 basis functions,   648 primitive gaussians,   412 cartesian basis functions
    59 alpha electrons       59 beta electrons
       nuclear repulsion energy      1093.4905005041 Hartrees.
 NAtoms=   29 NActive=   29 NUniq=   29 SFac= 1.00D+00 NAtFMM=   60 NAOKFM=F Big=F
 Integral buffers will be    131072 words long.
 Raffenetti 2 integral format.
 Two-electron integral symmetry is turned off.
 ------------------------------------------------------------------------------
 Polarizable Continuum Model (PCM)
 =================================
 Model                : PCM.
 Atomic radii         : UFF (Universal Force Field).
 Polarization charges : Total charges.
 Charge compensation  : None.
 Solution method      : On-the-fly selection.
 Cavity type          : Scaled VdW (van der Waals Surface) (Alpha=1.100).
 Cavity algorithm     : GePol (No added spheres)
                        Default sphere list used, NSphG=   29.
                        Lebedev-Laikov grids with approx.  5.0 points / Ang**2.
                        Smoothing algorithm: York/Karplus (Gamma=1.0000).
                        Polarization charges: spherical gaussians, with
                                              point-specific exponents (IZeta= 3).
                        Self-potential: point-specific (ISelfS= 7).
                        Self-field    : sphere-specific E.n sum rule (ISelfD= 2).
 1st derivatives      : Analytical E(r).r(x)/FMM algorithm (CHGder, D1EAlg=3).
                        Cavity 1st derivative terms included.
 Solvent              : DiMethylSulfoxide, Eps=  46.826000 Eps(inf)=   2.007889
 ------------------------------------------------------------------------------
 One-electron integrals computed using PRISM.
   1 Symmetry operations used in ECPInt.
 ECPInt:  NShTT=    9316 NPrTT=   38001 LenC2=    8727 LenP2D=   24022.
 LDataN:  DoStor=T MaxTD1= 5 Len=  102
 NBasis=   396 RedAO= T EigKep=  1.19D-06  NBF=   396
 NBsUse=   395 1.00D-06 EigRej=  6.21D-07 NBFU=   395
 Initial guess from the checkpoint file:  "/home/aikhl/works/aikhl/Gau-5760.chk"
 B after Tr=    -0.008667   -0.009059    0.002800
         Rot=    0.999999    0.000671   -0.001265   -0.000214 Ang=   0.17 deg.
 ExpMin= 4.38D-02 ExpMax= 8.59D+03 ExpMxC= 1.30D+03 IAcc=3 IRadAn=         5 AccDes= 0.00D+00
 Harris functional with IExCor= 1009 and IRadAn=       5 diagonalized for initial guess.
 HarFok:  IExCor= 1009 AccDes= 0.00D+00 IRadAn=         5 IDoV= 1 UseB2=F ITyADJ=14
 ICtDFT=  3500011 ScaDFX=  1.000000  1.000000  1.000000  1.000000
 Defaulting to unpruned grid for atomic number  53.
 FoFCou: FMM=F IPFlag=           0 FMFlag=      100000 FMFlg1=           0
         NFxFlg=           0 DoJE=T BraDBF=F KetDBF=T FulRan=T
         wScrn=  0.000000 ICntrl=       500 IOpCl=  0 I1Cent=   200000004 NGrid=           0
         NMat0=    1 NMatS0=      1 NMatT0=    0 NMatD0=    1 NMtDS0=    0 NMtDT0=    0
 Symmetry not used in FoFCou.
 Requested convergence on RMS density matrix=1.00D-08 within 128 cycles.
 Requested convergence on MAX density matrix=1.00D-06.
 Requested convergence on             energy=1.00D-06.
 No special actions if energy rises.
 Inv3:  Mode=1 IEnd=    16864923.
 Iteration    1 A*A^-1 deviation from unit magnitude is 7.33D-15 for    506.
 Iteration    1 A*A^-1 deviation from orthogonality  is 3.34D-15 for    447    411.
 Iteration    1 A^-1*A deviation from unit magnitude is 6.66D-15 for    872.
 Iteration    1 A^-1*A deviation from orthogonality  is 3.84D-15 for   1358    558.
 Error on total polarization charges =  0.01891
 SCF Done:  E(RM062X) =  -681.931239397     A.U. after   12 cycles
            NFock= 12  Conv=0.65D-08     -V/T= 2.0162
   1 Symmetry operations used in ECPInt.
 ECPInt:  NShTT=    9316 NPrTT=   38001 LenC2=    8727 LenP2D=   24022.
 LDataN:  DoStor=T MaxTD1= 6 Len=  172
 D1PCM: PCM CHGder 1st derivatives, ID1Alg=3 FixD1E=F DoIter=F DoCFld=F I1PDM=0.
 Calling FoFJK, ICntrl=      2127 FMM=F ISym2X=0 I1Cent= 0 IOpClX= 0 NMat=1 NMatS=1 NMatT=0.
 -------------------------------------------------------------------
 Center     Atomic                   Forces (Hartrees/Bohr)
 Number     Number              X              Y              Z
 -------------------------------------------------------------------
      1        6          -0.001969396    0.008072135    0.007832636
      2        7           0.001347597   -0.008214792   -0.005386026
      3        8           0.001074429   -0.003767655   -0.004248237
      4        6          -0.000698270    0.004056088    0.001837858
      5        6           0.000026251   -0.000021465    0.000211013
      6        6          -0.000091668   -0.000105308    0.000289200
      7        6          -0.000013807   -0.000091123    0.000072273
      8        6           0.000011731    0.000057628    0.000011767
      9        6           0.000016458    0.000003343   -0.000049019
     10        6          -0.000015044    0.000002720   -0.000000004
     11        6          -0.000016646   -0.000029726    0.000104634
     12        6           0.000106336    0.000008313   -0.000114917
     13        6          -0.000000625   -0.000010255   -0.000027761
     14        6          -0.000026194   -0.000004010    0.000013145
     15        6           0.000038658   -0.000009081   -0.000021968
     16        6          -0.000058684    0.000039834   -0.000096233
     17        1           0.000206017   -0.000060805   -0.000053856
     18        1          -0.000019131   -0.000041639   -0.000074289
     19        1          -0.000004371   -0.000076020   -0.000124658
     20        1           0.000008360    0.000013617   -0.000002339
     21        1          -0.000003054    0.000004351   -0.000007539
     22        1          -0.000002672   -0.000001960    0.000005581
     23        1          -0.000003275   -0.000000545   -0.000001644
     24        1          -0.000007400    0.000008692   -0.000015570
     25        1          -0.000004089   -0.000026664    0.000030705
     26        1           0.000005012   -0.000005840    0.000003624
     27        1           0.000019814    0.000006574    0.000000351
     28        1           0.000017055    0.000001551   -0.000003962
     29       53           0.000056608    0.000192044   -0.000184767
 -------------------------------------------------------------------
 Cartesian Forces:  Max     0.008214792 RMS     0.001802902

 GradGradGradGradGradGradGradGradGradGradGradGradGradGradGradGradGradGrad
 Berny optimization.
 Using GEDIIS/GDIIS optimizer.
 FormGI is forming the generalized inverse of G from B-inverse, IUseBI=4.
 Internal  Forces:  Max     0.006673235 RMS     0.000712009
 Search for a local minimum.
 Step number   5 out of a maximum of   80 on scan point     2 out of    18
 All quantities printed in internal units (Hartrees-Bohrs-Radians)
 Mixed Optimization -- En-DIIS/RFO-DIIS
 Swapping is turned off.
 Update second derivatives using D2CorX and points    1    2    3    4    5
 DE= -2.76D-05 DEPred=-3.16D-05 R= 8.75D-01
 TightC=F SS=  1.41D+00  RLast= 8.38D-02 DXNew= 8.4853D-01 2.5136D-01
 Trust test= 8.75D-01 RLast= 8.38D-02 DXMaxT set to 5.05D-01
 ITU=  1  1  1  0  0
     Eigenvalues ---    0.00438   0.00482   0.00631   0.01252   0.01478
     Eigenvalues ---    0.01503   0.02150   0.02160   0.02174   0.02179
     Eigenvalues ---    0.02182   0.02182   0.02187   0.02191   0.02196
     Eigenvalues ---    0.02197   0.02205   0.02205   0.02215   0.02216
     Eigenvalues ---    0.02222   0.02353   0.04899   0.05279   0.06162
     Eigenvalues ---    0.06813   0.13157   0.14946   0.15988   0.15999
     Eigenvalues ---    0.16000   0.16000   0.16000   0.16000   0.16000
     Eigenvalues ---    0.16001   0.16001   0.17091   0.18807   0.19290
     Eigenvalues ---    0.22000   0.22000   0.22000   0.22261   0.22526
     Eigenvalues ---    0.22874   0.23477   0.24506   0.24996   0.25009
     Eigenvalues ---    0.27364   0.30107   0.30206   0.33850   0.34419
     Eigenvalues ---    0.35276   0.35395   0.35501   0.35502   0.35505
     Eigenvalues ---    0.35529   0.35544   0.35553   0.35630   0.37327
     Eigenvalues ---    0.42414   0.42517   0.42536   0.42870   0.45956
     Eigenvalues ---    0.46463   0.46600   0.46706   0.46770   0.46906
     Eigenvalues ---    0.47181   0.47214   0.47269   0.56082   0.95405
     Eigenvalues --- 1000.000001000.000001000.000001000.000001000.00000
     Eigenvalues --- 1000.000001000.000001000.000001000.000001000.00000
     Eigenvalues --- 1000.000001000.000001000.000001000.000001000.00000
     Eigenvalues --- 1000.000001000.000001000.000001000.000001000.00000
     Eigenvalues --- 1000.000001000.000001000.000001000.000001000.00000
     Eigenvalues --- 1000.000001000.000001000.000001000.000001000.00000
     Eigenvalues --- 1000.000001000.000001000.000001000.000001000.00000
     Eigenvalues --- 1000.000001000.000001000.000001000.000001000.00000
     Eigenvalues --- 1000.000001000.000001000.000001000.000001000.00000
     Eigenvalues --- 1000.000001000.000001000.000001000.000001000.00000
     Eigenvalues --- 1000.000001000.000001000.000001000.000001000.00000
     Eigenvalues --- 1000.000001000.000001000.000001000.000001000.00000
     Eigenvalues --- 1000.000001000.000001000.000001000.000001000.00000
     Eigenvalues --- 1000.000001000.000001000.00000
 En-DIIS/RFO-DIIS/Sim-DIIS IScMMF=       -3 using points:     5    4    3
 RFO step:  Lambda=-2.13903809D-05.
 DidBck=T Rises=F RFO-DIIS coefs:    0.61024    0.76025   -0.37050
 Iteration  1 RMS(Cart)=  0.00713579 RMS(Int)=  0.00005198
 Iteration  2 RMS(Cart)=  0.00002378 RMS(Int)=  0.00004961
 Iteration  3 RMS(Cart)=  0.00000000 RMS(Int)=  0.00004961
 Iteration  1 RMS(Cart)=  0.00000356 RMS(Int)=  0.00000248
 Iteration  2 RMS(Cart)=  0.00000140 RMS(Int)=  0.00000275
 Iteration  3 RMS(Cart)=  0.00000055 RMS(Int)=  0.00000299
 Variable       Old X    -DE/DX   Delta X   Delta X   Delta X     New X
                                 (Linear)    (Quad)   (Total)
    R1        2.55546   0.00034  -0.00124   0.00188   0.00064   2.55610
    R2        2.30170  -0.00012  -0.00041   0.00029  -0.00011   2.30159
    R3        2.07679   0.00007  -0.00040   0.00053   0.00013   2.07691
    R4        2.76490   0.00009  -0.00064   0.00102   0.00038   2.76528
    R5        1.91009   0.00000  -0.00006   0.00013   0.00007   1.91016
    R6        2.87552  -0.00007   0.00032  -0.00050  -0.00018   2.87534
    R7        2.87597   0.00006  -0.00033   0.00043   0.00010   2.87607
    R8        2.06781   0.00009   0.00019  -0.00011   0.00008   2.06789
    R9        2.63249  -0.00001  -0.00008   0.00008   0.00001   2.63250
   R10        2.63826  -0.00003  -0.00003  -0.00000  -0.00003   2.63823
   R11        2.63761  -0.00009   0.00007  -0.00013  -0.00006   2.63755
   R12        2.63976   0.00041   0.00010   0.00031   0.00041   2.64017
   R13        2.63398  -0.00004  -0.00001  -0.00003  -0.00004   2.63394
   R14        2.05038   0.00001   0.00002  -0.00002   0.00001   2.05039
   R15        2.62844   0.00002  -0.00001   0.00004   0.00003   2.62847
   R16        2.04868  -0.00000  -0.00000   0.00000   0.00000   2.04868
   R17        2.63446  -0.00002   0.00000  -0.00003  -0.00002   2.63444
   R18        2.04862   0.00000   0.00000  -0.00000   0.00000   2.04862
   R19        2.62624  -0.00000  -0.00002   0.00003   0.00001   2.62625
   R20        2.04865   0.00000   0.00000  -0.00000   0.00000   2.04865
   R21        2.05246  -0.00000  -0.00000   0.00000  -0.00000   2.05246
   R22        2.62771  -0.00004   0.00000  -0.00004  -0.00004   2.62767
   R23        2.04796   0.00004  -0.00000   0.00003   0.00003   2.04798
   R24        2.62602  -0.00006  -0.00006  -0.00001  -0.00007   2.62595
   R25        2.04793   0.00000  -0.00000   0.00000   0.00000   2.04793
   R26        2.62950  -0.00002   0.00006  -0.00008  -0.00002   2.62948
   R27        2.04805   0.00000  -0.00001   0.00001   0.00000   2.04806
   R28        2.62866   0.00001  -0.00005   0.00006   0.00001   2.62867
   R29        2.04666  -0.00000  -0.00002   0.00002   0.00000   2.04666
   R30        4.01823   0.00011   0.00021   0.00013   0.00034   4.01858
    A1        2.16751   0.00010  -0.00200   0.00217   0.00017   2.16768
    A2        1.97740   0.00031  -0.00172   0.00224   0.00052   1.97792
    A3        2.13606  -0.00006   0.00346  -0.00400  -0.00055   2.13551
    A4        2.11012   0.00020  -0.00032   0.00009  -0.00056   2.10956
    A5        2.04153  -0.00033  -0.00111   0.00164   0.00018   2.04171
    A6        2.04591   0.00099   0.00032  -0.00088  -0.00093   2.04498
    A7        1.89817  -0.00020  -0.00074   0.00007  -0.00067   1.89749
    A8        1.96210  -0.00017  -0.00135   0.00047  -0.00088   1.96122
    A9        1.85676   0.00012  -0.00024   0.00081   0.00057   1.85733
   A10        1.97165   0.00022   0.00071  -0.00051   0.00020   1.97185
   A11        1.89308   0.00004   0.00120  -0.00066   0.00054   1.89363
   A12        1.87730  -0.00000   0.00048  -0.00014   0.00034   1.87764
   A13        2.12792  -0.00003  -0.00009   0.00003  -0.00006   2.12786
   A14        2.07178   0.00003   0.00009  -0.00004   0.00005   2.07184
   A15        2.08303  -0.00000  -0.00001   0.00000  -0.00001   2.08303
   A16        2.10616  -0.00040  -0.00085   0.00031  -0.00054   2.10561
   A17        2.12531   0.00048   0.00076  -0.00007   0.00070   2.12601
   A18        2.05137  -0.00007   0.00015  -0.00027  -0.00012   2.05125
   A19        2.09818   0.00001   0.00001   0.00001   0.00002   2.09820
   A20        2.09528  -0.00002  -0.00001  -0.00005  -0.00006   2.09522
   A21        2.08968   0.00001  -0.00000   0.00004   0.00004   2.08972
   A22        2.09783  -0.00001   0.00001  -0.00003  -0.00002   2.09781
   A23        2.08906   0.00001  -0.00001   0.00003   0.00002   2.08908
   A24        2.09629   0.00000  -0.00000  -0.00000  -0.00001   2.09628
   A25        2.09051  -0.00000  -0.00002   0.00002   0.00000   2.09052
   A26        2.09675   0.00000   0.00001  -0.00001  -0.00000   2.09675
   A27        2.09591   0.00000   0.00001  -0.00001  -0.00000   2.09591
   A28        2.09364  -0.00000  -0.00002   0.00002  -0.00000   2.09364
   A29        2.09717   0.00000  -0.00000   0.00000   0.00000   2.09717
   A30        2.09236   0.00000   0.00002  -0.00002   0.00000   2.09236
   A31        2.10317   0.00001   0.00003  -0.00003   0.00000   2.10317
   A32        2.08475  -0.00000  -0.00001   0.00001  -0.00000   2.08474
   A33        2.09523  -0.00000  -0.00002   0.00001  -0.00001   2.09523
   A34        2.12064   0.00009   0.00003   0.00012   0.00014   2.12079
   A35        2.06898  -0.00005  -0.00026   0.00015  -0.00011   2.06887
   A36        2.09356  -0.00004   0.00024  -0.00027  -0.00003   2.09353
   A37        2.09266   0.00002  -0.00013   0.00014   0.00001   2.09267
   A38        2.09074  -0.00002   0.00010  -0.00013  -0.00003   2.09071
   A39        2.09979  -0.00000   0.00003  -0.00001   0.00002   2.09981
   A40        2.09004  -0.00000   0.00006  -0.00011  -0.00005   2.08999
   A41        2.10640  -0.00000  -0.00006   0.00008   0.00002   2.10642
   A42        2.08674   0.00001  -0.00000   0.00003   0.00003   2.08677
   A43        2.08787   0.00008   0.00017  -0.00003   0.00014   2.08801
   A44        2.09632  -0.00004  -0.00001  -0.00007  -0.00007   2.09625
   A45        2.09900  -0.00004  -0.00017   0.00010  -0.00007   2.09893
   A46        2.12378  -0.00011  -0.00029   0.00016  -0.00013   2.12365
   A47        2.11699   0.00049   0.00055   0.00021   0.00076   2.11775
   A48        2.04240  -0.00038  -0.00028  -0.00036  -0.00064   2.04176
    D1        0.37888  -0.00667  -0.00000   0.00000   0.00000   0.37888
    D2        3.07578  -0.00433  -0.00535   0.00186  -0.00342   3.07236
    D3       -2.83294  -0.00106  -0.00415   0.00634   0.00216  -2.83078
    D4       -0.13604   0.00129  -0.00950   0.00821  -0.00126  -0.13730
    D5        2.50934   0.00110  -0.00629   0.01069   0.00441   2.51375
    D6       -1.57706   0.00111  -0.00690   0.01042   0.00354  -1.57353
    D7        0.47345   0.00109  -0.00720   0.01101   0.00382   0.47727
    D8       -0.18649  -0.00093  -0.00062   0.00820   0.00757  -0.17893
    D9        2.01029  -0.00092  -0.00123   0.00793   0.00669   2.01698
   D10       -2.22238  -0.00094  -0.00153   0.00852   0.00697  -2.21541
   D11        1.70235  -0.00011  -0.00033  -0.00148  -0.00181   1.70054
   D12       -1.40661  -0.00009   0.00011  -0.00149  -0.00138  -1.40799
   D13       -0.48887   0.00011   0.00148  -0.00178  -0.00030  -0.48917
   D14        2.68534   0.00013   0.00192  -0.00178   0.00014   2.68548
   D15       -2.56834  -0.00005  -0.00037  -0.00084  -0.00121  -2.56955
   D16        0.60588  -0.00003   0.00007  -0.00085  -0.00077   0.60511
   D17       -0.30392   0.00003  -0.00260  -0.00411  -0.00670  -0.31062
   D18        2.86660  -0.00003  -0.00555  -0.00269  -0.00824   2.85836
   D19        1.85242  -0.00020  -0.00409  -0.00404  -0.00814   1.84428
   D20       -1.26025  -0.00026  -0.00704  -0.00263  -0.00967  -1.26992
   D21       -2.34220  -0.00002  -0.00184  -0.00527  -0.00711  -2.34931
   D22        0.82832  -0.00008  -0.00479  -0.00385  -0.00864   0.81968
   D23       -3.11028  -0.00002  -0.00044   0.00017  -0.00027  -3.11055
   D24        0.04091   0.00000   0.00012   0.00007   0.00018   0.04109
   D25       -0.00152  -0.00004  -0.00088   0.00018  -0.00070  -0.00222
   D26       -3.13351  -0.00001  -0.00032   0.00007  -0.00026  -3.13377
   D27        3.11379   0.00002   0.00044  -0.00023   0.00021   3.11400
   D28       -0.03757  -0.00001  -0.00005  -0.00027  -0.00032  -0.03790
   D29        0.00397   0.00003   0.00087  -0.00024   0.00063   0.00460
   D30        3.13579   0.00001   0.00038  -0.00028   0.00010   3.13589
   D31       -3.11216  -0.00002  -0.00096   0.00045  -0.00051  -3.11266
   D32        0.03245  -0.00005  -0.00160   0.00055  -0.00105   0.03140
   D33        0.00170   0.00005   0.00188  -0.00090   0.00098   0.00268
   D34       -3.13687   0.00002   0.00124  -0.00081   0.00043  -3.13644
   D35        3.11601   0.00003   0.00144  -0.00057   0.00087   3.11688
   D36       -0.03122  -0.00009  -0.00167   0.00036  -0.00131  -0.03253
   D37        0.00248  -0.00002  -0.00141   0.00080  -0.00061   0.00186
   D38        3.13843  -0.00015  -0.00452   0.00173  -0.00279   3.13564
   D39       -0.00247   0.00002   0.00025   0.00007   0.00032  -0.00215
   D40       -3.13924   0.00002   0.00041  -0.00007   0.00033  -3.13891
   D41        3.12956  -0.00001  -0.00031   0.00017  -0.00013   3.12943
   D42       -0.00721  -0.00001  -0.00015   0.00003  -0.00011  -0.00733
   D43        0.00402   0.00001   0.00041  -0.00025   0.00016   0.00417
   D44       -3.13467  -0.00000   0.00007  -0.00012  -0.00006  -3.13472
   D45        3.14077   0.00001   0.00025  -0.00011   0.00014   3.14090
   D46        0.00209  -0.00001  -0.00009   0.00002  -0.00008   0.00201
   D47       -0.00157  -0.00001  -0.00043   0.00020  -0.00023  -0.00180
   D48       -3.13658  -0.00001  -0.00023   0.00013  -0.00010  -3.13669
   D49        3.13711  -0.00000  -0.00008   0.00007  -0.00002   3.13710
   D50        0.00210   0.00001   0.00011  -0.00001   0.00011   0.00221
   D51       -0.00244  -0.00001  -0.00022   0.00005  -0.00017  -0.00260
   D52       -3.13420   0.00002   0.00027   0.00009   0.00037  -3.13383
   D53        3.13259  -0.00002  -0.00041   0.00012  -0.00029   3.13230
   D54        0.00083   0.00001   0.00008   0.00016   0.00024   0.00108
   D55       -0.00264  -0.00003  -0.00094   0.00036  -0.00057  -0.00321
   D56        3.14032  -0.00002  -0.00093   0.00060  -0.00033   3.13999
   D57        3.13589  -0.00001  -0.00029   0.00027  -0.00002   3.13588
   D58       -0.00433   0.00001  -0.00028   0.00051   0.00023  -0.00411
   D59       -0.00060  -0.00001  -0.00054   0.00032  -0.00023  -0.00083
   D60       -3.13856   0.00003   0.00040   0.00005   0.00045  -3.13812
   D61        3.13962  -0.00002  -0.00055   0.00007  -0.00047   3.13914
   D62        0.00165   0.00001   0.00039  -0.00019   0.00020   0.00186
   D63        0.00466   0.00003   0.00100  -0.00042   0.00058   0.00525
   D64       -3.13770   0.00005   0.00171  -0.00077   0.00095  -3.13675
   D65       -3.14052  -0.00000   0.00007  -0.00016  -0.00009  -3.14060
   D66        0.00031   0.00002   0.00078  -0.00050   0.00028   0.00059
   D67       -0.00568  -0.00002  -0.00000  -0.00015  -0.00015  -0.00583
   D68        3.14132   0.00010   0.00297  -0.00105   0.00193  -3.13994
   D69        3.13668  -0.00003  -0.00071   0.00020  -0.00052   3.13616
   D70        0.00050   0.00008   0.00226  -0.00070   0.00156   0.00206
         Item               Value     Threshold  Converged?
 Maximum Force            0.000488     0.002500     YES
 RMS     Force            0.000108     0.001667     YES
 Maximum Displacement     0.040095     0.010000     NO 
 RMS     Displacement     0.007136     0.006667     NO 
 Predicted change in Energy=-8.434712D-06
 GradGradGradGradGradGradGradGradGradGradGradGradGradGradGradGradGradGrad

                          Input orientation:                          
 ---------------------------------------------------------------------
 Center     Atomic      Atomic             Coordinates (Angstroms)
 Number     Number       Type             X           Y           Z
 ---------------------------------------------------------------------
      1          6           0        1.767511   -0.064793    1.755687
      2          7           0        0.439777   -0.217018    1.546991
      3          8           0        2.452434    0.785018    1.215224
      4          6           0       -0.193670    0.300285    0.333542
      5          6           0       -1.291178   -0.663327   -0.093176
      6          6           0       -0.690262    1.728890    0.503296
      7          6           0       -2.627831   -0.449634    0.235925
      8          6           0       -3.599758   -1.374602   -0.141606
      9          6           0       -3.241276   -2.515658   -0.851646
     10          6           0       -1.904480   -2.734715   -1.180988
     11          6           0       -0.936202   -1.812896   -0.801387
     12          6           0       -0.865287    2.274694    1.775902
     13          6           0       -1.350154    3.565898    1.952538
     14          6           0       -1.668426    4.343759    0.845922
     15          6           0       -1.498794    3.825402   -0.434190
     16          6           0       -1.017680    2.529983   -0.593512
     17          1           0        2.168665   -0.744874    2.520206
     18          1           0       -0.010075   -0.997348    2.005757
     19          1           0        0.580508    0.309156   -0.439773
     20          1           0       -2.917356    0.443497    0.779759
     21          1           0       -4.637818   -1.198593    0.116778
     22          1           0       -3.998876   -3.231251   -1.150319
     23          1           0       -1.618780   -3.619684   -1.738192
     24          1           0        0.104735   -1.978471   -1.063461
     25          1           0       -0.611796    1.669242    2.638267
     26          1           0       -1.476574    3.961281    2.953607
     27          1           0       -2.044221    5.352859    0.968740
     28          1           0       -1.740765    4.428174   -1.300853
     29         53           0       -0.788072    1.824223   -2.586337
 ---------------------------------------------------------------------
                    Distance matrix (angstroms):
                    1          2          3          4          5
     1  C    0.000000
     2  N    1.352629   0.000000
     3  O    1.217948   2.272650   0.000000
     4  C    2.449900   1.463324   2.830936   0.000000
     5  C    3.623827   2.426014   4.221877   1.521565   0.000000
     6  C    3.290354   2.480493   3.357719   1.521950   2.537633
     7  C    4.666563   3.344132   5.319068   2.548930   1.393059
     8  C    5.841481   4.528709   6.567646   3.825238   2.416154
     9  C    6.155719   4.958564   6.898170   4.315334   2.794510
    10  C    5.407038   4.390467   6.092048   3.798933   2.418702
    11  C    4.111515   3.155158   4.722153   2.510965   1.396094
    12  C    3.522107   2.822095   3.679778   2.535698   3.508106
    13  C    4.789625   4.204614   4.768292   3.823981   4.698380
    14  C    5.662920   5.073136   5.457336   4.334412   5.108340
    15  C    5.531539   4.901459   5.251353   3.836562   4.506449
    16  C    4.473130   3.775176   4.284638   2.551466   3.243820
    17  H    1.099056   2.053006   2.030780   3.384447   4.336696
    18  H    2.022871   1.010815   3.140974   2.124585   2.481595
    19  H    2.523660   2.060072   2.543534   1.094279   2.137536
    20  H    4.812357   3.506461   5.398232   2.763708   2.152099
    21  H    6.708187   5.365722   7.443989   4.695111   3.395672
    22  H    7.191839   6.005224   7.958995   5.399368   3.878583
    23  H    6.025895   5.158315   6.685719   4.657163   3.399036
    24  H    3.791383   3.166927   4.282636   2.689496   2.149332
    25  H    3.073585   2.419641   3.492335   2.713048   3.655574
    26  H    5.307388   4.807198   5.343007   4.681183   5.541142
    27  H    6.670798   6.126023   6.414502   5.418166   6.155423
    28  H    6.468167   5.868798   6.098045   4.701513   5.252047
    29  I    5.380758   4.770606   5.102225   3.346848   3.557649
                    6          7          8          9         10
     6  C    0.000000
     7  C    2.927734   0.000000
     8  C    4.302642   1.393822   0.000000
     9  C    5.134173   2.414039   1.390926   0.000000
    10  C    4.922896   2.784326   2.409189   1.394086   0.000000
    11  C    3.782450   2.407510   2.778839   2.410346   1.389752
    12  C    1.395730   3.591664   4.946871   5.957919   5.909086
    13  C    2.431123   4.550133   5.818479   6.958815   7.058610
    14  C    2.812781   4.926375   6.115955   7.239282   7.366741
    15  C    2.434741   4.472103   5.616021   6.589352   6.614939
    16  C    1.397119   3.486929   4.702886   5.519919   5.371088
    17  H    4.284962   5.320853   6.384083   6.616081   5.852249
    18  H    3.186286   3.207014   4.199918   4.572819   4.094210
    19  H    2.126001   3.365378   4.516478   4.770246   3.998714
    20  H    2.586236   1.085018   2.149435   3.394555   3.869299
    21  H    4.929782   2.148298   1.084117   2.150078   3.393376
    22  H    6.187436   3.396886   2.150335   1.084083   2.152668
    23  H    5.873130   3.868403   3.393193   2.153447   1.084100
    24  H    4.102594   3.390083   3.864938   3.395472   2.150038
    25  H    2.137245   3.784874   5.091227   6.050375   5.970977
    26  H    3.406740   5.307292   6.523795   7.716531   7.881264
    27  H    3.896536   5.877630   6.993661   8.164576   8.369570
    28  H    3.412425   5.190528   6.202574   7.118296   7.165762
    29  I    3.092650   4.064517   4.910679   5.278440   4.899519
                   11         12         13         14         15
    11  C    0.000000
    12  C    4.832787   0.000000
    13  C    6.056969   1.390505   0.000000
    14  C    6.415152   2.406434   1.389591   0.000000
    15  C    5.678181   2.773181   2.405392   1.391459   0.000000
    16  C    4.348614   2.387995   2.768760   2.405250   1.391030
    17  H    4.670529   4.344726   5.593486   6.589437   6.562479
    18  H    3.066412   3.389761   4.756244   5.711635   5.606117
    19  H    2.633301   3.295888   4.478502   4.794657   4.085035
    20  H    3.393568   2.925162   3.685230   4.095882   3.863065
    21  H    3.862947   5.389657   6.072818   6.329819   5.949585
    22  H    3.393148   6.978365   7.927464   8.172928   7.520611
    23  H    2.146625   6.903644   8.082465   8.372367   7.559373
    24  H    1.086116   5.205030   6.477112   6.838161   6.054108
    25  H    4.905276   1.083745   2.147720   3.388511   3.856913
    26  H    6.908914   2.145981   1.083719   2.150681   3.390593
    27  H    7.463853   3.393597   2.154720   1.083785   2.144488
    28  H    6.312507   3.856210   3.388311   2.149652   1.083046
    29  I    4.054210   4.386116   4.893951   4.347814   3.023504
                   16         17         18         19         20
    16  C    0.000000
    17  H    5.529261   0.000000
    18  H    4.495946   2.252845   0.000000
    19  H    2.740422   3.520610   2.834847   0.000000
    20  H    3.138164   5.505360   3.468629   3.706799   0.000000
    21  H    5.245207   7.232603   5.002474   5.460218   2.469007
    22  H    6.510713   7.595616   5.555328   5.831819   4.289366
    23  H    6.284108   6.383042   4.845795   4.685994   4.953365
    24  H    4.669778   4.315581   3.224264   2.418385   4.289106
    25  H    3.368978   3.684136   2.805858   3.570119   3.205013
    26  H    3.852434   5.968542   5.257095   5.393016   4.379072
    27  H    3.385712   7.572173   6.748206   5.857649   4.989981
    28  H    2.150886   7.526258   6.585230   4.805838   4.646608
    29  I    2.126538   6.435785   5.445536   2.962461   4.215549
                   21         22         23         24         25
    21  H    0.000000
    22  H    2.479008   0.000000
    23  H    4.291525   2.482203   0.000000
    24  H    4.949039   4.291459   2.473731   0.000000
    25  H    5.548985   7.059782   6.938310   5.246143   0.000000
    26  H    6.683215   8.656600   8.916514   7.342889   2.469964
    27  H    7.097472   9.055276   9.381631   7.905457   4.290478
    28  H    6.485607   7.986772   8.060656   6.671381   4.939933
    29  I    5.591492   6.158670   5.571853   4.192462   5.229873
                   26         27         28         29
    26  H    0.000000
    27  H    2.489661   0.000000
    28  H    4.288147   2.469449   0.000000
    29  I    5.977627   5.164083   3.056248   0.000000
 Symmetry turned off by external request.
 Stoichiometry    C14H12INO
 Framework group  C1[X(C14H12INO)]
 Deg. of freedom    81
 Full point group                 C1      NOp   1
 Rotational constants (GHZ):           0.3459106           0.3086558           0.2337409
 Basis read from rwf:  (5D, 7F)
 Pseudo-potential data read from rwf file.
   396 basis functions,   648 primitive gaussians,   412 cartesian basis functions
    59 alpha electrons       59 beta electrons
       nuclear repulsion energy      1093.3700390807 Hartrees.
 NAtoms=   29 NActive=   29 NUniq=   29 SFac= 1.00D+00 NAtFMM=   60 NAOKFM=F Big=F
 Integral buffers will be    131072 words long.
 Raffenetti 2 integral format.
 Two-electron integral symmetry is turned off.
 ------------------------------------------------------------------------------
 Polarizable Continuum Model (PCM)
 =================================
 Model                : PCM.
 Atomic radii         : UFF (Universal Force Field).
 Polarization charges : Total charges.
 Charge compensation  : None.
 Solution method      : On-the-fly selection.
 Cavity type          : Scaled VdW (van der Waals Surface) (Alpha=1.100).
 Cavity algorithm     : GePol (No added spheres)
                        Default sphere list used, NSphG=   29.
                        Lebedev-Laikov grids with approx.  5.0 points / Ang**2.
                        Smoothing algorithm: York/Karplus (Gamma=1.0000).
                        Polarization charges: spherical gaussians, with
                                              point-specific exponents (IZeta= 3).
                        Self-potential: point-specific (ISelfS= 7).
                        Self-field    : sphere-specific E.n sum rule (ISelfD= 2).
 1st derivatives      : Analytical E(r).r(x)/FMM algorithm (CHGder, D1EAlg=3).
                        Cavity 1st derivative terms included.
 Solvent              : DiMethylSulfoxide, Eps=  46.826000 Eps(inf)=   2.007889
 ------------------------------------------------------------------------------
 One-electron integrals computed using PRISM.
   1 Symmetry operations used in ECPInt.
 ECPInt:  NShTT=    9316 NPrTT=   38001 LenC2=    8725 LenP2D=   24021.
 LDataN:  DoStor=T MaxTD1= 5 Len=  102
 NBasis=   396 RedAO= T EigKep=  1.19D-06  NBF=   396
 NBsUse=   395 1.00D-06 EigRej=  6.22D-07 NBFU=   395
 Initial guess from the checkpoint file:  "/home/aikhl/works/aikhl/Gau-5760.chk"
 B after Tr=     0.008013    0.006111    0.001447
         Rot=    0.999999   -0.000313    0.001371    0.000328 Ang=  -0.17 deg.
 ExpMin= 4.38D-02 ExpMax= 8.59D+03 ExpMxC= 1.30D+03 IAcc=3 IRadAn=         5 AccDes= 0.00D+00
 Harris functional with IExCor= 1009 and IRadAn=       5 diagonalized for initial guess.
 HarFok:  IExCor= 1009 AccDes= 0.00D+00 IRadAn=         5 IDoV= 1 UseB2=F ITyADJ=14
 ICtDFT=  3500011 ScaDFX=  1.000000  1.000000  1.000000  1.000000
 Defaulting to unpruned grid for atomic number  53.
 FoFCou: FMM=F IPFlag=           0 FMFlag=      100000 FMFlg1=           0
         NFxFlg=           0 DoJE=T BraDBF=F KetDBF=T FulRan=T
         wScrn=  0.000000 ICntrl=       500 IOpCl=  0 I1Cent=   200000004 NGrid=           0
         NMat0=    1 NMatS0=      1 NMatT0=    0 NMatD0=    1 NMtDS0=    0 NMtDT0=    0
 Symmetry not used in FoFCou.
 Requested convergence on RMS density matrix=1.00D-08 within 128 cycles.
 Requested convergence on MAX density matrix=1.00D-06.
 Requested convergence on             energy=1.00D-06.
 No special actions if energy rises.
 Inv3:  Mode=1 IEnd=    16936128.
 Iteration    1 A*A^-1 deviation from unit magnitude is 6.88D-15 for    253.
 Iteration    1 A*A^-1 deviation from orthogonality  is 3.87D-15 for   1885    767.
 Iteration    1 A^-1*A deviation from unit magnitude is 7.99D-15 for    253.
 Iteration    1 A^-1*A deviation from orthogonality  is 3.37D-15 for   1361    559.
 Error on total polarization charges =  0.01890
 SCF Done:  E(RM062X) =  -681.931246883     A.U. after   12 cycles
            NFock= 12  Conv=0.47D-08     -V/T= 2.0162
   1 Symmetry operations used in ECPInt.
 ECPInt:  NShTT=    9316 NPrTT=   38001 LenC2=    8725 LenP2D=   24021.
 LDataN:  DoStor=T MaxTD1= 6 Len=  172
 D1PCM: PCM CHGder 1st derivatives, ID1Alg=3 FixD1E=F DoIter=F DoCFld=F I1PDM=0.
 Calling FoFJK, ICntrl=      2127 FMM=F ISym2X=0 I1Cent= 0 IOpClX= 0 NMat=1 NMatS=1 NMatT=0.
 -------------------------------------------------------------------
 Center     Atomic                   Forces (Hartrees/Bohr)
 Number     Number              X              Y              Z
 -------------------------------------------------------------------
      1        6          -0.002069935    0.007757109    0.007682790
      2        7           0.001629216   -0.008162594   -0.005402173
      3        8           0.000989507   -0.003647154   -0.004229569
      4        6          -0.000697769    0.004115899    0.001977871
      5        6           0.000027195    0.000080742    0.000080424
      6        6           0.000035414    0.000004368    0.000061844
      7        6          -0.000053306   -0.000019163    0.000007807
      8        6           0.000006526    0.000029904    0.000012892
      9        6           0.000026018   -0.000011593   -0.000013636
     10        6          -0.000034947   -0.000013054   -0.000003046
     11        6           0.000002635    0.000000403    0.000001333
     12        6          -0.000004958   -0.000006295   -0.000080495
     13        6          -0.000002782   -0.000018368    0.000004835
     14        6          -0.000009800    0.000009550   -0.000001080
     15        6           0.000007017   -0.000001441   -0.000021616
     16        6           0.000037756   -0.000009248    0.000017443
     17        1           0.000085432    0.000000259   -0.000004552
     18        1           0.000064528   -0.000008842   -0.000013976
     19        1          -0.000048167   -0.000096976   -0.000069799
     20        1           0.000004395   -0.000003649   -0.000004362
     21        1          -0.000000954    0.000004235   -0.000005141
     22        1          -0.000002582    0.000001428    0.000001272
     23        1          -0.000002328    0.000000088    0.000002439
     24        1          -0.000006567    0.000001740   -0.000003319
     25        1           0.000007281   -0.000013148    0.000026495
     26        1           0.000005249   -0.000003699    0.000003062
     27        1           0.000013122    0.000003212   -0.000002056
     28        1           0.000007878    0.000000558   -0.000001098
     29       53          -0.000015076    0.000005727   -0.000024588
 -------------------------------------------------------------------
 Cartesian Forces:  Max     0.008162594 RMS     0.001779589

 GradGradGradGradGradGradGradGradGradGradGradGradGradGradGradGradGradGrad
 Berny optimization.
 Using GEDIIS/GDIIS optimizer.
 FormGI is forming the generalized inverse of G from B-inverse, IUseBI=4.
 Internal  Forces:  Max     0.006588097 RMS     0.000695574
 Search for a local minimum.
 Step number   6 out of a maximum of   80 on scan point     2 out of    18
 All quantities printed in internal units (Hartrees-Bohrs-Radians)
 Mixed Optimization -- En-DIIS/RFO-DIIS
 Swapping is turned off.
 Update second derivatives using D2CorX and points    1    2    3    4    5
                                                      6
 DE= -7.49D-06 DEPred=-8.43D-06 R= 8.88D-01
 TightC=F SS=  1.41D+00  RLast= 2.55D-02 DXNew= 8.4853D-01 7.6518D-02
 Trust test= 8.88D-01 RLast= 2.55D-02 DXMaxT set to 5.05D-01
 ITU=  1  1  1  1  0  0
     Eigenvalues ---    0.00408   0.00499   0.00655   0.01294   0.01480
     Eigenvalues ---    0.01521   0.02150   0.02160   0.02174   0.02179
     Eigenvalues ---    0.02182   0.02183   0.02187   0.02191   0.02196
     Eigenvalues ---    0.02197   0.02205   0.02205   0.02215   0.02216
     Eigenvalues ---    0.02222   0.02698   0.05038   0.05263   0.06313
     Eigenvalues ---    0.06838   0.13175   0.15042   0.15989   0.15999
     Eigenvalues ---    0.15999   0.16000   0.16000   0.16000   0.16000
     Eigenvalues ---    0.16000   0.16001   0.17080   0.18928   0.19423
     Eigenvalues ---    0.21998   0.22000   0.22001   0.22137   0.22563
     Eigenvalues ---    0.23301   0.23483   0.24521   0.24996   0.25033
     Eigenvalues ---    0.29627   0.30192   0.30947   0.33855   0.34492
     Eigenvalues ---    0.35276   0.35400   0.35501   0.35502   0.35505
     Eigenvalues ---    0.35524   0.35545   0.35553   0.35630   0.37324
     Eigenvalues ---    0.42414   0.42516   0.42546   0.43769   0.45991
     Eigenvalues ---    0.46463   0.46695   0.46720   0.46899   0.47152
     Eigenvalues ---    0.47181   0.47269   0.47528   0.56895   0.95438
     Eigenvalues --- 1000.000001000.000001000.000001000.000001000.00000
     Eigenvalues --- 1000.000001000.000001000.000001000.000001000.00000
     Eigenvalues --- 1000.000001000.000001000.000001000.000001000.00000
     Eigenvalues --- 1000.000001000.000001000.000001000.000001000.00000
     Eigenvalues --- 1000.000001000.000001000.000001000.000001000.00000
     Eigenvalues --- 1000.000001000.000001000.000001000.000001000.00000
     Eigenvalues --- 1000.000001000.000001000.000001000.000001000.00000
     Eigenvalues --- 1000.000001000.000001000.000001000.000001000.00000
     Eigenvalues --- 1000.000001000.000001000.000001000.000001000.00000
     Eigenvalues --- 1000.000001000.000001000.000001000.000001000.00000
     Eigenvalues --- 1000.000001000.000001000.000001000.000001000.00000
     Eigenvalues --- 1000.000001000.000001000.000001000.000001000.00000
     Eigenvalues --- 1000.000001000.000001000.000001000.000001000.00000
     Eigenvalues --- 1000.000001000.000001000.00000
 En-DIIS/RFO-DIIS/Sim-DIIS IScMMF=       -3 using points:     6    5    4    3
 RFO step:  Lambda=-7.78621229D-06.
 DidBck=F Rises=F RFO-DIIS coefs:    2.31152   -0.73870   -0.91810    0.34528
 Iteration  1 RMS(Cart)=  0.00810568 RMS(Int)=  0.00005538
 Iteration  2 RMS(Cart)=  0.00005942 RMS(Int)=  0.00003764
 Iteration  3 RMS(Cart)=  0.00000000 RMS(Int)=  0.00003764
 Iteration  1 RMS(Cart)=  0.00000254 RMS(Int)=  0.00000177
 Iteration  2 RMS(Cart)=  0.00000100 RMS(Int)=  0.00000197
 Variable       Old X    -DE/DX   Delta X   Delta X   Delta X     New X
                                 (Linear)    (Quad)   (Total)
    R1        2.55610   0.00002   0.00268  -0.00217   0.00051   2.55660
    R2        2.30159  -0.00011   0.00008  -0.00044  -0.00036   2.30122
    R3        2.07691   0.00003   0.00056  -0.00042   0.00015   2.07706
    R4        2.76528   0.00010   0.00164  -0.00080   0.00084   2.76613
    R5        1.91016  -0.00003   0.00030  -0.00033  -0.00003   1.91013
    R6        2.87534  -0.00005  -0.00067   0.00028  -0.00040   2.87494
    R7        2.87607  -0.00005   0.00042  -0.00072  -0.00030   2.87577
    R8        2.06789   0.00002  -0.00013   0.00021   0.00008   2.06797
    R9        2.63250   0.00003   0.00011   0.00004   0.00014   2.63264
   R10        2.63823   0.00001  -0.00001   0.00005   0.00004   2.63828
   R11        2.63755  -0.00006  -0.00008  -0.00014  -0.00022   2.63733
   R12        2.64017   0.00001   0.00042  -0.00031   0.00011   2.64029
   R13        2.63394  -0.00002  -0.00005  -0.00004  -0.00009   2.63385
   R14        2.05039  -0.00001  -0.00001  -0.00003  -0.00004   2.05035
   R15        2.62847   0.00002   0.00006   0.00002   0.00008   2.62855
   R16        2.04868  -0.00000   0.00000  -0.00001  -0.00001   2.04868
   R17        2.63444  -0.00002  -0.00004  -0.00007  -0.00011   2.63433
   R18        2.04862  -0.00000  -0.00000   0.00000  -0.00000   2.04862
   R19        2.62625   0.00001   0.00005   0.00002   0.00007   2.62632
   R20        2.04865  -0.00000  -0.00000  -0.00000  -0.00000   2.04865
   R21        2.05246  -0.00000   0.00001  -0.00002  -0.00002   2.05245
   R22        2.62767  -0.00002  -0.00003  -0.00004  -0.00007   2.62761
   R23        2.04798   0.00003  -0.00002   0.00015   0.00013   2.04811
   R24        2.62595   0.00001  -0.00004   0.00005   0.00001   2.62596
   R25        2.04793   0.00000   0.00001   0.00001   0.00001   2.04795
   R26        2.62948   0.00001  -0.00008   0.00013   0.00005   2.62953
   R27        2.04806  -0.00000   0.00001  -0.00001  -0.00000   2.04805
   R28        2.62867   0.00000   0.00003  -0.00003   0.00001   2.62867
   R29        2.04666  -0.00000   0.00002  -0.00003  -0.00000   2.04666
   R30        4.01858   0.00002   0.00014   0.00013   0.00027   4.01885
    A1        2.16768  -0.00000   0.00240  -0.00331  -0.00092   2.16676
    A2        1.97792   0.00025   0.00189  -0.00062   0.00128   1.97919
    A3        2.13551   0.00008  -0.00386   0.00355  -0.00031   2.13519
    A4        2.10956   0.00018  -0.00133  -0.00012  -0.00120   2.10836
    A5        2.04171  -0.00041   0.00032  -0.00032   0.00027   2.04198
    A6        2.04498   0.00110  -0.00277   0.00245  -0.00005   2.04493
    A7        1.89749  -0.00001   0.00028  -0.00080  -0.00052   1.89698
    A8        1.96122  -0.00006  -0.00007  -0.00126  -0.00133   1.95989
    A9        1.85733   0.00006   0.00115   0.00044   0.00159   1.85892
   A10        1.97185   0.00003  -0.00044   0.00027  -0.00017   1.97168
   A11        1.89363  -0.00002  -0.00059   0.00057  -0.00002   1.89360
   A12        1.87764   0.00002  -0.00027   0.00088   0.00062   1.87826
   A13        2.12786   0.00002  -0.00002   0.00013   0.00011   2.12797
   A14        2.07184  -0.00000  -0.00001  -0.00001  -0.00001   2.07182
   A15        2.08303  -0.00002   0.00002  -0.00012  -0.00010   2.08293
   A16        2.10561  -0.00005   0.00046  -0.00076  -0.00030   2.10531
   A17        2.12601   0.00004  -0.00017   0.00046   0.00029   2.12630
   A18        2.05125   0.00001  -0.00033   0.00034   0.00002   2.05127
   A19        2.09820   0.00000   0.00001   0.00002   0.00003   2.09822
   A20        2.09522  -0.00000  -0.00010   0.00002  -0.00008   2.09515
   A21        2.08972   0.00000   0.00009  -0.00004   0.00005   2.08977
   A22        2.09781   0.00000  -0.00004   0.00005   0.00001   2.09783
   A23        2.08908  -0.00000   0.00005  -0.00004   0.00002   2.08910
   A24        2.09628  -0.00000  -0.00001  -0.00001  -0.00003   2.09625
   A25        2.09052   0.00000   0.00004  -0.00001   0.00003   2.09055
   A26        2.09675  -0.00000  -0.00002   0.00001  -0.00001   2.09674
   A27        2.09591  -0.00000  -0.00002   0.00000  -0.00002   2.09589
   A28        2.09364  -0.00000   0.00002  -0.00005  -0.00003   2.09361
   A29        2.09717   0.00000  -0.00000   0.00003   0.00003   2.09720
   A30        2.09236   0.00000  -0.00002   0.00002   0.00000   2.09236
   A31        2.10317   0.00001  -0.00005   0.00011   0.00006   2.10323
   A32        2.08474  -0.00000   0.00003  -0.00005  -0.00003   2.08472
   A33        2.09523  -0.00000   0.00002  -0.00006  -0.00004   2.09519
   A34        2.12079   0.00001   0.00011  -0.00003   0.00008   2.12087
   A35        2.06887  -0.00000   0.00003  -0.00012  -0.00009   2.06878
   A36        2.09353  -0.00001  -0.00014   0.00015   0.00001   2.09354
   A37        2.09267  -0.00000   0.00018  -0.00019  -0.00001   2.09266
   A38        2.09071  -0.00001  -0.00014   0.00006  -0.00008   2.09063
   A39        2.09981   0.00001  -0.00003   0.00012   0.00009   2.09989
   A40        2.08999  -0.00001  -0.00011   0.00007  -0.00004   2.08995
   A41        2.10642   0.00000   0.00009  -0.00008   0.00001   2.10643
   A42        2.08677   0.00001   0.00002   0.00001   0.00003   2.08680
   A43        2.08801  -0.00000  -0.00002   0.00005   0.00003   2.08803
   A44        2.09625   0.00000  -0.00008   0.00006  -0.00003   2.09623
   A45        2.09893   0.00000   0.00011  -0.00011  -0.00000   2.09892
   A46        2.12365  -0.00001   0.00018  -0.00025  -0.00007   2.12357
   A47        2.11775   0.00005   0.00024   0.00016   0.00040   2.11815
   A48        2.04176  -0.00004  -0.00041   0.00009  -0.00032   2.04144
    D1        0.37888  -0.00659   0.00000   0.00000   0.00001   0.37889
    D2        3.07236  -0.00420  -0.00781   0.00551  -0.00236   3.07000
    D3       -2.83078  -0.00118   0.00687  -0.00610   0.00080  -2.82998
    D4       -0.13730   0.00121  -0.00095  -0.00059  -0.00157  -0.13887
    D5        2.51375   0.00110   0.00996   0.00801   0.01796   2.53172
    D6       -1.57353   0.00108   0.00955   0.00686   0.01641  -1.55712
    D7        0.47727   0.00110   0.00991   0.00751   0.01741   0.49467
    D8       -0.17893  -0.00092   0.01709   0.00316   0.02026  -0.15867
    D9        2.01698  -0.00094   0.01668   0.00202   0.01870   2.03568
   D10       -2.21541  -0.00092   0.01703   0.00267   0.01970  -2.19571
   D11        1.70054  -0.00005  -0.00265  -0.00202  -0.00467   1.69588
   D12       -1.40799  -0.00005  -0.00258  -0.00205  -0.00463  -1.41262
   D13       -0.48917   0.00002  -0.00246   0.00004  -0.00242  -0.49159
   D14        2.68548   0.00002  -0.00239   0.00001  -0.00239   2.68310
   D15       -2.56955   0.00000  -0.00145  -0.00162  -0.00307  -2.57262
   D16        0.60511   0.00000  -0.00139  -0.00165  -0.00304   0.60207
   D17       -0.31062   0.00003  -0.00512   0.00441  -0.00071  -0.31134
   D18        2.85836   0.00002  -0.00352   0.00257  -0.00095   2.85741
   D19        1.84428  -0.00002  -0.00514   0.00257  -0.00257   1.84172
   D20       -1.26992  -0.00002  -0.00354   0.00074  -0.00280  -1.27272
   D21       -2.34931  -0.00002  -0.00633   0.00404  -0.00228  -2.35159
   D22        0.81968  -0.00002  -0.00472   0.00220  -0.00252   0.81716
   D23       -3.11055  -0.00000   0.00024  -0.00029  -0.00005  -3.11060
   D24        0.04109  -0.00000   0.00013  -0.00010   0.00003   0.04112
   D25       -0.00222  -0.00000   0.00017  -0.00026  -0.00008  -0.00231
   D26       -3.13377   0.00000   0.00006  -0.00007  -0.00000  -3.13377
   D27        3.11400   0.00000  -0.00034   0.00029  -0.00004   3.11396
   D28       -0.03790  -0.00000  -0.00043   0.00008  -0.00035  -0.03825
   D29        0.00460  -0.00000  -0.00027   0.00026  -0.00001   0.00459
   D30        3.13589  -0.00000  -0.00036   0.00004  -0.00032   3.13557
   D31       -3.11266  -0.00000   0.00047  -0.00064  -0.00017  -3.11283
   D32        0.03140  -0.00000   0.00044  -0.00065  -0.00021   0.03119
   D33        0.00268   0.00000  -0.00106   0.00112   0.00006   0.00274
   D34       -3.13644   0.00000  -0.00110   0.00111   0.00002  -3.13643
   D35        3.11688   0.00000  -0.00068   0.00103   0.00035   3.11723
   D36       -0.03253   0.00001   0.00015   0.00094   0.00109  -0.03144
   D37        0.00186   0.00000   0.00086  -0.00074   0.00012   0.00199
   D38        3.13564   0.00001   0.00169  -0.00082   0.00087   3.13651
   D39       -0.00215   0.00000   0.00011   0.00004   0.00015  -0.00201
   D40       -3.13891   0.00000  -0.00007   0.00022   0.00015  -3.13876
   D41        3.12943   0.00000   0.00021  -0.00015   0.00007   3.12949
   D42       -0.00733   0.00000   0.00003   0.00003   0.00006  -0.00726
   D43        0.00417  -0.00000  -0.00029   0.00018  -0.00011   0.00406
   D44       -3.13472  -0.00000  -0.00013   0.00003  -0.00010  -3.13483
   D45        3.14090  -0.00000  -0.00011  -0.00000  -0.00011   3.14079
   D46        0.00201  -0.00000   0.00005  -0.00015  -0.00010   0.00191
   D47       -0.00180   0.00000   0.00019  -0.00017   0.00002  -0.00178
   D48       -3.13669   0.00000   0.00015  -0.00006   0.00009  -3.13660
   D49        3.13710   0.00000   0.00004  -0.00003   0.00001   3.13710
   D50        0.00221   0.00000  -0.00001   0.00008   0.00008   0.00229
   D51       -0.00260   0.00000   0.00009  -0.00005   0.00004  -0.00256
   D52       -3.13383   0.00000   0.00018   0.00018   0.00035  -3.13348
   D53        3.13230  -0.00000   0.00013  -0.00016  -0.00002   3.13228
   D54        0.00108   0.00000   0.00022   0.00006   0.00028   0.00136
   D55       -0.00321  -0.00000   0.00051  -0.00075  -0.00024  -0.00345
   D56        3.13999   0.00000   0.00068  -0.00058   0.00010   3.14010
   D57        3.13588  -0.00000   0.00054  -0.00074  -0.00020   3.13568
   D58       -0.00411   0.00000   0.00072  -0.00057   0.00015  -0.00396
   D59       -0.00083   0.00000   0.00029  -0.00005   0.00023  -0.00059
   D60       -3.13812   0.00001  -0.00004   0.00048   0.00044  -3.13768
   D61        3.13914  -0.00000   0.00011  -0.00022  -0.00011   3.13903
   D62        0.00186   0.00000  -0.00022   0.00031   0.00009   0.00195
   D63        0.00525  -0.00000  -0.00048   0.00043  -0.00005   0.00519
   D64       -3.13675  -0.00000  -0.00085   0.00068  -0.00018  -3.13693
   D65       -3.14060  -0.00000  -0.00016  -0.00010  -0.00025  -3.14086
   D66        0.00059  -0.00000  -0.00053   0.00015  -0.00038   0.00021
   D67       -0.00583  -0.00000  -0.00011  -0.00002  -0.00013  -0.00596
   D68       -3.13994  -0.00001  -0.00090   0.00006  -0.00084  -3.14078
   D69        3.13616  -0.00000   0.00027  -0.00027  -0.00000   3.13616
   D70        0.00206  -0.00001  -0.00053  -0.00019  -0.00072   0.00134
         Item               Value     Threshold  Converged?
 Maximum Force            0.000143     0.002500     YES
 RMS     Force            0.000033     0.001667     YES
 Maximum Displacement     0.051433     0.010000     NO 
 RMS     Displacement     0.008109     0.006667     NO 
 Predicted change in Energy=-3.214359D-06
 GradGradGradGradGradGradGradGradGradGradGradGradGradGradGradGradGradGrad

                          Input orientation:                          
 ---------------------------------------------------------------------
 Center     Atomic      Atomic             Coordinates (Angstroms)
 Number     Number       Type             X           Y           Z
 ---------------------------------------------------------------------
      1          6           0        1.763310   -0.050476    1.763321
      2          7           0        0.438751   -0.219570    1.545879
      3          8           0        2.438609    0.812235    1.231694
      4          6           0       -0.193370    0.297408    0.331062
      5          6           0       -1.292040   -0.665162   -0.094268
      6          6           0       -0.688744    1.726212    0.501263
      7          6           0       -2.627870   -0.451934    0.238767
      8          6           0       -3.600864   -1.376101   -0.137799
      9          6           0       -3.244377   -2.516062   -0.850678
     10          6           0       -1.908551   -2.734730   -1.183937
     11          6           0       -0.939147   -1.813609   -0.805376
     12          6           0       -0.864706    2.270808    1.774130
     13          6           0       -1.348320    3.562321    1.951658
     14          6           0       -1.664114    4.341901    0.845537
     15          6           0       -1.493496    3.824747   -0.434961
     16          6           0       -1.013850    2.528888   -0.595153
     17          1           0        2.170804   -0.729817    2.525252
     18          1           0       -0.002787   -1.009973    1.995345
     19          1           0        0.580242    0.305078   -0.442895
     20          1           0       -2.915806    0.440300    0.784874
     21          1           0       -4.638233   -1.200390    0.123530
     22          1           0       -4.002849   -3.231082   -1.148507
     23          1           0       -1.624435   -3.618772   -1.743415
     24          1           0        0.101008   -1.978722   -1.070790
     25          1           0       -0.612952    1.664024    2.636155
     26          1           0       -1.475378    3.956662    2.953064
     27          1           0       -2.038540    5.351426    0.969028
     28          1           0       -1.733685    4.428781   -1.301238
     29         53           0       -0.784309    1.825107   -2.588838
 ---------------------------------------------------------------------
                    Distance matrix (angstroms):
                    1          2          3          4          5
     1  C    0.000000
     2  N    1.352897   0.000000
     3  O    1.217755   2.272172   0.000000
     4  C    2.449691   1.463771   2.829046   0.000000
     5  C    3.628173   2.425752   4.225946   1.521355   0.000000
     6  C    3.280546   2.479624   3.339045   1.521791   2.537182
     7  C    4.665607   3.341661   5.315377   2.548886   1.393133
     8  C    5.843450   4.526680   6.568072   3.825111   2.416195
     9  C    6.163524   4.958104   6.907255   4.315178   2.794567
    10  C    5.419789   4.391783   6.108521   3.798805   2.418796
    11  C    4.124332   3.157209   4.738560   2.510790   1.396116
    12  C    3.506414   2.820120   3.651515   2.535241   3.506201
    13  C    4.771794   4.202496   4.735204   3.823598   4.696871
    14  C    5.646463   5.071444   5.425864   4.334248   5.108068
    15  C    5.518748   4.900389   5.226320   3.836567   4.507321
    16  C    4.464094   3.774664   4.266584   2.551581   3.245032
    17  H    1.099133   2.054149   2.030501   3.385111   4.342505
    18  H    2.023257   1.010798   3.140704   2.124948   2.479425
    19  H    2.528528   2.061673   2.552447   1.094323   2.137369
    20  H    4.805450   3.502515   5.385884   2.763697   2.152105
    21  H    6.707531   5.362915   7.440455   4.695026   3.395720
    22  H    7.200249   6.004726   7.969074   5.399212   3.878640
    23  H    6.042082   5.160501   6.707713   4.657023   3.399115
    24  H    3.809667   3.171064   4.307580   2.689351   2.149329
    25  H    3.057445   2.417169   3.465557   2.712406   3.652599
    26  H    5.287886   4.804682   5.307526   4.680661   5.539053
    27  H    6.653232   6.124191   6.381074   5.418003   6.155257
    28  H    6.456333   5.867940   6.074799   4.701619   5.253578
    29  I    5.380470   4.772050   5.099958   3.347968   3.561195
                    6          7          8          9         10
     6  C    0.000000
     7  C    2.928043   0.000000
     8  C    4.302696   1.393774   0.000000
     9  C    5.133799   2.414041   1.390968   0.000000
    10  C    4.922178   2.784361   2.409191   1.394026   0.000000
    11  C    3.781580   2.407525   2.778815   2.410307   1.389790
    12  C    1.395613   3.588789   4.943883   5.955382   5.907214
    13  C    2.431045   4.548130   5.816167   6.956641   7.056817
    14  C    2.812774   4.927256   6.116657   7.239201   7.365950
    15  C    2.434747   4.475569   5.619442   6.591227   6.615133
    16  C    1.397179   3.490814   4.706458   5.521962   5.371483
    17  H    4.278507   5.322828   6.389184   6.626595   5.866761
    18  H    3.192104   3.207496   4.198870   4.569032   4.088344
    19  H    2.126354   3.365963   4.516757   4.769993   3.997958
    20  H    2.587240   1.084998   2.149405   3.394564   3.869314
    21  H    4.930126   2.148261   1.084113   2.150095   3.393351
    22  H    6.187067   3.396875   2.150367   1.084082   2.152604
    23  H    5.872219   3.868435   3.393207   2.153407   1.084098
    24  H    4.101414   3.390102   3.864904   3.395407   2.150041
    25  H    2.137142   3.779502   5.085745   6.046116   5.968309
    26  H    3.406615   5.303901   6.519930   7.713234   7.878905
    27  H    3.896527   5.878740   6.994680   8.164726   8.368875
    28  H    3.412446   5.195436   6.207785   7.121519   7.166605
    29  I    3.093160   4.071730   4.918161   5.283832   4.902017
                   11         12         13         14         15
    11  C    0.000000
    12  C    4.831341   0.000000
    13  C    6.055517   1.390470   0.000000
    14  C    6.414156   2.406402   1.389596   0.000000
    15  C    5.677638   2.773119   2.405389   1.391486   0.000000
    16  C    4.348224   2.387959   2.768773   2.405296   1.391033
    17  H    4.683960   4.333849   5.579937   6.576501   6.552405
    18  H    3.060496   3.399318   4.766366   5.720545   5.612765
    19  H    2.632256   3.296538   4.479159   4.795115   4.085159
    20  H    3.393550   2.921712   3.683126   4.097915   3.868521
    21  H    3.862918   5.386390   6.070337   6.331166   5.954266
    22  H    3.393116   6.975710   7.925141   8.172880   7.522680
    23  H    2.146660   6.901989   8.080712   8.371175   7.558782
    24  H    1.086108   5.204293   6.476025   6.836537   6.052022
    25  H    4.903516   1.083815   2.147751   3.388552   3.856921
    26  H    6.907203   2.145906   1.083726   2.150745   3.390641
    27  H    7.462902   3.393565   2.154730   1.083783   2.144529
    28  H    6.312258   3.856146   3.388303   2.149658   1.083043
    29  I    4.055239   4.386411   4.894091   4.347786   3.023359
                   16         17         18         19         20
    16  C    0.000000
    17  H    5.522509   0.000000
    18  H    4.500718   2.254725   0.000000
    19  H    2.740373   3.522895   2.830953   0.000000
    20  H    3.143901   5.501971   3.471917   3.707837   0.000000
    21  H    5.249777   7.235516   5.002730   5.460746   2.469006
    22  H    6.512876   7.607024   5.551362   5.831555   4.289367
    23  H    6.283712   6.400891   4.838791   4.684928   4.953378
    24  H    4.667728   4.333051   3.217208   2.416539   4.289094
    25  H    3.368985   3.673155   2.816594   3.570853   3.198105
    26  H    3.852453   5.953214   5.268133   5.393716   4.375007
    27  H    3.385760   7.557904   6.757590   5.858086   4.992261
    28  H    2.150886   7.516528   6.591169   4.805823   4.653736
    29  I    2.126682   6.435390   5.446392   2.962694   4.224087
                   21         22         23         24         25
    21  H    0.000000
    22  H    2.479012   0.000000
    23  H    4.291507   2.482151   0.000000
    24  H    4.949000   4.291397   2.473730   0.000000
    25  H    5.542656   7.055291   6.936257   5.246025   0.000000
    26  H    6.678705   8.653015   8.914390   7.342015   2.469899
    27  H    7.099265   9.055490   9.380474   7.903771   4.290518
    28  H    6.492605   7.990364   8.060432   6.668980   4.939939
    29  I    5.600294   6.164300   5.572824   4.190151   5.230284
                   26         27         28         29
    26  H    0.000000
    27  H    2.489762   0.000000
    28  H    4.288206   2.469478   0.000000
    29  I    5.977774   5.163956   3.055871   0.000000
 Symmetry turned off by external request.
 Stoichiometry    C14H12INO
 Framework group  C1[X(C14H12INO)]
 Deg. of freedom    81
 Full point group                 C1      NOp   1
 Rotational constants (GHZ):           0.3459712           0.3089689           0.2334570
 Basis read from rwf:  (5D, 7F)
 Pseudo-potential data read from rwf file.
   396 basis functions,   648 primitive gaussians,   412 cartesian basis functions
    59 alpha electrons       59 beta electrons
       nuclear repulsion energy      1093.5942006208 Hartrees.
 NAtoms=   29 NActive=   29 NUniq=   29 SFac= 1.00D+00 NAtFMM=   60 NAOKFM=F Big=F
 Integral buffers will be    131072 words long.
 Raffenetti 2 integral format.
 Two-electron integral symmetry is turned off.
 ------------------------------------------------------------------------------
 Polarizable Continuum Model (PCM)
 =================================
 Model                : PCM.
 Atomic radii         : UFF (Universal Force Field).
 Polarization charges : Total charges.
 Charge compensation  : None.
 Solution method      : On-the-fly selection.
 Cavity type          : Scaled VdW (van der Waals Surface) (Alpha=1.100).
 Cavity algorithm     : GePol (No added spheres)
                        Default sphere list used, NSphG=   29.
                        Lebedev-Laikov grids with approx.  5.0 points / Ang**2.
                        Smoothing algorithm: York/Karplus (Gamma=1.0000).
                        Polarization charges: spherical gaussians, with
                                              point-specific exponents (IZeta= 3).
                        Self-potential: point-specific (ISelfS= 7).
                        Self-field    : sphere-specific E.n sum rule (ISelfD= 2).
 1st derivatives      : Analytical E(r).r(x)/FMM algorithm (CHGder, D1EAlg=3).
                        Cavity 1st derivative terms included.
 Solvent              : DiMethylSulfoxide, Eps=  46.826000 Eps(inf)=   2.007889
 ------------------------------------------------------------------------------
 One-electron integrals computed using PRISM.
   1 Symmetry operations used in ECPInt.
 ECPInt:  NShTT=    9316 NPrTT=   38001 LenC2=    8726 LenP2D=   24024.
 LDataN:  DoStor=T MaxTD1= 5 Len=  102
 NBasis=   396 RedAO= T EigKep=  1.20D-06  NBF=   396
 NBsUse=   395 1.00D-06 EigRej=  6.20D-07 NBFU=   395
 Initial guess from the checkpoint file:  "/home/aikhl/works/aikhl/Gau-5760.chk"
 B after Tr=     0.000294    0.002951    0.002637
         Rot=    1.000000    0.000226    0.000640   -0.000131 Ang=   0.08 deg.
 ExpMin= 4.38D-02 ExpMax= 8.59D+03 ExpMxC= 1.30D+03 IAcc=3 IRadAn=         5 AccDes= 0.00D+00
 Harris functional with IExCor= 1009 and IRadAn=       5 diagonalized for initial guess.
 HarFok:  IExCor= 1009 AccDes= 0.00D+00 IRadAn=         5 IDoV= 1 UseB2=F ITyADJ=14
 ICtDFT=  3500011 ScaDFX=  1.000000  1.000000  1.000000  1.000000
 Defaulting to unpruned grid for atomic number  53.
 FoFCou: FMM=F IPFlag=           0 FMFlag=      100000 FMFlg1=           0
         NFxFlg=           0 DoJE=T BraDBF=F KetDBF=T FulRan=T
         wScrn=  0.000000 ICntrl=       500 IOpCl=  0 I1Cent=   200000004 NGrid=           0
         NMat0=    1 NMatS0=      1 NMatT0=    0 NMatD0=    1 NMtDS0=    0 NMtDT0=    0
 Symmetry not used in FoFCou.
 Requested convergence on RMS density matrix=1.00D-08 within 128 cycles.
 Requested convergence on MAX density matrix=1.00D-06.
 Requested convergence on             energy=1.00D-06.
 No special actions if energy rises.
 Inv3:  Mode=1 IEnd=    16936128.
 Iteration    1 A*A^-1 deviation from unit magnitude is 7.55D-15 for    254.
 Iteration    1 A*A^-1 deviation from orthogonality  is 3.26D-15 for   1625    984.
 Iteration    1 A^-1*A deviation from unit magnitude is 7.55D-15 for    254.
 Iteration    1 A^-1*A deviation from orthogonality  is 2.60D-15 for   1549    870.
 Error on total polarization charges =  0.01890
 SCF Done:  E(RM062X) =  -681.931254484     A.U. after   12 cycles
            NFock= 12  Conv=0.82D-08     -V/T= 2.0162
   1 Symmetry operations used in ECPInt.
 ECPInt:  NShTT=    9316 NPrTT=   38001 LenC2=    8726 LenP2D=   24024.
 LDataN:  DoStor=T MaxTD1= 6 Len=  172
 D1PCM: PCM CHGder 1st derivatives, ID1Alg=3 FixD1E=F DoIter=F DoCFld=F I1PDM=0.
 Calling FoFJK, ICntrl=      2127 FMM=F ISym2X=0 I1Cent= 0 IOpClX= 0 NMat=1 NMatS=1 NMatT=0.
 -------------------------------------------------------------------
 Center     Atomic                   Forces (Hartrees/Bohr)
 Number     Number              X              Y              Z
 -------------------------------------------------------------------
      1        6          -0.002434146    0.007459036    0.007642618
      2        7           0.001999328   -0.008122250   -0.005527688
      3        8           0.001250295   -0.003414514   -0.004333737
      4        6          -0.000779529    0.004034232    0.002273978
      5        6          -0.000019363   -0.000023177   -0.000010228
      6        6           0.000030290    0.000074589   -0.000107309
      7        6          -0.000011907    0.000000866   -0.000007712
      8        6           0.000009160    0.000016502    0.000012657
      9        6           0.000013467   -0.000011825   -0.000005483
     10        6          -0.000025543   -0.000014078   -0.000001050
     11        6          -0.000004109    0.000030097   -0.000009596
     12        6          -0.000025669    0.000031387    0.000034306
     13        6           0.000005753   -0.000003412    0.000004013
     14        6           0.000011870    0.000009093   -0.000020766
     15        6          -0.000011506    0.000013895    0.000012331
     16        6           0.000014814   -0.000038794    0.000052919
     17        1          -0.000060608    0.000019862    0.000002124
     18        1           0.000058925   -0.000001052   -0.000015505
     19        1          -0.000008315   -0.000069273   -0.000022605
     20        1          -0.000000174    0.000004856    0.000002746
     21        1          -0.000001629    0.000005149   -0.000001309
     22        1          -0.000005414    0.000004470   -0.000000951
     23        1          -0.000000787    0.000000069    0.000004110
     24        1          -0.000003712   -0.000002394    0.000001341
     25        1          -0.000013113    0.000025217   -0.000017902
     26        1          -0.000002817    0.000002832   -0.000004356
     27        1           0.000001991    0.000001537   -0.000005339
     28        1           0.000007647    0.000002504   -0.000001435
     29       53           0.000004801   -0.000035425    0.000049830
 -------------------------------------------------------------------
 Cartesian Forces:  Max     0.008122250 RMS     0.001776609

 GradGradGradGradGradGradGradGradGradGradGradGradGradGradGradGradGradGrad
 Berny optimization.
 Using GEDIIS/GDIIS optimizer.
 FormGI is forming the generalized inverse of G from B-inverse, IUseBI=4.
 Internal  Forces:  Max     0.006568161 RMS     0.000693852
 Search for a local minimum.
 Step number   7 out of a maximum of   80 on scan point     2 out of    18
 All quantities printed in internal units (Hartrees-Bohrs-Radians)
 Mixed Optimization -- En-DIIS/RFO-DIIS
 Swapping is turned off.
 Update second derivatives using D2CorX and points    1    2    3    4    5
                                                      6    7
 DE= -7.60D-06 DEPred=-3.21D-06 R= 2.36D+00
 TightC=F SS=  1.41D+00  RLast= 4.66D-02 DXNew= 8.4853D-01 1.3970D-01
 Trust test= 2.36D+00 RLast= 4.66D-02 DXMaxT set to 5.05D-01
 ITU=  1  1  1  1  1  0  0
     Eigenvalues ---    0.00165   0.00488   0.00657   0.01091   0.01480
     Eigenvalues ---    0.01522   0.02150   0.02160   0.02174   0.02179
     Eigenvalues ---    0.02182   0.02183   0.02187   0.02191   0.02197
     Eigenvalues ---    0.02197   0.02205   0.02205   0.02216   0.02216
     Eigenvalues ---    0.02222   0.02665   0.05083   0.05521   0.06290
     Eigenvalues ---    0.06885   0.13201   0.15206   0.15989   0.15999
     Eigenvalues ---    0.15999   0.16000   0.16000   0.16000   0.16000
     Eigenvalues ---    0.16001   0.16003   0.17641   0.19248   0.19835
     Eigenvalues ---    0.21991   0.22000   0.22001   0.22114   0.22563
     Eigenvalues ---    0.23327   0.23484   0.24580   0.25000   0.25144
     Eigenvalues ---    0.30186   0.30430   0.33452   0.34151   0.34817
     Eigenvalues ---    0.35276   0.35399   0.35501   0.35502   0.35505
     Eigenvalues ---    0.35544   0.35553   0.35629   0.35681   0.37963
     Eigenvalues ---    0.42413   0.42519   0.42651   0.44147   0.45994
     Eigenvalues ---    0.46461   0.46708   0.46745   0.46898   0.47177
     Eigenvalues ---    0.47200   0.47269   0.49094   0.62248   0.97154
     Eigenvalues --- 1000.000001000.000001000.000001000.000001000.00000
     Eigenvalues --- 1000.000001000.000001000.000001000.000001000.00000
     Eigenvalues --- 1000.000001000.000001000.000001000.000001000.00000
     Eigenvalues --- 1000.000001000.000001000.000001000.000001000.00000
     Eigenvalues --- 1000.000001000.000001000.000001000.000001000.00000
     Eigenvalues --- 1000.000001000.000001000.000001000.000001000.00000
     Eigenvalues --- 1000.000001000.000001000.000001000.000001000.00000
     Eigenvalues --- 1000.000001000.000001000.000001000.000001000.00000
     Eigenvalues --- 1000.000001000.000001000.000001000.000001000.00000
     Eigenvalues --- 1000.000001000.000001000.000001000.000001000.00000
     Eigenvalues --- 1000.000001000.000001000.000001000.000001000.00000
     Eigenvalues --- 1000.000001000.000001000.000001000.000001000.00000
     Eigenvalues --- 1000.000001000.000001000.000001000.000001000.00000
     Eigenvalues --- 1000.000001000.000001000.00000
 En-DIIS/RFO-DIIS/Sim-DIIS IScMMF=       -3 using points:     7    6    5    4    3
 RFO step:  Lambda=-8.72683497D-06.
 DidBck=F Rises=F RFO-DIIS coefs:    2.21039   -0.86281   -0.29025   -0.07604    0.01870
 Iteration  1 RMS(Cart)=  0.01113087 RMS(Int)=  0.00007398
 Iteration  2 RMS(Cart)=  0.00010489 RMS(Int)=  0.00000051
 Iteration  3 RMS(Cart)=  0.00000001 RMS(Int)=  0.00000051
 Iteration  1 RMS(Cart)=  0.00000113 RMS(Int)=  0.00000078
 Iteration  2 RMS(Cart)=  0.00000044 RMS(Int)=  0.00000087
 Variable       Old X    -DE/DX   Delta X   Delta X   Delta X     New X
                                 (Linear)    (Quad)   (Total)
    R1        2.55660  -0.00017   0.00102  -0.00064   0.00038   2.55698
    R2        2.30122   0.00017  -0.00049   0.00035  -0.00014   2.30109
    R3        2.07706  -0.00004   0.00025  -0.00025  -0.00000   2.07706
    R4        2.76613  -0.00007   0.00129  -0.00064   0.00064   2.76677
    R5        1.91013  -0.00003   0.00002  -0.00007  -0.00005   1.91008
    R6        2.87494   0.00003  -0.00058   0.00031  -0.00028   2.87467
    R7        2.87577   0.00008  -0.00032   0.00051   0.00019   2.87596
    R8        2.06797   0.00001   0.00011   0.00003   0.00014   2.06811
    R9        2.63264  -0.00000   0.00018  -0.00008   0.00011   2.63275
   R10        2.63828  -0.00001   0.00004  -0.00006  -0.00002   2.63826
   R11        2.63733   0.00005  -0.00028   0.00026  -0.00002   2.63731
   R12        2.64029  -0.00012   0.00027  -0.00035  -0.00008   2.64021
   R13        2.63385  -0.00001  -0.00013  -0.00001  -0.00014   2.63371
   R14        2.05035   0.00000  -0.00004   0.00004  -0.00000   2.05035
   R15        2.62855   0.00001   0.00011   0.00001   0.00011   2.62866
   R16        2.04868   0.00000  -0.00001   0.00000  -0.00001   2.04867
   R17        2.63433  -0.00001  -0.00015   0.00001  -0.00013   2.63420
   R18        2.04862   0.00000  -0.00000   0.00000   0.00000   2.04862
   R19        2.62632   0.00002   0.00009   0.00002   0.00011   2.62643
   R20        2.04865  -0.00000  -0.00000  -0.00000  -0.00001   2.04864
   R21        2.05245  -0.00000  -0.00002   0.00000  -0.00002   2.05243
   R22        2.62761   0.00001  -0.00009   0.00008  -0.00001   2.62760
   R23        2.04811  -0.00003   0.00016  -0.00020  -0.00004   2.04808
   R24        2.62596   0.00001  -0.00001   0.00002   0.00001   2.62596
   R25        2.04795  -0.00000   0.00002  -0.00001   0.00001   2.04795
   R26        2.62953  -0.00002   0.00005  -0.00009  -0.00003   2.62949
   R27        2.04805   0.00000  -0.00000   0.00001   0.00000   2.04805
   R28        2.62867   0.00001   0.00001   0.00001   0.00002   2.62869
   R29        2.04666   0.00000  -0.00000   0.00000  -0.00000   2.04665
   R30        4.01885  -0.00004   0.00042  -0.00046  -0.00004   4.01881
    A1        2.16676   0.00015  -0.00089   0.00056  -0.00033   2.16644
    A2        1.97919   0.00004   0.00174  -0.00138   0.00036   1.97955
    A3        2.13519   0.00013  -0.00073   0.00069  -0.00004   2.13515
    A4        2.10836   0.00023  -0.00179   0.00017  -0.00163   2.10673
    A5        2.04198  -0.00045   0.00027  -0.00010   0.00016   2.04214
    A6        2.04493   0.00109  -0.00062   0.00029  -0.00032   2.04461
    A7        1.89698  -0.00004  -0.00074   0.00012  -0.00062   1.89636
    A8        1.95989   0.00014  -0.00188   0.00178  -0.00010   1.95979
    A9        1.85892  -0.00003   0.00217  -0.00106   0.00111   1.86002
   A10        1.97168  -0.00006  -0.00018  -0.00002  -0.00020   1.97149
   A11        1.89360   0.00001   0.00007  -0.00038  -0.00031   1.89329
   A12        1.87826  -0.00002   0.00079  -0.00059   0.00021   1.87846
   A13        2.12797  -0.00002   0.00011  -0.00020  -0.00009   2.12788
   A14        2.07182   0.00002  -0.00000   0.00015   0.00015   2.07197
   A15        2.08293   0.00000  -0.00012   0.00005  -0.00006   2.08287
   A16        2.10531   0.00018  -0.00044   0.00107   0.00062   2.10594
   A17        2.12630  -0.00016   0.00049  -0.00093  -0.00044   2.12586
   A18        2.05127  -0.00002  -0.00003  -0.00015  -0.00018   2.05109
   A19        2.09822  -0.00000   0.00004  -0.00002   0.00002   2.09824
   A20        2.09515  -0.00000  -0.00012   0.00002  -0.00010   2.09505
   A21        2.08977   0.00000   0.00008   0.00000   0.00008   2.08985
   A22        2.09783   0.00000   0.00001   0.00001   0.00002   2.09784
   A23        2.08910  -0.00000   0.00003  -0.00002   0.00001   2.08910
   A24        2.09625  -0.00000  -0.00004   0.00001  -0.00002   2.09623
   A25        2.09055  -0.00000   0.00004  -0.00002   0.00002   2.09057
   A26        2.09674  -0.00000  -0.00001  -0.00001  -0.00003   2.09671
   A27        2.09589   0.00000  -0.00002   0.00003   0.00001   2.09590
   A28        2.09361  -0.00000  -0.00004  -0.00001  -0.00005   2.09356
   A29        2.09720   0.00000   0.00003   0.00002   0.00005   2.09725
   A30        2.09236  -0.00000   0.00000  -0.00001  -0.00001   2.09235
   A31        2.10323   0.00000   0.00007  -0.00002   0.00005   2.10328
   A32        2.08472   0.00000  -0.00003   0.00002  -0.00001   2.08471
   A33        2.09519  -0.00000  -0.00005   0.00000  -0.00004   2.09514
   A34        2.12087  -0.00001   0.00014  -0.00006   0.00007   2.12094
   A35        2.06878   0.00002  -0.00014   0.00011  -0.00003   2.06875
   A36        2.09354  -0.00001   0.00001  -0.00005  -0.00004   2.09350
   A37        2.09266   0.00000   0.00001   0.00006   0.00007   2.09273
   A38        2.09063   0.00000  -0.00012   0.00005  -0.00007   2.09056
   A39        2.09989  -0.00001   0.00011  -0.00011  -0.00000   2.09989
   A40        2.08995  -0.00001  -0.00007  -0.00004  -0.00011   2.08984
   A41        2.10643   0.00001   0.00003   0.00005   0.00007   2.10650
   A42        2.08680   0.00000   0.00004  -0.00001   0.00003   2.08684
   A43        2.08803  -0.00002   0.00007  -0.00009  -0.00002   2.08801
   A44        2.09623   0.00001  -0.00006   0.00004  -0.00001   2.09621
   A45        2.09892   0.00001  -0.00001   0.00005   0.00004   2.09896
   A46        2.12357   0.00005  -0.00011   0.00028   0.00018   2.12375
   A47        2.11815  -0.00012   0.00068  -0.00073  -0.00005   2.11810
   A48        2.04144   0.00007  -0.00057   0.00044  -0.00013   2.04132
    D1        0.37889  -0.00657   0.00001   0.00000  -0.00000   0.37889
    D2        3.07000  -0.00419  -0.00527   0.00093  -0.00435   3.06566
    D3       -2.82998  -0.00122   0.00196  -0.00209  -0.00013  -2.83011
    D4       -0.13887   0.00116  -0.00332  -0.00116  -0.00448  -0.14334
    D5        2.53172   0.00105   0.02329  -0.00024   0.02306   2.55477
    D6       -1.55712   0.00104   0.02116   0.00110   0.02227  -1.53485
    D7        0.49467   0.00107   0.02244   0.00071   0.02315   0.51782
    D8       -0.15867  -0.00095   0.02836  -0.00107   0.02729  -0.13138
    D9        2.03568  -0.00096   0.02624   0.00026   0.02650   2.06218
   D10       -2.19571  -0.00093   0.02751  -0.00013   0.02738  -2.16833
   D11        1.69588   0.00005  -0.00637   0.00053  -0.00583   1.69004
   D12       -1.41262   0.00005  -0.00621   0.00036  -0.00584  -1.41846
   D13       -0.49159  -0.00006  -0.00323  -0.00186  -0.00510  -0.49669
   D14        2.68310  -0.00006  -0.00308  -0.00203  -0.00511   2.67799
   D15       -2.57262  -0.00001  -0.00416  -0.00086  -0.00502  -2.57764
   D16        0.60207  -0.00001  -0.00400  -0.00103  -0.00503   0.59704
   D17       -0.31134   0.00000  -0.00284  -0.00097  -0.00380  -0.31514
   D18        2.85741   0.00001  -0.00335  -0.00040  -0.00375   2.85367
   D19        1.84172   0.00001  -0.00542   0.00056  -0.00485   1.83686
   D20       -1.27272   0.00002  -0.00593   0.00114  -0.00480  -1.27751
   D21       -2.35159  -0.00002  -0.00491  -0.00031  -0.00522  -2.35682
   D22        0.81716  -0.00001  -0.00543   0.00026  -0.00517   0.81199
   D23       -3.11060   0.00000  -0.00010   0.00009  -0.00001  -3.11061
   D24        0.04112  -0.00000   0.00010  -0.00010  -0.00000   0.04112
   D25       -0.00231   0.00001  -0.00025   0.00026   0.00000  -0.00230
   D26       -3.13377   0.00000  -0.00006   0.00007   0.00001  -3.13376
   D27        3.11396  -0.00000  -0.00004  -0.00008  -0.00012   3.11384
   D28       -0.03825   0.00000  -0.00054   0.00017  -0.00038  -0.03862
   D29        0.00459  -0.00001   0.00011  -0.00024  -0.00012   0.00447
   D30        3.13557  -0.00000  -0.00039   0.00001  -0.00038   3.13519
   D31       -3.11283   0.00000  -0.00029   0.00023  -0.00006  -3.11290
   D32        0.03119   0.00000  -0.00048   0.00013  -0.00035   0.03084
   D33        0.00274  -0.00001   0.00021  -0.00033  -0.00012   0.00262
   D34       -3.13643  -0.00001   0.00002  -0.00043  -0.00041  -3.13684
   D35        3.11723  -0.00000   0.00056  -0.00024   0.00032   3.11755
   D36       -0.03144   0.00001   0.00100  -0.00072   0.00029  -0.03115
   D37        0.00199   0.00001   0.00007   0.00029   0.00036   0.00235
   D38        3.13651   0.00001   0.00051  -0.00018   0.00033   3.13684
   D39       -0.00201  -0.00000   0.00026  -0.00017   0.00009  -0.00191
   D40       -3.13876  -0.00000   0.00025  -0.00011   0.00014  -3.13862
   D41        3.12949   0.00000   0.00007   0.00002   0.00008   3.12958
   D42       -0.00726   0.00000   0.00005   0.00008   0.00013  -0.00713
   D43        0.00406  -0.00000  -0.00012   0.00006  -0.00007   0.00399
   D44       -3.13483   0.00000  -0.00015   0.00012  -0.00003  -3.13486
   D45        3.14079  -0.00000  -0.00011  -0.00000  -0.00011   3.14068
   D46        0.00191   0.00000  -0.00013   0.00006  -0.00008   0.00183
   D47       -0.00178   0.00000  -0.00002  -0.00004  -0.00006  -0.00184
   D48       -3.13660   0.00000   0.00009  -0.00005   0.00004  -3.13655
   D49        3.13710  -0.00000   0.00000  -0.00010  -0.00009   3.13701
   D50        0.00229  -0.00000   0.00012  -0.00011   0.00001   0.00230
   D51       -0.00256   0.00000   0.00002   0.00013   0.00015  -0.00241
   D52       -3.13348  -0.00000   0.00053  -0.00012   0.00041  -3.13306
   D53        3.13228   0.00000  -0.00009   0.00014   0.00005   3.13233
   D54        0.00136  -0.00000   0.00042  -0.00011   0.00031   0.00167
   D55       -0.00345   0.00000  -0.00037   0.00014  -0.00024  -0.00369
   D56        3.14010  -0.00000   0.00010  -0.00016  -0.00006   3.14004
   D57        3.13568   0.00000  -0.00018   0.00023   0.00005   3.13573
   D58       -0.00396  -0.00000   0.00030  -0.00006   0.00024  -0.00372
   D59       -0.00059   0.00000   0.00025   0.00011   0.00036  -0.00023
   D60       -3.13768  -0.00000   0.00062  -0.00026   0.00036  -3.13732
   D61        3.13903   0.00001  -0.00023   0.00041   0.00018   3.13921
   D62        0.00195   0.00000   0.00014   0.00004   0.00018   0.00212
   D63        0.00519  -0.00001   0.00003  -0.00016  -0.00013   0.00506
   D64       -3.13693  -0.00000  -0.00006   0.00001  -0.00005  -3.13698
   D65       -3.14086   0.00000  -0.00034   0.00021  -0.00012  -3.14098
   D66        0.00021   0.00000  -0.00043   0.00038  -0.00005   0.00016
   D67       -0.00596  -0.00000  -0.00019  -0.00005  -0.00024  -0.00620
   D68       -3.14078  -0.00001  -0.00062   0.00040  -0.00021  -3.14099
   D69        3.13616  -0.00000  -0.00010  -0.00022  -0.00032   3.13584
   D70        0.00134  -0.00001  -0.00053   0.00024  -0.00029   0.00105
         Item               Value     Threshold  Converged?
 Maximum Force            0.000183     0.002500     YES
 RMS     Force            0.000042     0.001667     YES
 Maximum Displacement     0.065101     0.010000     NO 
 RMS     Displacement     0.011133     0.006667     NO 
 Predicted change in Energy=-4.288010D-06
 GradGradGradGradGradGradGradGradGradGradGradGradGradGradGradGradGradGrad

                          Input orientation:                          
 ---------------------------------------------------------------------
 Center     Atomic      Atomic             Coordinates (Angstroms)
 Number     Number       Type             X           Y           Z
 ---------------------------------------------------------------------
      1          6           0        1.758984   -0.033286    1.771406
      2          7           0        0.438896   -0.224370    1.543977
      3          8           0        2.421327    0.846685    1.252076
      4          6           0       -0.193132    0.293653    0.329146
      5          6           0       -1.293336   -0.667572   -0.094729
      6          6           0       -0.686974    1.723025    0.499944
      7          6           0       -2.627729   -0.455862    0.245200
      8          6           0       -3.602210   -1.378784   -0.130305
      9          6           0       -3.248764   -2.516144   -0.848948
     10          6           0       -1.914510   -2.733355   -1.189097
     11          6           0       -0.943546   -1.813321   -0.811678
     12          6           0       -0.866583    2.266658    1.772702
     13          6           0       -1.348824    3.558728    1.949878
     14          6           0       -1.659301    4.340111    0.843519
     15          6           0       -1.485125    3.823922   -0.436870
     16          6           0       -1.007176    2.527373   -0.596636
     17          1           0        2.174438   -0.712118    2.529481
     18          1           0        0.009816   -1.029046    1.979921
     19          1           0        0.579319    0.300289   -0.446085
     20          1           0       -2.913249    0.434319    0.795903
     21          1           0       -4.638422   -1.204193    0.136294
     22          1           0       -4.008487   -3.230202   -1.145898
     23          1           0       -1.632766   -3.615281   -1.753089
     24          1           0        0.095346   -1.977089   -1.082780
     25          1           0       -0.619056    1.658542    2.634989
     26          1           0       -1.478804    3.952150    2.951274
     27          1           0       -2.032286    5.350204    0.966737
     28          1           0       -1.721179    4.429258   -1.303374
     29         53           0       -0.772369    1.825204   -2.590254
 ---------------------------------------------------------------------
                    Distance matrix (angstroms):
                    1          2          3          4          5
     1  C    0.000000
     2  N    1.353095   0.000000
     3  O    1.217682   2.272091   0.000000
     4  C    2.449032   1.464112   2.827196   0.000000
     5  C    3.633378   2.425369   4.231498   1.521207   0.000000
     6  C    3.268631   2.479907   3.315902   1.521892   2.536979
     7  C    4.663810   3.338353   5.310687   2.548741   1.393189
     8  C    5.845448   4.523984   6.568613   3.824912   2.416192
     9  C    6.173198   4.957536   6.919021   4.315061   2.794596
    10  C    5.435945   4.393543   6.129885   3.798813   2.418875
    11  C    4.140593   3.159909   4.759945   2.510765   1.396106
    12  C    3.490465   2.821668   3.619078   2.535772   3.504158
    13  C    4.753197   4.203871   4.696397   3.824018   4.695222
    14  C    5.627810   5.072235   5.387251   4.334519   5.107947
    15  C    5.502616   4.900437   5.193924   3.836512   4.508587
    16  C    4.451543   3.774313   4.242297   2.551322   3.246762
    17  H    1.099133   2.054561   2.030415   3.385032   4.349014
    18  H    2.023513   1.010772   3.140622   2.125036   2.476498
    19  H    2.533800   2.062846   2.564232   1.094398   2.137064
    20  H    4.795833   3.497194   5.369901   2.763455   2.152093
    21  H    6.706073   5.359178   7.435800   4.694821   3.395723
    22  H    7.210731   6.004138   7.982091   5.399096   3.878669
    23  H    6.062732   5.163401   6.736158   4.657039   3.399171
    24  H    3.833072   3.176461   4.339981   2.689428   2.149306
    25  H    3.043539   2.419696   3.437367   2.713162   3.649222
    26  H    5.268686   4.806389   5.267087   4.681143   5.536638
    27  H    6.633489   6.125016   6.340171   5.418276   6.155191
    28  H    6.440505   5.867673   6.043634   4.701412   5.255620
    29  I    5.374552   4.770722   5.091236   3.347246   3.565527
                    6          7          8          9         10
     6  C    0.000000
     7  C    2.928989   0.000000
     8  C    4.303142   1.393700   0.000000
     9  C    5.133501   2.414043   1.391028   0.000000
    10  C    4.921283   2.784396   2.409197   1.393957   0.000000
    11  C    3.780466   2.407521   2.778774   2.410266   1.389848
    12  C    1.395604   3.584274   4.939062   5.951725   5.905128
    13  C    2.431082   4.545158   5.812395   6.953220   7.054323
    14  C    2.812935   4.929219   6.117923   7.238720   7.364141
    15  C    2.434838   4.481888   5.625316   6.593684   6.614235
    16  C    1.397137   3.497795   4.712719   5.524983   5.371174
    17  H    4.270436   5.323947   6.394417   6.639233   5.884957
    18  H    3.201522   3.208495   4.197868   4.564242   4.080487
    19  H    2.126651   3.366719   4.517099   4.769572   3.996779
    20  H    2.589336   1.084997   2.149388   3.394604   3.869348
    21  H    4.931004   2.148196   1.084110   2.150132   3.393331
    22  H    6.186736   3.396852   2.150405   1.084083   2.152548
    23  H    5.870962   3.868467   3.393237   2.153375   1.084095
    24  H    4.099742   3.390103   3.864853   3.395339   2.150061
    25  H    2.137098   3.770486   5.076555   6.039966   5.965785
    26  H    3.406613   5.298437   6.513358   7.708000   7.875816
    27  H    3.896689   5.880950   6.996244   8.164310   8.366923
    28  H    3.412511   5.204259   6.216729   7.125912   7.166133
    29  I    3.093066   4.084779   4.932026   5.292635   4.903895
                   11         12         13         14         15
    11  C    0.000000
    12  C    4.830235   0.000000
    13  C    6.053871   1.390465   0.000000
    14  C    6.412231   2.406448   1.389599   0.000000
    15  C    5.675588   2.773062   2.405301   1.391468   0.000000
    16  C    4.346483   2.387782   2.768601   2.405272   1.391043
    17  H    4.700831   4.323613   5.566816   6.562396   6.539672
    18  H    3.052378   3.416530   4.784817   5.736306   5.623791
    19  H    2.630612   3.298524   4.480603   4.795275   4.083872
    20  H    3.393513   2.915553   3.679813   4.102422   3.879263
    21  H    3.862875   5.380652   6.065968   6.333612   5.962696
    22  H    3.393099   6.971747   7.921314   8.172276   7.525340
    23  H    2.146704   6.900395   8.078304   8.368473   7.556188
    24  H    1.086099   5.204659   6.475177   6.833479   6.047050
    25  H    4.902922   1.083796   2.147707   3.388552   3.856846
    26  H    6.905575   2.145863   1.083729   2.150750   3.390576
    27  H    7.460845   3.393626   2.154779   1.083784   2.144535
    28  H    6.310013   3.856088   3.388232   2.149633   1.083043
    29  I    4.053578   4.386245   4.893895   4.347666   3.023237
                   16         17         18         19         20
    16  C    0.000000
    17  H    5.512674   0.000000
    18  H    4.507885   2.255670   0.000000
    19  H    2.738528   3.524679   2.824353   0.000000
    20  H    3.154862   5.495832   3.476728   3.709249   0.000000
    21  H    5.258110   7.237717   5.003574   5.461452   2.469014
    22  H    6.516074   7.620874   5.546403   5.831129   4.289388
    23  H    6.281794   6.423672   4.829291   4.683297   4.953408
    24  H    4.662839   4.355595   3.207217   2.413723   4.289053
    25  H    3.368814   3.665347   2.836851   3.574069   3.185009
    26  H    3.852284   5.939653   5.288839   5.395740   4.367882
    27  H    3.385759   7.542575   6.774330   5.858173   4.997120
    28  H    2.150918   7.503356   6.600716   4.803710   4.667712
    29  I    2.126661   6.429103   5.444727   2.958021   4.240754
                   21         22         23         24         25
    21  H    0.000000
    22  H    2.479022   0.000000
    23  H    4.291513   2.482139   0.000000
    24  H    4.948946   4.291353   2.473733   0.000000
    25  H    5.531188   7.048629   6.935132   5.248809   0.000000
    26  H    6.670470   8.647097   8.911832   7.342167   2.469785
    27  H    7.102232   9.054941   9.377472   7.900415   4.290530
    28  H    6.505284   7.995242   8.057585   6.662560   4.939863
    29  I    5.617623   6.173796   5.571356   4.181248   5.230148
                   26         27         28         29
    26  H    0.000000
    27  H    2.489837   0.000000
    28  H    4.288171   2.469480   0.000000
    29  I    5.977582   5.163836   3.055716   0.000000
 Symmetry turned off by external request.
 Stoichiometry    C14H12INO
 Framework group  C1[X(C14H12INO)]
 Deg. of freedom    81
 Full point group                 C1      NOp   1
 Rotational constants (GHZ):           0.3462086           0.3091093           0.2332836
 Basis read from rwf:  (5D, 7F)
 Pseudo-potential data read from rwf file.
   396 basis functions,   648 primitive gaussians,   412 cartesian basis functions
    59 alpha electrons       59 beta electrons
       nuclear repulsion energy      1093.8288919362 Hartrees.
 NAtoms=   29 NActive=   29 NUniq=   29 SFac= 1.00D+00 NAtFMM=   60 NAOKFM=F Big=F
 Integral buffers will be    131072 words long.
 Raffenetti 2 integral format.
 Two-electron integral symmetry is turned off.
 ------------------------------------------------------------------------------
 Polarizable Continuum Model (PCM)
 =================================
 Model                : PCM.
 Atomic radii         : UFF (Universal Force Field).
 Polarization charges : Total charges.
 Charge compensation  : None.
 Solution method      : On-the-fly selection.
 Cavity type          : Scaled VdW (van der Waals Surface) (Alpha=1.100).
 Cavity algorithm     : GePol (No added spheres)
                        Default sphere list used, NSphG=   29.
                        Lebedev-Laikov grids with approx.  5.0 points / Ang**2.
                        Smoothing algorithm: York/Karplus (Gamma=1.0000).
                        Polarization charges: spherical gaussians, with
                                              point-specific exponents (IZeta= 3).
                        Self-potential: point-specific (ISelfS= 7).
                        Self-field    : sphere-specific E.n sum rule (ISelfD= 2).
 1st derivatives      : Analytical E(r).r(x)/FMM algorithm (CHGder, D1EAlg=3).
                        Cavity 1st derivative terms included.
 Solvent              : DiMethylSulfoxide, Eps=  46.826000 Eps(inf)=   2.007889
 ------------------------------------------------------------------------------
 One-electron integrals computed using PRISM.
   1 Symmetry operations used in ECPInt.
 ECPInt:  NShTT=    9316 NPrTT=   38001 LenC2=    8729 LenP2D=   24030.
 LDataN:  DoStor=T MaxTD1= 5 Len=  102
 NBasis=   396 RedAO= T EigKep=  1.21D-06  NBF=   396
 NBsUse=   395 1.00D-06 EigRej=  6.21D-07 NBFU=   395
 Initial guess from the checkpoint file:  "/home/aikhl/works/aikhl/Gau-5760.chk"
 B after Tr=     0.002886    0.002686    0.006465
         Rot=    0.999999    0.000364    0.001293    0.000017 Ang=   0.15 deg.
 ExpMin= 4.38D-02 ExpMax= 8.59D+03 ExpMxC= 1.30D+03 IAcc=3 IRadAn=         5 AccDes= 0.00D+00
 Harris functional with IExCor= 1009 and IRadAn=       5 diagonalized for initial guess.
 HarFok:  IExCor= 1009 AccDes= 0.00D+00 IRadAn=         5 IDoV= 1 UseB2=F ITyADJ=14
 ICtDFT=  3500011 ScaDFX=  1.000000  1.000000  1.000000  1.000000
 Defaulting to unpruned grid for atomic number  53.
 FoFCou: FMM=F IPFlag=           0 FMFlag=      100000 FMFlg1=           0
         NFxFlg=           0 DoJE=T BraDBF=F KetDBF=T FulRan=T
         wScrn=  0.000000 ICntrl=       500 IOpCl=  0 I1Cent=   200000004 NGrid=           0
         NMat0=    1 NMatS0=      1 NMatT0=    0 NMatD0=    1 NMtDS0=    0 NMtDT0=    0
 Symmetry not used in FoFCou.
 Requested convergence on RMS density matrix=1.00D-08 within 128 cycles.
 Requested convergence on MAX density matrix=1.00D-06.
 Requested convergence on             energy=1.00D-06.
 No special actions if energy rises.
 Inv3:  Mode=1 IEnd=    16907628.
 Iteration    1 A*A^-1 deviation from unit magnitude is 9.44D-15 for    258.
 Iteration    1 A*A^-1 deviation from orthogonality  is 4.00D-15 for   1886    761.
 Iteration    1 A^-1*A deviation from unit magnitude is 8.55D-15 for    258.
 Iteration    1 A^-1*A deviation from orthogonality  is 1.93D-15 for   1346    569.
 Error on total polarization charges =  0.01890
 SCF Done:  E(RM062X) =  -681.931257787     A.U. after   13 cycles
            NFock= 13  Conv=0.45D-08     -V/T= 2.0162
   1 Symmetry operations used in ECPInt.
 ECPInt:  NShTT=    9316 NPrTT=   38001 LenC2=    8729 LenP2D=   24030.
 LDataN:  DoStor=T MaxTD1= 6 Len=  172
 D1PCM: PCM CHGder 1st derivatives, ID1Alg=3 FixD1E=F DoIter=F DoCFld=F I1PDM=0.
 Calling FoFJK, ICntrl=      2127 FMM=F ISym2X=0 I1Cent= 0 IOpClX= 0 NMat=1 NMatS=1 NMatT=0.
 -------------------------------------------------------------------
 Center     Atomic                   Forces (Hartrees/Bohr)
 Number     Number              X              Y              Z
 -------------------------------------------------------------------
      1        6          -0.002700182    0.007226320    0.007721708
      2        7           0.002279131   -0.007795169   -0.005651724
      3        8           0.001352316   -0.003347527   -0.004383405
      4        6          -0.000852288    0.003953564    0.002414543
      5        6          -0.000048676   -0.000041742   -0.000088290
      6        6           0.000028736    0.000026784   -0.000161707
      7        6           0.000008925    0.000032806   -0.000009102
      8        6          -0.000003709   -0.000002626    0.000001942
      9        6           0.000003169   -0.000009564    0.000011056
     10        6          -0.000015915   -0.000008491    0.000000328
     11        6           0.000001052    0.000036746   -0.000015798
     12        6          -0.000039162    0.000000022    0.000047044
     13        6           0.000024872   -0.000036804    0.000026277
     14        6           0.000014385    0.000001112   -0.000049348
     15        6          -0.000022180    0.000033564    0.000034513
     16        6           0.000034787   -0.000043248    0.000038035
     17        1          -0.000081309    0.000001649    0.000004985
     18        1           0.000040038    0.000032824    0.000031606
     19        1          -0.000007389   -0.000016124    0.000009133
     20        1          -0.000001707    0.000003572    0.000002202
     21        1          -0.000001982    0.000003361    0.000001980
     22        1          -0.000005457    0.000005896   -0.000001347
     23        1          -0.000000398    0.000000992    0.000003909
     24        1          -0.000000884   -0.000005448    0.000003200
     25        1           0.000010974   -0.000006718    0.000002223
     26        1           0.000000547    0.000003796   -0.000005407
     27        1          -0.000001236   -0.000002033   -0.000002321
     28        1           0.000002330   -0.000004590   -0.000004074
     29       53          -0.000018785   -0.000042925    0.000017839
 -------------------------------------------------------------------
 Cartesian Forces:  Max     0.007795169 RMS     0.001766696

 GradGradGradGradGradGradGradGradGradGradGradGradGradGradGradGradGradGrad
 Berny optimization.
 Using GEDIIS/GDIIS optimizer.
 FormGI is forming the generalized inverse of G from B-inverse, IUseBI=4.
 Internal  Forces:  Max     0.006591357 RMS     0.000696104
 Search for a local minimum.
 Step number   8 out of a maximum of   80 on scan point     2 out of    18
 All quantities printed in internal units (Hartrees-Bohrs-Radians)
 Mixed Optimization -- En-DIIS/RFO-DIIS
 Swapping is turned off.
 Update second derivatives using D2CorX and points    1    2    3    4    5
                                                      6    7    8
 DE= -3.30D-06 DEPred=-4.29D-06 R= 7.70D-01
 TightC=F SS=  1.41D+00  RLast= 6.41D-02 DXNew= 8.4853D-01 1.9226D-01
 Trust test= 7.70D-01 RLast= 6.41D-02 DXMaxT set to 5.05D-01
 ITU=  1  1  1  1  1  1  0  0
     Eigenvalues ---    0.00186   0.00494   0.00681   0.00933   0.01483
     Eigenvalues ---    0.01523   0.02151   0.02160   0.02174   0.02179
     Eigenvalues ---    0.02182   0.02183   0.02187   0.02191   0.02197
     Eigenvalues ---    0.02197   0.02205   0.02205   0.02216   0.02217
     Eigenvalues ---    0.02222   0.02729   0.05134   0.05337   0.06293
     Eigenvalues ---    0.06850   0.13195   0.15190   0.15990   0.15999
     Eigenvalues ---    0.15999   0.16000   0.16000   0.16000   0.16000
     Eigenvalues ---    0.16002   0.16003   0.17882   0.19255   0.19779
     Eigenvalues ---    0.22000   0.22001   0.22005   0.22333   0.22588
     Eigenvalues ---    0.23450   0.23626   0.24604   0.25056   0.25244
     Eigenvalues ---    0.30218   0.30587   0.32674   0.34017   0.34563
     Eigenvalues ---    0.35276   0.35398   0.35501   0.35502   0.35505
     Eigenvalues ---    0.35544   0.35553   0.35628   0.35636   0.37923
     Eigenvalues ---    0.42414   0.42528   0.42665   0.43918   0.45987
     Eigenvalues ---    0.46460   0.46708   0.46746   0.46900   0.47176
     Eigenvalues ---    0.47198   0.47291   0.48381   0.60951   0.96773
     Eigenvalues --- 1000.000001000.000001000.000001000.000001000.00000
     Eigenvalues --- 1000.000001000.000001000.000001000.000001000.00000
     Eigenvalues --- 1000.000001000.000001000.000001000.000001000.00000
     Eigenvalues --- 1000.000001000.000001000.000001000.000001000.00000
     Eigenvalues --- 1000.000001000.000001000.000001000.000001000.00000
     Eigenvalues --- 1000.000001000.000001000.000001000.000001000.00000
     Eigenvalues --- 1000.000001000.000001000.000001000.000001000.00000
     Eigenvalues --- 1000.000001000.000001000.000001000.000001000.00000
     Eigenvalues --- 1000.000001000.000001000.000001000.000001000.00000
     Eigenvalues --- 1000.000001000.000001000.000001000.000001000.00000
     Eigenvalues --- 1000.000001000.000001000.000001000.000001000.00000
     Eigenvalues --- 1000.000001000.000001000.000001000.000001000.00000
     Eigenvalues --- 1000.000001000.000001000.000001000.000001000.00000
     Eigenvalues --- 1000.000001000.000001000.00000
 En-DIIS/RFO-DIIS/Sim-DIIS IScMMF=       -3 using points:     8    7    6    5    4    3
 RFO step:  Lambda=-1.30292482D-06.
 DidBck=F Rises=F RFO-DIIS coefs:    0.85996    0.37895   -0.57220    0.30295    0.02920
                  RFO-DIIS coefs:    0.00115
 Iteration  1 RMS(Cart)=  0.00225879 RMS(Int)=  0.00000261
 Iteration  2 RMS(Cart)=  0.00000256 RMS(Int)=  0.00000211
 Iteration  3 RMS(Cart)=  0.00000000 RMS(Int)=  0.00000211
 Iteration  1 RMS(Cart)=  0.00000014 RMS(Int)=  0.00000010
 Variable       Old X    -DE/DX   Delta X   Delta X   Delta X     New X
                                 (Linear)    (Quad)   (Total)
    R1        2.55698  -0.00028  -0.00024  -0.00028  -0.00053   2.55645
    R2        2.30109   0.00019  -0.00001   0.00024   0.00024   2.30132
    R3        2.07706  -0.00003  -0.00001  -0.00007  -0.00008   2.07698
    R4        2.76677  -0.00014  -0.00010  -0.00040  -0.00049   2.76628
    R5        1.91008  -0.00003  -0.00005  -0.00003  -0.00008   1.91000
    R6        2.87467   0.00005   0.00002   0.00018   0.00020   2.87487
    R7        2.87596  -0.00007  -0.00013   0.00003  -0.00010   2.87586
    R8        2.06811  -0.00001  -0.00002   0.00002   0.00001   2.06812
    R9        2.63275  -0.00001   0.00001  -0.00005  -0.00004   2.63271
   R10        2.63826  -0.00002   0.00002  -0.00007  -0.00005   2.63821
   R11        2.63731   0.00002  -0.00004   0.00009   0.00005   2.63736
   R12        2.64021  -0.00010  -0.00009  -0.00001  -0.00011   2.64010
   R13        2.63371   0.00000   0.00001  -0.00000   0.00001   2.63372
   R14        2.05035   0.00000  -0.00001   0.00003   0.00002   2.05036
   R15        2.62866   0.00000  -0.00001   0.00001   0.00000   2.62866
   R16        2.04867   0.00000  -0.00000   0.00000   0.00000   2.04867
   R17        2.63420   0.00000   0.00000   0.00001   0.00001   2.63421
   R18        2.04862  -0.00000  -0.00000   0.00000  -0.00000   2.04862
   R19        2.62643   0.00001  -0.00000   0.00001   0.00001   2.62644
   R20        2.04864  -0.00000  -0.00000  -0.00000  -0.00000   2.04864
   R21        2.05243   0.00000  -0.00000   0.00001   0.00000   2.05243
   R22        2.62760  -0.00003  -0.00001  -0.00004  -0.00005   2.62755
   R23        2.04808   0.00001   0.00004  -0.00002   0.00001   2.04809
   R24        2.62596   0.00004   0.00003   0.00003   0.00005   2.62602
   R25        2.04795  -0.00000   0.00000  -0.00001  -0.00001   2.04794
   R26        2.62949  -0.00002   0.00002  -0.00007  -0.00004   2.62945
   R27        2.04805  -0.00000  -0.00000   0.00000  -0.00000   2.04805
   R28        2.62869   0.00002  -0.00000   0.00004   0.00004   2.62873
   R29        2.04665  -0.00000  -0.00000   0.00000  -0.00000   2.04665
   R30        4.01881  -0.00001  -0.00003   0.00005   0.00002   4.01883
    A1        2.16644   0.00016  -0.00027   0.00058   0.00031   2.16675
    A2        1.97955   0.00001   0.00015  -0.00064  -0.00050   1.97906
    A3        2.13515   0.00015   0.00009   0.00005   0.00014   2.13530
    A4        2.10673   0.00037   0.00026   0.00041   0.00069   2.10743
    A5        2.04214  -0.00054   0.00013  -0.00017  -0.00003   2.04211
    A6        2.04461   0.00106   0.00053  -0.00016   0.00038   2.04499
    A7        1.89636   0.00005   0.00012  -0.00013  -0.00001   1.89635
    A8        1.95979   0.00003   0.00002   0.00027   0.00029   1.96008
    A9        1.86002  -0.00001   0.00001  -0.00003  -0.00002   1.86000
   A10        1.97149  -0.00007  -0.00008  -0.00017  -0.00025   1.97124
   A11        1.89329  -0.00001  -0.00012   0.00003  -0.00009   1.89320
   A12        1.87846   0.00002   0.00004   0.00003   0.00007   1.87854
   A13        2.12788  -0.00004   0.00006  -0.00021  -0.00015   2.12773
   A14        2.07197   0.00002  -0.00004   0.00014   0.00009   2.07207
   A15        2.08287   0.00001  -0.00002   0.00007   0.00005   2.08292
   A16        2.10594  -0.00002  -0.00003  -0.00018  -0.00021   2.10573
   A17        2.12586  -0.00002  -0.00005   0.00016   0.00011   2.12597
   A18        2.05109   0.00004   0.00007   0.00001   0.00009   2.05117
   A19        2.09824  -0.00001  -0.00000  -0.00002  -0.00002   2.09822
   A20        2.09505   0.00000   0.00002  -0.00000   0.00002   2.09507
   A21        2.08985   0.00000  -0.00002   0.00002   0.00000   2.08986
   A22        2.09784  -0.00000   0.00001  -0.00001  -0.00000   2.09784
   A23        2.08910  -0.00000  -0.00001  -0.00000  -0.00001   2.08910
   A24        2.09623   0.00000   0.00000   0.00001   0.00001   2.09624
   A25        2.09057  -0.00000   0.00000  -0.00000  -0.00000   2.09056
   A26        2.09671  -0.00000   0.00000  -0.00002  -0.00001   2.09670
   A27        2.09590   0.00000  -0.00000   0.00002   0.00002   2.09592
   A28        2.09356  -0.00000  -0.00000   0.00000   0.00000   2.09356
   A29        2.09725   0.00000  -0.00000   0.00002   0.00002   2.09727
   A30        2.09235  -0.00000   0.00000  -0.00002  -0.00002   2.09234
   A31        2.10328  -0.00001   0.00001  -0.00004  -0.00003   2.10326
   A32        2.08471   0.00001  -0.00001   0.00003   0.00002   2.08473
   A33        2.09514   0.00000  -0.00000   0.00001   0.00000   2.09515
   A34        2.12094  -0.00002  -0.00003  -0.00001  -0.00004   2.12089
   A35        2.06875   0.00001   0.00003  -0.00002   0.00001   2.06876
   A36        2.09350   0.00002   0.00000   0.00003   0.00003   2.09353
   A37        2.09273  -0.00001  -0.00002  -0.00000  -0.00003   2.09270
   A38        2.09056   0.00001   0.00000   0.00004   0.00004   2.09060
   A39        2.09989   0.00000   0.00002  -0.00003  -0.00001   2.09988
   A40        2.08984   0.00001   0.00002   0.00002   0.00004   2.08988
   A41        2.10650  -0.00001  -0.00002  -0.00001  -0.00002   2.10648
   A42        2.08684  -0.00000  -0.00000  -0.00001  -0.00001   2.08682
   A43        2.08801  -0.00001  -0.00003   0.00002  -0.00001   2.08800
   A44        2.09621   0.00001   0.00002   0.00001   0.00003   2.09624
   A45        2.09896   0.00000   0.00001  -0.00003  -0.00002   2.09894
   A46        2.12375  -0.00000  -0.00001  -0.00003  -0.00005   2.12370
   A47        2.11810  -0.00007  -0.00012   0.00007  -0.00004   2.11806
   A48        2.04132   0.00007   0.00013  -0.00004   0.00009   2.04141
    D1        0.37889  -0.00659   0.00000   0.00000  -0.00000   0.37888
    D2        3.06566  -0.00421   0.00245   0.00013   0.00259   3.06824
    D3       -2.83011  -0.00122  -0.00052  -0.00017  -0.00070  -2.83081
    D4       -0.14334   0.00117   0.00193  -0.00004   0.00189  -0.14145
    D5        2.55477   0.00101  -0.00013  -0.00006  -0.00020   2.55457
    D6       -1.53485   0.00097  -0.00013  -0.00019  -0.00032  -1.53518
    D7        0.51782   0.00100  -0.00006  -0.00003  -0.00009   0.51773
    D8       -0.13138  -0.00098  -0.00249  -0.00020  -0.00269  -0.13407
    D9        2.06218  -0.00102  -0.00249  -0.00033  -0.00281   2.05937
   D10       -2.16833  -0.00098  -0.00242  -0.00016  -0.00258  -2.17091
   D11        1.69004  -0.00000   0.00040  -0.00106  -0.00067   1.68937
   D12       -1.41846  -0.00000   0.00027  -0.00076  -0.00049  -1.41895
   D13       -0.49669  -0.00002   0.00033  -0.00119  -0.00086  -0.49755
   D14        2.67799  -0.00002   0.00021  -0.00089  -0.00068   2.67731
   D15       -2.57764   0.00001   0.00040  -0.00114  -0.00074  -2.57838
   D16        0.59704   0.00001   0.00028  -0.00084  -0.00056   0.59648
   D17       -0.31514   0.00001   0.00242   0.00005   0.00247  -0.31267
   D18        2.85367   0.00004   0.00274   0.00037   0.00311   2.85678
   D19        1.83686   0.00004   0.00253  -0.00004   0.00249   1.83935
   D20       -1.27751   0.00007   0.00286   0.00027   0.00313  -1.27438
   D21       -2.35682  -0.00000   0.00237  -0.00009   0.00228  -2.35454
   D22        0.81199   0.00002   0.00269   0.00023   0.00292   0.81491
   D23       -3.11061   0.00001   0.00005   0.00032   0.00038  -3.11023
   D24        0.04112   0.00000  -0.00005   0.00020   0.00015   0.04127
   D25       -0.00230   0.00001   0.00018   0.00002   0.00020  -0.00211
   D26       -3.13376   0.00000   0.00007  -0.00010  -0.00003  -3.13379
   D27        3.11384  -0.00001  -0.00003  -0.00030  -0.00033   3.11351
   D28       -0.03862  -0.00000   0.00008  -0.00023  -0.00014  -0.03877
   D29        0.00447  -0.00001  -0.00015   0.00000  -0.00015   0.00431
   D30        3.13519  -0.00000  -0.00004   0.00007   0.00003   3.13522
   D31       -3.11290   0.00001   0.00010   0.00022   0.00032  -3.11257
   D32        0.03084   0.00002   0.00030   0.00021   0.00051   0.03135
   D33        0.00262  -0.00001  -0.00021  -0.00008  -0.00029   0.00232
   D34       -3.13684  -0.00000  -0.00001  -0.00009  -0.00010  -3.13694
   D35        3.11755  -0.00002  -0.00018  -0.00036  -0.00054   3.11701
   D36       -0.03115   0.00002   0.00062  -0.00062  -0.00001  -0.03116
   D37        0.00235   0.00000   0.00013  -0.00005   0.00009   0.00244
   D38        3.13684   0.00004   0.00093  -0.00031   0.00062   3.13746
   D39       -0.00191  -0.00001  -0.00007  -0.00003  -0.00010  -0.00202
   D40       -3.13862  -0.00001  -0.00008  -0.00008  -0.00016  -3.13878
   D41        3.12958   0.00000   0.00003   0.00009   0.00012   3.12970
   D42       -0.00713   0.00000   0.00003   0.00004   0.00007  -0.00706
   D43        0.00399  -0.00000  -0.00005   0.00002  -0.00003   0.00396
   D44       -3.13486   0.00000  -0.00000   0.00003   0.00003  -3.13483
   D45        3.14068  -0.00000  -0.00005   0.00007   0.00002   3.14070
   D46        0.00183   0.00000   0.00000   0.00008   0.00008   0.00191
   D47       -0.00184   0.00000   0.00008   0.00000   0.00008  -0.00176
   D48       -3.13655   0.00000   0.00004  -0.00004   0.00000  -3.13655
   D49        3.13701   0.00000   0.00002  -0.00001   0.00001   3.13702
   D50        0.00230  -0.00000  -0.00001  -0.00005  -0.00007   0.00223
   D51       -0.00241   0.00000   0.00003  -0.00001   0.00002  -0.00239
   D52       -3.13306  -0.00001  -0.00009  -0.00008  -0.00017  -3.13324
   D53        3.13233   0.00001   0.00007   0.00003   0.00009   3.13242
   D54        0.00167  -0.00000  -0.00005  -0.00004  -0.00010   0.00158
   D55       -0.00369   0.00001   0.00011   0.00016   0.00027  -0.00342
   D56        3.14004   0.00001   0.00011  -0.00005   0.00006   3.14010
   D57        3.13573   0.00000  -0.00009   0.00017   0.00008   3.13581
   D58       -0.00372  -0.00000  -0.00010  -0.00004  -0.00013  -0.00385
   D59       -0.00023   0.00000   0.00007  -0.00011  -0.00004  -0.00027
   D60       -3.13732  -0.00001  -0.00006  -0.00023  -0.00029  -3.13761
   D61        3.13921   0.00001   0.00007   0.00010   0.00018   3.13939
   D62        0.00212  -0.00000  -0.00005  -0.00002  -0.00008   0.00205
   D63        0.00506  -0.00001  -0.00014  -0.00002  -0.00017   0.00490
   D64       -3.13698  -0.00002  -0.00028   0.00005  -0.00023  -3.13721
   D65       -3.14098   0.00000  -0.00002   0.00010   0.00008  -3.14090
   D66        0.00016  -0.00000  -0.00015   0.00017   0.00002   0.00018
   D67       -0.00620   0.00001   0.00004   0.00010   0.00014  -0.00607
   D68       -3.14099  -0.00003  -0.00072   0.00035  -0.00037  -3.14136
   D69        3.13584   0.00001   0.00018   0.00003   0.00020   3.13604
   D70        0.00105  -0.00002  -0.00059   0.00028  -0.00031   0.00075
         Item               Value     Threshold  Converged?
 Maximum Force            0.000280     0.002500     YES
 RMS     Force            0.000040     0.001667     YES
 Maximum Displacement     0.011651     0.010000     NO 
 RMS     Displacement     0.002259     0.006667     YES
 Predicted change in Energy=-6.064365D-07
 GradGradGradGradGradGradGradGradGradGradGradGradGradGradGradGradGradGrad

                          Input orientation:                          
 ---------------------------------------------------------------------
 Center     Atomic      Atomic             Coordinates (Angstroms)
 Number     Number       Type             X           Y           Z
 ---------------------------------------------------------------------
      1          6           0        1.758274   -0.034527    1.773356
      2          7           0        0.438573   -0.224534    1.544451
      3          8           0        2.422240    0.845016    1.255079
      4          6           0       -0.192478    0.293733    0.329529
      5          6           0       -1.292749   -0.667223   -0.095169
      6          6           0       -0.686336    1.723098    0.499871
      7          6           0       -2.627116   -0.455463    0.244751
      8          6           0       -3.601656   -1.378215   -0.131031
      9          6           0       -3.248281   -2.515367   -0.850040
     10          6           0       -1.914042   -2.732516   -1.190314
     11          6           0       -0.943015   -1.812674   -0.812572
     12          6           0       -0.863976    2.267545    1.772590
     13          6           0       -1.346549    3.559480    1.949647
     14          6           0       -1.659659    4.339757    0.843214
     15          6           0       -1.487737    3.822628   -0.437074
     16          6           0       -1.009176    2.526267   -0.596727
     17          1           0        2.171702   -0.713557    2.532299
     18          1           0        0.007931   -1.027658    1.981620
     19          1           0        0.580427    0.300162   -0.445255
     20          1           0       -2.912560    0.434511    0.795844
     21          1           0       -4.637848   -1.203670    0.135687
     22          1           0       -4.008060   -3.229267   -1.147225
     23          1           0       -1.632332   -3.614270   -1.754590
     24          1           0        0.095885   -1.976471   -1.083629
     25          1           0       -0.614452    1.660230    2.634874
     26          1           0       -1.474935    3.953635    2.950956
     27          1           0       -2.033192    5.349658    0.966337
     28          1           0       -1.726050    4.427024   -1.303615
     29         53           0       -0.778534    1.822166   -2.590162
 ---------------------------------------------------------------------
                    Distance matrix (angstroms):
                    1          2          3          4          5
     1  C    0.000000
     2  N    1.352816   0.000000
     3  O    1.217808   2.272137   0.000000
     4  C    2.449046   1.463852   2.827950   0.000000
     5  C    3.633240   2.425243   4.232159   1.521315   0.000000
     6  C    3.269118   2.479887   3.317320   1.521840   2.536817
     7  C    4.663203   3.337813   5.311120   2.548714   1.393170
     8  C    5.844745   4.523458   6.568971   3.824922   2.416164
     9  C    6.172712   4.957257   6.919430   4.315132   2.794562
    10  C    5.435844   4.393599   6.130418   3.798933   2.418840
    11  C    4.140749   3.160148   4.760614   2.510907   1.396081
    12  C    3.489374   2.821194   3.618096   2.535600   3.505028
    13  C    4.752672   4.203523   4.696223   3.823842   4.695655
    14  C    5.628658   5.072185   5.389318   4.334375   5.107351
    15  C    5.504565   4.900677   5.197834   3.836467   4.507070
    16  C    4.453509   3.774590   4.246223   2.551305   3.245050
    17  H    1.099090   2.053953   2.030569   3.384697   4.348350
    18  H    2.023212   1.010731   3.140646   2.125004   2.476840
    19  H    2.534083   2.062610   2.565205   1.094401   2.137097
    20  H    4.795020   3.496405   5.370242   2.763353   2.152094
    21  H    6.705165   5.358486   7.436060   4.694796   3.395697
    22  H    7.210185   6.003840   7.982456   5.399167   3.878635
    23  H    6.062770   5.163588   6.736683   4.657169   3.399130
    24  H    3.833673   3.177031   4.340768   2.689608   2.149300
    25  H    3.040435   2.418722   3.433643   2.712930   3.651062
    26  H    5.267430   4.805919   5.265689   4.680968   5.537544
    27  H    6.634451   6.124986   6.342400   5.418130   6.154502
    28  H    6.443113   5.868055   6.048637   4.701393   5.253517
    29  I    5.378010   4.771305   5.097612   3.347262   3.561806
                    6          7          8          9         10
     6  C    0.000000
     7  C    2.928795   0.000000
     8  C    4.302938   1.393705   0.000000
     9  C    5.133265   2.414046   1.391029   0.000000
    10  C    4.921025   2.784395   2.409202   1.393964   0.000000
    11  C    3.780222   2.407519   2.778781   2.410276   1.389853
    12  C    1.395633   3.585767   4.940671   5.953095   5.906102
    13  C    2.431055   4.546019   5.813395   6.954034   7.054829
    14  C    2.812854   4.928313   6.116839   7.237648   7.363219
    15  C    2.434776   4.479413   5.622374   6.590921   6.612036
    16  C    1.397080   3.495216   4.709863   5.522303   5.368978
    17  H    4.270414   5.322418   6.392712   6.637993   5.884500
    18  H    3.200664   3.207428   4.197060   4.564483   4.081874
    19  H    2.126664   3.366810   4.517246   4.769703   3.996827
    20  H    2.589234   1.085005   2.149401   3.394616   3.869357
    21  H    4.930826   2.148197   1.084111   2.150140   3.393341
    22  H    6.186493   3.396851   2.150397   1.084083   2.152563
    23  H    5.870691   3.868465   3.393247   2.153391   1.084093
    24  H    4.099531   3.390102   3.864863   3.395353   2.150068
    25  H    2.137138   3.773547   5.079938   6.042954   5.968016
    26  H    3.406611   5.300114   6.515383   7.709754   7.877026
    27  H    3.896607   5.879869   6.994896   8.162982   8.365816
    28  H    3.412445   5.200773   6.212379   7.121777   7.162904
    29  I    3.092995   4.079409   4.925422   5.286007   4.898375
                   11         12         13         14         15
    11  C    0.000000
    12  C    4.830890   0.000000
    13  C    6.054150   1.390440   0.000000
    14  C    6.411523   2.406432   1.389627   0.000000
    15  C    5.674007   2.773081   2.405331   1.391444   0.000000
    16  C    4.344811   2.387820   2.768641   2.405266   1.391065
    17  H    4.700817   4.321975   5.565647   6.562646   6.541074
    18  H    3.054188   3.415007   4.783040   5.734629   5.622489
    19  H    2.630566   3.297837   4.480173   4.795464   4.084745
    20  H    3.393516   2.917318   3.680908   4.101580   3.876796
    21  H    3.862883   5.382461   6.067181   6.332439   5.959440
    22  H    3.393115   6.973200   7.922205   8.171105   7.522338
    23  H    2.146696   6.901240   8.078721   8.367550   7.554086
    24  H    1.086101   5.204900   6.475193   6.832964   6.046110
    25  H    4.904478   1.083802   2.147708   3.388564   3.856871
    26  H    6.906331   2.145861   1.083726   2.150765   3.390586
    27  H    7.460027   3.393602   2.154789   1.083783   2.144505
    28  H    6.307782   3.856107   3.388270   2.149628   1.083043
    29  I    4.049561   4.386258   4.893952   4.347725   3.023343
                   16         17         18         19         20
    16  C    0.000000
    17  H    5.514096   0.000000
    18  H    4.506969   2.254731   0.000000
    19  H    2.739585   3.524997   2.824992   0.000000
    20  H    3.152392   5.493911   3.474661   3.709358   0.000000
    21  H    5.255104   7.235601   5.002171   5.461629   2.469020
    22  H    6.513258   7.619524   5.546615   5.831282   4.289395
    23  H    6.279743   6.423568   4.831180   4.683315   4.953416
    24  H    4.661854   4.356478   3.209943   2.413578   4.289055
    25  H    3.368838   3.661699   2.835285   3.572774   3.188373
    26  H    3.852320   5.937669   5.286944   5.395056   4.369841
    27  H    3.385751   7.542941   6.772528   5.858413   4.996102
    28  H    2.150925   7.505484   6.599471   4.804957   4.664301
    29  I    2.126672   6.432215   5.444375   2.960388   4.236118
                   21         22         23         24         25
    21  H    0.000000
    22  H    2.479020   0.000000
    23  H    4.291534   2.482177   0.000000
    24  H    4.948957   4.291376   2.473724   0.000000
    25  H    5.534941   7.051811   6.937134   5.249517   0.000000
    26  H    6.672896   8.649040   8.912919   7.342445   2.469826
    27  H    7.100726   9.053464   9.376361   7.899841   4.290538
    28  H    6.500375   7.990671   8.054476   6.661275   4.939888
    29  I    5.610725   6.166756   5.566147   4.178982   5.230119
                   26         27         28         29
    26  H    0.000000
    27  H    2.489829   0.000000
    28  H    4.288186   2.469468   0.000000
    29  I    5.977635   5.163917   3.055859   0.000000
 Symmetry turned off by external request.
 Stoichiometry    C14H12INO
 Framework group  C1[X(C14H12INO)]
 Deg. of freedom    81
 Full point group                 C1      NOp   1
 Rotational constants (GHZ):           0.3460215           0.3095803           0.2332838
 Basis read from rwf:  (5D, 7F)
 Pseudo-potential data read from rwf file.
   396 basis functions,   648 primitive gaussians,   412 cartesian basis functions
    59 alpha electrons       59 beta electrons
       nuclear repulsion energy      1093.8682459469 Hartrees.
 NAtoms=   29 NActive=   29 NUniq=   29 SFac= 1.00D+00 NAtFMM=   60 NAOKFM=F Big=F
 Integral buffers will be    131072 words long.
 Raffenetti 2 integral format.
 Two-electron integral symmetry is turned off.
 ------------------------------------------------------------------------------
 Polarizable Continuum Model (PCM)
 =================================
 Model                : PCM.
 Atomic radii         : UFF (Universal Force Field).
 Polarization charges : Total charges.
 Charge compensation  : None.
 Solution method      : On-the-fly selection.
 Cavity type          : Scaled VdW (van der Waals Surface) (Alpha=1.100).
 Cavity algorithm     : GePol (No added spheres)
                        Default sphere list used, NSphG=   29.
                        Lebedev-Laikov grids with approx.  5.0 points / Ang**2.
                        Smoothing algorithm: York/Karplus (Gamma=1.0000).
                        Polarization charges: spherical gaussians, with
                                              point-specific exponents (IZeta= 3).
                        Self-potential: point-specific (ISelfS= 7).
                        Self-field    : sphere-specific E.n sum rule (ISelfD= 2).
 1st derivatives      : Analytical E(r).r(x)/FMM algorithm (CHGder, D1EAlg=3).
                        Cavity 1st derivative terms included.
 Solvent              : DiMethylSulfoxide, Eps=  46.826000 Eps(inf)=   2.007889
 ------------------------------------------------------------------------------
 One-electron integrals computed using PRISM.
   1 Symmetry operations used in ECPInt.
 ECPInt:  NShTT=    9316 NPrTT=   38001 LenC2=    8731 LenP2D=   24034.
 LDataN:  DoStor=T MaxTD1= 5 Len=  102
 NBasis=   396 RedAO= T EigKep=  1.21D-06  NBF=   396
 NBsUse=   395 1.00D-06 EigRej=  6.22D-07 NBFU=   395
 Initial guess from the checkpoint file:  "/home/aikhl/works/aikhl/Gau-5760.chk"
 B after Tr=    -0.002260   -0.001337   -0.000830
         Rot=    1.000000    0.000087   -0.000371   -0.000107 Ang=   0.05 deg.
 Requested convergence on RMS density matrix=1.00D-08 within 128 cycles.
 Requested convergence on MAX density matrix=1.00D-06.
 Requested convergence on             energy=1.00D-06.
 No special actions if energy rises.
 Inv3:  Mode=1 IEnd=    16879152.
 Iteration    1 A*A^-1 deviation from unit magnitude is 7.33D-15 for    423.
 Iteration    1 A*A^-1 deviation from orthogonality  is 3.07D-15 for    519    512.
 Iteration    1 A^-1*A deviation from unit magnitude is 7.77D-15 for    861.
 Iteration    1 A^-1*A deviation from orthogonality  is 4.97D-15 for   1356    558.
 Error on total polarization charges =  0.01890
 SCF Done:  E(RM062X) =  -681.931258588     A.U. after   11 cycles
            NFock= 11  Conv=0.68D-08     -V/T= 2.0162
   1 Symmetry operations used in ECPInt.
 ECPInt:  NShTT=    9316 NPrTT=   38001 LenC2=    8731 LenP2D=   24034.
 LDataN:  DoStor=T MaxTD1= 6 Len=  172
 D1PCM: PCM CHGder 1st derivatives, ID1Alg=3 FixD1E=F DoIter=F DoCFld=F I1PDM=0.
 Calling FoFJK, ICntrl=      2127 FMM=F ISym2X=0 I1Cent= 0 IOpClX= 0 NMat=1 NMatS=1 NMatT=0.
 -------------------------------------------------------------------
 Center     Atomic                   Forces (Hartrees/Bohr)
 Number     Number              X              Y              Z
 -------------------------------------------------------------------
      1        6          -0.002511104    0.007399802    0.007778839
      2        7           0.002166431   -0.007827182   -0.005613128
      3        8           0.001269573   -0.003485092   -0.004370962
      4        6          -0.000919531    0.003933758    0.002251196
      5        6          -0.000008779   -0.000034640   -0.000047504
      6        6          -0.000011810    0.000014492   -0.000063530
      7        6          -0.000000685    0.000012757    0.000012124
      8        6          -0.000003388    0.000004230    0.000002567
      9        6           0.000003765   -0.000002834   -0.000000838
     10        6          -0.000014123   -0.000003589    0.000001243
     11        6           0.000001642    0.000016380    0.000003538
     12        6          -0.000001405    0.000017018    0.000026575
     13        6           0.000006947   -0.000017174    0.000008535
     14        6           0.000004394    0.000001622   -0.000022700
     15        6          -0.000001427    0.000016448    0.000015470
     16        6           0.000013157   -0.000027040    0.000014053
     17        1          -0.000009508   -0.000009792    0.000003975
     18        1           0.000013674   -0.000004795    0.000008739
     19        1           0.000000494   -0.000005396   -0.000009513
     20        1          -0.000001259    0.000003428   -0.000003040
     21        1          -0.000002016    0.000003196   -0.000001015
     22        1          -0.000003935    0.000003466    0.000000189
     23        1          -0.000002714    0.000000088    0.000001909
     24        1          -0.000003852   -0.000002198    0.000000215
     25        1           0.000000082    0.000000745   -0.000003132
     26        1           0.000003087    0.000005079   -0.000003100
     27        1           0.000003622    0.000000871   -0.000001876
     28        1           0.000004141   -0.000002561   -0.000003764
     29       53           0.000004527   -0.000011087    0.000014932
 -------------------------------------------------------------------
 Cartesian Forces:  Max     0.007827182 RMS     0.001772403

 GradGradGradGradGradGradGradGradGradGradGradGradGradGradGradGradGradGrad
 Berny optimization.
 Using GEDIIS/GDIIS optimizer.
 FormGI is forming the generalized inverse of G from B-inverse, IUseBI=4.
 Internal  Forces:  Max     0.006635020 RMS     0.000699747
 Search for a local minimum.
 Step number   9 out of a maximum of   80 on scan point     2 out of    18
 All quantities printed in internal units (Hartrees-Bohrs-Radians)
 Mixed Optimization -- En-DIIS/RFO-DIIS
 Swapping is turned off.
 Update second derivatives using D2CorX and points    1    2    3    4    5
                                                      6    7    8    9
 DE= -8.01D-07 DEPred=-6.06D-07 R= 1.32D+00
 Trust test= 1.32D+00 RLast= 9.23D-03 DXMaxT set to 5.05D-01
 ITU=  0  1  1  1  1  1  1  0  0
     Eigenvalues ---    0.00190   0.00469   0.00682   0.01026   0.01481
     Eigenvalues ---    0.01529   0.02146   0.02158   0.02174   0.02179
     Eigenvalues ---    0.02182   0.02183   0.02187   0.02191   0.02196
     Eigenvalues ---    0.02198   0.02205   0.02205   0.02215   0.02216
     Eigenvalues ---    0.02223   0.02873   0.05254   0.05305   0.06173
     Eigenvalues ---    0.06823   0.13193   0.14897   0.15987   0.15996
     Eigenvalues ---    0.15999   0.15999   0.16000   0.16000   0.16000
     Eigenvalues ---    0.16002   0.16006   0.17453   0.19012   0.20013
     Eigenvalues ---    0.21634   0.22001   0.22001   0.22012   0.22581
     Eigenvalues ---    0.23459   0.23970   0.24630   0.24820   0.25345
     Eigenvalues ---    0.30021   0.30655   0.32133   0.33933   0.34544
     Eigenvalues ---    0.35277   0.35399   0.35501   0.35502   0.35505
     Eigenvalues ---    0.35544   0.35553   0.35629   0.35645   0.37087
     Eigenvalues ---    0.42410   0.42496   0.42691   0.43671   0.45967
     Eigenvalues ---    0.46335   0.46653   0.46713   0.46854   0.46911
     Eigenvalues ---    0.47177   0.47199   0.47463   0.55015   0.95450
     Eigenvalues --- 1000.000001000.000001000.000001000.000001000.00000
     Eigenvalues --- 1000.000001000.000001000.000001000.000001000.00000
     Eigenvalues --- 1000.000001000.000001000.000001000.000001000.00000
     Eigenvalues --- 1000.000001000.000001000.000001000.000001000.00000
     Eigenvalues --- 1000.000001000.000001000.000001000.000001000.00000
     Eigenvalues --- 1000.000001000.000001000.000001000.000001000.00000
     Eigenvalues --- 1000.000001000.000001000.000001000.000001000.00000
     Eigenvalues --- 1000.000001000.000001000.000001000.000001000.00000
     Eigenvalues --- 1000.000001000.000001000.000001000.000001000.00000
     Eigenvalues --- 1000.000001000.000001000.000001000.000001000.00000
     Eigenvalues --- 1000.000001000.000001000.000001000.000001000.00000
     Eigenvalues --- 1000.000001000.000001000.000001000.000001000.00000
     Eigenvalues --- 1000.000001000.000001000.000001000.000001000.00000
     Eigenvalues --- 1000.000001000.000001000.00000
 En-DIIS/RFO-DIIS/Sim-DIIS IScMMF=       -3 using points:     9    8    7    6    5    4    3
 RFO step:  Lambda=-2.07153407D-07.
 DidBck=F Rises=F RFO-DIIS coefs:    1.68631   -0.58260   -0.26250    0.28717   -0.11682
                  RFO-DIIS coefs:   -0.00406   -0.00749
 Iteration  1 RMS(Cart)=  0.00104766 RMS(Int)=  0.00000222
 Iteration  2 RMS(Cart)=  0.00000050 RMS(Int)=  0.00000221
 Iteration  1 RMS(Cart)=  0.00000040 RMS(Int)=  0.00000028
 Variable       Old X    -DE/DX   Delta X   Delta X   Delta X     New X
                                 (Linear)    (Quad)   (Total)
    R1        2.55645  -0.00009  -0.00028   0.00005  -0.00024   2.55622
    R2        2.30132   0.00004   0.00017  -0.00010   0.00007   2.30140
    R3        2.07698   0.00000  -0.00007   0.00009   0.00002   2.07700
    R4        2.76628  -0.00004  -0.00032   0.00014  -0.00017   2.76611
    R5        1.91000  -0.00000  -0.00003   0.00003   0.00000   1.91001
    R6        2.87487   0.00003   0.00014  -0.00001   0.00013   2.87500
    R7        2.87586  -0.00000   0.00000  -0.00001  -0.00000   2.87586
    R8        2.06812   0.00001   0.00001   0.00003   0.00004   2.06816
    R9        2.63271   0.00000  -0.00003   0.00004   0.00001   2.63272
   R10        2.63821  -0.00001  -0.00004  -0.00000  -0.00005   2.63816
   R11        2.63736   0.00002   0.00007   0.00000   0.00007   2.63743
   R12        2.64010  -0.00005  -0.00005  -0.00007  -0.00011   2.63998
   R13        2.63372   0.00000  -0.00000   0.00000   0.00000   2.63372
   R14        2.05036   0.00000   0.00002  -0.00002   0.00000   2.05037
   R15        2.62866   0.00000   0.00001   0.00001   0.00001   2.62867
   R16        2.04867   0.00000   0.00000  -0.00000   0.00000   2.04867
   R17        2.63421  -0.00000   0.00001  -0.00002  -0.00001   2.63420
   R18        2.04862  -0.00000   0.00000  -0.00000  -0.00000   2.04862
   R19        2.62644   0.00001   0.00001   0.00001   0.00002   2.62646
   R20        2.04864  -0.00000  -0.00000   0.00000  -0.00000   2.04864
   R21        2.05243  -0.00000   0.00000  -0.00001  -0.00000   2.05243
   R22        2.62755  -0.00001  -0.00003  -0.00000  -0.00003   2.62752
   R23        2.04809  -0.00000  -0.00002   0.00001  -0.00001   2.04808
   R24        2.62602   0.00001   0.00002   0.00002   0.00004   2.62606
   R25        2.04794   0.00000  -0.00001   0.00001  -0.00000   2.04794
   R26        2.62945  -0.00001  -0.00004   0.00001  -0.00003   2.62941
   R27        2.04805   0.00000   0.00000   0.00000   0.00000   2.04805
   R28        2.62873   0.00001   0.00003   0.00000   0.00003   2.62876
   R29        2.04665   0.00000   0.00000   0.00000   0.00000   2.04665
   R30        4.01883  -0.00001   0.00000  -0.00009  -0.00009   4.01874
    A1        2.16675   0.00010   0.00034  -0.00041  -0.00007   2.16667
    A2        1.97906   0.00011  -0.00051   0.00049  -0.00002   1.97904
    A3        2.13530   0.00013   0.00015  -0.00005   0.00010   2.13539
    A4        2.10743   0.00032   0.00034   0.00001   0.00033   2.10776
    A5        2.04211  -0.00049  -0.00013  -0.00011  -0.00026   2.04185
    A6        2.04499   0.00105   0.00001   0.00002   0.00001   2.04500
    A7        1.89635   0.00001  -0.00004   0.00011   0.00007   1.89642
    A8        1.96008   0.00001   0.00024  -0.00013   0.00011   1.96019
    A9        1.86000  -0.00000  -0.00007   0.00019   0.00012   1.86012
   A10        1.97124  -0.00002  -0.00013  -0.00002  -0.00015   1.97109
   A11        1.89320  -0.00000  -0.00001  -0.00011  -0.00012   1.89308
   A12        1.87854   0.00000   0.00000  -0.00003  -0.00002   1.87852
   A13        2.12773  -0.00003  -0.00014  -0.00002  -0.00016   2.12757
   A14        2.07207   0.00002   0.00009   0.00002   0.00011   2.07218
   A15        2.08292   0.00001   0.00005   0.00000   0.00005   2.08297
   A16        2.10573   0.00002  -0.00008   0.00008   0.00000   2.10573
   A17        2.12597  -0.00002   0.00005  -0.00009  -0.00004   2.12593
   A18        2.05117   0.00001   0.00002   0.00002   0.00004   2.05121
   A19        2.09822  -0.00000  -0.00002  -0.00001  -0.00002   2.09820
   A20        2.09507   0.00000   0.00000   0.00001   0.00002   2.09508
   A21        2.08986   0.00000   0.00001  -0.00000   0.00001   2.08987
   A22        2.09784  -0.00000  -0.00000  -0.00000  -0.00001   2.09783
   A23        2.08910   0.00000  -0.00000   0.00001   0.00001   2.08911
   A24        2.09624   0.00000   0.00001  -0.00001  -0.00000   2.09624
   A25        2.09056   0.00000  -0.00000   0.00001   0.00001   2.09057
   A26        2.09670  -0.00000  -0.00001  -0.00000  -0.00001   2.09669
   A27        2.09592   0.00000   0.00001  -0.00001   0.00000   2.09592
   A28        2.09356   0.00000   0.00000   0.00001   0.00001   2.09357
   A29        2.09727   0.00000   0.00001  -0.00001   0.00001   2.09727
   A30        2.09234  -0.00000  -0.00001   0.00000  -0.00001   2.09232
   A31        2.10326  -0.00000  -0.00002  -0.00001  -0.00003   2.10323
   A32        2.08473   0.00000   0.00002   0.00001   0.00003   2.08476
   A33        2.09515   0.00000   0.00000  -0.00000   0.00000   2.09515
   A34        2.12089  -0.00001  -0.00002  -0.00001  -0.00003   2.12086
   A35        2.06876   0.00000  -0.00001   0.00001   0.00000   2.06876
   A36        2.09353   0.00001   0.00003   0.00000   0.00003   2.09356
   A37        2.09270  -0.00000  -0.00001  -0.00000  -0.00001   2.09269
   A38        2.09060   0.00000   0.00003   0.00001   0.00004   2.09063
   A39        2.09988  -0.00000  -0.00002  -0.00000  -0.00003   2.09986
   A40        2.08988   0.00000   0.00002  -0.00000   0.00001   2.08989
   A41        2.10648  -0.00000  -0.00001  -0.00001  -0.00002   2.10646
   A42        2.08682   0.00000  -0.00001   0.00001   0.00000   2.08682
   A43        2.08800  -0.00000   0.00001  -0.00001  -0.00001   2.08800
   A44        2.09624   0.00000   0.00001   0.00002   0.00003   2.09627
   A45        2.09894  -0.00000  -0.00002  -0.00000  -0.00002   2.09892
   A46        2.12370   0.00001  -0.00002   0.00001  -0.00000   2.12370
   A47        2.11806  -0.00003  -0.00001  -0.00008  -0.00009   2.11797
   A48        2.04141   0.00003   0.00003   0.00006   0.00009   2.04150
    D1        0.37888  -0.00664  -0.00000   0.00000  -0.00000   0.37888
    D2        3.06824  -0.00427   0.00038  -0.00020   0.00019   3.06843
    D3       -2.83081  -0.00118  -0.00041   0.00048   0.00007  -2.83074
    D4       -0.14145   0.00118  -0.00003   0.00029   0.00026  -0.14119
    D5        2.55457   0.00099  -0.00032  -0.00024  -0.00056   2.55401
    D6       -1.53518   0.00098  -0.00034  -0.00028  -0.00062  -1.53579
    D7        0.51773   0.00099  -0.00025  -0.00027  -0.00051   0.51722
    D8       -0.13407  -0.00099  -0.00067  -0.00002  -0.00068  -0.13476
    D9        2.05937  -0.00100  -0.00069  -0.00005  -0.00075   2.05862
   D10       -2.17091  -0.00099  -0.00060  -0.00004  -0.00064  -2.17155
   D11        1.68937  -0.00000  -0.00062  -0.00069  -0.00130   1.68807
   D12       -1.41895  -0.00000  -0.00044  -0.00070  -0.00114  -1.42009
   D13       -0.49755  -0.00001  -0.00080  -0.00059  -0.00139  -0.49894
   D14        2.67731  -0.00001  -0.00063  -0.00060  -0.00123   2.67608
   D15       -2.57838   0.00000  -0.00072  -0.00047  -0.00119  -2.57957
   D16        0.59648   0.00000  -0.00055  -0.00048  -0.00103   0.59545
   D17       -0.31267   0.00000   0.00061   0.00013   0.00074  -0.31193
   D18        2.85678   0.00000   0.00092  -0.00019   0.00073   2.85751
   D19        1.83935   0.00001   0.00064   0.00016   0.00080   1.84015
   D20       -1.27438   0.00001   0.00095  -0.00016   0.00080  -1.27359
   D21       -2.35454  -0.00000   0.00056  -0.00001   0.00055  -2.35399
   D22        0.81491  -0.00000   0.00086  -0.00032   0.00054   0.81545
   D23       -3.11023   0.00000   0.00024  -0.00005   0.00019  -3.11004
   D24        0.04127   0.00000   0.00012   0.00009   0.00021   0.04148
   D25       -0.00211   0.00000   0.00007  -0.00004   0.00003  -0.00208
   D26       -3.13379   0.00000  -0.00005   0.00010   0.00005  -3.13374
   D27        3.11351  -0.00000  -0.00022   0.00005  -0.00017   3.11334
   D28       -0.03877  -0.00000  -0.00013  -0.00007  -0.00020  -0.03896
   D29        0.00431  -0.00000  -0.00005   0.00004  -0.00000   0.00431
   D30        3.13522  -0.00000   0.00004  -0.00007  -0.00003   3.13519
   D31       -3.11257   0.00000   0.00018  -0.00007   0.00011  -3.11246
   D32        0.03135   0.00000   0.00021  -0.00016   0.00005   0.03140
   D33        0.00232   0.00000  -0.00012   0.00023   0.00012   0.00244
   D34       -3.13694  -0.00000  -0.00008   0.00014   0.00006  -3.13688
   D35        3.11701  -0.00000  -0.00030   0.00016  -0.00014   3.11687
   D36       -0.03116   0.00000  -0.00032   0.00016  -0.00016  -0.03132
   D37        0.00244  -0.00000   0.00000  -0.00015  -0.00015   0.00229
   D38        3.13746   0.00000  -0.00002  -0.00014  -0.00017   3.13729
   D39       -0.00202  -0.00000  -0.00005   0.00002  -0.00002  -0.00204
   D40       -3.13878  -0.00000  -0.00008   0.00006  -0.00001  -3.13879
   D41        3.12970  -0.00000   0.00007  -0.00011  -0.00004   3.12965
   D42       -0.00706  -0.00000   0.00004  -0.00007  -0.00003  -0.00710
   D43        0.00396  -0.00000   0.00000  -0.00001  -0.00001   0.00395
   D44       -3.13483   0.00000   0.00003  -0.00000   0.00003  -3.13480
   D45        3.14070  -0.00000   0.00004  -0.00005  -0.00002   3.14068
   D46        0.00191   0.00000   0.00006  -0.00004   0.00002   0.00193
   D47       -0.00176   0.00000   0.00002   0.00002   0.00003  -0.00173
   D48       -3.13655   0.00000  -0.00002   0.00004   0.00002  -3.13653
   D49        3.13702  -0.00000  -0.00001   0.00001  -0.00000   3.13702
   D50        0.00223  -0.00000  -0.00004   0.00003  -0.00001   0.00222
   D51       -0.00239   0.00000   0.00001  -0.00003  -0.00003  -0.00242
   D52       -3.13324  -0.00000  -0.00008   0.00008   0.00000  -3.13323
   D53        3.13242   0.00000   0.00004  -0.00006  -0.00002   3.13240
   D54        0.00158  -0.00000  -0.00005   0.00006   0.00001   0.00159
   D55       -0.00342   0.00000   0.00014  -0.00015  -0.00001  -0.00342
   D56        3.14010   0.00000  -0.00002   0.00002   0.00000   3.14010
   D57        3.13581   0.00000   0.00011  -0.00006   0.00005   3.13586
   D58       -0.00385   0.00000  -0.00005   0.00011   0.00006  -0.00379
   D59       -0.00027  -0.00000  -0.00006  -0.00002  -0.00008  -0.00035
   D60       -3.13761  -0.00000  -0.00019   0.00012  -0.00007  -3.13768
   D61        3.13939  -0.00000   0.00011  -0.00019  -0.00009   3.13930
   D62        0.00205  -0.00000  -0.00002  -0.00005  -0.00007   0.00197
   D63        0.00490  -0.00000  -0.00005   0.00010   0.00005   0.00495
   D64       -3.13721  -0.00000  -0.00003   0.00004   0.00001  -3.13720
   D65       -3.14090   0.00000   0.00008  -0.00004   0.00004  -3.14086
   D66        0.00018  -0.00000   0.00010  -0.00010   0.00000   0.00018
   D67       -0.00607   0.00000   0.00008  -0.00001   0.00007  -0.00600
   D68       -3.14136  -0.00000   0.00010  -0.00002   0.00009  -3.14128
   D69        3.13604   0.00000   0.00005   0.00005   0.00010   3.13615
   D70        0.00075  -0.00000   0.00008   0.00004   0.00012   0.00087
         Item               Value     Threshold  Converged?
 Maximum Force            0.000090     0.002500     YES
 RMS     Force            0.000013     0.001667     YES
 Maximum Displacement     0.003980     0.010000     YES
 RMS     Displacement     0.001048     0.006667     YES
 Predicted change in Energy=-9.424698D-08
 Optimization completed.
    -- Stationary point found.
                           ----------------------------
                           !   Optimized Parameters   !
                           ! (Angstroms and Degrees)  !
 --------------------------                            --------------------------
 ! Name  Definition              Value          Derivative Info.                !
 --------------------------------------------------------------------------------
 ! R1    R(1,2)                  1.3528         -DE/DX =   -0.0001              !
 ! R2    R(1,3)                  1.2178         -DE/DX =    0.0                 !
 ! R3    R(1,17)                 1.0991         -DE/DX =    0.0                 !
 ! R4    R(2,4)                  1.4639         -DE/DX =    0.0                 !
 ! R5    R(2,18)                 1.0107         -DE/DX =    0.0                 !
 ! R6    R(4,5)                  1.5213         -DE/DX =    0.0                 !
 ! R7    R(4,6)                  1.5218         -DE/DX =    0.0                 !
 ! R8    R(4,19)                 1.0944         -DE/DX =    0.0                 !
 ! R9    R(5,7)                  1.3932         -DE/DX =    0.0                 !
 ! R10   R(5,11)                 1.3961         -DE/DX =    0.0                 !
 ! R11   R(6,12)                 1.3956         -DE/DX =    0.0                 !
 ! R12   R(6,16)                 1.3971         -DE/DX =    0.0                 !
 ! R13   R(7,8)                  1.3937         -DE/DX =    0.0                 !
 ! R14   R(7,20)                 1.085          -DE/DX =    0.0                 !
 ! R15   R(8,9)                  1.391          -DE/DX =    0.0                 !
 ! R16   R(8,21)                 1.0841         -DE/DX =    0.0                 !
 ! R17   R(9,10)                 1.394          -DE/DX =    0.0                 !
 ! R18   R(9,22)                 1.0841         -DE/DX =    0.0                 !
 ! R19   R(10,11)                1.3899         -DE/DX =    0.0                 !
 ! R20   R(10,23)                1.0841         -DE/DX =    0.0                 !
 ! R21   R(11,24)                1.0861         -DE/DX =    0.0                 !
 ! R22   R(12,13)                1.3904         -DE/DX =    0.0                 !
 ! R23   R(12,25)                1.0838         -DE/DX =    0.0                 !
 ! R24   R(13,14)                1.3896         -DE/DX =    0.0                 !
 ! R25   R(13,26)                1.0837         -DE/DX =    0.0                 !
 ! R26   R(14,15)                1.3914         -DE/DX =    0.0                 !
 ! R27   R(14,27)                1.0838         -DE/DX =    0.0                 !
 ! R28   R(15,16)                1.3911         -DE/DX =    0.0                 !
 ! R29   R(15,28)                1.083          -DE/DX =    0.0                 !
 ! R30   R(16,29)                2.1267         -DE/DX =    0.0                 !
 ! A1    A(2,1,3)              124.1455         -DE/DX =    0.0001              !
 ! A2    A(2,1,17)             113.3916         -DE/DX =    0.0001              !
 ! A3    A(3,1,17)             122.3434         -DE/DX =    0.0001              !
 ! A4    A(1,2,4)              120.7466         -DE/DX =    0.0003              !
 ! A5    A(1,2,18)             117.0043         -DE/DX =   -0.0005              !
 ! A6    A(4,2,18)             117.1695         -DE/DX =    0.0011              !
 ! A7    A(2,4,5)              108.653          -DE/DX =    0.0                 !
 ! A8    A(2,4,6)              112.3044         -DE/DX =    0.0                 !
 ! A9    A(2,4,19)             106.5704         -DE/DX =    0.0                 !
 ! A10   A(5,4,6)              112.9436         -DE/DX =    0.0                 !
 ! A11   A(5,4,19)             108.4726         -DE/DX =    0.0                 !
 ! A12   A(6,4,19)             107.6324         -DE/DX =    0.0                 !
 ! A13   A(4,5,7)              121.9099         -DE/DX =    0.0                 !
 ! A14   A(4,5,11)             118.7206         -DE/DX =    0.0                 !
 ! A15   A(7,5,11)             119.3424         -DE/DX =    0.0                 !
 ! A16   A(4,6,12)             120.6492         -DE/DX =    0.0                 !
 ! A17   A(4,6,16)             121.809          -DE/DX =    0.0                 !
 ! A18   A(12,6,16)            117.5234         -DE/DX =    0.0                 !
 ! A19   A(5,7,8)              120.2191         -DE/DX =    0.0                 !
 ! A20   A(5,7,20)             120.0384         -DE/DX =    0.0                 !
 ! A21   A(8,7,20)             119.74           -DE/DX =    0.0                 !
 ! A22   A(7,8,9)              120.1974         -DE/DX =    0.0                 !
 ! A23   A(7,8,21)             119.6964         -DE/DX =    0.0                 !
 ! A24   A(9,8,21)             120.1056         -DE/DX =    0.0                 !
 ! A25   A(8,9,10)             119.7804         -DE/DX =    0.0                 !
 ! A26   A(8,9,22)             120.1321         -DE/DX =    0.0                 !
 ! A27   A(10,9,22)            120.0873         -DE/DX =    0.0                 !
 ! A28   A(9,10,11)            119.9523         -DE/DX =    0.0                 !
 ! A29   A(9,10,23)            120.1646         -DE/DX =    0.0                 !
 ! A30   A(11,10,23)           119.882          -DE/DX =    0.0                 !
 ! A31   A(5,11,10)            120.5078         -DE/DX =    0.0                 !
 ! A32   A(5,11,24)            119.4463         -DE/DX =    0.0                 !
 ! A33   A(10,11,24)           120.0431         -DE/DX =    0.0                 !
 ! A34   A(6,12,13)            121.5182         -DE/DX =    0.0                 !
 ! A35   A(6,12,25)            118.5312         -DE/DX =    0.0                 !
 ! A36   A(13,12,25)           119.9504         -DE/DX =    0.0                 !
 ! A37   A(12,13,14)           119.9031         -DE/DX =    0.0                 !
 ! A38   A(12,13,26)           119.7825         -DE/DX =    0.0                 !
 ! A39   A(14,13,26)           120.3144         -DE/DX =    0.0                 !
 ! A40   A(13,14,15)           119.7411         -DE/DX =    0.0                 !
 ! A41   A(13,14,27)           120.6924         -DE/DX =    0.0                 !
 ! A42   A(15,14,27)           119.5661         -DE/DX =    0.0                 !
 ! A43   A(14,15,16)           119.6339         -DE/DX =    0.0                 !
 ! A44   A(14,15,28)           120.1056         -DE/DX =    0.0                 !
 ! A45   A(16,15,28)           120.2605         -DE/DX =    0.0                 !
 ! A46   A(6,16,15)            121.6793         -DE/DX =    0.0                 !
 ! A47   A(6,16,29)            121.3556         -DE/DX =    0.0                 !
 ! A48   A(15,16,29)           116.9641         -DE/DX =    0.0                 !
 ! D1    D(3,1,2,4)             21.7085         -DE/DX =   -0.0066              !
 ! D2    D(3,1,2,18)           175.7974         -DE/DX =   -0.0043              !
 ! D3    D(17,1,2,4)          -162.1934         -DE/DX =   -0.0012              !
 ! D4    D(17,1,2,18)           -8.1045         -DE/DX =    0.0012              !
 ! D5    D(1,2,4,5)            146.366          -DE/DX =    0.001               !
 ! D6    D(1,2,4,6)            -87.9591         -DE/DX =    0.001               !
 ! D7    D(1,2,4,19)            29.664          -DE/DX =    0.001               !
 ! D8    D(18,2,4,5)            -7.6818         -DE/DX =   -0.001               !
 ! D9    D(18,2,4,6)           117.9931         -DE/DX =   -0.001               !
 ! D10   D(18,2,4,19)         -124.3838         -DE/DX =   -0.001               !
 ! D11   D(2,4,5,7)             96.794          -DE/DX =    0.0                 !
 ! D12   D(2,4,5,11)           -81.2999         -DE/DX =    0.0                 !
 ! D13   D(6,4,5,7)            -28.5073         -DE/DX =    0.0                 !
 ! D14   D(6,4,5,11)           153.3988         -DE/DX =    0.0                 !
 ! D15   D(19,4,5,7)          -147.7305         -DE/DX =    0.0                 !
 ! D16   D(19,4,5,11)           34.1756         -DE/DX =    0.0                 !
 ! D17   D(2,4,6,12)           -17.9148         -DE/DX =    0.0                 !
 ! D18   D(2,4,6,16)           163.6813         -DE/DX =    0.0                 !
 ! D19   D(5,4,6,12)           105.3871         -DE/DX =    0.0                 !
 ! D20   D(5,4,6,16)           -73.0168         -DE/DX =    0.0                 !
 ! D21   D(19,4,6,12)         -134.905          -DE/DX =    0.0                 !
 ! D22   D(19,4,6,16)           46.6911         -DE/DX =    0.0                 !
 ! D23   D(4,5,7,8)           -178.2031         -DE/DX =    0.0                 !
 ! D24   D(4,5,7,20)             2.3646         -DE/DX =    0.0                 !
 ! D25   D(11,5,7,8)            -0.1207         -DE/DX =    0.0                 !
 ! D26   D(11,5,7,20)         -179.553          -DE/DX =    0.0                 !
 ! D27   D(4,5,11,10)          178.391          -DE/DX =    0.0                 !
 ! D28   D(4,5,11,24)           -2.2212         -DE/DX =    0.0                 !
 ! D29   D(7,5,11,10)            0.2472         -DE/DX =    0.0                 !
 ! D30   D(7,5,11,24)          179.635          -DE/DX =    0.0                 !
 ! D31   D(4,6,12,13)         -178.3374         -DE/DX =    0.0                 !
 ! D32   D(4,6,12,25)            1.7962         -DE/DX =    0.0                 !
 ! D33   D(16,6,12,13)           0.1331         -DE/DX =    0.0                 !
 ! D34   D(16,6,12,25)        -179.7333         -DE/DX =    0.0                 !
 ! D35   D(4,6,16,15)          178.5913         -DE/DX =    0.0                 !
 ! D36   D(4,6,16,29)           -1.7851         -DE/DX =    0.0                 !
 ! D37   D(12,6,16,15)           0.1397         -DE/DX =    0.0                 !
 ! D38   D(12,6,16,29)         179.7633         -DE/DX =    0.0                 !
 ! D39   D(5,7,8,9)             -0.1155         -DE/DX =    0.0                 !
 ! D40   D(5,7,8,21)          -179.8386         -DE/DX =    0.0                 !
 ! D41   D(20,7,8,9)           179.3185         -DE/DX =    0.0                 !
 ! D42   D(20,7,8,21)           -0.4046         -DE/DX =    0.0                 !
 ! D43   D(7,8,9,10)             0.2267         -DE/DX =    0.0                 !
 ! D44   D(7,8,9,22)          -179.6123         -DE/DX =    0.0                 !
 ! D45   D(21,8,9,10)          179.9486         -DE/DX =    0.0                 !
 ! D46   D(21,8,9,22)            0.1096         -DE/DX =    0.0                 !
 ! D47   D(8,9,10,11)           -0.1008         -DE/DX =    0.0                 !
 ! D48   D(8,9,10,23)         -179.7113         -DE/DX =    0.0                 !
 ! D49   D(22,9,10,11)         179.7382         -DE/DX =    0.0                 !
 ! D50   D(22,9,10,23)           0.1278         -DE/DX =    0.0                 !
 ! D51   D(9,10,11,5)           -0.137          -DE/DX =    0.0                 !
 ! D52   D(9,10,11,24)        -179.5212         -DE/DX =    0.0                 !
 ! D53   D(23,10,11,5)         179.4746         -DE/DX =    0.0                 !
 ! D54   D(23,10,11,24)          0.0904         -DE/DX =    0.0                 !
 ! D55   D(6,12,13,14)          -0.1958         -DE/DX =    0.0                 !
 ! D56   D(6,12,13,26)         179.9146         -DE/DX =    0.0                 !
 ! D57   D(25,12,13,14)        179.6688         -DE/DX =    0.0                 !
 ! D58   D(25,12,13,26)         -0.2208         -DE/DX =    0.0                 !
 ! D59   D(12,13,14,15)         -0.0153         -DE/DX =    0.0                 !
 ! D60   D(12,13,14,27)       -179.7718         -DE/DX =    0.0                 !
 ! D61   D(26,13,14,15)        179.8737         -DE/DX =    0.0                 !
 ! D62   D(26,13,14,27)          0.1172         -DE/DX =    0.0                 !
 ! D63   D(13,14,15,16)          0.2806         -DE/DX =    0.0                 !
 ! D64   D(13,14,15,28)       -179.7489         -DE/DX =    0.0                 !
 ! D65   D(27,14,15,16)       -179.9601         -DE/DX =    0.0                 !
 ! D66   D(27,14,15,28)          0.0104         -DE/DX =    0.0                 !
 ! D67   D(14,15,16,6)          -0.3475         -DE/DX =    0.0                 !
 ! D68   D(14,15,16,29)       -179.9868         -DE/DX =    0.0                 !
 ! D69   D(28,15,16,6)         179.682          -DE/DX =    0.0                 !
 ! D70   D(28,15,16,29)          0.0427         -DE/DX =    0.0                 !
 --------------------------------------------------------------------------------
 Iteration  1 RMS(Cart)=  0.01483796 RMS(Int)=  0.02039554
 Iteration  2 RMS(Cart)=  0.00937370 RMS(Int)=  0.01803525
 Iteration  3 RMS(Cart)=  0.00224031 RMS(Int)=  0.01793930
 Iteration  4 RMS(Cart)=  0.00007788 RMS(Int)=  0.01793923
 Iteration  5 RMS(Cart)=  0.00000654 RMS(Int)=  0.01793923
 Iteration  6 RMS(Cart)=  0.00000028 RMS(Int)=  0.01793923
 Iteration  1 RMS(Cart)=  0.01041743 RMS(Int)=  0.00700701
 Iteration  2 RMS(Cart)=  0.00416714 RMS(Int)=  0.00778566
 Iteration  3 RMS(Cart)=  0.00164318 RMS(Int)=  0.00846059
 Iteration  4 RMS(Cart)=  0.00064476 RMS(Int)=  0.00876733
 Iteration  5 RMS(Cart)=  0.00025254 RMS(Int)=  0.00889303
 Iteration  6 RMS(Cart)=  0.00009884 RMS(Int)=  0.00894304
 Iteration  7 RMS(Cart)=  0.00003868 RMS(Int)=  0.00896272
 Iteration  8 RMS(Cart)=  0.00001513 RMS(Int)=  0.00897045
 Iteration  9 RMS(Cart)=  0.00000592 RMS(Int)=  0.00897347
 Iteration 10 RMS(Cart)=  0.00000232 RMS(Int)=  0.00897465
 Iteration 11 RMS(Cart)=  0.00000091 RMS(Int)=  0.00897512
 GradGradGradGradGradGradGradGradGradGradGradGradGradGradGradGradGradGrad

                          Input orientation:                          
 ---------------------------------------------------------------------
 Center     Atomic      Atomic             Coordinates (Angstroms)
 Number     Number       Type             X           Y           Z
 ---------------------------------------------------------------------
      1          6           0        1.774154   -0.070168    1.722965
      2          7           0        0.441498   -0.220297    1.545330
      3          8           0        2.370521    0.958008    1.447008
      4          6           0       -0.190624    0.295293    0.329936
      5          6           0       -1.291361   -0.666564   -0.091759
      6          6           0       -0.684452    1.724998    0.497483
      7          6           0       -2.625159   -0.454633    0.250294
      8          6           0       -3.600148   -1.378149   -0.122440
      9          6           0       -3.247781   -2.516202   -0.840528
     10          6           0       -1.914114   -2.733476   -1.182941
     11          6           0       -0.942617   -1.812882   -0.808214
     12          6           0       -0.860211    2.272600    1.769150
     13          6           0       -1.342842    3.564839    1.943693
     14          6           0       -1.657905    4.342229    0.835756
     15          6           0       -1.487782    3.821948   -0.443475
     16          6           0       -1.009089    2.525308   -0.600597
     17          1           0        2.185864   -0.794833    2.439664
     18          1           0       -0.004925   -1.049283    1.913367
     19          1           0        0.581488    0.300032   -0.445682
     20          1           0       -2.909824    0.436051    0.800645
     21          1           0       -4.635901   -1.203504    0.145915
     22          1           0       -4.007923   -3.230689   -1.135362
     23          1           0       -1.633204   -3.615922   -1.746534
     24          1           0        0.095824   -1.976786   -1.080947
     25          1           0       -0.609204    1.667498    2.632554
     26          1           0       -1.469758    3.961533    2.944186
     27          1           0       -2.031569    5.352319    0.956917
     28          1           0       -1.727602    4.424068   -1.311185
     29         53           0       -0.781055    1.816166   -2.592495
 ---------------------------------------------------------------------
                    Distance matrix (angstroms):
                    1          2          3          4          5
     1  C    0.000000
     2  N    1.352799   0.000000
     3  O    1.220226   2.262565   0.000000
     4  C    2.436071   1.463760   2.871672   0.000000
     5  C    3.611965   2.425286   4.291435   1.521386   0.000000
     6  C    3.281641   2.479903   3.289791   1.521839   2.536752
     7  C    4.655161   3.337127   5.327710   2.548665   1.393173
     8  C    5.830905   4.522939   6.600734   3.824906   2.416153
     9  C    6.146088   4.957244   6.990584   4.315170   2.794529
    10  C    5.398223   4.394136   6.237129   3.799033   2.418807
    11  C    4.101800   3.160896   4.872447   2.511031   1.396057
    12  C    3.525702   2.821184   3.502792   2.535632   3.505361
    13  C    4.793502   4.203548   4.564134   3.823839   4.695794
    14  C    5.659984   5.072242   5.296678   4.334335   5.107117
    15  C    5.521074   4.900736   5.163581   3.836415   4.506553
    16  C    4.458910   3.774593   4.250985   2.551224   3.244478
    17  H    1.099228   2.042729   2.022849   3.359616   4.302981
    18  H    2.039618   1.010921   3.144750   2.085575   2.412866
    19  H    2.502505   2.062636   2.686233   1.094423   2.137085
    20  H    4.800686   3.495241   5.345303   2.763229   2.152108
    21  H    6.697786   5.357707   7.446806   4.694757   3.395694
    22  H    7.182711   6.003825   8.055952   5.399206   3.878602
    23  H    6.018296   5.164400   6.866539   4.657292   3.399096
    24  H    3.783372   3.178376   4.491972   2.689793   2.149293
    25  H    3.086621   2.418636   3.284456   2.712970   3.651720
    26  H    5.316856   4.805975   5.100043   4.681005   5.537875
    27  H    6.668862   6.125058   6.239275   5.418090   6.154233
    28  H    6.454961   5.868117   6.034551   4.701315   5.252793
    29  I    5.358222   4.771102   5.194848   3.346979   3.560624
                    6          7          8          9         10
     6  C    0.000000
     7  C    2.928863   0.000000
     8  C    4.302919   1.393706   0.000000
     9  C    5.133099   2.414046   1.391035   0.000000
    10  C    4.920760   2.784399   2.409209   1.393960   0.000000
    11  C    3.779958   2.407535   2.778803   2.410287   1.389863
    12  C    1.395671   3.586052   4.940986   5.953447   5.906467
    13  C    2.431052   4.546217   5.813559   6.954116   7.054854
    14  C    2.812817   4.928309   6.116631   7.237106   7.362498
    15  C    2.434736   4.479295   5.621936   6.589946   6.610760
    16  C    1.397020   3.495103   4.709480   5.521424   5.367774
    17  H    4.284896   5.296699   6.354728   6.576265   5.804431
    18  H    3.187965   3.159913   4.144670   4.500211   4.008570
    19  H    2.126662   3.366970   4.517395   4.769735   3.996717
    20  H    2.589512   1.085007   2.149408   3.394623   3.869362
    21  H    4.930889   2.148205   1.084112   2.150145   3.393346
    22  H    6.186314   3.396847   2.150395   1.084083   2.152562
    23  H    5.870364   3.868468   3.393255   2.153390   1.084093
    24  H    4.099204   3.390118   3.864882   3.395359   2.150077
    25  H    2.137170   3.773947   5.080522   6.043817   5.969034
    26  H    3.406634   5.300427   6.515747   7.710154   7.877422
    27  H    3.896571   5.879826   6.994616   8.162328   8.364979
    28  H    3.412392   5.200533   6.211704   7.120380   7.161122
    29  I    3.092831   4.079056   4.924644   5.284273   4.895908
                   11         12         13         14         15
    11  C    0.000000
    12  C    4.831227   0.000000
    13  C    6.054176   1.390424   0.000000
    14  C    6.410901   2.406430   1.389649   0.000000
    15  C    5.672878   2.773091   2.405345   1.391426   0.000000
    16  C    4.343663   2.387829   2.768650   2.405260   1.391082
    17  H    4.623043   4.374621   5.630674   6.613357   6.566798
    18  H    2.978145   3.433252   4.804275   5.741254   5.610923
    19  H    2.630348   3.297726   4.480080   4.795448   4.084822
    20  H    3.393528   2.917504   3.681209   4.102043   3.877414
    21  H    3.862906   5.382753   6.067399   6.332415   5.959295
    22  H    3.393126   6.973555   7.922275   8.170494   7.521270
    23  H    2.146698   6.901612   8.078701   8.366660   7.552550
    24  H    1.086098   5.205222   6.475169   6.832223   6.044791
    25  H    4.905414   1.083799   2.147710   3.388576   3.856878
    26  H    6.906681   2.145868   1.083726   2.150769   3.390584
    27  H    7.459330   3.393592   2.154799   1.083784   2.144491
    28  H    6.306245   3.856118   3.388295   2.149630   1.083043
    29  I    4.047191   4.386176   4.893920   4.347731   3.023393
                   16         17         18         19         20
    16  C    0.000000
    17  H    5.520349   0.000000
    18  H    4.483978   2.267442   0.000000
    19  H    2.739669   3.478214   2.780224   0.000000
    20  H    3.152978   5.492495   3.447145   3.709595   0.000000
    21  H    5.255005   7.208660   4.959194   5.461845   2.469039
    22  H    6.512333   7.554945   5.484275   5.831324   4.289398
    23  H    6.278328   6.329935   4.757500   4.683137   4.953420
    24  H    4.660517   4.261453   3.136292   2.413158   4.289067
    25  H    3.368829   3.729971   2.874592   3.572568   3.188292
    26  H    3.852330   6.020061   5.321335   5.394942   4.370078
    27  H    3.385751   7.600840   6.782521   5.858409   4.996543
    28  H    2.150927   7.524694   6.582015   4.805066   4.664950
    29  I    2.126626   6.398637   5.395922   2.960404   4.236718
                   21         22         23         24         25
    21  H    0.000000
    22  H    2.479013   0.000000
    23  H    4.291539   2.482181   0.000000
    24  H    4.948977   4.291384   2.473725   0.000000
    25  H    5.535369   7.052710   6.938264   5.250520   0.000000
    26  H    6.673259   8.649454   8.913327   7.342777   2.469871
    27  H    7.100640   9.052715   9.375324   7.899017   4.290546
    28  H    6.500070   7.989123   8.052321   6.659491   4.939896
    29  I    5.610449   6.164955   5.563218   4.176145   5.229988
                   26         27         28         29
    26  H    0.000000
    27  H    2.489810   0.000000
    28  H    4.288194   2.469481   0.000000
    29  I    5.977604   5.163961   3.055954   0.000000
 Symmetry turned off by external request.
 Stoichiometry    C14H12INO
 Framework group  C1[X(C14H12INO)]
 Deg. of freedom    81
 Full point group                 C1      NOp   1
 Rotational constants (GHZ):           0.3450192           0.3111599           0.2318508
 Basis read from rwf:  (5D, 7F)
 Pseudo-potential data read from rwf file.
   396 basis functions,   648 primitive gaussians,   412 cartesian basis functions
    59 alpha electrons       59 beta electrons
       nuclear repulsion energy      1094.0643841161 Hartrees.
 NAtoms=   29 NActive=   29 NUniq=   29 SFac= 1.00D+00 NAtFMM=   60 NAOKFM=F Big=F
 Integral buffers will be    131072 words long.
 Raffenetti 2 integral format.
 Two-electron integral symmetry is turned off.
 ------------------------------------------------------------------------------
 Polarizable Continuum Model (PCM)
 =================================
 Model                : PCM.
 Atomic radii         : UFF (Universal Force Field).
 Polarization charges : Total charges.
 Charge compensation  : None.
 Solution method      : On-the-fly selection.
 Cavity type          : Scaled VdW (van der Waals Surface) (Alpha=1.100).
 Cavity algorithm     : GePol (No added spheres)
                        Default sphere list used, NSphG=   29.
                        Lebedev-Laikov grids with approx.  5.0 points / Ang**2.
                        Smoothing algorithm: York/Karplus (Gamma=1.0000).
                        Polarization charges: spherical gaussians, with
                                              point-specific exponents (IZeta= 3).
                        Self-potential: point-specific (ISelfS= 7).
                        Self-field    : sphere-specific E.n sum rule (ISelfD= 2).
 1st derivatives      : Analytical E(r).r(x)/FMM algorithm (CHGder, D1EAlg=3).
                        Cavity 1st derivative terms included.
 Solvent              : DiMethylSulfoxide, Eps=  46.826000 Eps(inf)=   2.007889
 ------------------------------------------------------------------------------
 One-electron integrals computed using PRISM.
   1 Symmetry operations used in ECPInt.
 ECPInt:  NShTT=    9316 NPrTT=   38001 LenC2=    8732 LenP2D=   24033.
 LDataN:  DoStor=T MaxTD1= 5 Len=  102
 NBasis=   396 RedAO= T EigKep=  1.20D-06  NBF=   396
 NBsUse=   395 1.00D-06 EigRej=  6.14D-07 NBFU=   395
 Initial guess from the checkpoint file:  "/home/aikhl/works/aikhl/Gau-5760.chk"
 B after Tr=    -0.004477    0.011535    0.025617
         Rot=    0.999995    0.001397    0.002519   -0.001168 Ang=   0.36 deg.
 Requested convergence on RMS density matrix=1.00D-08 within 128 cycles.
 Requested convergence on MAX density matrix=1.00D-06.
 Requested convergence on             energy=1.00D-06.
 No special actions if energy rises.
 Inv3:  Mode=1 IEnd=    16864923.
 Iteration    1 A*A^-1 deviation from unit magnitude is 8.44D-15 for    271.
 Iteration    1 A*A^-1 deviation from orthogonality  is 5.09D-15 for   1127    510.
 Iteration    1 A^-1*A deviation from unit magnitude is 8.22D-15 for    271.
 Iteration    1 A^-1*A deviation from orthogonality  is 2.53D-15 for   1129    494.
 Error on total polarization charges =  0.01897
 SCF Done:  E(RM062X) =  -681.922134982     A.U. after   15 cycles
            NFock= 15  Conv=0.73D-08     -V/T= 2.0162
   1 Symmetry operations used in ECPInt.
 ECPInt:  NShTT=    9316 NPrTT=   38001 LenC2=    8732 LenP2D=   24033.
 LDataN:  DoStor=T MaxTD1= 6 Len=  172
 D1PCM: PCM CHGder 1st derivatives, ID1Alg=3 FixD1E=F DoIter=F DoCFld=F I1PDM=0.
 Calling FoFJK, ICntrl=      2127 FMM=F ISym2X=0 I1Cent= 0 IOpClX= 0 NMat=1 NMatS=1 NMatT=0.
 -------------------------------------------------------------------
 Center     Atomic                   Forces (Hartrees/Bohr)
 Number     Number              X              Y              Z
 -------------------------------------------------------------------
      1        6          -0.007636064    0.025070369    0.044444909
      2        7          -0.005765951   -0.014465563   -0.017562336
      3        8           0.006249834   -0.011651894   -0.019259542
      4        6          -0.002409235    0.009353051    0.000636963
      5        6          -0.000031846    0.000372671   -0.000645813
      6        6          -0.000531217   -0.000038193   -0.000706944
      7        6          -0.000031826    0.000083800    0.000053881
      8        6           0.000015164   -0.000049829    0.000037270
      9        6           0.000009278    0.000030713    0.000009703
     10        6           0.000023399   -0.000027707   -0.000009310
     11        6          -0.000070947   -0.000068952   -0.000021983
     12        6          -0.000145985   -0.000032756    0.000007218
     13        6          -0.000003738   -0.000224313    0.000029492
     14        6           0.000001315    0.000055445   -0.000161779
     15        6          -0.000027058    0.000153442   -0.000029119
     16        6          -0.000021873    0.000059995    0.000276536
     17        1           0.004806209   -0.005755341   -0.007220432
     18        1           0.005992682   -0.003076870    0.001074183
     19        1          -0.000789887    0.000401355   -0.000756902
     20        1           0.000016007    0.000008535   -0.000027754
     21        1           0.000007739    0.000006977    0.000000877
     22        1           0.000003780    0.000005381   -0.000000156
     23        1          -0.000003636    0.000011379   -0.000002100
     24        1           0.000023097   -0.000018425   -0.000022374
     25        1           0.000333490   -0.000255302   -0.000056152
     26        1           0.000014610    0.000015643    0.000006579
     27        1           0.000008182    0.000015435   -0.000009942
     28        1          -0.000000005    0.000024501    0.000000416
     29       53          -0.000035518   -0.000003549   -0.000085390
 -------------------------------------------------------------------
 Cartesian Forces:  Max     0.044444909 RMS     0.006789599

 GradGradGradGradGradGradGradGradGradGradGradGradGradGradGradGradGradGrad
 Berny optimization.
 FormGI is forming the generalized inverse of G from B-inverse, IUseBI=4.
 Internal  Forces:  Max     0.025247995 RMS     0.003236473
 Search for a local minimum.
 Step number   1 out of a maximum of   80 on scan point     3 out of    18
 All quantities printed in internal units (Hartrees-Bohrs-Radians)
 Mixed Optimization -- RFO/linear search
 Second derivative matrix not updated -- first step.
 ITU=  0
     Eigenvalues ---    0.00191   0.00469   0.00682   0.01075   0.01481
     Eigenvalues ---    0.01529   0.02146   0.02158   0.02174   0.02179
     Eigenvalues ---    0.02182   0.02184   0.02187   0.02191   0.02196
     Eigenvalues ---    0.02198   0.02205   0.02205   0.02215   0.02216
     Eigenvalues ---    0.02223   0.02872   0.05255   0.05529   0.06173
     Eigenvalues ---    0.06822   0.13191   0.14322   0.15986   0.15996
     Eigenvalues ---    0.15999   0.15999   0.16000   0.16000   0.16000
     Eigenvalues ---    0.16001   0.16006   0.17458   0.19009   0.20014
     Eigenvalues ---    0.21727   0.22001   0.22001   0.22012   0.22582
     Eigenvalues ---    0.23460   0.24161   0.24642   0.24828   0.25348
     Eigenvalues ---    0.30022   0.30655   0.32132   0.33933   0.34544
     Eigenvalues ---    0.35277   0.35399   0.35501   0.35502   0.35505
     Eigenvalues ---    0.35544   0.35553   0.35629   0.35645   0.37091
     Eigenvalues ---    0.42410   0.42496   0.42691   0.43671   0.45967
     Eigenvalues ---    0.46335   0.46653   0.46713   0.46854   0.46911
     Eigenvalues ---    0.47177   0.47199   0.47463   0.55021   0.95450
     Eigenvalues --- 1000.000001000.000001000.000001000.000001000.00000
     Eigenvalues --- 1000.000001000.000001000.000001000.000001000.00000
     Eigenvalues --- 1000.000001000.000001000.000001000.000001000.00000
     Eigenvalues --- 1000.000001000.000001000.000001000.000001000.00000
     Eigenvalues --- 1000.000001000.000001000.000001000.000001000.00000
     Eigenvalues --- 1000.000001000.000001000.000001000.000001000.00000
     Eigenvalues --- 1000.000001000.000001000.000001000.000001000.00000
     Eigenvalues --- 1000.000001000.000001000.000001000.000001000.00000
     Eigenvalues --- 1000.000001000.000001000.000001000.000001000.00000
     Eigenvalues --- 1000.000001000.000001000.000001000.000001000.00000
     Eigenvalues --- 1000.000001000.000001000.000001000.000001000.00000
     Eigenvalues --- 1000.000001000.000001000.000001000.000001000.00000
     Eigenvalues --- 1000.000001000.000001000.000001000.000001000.00000
     Eigenvalues --- 1000.000001000.000001000.00000
 RFO step:  Lambda=-5.97877841D-03 EMin= 1.90837925D-03
 Linear search not attempted -- first point.
 Iteration  1 RMS(Cart)=  0.04450858 RMS(Int)=  0.00316584
 Iteration  2 RMS(Cart)=  0.00366798 RMS(Int)=  0.00112025
 Iteration  3 RMS(Cart)=  0.00002131 RMS(Int)=  0.00112011
 Iteration  4 RMS(Cart)=  0.00000002 RMS(Int)=  0.00112011
 Iteration  1 RMS(Cart)=  0.00017594 RMS(Int)=  0.00011321
 Iteration  2 RMS(Cart)=  0.00006760 RMS(Int)=  0.00012589
 Iteration  3 RMS(Cart)=  0.00002597 RMS(Int)=  0.00013647
 Iteration  4 RMS(Cart)=  0.00000997 RMS(Int)=  0.00014117
 Iteration  5 RMS(Cart)=  0.00000383 RMS(Int)=  0.00014306
 Iteration  6 RMS(Cart)=  0.00000147 RMS(Int)=  0.00014379
 Iteration  7 RMS(Cart)=  0.00000057 RMS(Int)=  0.00014408
 Variable       Old X    -DE/DX   Delta X   Delta X   Delta X     New X
                                 (Linear)    (Quad)   (Total)
    R1        2.55642   0.00658   0.00000   0.01703   0.01703   2.57345
    R2        2.30589  -0.00241   0.00000  -0.00559  -0.00559   2.30030
    R3        2.07724   0.00088   0.00000   0.00197   0.00197   2.07921
    R4        2.76611   0.00627   0.00000   0.02137   0.02137   2.78748
    R5        1.91036   0.00027   0.00000   0.00131   0.00131   1.91167
    R6        2.87500  -0.00003   0.00000  -0.00228  -0.00228   2.87272
    R7        2.87586  -0.00016   0.00000  -0.00171  -0.00171   2.87415
    R8        2.06816  -0.00002   0.00000  -0.00055  -0.00055   2.06761
    R9        2.63272   0.00000   0.00000   0.00004   0.00004   2.63275
   R10        2.63816   0.00008   0.00000   0.00071   0.00071   2.63887
   R11        2.63744  -0.00032   0.00000  -0.00133  -0.00133   2.63611
   R12        2.63998   0.00001   0.00000   0.00187   0.00187   2.64186
   R13        2.63372  -0.00001   0.00000  -0.00015  -0.00015   2.63358
   R14        2.05037  -0.00001   0.00000  -0.00007  -0.00007   2.05030
   R15        2.62867  -0.00000   0.00000  -0.00004  -0.00004   2.62863
   R16        2.04867  -0.00001   0.00000  -0.00002  -0.00002   2.04865
   R17        2.63420   0.00000   0.00000   0.00005   0.00005   2.63425
   R18        2.04862  -0.00001   0.00000  -0.00002  -0.00002   2.04860
   R19        2.62646  -0.00002   0.00000  -0.00020  -0.00020   2.62626
   R20        2.04864  -0.00001   0.00000  -0.00003  -0.00003   2.04861
   R21        2.05243   0.00003   0.00000   0.00022   0.00022   2.05265
   R22        2.62752  -0.00010   0.00000   0.00019   0.00019   2.62771
   R23        2.04808   0.00017   0.00000   0.00038   0.00038   2.04847
   R24        2.62606   0.00019   0.00000  -0.00019  -0.00019   2.62586
   R25        2.04794   0.00001   0.00000   0.00004   0.00004   2.04798
   R26        2.62941  -0.00003   0.00000   0.00052   0.00052   2.62994
   R27        2.04805   0.00001   0.00000   0.00001   0.00001   2.04806
   R28        2.62876   0.00012   0.00000  -0.00028  -0.00028   2.62848
   R29        2.04666   0.00001   0.00000   0.00001   0.00001   2.04667
   R30        4.01874   0.00008   0.00000   0.00196   0.00196   4.02071
    A1        2.14751   0.00826   0.00000   0.02896   0.02215   2.16966
    A2        1.96213   0.00452   0.00000   0.03388   0.02704   1.98917
    A3        2.11752  -0.00191   0.00000   0.00383  -0.00307   2.11445
    A4        2.08904   0.00502   0.00000  -0.00349  -0.00655   2.08250
    A5        2.06943  -0.00875   0.00000  -0.07088  -0.07315   1.99627
    A6        1.98278   0.00584   0.00000  -0.00030  -0.00517   1.97761
    A7        1.89642   0.00044   0.00000   0.00184   0.00183   1.89825
    A8        1.96019  -0.00031   0.00000  -0.00489  -0.00489   1.95531
    A9        1.86012   0.00071   0.00000   0.01009   0.01009   1.87022
   A10        1.97109  -0.00040   0.00000  -0.00255  -0.00256   1.96853
   A11        1.89308  -0.00039   0.00000  -0.00208  -0.00210   1.89098
   A12        1.87852  -0.00001   0.00000  -0.00163  -0.00163   1.87689
   A13        2.12757  -0.00018   0.00000   0.00135   0.00135   2.12892
   A14        2.07218   0.00016   0.00000  -0.00106  -0.00106   2.07112
   A15        2.08297   0.00002   0.00000  -0.00030  -0.00030   2.08267
   A16        2.10573  -0.00104   0.00000  -0.00476  -0.00477   2.10096
   A17        2.12593   0.00092   0.00000   0.00449   0.00449   2.13042
   A18        2.05121   0.00012   0.00000   0.00025   0.00025   2.05146
   A19        2.09820  -0.00003   0.00000   0.00008   0.00008   2.09828
   A20        2.09508  -0.00001   0.00000  -0.00033  -0.00033   2.09475
   A21        2.08987   0.00003   0.00000   0.00026   0.00026   2.09012
   A22        2.09783   0.00001   0.00000   0.00007   0.00007   2.09791
   A23        2.08911  -0.00001   0.00000  -0.00009  -0.00009   2.08901
   A24        2.09624   0.00000   0.00000   0.00002   0.00002   2.09625
   A25        2.09057   0.00003   0.00000   0.00012   0.00012   2.09070
   A26        2.09669  -0.00001   0.00000   0.00004   0.00004   2.09673
   A27        2.09592  -0.00002   0.00000  -0.00017  -0.00017   2.09576
   A28        2.09357  -0.00002   0.00000  -0.00017  -0.00017   2.09340
   A29        2.09727   0.00001   0.00000  -0.00001  -0.00001   2.09726
   A30        2.09232   0.00001   0.00000   0.00019   0.00019   2.09251
   A31        2.10323  -0.00001   0.00000   0.00019   0.00019   2.10341
   A32        2.08476   0.00003   0.00000  -0.00010  -0.00010   2.08466
   A33        2.09515  -0.00001   0.00000  -0.00008  -0.00008   2.09507
   A34        2.12086   0.00001   0.00000   0.00008   0.00007   2.12094
   A35        2.06876  -0.00033   0.00000  -0.00287  -0.00287   2.06589
   A36        2.09356   0.00032   0.00000   0.00279   0.00278   2.09634
   A37        2.09269  -0.00001   0.00000   0.00006   0.00006   2.09276
   A38        2.09063   0.00001   0.00000  -0.00031  -0.00031   2.09032
   A39        2.09986   0.00000   0.00000   0.00025   0.00025   2.10010
   A40        2.08989   0.00000   0.00000   0.00016   0.00016   2.09005
   A41        2.10646   0.00001   0.00000   0.00010   0.00010   2.10657
   A42        2.08682  -0.00001   0.00000  -0.00026  -0.00026   2.08656
   A43        2.08800  -0.00008   0.00000  -0.00010  -0.00010   2.08790
   A44        2.09627   0.00002   0.00000  -0.00033  -0.00033   2.09594
   A45        2.09892   0.00006   0.00000   0.00043   0.00043   2.09935
   A46        2.12370  -0.00004   0.00000  -0.00045  -0.00045   2.12325
   A47        2.11797   0.00010   0.00000   0.00162   0.00161   2.11958
   A48        2.04150  -0.00006   0.00000  -0.00115  -0.00115   2.04035
    D1        0.72795  -0.02525   0.00000   0.00000   0.00000   0.72795
    D2       -2.99563  -0.01947   0.00000  -0.13932  -0.13661  -3.13224
    D3       -2.76380   0.00693   0.00000   0.20125   0.20035  -2.56345
    D4       -0.20419   0.01271   0.00000   0.06194   0.06374  -0.14046
    D5        2.50296   0.00048   0.00000  -0.07466  -0.07539   2.42757
    D6       -1.58684   0.00007   0.00000  -0.08005  -0.08079  -1.66764
    D7        0.46617   0.00034   0.00000  -0.07848  -0.07924   0.38693
    D8       -0.08376  -0.00043   0.00000   0.08042   0.08117  -0.00259
    D9        2.10962  -0.00083   0.00000   0.07502   0.07577   2.18539
   D10       -2.12055  -0.00057   0.00000   0.07659   0.07733  -2.04323
   D11        1.68807  -0.00043   0.00000  -0.00091  -0.00091   1.68716
   D12       -1.42009  -0.00040   0.00000  -0.00099  -0.00099  -1.42108
   D13       -0.49894  -0.00008   0.00000   0.00586   0.00587  -0.49307
   D14        2.67608  -0.00005   0.00000   0.00579   0.00579   2.68187
   D15       -2.57957   0.00044   0.00000   0.01088   0.01087  -2.56870
   D16        0.59545   0.00047   0.00000   0.01080   0.01080   0.60625
   D17       -0.31193   0.00033   0.00000   0.01148   0.01147  -0.30046
   D18        2.85751   0.00031   0.00000   0.01243   0.01243   2.86994
   D19        1.84015   0.00038   0.00000   0.00817   0.00818   1.84833
   D20       -1.27359   0.00036   0.00000   0.00912   0.00913  -1.26446
   D21       -2.35399  -0.00036   0.00000   0.00295   0.00295  -2.35105
   D22        0.81545  -0.00038   0.00000   0.00390   0.00390   0.81935
   D23       -3.11004   0.00005   0.00000   0.00029   0.00029  -3.10975
   D24        0.04148   0.00003   0.00000  -0.00061  -0.00061   0.04088
   D25       -0.00208   0.00002   0.00000   0.00035   0.00035  -0.00173
   D26       -3.13374   0.00001   0.00000  -0.00054  -0.00054  -3.13428
   D27        3.11334  -0.00004   0.00000  -0.00017  -0.00017   3.11317
   D28       -0.03896  -0.00003   0.00000   0.00038   0.00038  -0.03858
   D29        0.00431  -0.00000   0.00000  -0.00028  -0.00028   0.00403
   D30        3.13519  -0.00000   0.00000   0.00027   0.00027   3.13546
   D31       -3.11246  -0.00002   0.00000  -0.00099  -0.00099  -3.11345
   D32        0.03140   0.00009   0.00000   0.00268   0.00268   0.03408
   D33        0.00244   0.00001   0.00000  -0.00183  -0.00183   0.00061
   D34       -3.13688   0.00012   0.00000   0.00184   0.00184  -3.13504
   D35        3.11687  -0.00000   0.00000   0.00070   0.00070   3.11756
   D36       -0.03132   0.00003   0.00000   0.00377   0.00377  -0.02755
   D37        0.00229  -0.00000   0.00000   0.00171   0.00170   0.00400
   D38        3.13729   0.00003   0.00000   0.00477   0.00477  -3.14112
   D39       -0.00204  -0.00002   0.00000  -0.00026  -0.00026  -0.00229
   D40       -3.13879  -0.00001   0.00000  -0.00036  -0.00036  -3.13915
   D41        3.12965  -0.00001   0.00000   0.00063   0.00063   3.13029
   D42       -0.00710   0.00000   0.00000   0.00052   0.00052  -0.00657
   D43        0.00395   0.00001   0.00000   0.00009   0.00009   0.00404
   D44       -3.13480   0.00001   0.00000  -0.00007  -0.00007  -3.13487
   D45        3.14068  -0.00000   0.00000   0.00020   0.00020   3.14088
   D46        0.00193  -0.00000   0.00000   0.00004   0.00004   0.00197
   D47       -0.00173   0.00001   0.00000  -0.00002  -0.00002  -0.00175
   D48       -3.13653   0.00000   0.00000  -0.00006  -0.00006  -3.13659
[truncated: 3,931,205 more chars]
