# Supplementary material for: Rotational Barriers in N-Benzhydrylformamides: An NMR and DFT Study
Source: Molecules. 2023 Jan 5;28(2):535. doi: 10.3390/molecules28020535 (PMC9863877; doi:10.3390/molecules28020535)
Supplement: Supplementary file 1 [file molecules-28-00535-s001.zip › Supplementary_Materials/Quantum_chemistry_output_files/Gaussian_output_files/PES_scans/BHFA_scan_Aryl.log]

 Entering Gaussian System, Link 0=g16
 Initial command:
 /home/aikhl/g16/l1.exe "/home/aikhl/works/aikhl/Gau-7736.inp" -scrdir="/home/aikhl/works/aikhl/"
 Entering Link 1 = /home/aikhl/g16/l1.exe PID=      7738.
  
 Copyright (c) 1988,1990,1992,1993,1995,1998,2003,2009,2016,
            Gaussian, Inc.  All Rights Reserved.
  
 This is part of the Gaussian(R) 16 program.  It is based on
 the Gaussian(R) 09 system (copyright 2009, Gaussian, Inc.),
 the Gaussian(R) 03 system (copyright 2003, Gaussian, Inc.),
 the Gaussian(R) 98 system (copyright 1998, Gaussian, Inc.),
 the Gaussian(R) 94 system (copyright 1995, Gaussian, Inc.),
 the Gaussian 92(TM) system (copyright 1992, Gaussian, Inc.),
 the Gaussian 90(TM) system (copyright 1990, Gaussian, Inc.),
 the Gaussian 88(TM) system (copyright 1988, Gaussian, Inc.),
 the Gaussian 86(TM) system (copyright 1986, Carnegie Mellon
 University), and the Gaussian 82(TM) system (copyright 1983,
 Carnegie Mellon University). Gaussian is a federally registered
 trademark of Gaussian, Inc.
  
 This software contains proprietary and confidential information,
 including trade secrets, belonging to Gaussian, Inc.
  
 This software is provided under written license and may be
 used, copied, transmitted, or stored only in accord with that
 written license.
  
 The following legend is applicable only to US Government
 contracts under FAR:
  
                    RESTRICTED RIGHTS LEGEND
  
 Use, reproduction and disclosure by the US Government is
 subject to restrictions as set forth in subparagraphs (a)
 and (c) of the Commercial Computer Software - Restricted
 Rights clause in FAR 52.227-19.
  
 Gaussian, Inc.
 340 Quinnipiac St., Bldg. 40, Wallingford CT 06492
  
  
 ---------------------------------------------------------------
 Warning -- This program may not be used in any manner that
 competes with the business of Gaussian, Inc. or will provide
 assistance to any competitor of Gaussian, Inc.  The licensee
 of this program is prohibited from giving any competitor of
 Gaussian, Inc. access to this program.  By using this program,
 the user acknowledges that Gaussian, Inc. is engaged in the
 business of creating and licensing software in the field of
 computational chemistry and represents and warrants to the
 licensee that it is not a competitor of Gaussian, Inc. and that
 it will not use this program in any manner prohibited above.
 ---------------------------------------------------------------
  

 Cite this work as:
 Gaussian 16, Revision A.03,
 M. J. Frisch, G. W. Trucks, H. B. Schlegel, G. E. Scuseria, 
 M. A. Robb, J. R. Cheeseman, G. Scalmani, V. Barone, 
 G. A. Petersson, H. Nakatsuji, X. Li, M. Caricato, A. V. Marenich, 
 J. Bloino, B. G. Janesko, R. Gomperts, B. Mennucci, H. P. Hratchian, 
 J. V. Ortiz, A. F. Izmaylov, J. L. Sonnenberg, D. Williams-Young, 
 F. Ding, F. Lipparini, F. Egidi, J. Goings, B. Peng, A. Petrone, 
 T. Henderson, D. Ranasinghe, V. G. Zakrzewski, J. Gao, N. Rega, 
 G. Zheng, W. Liang, M. Hada, M. Ehara, K. Toyota, R. Fukuda, 
 J. Hasegawa, M. Ishida, T. Nakajima, Y. Honda, O. Kitao, H. Nakai, 
 T. Vreven, K. Throssell, J. A. Montgomery, Jr., J. E. Peralta, 
 F. Ogliaro, M. J. Bearpark, J. J. Heyd, E. N. Brothers, K. N. Kudin, 
 V. N. Staroverov, T. A. Keith, R. Kobayashi, J. Normand, 
 K. Raghavachari, A. P. Rendell, J. C. Burant, S. S. Iyengar, 
 J. Tomasi, M. Cossi, J. M. Millam, M. Klene, C. Adamo, R. Cammi, 
 J. W. Ochterski, R. L. Martin, K. Morokuma, O. Farkas, 
 J. B. Foresman, and D. J. Fox, Gaussian, Inc., Wallingford CT, 2016.
 
 ******************************************
 Gaussian 16:  ES64L-G16RevA.03 25-Dec-2016
                 8-Nov-2005 
 ******************************************
 %NProcShared=8
 Will use up to    8 processors via shared memory.
 %Mem=5GB
 ----------------------------------------------------------------------
 # opt=(ModRedundant,loose,MaxCycles=80) M062X/6-311+G* scrf=(solvent=d
 imethylsulfoxide,IEFPCM) nosymm integral(grid=SuperFine)
 ----------------------------------------------------------------------
 1/6=80,7=-1,18=120,19=15,26=6,38=1/1,3;
 2/9=110,12=2,15=1,17=6,18=5,40=1/2;
 3/5=4,6=6,7=11,11=2,25=1,30=1,70=2201,71=1,72=21,74=-55,75=-7/1,2,3;
 4//1;
 5/5=2,38=5,53=21/2;
 6/7=2,8=2,9=2,10=2,28=1/1;
 7/30=1/1,2,3,16;
 1/6=80,7=-1,18=20,19=15,26=6/3(2);
 2/9=110,15=1/2;
 99//99;
 2/9=110,15=1/2;
 3/5=4,6=6,7=11,11=2,25=1,30=1,70=2205,71=1,72=21,74=-55,75=-7/1,2,3;
 4/5=5,16=3,69=1/1;
 5/5=2,38=5,53=21/2;
 7/30=1/1,2,3,16;
 1/6=80,7=-1,18=20,19=15,26=6/3(-5);
 2/9=110,15=1/2;
 6/7=2,8=2,9=2,10=2,19=2,28=1/1;
 99/9=1/99;
 -----------------
 BHFA_scan_Aryl
 -----------------
 Symbolic Z-matrix:
 Charge =  0 Multiplicity = 1
 C                     1.93118  -0.59669   2.29343 
 N                     0.89311   0.0987    1.79251 
 O                     2.56245  -1.43648   1.67321 
 C                     0.43048  -0.07714   0.41997 
 C                    -0.37372  -1.35584   0.22081 
 C                    -0.35592   1.15517   0.00637 
 C                    -0.93696  -2.05945   1.28116 
 C                    -1.70171  -3.20098   1.04189 
 C                    -1.9056   -3.64824  -0.25887 
 C                    -1.33946  -2.94909  -1.3243 
 C                    -0.57988  -1.81047  -1.0835 
 C                     0.222     2.10957  -0.8286 
 C                    -0.48465   3.25644  -1.1839 
 C                    -1.77314   3.45896  -0.69921 
 C                    -2.3553    2.50921   0.13817 
 C                    -1.6518    1.36044   0.48456 
 H                     2.16788  -0.33262   3.334 
 H                     0.43299   0.77642   2.38326 
 H                     1.32242  -0.14635  -0.2089 
 H                    -0.77804  -1.7212    2.29938 
 H                    -2.13538  -3.74077   1.8764 
 H                    -2.49805  -4.53712  -0.44374 
 H                    -1.48862  -3.29312  -2.34169 
 H                    -0.14155  -1.26585  -1.91531 
 H                     1.22863   1.95542  -1.20412 
 H                    -0.02748   3.9898   -1.83851 
 H                    -2.32406   4.35108  -0.97465 
 H                    -3.36038   2.6601    0.51548 
 H                    -2.11583   0.61419   1.12293 
 
 The following ModRedundant input section has been read:
 D       2       4       6      16 S  17 -20.00                                
 

 GradGradGradGradGradGradGradGradGradGradGradGradGradGradGradGradGradGrad
 Berny optimization.
 Initialization pass.
                           ----------------------------
                           !    Initial Parameters    !
                           ! (Angstroms and Degrees)  !
 --------------------------                            --------------------------
 ! Name  Definition              Value          Derivative Info.                !
 --------------------------------------------------------------------------------
 ! R1    R(1,2)                  1.3461         estimate D2E/DX2                !
 ! R2    R(1,3)                  1.22           estimate D2E/DX2                !
 ! R3    R(1,17)                 1.0993         estimate D2E/DX2                !
 ! R4    R(2,4)                  1.459          estimate D2E/DX2                !
 ! R5    R(2,18)                 1.01           estimate D2E/DX2                !
 ! R6    R(4,5)                  1.5236         estimate D2E/DX2                !
 ! R7    R(4,6)                  1.5192         estimate D2E/DX2                !
 ! R8    R(4,19)                 1.0935         estimate D2E/DX2                !
 ! R9    R(5,7)                  1.3916         estimate D2E/DX2                !
 ! R10   R(5,11)                 1.3966         estimate D2E/DX2                !
 ! R11   R(6,12)                 1.3936         estimate D2E/DX2                !
 ! R12   R(6,16)                 1.3965         estimate D2E/DX2                !
 ! R13   R(7,8)                  1.3947         estimate D2E/DX2                !
 ! R14   R(7,20)                 1.0846         estimate D2E/DX2                !
 ! R15   R(8,9)                  1.3905         estimate D2E/DX2                !
 ! R16   R(8,21)                 1.0844         estimate D2E/DX2                !
 ! R17   R(9,10)                 1.3944         estimate D2E/DX2                !
 ! R18   R(9,22)                 1.0841         estimate D2E/DX2                !
 ! R19   R(10,11)                1.3897         estimate D2E/DX2                !
 ! R20   R(10,23)                1.0843         estimate D2E/DX2                !
 ! R21   R(11,24)                1.0866         estimate D2E/DX2                !
 ! R22   R(12,13)                1.3932         estimate D2E/DX2                !
 ! R23   R(12,25)                1.0854         estimate D2E/DX2                !
 ! R24   R(13,14)                1.3915         estimate D2E/DX2                !
 ! R25   R(13,26)                1.0841         estimate D2E/DX2                !
 ! R26   R(14,15)                1.3936         estimate D2E/DX2                !
 ! R27   R(14,27)                1.0841         estimate D2E/DX2                !
 ! R28   R(15,16)                1.3909         estimate D2E/DX2                !
 ! R29   R(15,28)                1.0841         estimate D2E/DX2                !
 ! R30   R(16,29)                1.0862         estimate D2E/DX2                !
 ! A1    A(2,1,3)              124.432          estimate D2E/DX2                !
 ! A2    A(2,1,17)             113.2146         estimate D2E/DX2                !
 ! A3    A(3,1,17)             122.3531         estimate D2E/DX2                !
 ! A4    A(1,2,4)              122.1619         estimate D2E/DX2                !
 ! A5    A(1,2,18)             118.7057         estimate D2E/DX2                !
 ! A6    A(4,2,18)             119.1217         estimate D2E/DX2                !
 ! A7    A(2,4,5)              113.0456         estimate D2E/DX2                !
 ! A8    A(2,4,6)              108.8127         estimate D2E/DX2                !
 ! A9    A(2,4,19)             106.8577         estimate D2E/DX2                !
 ! A10   A(5,4,6)              111.8352         estimate D2E/DX2                !
 ! A11   A(5,4,19)             107.5912         estimate D2E/DX2                !
 ! A12   A(6,4,19)             108.4801         estimate D2E/DX2                !
 ! A13   A(4,5,7)              122.5708         estimate D2E/DX2                !
 ! A14   A(4,5,11)             118.2421         estimate D2E/DX2                !
 ! A15   A(7,5,11)             119.1617         estimate D2E/DX2                !
 ! A16   A(4,6,12)             120.2626         estimate D2E/DX2                !
 ! A17   A(4,6,16)             120.4211         estimate D2E/DX2                !
 ! A18   A(12,6,16)            119.2972         estimate D2E/DX2                !
 ! A19   A(5,7,8)              120.3329         estimate D2E/DX2                !
 ! A20   A(5,7,20)             119.8887         estimate D2E/DX2                !
 ! A21   A(8,7,20)             119.778          estimate D2E/DX2                !
 ! A22   A(7,8,9)              120.2745         estimate D2E/DX2                !
 ! A23   A(7,8,21)             119.6497         estimate D2E/DX2                !
 ! A24   A(9,8,21)             120.0756         estimate D2E/DX2                !
 ! A25   A(8,9,10)             119.5992         estimate D2E/DX2                !
 ! A26   A(8,9,22)             120.2232         estimate D2E/DX2                !
 ! A27   A(10,9,22)            120.1772         estimate D2E/DX2                !
 ! A28   A(9,10,11)            120.0195         estimate D2E/DX2                !
 ! A29   A(9,10,23)            120.1313         estimate D2E/DX2                !
 ! A30   A(11,10,23)           119.849          estimate D2E/DX2                !
 ! A31   A(5,11,10)            120.6117         estimate D2E/DX2                !
 ! A32   A(5,11,24)            119.4879         estimate D2E/DX2                !
 ! A33   A(10,11,24)           119.9005         estimate D2E/DX2                !
 ! A34   A(6,12,13)            120.4134         estimate D2E/DX2                !
 ! A35   A(6,12,25)            119.6461         estimate D2E/DX2                !
 ! A36   A(13,12,25)           119.9405         estimate D2E/DX2                !
 ! A37   A(12,13,14)           120.0443         estimate D2E/DX2                !
 ! A38   A(12,13,26)           119.7989         estimate D2E/DX2                !
 ! A39   A(14,13,26)           120.1567         estimate D2E/DX2                !
 ! A40   A(13,14,15)           119.7978         estimate D2E/DX2                !
 ! A41   A(13,14,27)           120.1222         estimate D2E/DX2                !
 ! A42   A(15,14,27)           120.0797         estimate D2E/DX2                !
 ! A43   A(14,15,16)           120.0812         estimate D2E/DX2                !
 ! A44   A(14,15,28)           120.1025         estimate D2E/DX2                !
 ! A45   A(16,15,28)           119.8147         estimate D2E/DX2                !
 ! A46   A(6,16,15)            120.3636         estimate D2E/DX2                !
 ! A47   A(6,16,29)            119.7837         estimate D2E/DX2                !
 ! A48   A(15,16,29)           119.8503         estimate D2E/DX2                !
 ! D1    D(3,1,2,4)             -1.0639         estimate D2E/DX2                !
 ! D2    D(3,1,2,18)          -179.8578         estimate D2E/DX2                !
 ! D3    D(17,1,2,4)           178.7333         estimate D2E/DX2                !
 ! D4    D(17,1,2,18)           -0.0605         estimate D2E/DX2                !
 ! D5    D(1,2,4,5)             76.167          estimate D2E/DX2                !
 ! D6    D(1,2,4,6)           -158.9476         estimate D2E/DX2                !
 ! D7    D(1,2,4,19)           -42.003          estimate D2E/DX2                !
 ! D8    D(18,2,4,5)          -105.0439         estimate D2E/DX2                !
 ! D9    D(18,2,4,6)            19.8414         estimate D2E/DX2                !
 ! D10   D(18,2,4,19)          136.786          estimate D2E/DX2                !
 ! D11   D(2,4,5,7)             17.8229         estimate D2E/DX2                !
 ! D12   D(2,4,5,11)          -164.03           estimate D2E/DX2                !
 ! D13   D(6,4,5,7)           -105.406          estimate D2E/DX2                !
 ! D14   D(6,4,5,11)            72.7411         estimate D2E/DX2                !
 ! D15   D(19,4,5,7)           135.5644         estimate D2E/DX2                !
 ! D16   D(19,4,5,11)          -46.2885         estimate D2E/DX2                !
 ! D17   D(2,4,6,12)           103.2284         estimate D2E/DX2                !
 ! D18   D(2,4,6,16)           -75.1721         Scan                            !
 ! D19   D(5,4,6,12)          -131.1786         estimate D2E/DX2                !
 ! D20   D(5,4,6,16)            50.4209         estimate D2E/DX2                !
 ! D21   D(19,4,6,12)          -12.6763         estimate D2E/DX2                !
 ! D22   D(19,4,6,16)          168.9232         estimate D2E/DX2                !
 ! D23   D(4,5,7,8)            177.8809         estimate D2E/DX2                !
 ! D24   D(4,5,7,20)            -2.3374         estimate D2E/DX2                !
 ! D25   D(11,5,7,8)            -0.2498         estimate D2E/DX2                !
 ! D26   D(11,5,7,20)          179.5319         estimate D2E/DX2                !
 ! D27   D(4,5,11,10)         -178.0819         estimate D2E/DX2                !
 ! D28   D(4,5,11,24)            1.8623         estimate D2E/DX2                !
 ! D29   D(7,5,11,10)            0.13           estimate D2E/DX2                !
 ! D30   D(7,5,11,24)         -179.9258         estimate D2E/DX2                !
 ! D31   D(4,6,12,13)         -178.4525         estimate D2E/DX2                !
 ! D32   D(4,6,12,25)            1.6259         estimate D2E/DX2                !
 ! D33   D(16,6,12,13)          -0.034          estimate D2E/DX2                !
 ! D34   D(16,6,12,25)        -179.9557         estimate D2E/DX2                !
 ! D35   D(4,6,16,15)          178.0116         estimate D2E/DX2                !
 ! D36   D(4,6,16,29)           -2.5609         estimate D2E/DX2                !
 ! D37   D(12,6,16,15)          -0.4042         estimate D2E/DX2                !
 ! D38   D(12,6,16,29)         179.0232         estimate D2E/DX2                !
 ! D39   D(5,7,8,9)              0.1551         estimate D2E/DX2                !
 ! D40   D(5,7,8,21)           179.9985         estimate D2E/DX2                !
 ! D41   D(20,7,8,9)          -179.6269         estimate D2E/DX2                !
 ! D42   D(20,7,8,21)            0.2165         estimate D2E/DX2                !
 ! D43   D(7,8,9,10)             0.0625         estimate D2E/DX2                !
 ! D44   D(7,8,9,22)           179.841          estimate D2E/DX2                !
 ! D45   D(21,8,9,10)         -179.7802         estimate D2E/DX2                !
 ! D46   D(21,8,9,22)           -0.0017         estimate D2E/DX2                !
 ! D47   D(8,9,10,11)           -0.1821         estimate D2E/DX2                !
 ! D48   D(8,9,10,23)          179.6819         estimate D2E/DX2                !
 ! D49   D(22,9,10,11)        -179.9607         estimate D2E/DX2                !
 ! D50   D(22,9,10,23)          -0.0967         estimate D2E/DX2                !
 ! D51   D(9,10,11,5)            0.0859         estimate D2E/DX2                !
 ! D52   D(9,10,11,24)        -179.8581         estimate D2E/DX2                !
 ! D53   D(23,10,11,5)        -179.7785         estimate D2E/DX2                !
 ! D54   D(23,10,11,24)          0.2775         estimate D2E/DX2                !
 ! D55   D(6,12,13,14)           0.3491         estimate D2E/DX2                !
 ! D56   D(6,12,13,26)        -179.6613         estimate D2E/DX2                !
 ! D57   D(25,12,13,14)       -179.7295         estimate D2E/DX2                !
 ! D58   D(25,12,13,26)          0.2601         estimate D2E/DX2                !
 ! D59   D(12,13,14,15)         -0.2263         estimate D2E/DX2                !
 ! D60   D(12,13,14,27)        179.9827         estimate D2E/DX2                !
 ! D61   D(26,13,14,15)        179.7841         estimate D2E/DX2                !
 ! D62   D(26,13,14,27)         -0.0069         estimate D2E/DX2                !
 ! D63   D(13,14,15,16)         -0.2103         estimate D2E/DX2                !
 ! D64   D(13,14,15,28)       -179.7579         estimate D2E/DX2                !
 ! D65   D(27,14,15,16)        179.5808         estimate D2E/DX2                !
 ! D66   D(27,14,15,28)          0.0332         estimate D2E/DX2                !
 ! D67   D(14,15,16,6)           0.528          estimate D2E/DX2                !
 ! D68   D(14,15,16,29)       -178.899          estimate D2E/DX2                !
 ! D69   D(28,15,16,6)        -179.9231         estimate D2E/DX2                !
 ! D70   D(28,15,16,29)          0.6499         estimate D2E/DX2                !
 --------------------------------------------------------------------------------
 Trust Radius=3.00D-01 FncErr=5.00D-06 GrdErr=5.00D-06 EigMax=2.50D+02 EigMin=1.00D-04
 Number of optimizations in scan=  18
 Number of steps in this run=     80 maximum allowed number of steps=    174.
 GradGradGradGradGradGradGradGradGradGradGradGradGradGradGradGradGradGrad

                          Input orientation:                          
 ---------------------------------------------------------------------
 Center     Atomic      Atomic             Coordinates (Angstroms)
 Number     Number       Type             X           Y           Z
 ---------------------------------------------------------------------
      1          6           0        1.931180   -0.596693    2.293429
      2          7           0        0.893107    0.098696    1.792505
      3          8           0        2.562447   -1.436482    1.673211
      4          6           0        0.430484   -0.077140    0.419970
      5          6           0       -0.373721   -1.355844    0.220805
      6          6           0       -0.355921    1.155173    0.006366
      7          6           0       -0.936957   -2.059453    1.281162
      8          6           0       -1.701708   -3.200975    1.041888
      9          6           0       -1.905598   -3.648235   -0.258868
     10          6           0       -1.339461   -2.949088   -1.324298
     11          6           0       -0.579884   -1.810472   -1.083496
     12          6           0        0.222002    2.109568   -0.828601
     13          6           0       -0.484652    3.256443   -1.183903
     14          6           0       -1.773139    3.458959   -0.699211
     15          6           0       -2.355298    2.509207    0.138165
     16          6           0       -1.651795    1.360439    0.484557
     17          1           0        2.167883   -0.332617    3.333999
     18          1           0        0.432988    0.776424    2.383255
     19          1           0        1.322416   -0.146348   -0.208901
     20          1           0       -0.778043   -1.721201    2.299378
     21          1           0       -2.135378   -3.740765    1.876396
     22          1           0       -2.498054   -4.537121   -0.443736
     23          1           0       -1.488615   -3.293121   -2.341693
     24          1           0       -0.141553   -1.265848   -1.915307
     25          1           0        1.228625    1.955418   -1.204118
     26          1           0       -0.027480    3.989802   -1.838513
     27          1           0       -2.324059    4.351081   -0.974654
     28          1           0       -3.360383    2.660101    0.515482
     29          1           0       -2.115833    0.614192    1.122931
 ---------------------------------------------------------------------
                    Distance matrix (angstroms):
                    1          2          3          4          5
     1  C    0.000000
     2  N    1.346138   0.000000
     3  O    1.220006   2.271057   0.000000
     4  C    2.455987   1.459038   2.822001   0.000000
     5  C    3.191340   2.488128   3.276747   1.523646   0.000000
     6  C    3.678386   2.422087   4.244045   1.519242   2.520220
     7  C    3.374991   2.875450   3.575979   2.557560   1.391638
     8  C    4.641822   4.264308   4.657792   3.832932   2.417072
     9  C    5.526934   5.106895   5.346794   4.320974   2.798534
    10  C    5.414684   4.897735   5.147613   3.797797   2.420418
    11  C    4.379763   3.753133   4.196850   2.507129   1.396564
    12  C    4.471265   3.371081   4.930641   2.526675   3.669498
    13  C    5.724923   4.552866   6.282631   3.810861   4.822728
    14  C    6.255093   4.960734   6.956366   4.314223   5.097757
    15  C    5.715389   4.370302   6.489148   3.811717   4.344203
    16  C    4.465433   3.127179   5.195719   2.531144   3.013508
    17  H    1.099341   2.046287   2.032834   3.402262   4.147134
    18  H    2.034232   1.009956   3.152096   2.140810   3.142218
    19  H    2.614395   2.061548   2.597011   1.093532   2.127066
    20  H    2.933333   2.522239   3.410575   2.774103   2.148820
    21  H    5.157131   4.890830   5.236465   4.703932   3.395919
    22  H    6.529714   6.163728   6.301119   5.404975   3.882645
    23  H    6.360038   5.853940   5.998139   4.653199   3.400357
    24  H    4.738929   4.084161   4.496465   2.682121   2.150576
    25  H    4.386307   3.541149   4.643607   2.721394   3.944918
    26  H    6.476514   5.401155   6.963080   4.674451   5.739042
    27  H    7.298486   6.007504   8.024027   5.398298   6.148328
    28  H    6.462851   5.126769   7.293987   4.676781   5.013462
    29  H    4.383449   3.125346   5.137546   2.730536   2.780257
                    6          7          8          9         10
     6  C    0.000000
     7  C    3.506641   0.000000
     8  C    4.675412   1.394693   0.000000
     9  C    5.054164   2.415406   1.390532   0.000000
    10  C    4.425266   2.782424   2.406970   1.394438   0.000000
    11  C    3.167493   2.404392   2.776553   2.411411   1.389744
    12  C    1.393569   4.814044   5.949895   6.164704   5.317319
    13  C    2.418398   5.877064   6.937840   7.109807   6.265702
    14  C    2.795313   5.922326   6.884130   7.122054   6.453052
    15  C    2.418323   4.918413   5.818082   6.186595   5.741403
    16  C    1.396456   3.583467   4.595607   5.069903   4.684179
    17  H    4.433537   4.103186   5.334321   6.363589   6.391175
    18  H    2.532870   3.336698   4.709129   5.659276   5.546798
    19  H    2.134739   3.314366   4.476667   4.762960   4.023065
    20  H    3.702650   1.084634   2.150388   3.395506   3.867030
    21  H    5.534771   2.148797   1.084365   2.149584   3.391855
    22  H    6.098650   3.398696   2.150937   1.084112   2.153967
    23  H    5.155938   3.866696   3.391537   2.153634   1.084296
    24  H    3.098407   3.388199   3.863134   3.395793   2.148854
    25  H    2.148592   5.194762   6.341907   6.489821   5.537480
    26  H    3.398025   6.866805   7.925088   8.022606   7.080530
    27  H    3.879407   6.935972   7.841385   8.042171   7.374561
    28  H    3.398647   5.360359   6.113961   6.520055   6.239545
    29  H    2.153292   2.926288   3.838433   4.485739   4.391884
                   11         12         13         14         15
    11  C    0.000000
    12  C    4.009327   0.000000
    13  C    5.068804   1.393170   0.000000
    14  C    5.416497   2.412092   1.391452   0.000000
    15  C    4.827440   2.781515   2.409469   1.393606   0.000000
    16  C    3.696277   2.407632   2.782232   2.412430   1.390889
    17  H    5.408192   5.203649   6.350491   6.795181   6.224828
    18  H    4.442556   3.483936   4.440402   4.643769   3.977123
    19  H    2.674504   2.585362   3.974306   4.777144   4.549506
    20  H    3.389848   5.045704   6.082455   6.067603   5.005490
    21  H    3.860901   6.862991   7.813530   7.655129   6.490914
    22  H    3.394596   7.192030   8.083395   8.032936   7.071756
    23  H    2.146416   5.865553   6.726456   6.954803   6.369289
    24  H    1.086581   3.564623   4.593886   5.144391   4.834093
    25  H    4.179376   1.085387   2.151370   3.395019   3.866899
    26  H    5.875234   2.148824   1.084129   2.151076   3.393841
    27  H    6.404587   3.395311   2.150683   1.084096   2.152171
    28  H    5.502175   3.865634   3.393135   2.152440   1.084128
    29  H    3.620284   3.392654   3.868297   3.395635   2.148997
                   16         17         18         19         20
    16  C    0.000000
    17  H    5.057242   0.000000
    18  H    2.879661   2.267983   0.000000
    19  H    3.405469   3.647143   2.891689   0.000000
    20  H    3.681511   3.417175   2.777006   3.630916   0.000000
    21  H    5.309741   5.679625   5.220958   5.405982   2.469800
    22  H    6.029850   7.329400   6.694524   5.824949   4.290981
    23  H    5.447012   7.372112   6.525250   4.727883   4.951301
    24  H    3.864914   5.810304   4.793601   2.511634   4.286728
    25  H    3.391525   5.168347   3.859056   2.327375   5.460653
    26  H    3.866342   7.089274   5.325519   4.646030   7.092323
    27  H    3.394875   7.789677   5.626281   5.840379   7.069799
    28  H    2.146940   6.889276   4.628874   5.507222   5.389487
    29  H    1.086157   4.912789   2.848021   3.764805   2.937307
                   21         22         23         24         25
    21  H    0.000000
    22  H    2.479663   0.000000
    23  H    4.290800   2.483696   0.000000
    24  H    4.947481   4.291835   2.471076   0.000000
    25  H    7.297437   7.524585   6.018690   3.572077   0.000000
    26  H    8.832069   8.986521   7.445070   5.257449   2.473656
    27  H    8.581495   8.905744   7.810287   6.099021   4.291086
    28  H    6.657613   7.311889   6.863513   5.628737   4.951020
    29  H    4.419699   5.397830   5.259669   4.082061   4.289457
                   26         27         28         29
    26  H    0.000000
    27  H    2.480131   0.000000
    28  H    4.291578   2.480703   0.000000
    29  H    4.952384   4.290403   2.470555   0.000000
 Symmetry turned off by external request.
 Stoichiometry    C14H13NO
 Framework group  C1[X(C14H13NO)]
 Deg. of freedom    81
 Full point group                 C1      NOp   1
 Rotational constants (GHZ):           0.7370241           0.4062368           0.3117692
 Standard basis: 6-311+G(d) (5D, 7F)
   391 basis functions,   641 primitive gaussians,   407 cartesian basis functions
    56 alpha electrons       56 beta electrons
       nuclear repulsion energy      1011.9840220201 Hartrees.
 NAtoms=   29 NActive=   29 NUniq=   29 SFac= 1.00D+00 NAtFMM=   60 NAOKFM=F Big=F
 Integral buffers will be    131072 words long.
 Raffenetti 2 integral format.
 Two-electron integral symmetry is turned off.
 ------------------------------------------------------------------------------
 Polarizable Continuum Model (PCM)
 =================================
 Model                : PCM.
 Atomic radii         : UFF (Universal Force Field).
 Polarization charges : Total charges.
 Charge compensation  : None.
 Solution method      : On-the-fly selection.
 Cavity type          : Scaled VdW (van der Waals Surface) (Alpha=1.100).
 Cavity algorithm     : GePol (No added spheres)
                        Default sphere list used, NSphG=   29.
                        Lebedev-Laikov grids with approx.  5.0 points / Ang**2.
                        Smoothing algorithm: York/Karplus (Gamma=1.0000).
                        Polarization charges: spherical gaussians, with
                                              point-specific exponents (IZeta= 3).
                        Self-potential: point-specific (ISelfS= 7).
                        Self-field    : sphere-specific E.n sum rule (ISelfD= 2).
 1st derivatives      : Analytical E(r).r(x)/FMM algorithm (CHGder, D1EAlg=3).
                        Cavity 1st derivative terms included.
 Solvent              : DiMethylSulfoxide, Eps=  46.826000 Eps(inf)=   2.007889
 ------------------------------------------------------------------------------
 One-electron integrals computed using PRISM.
 NBasis=   391 RedAO= T EigKep=  1.12D-06  NBF=   391
 NBsUse=   390 1.00D-06 EigRej=  8.71D-07 NBFU=   390
 ExpMin= 4.38D-02 ExpMax= 8.59D+03 ExpMxC= 1.30D+03 IAcc=3 IRadAn=         7 AccDes= 0.00D+00
 Harris functional with IExCor= 1009 and IRadAn=       7 diagonalized for initial guess.
 HarFok:  IExCor= 1009 AccDes= 0.00D+00 IRadAn=         7 IDoV= 1 UseB2=F ITyADJ=14
 ICtDFT=  3500011 ScaDFX=  1.000000  1.000000  1.000000  1.000000
 FoFCou: FMM=F IPFlag=           0 FMFlag=      100000 FMFlg1=           0
         NFxFlg=           0 DoJE=T BraDBF=F KetDBF=T FulRan=T
         wScrn=  0.000000 ICntrl=       500 IOpCl=  0 I1Cent=   200000004 NGrid=           0
         NMat0=    1 NMatS0=      1 NMatT0=    0 NMatD0=    1 NMtDS0=    0 NMtDT0=    0
 Symmetry not used in FoFCou.
 Requested convergence on RMS density matrix=1.00D-08 within 128 cycles.
 Requested convergence on MAX density matrix=1.00D-06.
 Requested convergence on             energy=1.00D-06.
 No special actions if energy rises.
 Inv3:  Mode=1 IEnd=    14945472.
 Iteration    1 A*A^-1 deviation from unit magnitude is 8.10D-15 for    534.
 Iteration    1 A*A^-1 deviation from orthogonality  is 3.05D-15 for   1734    155.
 Iteration    1 A^-1*A deviation from unit magnitude is 7.88D-15 for    534.
 Iteration    1 A^-1*A deviation from orthogonality  is 1.10D-13 for   2085   2053.
 Error on total polarization charges =  0.01665
 SCF Done:  E(RM062X) =  -671.195604970     A.U. after   16 cycles
            NFock= 16  Conv=0.21D-08     -V/T= 2.0040

 **********************************************************************

            Population analysis using the SCF density.

 **********************************************************************

 Alpha  occ. eigenvalues --  -19.60834 -14.78658 -10.65225 -10.60258 -10.56558
 Alpha  occ. eigenvalues --  -10.56108 -10.55402 -10.55382 -10.55281 -10.55244
 Alpha  occ. eigenvalues --  -10.55148 -10.55035 -10.55001 -10.54945 -10.54877
 Alpha  occ. eigenvalues --  -10.54780  -1.17653  -1.05623  -0.97750  -0.96921
 Alpha  occ. eigenvalues --   -0.89589  -0.85531  -0.85062  -0.85007  -0.79244
 Alpha  occ. eigenvalues --   -0.71227  -0.70186  -0.69673  -0.68758  -0.66720
 Alpha  occ. eigenvalues --   -0.63380  -0.60543  -0.58917  -0.56538  -0.54682
 Alpha  occ. eigenvalues --   -0.53590  -0.52408  -0.51981  -0.51178  -0.50035
 Alpha  occ. eigenvalues --   -0.49753  -0.49315  -0.48241  -0.46840  -0.45092
 Alpha  occ. eigenvalues --   -0.44005  -0.42230  -0.41111  -0.40869  -0.40576
 Alpha  occ. eigenvalues --   -0.35554  -0.33757  -0.32253  -0.31831  -0.31535
 Alpha  occ. eigenvalues --   -0.30185
 Alpha virt. eigenvalues --    0.00064   0.00456   0.00713   0.00903   0.01846
 Alpha virt. eigenvalues --    0.02035   0.02376   0.02623   0.03760   0.03936
 Alpha virt. eigenvalues --    0.04082   0.04244   0.05118   0.05492   0.05807
 Alpha virt. eigenvalues --    0.06104   0.06851   0.07330   0.07655   0.08185
 Alpha virt. eigenvalues --    0.08687   0.09935   0.10287   0.10658   0.10750
 Alpha virt. eigenvalues --    0.11306   0.12182   0.12796   0.13501   0.13839
 Alpha virt. eigenvalues --    0.14318   0.14717   0.14942   0.15205   0.15731
 Alpha virt. eigenvalues --    0.16029   0.16600   0.16842   0.17167   0.17705
 Alpha virt. eigenvalues --    0.18158   0.18516   0.19065   0.19630   0.19810
 Alpha virt. eigenvalues --    0.20330   0.20513   0.20760   0.21248   0.21744
 Alpha virt. eigenvalues --    0.21928   0.22097   0.22674   0.22847   0.23416
 Alpha virt. eigenvalues --    0.23716   0.23973   0.24043   0.24231   0.24586
 Alpha virt. eigenvalues --    0.24812   0.25426   0.25711   0.25985   0.26442
 Alpha virt. eigenvalues --    0.26961   0.27057   0.27566   0.27773   0.28494
 Alpha virt. eigenvalues --    0.28584   0.29498   0.29866   0.30168   0.30585
 Alpha virt. eigenvalues --    0.30964   0.32412   0.32651   0.33643   0.33973
 Alpha virt. eigenvalues --    0.34177   0.34834   0.35560   0.36338   0.36692
 Alpha virt. eigenvalues --    0.37275   0.38143   0.38581   0.39667   0.39949
 Alpha virt. eigenvalues --    0.41491   0.42042   0.42556   0.45211   0.47599
 Alpha virt. eigenvalues --    0.49494   0.49867   0.50737   0.55151   0.55569
 Alpha virt. eigenvalues --    0.56031   0.56922   0.57175   0.57358   0.57862
 Alpha virt. eigenvalues --    0.58576   0.59006   0.59540   0.60000   0.60436
 Alpha virt. eigenvalues --    0.61393   0.61549   0.62685   0.63540   0.64384
 Alpha virt. eigenvalues --    0.65232   0.65695   0.65868   0.66813   0.68025
 Alpha virt. eigenvalues --    0.68841   0.70036   0.71197   0.71563   0.72935
 Alpha virt. eigenvalues --    0.73174   0.73816   0.74347   0.74635   0.75291
 Alpha virt. eigenvalues --    0.75627   0.75994   0.76388   0.77876   0.78154
 Alpha virt. eigenvalues --    0.78608   0.78971   0.79816   0.80912   0.81804
 Alpha virt. eigenvalues --    0.82809   0.83603   0.85617   0.86537   0.86750
 Alpha virt. eigenvalues --    0.87339   0.87796   0.88489   0.89092   0.89636
 Alpha virt. eigenvalues --    0.90558   0.91514   0.92584   0.93138   0.94047
 Alpha virt. eigenvalues --    0.95126   0.95850   0.97043   0.99600   1.00787
 Alpha virt. eigenvalues --    1.01076   1.02561   1.04419   1.06387   1.06777
 Alpha virt. eigenvalues --    1.07411   1.08499   1.10172   1.12629   1.14571
 Alpha virt. eigenvalues --    1.15906   1.17184   1.20518   1.21335   1.22812
 Alpha virt. eigenvalues --    1.23969   1.24937   1.25866   1.27829   1.29026
 Alpha virt. eigenvalues --    1.29496   1.30879   1.32518   1.34012   1.35277
 Alpha virt. eigenvalues --    1.35876   1.40187   1.42259   1.43636   1.43943
 Alpha virt. eigenvalues --    1.46796   1.49256   1.53207   1.56216   1.56284
 Alpha virt. eigenvalues --    1.57894   1.58371   1.59366   1.61274   1.62863
 Alpha virt. eigenvalues --    1.63652   1.65174   1.67783   1.70084   1.72976
 Alpha virt. eigenvalues --    1.77023   1.77792   1.81190   1.82255   1.82860
 Alpha virt. eigenvalues --    1.83194   1.84847   1.85218   1.87564   1.88720
 Alpha virt. eigenvalues --    1.90611   1.91798   1.93417   1.94417   1.95815
 Alpha virt. eigenvalues --    1.97058   1.97622   1.98953   2.01144   2.02097
 Alpha virt. eigenvalues --    2.02438   2.03150   2.03761   2.05773   2.06633
 Alpha virt. eigenvalues --    2.12575   2.19196   2.21459   2.24512   2.26857
 Alpha virt. eigenvalues --    2.29923   2.31082   2.31324   2.32717   2.32923
 Alpha virt. eigenvalues --    2.34946   2.35992   2.36733   2.37270   2.39775
 Alpha virt. eigenvalues --    2.44395   2.46074   2.46679   2.47772   2.48981
 Alpha virt. eigenvalues --    2.51109   2.54082   2.64380   2.66680   2.68482
 Alpha virt. eigenvalues --    2.70962   2.73780   2.75650   2.77416   2.79377
 Alpha virt. eigenvalues --    2.82097   2.83089   2.83517   2.85187   2.87078
 Alpha virt. eigenvalues --    2.89564   2.91292   2.94120   2.94718   2.97040
 Alpha virt. eigenvalues --    2.97997   2.98689   3.00079   3.00990   3.03839
 Alpha virt. eigenvalues --    3.04872   3.13922   3.16038   3.19229   3.24226
 Alpha virt. eigenvalues --    3.26965   3.31080   3.34609   3.36193   3.36470
 Alpha virt. eigenvalues --    3.37184   3.37844   3.38396   3.39466   3.40896
 Alpha virt. eigenvalues --    3.41886   3.42277   3.45686   3.48587   3.49371
 Alpha virt. eigenvalues --    3.58931   3.62383   3.63534   3.67892   3.70207
 Alpha virt. eigenvalues --    3.71567   3.73052   3.73330   3.95409   3.97628
 Alpha virt. eigenvalues --    4.01624   4.05809   4.06157   4.07714   4.16236
 Alpha virt. eigenvalues --    4.33829   4.59638   4.81083   4.81917   4.96562
 Alpha virt. eigenvalues --    5.17483   5.31038   5.83242  23.42836  23.46644
 Alpha virt. eigenvalues --   23.85638  23.92235  23.93182  23.94265  23.97353
 Alpha virt. eigenvalues --   23.98064  24.12229  24.12486  24.13191  24.13394
 Alpha virt. eigenvalues --   24.22453  24.23046  35.62097  50.08269
          Condensed to atoms (all electrons):
               1          2          3          4          5          6
     1  C    5.024318   0.172957   0.450747  -0.142975   0.247718  -0.332251
     2  N    0.172957   8.516565  -0.195694  -2.547602   1.068778  -1.281480
     3  O    0.450747  -0.195694   7.993995   0.197527  -0.139257   0.169723
     4  C   -0.142975  -2.547602   0.197527  28.545689  -9.632578  -4.242377
     5  C    0.247718   1.068778  -0.139257  -9.632578  26.368951  -3.960295
     6  C   -0.332251  -1.281480   0.169723  -4.242377  -3.960295  20.132961
     7  C    0.160843   2.195277  -0.163198  -9.489990   4.721792  -1.340496
     8  C   -0.004932   0.035509   0.014479  -1.234602   0.641449   0.316780
     9  C    0.006186   0.002613   0.001991  -0.252321  -1.717543   0.061994
    10  C   -0.049689  -0.101908   0.008802  -0.011424  -0.053513   0.611414
    11  C   -0.164876  -1.639429   0.103449   8.380915 -14.608957   2.233392
    12  C   -0.016297   0.426798   0.020683  -5.265971   3.124633  -3.318601
    13  C   -0.019581  -0.122605  -0.006083   0.351632  -0.862364   1.955613
    14  C   -0.002132   0.045474   0.000107  -0.575192   0.186041  -1.474593
    15  C    0.009043   0.072687  -0.000335   0.245375  -0.090343   0.644959
    16  C    0.074238   0.417876  -0.026593   2.013356  -0.991671  -4.973418
    17  H    0.435126  -0.226668  -0.051873   0.115213   0.001253   0.034460
    18  H   -0.032254   0.139286  -0.000019   0.217198  -0.055247   0.156075
    19  H    0.024787   0.015924   0.005621   0.272376   0.241253  -0.210147
    20  H    0.008813   0.049918   0.001533  -0.042138   0.021826  -0.042021
    21  H    0.000900   0.000113  -0.000022   0.006292   0.030226  -0.007165
    22  H   -0.000093  -0.000085  -0.000003   0.006918   0.044214   0.000837
    23  H    0.000061   0.000310   0.000007  -0.007061   0.014660   0.000169
    24  H    0.000842  -0.001470   0.000012   0.122753  -0.036291   0.001392
    25  H   -0.000585   0.005225   0.000019   0.007672   0.005402  -0.046537
    26  H    0.000052   0.000251  -0.000001   0.009150  -0.001148  -0.003127
    27  H   -0.000004  -0.000213  -0.000000   0.008053  -0.002133   0.060192
    28  H    0.000083   0.000811   0.000000   0.005716   0.005145  -0.027383
    29  H    0.001890   0.011275   0.000020   0.086270   0.019380   0.067738
               7          8          9         10         11         12
     1  C    0.160843  -0.004932   0.006186  -0.049689  -0.164876  -0.016297
     2  N    2.195277   0.035509   0.002613  -0.101908  -1.639429   0.426798
     3  O   -0.163198   0.014479   0.001991   0.008802   0.103449   0.020683
     4  C   -9.489990  -1.234602  -0.252321  -0.011424   8.380915  -5.265971
     5  C    4.721792   0.641449  -1.717543  -0.053513 -14.608957   3.124633
     6  C   -1.340496   0.316780   0.061994   0.611414   2.233392  -3.318601
     7  C   21.795835  -1.190471   0.311639  -0.637955 -11.885722  -0.351541
     8  C   -1.190471   8.217194  -0.079118   0.769024  -1.392277   0.412729
     9  C    0.311639  -0.079118   6.419554  -0.324315   1.590698  -0.077999
    10  C   -0.637955   0.769024  -0.324315   7.865964  -1.765664   0.282439
    11  C  -11.885722  -1.392277   1.590698  -1.765664  26.731724  -0.205026
    12  C   -0.351541   0.412729  -0.077999   0.282439  -0.205026  19.408154
    13  C   -0.063988  -0.072347   0.021766   0.005094   0.349380  -3.882659
    14  C    0.030738   0.033316  -0.006050   0.009935  -0.037572   1.663223
    15  C    0.783819  -0.120229   0.049558  -0.089717  -0.710344  -1.706577
    16  C    1.543570  -0.461872   0.113175  -0.479559  -0.483429  -4.583445
    17  H   -0.045175   0.003018  -0.000536   0.000856   0.019607  -0.004998
    18  H   -0.132709  -0.001835  -0.000528   0.003619   0.071222  -0.030284
    19  H    0.056216  -0.007988  -0.000256  -0.003204  -0.103376   0.091175
    20  H    0.470781  -0.031695  -0.013764  -0.001027  -0.092900   0.009544
    21  H    0.000982   0.247760   0.056237  -0.031465   0.021300  -0.000907
    22  H   -0.065980   0.079648   0.257967   0.092683  -0.083072   0.000107
    23  H    0.012022  -0.023589   0.072139   0.276018  -0.016889  -0.000475
    24  H   -0.020685  -0.000275  -0.020948   0.018933   0.265430  -0.026325
    25  H    0.004854   0.000641   0.000071   0.000175  -0.000568   0.339890
    26  H   -0.000708   0.000050  -0.000022   0.000205   0.001714   0.057796
    27  H   -0.000026  -0.000088   0.000016  -0.000060  -0.000165  -0.114714
    28  H    0.000003   0.000434  -0.000169  -0.000201  -0.002342   0.014854
    29  H   -0.059822  -0.015383  -0.000374   0.003416   0.055948  -0.009620
              13         14         15         16         17         18
     1  C   -0.019581  -0.002132   0.009043   0.074238   0.435126  -0.032254
     2  N   -0.122605   0.045474   0.072687   0.417876  -0.226668   0.139286
     3  O   -0.006083   0.000107  -0.000335  -0.026593  -0.051873  -0.000019
     4  C    0.351632  -0.575192   0.245375   2.013356   0.115213   0.217198
     5  C   -0.862364   0.186041  -0.090343  -0.991671   0.001253  -0.055247
     6  C    1.955613  -1.474593   0.644959  -4.973418   0.034460   0.156075
     7  C   -0.063988   0.030738   0.783819   1.543570  -0.045175  -0.132709
     8  C   -0.072347   0.033316  -0.120229  -0.461872   0.003018  -0.001835
     9  C    0.021766  -0.006050   0.049558   0.113175  -0.000536  -0.000528
    10  C    0.005094   0.009935  -0.089717  -0.479559   0.000856   0.003619
    11  C    0.349380  -0.037572  -0.710344  -0.483429   0.019607   0.071222
    12  C   -3.882659   1.663223  -1.706577  -4.583445  -0.004998  -0.030284
    13  C    8.647001  -0.698788   1.390704  -0.626690  -0.001415   0.004322
    14  C   -0.698788   6.509081  -0.729775   0.902307  -0.000087  -0.002459
    15  C    1.390704  -0.729775  10.354816  -3.723768  -0.002082   0.009181
    16  C   -0.626690   0.902307  -3.723768  17.441448  -0.013727  -0.049175
    17  H   -0.001415  -0.000087  -0.002082  -0.013727   0.504229   0.009543
    18  H    0.004322  -0.002459   0.009181  -0.049175   0.009543   0.310351
    19  H   -0.017685  -0.000312  -0.004361  -0.036264  -0.000239  -0.001937
    20  H   -0.000100   0.000171   0.003118   0.000447  -0.000602  -0.003734
    21  H   -0.000006  -0.000009   0.000954   0.004461  -0.000004   0.000000
    22  H    0.000005  -0.000017  -0.000133  -0.001469   0.000000   0.000000
    23  H   -0.000004   0.000003   0.000571   0.001105   0.000000  -0.000002
    24  H   -0.003924   0.002019  -0.001754   0.039441  -0.000001   0.000025
    25  H    0.072932  -0.001441  -0.002170  -0.053935   0.000007   0.000023
    26  H    0.210119   0.073795  -0.047789   0.027400   0.000000   0.000002
    27  H    0.119224   0.236540   0.114409  -0.089438  -0.000000   0.000006
    28  H   -0.033686   0.088966   0.278651  -0.002591  -0.000000  -0.000019
    29  H    0.000521  -0.028652  -0.033238   0.233489   0.000011  -0.002108
              19         20         21         22         23         24
     1  C    0.024787   0.008813   0.000900  -0.000093   0.000061   0.000842
     2  N    0.015924   0.049918   0.000113  -0.000085   0.000310  -0.001470
     3  O    0.005621   0.001533  -0.000022  -0.000003   0.000007   0.000012
     4  C    0.272376  -0.042138   0.006292   0.006918  -0.007061   0.122753
     5  C    0.241253   0.021826   0.030226   0.044214   0.014660  -0.036291
     6  C   -0.210147  -0.042021  -0.007165   0.000837   0.000169   0.001392
     7  C    0.056216   0.470781   0.000982  -0.065980   0.012022  -0.020685
     8  C   -0.007988  -0.031695   0.247760   0.079648  -0.023589  -0.000275
     9  C   -0.000256  -0.013764   0.056237   0.257967   0.072139  -0.020948
    10  C   -0.003204  -0.001027  -0.031465   0.092683   0.276018   0.018933
    11  C   -0.103376  -0.092900   0.021300  -0.083072  -0.016889   0.265430
    12  C    0.091175   0.009544  -0.000907   0.000107  -0.000475  -0.026325
    13  C   -0.017685  -0.000100  -0.000006   0.000005  -0.000004  -0.003924
    14  C   -0.000312   0.000171  -0.000009  -0.000017   0.000003   0.002019
    15  C   -0.004361   0.003118   0.000954  -0.000133   0.000571  -0.001754
    16  C   -0.036264   0.000447   0.004461  -0.001469   0.001105   0.039441
    17  H   -0.000239  -0.000602  -0.000004   0.000000   0.000000  -0.000001
    18  H   -0.001937  -0.003734   0.000000   0.000000  -0.000002   0.000025
    19  H    0.376911  -0.000034   0.000015  -0.000002   0.000026  -0.001647
    20  H   -0.000034   0.404577  -0.002854  -0.000230   0.000062  -0.000141
    21  H    0.000015  -0.002854   0.410210  -0.004977  -0.000177   0.000054
    22  H   -0.000002  -0.000230  -0.004977   0.409757  -0.004809  -0.000204
    23  H    0.000026   0.000062  -0.000177  -0.004809   0.409005  -0.003839
    24  H   -0.001647  -0.000141   0.000054  -0.000204  -0.003839   0.400968
    25  H    0.004238   0.000001  -0.000000   0.000000   0.000000  -0.000045
    26  H   -0.000009  -0.000000  -0.000000   0.000000  -0.000000   0.000002
    27  H   -0.000007   0.000000   0.000000   0.000000   0.000000  -0.000000
    28  H    0.000015   0.000005   0.000000  -0.000000   0.000000   0.000003
    29  H    0.000121  -0.000416  -0.000027   0.000006   0.000000  -0.000120
              25         26         27         28         29
     1  C   -0.000585   0.000052  -0.000004   0.000083   0.001890
     2  N    0.005225   0.000251  -0.000213   0.000811   0.011275
     3  O    0.000019  -0.000001  -0.000000   0.000000   0.000020
     4  C    0.007672   0.009150   0.008053   0.005716   0.086270
     5  C    0.005402  -0.001148  -0.002133   0.005145   0.019380
     6  C   -0.046537  -0.003127   0.060192  -0.027383   0.067738
     7  C    0.004854  -0.000708  -0.000026   0.000003  -0.059822
     8  C    0.000641   0.000050  -0.000088   0.000434  -0.015383
     9  C    0.000071  -0.000022   0.000016  -0.000169  -0.000374
    10  C    0.000175   0.000205  -0.000060  -0.000201   0.003416
    11  C   -0.000568   0.001714  -0.000165  -0.002342   0.055948
    12  C    0.339890   0.057796  -0.114714   0.014854  -0.009620
    13  C    0.072932   0.210119   0.119224  -0.033686   0.000521
    14  C   -0.001441   0.073795   0.236540   0.088966  -0.028652
    15  C   -0.002170  -0.047789   0.114409   0.278651  -0.033238
    16  C   -0.053935   0.027400  -0.089438  -0.002591   0.233489
    17  H    0.000007   0.000000  -0.000000  -0.000000   0.000011
    18  H    0.000023   0.000002   0.000006  -0.000019  -0.002108
    19  H    0.004238  -0.000009  -0.000007   0.000015   0.000121
    20  H    0.000001  -0.000000   0.000000   0.000005  -0.000416
    21  H   -0.000000  -0.000000   0.000000   0.000000  -0.000027
    22  H    0.000000   0.000000   0.000000  -0.000000   0.000006
    23  H    0.000000  -0.000000   0.000000   0.000000   0.000000
    24  H   -0.000045   0.000002  -0.000000   0.000003  -0.000120
    25  H    0.405225  -0.004018  -0.000204   0.000056  -0.000150
    26  H   -0.004018   0.407330  -0.004892  -0.000158   0.000056
    27  H   -0.000204  -0.004892   0.406939  -0.004912  -0.000220
    28  H    0.000056  -0.000158  -0.004912   0.407418  -0.004244
    29  H   -0.000150   0.000056  -0.000220  -0.004244   0.393179
 Mulliken charges:
               1
     1  C    0.147069
     2  N   -0.060493
     3  O   -0.385639
     4  C   -1.147873
     5  C    1.408621
     6  C    0.812191
     7  C   -0.639904
     8  C   -0.135332
     9  C   -0.471661
    10  C   -0.398878
    11  C   -0.632172
    12  C   -0.256587
    13  C   -0.716390
    14  C   -0.224636
    15  C   -0.695230
    16  C   -0.215268
    17  H    0.224085
    18  H    0.391457
    19  H    0.298791
    20  H    0.260863
    21  H    0.268109
    22  H    0.268932
    23  H    0.270687
    24  H    0.265795
    25  H    0.263221
    26  H    0.273951
    27  H    0.271695
    28  H    0.273545
    29  H    0.281052
 Sum of Mulliken charges =  -0.00000
 Mulliken charges with hydrogens summed into heavy atoms:
               1
     1  C    0.371153
     2  N    0.330963
     3  O   -0.385639
     4  C   -0.849082
     5  C    1.408621
     6  C    0.812191
     7  C   -0.379041
     8  C    0.132777
     9  C   -0.202729
    10  C   -0.128191
    11  C   -0.366377
    12  C    0.006634
    13  C   -0.442438
    14  C    0.047059
    15  C   -0.421685
    16  C    0.065784
 Electronic spatial extent (au):  <R**2>=           3807.5288
 Charge=              0.0000 electrons
 Dipole moment (field-independent basis, Debye):
    X=             -3.6350    Y=              3.9476    Z=              0.9041  Tot=              5.4419
 Quadrupole moment (field-independent basis, Debye-Ang):
   XX=           -101.1811   YY=            -91.2517   ZZ=            -81.0700
   XY=             10.4173   XZ=             -5.9336   YZ=              2.5000
 Traceless Quadrupole moment (field-independent basis, Debye-Ang):
   XX=            -10.0135   YY=             -0.0840   ZZ=             10.0976
   XY=             10.4173   XZ=             -5.9336   YZ=              2.5000
 Octapole moment (field-independent basis, Debye-Ang**2):
  XXX=             93.1450  YYY=             73.6326  ZZZ=            -36.9454  XYY=             -8.8714
  XXY=             48.8550  XXZ=            -29.0863  XZZ=             48.4163  YZZ=             16.3490
  YYZ=            -51.3147  XYZ=             11.0003
 Hexadecapole moment (field-independent basis, Debye-Ang**3):
 XXXX=          -1410.5402 YYYY=          -2872.9053 ZZZZ=           -778.8536 XXXY=             29.5362
 XXXZ=           -251.4404 YYYX=             84.7704 YYYZ=            121.3728 ZZZX=           -151.9236
 ZZZY=            201.7625 XXYY=           -668.4677 XXZZ=           -371.6243 YYZZ=           -618.2672
 XXYZ=             95.6554 YYXZ=            -79.1593 ZZXY=             51.7915
 N-N= 1.011984022020D+03 E-N=-3.584932072328D+03  KE= 6.685409655876D+02
 D1PCM: PCM CHGder 1st derivatives, ID1Alg=3 FixD1E=F DoIter=F DoCFld=F I1PDM=0.
 Calling FoFJK, ICntrl=      2127 FMM=F ISym2X=0 I1Cent= 0 IOpClX= 0 NMat=1 NMatS=1 NMatT=0.
 -------------------------------------------------------------------
 Center     Atomic                   Forces (Hartrees/Bohr)
 Number     Number              X              Y              Z
 -------------------------------------------------------------------
      1        6          -0.000010822    0.000018681    0.000013518
      2        7           0.000005078    0.000004053   -0.000003159
      3        8           0.000006538   -0.000003270   -0.000002486
      4        6           0.000000068    0.000000918    0.000008910
      5        6          -0.000000782   -0.000001076   -0.000003833
      6        6          -0.000001065    0.000001336   -0.000001597
      7        6           0.000003836    0.000002026    0.000002821
      8        6           0.000002988   -0.000004762   -0.000004619
      9        6           0.000007435   -0.000002580    0.000004610
     10        6           0.000009656    0.000002150   -0.000000021
     11        6           0.000003348   -0.000003049   -0.000000769
     12        6          -0.000003603   -0.000000305    0.000000900
     13        6          -0.000005483    0.000000256   -0.000000883
     14        6          -0.000005340   -0.000001891   -0.000003099
     15        6          -0.000004222   -0.000005458   -0.000002305
     16        6          -0.000003973   -0.000000147   -0.000002046
     17        1          -0.000003292    0.000004300    0.000001806
     18        1          -0.000007023    0.000001373    0.000001444
     19        1           0.000001486    0.000003900    0.000001834
     20        1           0.000000541    0.000000007   -0.000000724
     21        1           0.000004683   -0.000002336   -0.000000358
     22        1           0.000008768   -0.000003966   -0.000002103
     23        1           0.000009091   -0.000003354   -0.000000675
     24        1           0.000004984    0.000000818    0.000001139
     25        1          -0.000001994    0.000003444    0.000001960
     26        1          -0.000004911    0.000000553   -0.000000789
     27        1          -0.000006895   -0.000003688   -0.000003626
     28        1          -0.000005834   -0.000005009   -0.000004177
     29        1          -0.000003263   -0.000002926   -0.000001670
 -------------------------------------------------------------------
 Cartesian Forces:  Max     0.000018681 RMS     0.000004642

 GradGradGradGradGradGradGradGradGradGradGradGradGradGradGradGradGradGrad
 Berny optimization.
 FormGI is forming the generalized inverse of G from B-inverse, IUseBI=4.
 Internal  Forces:  Max     0.000013206 RMS     0.000001414
 Search for a local minimum.
 Step number   1 out of a maximum of   80 on scan point     1 out of    18
 All quantities printed in internal units (Hartrees-Bohrs-Radians)
 Mixed Optimization -- En-DIIS/RFO-DIIS
 Second derivative matrix not updated -- first step.
 ITU=  0
     Eigenvalues ---    0.00453   0.00911   0.01189   0.01476   0.01506
     Eigenvalues ---    0.02155   0.02158   0.02172   0.02173   0.02176
     Eigenvalues ---    0.02181   0.02182   0.02182   0.02185   0.02186
     Eigenvalues ---    0.02190   0.02190   0.02192   0.02197   0.02199
     Eigenvalues ---    0.02204   0.02404   0.02404   0.03921   0.05964
     Eigenvalues ---    0.06400   0.15998   0.15999   0.16000   0.16000
     Eigenvalues ---    0.16000   0.16000   0.16000   0.16000   0.16000
     Eigenvalues ---    0.16000   0.16000   0.16000   0.16846   0.18936
     Eigenvalues ---    0.22000   0.22000   0.22000   0.22000   0.22000
     Eigenvalues ---    0.22001   0.23475   0.23476   0.24987   0.24990
     Eigenvalues ---    0.30018   0.30440   0.33755   0.34408   0.35211
     Eigenvalues ---    0.35261   0.35351   0.35440   0.35472   0.35480
     Eigenvalues ---    0.35500   0.35500   0.35502   0.35504   0.37085
     Eigenvalues ---    0.42360   0.42391   0.42490   0.42559   0.45980
     Eigenvalues ---    0.46397   0.46462   0.46700   0.46797   0.46886
     Eigenvalues ---    0.46890   0.47063   0.47239   0.55851   0.95381
     Eigenvalues --- 1000.000001000.000001000.000001000.000001000.00000
     Eigenvalues --- 1000.000001000.000001000.000001000.000001000.00000
     Eigenvalues --- 1000.000001000.000001000.000001000.000001000.00000
     Eigenvalues --- 1000.000001000.000001000.000001000.000001000.00000
     Eigenvalues --- 1000.000001000.000001000.000001000.000001000.00000
     Eigenvalues --- 1000.000001000.000001000.000001000.000001000.00000
     Eigenvalues --- 1000.000001000.000001000.000001000.000001000.00000
     Eigenvalues --- 1000.000001000.000001000.000001000.000001000.00000
     Eigenvalues --- 1000.000001000.000001000.000001000.000001000.00000
     Eigenvalues --- 1000.000001000.000001000.000001000.000001000.00000
     Eigenvalues --- 1000.000001000.000001000.000001000.000001000.00000
     Eigenvalues --- 1000.000001000.000001000.000001000.000001000.00000
     Eigenvalues --- 1000.000001000.000001000.000001000.000001000.00000
     Eigenvalues --- 1000.000001000.000001000.00000
 RFO step:  Lambda= 0.00000000D+00 EMin= 4.53159900D-03
 Linear search not attempted -- first point.
 Iteration  1 RMS(Cart)=  0.00003309 RMS(Int)=  0.00000000
 Iteration  2 RMS(Cart)=  0.00000000 RMS(Int)=  0.00000000
 Iteration  1 RMS(Cart)=  0.00000000 RMS(Int)=  0.00000000
 Variable       Old X    -DE/DX   Delta X   Delta X   Delta X     New X
                                 (Linear)    (Quad)   (Total)
    R1        2.54383  -0.00000   0.00000  -0.00000  -0.00000   2.54383
    R2        2.30548   0.00001   0.00000   0.00001   0.00001   2.30549
    R3        2.07745  -0.00000   0.00000  -0.00001  -0.00001   2.07745
    R4        2.75718  -0.00000   0.00000  -0.00001  -0.00001   2.75718
    R5        1.90854   0.00000   0.00000   0.00000   0.00000   1.90854
    R6        2.87927   0.00000   0.00000   0.00001   0.00001   2.87928
    R7        2.87095   0.00000   0.00000   0.00000   0.00000   2.87095
    R8        2.06648   0.00000   0.00000   0.00000   0.00000   2.06648
    R9        2.62982   0.00000   0.00000   0.00000   0.00000   2.62982
   R10        2.63912  -0.00000   0.00000  -0.00000  -0.00000   2.63912
   R11        2.63346  -0.00000   0.00000  -0.00000  -0.00000   2.63346
   R12        2.63892   0.00000   0.00000   0.00000   0.00000   2.63892
   R13        2.63559   0.00000   0.00000   0.00001   0.00001   2.63559
   R14        2.04966  -0.00000   0.00000  -0.00000  -0.00000   2.04966
   R15        2.62772  -0.00000   0.00000  -0.00001  -0.00001   2.62772
   R16        2.04915   0.00000   0.00000   0.00000   0.00000   2.04915
   R17        2.63511   0.00000   0.00000   0.00000   0.00000   2.63511
   R18        2.04867   0.00000   0.00000   0.00000   0.00000   2.04868
   R19        2.62624  -0.00000   0.00000  -0.00001  -0.00001   2.62623
   R20        2.04902   0.00000   0.00000   0.00000   0.00000   2.04902
   R21        2.05334   0.00000   0.00000   0.00000   0.00000   2.05334
   R22        2.63271   0.00000   0.00000   0.00000   0.00000   2.63271
   R23        2.05108  -0.00000   0.00000  -0.00000  -0.00000   2.05108
   R24        2.62946  -0.00000   0.00000  -0.00000  -0.00000   2.62946
   R25        2.04871   0.00000   0.00000   0.00000   0.00000   2.04871
   R26        2.63353   0.00000   0.00000   0.00000   0.00000   2.63353
   R27        2.04864  -0.00000   0.00000  -0.00000  -0.00000   2.04864
   R28        2.62840  -0.00000   0.00000  -0.00000  -0.00000   2.62840
   R29        2.04870   0.00000   0.00000   0.00000   0.00000   2.04871
   R30        2.05254   0.00000   0.00000   0.00000   0.00000   2.05254
    A1        2.17175  -0.00000   0.00000  -0.00001  -0.00001   2.17174
    A2        1.97597   0.00000   0.00000   0.00001   0.00001   1.97598
    A3        2.13547  -0.00000   0.00000  -0.00000  -0.00000   2.13546
    A4        2.13213   0.00000   0.00000   0.00001   0.00001   2.13214
    A5        2.07180  -0.00000   0.00000   0.00000   0.00000   2.07181
    A6        2.07907  -0.00000   0.00000  -0.00001  -0.00001   2.07905
    A7        1.97302   0.00000   0.00000   0.00002   0.00002   1.97304
    A8        1.89914  -0.00000   0.00000   0.00000   0.00000   1.89914
    A9        1.86502  -0.00000   0.00000  -0.00000  -0.00000   1.86502
   A10        1.95189  -0.00000   0.00000  -0.00001  -0.00001   1.95188
   A11        1.87782   0.00000   0.00000   0.00000   0.00000   1.87782
   A12        1.89333   0.00000   0.00000  -0.00001  -0.00001   1.89333
   A13        2.13926  -0.00000   0.00000  -0.00001  -0.00001   2.13926
   A14        2.06371   0.00000   0.00000   0.00000   0.00000   2.06372
   A15        2.07976   0.00000   0.00000   0.00000   0.00000   2.07977
   A16        2.09898   0.00000   0.00000   0.00000   0.00000   2.09898
   A17        2.10174  -0.00000   0.00000  -0.00000  -0.00000   2.10174
   A18        2.08213  -0.00000   0.00000  -0.00000  -0.00000   2.08213
   A19        2.10021  -0.00000   0.00000  -0.00000  -0.00000   2.10020
   A20        2.09245   0.00000   0.00000  -0.00000  -0.00000   2.09245
   A21        2.09052   0.00000   0.00000   0.00000   0.00000   2.09052
   A22        2.09919  -0.00000   0.00000  -0.00000  -0.00000   2.09919
   A23        2.08828  -0.00000   0.00000  -0.00000  -0.00000   2.08828
   A24        2.09571   0.00000   0.00000   0.00000   0.00000   2.09572
   A25        2.08740   0.00000   0.00000   0.00000   0.00000   2.08740
   A26        2.09829   0.00000   0.00000   0.00001   0.00001   2.09830
   A27        2.09749  -0.00000   0.00000  -0.00001  -0.00001   2.09748
   A28        2.09474   0.00000   0.00000   0.00000   0.00000   2.09474
   A29        2.09669  -0.00000   0.00000  -0.00001  -0.00001   2.09668
   A30        2.09176   0.00000   0.00000   0.00000   0.00000   2.09176
   A31        2.10507  -0.00000   0.00000  -0.00000  -0.00000   2.10507
   A32        2.08546  -0.00000   0.00000  -0.00000  -0.00000   2.08545
   A33        2.09266   0.00000   0.00000   0.00001   0.00001   2.09266
   A34        2.10161   0.00000   0.00000   0.00000   0.00000   2.10161
   A35        2.08822   0.00000   0.00000   0.00000   0.00000   2.08822
   A36        2.09336  -0.00000   0.00000  -0.00000  -0.00000   2.09335
   A37        2.09517  -0.00000   0.00000  -0.00000  -0.00000   2.09517
   A38        2.09089  -0.00000   0.00000  -0.00000  -0.00000   2.09088
   A39        2.09713   0.00000   0.00000   0.00000   0.00000   2.09713
   A40        2.09087  -0.00000   0.00000  -0.00000  -0.00000   2.09086
   A41        2.09653   0.00000   0.00000  -0.00000  -0.00000   2.09653
   A42        2.09579   0.00000   0.00000   0.00000   0.00000   2.09579
   A43        2.09581   0.00000   0.00000   0.00000   0.00000   2.09581
   A44        2.09618  -0.00000   0.00000  -0.00000  -0.00000   2.09618
   A45        2.09116  -0.00000   0.00000   0.00000   0.00000   2.09116
   A46        2.10074   0.00000   0.00000   0.00000   0.00000   2.10074
   A47        2.09062   0.00000   0.00000   0.00000   0.00000   2.09062
   A48        2.09178  -0.00000   0.00000  -0.00000  -0.00000   2.09178
    D1       -0.01857  -0.00000   0.00000   0.00001   0.00001  -0.01856
    D2       -3.13911  -0.00000   0.00000  -0.00009  -0.00009  -3.13920
    D3        3.11948   0.00000   0.00000   0.00007   0.00007   3.11956
    D4       -0.00106  -0.00000   0.00000  -0.00003  -0.00003  -0.00109
    D5        1.32937   0.00000   0.00000  -0.00004  -0.00004   1.32933
    D6       -2.77416  -0.00000   0.00000  -0.00004  -0.00004  -2.77420
    D7       -0.73309  -0.00000   0.00000  -0.00005  -0.00005  -0.73314
    D8       -1.83336   0.00000   0.00000   0.00006   0.00006  -1.83330
    D9        0.34630   0.00000   0.00000   0.00006   0.00006   0.34636
   D10        2.38737   0.00000   0.00000   0.00005   0.00005   2.38742
   D11        0.31107  -0.00000   0.00000  -0.00002  -0.00002   0.31105
   D12       -2.86286  -0.00000   0.00000  -0.00002  -0.00002  -2.86288
   D13       -1.83968  -0.00000   0.00000  -0.00003  -0.00003  -1.83971
   D14        1.26957  -0.00000   0.00000  -0.00002  -0.00002   1.26955
   D15        2.36605   0.00000   0.00000  -0.00001  -0.00001   2.36604
   D16       -0.80789   0.00000   0.00000  -0.00001  -0.00001  -0.80789
   D17        1.80168  -0.00000   0.00000   0.00002   0.00002   1.80169
   D18       -1.31200  -0.00000   0.00000   0.00000  -0.00000  -1.31200
   D19       -2.28950   0.00000   0.00000   0.00003   0.00003  -2.28947
   D20        0.88001   0.00000   0.00000   0.00002   0.00002   0.88003
   D21       -0.22124   0.00000   0.00000   0.00002   0.00002  -0.22122
   D22        2.94827  -0.00000   0.00000   0.00001   0.00001   2.94827
   D23        3.10461  -0.00000   0.00000  -0.00000  -0.00000   3.10461
   D24       -0.04079  -0.00000   0.00000  -0.00000  -0.00000  -0.04080
   D25       -0.00436  -0.00000   0.00000  -0.00001  -0.00001  -0.00437
   D26        3.13342  -0.00000   0.00000  -0.00001  -0.00001   3.13342
   D27       -3.10812  -0.00000   0.00000  -0.00000  -0.00000  -3.10812
   D28        0.03250  -0.00000   0.00000  -0.00000  -0.00000   0.03250
   D29        0.00227   0.00000   0.00000   0.00000   0.00000   0.00227
   D30       -3.14030  -0.00000   0.00000  -0.00000  -0.00000  -3.14030
   D31       -3.11458  -0.00000   0.00000  -0.00002  -0.00002  -3.11460
   D32        0.02838  -0.00000   0.00000  -0.00002  -0.00002   0.02835
   D33       -0.00059  -0.00000   0.00000  -0.00000  -0.00000  -0.00060
   D34       -3.14082  -0.00000   0.00000  -0.00001  -0.00001  -3.14083
   D35        3.10689   0.00000   0.00000   0.00002   0.00002   3.10691
   D36       -0.04470   0.00000   0.00000   0.00001   0.00001  -0.04468
   D37       -0.00705   0.00000   0.00000   0.00000   0.00000  -0.00705
   D38        3.12454   0.00000   0.00000  -0.00000  -0.00000   3.12454
   D39        0.00271   0.00000   0.00000   0.00001   0.00001   0.00271
   D40        3.14157   0.00000   0.00000   0.00000   0.00000   3.14157
   D41       -3.13508   0.00000   0.00000   0.00001   0.00001  -3.13507
   D42        0.00378   0.00000   0.00000   0.00000   0.00000   0.00378
   D43        0.00109  -0.00000   0.00000  -0.00000  -0.00000   0.00109
   D44        3.13882   0.00000   0.00000   0.00000   0.00000   3.13882
   D45       -3.13776  -0.00000   0.00000  -0.00000  -0.00000  -3.13776
   D46       -0.00003   0.00000   0.00000   0.00000   0.00000  -0.00003
   D47       -0.00318  -0.00000   0.00000  -0.00000  -0.00000  -0.00318
   D48        3.13604  -0.00000   0.00000  -0.00001  -0.00001   3.13604
   D49       -3.14091  -0.00000   0.00000  -0.00001  -0.00001  -3.14091
   D50       -0.00169  -0.00000   0.00000  -0.00001  -0.00001  -0.00170
   D51        0.00150   0.00000   0.00000   0.00000   0.00000   0.00150
   D52       -3.13912   0.00000   0.00000   0.00000   0.00000  -3.13911
   D53       -3.13773   0.00000   0.00000   0.00000   0.00000  -3.13772
   D54        0.00484   0.00000   0.00000   0.00001   0.00001   0.00485
   D55        0.00609   0.00000   0.00000   0.00000   0.00000   0.00609
   D56       -3.13568   0.00000   0.00000   0.00000   0.00000  -3.13568
   D57       -3.13687   0.00000   0.00000   0.00000   0.00000  -3.13687
   D58        0.00454   0.00000   0.00000   0.00001   0.00001   0.00455
   D59       -0.00395   0.00000   0.00000   0.00000   0.00000  -0.00395
   D60        3.14129   0.00000   0.00000   0.00000   0.00000   3.14129
   D61        3.13782   0.00000   0.00000   0.00000   0.00000   3.13783
   D62       -0.00012   0.00000   0.00000   0.00000   0.00000  -0.00012
   D63       -0.00367  -0.00000   0.00000  -0.00000  -0.00000  -0.00367
   D64       -3.13737  -0.00000   0.00000  -0.00000  -0.00000  -3.13737
   D65        3.13428  -0.00000   0.00000  -0.00000  -0.00000   3.13427
   D66        0.00058  -0.00000   0.00000  -0.00000  -0.00000   0.00058
   D67        0.00922   0.00000   0.00000   0.00000   0.00000   0.00922
   D68       -3.12238   0.00000   0.00000   0.00001   0.00001  -3.12237
   D69       -3.14025   0.00000   0.00000   0.00000   0.00000  -3.14025
   D70        0.01134   0.00000   0.00000   0.00001   0.00001   0.01135
         Item               Value     Threshold  Converged?
 Maximum Force            0.000013     0.002500     YES
 RMS     Force            0.000001     0.001667     YES
 Maximum Displacement     0.000109     0.010000     YES
 RMS     Displacement     0.000033     0.006667     YES
 Predicted change in Energy=-5.910028D-10
 Optimization completed.
    -- Stationary point found.
                           ----------------------------
                           !   Optimized Parameters   !
                           ! (Angstroms and Degrees)  !
 --------------------------                            --------------------------
 ! Name  Definition              Value          Derivative Info.                !
 --------------------------------------------------------------------------------
 ! R1    R(1,2)                  1.3461         -DE/DX =    0.0                 !
 ! R2    R(1,3)                  1.22           -DE/DX =    0.0                 !
 ! R3    R(1,17)                 1.0993         -DE/DX =    0.0                 !
 ! R4    R(2,4)                  1.459          -DE/DX =    0.0                 !
 ! R5    R(2,18)                 1.01           -DE/DX =    0.0                 !
 ! R6    R(4,5)                  1.5236         -DE/DX =    0.0                 !
 ! R7    R(4,6)                  1.5192         -DE/DX =    0.0                 !
 ! R8    R(4,19)                 1.0935         -DE/DX =    0.0                 !
 ! R9    R(5,7)                  1.3916         -DE/DX =    0.0                 !
 ! R10   R(5,11)                 1.3966         -DE/DX =    0.0                 !
 ! R11   R(6,12)                 1.3936         -DE/DX =    0.0                 !
 ! R12   R(6,16)                 1.3965         -DE/DX =    0.0                 !
 ! R13   R(7,8)                  1.3947         -DE/DX =    0.0                 !
 ! R14   R(7,20)                 1.0846         -DE/DX =    0.0                 !
 ! R15   R(8,9)                  1.3905         -DE/DX =    0.0                 !
 ! R16   R(8,21)                 1.0844         -DE/DX =    0.0                 !
 ! R17   R(9,10)                 1.3944         -DE/DX =    0.0                 !
 ! R18   R(9,22)                 1.0841         -DE/DX =    0.0                 !
 ! R19   R(10,11)                1.3897         -DE/DX =    0.0                 !
 ! R20   R(10,23)                1.0843         -DE/DX =    0.0                 !
 ! R21   R(11,24)                1.0866         -DE/DX =    0.0                 !
 ! R22   R(12,13)                1.3932         -DE/DX =    0.0                 !
 ! R23   R(12,25)                1.0854         -DE/DX =    0.0                 !
 ! R24   R(13,14)                1.3915         -DE/DX =    0.0                 !
 ! R25   R(13,26)                1.0841         -DE/DX =    0.0                 !
 ! R26   R(14,15)                1.3936         -DE/DX =    0.0                 !
 ! R27   R(14,27)                1.0841         -DE/DX =    0.0                 !
 ! R28   R(15,16)                1.3909         -DE/DX =    0.0                 !
 ! R29   R(15,28)                1.0841         -DE/DX =    0.0                 !
 ! R30   R(16,29)                1.0862         -DE/DX =    0.0                 !
 ! A1    A(2,1,3)              124.432          -DE/DX =    0.0                 !
 ! A2    A(2,1,17)             113.2146         -DE/DX =    0.0                 !
 ! A3    A(3,1,17)             122.3531         -DE/DX =    0.0                 !
 ! A4    A(1,2,4)              122.1619         -DE/DX =    0.0                 !
 ! A5    A(1,2,18)             118.7057         -DE/DX =    0.0                 !
 ! A6    A(4,2,18)             119.1217         -DE/DX =    0.0                 !
 ! A7    A(2,4,5)              113.0456         -DE/DX =    0.0                 !
 ! A8    A(2,4,6)              108.8127         -DE/DX =    0.0                 !
 ! A9    A(2,4,19)             106.8577         -DE/DX =    0.0                 !
 ! A10   A(5,4,6)              111.8352         -DE/DX =    0.0                 !
 ! A11   A(5,4,19)             107.5912         -DE/DX =    0.0                 !
 ! A12   A(6,4,19)             108.4801         -DE/DX =    0.0                 !
 ! A13   A(4,5,7)              122.5708         -DE/DX =    0.0                 !
 ! A14   A(4,5,11)             118.2421         -DE/DX =    0.0                 !
 ! A15   A(7,5,11)             119.1617         -DE/DX =    0.0                 !
 ! A16   A(4,6,12)             120.2626         -DE/DX =    0.0                 !
 ! A17   A(4,6,16)             120.4211         -DE/DX =    0.0                 !
 ! A18   A(12,6,16)            119.2972         -DE/DX =    0.0                 !
 ! A19   A(5,7,8)              120.3329         -DE/DX =    0.0                 !
 ! A20   A(5,7,20)             119.8887         -DE/DX =    0.0                 !
 ! A21   A(8,7,20)             119.778          -DE/DX =    0.0                 !
 ! A22   A(7,8,9)              120.2745         -DE/DX =    0.0                 !
 ! A23   A(7,8,21)             119.6497         -DE/DX =    0.0                 !
 ! A24   A(9,8,21)             120.0756         -DE/DX =    0.0                 !
 ! A25   A(8,9,10)             119.5992         -DE/DX =    0.0                 !
 ! A26   A(8,9,22)             120.2232         -DE/DX =    0.0                 !
 ! A27   A(10,9,22)            120.1772         -DE/DX =    0.0                 !
 ! A28   A(9,10,11)            120.0195         -DE/DX =    0.0                 !
 ! A29   A(9,10,23)            120.1313         -DE/DX =    0.0                 !
 ! A30   A(11,10,23)           119.849          -DE/DX =    0.0                 !
 ! A31   A(5,11,10)            120.6117         -DE/DX =    0.0                 !
 ! A32   A(5,11,24)            119.4879         -DE/DX =    0.0                 !
 ! A33   A(10,11,24)           119.9005         -DE/DX =    0.0                 !
 ! A34   A(6,12,13)            120.4134         -DE/DX =    0.0                 !
 ! A35   A(6,12,25)            119.6461         -DE/DX =    0.0                 !
 ! A36   A(13,12,25)           119.9405         -DE/DX =    0.0                 !
 ! A37   A(12,13,14)           120.0443         -DE/DX =    0.0                 !
 ! A38   A(12,13,26)           119.7989         -DE/DX =    0.0                 !
 ! A39   A(14,13,26)           120.1567         -DE/DX =    0.0                 !
 ! A40   A(13,14,15)           119.7978         -DE/DX =    0.0                 !
 ! A41   A(13,14,27)           120.1222         -DE/DX =    0.0                 !
 ! A42   A(15,14,27)           120.0797         -DE/DX =    0.0                 !
 ! A43   A(14,15,16)           120.0812         -DE/DX =    0.0                 !
 ! A44   A(14,15,28)           120.1025         -DE/DX =    0.0                 !
 ! A45   A(16,15,28)           119.8147         -DE/DX =    0.0                 !
 ! A46   A(6,16,15)            120.3636         -DE/DX =    0.0                 !
 ! A47   A(6,16,29)            119.7837         -DE/DX =    0.0                 !
 ! A48   A(15,16,29)           119.8503         -DE/DX =    0.0                 !
 ! D1    D(3,1,2,4)             -1.0639         -DE/DX =    0.0                 !
 ! D2    D(3,1,2,18)          -179.8578         -DE/DX =    0.0                 !
 ! D3    D(17,1,2,4)           178.7333         -DE/DX =    0.0                 !
 ! D4    D(17,1,2,18)           -0.0605         -DE/DX =    0.0                 !
 ! D5    D(1,2,4,5)             76.167          -DE/DX =    0.0                 !
 ! D6    D(1,2,4,6)           -158.9476         -DE/DX =    0.0                 !
 ! D7    D(1,2,4,19)           -42.003          -DE/DX =    0.0                 !
 ! D8    D(18,2,4,5)          -105.0439         -DE/DX =    0.0                 !
 ! D9    D(18,2,4,6)            19.8414         -DE/DX =    0.0                 !
 ! D10   D(18,2,4,19)          136.786          -DE/DX =    0.0                 !
 ! D11   D(2,4,5,7)             17.8229         -DE/DX =    0.0                 !
 ! D12   D(2,4,5,11)          -164.03           -DE/DX =    0.0                 !
 ! D13   D(6,4,5,7)           -105.406          -DE/DX =    0.0                 !
 ! D14   D(6,4,5,11)            72.7411         -DE/DX =    0.0                 !
 ! D15   D(19,4,5,7)           135.5644         -DE/DX =    0.0                 !
 ! D16   D(19,4,5,11)          -46.2885         -DE/DX =    0.0                 !
 ! D17   D(2,4,6,12)           103.2284         -DE/DX =    0.0                 !
 ! D18   D(2,4,6,16)           -75.1721         -DE/DX =    0.0                 !
 ! D19   D(5,4,6,12)          -131.1786         -DE/DX =    0.0                 !
 ! D20   D(5,4,6,16)            50.4209         -DE/DX =    0.0                 !
 ! D21   D(19,4,6,12)          -12.6763         -DE/DX =    0.0                 !
 ! D22   D(19,4,6,16)          168.9232         -DE/DX =    0.0                 !
 ! D23   D(4,5,7,8)            177.8809         -DE/DX =    0.0                 !
 ! D24   D(4,5,7,20)            -2.3374         -DE/DX =    0.0                 !
 ! D25   D(11,5,7,8)            -0.2498         -DE/DX =    0.0                 !
 ! D26   D(11,5,7,20)          179.5319         -DE/DX =    0.0                 !
 ! D27   D(4,5,11,10)         -178.0819         -DE/DX =    0.0                 !
 ! D28   D(4,5,11,24)            1.8623         -DE/DX =    0.0                 !
 ! D29   D(7,5,11,10)            0.13           -DE/DX =    0.0                 !
 ! D30   D(7,5,11,24)         -179.9258         -DE/DX =    0.0                 !
 ! D31   D(4,6,12,13)         -178.4525         -DE/DX =    0.0                 !
 ! D32   D(4,6,12,25)            1.6259         -DE/DX =    0.0                 !
 ! D33   D(16,6,12,13)          -0.034          -DE/DX =    0.0                 !
 ! D34   D(16,6,12,25)        -179.9557         -DE/DX =    0.0                 !
 ! D35   D(4,6,16,15)          178.0116         -DE/DX =    0.0                 !
 ! D36   D(4,6,16,29)           -2.5609         -DE/DX =    0.0                 !
 ! D37   D(12,6,16,15)          -0.4042         -DE/DX =    0.0                 !
 ! D38   D(12,6,16,29)         179.0232         -DE/DX =    0.0                 !
 ! D39   D(5,7,8,9)              0.1551         -DE/DX =    0.0                 !
 ! D40   D(5,7,8,21)           179.9985         -DE/DX =    0.0                 !
 ! D41   D(20,7,8,9)          -179.6269         -DE/DX =    0.0                 !
 ! D42   D(20,7,8,21)            0.2165         -DE/DX =    0.0                 !
 ! D43   D(7,8,9,10)             0.0625         -DE/DX =    0.0                 !
 ! D44   D(7,8,9,22)           179.841          -DE/DX =    0.0                 !
 ! D45   D(21,8,9,10)         -179.7802         -DE/DX =    0.0                 !
 ! D46   D(21,8,9,22)           -0.0017         -DE/DX =    0.0                 !
 ! D47   D(8,9,10,11)           -0.1821         -DE/DX =    0.0                 !
 ! D48   D(8,9,10,23)          179.6819         -DE/DX =    0.0                 !
 ! D49   D(22,9,10,11)        -179.9607         -DE/DX =    0.0                 !
 ! D50   D(22,9,10,23)          -0.0967         -DE/DX =    0.0                 !
 ! D51   D(9,10,11,5)            0.0859         -DE/DX =    0.0                 !
 ! D52   D(9,10,11,24)        -179.8581         -DE/DX =    0.0                 !
 ! D53   D(23,10,11,5)        -179.7785         -DE/DX =    0.0                 !
 ! D54   D(23,10,11,24)          0.2775         -DE/DX =    0.0                 !
 ! D55   D(6,12,13,14)           0.3491         -DE/DX =    0.0                 !
 ! D56   D(6,12,13,26)        -179.6613         -DE/DX =    0.0                 !
 ! D57   D(25,12,13,14)       -179.7295         -DE/DX =    0.0                 !
 ! D58   D(25,12,13,26)          0.2601         -DE/DX =    0.0                 !
 ! D59   D(12,13,14,15)         -0.2263         -DE/DX =    0.0                 !
 ! D60   D(12,13,14,27)        179.9827         -DE/DX =    0.0                 !
 ! D61   D(26,13,14,15)        179.7841         -DE/DX =    0.0                 !
 ! D62   D(26,13,14,27)         -0.0069         -DE/DX =    0.0                 !
 ! D63   D(13,14,15,16)         -0.2103         -DE/DX =    0.0                 !
 ! D64   D(13,14,15,28)       -179.7579         -DE/DX =    0.0                 !
 ! D65   D(27,14,15,16)        179.5808         -DE/DX =    0.0                 !
 ! D66   D(27,14,15,28)          0.0332         -DE/DX =    0.0                 !
 ! D67   D(14,15,16,6)           0.528          -DE/DX =    0.0                 !
 ! D68   D(14,15,16,29)       -178.899          -DE/DX =    0.0                 !
 ! D69   D(28,15,16,6)        -179.9231         -DE/DX =    0.0                 !
 ! D70   D(28,15,16,29)          0.6499         -DE/DX =    0.0                 !
 --------------------------------------------------------------------------------
 Iteration  1 RMS(Cart)=  0.03073057 RMS(Int)=  0.02397133
 Iteration  2 RMS(Cart)=  0.01149645 RMS(Int)=  0.02309208
 Iteration  3 RMS(Cart)=  0.00422197 RMS(Int)=  0.02291148
 Iteration  4 RMS(Cart)=  0.00154850 RMS(Int)=  0.02286506
 Iteration  5 RMS(Cart)=  0.00056765 RMS(Int)=  0.02285073
 Iteration  6 RMS(Cart)=  0.00020804 RMS(Int)=  0.02284584
 Iteration  7 RMS(Cart)=  0.00007624 RMS(Int)=  0.02284410
 Iteration  8 RMS(Cart)=  0.00002793 RMS(Int)=  0.02284347
 Iteration  9 RMS(Cart)=  0.00001024 RMS(Int)=  0.02284324
 Iteration 10 RMS(Cart)=  0.00000375 RMS(Int)=  0.02284315
 Iteration 11 RMS(Cart)=  0.00000137 RMS(Int)=  0.02284312
 Iteration 12 RMS(Cart)=  0.00000050 RMS(Int)=  0.02284311
 Iteration  1 RMS(Cart)=  0.03093279 RMS(Int)=  0.01525846
 Iteration  2 RMS(Cart)=  0.02463952 RMS(Int)=  0.01643522
 Iteration  3 RMS(Cart)=  0.01565990 RMS(Int)=  0.01892588
 Iteration  4 RMS(Cart)=  0.00995322 RMS(Int)=  0.02097356
 Iteration  5 RMS(Cart)=  0.00632745 RMS(Int)=  0.02240882
 Iteration  6 RMS(Cart)=  0.00402330 RMS(Int)=  0.02336457
 Iteration  7 RMS(Cart)=  0.00255861 RMS(Int)=  0.02398752
 Iteration  8 RMS(Cart)=  0.00162733 RMS(Int)=  0.02438934
 Iteration  9 RMS(Cart)=  0.00103509 RMS(Int)=  0.02464706
 Iteration 10 RMS(Cart)=  0.00065842 RMS(Int)=  0.02481184
 Iteration 11 RMS(Cart)=  0.00041884 RMS(Int)=  0.02491699
 Iteration 12 RMS(Cart)=  0.00026644 RMS(Int)=  0.02498401
 Iteration 13 RMS(Cart)=  0.00016949 RMS(Int)=  0.02502669
 Iteration 14 RMS(Cart)=  0.00010782 RMS(Int)=  0.02505387
 Iteration 15 RMS(Cart)=  0.00006859 RMS(Int)=  0.02507117
 Iteration 16 RMS(Cart)=  0.00004363 RMS(Int)=  0.02508218
 Iteration 17 RMS(Cart)=  0.00002776 RMS(Int)=  0.02508918
 Iteration 18 RMS(Cart)=  0.00001766 RMS(Int)=  0.02509364
 Iteration 19 RMS(Cart)=  0.00001123 RMS(Int)=  0.02509647
 Iteration 20 RMS(Cart)=  0.00000715 RMS(Int)=  0.02509827
 Iteration 21 RMS(Cart)=  0.00000455 RMS(Int)=  0.02509942
 Iteration 22 RMS(Cart)=  0.00000289 RMS(Int)=  0.02510015
 Iteration 23 RMS(Cart)=  0.00000184 RMS(Int)=  0.02510062
 Iteration 24 RMS(Cart)=  0.00000117 RMS(Int)=  0.02510091
 Iteration 25 RMS(Cart)=  0.00000074 RMS(Int)=  0.02510110
 GradGradGradGradGradGradGradGradGradGradGradGradGradGradGradGradGradGrad

                          Input orientation:                          
 ---------------------------------------------------------------------
 Center     Atomic      Atomic             Coordinates (Angstroms)
 Number     Number       Type             X           Y           Z
 ---------------------------------------------------------------------
      1          6           0        2.127786   -0.463391    2.221130
      2          7           0        1.025345    0.180582    1.793212
      3          8           0        2.688164   -1.354834    1.604338
      4          6           0        0.396852   -0.121330    0.509739
      5          6           0       -0.429000   -1.379132    0.269636
      6          6           0       -0.356179    1.135312    0.107169
      7          6           0       -0.997622   -2.111449    1.307501
      8          6           0       -1.782034   -3.231348    1.032009
      9          6           0       -2.000347   -3.628190   -0.282790
     10          6           0       -1.428919   -2.900195   -1.325902
     11          6           0       -0.649725   -1.783174   -1.048959
     12          6           0        0.270405    2.113806   -0.663254
     13          6           0       -0.430618    3.245163   -1.075275
     14          6           0       -1.772343    3.395692   -0.736608
     15          6           0       -2.416267    2.402282   -0.000966
     16          6           0       -1.716512    1.269394    0.401362
     17          1           0        2.489285   -0.104612    3.196711
     18          1           0        0.633305    0.908326    2.374039
     19          1           0        1.298296   -0.178301   -0.106706
     20          1           0       -0.827602   -1.812644    2.336288
     21          1           0       -2.219722   -3.793892    1.849259
     22          1           0       -2.608107   -4.500335   -0.495886
     23          1           0       -1.589263   -3.204971   -2.354136
     24          1           0       -0.207286   -1.215965   -1.863365
     25          1           0        1.314204    1.993892   -0.937727
     26          1           0        0.070712    4.003656   -1.666290
     27          1           0       -2.320196    4.273866   -1.059337
     28          1           0       -3.467801    2.503313    0.246739
     29          1           0       -2.231210    0.482578    0.946271
 ---------------------------------------------------------------------
                    Distance matrix (angstroms):
                    1          2          3          4          5
     1  C    0.000000
     2  N    1.346548   0.000000
     3  O    1.220297   2.271154   0.000000
     4  C    2.458048   1.460636   2.823081   0.000000
     5  C    3.344259   2.620899   3.390978   1.523728   0.000000
     6  C    3.632460   2.379676   4.208368   1.519298   2.520739
     7  C    3.649518   3.095434   3.774333   2.557646   1.391684
     8  C    4.935817   4.483533   4.881755   3.833082   2.417151
     9  C    5.772959   5.288794   5.541799   4.321196   2.798673
    10  C    5.582975   5.024289   5.284394   3.798041   2.420581
    11  C    4.488862   3.839289   4.285436   2.507308   1.396661
    12  C    4.290861   3.215823   4.797811   2.527397   3.682399
    13  C    5.582571   4.442939   6.169854   3.811857   4.815900
    14  C    6.233117   4.956206   6.924135   4.316043   5.061229
    15  C    5.813623   4.472104   6.538205   3.813538   4.280367
    16  C    4.592682   3.261984   5.266393   2.532226   2.947834
    17  H    1.100528   2.047991   2.034271   3.405639   4.325340
    18  H    2.034321   1.010280   3.152265   2.142828   3.284732
    19  H    2.487600   1.952687   2.498726   1.093550   2.137096
    20  H    3.250855   2.775120   3.620213   2.774186   2.148922
    21  H    5.489203   5.131280   5.486012   4.704092   3.396021
    22  H    6.790271   6.352395   6.508118   5.405252   3.882839
    23  H    6.501214   5.958074   6.114647   4.653523   3.400600
    24  H    4.764665   4.103691   4.519721   2.682319   2.150691
    25  H    4.083937   3.290830   4.423101   2.722289   3.984191
    26  H    6.268820   5.243603   6.801579   4.675145   5.742118
    27  H    7.279260   6.007051   7.991314   5.400194   6.107305
    28  H    6.634015   5.289142   7.390823   4.679045   4.930336
    29  H    4.639070   3.378411   5.292388   2.731662   2.678014
                    6          7          8          9         10
     6  C    0.000000
     7  C    3.520469   0.000000
     8  C    4.685734   1.394766   0.000000
     9  C    5.054335   2.415572   1.390625   0.000000
    10  C    4.414723   2.782616   2.407093   1.394486   0.000000
    11  C    3.152834   2.404517   2.776645   2.411489   1.389812
    12  C    1.394134   4.831619   5.971355   6.186403   5.335448
    13  C    2.419750   5.890027   6.943498   7.094721   6.230959
    14  C    2.797642   5.925131   6.858991   7.042220   6.332725
    15  C    2.420923   4.909013   5.762558   6.051364   5.553969
    16  C    1.398225   3.573232   4.545182   4.953277   4.522347
    17  H    4.379423   4.444663   5.718967   6.684260   6.604669
    18  H    2.483807   3.593948   4.977128   5.880037   5.696241
    19  H    2.123349   3.317873   4.483994   4.776378   4.041392
    20  H    3.725809   1.084709   2.150536   3.395748   3.867297
    21  H    5.550200   2.148871   1.084400   2.149701   3.392007
    22  H    6.098801   3.398919   2.151090   1.084168   2.154033
    23  H    5.139706   3.866965   3.391731   2.153737   1.084373
    24  H    3.071429   3.388350   3.863262   3.395897   2.148927
    25  H    2.149220   5.219139   6.385114   6.559192   5.623833
    26  H    3.399234   6.883260   7.940954   8.027978   7.073041
    27  H    3.881833   6.937101   7.809711   7.946560   7.234127
    28  H    3.401926   5.340695   6.028664   6.326859   5.985661
    29  H    2.155434   2.895031   3.741972   4.296778   4.153263
                   11         12         13         14         15
    11  C    0.000000
    12  C    4.022668   0.000000
    13  C    5.033178   1.393257   0.000000
    14  C    5.308342   2.412764   1.391969   0.000000
    15  C    4.662296   2.782094   2.409853   1.393798   0.000000
    16  C    3.543958   2.407131   2.781662   2.412310   1.391028
    17  H    5.540459   4.974348   6.164147   6.773818   6.369780
    18  H    4.539521   3.287861   4.300059   4.652984   4.143964
    19  H    2.694114   2.572948   3.955677   4.753843   4.524220
    20  H    3.390045   5.061608   6.113736   6.120620   5.074664
    21  H    3.861029   6.885807   7.829565   7.653559   6.469508
    22  H    3.394718   7.215310   8.066591   7.943783   6.922996
    23  H    2.146561   5.882757   6.676989   6.798431   6.136989
    24  H    1.086617   3.571530   4.535706   4.998636   4.630317
    25  H    4.258594   1.085924   2.151512   3.395918   3.867908
    26  H    5.864088   2.148835   1.084408   2.151924   3.394520
    27  H    6.283178   3.396168   2.151508   1.084199   2.152256
    28  H    5.290969   3.867039   3.394487   2.153577   1.085030
    29  H    3.408177   3.392573   3.867901   3.395419   2.148666
                   16         17         18         19         20
    16  C    0.000000
    17  H    5.233604   0.000000
    18  H    3.089250   2.268809   0.000000
    19  H    3.382754   3.512328   2.788739   0.000000
    20  H    3.746072   3.828765   3.088584   3.627497   0.000000
    21  H    5.290225   6.131979   5.525034   5.410614   2.469927
    22  H    5.906756   7.677309   6.927975   5.838786   4.291281
    23  H    5.256320   7.553720   6.649410   4.748650   4.951644
    24  H    3.685615   5.840460   4.814021   2.535621   4.286946
    25  H    3.391651   4.783108   3.551038   2.325784   5.458591
    26  H    3.865947   6.810004   5.120726   4.629042   7.117369
    27  H    3.394839   7.772781   5.642526   5.815736   7.127672
    28  H    2.147900   7.140763   4.887582   5.480115   5.473970
    29  H    1.086701   5.262353   3.228813   3.742050   3.028252
                   21         22         23         24         25
    21  H    0.000000
    22  H    2.479841   0.000000
    23  H    4.291018   2.483768   0.000000
    24  H    4.947644   4.291972   2.471207   0.000000
    25  H    7.331737   7.599653   6.120826   3.670820   0.000000
    26  H    8.854768   8.992428   7.429195   5.230732   2.473100
    27  H    8.576639   8.796987   7.625207   5.937095   4.292078
    28  H    6.616687   7.095185   6.548126   5.377409   4.952781
    29  H    4.370780   5.201086   4.990271   3.856860   4.289927
                   26         27         28         29
    26  H    0.000000
    27  H    2.481500   0.000000
    28  H    4.293225   2.481470   0.000000
    29  H    4.952000   4.290017   2.470196   0.000000
 Symmetry turned off by external request.
 Stoichiometry    C14H13NO
 Framework group  C1[X(C14H13NO)]
 Deg. of freedom    81
 Full point group                 C1      NOp   1
 Rotational constants (GHZ):           0.6978891           0.4210812           0.3073566
 Standard basis: 6-311+G(d) (5D, 7F)
   391 basis functions,   641 primitive gaussians,   407 cartesian basis functions
    56 alpha electrons       56 beta electrons
       nuclear repulsion energy      1009.1339393914 Hartrees.
 NAtoms=   29 NActive=   29 NUniq=   29 SFac= 1.00D+00 NAtFMM=   60 NAOKFM=F Big=F
 Integral buffers will be    131072 words long.
 Raffenetti 2 integral format.
 Two-electron integral symmetry is turned off.
 ------------------------------------------------------------------------------
 Polarizable Continuum Model (PCM)
 =================================
 Model                : PCM.
 Atomic radii         : UFF (Universal Force Field).
 Polarization charges : Total charges.
 Charge compensation  : None.
 Solution method      : On-the-fly selection.
 Cavity type          : Scaled VdW (van der Waals Surface) (Alpha=1.100).
 Cavity algorithm     : GePol (No added spheres)
                        Default sphere list used, NSphG=   29.
                        Lebedev-Laikov grids with approx.  5.0 points / Ang**2.
                        Smoothing algorithm: York/Karplus (Gamma=1.0000).
                        Polarization charges: spherical gaussians, with
                                              point-specific exponents (IZeta= 3).
                        Self-potential: point-specific (ISelfS= 7).
                        Self-field    : sphere-specific E.n sum rule (ISelfD= 2).
 1st derivatives      : Analytical E(r).r(x)/FMM algorithm (CHGder, D1EAlg=3).
                        Cavity 1st derivative terms included.
 Solvent              : DiMethylSulfoxide, Eps=  46.826000 Eps(inf)=   2.007889
 ------------------------------------------------------------------------------
 One-electron integrals computed using PRISM.
 NBasis=   391 RedAO= T EigKep=  1.13D-06  NBF=   391
 NBsUse=   390 1.00D-06 EigRej=  8.60D-07 NBFU=   390
 Initial guess from the checkpoint file:  "/home/aikhl/works/aikhl/Gau-7738.chk"
 B after Tr=    -0.002995    0.000678    0.001954
         Rot=    0.999990    0.000264   -0.004458   -0.000379 Ang=   0.51 deg.
 ExpMin= 4.38D-02 ExpMax= 8.59D+03 ExpMxC= 1.30D+03 IAcc=3 IRadAn=         5 AccDes= 0.00D+00
 Harris functional with IExCor= 1009 and IRadAn=       5 diagonalized for initial guess.
 HarFok:  IExCor= 1009 AccDes= 0.00D+00 IRadAn=         5 IDoV= 1 UseB2=F ITyADJ=14
 ICtDFT=  3500011 ScaDFX=  1.000000  1.000000  1.000000  1.000000
 FoFCou: FMM=F IPFlag=           0 FMFlag=      100000 FMFlg1=           0
         NFxFlg=           0 DoJE=T BraDBF=F KetDBF=T FulRan=T
         wScrn=  0.000000 ICntrl=       500 IOpCl=  0 I1Cent=   200000004 NGrid=           0
         NMat0=    1 NMatS0=      1 NMatT0=    0 NMatD0=    1 NMtDS0=    0 NMtDT0=    0
 Symmetry not used in FoFCou.
 Requested convergence on RMS density matrix=1.00D-08 within 128 cycles.
 Requested convergence on MAX density matrix=1.00D-06.
 Requested convergence on             energy=1.00D-06.
 No special actions if energy rises.
 Inv3:  Mode=1 IEnd=    15377088.
 Iteration    1 A*A^-1 deviation from unit magnitude is 7.33D-15 for    823.
 Iteration    1 A*A^-1 deviation from orthogonality  is 5.09D-15 for   1654    239.
 Iteration    1 A^-1*A deviation from unit magnitude is 7.11D-15 for    823.
 Iteration    1 A^-1*A deviation from orthogonality  is 1.64D-15 for   2009   1264.
 Error on total polarization charges =  0.01658
 SCF Done:  E(RM062X) =  -671.188126647     A.U. after   16 cycles
            NFock= 16  Conv=0.61D-08     -V/T= 2.0040
 D1PCM: PCM CHGder 1st derivatives, ID1Alg=3 FixD1E=F DoIter=F DoCFld=F I1PDM=0.
 Calling FoFJK, ICntrl=      2127 FMM=F ISym2X=0 I1Cent= 0 IOpClX= 0 NMat=1 NMatS=1 NMatT=0.
 -------------------------------------------------------------------
 Center     Atomic                   Forces (Hartrees/Bohr)
 Number     Number              X              Y              Z
 -------------------------------------------------------------------
      1        6          -0.000165040   -0.001139264    0.001391024
      2        7          -0.012857311   -0.014003136    0.013041542
      3        8          -0.000260321    0.000205970    0.000181581
      4        6           0.018844523    0.018876072   -0.011134498
      5        6           0.003935423    0.000003335    0.014006182
      6        6          -0.009417867   -0.005874887   -0.012932590
      7        6           0.000598666    0.000154806    0.000036311
      8        6          -0.000145521   -0.000395193    0.000410450
      9        6           0.000039871    0.000174792    0.000249969
     10        6           0.000015683    0.000306649    0.000713817
     11        6           0.001674376    0.001726313   -0.000536829
     12        6           0.000891262    0.002619499    0.003014121
     13        6           0.000619663   -0.000110343    0.000663584
     14        6          -0.000642850   -0.000503283   -0.000082633
     15        6          -0.000063649    0.001035658   -0.000087927
     16        6           0.001956489    0.001505125    0.003339536
     17        1           0.000305099    0.000523506   -0.001238207
     18        1          -0.000862353   -0.001743637    0.001011697
     19        1          -0.006136227   -0.004887808   -0.012488921
     20        1           0.000528045    0.000802337    0.000489201
     21        1           0.000013089    0.000002943   -0.000061739
     22        1           0.000037271    0.000071905    0.000035989
     23        1           0.000116583    0.000202104    0.000105833
     24        1          -0.000002047   -0.000035570    0.000172315
     25        1          -0.000089575    0.000022068    0.000171962
     26        1          -0.000166581   -0.000185414   -0.000081525
     27        1           0.000085975    0.000004687    0.000002349
     28        1           0.000550552   -0.000039095   -0.000229221
     29        1           0.000596770    0.000679861   -0.000163373
 -------------------------------------------------------------------
 Cartesian Forces:  Max     0.018876072 RMS     0.004963427

 GradGradGradGradGradGradGradGradGradGradGradGradGradGradGradGradGradGrad
 Berny optimization.
 FormGI is forming the generalized inverse of G from B-inverse, IUseBI=4.
 Internal  Forces:  Max     0.028949510 RMS     0.003739439
 Search for a local minimum.
 Step number   1 out of a maximum of   80 on scan point     2 out of    18
 All quantities printed in internal units (Hartrees-Bohrs-Radians)
 Mixed Optimization -- RFO/linear search
 Second derivative matrix not updated -- first step.
 ITU=  0
     Eigenvalues ---    0.00453   0.00911   0.01197   0.01476   0.01505
     Eigenvalues ---    0.02158   0.02158   0.02172   0.02175   0.02177
     Eigenvalues ---    0.02181   0.02182   0.02183   0.02185   0.02186
     Eigenvalues ---    0.02190   0.02190   0.02193   0.02197   0.02199
     Eigenvalues ---    0.02204   0.02404   0.02404   0.03306   0.05698
     Eigenvalues ---    0.06854   0.15997   0.15998   0.15998   0.16000
     Eigenvalues ---    0.16000   0.16000   0.16000   0.16000   0.16000
     Eigenvalues ---    0.16000   0.16000   0.16000   0.16748   0.20709
     Eigenvalues ---    0.21988   0.22000   0.22000   0.22000   0.22000
     Eigenvalues ---    0.22001   0.23422   0.23475   0.24872   0.24987
     Eigenvalues ---    0.30018   0.30440   0.33755   0.34408   0.35211
     Eigenvalues ---    0.35261   0.35351   0.35440   0.35472   0.35480
     Eigenvalues ---    0.35500   0.35500   0.35502   0.35504   0.37085
     Eigenvalues ---    0.42361   0.42382   0.42484   0.42560   0.45980
     Eigenvalues ---    0.46397   0.46457   0.46698   0.46797   0.46885
     Eigenvalues ---    0.46890   0.47063   0.47239   0.55851   0.95381
     Eigenvalues --- 1000.000001000.000001000.000001000.000001000.00000
     Eigenvalues --- 1000.000001000.000001000.000001000.000001000.00000
     Eigenvalues --- 1000.000001000.000001000.000001000.000001000.00000
     Eigenvalues --- 1000.000001000.000001000.000001000.000001000.00000
     Eigenvalues --- 1000.000001000.000001000.000001000.000001000.00000
     Eigenvalues --- 1000.000001000.000001000.000001000.000001000.00000
     Eigenvalues --- 1000.000001000.000001000.000001000.000001000.00000
     Eigenvalues --- 1000.000001000.000001000.000001000.000001000.00000
     Eigenvalues --- 1000.000001000.000001000.000001000.000001000.00000
     Eigenvalues --- 1000.000001000.000001000.000001000.000001000.00000
     Eigenvalues --- 1000.000001000.000001000.000001000.000001000.00000
     Eigenvalues --- 1000.000001000.000001000.000001000.000001000.00000
     Eigenvalues --- 1000.000001000.000001000.000001000.000001000.00000
     Eigenvalues --- 1000.000001000.000001000.00000
 RFO step:  Lambda=-1.20970986D-02 EMin= 4.53159900D-03
 Linear search not attempted -- first point.
 Iteration  1 RMS(Cart)=  0.13134506 RMS(Int)=  0.00383976
 Iteration  2 RMS(Cart)=  0.00702840 RMS(Int)=  0.00090038
 Iteration  3 RMS(Cart)=  0.00001626 RMS(Int)=  0.00090035
 Iteration  4 RMS(Cart)=  0.00000001 RMS(Int)=  0.00090035
 Iteration  1 RMS(Cart)=  0.00008474 RMS(Int)=  0.00003597
 Iteration  2 RMS(Cart)=  0.00005351 RMS(Int)=  0.00003993
 Iteration  3 RMS(Cart)=  0.00003379 RMS(Int)=  0.00004577
 Iteration  4 RMS(Cart)=  0.00002134 RMS(Int)=  0.00005034
 Iteration  5 RMS(Cart)=  0.00001348 RMS(Int)=  0.00005349
 Iteration  6 RMS(Cart)=  0.00000851 RMS(Int)=  0.00005556
 Iteration  7 RMS(Cart)=  0.00000537 RMS(Int)=  0.00005690
 Iteration  8 RMS(Cart)=  0.00000339 RMS(Int)=  0.00005776
 Iteration  9 RMS(Cart)=  0.00000214 RMS(Int)=  0.00005831
 Iteration 10 RMS(Cart)=  0.00000135 RMS(Int)=  0.00005865
 Iteration 11 RMS(Cart)=  0.00000085 RMS(Int)=  0.00005887
 Variable       Old X    -DE/DX   Delta X   Delta X   Delta X     New X
                                 (Linear)    (Quad)   (Total)
    R1        2.54461   0.00021   0.00000   0.00037   0.00037   2.54497
    R2        2.30603  -0.00036   0.00000  -0.00037  -0.00037   2.30566
    R3        2.07970  -0.00083   0.00000  -0.00237  -0.00237   2.07732
    R4        2.76020   0.00334   0.00000   0.00871   0.00871   2.76891
    R5        1.90915  -0.00034   0.00000  -0.00073  -0.00073   1.90843
    R6        2.87943  -0.00863   0.00000  -0.02765  -0.02765   2.85178
    R7        2.87106   0.00380   0.00000   0.01202   0.01202   2.88307
    R8        2.06651   0.00224   0.00000   0.00628   0.00628   2.07279
    R9        2.62990  -0.00073   0.00000  -0.00161  -0.00161   2.62829
   R10        2.63931  -0.00175   0.00000  -0.00378  -0.00378   2.63553
   R11        2.63453   0.00034   0.00000   0.00070   0.00072   2.63526
   R12        2.64226  -0.00139   0.00000  -0.00293  -0.00291   2.63935
   R13        2.63573  -0.00032   0.00000  -0.00066  -0.00066   2.63507
   R14        2.04980   0.00077   0.00000   0.00210   0.00210   2.05190
   R15        2.62790   0.00004   0.00000   0.00018   0.00018   2.62808
   R16        2.04922  -0.00005   0.00000  -0.00014  -0.00014   2.04908
   R17        2.63520   0.00074   0.00000   0.00164   0.00164   2.63684
   R18        2.04878  -0.00009   0.00000  -0.00023  -0.00023   2.04855
   R19        2.62636  -0.00030   0.00000  -0.00063  -0.00063   2.62573
   R20        2.04917  -0.00017   0.00000  -0.00048  -0.00048   2.04869
   R21        2.05341  -0.00015   0.00000  -0.00041  -0.00041   2.05300
   R22        2.63287  -0.00063   0.00000  -0.00132  -0.00132   2.63155
   R23        2.05210  -0.00013   0.00000  -0.00036  -0.00036   2.05174
   R24        2.63044  -0.00020   0.00000  -0.00041  -0.00043   2.63001
   R25        2.04923  -0.00016   0.00000  -0.00044  -0.00044   2.04879
   R26        2.63390  -0.00077   0.00000  -0.00161  -0.00163   2.63227
   R27        2.04884  -0.00004   0.00000  -0.00011  -0.00011   2.04873
   R28        2.62866   0.00055   0.00000   0.00114   0.00114   2.62980
   R29        2.05041  -0.00059   0.00000  -0.00161  -0.00161   2.04880
   R30        2.05357  -0.00086   0.00000  -0.00235  -0.00235   2.05122
    A1        2.17087  -0.00005   0.00000  -0.00023  -0.00034   2.17053
    A2        1.97657  -0.00005   0.00000  -0.00034  -0.00045   1.97612
    A3        2.13574   0.00009   0.00000   0.00049   0.00038   2.13612
    A4        2.13256  -0.00018   0.00000  -0.00068  -0.00074   2.13181
    A5        2.07088  -0.00024   0.00000  -0.00140  -0.00147   2.06941
    A6        2.07957   0.00043   0.00000   0.00246   0.00240   2.08196
    A7        2.14397  -0.02895   0.00000  -0.14831  -0.14664   1.99733
    A8        1.84953   0.01327   0.00000   0.04759   0.04360   1.89313
    A9        1.72279   0.01471   0.00000   0.12603   0.12524   1.84803
   A10        1.95237   0.00806   0.00000   0.01602   0.01480   1.96717
   A11        1.89120  -0.00017   0.00000  -0.01336  -0.00923   1.88197
   A12        1.87790  -0.00515   0.00000  -0.00594  -0.00978   1.86812
   A13        2.13923  -0.00219   0.00000  -0.00822  -0.00823   2.13099
   A14        2.06375  -0.00012   0.00000  -0.00032  -0.00033   2.06342
   A15        2.07977   0.00232   0.00000   0.00870   0.00870   2.08847
   A16        2.09924  -0.00108   0.00000  -0.00310  -0.00332   2.09592
   A17        2.10108   0.00170   0.00000   0.00755   0.00735   2.10843
   A18        2.07857  -0.00039   0.00000  -0.00134  -0.00150   2.07707
   A19        2.10017  -0.00045   0.00000  -0.00192  -0.00192   2.09825
   A20        2.09245  -0.00055   0.00000  -0.00355  -0.00355   2.08890
   A21        2.09055   0.00100   0.00000   0.00547   0.00547   2.09603
   A22        2.09922  -0.00094   0.00000  -0.00366  -0.00366   2.09555
   A23        2.08825   0.00050   0.00000   0.00202   0.00202   2.09026
   A24        2.09572   0.00044   0.00000   0.00164   0.00165   2.09736
   A25        2.08740   0.00040   0.00000   0.00229   0.00228   2.08968
   A26        2.09833  -0.00022   0.00000  -0.00128  -0.00128   2.09705
   A27        2.09745  -0.00018   0.00000  -0.00101  -0.00101   2.09644
   A28        2.09470   0.00045   0.00000   0.00227   0.00227   2.09697
   A29        2.09668  -0.00004   0.00000  -0.00004  -0.00004   2.09664
   A30        2.09180  -0.00041   0.00000  -0.00223  -0.00223   2.08957
   A31        2.10510  -0.00177   0.00000  -0.00770  -0.00770   2.09740
   A32        2.08545   0.00080   0.00000   0.00332   0.00332   2.08877
   A33        2.09263   0.00098   0.00000   0.00438   0.00437   2.09700
   A34        2.10275   0.00040   0.00000   0.00178   0.00181   2.10456
   A35        2.08769  -0.00026   0.00000  -0.00126  -0.00127   2.08642
   A36        2.09273  -0.00014   0.00000  -0.00052  -0.00054   2.09219
   A37        2.09538  -0.00004   0.00000  -0.00010  -0.00011   2.09527
   A38        2.09040   0.00006   0.00000   0.00030   0.00030   2.09070
   A39        2.09738  -0.00002   0.00000  -0.00021  -0.00021   2.09717
   A40        2.09054  -0.00026   0.00000  -0.00102  -0.00106   2.08947
   A41        2.09698   0.00006   0.00000   0.00015   0.00016   2.09714
   A42        2.09550   0.00021   0.00000   0.00100   0.00101   2.09651
   A43        2.09523   0.00021   0.00000   0.00098   0.00097   2.09620
   A44        2.09654  -0.00016   0.00000  -0.00082  -0.00082   2.09572
   A45        2.09131  -0.00005   0.00000  -0.00016  -0.00015   2.09115
   A46        2.10210   0.00015   0.00000   0.00072   0.00075   2.10285
   A47        2.09079  -0.00023   0.00000  -0.00122  -0.00124   2.08955
   A48        2.09030   0.00007   0.00000   0.00050   0.00049   2.09078
    D1       -0.01856   0.00021   0.00000   0.00829   0.00827  -0.01029
    D2       -3.13920  -0.00038   0.00000  -0.01312  -0.01310   3.13088
    D3        3.11955  -0.00076   0.00000  -0.01848  -0.01849   3.10106
    D4       -0.00109  -0.00135   0.00000  -0.03988  -0.03987  -0.04095
    D5        1.30055  -0.00107   0.00000   0.02734   0.02481   1.32536
    D6       -2.70987  -0.00117   0.00000  -0.03334  -0.03507  -2.74494
    D7       -0.76873   0.00234   0.00000   0.01957   0.02381  -0.74492
    D8       -1.86210  -0.00049   0.00000   0.04880   0.04629  -1.81581
    D9        0.41067  -0.00059   0.00000  -0.01188  -0.01359   0.39707
   D10        2.35181   0.00292   0.00000   0.04103   0.04529   2.39710
   D11        0.36006  -0.00036   0.00000  -0.05058  -0.05021   0.30985
   D12       -2.81387  -0.00017   0.00000  -0.04466  -0.04431  -2.85818
   D13       -1.86911  -0.00098   0.00000   0.00646   0.00483  -1.86428
   D14        1.24015  -0.00079   0.00000   0.01238   0.01072   1.25087
   D15        2.34680   0.00067   0.00000   0.01274   0.01404   2.36084
   D16       -0.82713   0.00087   0.00000   0.01866   0.01994  -0.80719
   D17        1.58092   0.01236   0.00000  -0.03606  -0.03590   1.54502
   D18       -1.66106   0.01506   0.00000   0.00000   0.00000  -1.66106
   D19       -2.32390  -0.00869   0.00000  -0.18287  -0.18410  -2.50800
   D20        0.71730  -0.00599   0.00000  -0.14681  -0.14820   0.56911
   D21       -0.24873  -0.00745   0.00000  -0.19364  -0.19308  -0.44181
   D22        2.79247  -0.00475   0.00000  -0.15759  -0.15718   2.63529
   D23        3.10461   0.00006   0.00000   0.00223   0.00222   3.10683
   D24       -0.04079   0.00007   0.00000   0.00288   0.00287  -0.03792
   D25       -0.00437  -0.00009   0.00000  -0.00358  -0.00359  -0.00796
   D26        3.13342  -0.00008   0.00000  -0.00293  -0.00294   3.13047
   D27       -3.10812   0.00006   0.00000   0.00028   0.00025  -3.10786
   D28        0.03250  -0.00004   0.00000  -0.00253  -0.00255   0.02995
   D29        0.00227   0.00016   0.00000   0.00568   0.00568   0.00796
   D30       -3.14030   0.00007   0.00000   0.00287   0.00289  -3.13741
   D31        3.10114   0.00151   0.00000   0.01919   0.01896   3.12010
   D32       -0.04705   0.00162   0.00000   0.01983   0.01961  -0.02743
   D33        0.05865  -0.00127   0.00000  -0.01692  -0.01681   0.04184
   D34       -3.08954  -0.00117   0.00000  -0.01628  -0.01616  -3.10569
   D35       -3.10872  -0.00135   0.00000  -0.01835  -0.01833  -3.12706
   D36        0.03080  -0.00139   0.00000  -0.01647  -0.01643   0.01437
   D37       -0.06634   0.00128   0.00000   0.01718   0.01708  -0.04926
   D38        3.07318   0.00124   0.00000   0.01905   0.01898   3.09216
   D39        0.00271  -0.00003   0.00000  -0.00050  -0.00051   0.00221
   D40        3.14157   0.00002   0.00000   0.00078   0.00078  -3.14084
   D41       -3.13507  -0.00004   0.00000  -0.00113  -0.00114  -3.13621
   D42        0.00378   0.00000   0.00000   0.00015   0.00014   0.00393
   D43        0.00109   0.00008   0.00000   0.00249   0.00249   0.00358
   D44        3.13882   0.00004   0.00000   0.00131   0.00131   3.14014
   D45       -3.13776   0.00003   0.00000   0.00120   0.00120  -3.13656
   D46       -0.00003  -0.00000   0.00000   0.00003   0.00002  -0.00000
   D47       -0.00318  -0.00001   0.00000  -0.00041  -0.00040  -0.00358
   D48        3.13604  -0.00003   0.00000  -0.00136  -0.00135   3.13468
   D49       -3.14091   0.00002   0.00000   0.00077   0.00077  -3.14014
   D50       -0.00170  -0.00000   0.00000  -0.00018  -0.00018  -0.00188
   D51        0.00150  -0.00011   0.00000  -0.00371  -0.00370  -0.00220
   D52       -3.13911  -0.00002   0.00000  -0.00088  -0.00089  -3.14000
   D53       -3.13772  -0.00009   0.00000  -0.00276  -0.00275  -3.14048
   D54        0.00485   0.00001   0.00000   0.00006   0.00006   0.00491
   D55       -0.01785   0.00044   0.00000   0.00428   0.00422  -0.01364
   D56        3.13147   0.00043   0.00000   0.00716   0.00714   3.13861
   D57        3.13035   0.00034   0.00000   0.00363   0.00357   3.13392
   D58       -0.00351   0.00033   0.00000   0.00652   0.00649   0.00297
   D59       -0.01607   0.00042   0.00000   0.00834   0.00832  -0.00774
   D60       -3.13793  -0.00003   0.00000   0.00051   0.00053  -3.13740
   D61        3.11776   0.00043   0.00000   0.00544   0.00540   3.12316
   D62       -0.00410  -0.00003   0.00000  -0.00238  -0.00240  -0.00650
   D63        0.00840  -0.00042   0.00000  -0.00810  -0.00807   0.00032
   D64       -3.11732  -0.00049   0.00000  -0.00788  -0.00786  -3.12518
   D65        3.13027   0.00003   0.00000  -0.00029  -0.00029   3.12998
   D66        0.00456  -0.00004   0.00000  -0.00008  -0.00008   0.00448
   D67        0.03319  -0.00042   0.00000  -0.00468  -0.00466   0.02853
   D68       -3.10633  -0.00038   0.00000  -0.00655  -0.00656  -3.11290
   D69       -3.12423  -0.00035   0.00000  -0.00490  -0.00487  -3.12911
   D70        0.01943  -0.00031   0.00000  -0.00677  -0.00678   0.01265
         Item               Value     Threshold  Converged?
 Maximum Force            0.021536     0.002500     NO 
 RMS     Force            0.003136     0.001667     NO 
 Maximum Displacement     0.500460     0.010000     NO 
 RMS     Displacement     0.133096     0.006667     NO 
 Predicted change in Energy=-7.195619D-03
 GradGradGradGradGradGradGradGradGradGradGradGradGradGradGradGradGradGrad

                          Input orientation:                          
 ---------------------------------------------------------------------
 Center     Atomic      Atomic             Coordinates (Angstroms)
 Number     Number       Type             X           Y           Z
 ---------------------------------------------------------------------
      1          6           0        2.042186   -0.606560    2.189135
      2          7           0        0.974790    0.089977    1.754142
      3          8           0        2.630124   -1.448530    1.530299
      4          6           0        0.416569   -0.096174    0.412246
      5          6           0       -0.398845   -1.354853    0.244328
      6          6           0       -0.357588    1.162283    0.031991
      7          6           0       -0.899975   -2.061427    1.332464
      8          6           0       -1.683829   -3.196975    1.131211
      9          6           0       -1.965558   -3.629208   -0.160262
     10          6           0       -1.457241   -2.924602   -1.252122
     11          6           0       -0.676288   -1.793227   -1.050252
     12          6           0        0.295843    2.221903   -0.596431
     13          6           0       -0.405889    3.364915   -0.971009
     14          6           0       -1.774586    3.451351   -0.734075
     15          6           0       -2.439364    2.386804   -0.129855
     16          6           0       -1.737073    1.242232    0.235355
     17          1           0        2.362085   -0.322119    3.201635
     18          1           0        0.549150    0.760815    2.377595
     19          1           0        1.277258   -0.160807   -0.264639
     20          1           0       -0.675585   -1.726442    2.340648
     21          1           0       -2.071277   -3.741814    1.984906
     22          1           0       -2.573668   -4.512597   -0.318306
     23          1           0       -1.667497   -3.259505   -2.261552
     24          1           0       -0.281737   -1.243758   -1.900356
     25          1           0        1.362221    2.154585   -0.789104
     26          1           0        0.115571    4.182213   -1.456331
     27          1           0       -2.323324    4.338797   -1.028499
     28          1           0       -3.508167    2.441747    0.043600
     29          1           0       -2.264706    0.405077    0.681439
 ---------------------------------------------------------------------
                    Distance matrix (angstroms):
                    1          2          3          4          5
     1  C    0.000000
     2  N    1.346743   0.000000
     3  O    1.220102   2.270955   0.000000
     4  C    2.461799   1.465246   2.824665   0.000000
     5  C    3.209494   2.500789   3.291983   1.509096   0.000000
     6  C    3.679809   2.427113   4.241190   1.525657   2.526414
     7  C    3.392172   2.884631   3.588367   2.538170   1.390833
     8  C    4.659682   4.273213   4.671886   3.813600   2.414779
     9  C    5.542389   5.113015   5.360377   4.299375   2.791231
    10  C    5.427850   4.903069   5.160156   3.779060   2.413229
    11  C    4.392255   3.759939   4.208375   2.492635   1.394662
    12  C    4.336968   3.245192   4.841892   2.530906   3.739338
    13  C    5.634908   4.478609   6.216363   3.816932   4.873736
    14  C    6.291228   5.004910   6.966899   4.324367   5.094068
    15  C    5.867047   4.525629   6.570054   3.823011   4.278286
    16  C    4.638759   3.314907   5.290509   2.541810   2.921607
    17  H    1.099272   2.046863   2.033226   3.408339   4.175517
    18  H    2.033320   1.009895   3.151122   2.148163   3.150489
    19  H    2.608604   2.056661   2.590420   1.096875   2.119933
    20  H    2.943361   2.523312   3.414910   2.751237   2.146910
    21  H    5.176109   4.900449   5.250618   4.685438   3.394735
    22  H    6.546029   6.170113   6.315481   5.383310   3.875276
    23  H    6.372478   5.858883   6.010599   4.636722   3.393613
    24  H    4.746638   4.088162   4.504471   2.674455   2.150750
    25  H    4.117789   3.298608   4.468741   2.720923   4.060234
    26  H    6.319305   5.271792   6.851875   4.678330   5.815150
    27  H    7.339442   6.055834   8.035997   5.408487   6.143400
    28  H    6.685949   5.343564   7.417758   4.688336   4.911450
    29  H    4.673957   3.426998   5.302431   2.740977   2.601895
                    6          7          8          9         10
     6  C    0.000000
     7  C    3.518198   0.000000
     8  C    4.687252   1.394417   0.000000
     9  C    5.057758   2.412807   1.390720   0.000000
    10  C    4.422761   2.781312   2.409524   1.395353   0.000000
    11  C    3.163521   2.408174   2.782881   2.413530   1.389478
    12  C    1.394518   4.847425   6.022299   6.288058   5.476290
    13  C    2.420729   5.915681   7.007913   7.211632   6.382977
    14  C    2.799030   5.951995   6.905633   7.106339   6.404831
    15  C    2.420628   4.928981   5.774055   6.034718   5.516800
    16  C    1.396684   3.580299   4.529012   4.892816   4.433216
    17  H    4.432462   4.142466   5.377812   6.400600   6.418420
    18  H    2.546607   3.340256   4.712087   5.660104   5.548221
    19  H    2.123977   3.302035   4.464834   4.749374   4.011381
    20  H    3.711570   1.085818   2.154474   3.396925   3.867113
    21  H    5.549845   2.149728   1.084325   2.150722   3.394587
    22  H    6.102294   3.396252   2.150297   1.084045   2.154101
    23  H    5.150574   3.865414   3.393379   2.154284   1.084120
    24  H    3.086868   3.391448   3.869279   3.399051   2.151106
    25  H    2.148629   5.233865   6.450211   6.702374   5.827684
    26  H    3.399846   6.913157   8.024065   8.187136   7.281639
    27  H    3.883168   6.968711   7.865186   8.023150   7.318270
    28  H    3.400486   5.361195   6.025470   6.267193   5.889219
    29  H    2.152264   2.893089   3.676206   4.131998   3.934135
                   11         12         13         14         15
    11  C    0.000000
    12  C    4.155991   0.000000
    13  C    5.165832   1.392556   0.000000
    14  C    5.367665   2.411880   1.391740   0.000000
    15  C    4.629064   2.779612   2.408165   1.392936   0.000000
    16  C    3.462956   2.405071   2.780853   2.412759   1.391631
    17  H    5.429034   5.016643   6.218268   6.844044   6.441352
    18  H    4.446905   3.323217   4.348170   4.724534   4.226389
    19  H    2.664268   2.598185   3.970221   4.752032   4.507967
    20  H    3.391558   5.015928   6.079615   6.121377   5.112054
    21  H    3.867192   6.916103   7.875058   7.695616   6.493663
    22  H    3.395699   7.325636   8.196370   8.014728   6.903281
    23  H    2.144694   6.055837   6.865864   6.883331   6.084465
    24  H    1.086399   3.747616   4.703080   5.062890   4.579411
    25  H    4.450724   1.085734   2.150396   3.394730   3.865306
    26  H    6.041343   2.148195   1.084175   2.151397   3.392746
    27  H    6.349403   3.395285   2.151350   1.084140   2.152046
    28  H    5.210668   3.863736   3.392019   2.151599   1.084179
    29  H    3.217820   3.389722   3.866060   3.394655   2.148475
                   16         17         18         19         20
    16  C    0.000000
    17  H    5.296141   0.000000
    18  H    3.169822   2.266832   0.000000
    19  H    3.362246   3.635646   2.891527   0.000000
    20  H    3.791048   3.455555   2.772686   3.612800   0.000000
    21  H    5.292763   5.729698   5.224415   5.394140   2.477142
    22  H    5.841618   7.369651   6.695428   5.811247   4.293648
    23  H    5.148303   7.396768   6.526728   4.718175   4.951203
    24  H    3.586002   5.819753   4.796827   2.505757   4.286515
    25  H    3.389326   4.802061   3.554105   2.375568   5.386128
    26  H    3.864916   6.858023   5.156834   4.650964   7.067897
    27  H    3.395545   7.846734   5.714415   5.813270   7.131151
    28  H    2.147645   7.216093   4.973417   5.456059   5.538388
    29  H    1.085457   5.318590   3.304736   3.709554   3.133952
                   21         22         23         24         25
    21  H    0.000000
    22  H    2.480180   0.000000
    23  H    4.292792   2.483464   0.000000
    24  H    4.953585   4.294315   2.472656   0.000000
    25  H    7.365567   7.756559   6.376494   3.935253   0.000000
    26  H    8.911488   9.172068   7.694601   5.458587   2.471963
    27  H    8.627886   8.883368   7.725589   6.007756   4.290843
    28  H    6.638505   7.026178   6.419195   5.269892   4.949398
    29  H    4.351224   5.027770   4.737828   3.649176   4.286943
                   26         27         28         29
    26  H    0.000000
    27  H    2.481082   0.000000
    28  H    4.290744   2.480332   0.000000
    29  H    4.950003   4.289694   2.470032   0.000000
 Symmetry turned off by external request.
 Stoichiometry    C14H13NO
 Framework group  C1[X(C14H13NO)]
 Deg. of freedom    81
 Full point group                 C1      NOp   1
 Rotational constants (GHZ):           0.7362096           0.4140202           0.3065502
 Standard basis: 6-311+G(d) (5D, 7F)
   391 basis functions,   641 primitive gaussians,   407 cartesian basis functions
    56 alpha electrons       56 beta electrons
       nuclear repulsion energy      1012.2503982024 Hartrees.
 NAtoms=   29 NActive=   29 NUniq=   29 SFac= 1.00D+00 NAtFMM=   60 NAOKFM=F Big=F
 Integral buffers will be    131072 words long.
 Raffenetti 2 integral format.
 Two-electron integral symmetry is turned off.
 ------------------------------------------------------------------------------
 Polarizable Continuum Model (PCM)
 =================================
 Model                : PCM.
 Atomic radii         : UFF (Universal Force Field).
 Polarization charges : Total charges.
 Charge compensation  : None.
 Solution method      : On-the-fly selection.
 Cavity type          : Scaled VdW (van der Waals Surface) (Alpha=1.100).
 Cavity algorithm     : GePol (No added spheres)
                        Default sphere list used, NSphG=   29.
                        Lebedev-Laikov grids with approx.  5.0 points / Ang**2.
                        Smoothing algorithm: York/Karplus (Gamma=1.0000).
                        Polarization charges: spherical gaussians, with
                                              point-specific exponents (IZeta= 3).
                        Self-potential: point-specific (ISelfS= 7).
                        Self-field    : sphere-specific E.n sum rule (ISelfD= 2).
 1st derivatives      : Analytical E(r).r(x)/FMM algorithm (CHGder, D1EAlg=3).
                        Cavity 1st derivative terms included.
 Solvent              : DiMethylSulfoxide, Eps=  46.826000 Eps(inf)=   2.007889
 ------------------------------------------------------------------------------
 One-electron integrals computed using PRISM.
 NBasis=   391 RedAO= T EigKep=  1.20D-06  NBF=   391
 NBsUse=   390 1.00D-06 EigRej=  7.59D-07 NBFU=   390
 Initial guess from the checkpoint file:  "/home/aikhl/works/aikhl/Gau-7738.chk"
 B after Tr=    -0.000814   -0.005379   -0.019491
         Rot=    0.999996    0.000916   -0.002091    0.001824 Ang=   0.33 deg.
 ExpMin= 4.38D-02 ExpMax= 8.59D+03 ExpMxC= 1.30D+03 IAcc=3 IRadAn=         5 AccDes= 0.00D+00
 Harris functional with IExCor= 1009 and IRadAn=       5 diagonalized for initial guess.
 HarFok:  IExCor= 1009 AccDes= 0.00D+00 IRadAn=         5 IDoV= 1 UseB2=F ITyADJ=14
 ICtDFT=  3500011 ScaDFX=  1.000000  1.000000  1.000000  1.000000
 FoFCou: FMM=F IPFlag=           0 FMFlag=      100000 FMFlg1=           0
         NFxFlg=           0 DoJE=T BraDBF=F KetDBF=T FulRan=T
         wScrn=  0.000000 ICntrl=       500 IOpCl=  0 I1Cent=   200000004 NGrid=           0
         NMat0=    1 NMatS0=      1 NMatT0=    0 NMatD0=    1 NMtDS0=    0 NMtDT0=    0
 Symmetry not used in FoFCou.
 Requested convergence on RMS density matrix=1.00D-08 within 128 cycles.
 Requested convergence on MAX density matrix=1.00D-06.
 Requested convergence on             energy=1.00D-06.
 No special actions if energy rises.
 Inv3:  Mode=1 IEnd=    14891952.
 Iteration    1 A*A^-1 deviation from unit magnitude is 6.88D-15 for    269.
 Iteration    1 A*A^-1 deviation from orthogonality  is 3.65D-15 for   1541    723.
 Iteration    1 A^-1*A deviation from unit magnitude is 6.88D-15 for    269.
 Iteration    1 A^-1*A deviation from orthogonality  is 2.00D-15 for   2155   1106.
 Error on total polarization charges =  0.01656
 SCF Done:  E(RM062X) =  -671.194766671     A.U. after   15 cycles
            NFock= 15  Conv=0.66D-08     -V/T= 2.0040
 D1PCM: PCM CHGder 1st derivatives, ID1Alg=3 FixD1E=F DoIter=F DoCFld=F I1PDM=0.
 Calling FoFJK, ICntrl=      2127 FMM=F ISym2X=0 I1Cent= 0 IOpClX= 0 NMat=1 NMatS=1 NMatT=0.
 -------------------------------------------------------------------
 Center     Atomic                   Forces (Hartrees/Bohr)
 Number     Number              X              Y              Z
 -------------------------------------------------------------------
      1        6           0.001314564    0.002096562   -0.002018349
      2        7          -0.002567554   -0.002850966   -0.001396649
      3        8          -0.000337429   -0.000622488    0.000662591
      4        6           0.008444797    0.011643900    0.000427596
      5        6          -0.000002457   -0.002508668    0.003077255
      6        6          -0.004854340   -0.005050244   -0.006266120
      7        6          -0.000337945   -0.000484350    0.000321620
      8        6           0.000032412    0.000093097   -0.000337202
      9        6           0.000020190    0.000084282   -0.000266352
     10        6          -0.000168165   -0.000427705   -0.000317006
     11        6          -0.001288207   -0.001603239    0.000227076
     12        6           0.001356027    0.001269073    0.002563488
     13        6           0.000789563   -0.000378649    0.000078524
     14        6          -0.000640882   -0.000294842    0.000340401
     15        6           0.000076658    0.000577144   -0.000521885
     16        6           0.001044338    0.001147839    0.003134505
     17        1          -0.000677077   -0.000826853    0.000511160
     18        1          -0.000414760   -0.000015857   -0.000363527
     19        1          -0.001200557   -0.001195709    0.001026035
     20        1          -0.000494913   -0.000441103   -0.000765138
     21        1          -0.000012621   -0.000060868   -0.000077992
     22        1          -0.000013482   -0.000043987   -0.000112618
     23        1          -0.000157426   -0.000277864   -0.000045575
     24        1          -0.000073449   -0.000030844    0.000070935
     25        1           0.000113835   -0.000053982    0.000014931
     26        1           0.000023472   -0.000061359   -0.000018109
     27        1           0.000030831    0.000005861   -0.000010026
     28        1           0.000000178   -0.000065086   -0.000009887
     29        1          -0.000005602    0.000376902    0.000070318
 -------------------------------------------------------------------
 Cartesian Forces:  Max     0.011643900 RMS     0.002077389

 GradGradGradGradGradGradGradGradGradGradGradGradGradGradGradGradGradGrad
 Berny optimization.
 Using GEDIIS/GDIIS optimizer.
 FormGI is forming the generalized inverse of G from B-inverse, IUseBI=4.
 Internal  Forces:  Max     0.005920054 RMS     0.000942685
 Search for a local minimum.
 Step number   2 out of a maximum of   80 on scan point     2 out of    18
 All quantities printed in internal units (Hartrees-Bohrs-Radians)
 Mixed Optimization -- En-DIIS/RFO-DIIS
 Update second derivatives using D2CorX and points    1    2
 DE= -6.64D-03 DEPred=-7.20D-03 R= 9.23D-01
 TightC=F SS=  1.41D+00  RLast= 4.21D-01 DXNew= 5.0454D-01 1.2637D+00
 Trust test= 9.23D-01 RLast= 4.21D-01 DXMaxT set to 5.05D-01
 ITU=  1  0
 Use linear search instead of GDIIS.
     Eigenvalues ---    0.00454   0.00911   0.01169   0.01481   0.01505
     Eigenvalues ---    0.02156   0.02158   0.02172   0.02174   0.02177
     Eigenvalues ---    0.02181   0.02182   0.02183   0.02185   0.02186
     Eigenvalues ---    0.02190   0.02190   0.02192   0.02197   0.02199
     Eigenvalues ---    0.02204   0.02400   0.02427   0.04136   0.06179
     Eigenvalues ---    0.06648   0.15506   0.15998   0.15999   0.15999
     Eigenvalues ---    0.16000   0.16000   0.16000   0.16000   0.16000
     Eigenvalues ---    0.16000   0.16000   0.16001   0.16105   0.19430
     Eigenvalues ---    0.21991   0.22000   0.22000   0.22000   0.22000
     Eigenvalues ---    0.22049   0.23453   0.23722   0.24957   0.25140
     Eigenvalues ---    0.30397   0.31441   0.33756   0.34513   0.35211
     Eigenvalues ---    0.35257   0.35352   0.35466   0.35472   0.35483
     Eigenvalues ---    0.35500   0.35501   0.35503   0.35504   0.37593
     Eigenvalues ---    0.42379   0.42390   0.42496   0.42686   0.45980
     Eigenvalues ---    0.46417   0.46442   0.46699   0.46803   0.46890
     Eigenvalues ---    0.46892   0.47063   0.47253   0.55855   0.95380
     Eigenvalues --- 1000.000001000.000001000.000001000.000001000.00000
     Eigenvalues --- 1000.000001000.000001000.000001000.000001000.00000
     Eigenvalues --- 1000.000001000.000001000.000001000.000001000.00000
     Eigenvalues --- 1000.000001000.000001000.000001000.000001000.00000
     Eigenvalues --- 1000.000001000.000001000.000001000.000001000.00000
     Eigenvalues --- 1000.000001000.000001000.000001000.000001000.00000
     Eigenvalues --- 1000.000001000.000001000.000001000.000001000.00000
     Eigenvalues --- 1000.000001000.000001000.000001000.000001000.00000
     Eigenvalues --- 1000.000001000.000001000.000001000.000001000.00000
     Eigenvalues --- 1000.000001000.000001000.000001000.000001000.00000
     Eigenvalues --- 1000.000001000.000001000.000001000.000001000.00000
     Eigenvalues --- 1000.000001000.000001000.000001000.000001000.00000
     Eigenvalues --- 1000.000001000.000001000.000001000.000001000.00000
     Eigenvalues --- 1000.000001000.000001000.00000
 RFO step:  Lambda=-1.27926787D-03 EMin= 4.53634225D-03
 Quartic linear search produced a step of  0.06915.
 Iteration  1 RMS(Cart)=  0.06630305 RMS(Int)=  0.00118069
 Iteration  2 RMS(Cart)=  0.00246447 RMS(Int)=  0.00027607
 Iteration  3 RMS(Cart)=  0.00000188 RMS(Int)=  0.00027607
 Iteration  4 RMS(Cart)=  0.00000000 RMS(Int)=  0.00027607
 Iteration  1 RMS(Cart)=  0.00000337 RMS(Int)=  0.00000144
 Iteration  2 RMS(Cart)=  0.00000213 RMS(Int)=  0.00000159
 Iteration  3 RMS(Cart)=  0.00000134 RMS(Int)=  0.00000183
 Iteration  4 RMS(Cart)=  0.00000085 RMS(Int)=  0.00000201
 Variable       Old X    -DE/DX   Delta X   Delta X   Delta X     New X
                                 (Linear)    (Quad)   (Total)
    R1        2.54497  -0.00036   0.00003  -0.00069  -0.00067   2.54431
    R2        2.30566  -0.00009  -0.00003  -0.00010  -0.00012   2.30554
    R3        2.07732   0.00006  -0.00016   0.00020   0.00003   2.07735
    R4        2.76891  -0.00369   0.00060  -0.01061  -0.01001   2.75890
    R5        1.90843  -0.00006  -0.00005  -0.00014  -0.00019   1.90823
    R6        2.85178   0.00592  -0.00191   0.02107   0.01916   2.87094
    R7        2.88307  -0.00090   0.00083  -0.00319  -0.00236   2.88071
    R8        2.07279  -0.00150   0.00043  -0.00467  -0.00424   2.06856
    R9        2.62829   0.00071  -0.00011   0.00173   0.00162   2.62992
   R10        2.63553   0.00166  -0.00026   0.00396   0.00370   2.63923
   R11        2.63526   0.00011   0.00005   0.00015   0.00032   2.63558
   R12        2.63935  -0.00047  -0.00020  -0.00112  -0.00121   2.63814
   R13        2.63507   0.00047  -0.00005   0.00108   0.00103   2.63610
   R14        2.05190  -0.00095   0.00014  -0.00285  -0.00271   2.04919
   R15        2.62808  -0.00019   0.00001  -0.00054  -0.00053   2.62755
   R16        2.04908  -0.00003  -0.00001  -0.00008  -0.00009   2.04899
   R17        2.63684  -0.00095   0.00011  -0.00230  -0.00219   2.63465
   R18        2.04855   0.00006  -0.00002   0.00018   0.00017   2.04872
   R19        2.62573   0.00039  -0.00004   0.00088   0.00083   2.62657
   R20        2.04869   0.00016  -0.00003   0.00048   0.00045   2.04914
   R21        2.05300  -0.00010  -0.00003  -0.00029  -0.00032   2.05267
   R22        2.63155  -0.00067  -0.00009  -0.00157  -0.00165   2.62990
   R23        2.05174   0.00012  -0.00002   0.00035   0.00033   2.05206
   R24        2.63001   0.00049  -0.00003   0.00115   0.00101   2.63102
   R25        2.04879  -0.00002  -0.00003  -0.00007  -0.00010   2.04869
   R26        2.63227  -0.00028  -0.00011  -0.00054  -0.00077   2.63150
   R27        2.04873  -0.00001  -0.00001  -0.00003  -0.00004   2.04869
   R28        2.62980   0.00038   0.00008   0.00090   0.00097   2.63077
   R29        2.04880  -0.00001  -0.00011  -0.00002  -0.00013   2.04867
   R30        2.05122  -0.00026  -0.00016  -0.00077  -0.00093   2.05028
    A1        2.17053   0.00058  -0.00002   0.00328   0.00223   2.17276
    A2        1.97612  -0.00022  -0.00003  -0.00022  -0.00128   1.97484
    A3        2.13612  -0.00031   0.00003  -0.00077  -0.00177   2.13435
    A4        2.13181   0.00013  -0.00005   0.00065   0.00059   2.13240
    A5        2.06941   0.00044  -0.00010   0.00303   0.00292   2.07233
    A6        2.08196  -0.00057   0.00017  -0.00368  -0.00352   2.07844
    A7        1.99733  -0.00299  -0.01014  -0.01608  -0.02612   1.97121
    A8        1.89313   0.00031   0.00301  -0.00138   0.00137   1.89450
    A9        1.84803   0.00105   0.00866  -0.00232   0.00620   1.85423
   A10        1.96717   0.00169   0.00102   0.00939   0.01025   1.97742
   A11        1.88197  -0.00014  -0.00064  -0.00045  -0.00091   1.88106
   A12        1.86812   0.00024  -0.00068   0.01205   0.01105   1.87917
   A13        2.13099   0.00163  -0.00057   0.00677   0.00619   2.13718
   A14        2.06342   0.00054  -0.00002   0.00213   0.00210   2.06552
   A15        2.08847  -0.00217   0.00060  -0.00900  -0.00840   2.08007
   A16        2.09592  -0.00315  -0.00023  -0.01168  -0.01335   2.08258
   A17        2.10843   0.00278   0.00051   0.01342   0.01244   2.12087
   A18        2.07707   0.00048  -0.00010   0.00339   0.00225   2.07932
   A19        2.09825   0.00052  -0.00013   0.00257   0.00244   2.10069
   A20        2.08890   0.00007  -0.00025   0.00090   0.00065   2.08956
   A21        2.09603  -0.00058   0.00038  -0.00347  -0.00309   2.09294
   A22        2.09555   0.00070  -0.00025   0.00294   0.00268   2.09823
   A23        2.09026  -0.00025   0.00014  -0.00083  -0.00069   2.08958
   A24        2.09736  -0.00045   0.00011  -0.00211  -0.00199   2.09537
   A25        2.08968  -0.00025   0.00016  -0.00195  -0.00180   2.08788
   A26        2.09705   0.00023  -0.00009   0.00169   0.00161   2.09866
   A27        2.09644   0.00002  -0.00007   0.00026   0.00020   2.09664
   A28        2.09697  -0.00026   0.00016  -0.00173  -0.00158   2.09539
   A29        2.09664  -0.00016  -0.00000  -0.00104  -0.00104   2.09560
   A30        2.08957   0.00042  -0.00015   0.00277   0.00262   2.09219
   A31        2.09740   0.00147  -0.00053   0.00721   0.00668   2.10409
   A32        2.08877  -0.00073   0.00023  -0.00354  -0.00331   2.08546
   A33        2.09700  -0.00074   0.00030  -0.00367  -0.00337   2.09363
   A34        2.10456  -0.00004   0.00013  -0.00044  -0.00014   2.10442
   A35        2.08642  -0.00004  -0.00009  -0.00016  -0.00034   2.08608
   A36        2.09219   0.00008  -0.00004   0.00063   0.00050   2.09269
   A37        2.09527  -0.00013  -0.00001  -0.00053  -0.00059   2.09468
   A38        2.09070   0.00000   0.00002  -0.00012  -0.00007   2.09063
   A39        2.09717   0.00012  -0.00001   0.00068   0.00069   2.09786
   A40        2.08947   0.00007  -0.00007   0.00071   0.00044   2.08991
   A41        2.09714  -0.00007   0.00001  -0.00055  -0.00047   2.09667
   A42        2.09651   0.00001   0.00007  -0.00004   0.00010   2.09661
   A43        2.09620   0.00008   0.00007   0.00072   0.00071   2.09691
   A44        2.09572   0.00002  -0.00006   0.00008   0.00005   2.09577
   A45        2.09115  -0.00009  -0.00001  -0.00069  -0.00067   2.09048
   A46        2.10285  -0.00041   0.00005  -0.00194  -0.00174   2.10111
   A47        2.08955   0.00040  -0.00009   0.00228   0.00210   2.09165
   A48        2.09078   0.00001   0.00003  -0.00033  -0.00038   2.09040
    D1       -0.01029  -0.00082   0.00057  -0.03448  -0.03388  -0.04417
    D2        3.13088  -0.00088  -0.00091  -0.03651  -0.03740   3.09349
    D3        3.10106   0.00116  -0.00128   0.05015   0.04885  -3.13327
    D4       -0.04095   0.00111  -0.00276   0.04812   0.04533   0.00438
    D5        1.32536  -0.00038   0.00172   0.00618   0.00768   1.33304
    D6       -2.74494  -0.00014  -0.00243   0.00541   0.00290  -2.74205
    D7       -0.74492   0.00080   0.00165   0.01750   0.01946  -0.72546
    D8       -1.81581  -0.00032   0.00320   0.00823   0.01121  -1.80460
    D9        0.39707  -0.00008  -0.00094   0.00746   0.00643   0.40350
   D10        2.39710   0.00086   0.00313   0.01955   0.02299   2.42008
   D11        0.30985   0.00012  -0.00347   0.02148   0.01799   0.32784
   D12       -2.85818   0.00002  -0.00306   0.01634   0.01324  -2.84494
   D13       -1.86428   0.00074   0.00033   0.02869   0.02894  -1.83534
   D14        1.25087   0.00064   0.00074   0.02355   0.02418   1.27506
   D15        2.36084  -0.00046   0.00097   0.00864   0.00974   2.37058
   D16       -0.80719  -0.00056   0.00138   0.00349   0.00498  -0.80220
   D17        1.54502   0.00047  -0.00248  -0.09367  -0.09607   1.44894
   D18       -1.66106   0.00245   0.00000   0.00000  -0.00000  -1.66106
   D19       -2.50800  -0.00197  -0.01273  -0.10891  -0.12174  -2.62974
   D20        0.56911   0.00001  -0.01025  -0.01524  -0.02567   0.54344
   D21       -0.44181  -0.00102  -0.01335  -0.09634  -0.10958  -0.55139
   D22        2.63529   0.00096  -0.01087  -0.00267  -0.01351   2.62178
   D23        3.10683  -0.00001   0.00015  -0.00156  -0.00141   3.10542
   D24       -0.03792   0.00006   0.00020   0.00117   0.00137  -0.03655
   D25       -0.00796   0.00005  -0.00025   0.00349   0.00323  -0.00473
   D26        3.13047   0.00012  -0.00020   0.00622   0.00601   3.13648
   D27       -3.10786  -0.00004   0.00002  -0.00050  -0.00050  -3.10836
   D28        0.02995  -0.00001  -0.00018   0.00158   0.00139   0.03135
   D29        0.00796  -0.00008   0.00039  -0.00527  -0.00487   0.00309
   D30       -3.13741  -0.00004   0.00020  -0.00319  -0.00298  -3.14039
   D31        3.12010   0.00108   0.00131   0.04713   0.04777  -3.11531
   D32       -0.02743   0.00120   0.00136   0.05392   0.05472   0.02728
   D33        0.04184  -0.00095  -0.00116  -0.04524  -0.04639  -0.00455
   D34       -3.10569  -0.00083  -0.00112  -0.03846  -0.03944   3.13805
   D35       -3.12706  -0.00082  -0.00127  -0.04425  -0.04621   3.10992
   D36        0.01437  -0.00096  -0.00114  -0.05013  -0.05182  -0.03745
   D37       -0.04926   0.00100   0.00118   0.04787   0.04912  -0.00015
   D38        3.09216   0.00086   0.00131   0.04199   0.04351   3.13567
   D39        0.00221   0.00001  -0.00004  -0.00003  -0.00007   0.00213
   D40       -3.14084   0.00000   0.00005  -0.00030  -0.00025  -3.14109
   D41       -3.13621  -0.00005  -0.00008  -0.00278  -0.00287  -3.13908
   D42        0.00393  -0.00006   0.00001  -0.00305  -0.00304   0.00088
   D43        0.00358  -0.00002   0.00017  -0.00159  -0.00142   0.00216
   D44        3.14014  -0.00002   0.00009  -0.00079  -0.00070   3.13944
   D45       -3.13656  -0.00002   0.00008  -0.00132  -0.00124  -3.13780
   D46       -0.00000  -0.00001   0.00000  -0.00052  -0.00052  -0.00052
   D47       -0.00358  -0.00001  -0.00003  -0.00020  -0.00022  -0.00380
   D48        3.13468   0.00001  -0.00009   0.00093   0.00085   3.13553
   D49       -3.14014  -0.00002   0.00005  -0.00100  -0.00095  -3.14109
   D50       -0.00188   0.00000  -0.00001   0.00013   0.00012  -0.00175
   D51       -0.00220   0.00006  -0.00026   0.00362   0.00337   0.00118
   D52       -3.14000   0.00002  -0.00006   0.00154   0.00148  -3.13852
   D53       -3.14048   0.00004  -0.00019   0.00250   0.00231  -3.13816
   D54        0.00491   0.00000   0.00000   0.00041   0.00042   0.00533
   D55       -0.01364   0.00037   0.00029   0.01688   0.01702   0.00338
   D56        3.13861   0.00027   0.00049   0.01272   0.01320  -3.13138
   D57        3.13392   0.00025   0.00025   0.01008   0.01005  -3.13922
   D58        0.00297   0.00015   0.00045   0.00592   0.00623   0.00920
   D59       -0.00774   0.00020   0.00058   0.00963   0.01026   0.00251
   D60       -3.13740  -0.00005   0.00004  -0.00189  -0.00178  -3.13918
   D61        3.12316   0.00030   0.00037   0.01380   0.01409   3.13725
   D62       -0.00650   0.00005  -0.00017   0.00228   0.00205  -0.00445
   D63        0.00032  -0.00016  -0.00056  -0.00703  -0.00751  -0.00718
   D64       -3.12518  -0.00032  -0.00054  -0.01547  -0.01605  -3.14123
   D65        3.12998   0.00009  -0.00002   0.00449   0.00453   3.13451
   D66        0.00448  -0.00007  -0.00001  -0.00395  -0.00402   0.00046
   D67        0.02853  -0.00045  -0.00032  -0.02210  -0.02252   0.00601
   D68       -3.11290  -0.00032  -0.00045  -0.01622  -0.01691  -3.12981
   D69       -3.12911  -0.00029  -0.00034  -0.01368  -0.01399   3.14009
   D70        0.01265  -0.00016  -0.00047  -0.00780  -0.00839   0.00427
         Item               Value     Threshold  Converged?
 Maximum Force            0.005920     0.002500     NO 
 RMS     Force            0.000885     0.001667     YES
 Maximum Displacement     0.295983     0.010000     NO 
 RMS     Displacement     0.066087     0.006667     NO 
 Predicted change in Energy=-7.370757D-04
 GradGradGradGradGradGradGradGradGradGradGradGradGradGradGradGradGradGrad

                          Input orientation:                          
 ---------------------------------------------------------------------
 Center     Atomic      Atomic             Coordinates (Angstroms)
 Number     Number       Type             X           Y           Z
 ---------------------------------------------------------------------
      1          6           0        2.035230   -0.584660    2.129572
      2          7           0        0.961299    0.099860    1.692686
      3          8           0        2.614030   -1.445410    1.487238
      4          6           0        0.408075   -0.092358    0.355358
      5          6           0       -0.401145   -1.371771    0.227507
      6          6           0       -0.375219    1.157473   -0.029600
      7          6           0       -0.904301   -2.050767    1.333221
      8          6           0       -1.678583   -3.198627    1.163440
      9          6           0       -1.952134   -3.675706   -0.113621
     10          6           0       -1.445967   -3.001789   -1.224211
     11          6           0       -0.676346   -1.857159   -1.052808
     12          6           0        0.305865    2.256043   -0.553450
     13          6           0       -0.378969    3.421461   -0.884483
     14          6           0       -1.755357    3.499635   -0.689869
     15          6           0       -2.441281    2.409384   -0.160715
     16          6           0       -1.755077    1.242590    0.164533
     17          1           0        2.320150   -0.329876    3.160271
     18          1           0        0.524006    0.765149    2.313854
     19          1           0        1.264477   -0.169494   -0.322022
     20          1           0       -0.692047   -1.684355    2.331510
     21          1           0       -2.065766   -3.719288    2.032154
     22          1           0       -2.552177   -4.568892   -0.245957
     23          1           0       -1.650161   -3.370744   -2.223214
     24          1           0       -0.285199   -1.331767   -1.919330
     25          1           0        1.379718    2.197872   -0.703942
     26          1           0        0.161799    4.264361   -1.299703
     27          1           0       -2.291032    4.405795   -0.949187
     28          1           0       -3.513069    2.464200   -0.007215
     29          1           0       -2.297217    0.392941    0.566185
 ---------------------------------------------------------------------
                    Distance matrix (angstroms):
                    1          2          3          4          5
     1  C    0.000000
     2  N    1.346389   0.000000
     3  O    1.220037   2.271912   0.000000
     4  C    2.457199   1.459949   2.824560   0.000000
     5  C    3.189564   2.483687   3.268582   1.519237   0.000000
     6  C    3.675230   2.423035   4.243984   1.524408   2.542410
     7  C    3.380013   2.869647   3.573350   2.552236   1.391692
     8  C    4.643128   4.257828   4.648133   3.828321   2.417689
     9  C    5.521372   5.099582   5.327929   4.316354   2.798223
    10  C    5.404544   4.891160   5.124241   3.794377   2.419937
    11  C    4.370290   3.748272   4.177074   2.504680   1.396618
    12  C    4.273044   3.181799   4.815889   2.520192   3.777670
    13  C    5.564341   4.412613   6.186238   3.808355   4.920578
    14  C    6.244939   4.961377   6.948727   4.321499   5.138683
    15  C    5.852253   4.510715   6.567446   3.826731   4.313931
    16  C    4.643991   3.319606   5.297545   2.549064   2.944823
    17  H    1.099289   2.045716   2.032196   3.402937   4.134259
    18  H    2.034635   1.009794   3.152469   2.141136   3.126528
    19  H    2.603217   2.055120   2.592813   1.094632   2.126441
    20  H    2.947566   2.514970   3.420531   2.765844   2.146896
    21  H    5.162707   4.885105   5.231438   4.699591   3.396844
    22  H    6.523921   6.156306   6.280908   5.400373   3.882357
    23  H    6.347528   5.847999   5.971406   4.651148   3.400289
    24  H    4.726115   4.080438   4.474724   2.681598   2.150338
    25  H    4.025044   3.212562   4.426997   2.703953   4.096513
    26  H    6.227574   5.190054   6.810430   4.666999   5.866452
    27  H    7.286971   6.008180   8.014512   5.405589   6.191651
    28  H    6.681694   5.338515   7.420228   4.694978   4.945083
    29  H    4.708500   3.460177   5.324304   2.756549   2.612278
                    6          7          8          9         10
     6  C    0.000000
     7  C    3.525622   0.000000
     8  C    4.700820   1.394963   0.000000
     9  C    5.084618   2.414898   1.390439   0.000000
    10  C    4.457920   2.781781   2.407018   1.394196   0.000000
    11  C    3.197754   2.404700   2.777728   2.411809   1.389919
    12  C    1.394686   4.855166   6.053030   6.362205   5.582439
    13  C    2.420017   5.927855   7.050429   7.310189   6.520126
    14  C    2.797581   5.968597   6.950350   7.201132   6.530678
    15  C    2.419315   4.948444   5.812477   6.104900   5.603790
    16  C    1.396045   3.596644   4.552810   4.930095   4.476484
    17  H    4.433114   4.086155   5.311020   6.337615   6.367609
    18  H    2.540532   3.306219   4.678287   5.634279   5.530689
    19  H    2.129543   3.314003   4.477036   4.762725   4.022729
    20  H    3.708261   1.084385   2.151897   3.395874   3.866158
    21  H    5.558019   2.149761   1.084280   2.149223   3.391588
    22  H    6.130026   3.398567   2.151092   1.084134   2.153252
    23  H    5.190584   3.866119   3.391144   2.152806   1.084357
    24  H    3.126579   3.388117   3.863956   3.396073   2.149313
    25  H    2.148713   5.236192   6.477848   6.778542   5.940677
    26  H    3.399162   6.924572   8.071572   8.301817   7.442281
    27  H    3.881698   6.987102   7.916156   8.131647   7.460702
    28  H    3.399139   5.383992   6.066580   6.336110   5.969173
    29  H    2.152567   2.915522   3.693072   4.139458   3.931200
                   11         12         13         14         15
    11  C    0.000000
    12  C    4.258230   0.000000
    13  C    5.289669   1.391683   0.000000
    14  C    5.476425   2.411176   1.392275   0.000000
    15  C    4.702575   2.779310   2.408583   1.392531   0.000000
    16  C    3.500575   2.406256   2.782371   2.413349   1.392146
    17  H    5.390883   4.953387   6.141483   6.789587   6.419012
    18  H    4.433030   3.239102   4.254494   4.657818   4.197610
    19  H    2.673771   2.618344   3.989015   4.766258   4.517663
    20  H    3.388763   4.984531   6.042349   6.093694   5.101931
    21  H    3.861995   6.929254   7.895718   7.721309   6.519993
    22  H    3.394592   7.405585   8.305197   8.119921   6.979678
    23  H    2.146883   6.186669   7.038621   7.040193   6.187864
    24  H    1.086229   3.884245   4.865479   5.197632   4.662363
    25  H    4.559866   1.085906   2.150057   3.394625   3.865212
    26  H    6.183562   2.147322   1.084121   2.152253   3.393267
    27  H    6.468581   3.394395   2.151531   1.084121   2.151725
    28  H    5.273937   3.863413   3.392423   2.151207   1.084111
    29  H    3.211123   3.391278   3.867305   3.394529   2.148297
                   16         17         18         19         20
    16  C    0.000000
    17  H    5.296657   0.000000
    18  H    3.168872   2.267517   0.000000
    19  H    3.368743   3.642325   2.893043   0.000000
    20  H    3.793788   3.405112   2.734806   3.628226   0.000000
    21  H    5.310816   5.656591   5.186179   5.406820   2.473393
    22  H    5.880238   7.301453   6.668398   5.824718   4.292316
    23  H    5.195690   7.347935   6.512879   4.728387   4.950495
    24  H    3.623581   5.796031   4.792882   2.510730   4.284797
    25  H    3.390243   4.712331   3.448482   2.400743   5.345826
    26  H    3.866459   6.756986   5.043161   4.672347   7.021536
    27  H    3.396099   7.783137   5.641470   5.828229   7.099975
    28  H    2.147642   7.201825   4.957027   5.464467   5.535188
    29  H    1.084962   5.345261   3.339488   3.713611   3.163558
                   21         22         23         24         25
    21  H    0.000000
    22  H    2.479560   0.000000
    23  H    4.289798   2.481680   0.000000
    24  H    4.948222   4.291660   2.472427   0.000000
    25  H    7.373626   7.839556   6.519036   4.087477   0.000000
    26  H    8.933195   9.300667   7.901323   5.648043   2.471565
    27  H    8.657720   9.005984   7.906227   6.155011   4.290626
    28  H    6.670026   7.102443   6.513651   5.337106   4.949315
    29  H    4.371849   5.034319   4.729139   3.633266   4.288455
                   26         27         28         29
    26  H    0.000000
    27  H    2.481783   0.000000
    28  H    4.291359   2.480015   0.000000
    29  H    4.951383   4.289451   2.469251   0.000000
 Symmetry turned off by external request.
 Stoichiometry    C14H13NO
 Framework group  C1[X(C14H13NO)]
 Deg. of freedom    81
 Full point group                 C1      NOp   1
 Rotational constants (GHZ):           0.7505229           0.4073562           0.3040934
 Standard basis: 6-311+G(d) (5D, 7F)
   391 basis functions,   641 primitive gaussians,   407 cartesian basis functions
    56 alpha electrons       56 beta electrons
       nuclear repulsion energy      1011.5507371856 Hartrees.
 NAtoms=   29 NActive=   29 NUniq=   29 SFac= 1.00D+00 NAtFMM=   60 NAOKFM=F Big=F
 Integral buffers will be    131072 words long.
 Raffenetti 2 integral format.
 Two-electron integral symmetry is turned off.
 ------------------------------------------------------------------------------
 Polarizable Continuum Model (PCM)
 =================================
 Model                : PCM.
 Atomic radii         : UFF (Universal Force Field).
 Polarization charges : Total charges.
 Charge compensation  : None.
 Solution method      : On-the-fly selection.
 Cavity type          : Scaled VdW (van der Waals Surface) (Alpha=1.100).
 Cavity algorithm     : GePol (No added spheres)
                        Default sphere list used, NSphG=   29.
                        Lebedev-Laikov grids with approx.  5.0 points / Ang**2.
                        Smoothing algorithm: York/Karplus (Gamma=1.0000).
                        Polarization charges: spherical gaussians, with
                                              point-specific exponents (IZeta= 3).
                        Self-potential: point-specific (ISelfS= 7).
                        Self-field    : sphere-specific E.n sum rule (ISelfD= 2).
 1st derivatives      : Analytical E(r).r(x)/FMM algorithm (CHGder, D1EAlg=3).
                        Cavity 1st derivative terms included.
 Solvent              : DiMethylSulfoxide, Eps=  46.826000 Eps(inf)=   2.007889
 ------------------------------------------------------------------------------
 One-electron integrals computed using PRISM.
 NBasis=   391 RedAO= T EigKep=  1.35D-06  NBF=   391
 NBsUse=   390 1.00D-06 EigRej=  7.50D-07 NBFU=   390
 Initial guess from the checkpoint file:  "/home/aikhl/works/aikhl/Gau-7738.chk"
 B after Tr=    -0.003453    0.000056   -0.016687
         Rot=    0.999997    0.000264   -0.002266   -0.000024 Ang=   0.26 deg.
 ExpMin= 4.38D-02 ExpMax= 8.59D+03 ExpMxC= 1.30D+03 IAcc=3 IRadAn=         5 AccDes= 0.00D+00
 Harris functional with IExCor= 1009 and IRadAn=       5 diagonalized for initial guess.
 HarFok:  IExCor= 1009 AccDes= 0.00D+00 IRadAn=         5 IDoV= 1 UseB2=F ITyADJ=14
 ICtDFT=  3500011 ScaDFX=  1.000000  1.000000  1.000000  1.000000
 FoFCou: FMM=F IPFlag=           0 FMFlag=      100000 FMFlg1=           0
         NFxFlg=           0 DoJE=T BraDBF=F KetDBF=T FulRan=T
         wScrn=  0.000000 ICntrl=       500 IOpCl=  0 I1Cent=   200000004 NGrid=           0
         NMat0=    1 NMatS0=      1 NMatT0=    0 NMatD0=    1 NMtDS0=    0 NMtDT0=    0
 Symmetry not used in FoFCou.
 Requested convergence on RMS density matrix=1.00D-08 within 128 cycles.
 Requested convergence on MAX density matrix=1.00D-06.
 Requested convergence on             energy=1.00D-06.
 No special actions if energy rises.
 Inv3:  Mode=1 IEnd=    15133548.
 Iteration    1 A*A^-1 deviation from unit magnitude is 7.11D-15 for    254.
 Iteration    1 A*A^-1 deviation from orthogonality  is 2.95D-15 for   2224    908.
 Iteration    1 A^-1*A deviation from unit magnitude is 6.00D-15 for    274.
 Iteration    1 A^-1*A deviation from orthogonality  is 3.91D-15 for   2131   2072.
 Error on total polarization charges =  0.01659
 SCF Done:  E(RM062X) =  -671.195278109     A.U. after   14 cycles
            NFock= 14  Conv=0.42D-08     -V/T= 2.0040
 D1PCM: PCM CHGder 1st derivatives, ID1Alg=3 FixD1E=F DoIter=F DoCFld=F I1PDM=0.
 Calling FoFJK, ICntrl=      2127 FMM=F ISym2X=0 I1Cent= 0 IOpClX= 0 NMat=1 NMatS=1 NMatT=0.
 -------------------------------------------------------------------
 Center     Atomic                   Forces (Hartrees/Bohr)
 Number     Number              X              Y              Z
 -------------------------------------------------------------------
      1        6          -0.004726414   -0.005038857    0.002865543
      2        7           0.001019924    0.001338756   -0.000703026
      3        8           0.001852343    0.002165913   -0.001232031
      4        6           0.001731201    0.002655898    0.000177723
      5        6          -0.000614470   -0.000405294   -0.000644935
      6        6          -0.002090642   -0.002034604    0.000338816
      7        6          -0.000244705    0.000070969   -0.000275675
      8        6           0.000228573    0.000269808    0.000033480
      9        6          -0.000039466   -0.000084132   -0.000004964
     10        6           0.000058636    0.000080526   -0.000345297
     11        6          -0.000204716   -0.000242850    0.000438681
     12        6           0.000560321    0.000537508   -0.000179839
     13        6           0.000637087   -0.000322247   -0.000099648
     14        6          -0.000619551   -0.000173560    0.000539633
     15        6           0.000169022    0.000764842   -0.000427691
     16        6           0.001043588   -0.000431803    0.000413070
     17        1           0.001476637    0.001693441   -0.000728273
     18        1           0.000255545    0.000353157   -0.000065521
     19        1          -0.000445145   -0.000850792   -0.000070244
     20        1          -0.000115133   -0.000223033    0.000187683
     21        1           0.000036860    0.000053196    0.000084418
     22        1           0.000018718   -0.000014844    0.000052199
     23        1           0.000047108    0.000060972    0.000002582
     24        1           0.000052188    0.000042431   -0.000129424
     25        1          -0.000008687   -0.000136199   -0.000146557
     26        1          -0.000025608    0.000080147    0.000087310
     27        1          -0.000015146   -0.000033266   -0.000092520
     28        1          -0.000023660   -0.000026253    0.000058450
     29        1          -0.000014408   -0.000149831   -0.000133943
 -------------------------------------------------------------------
 Cartesian Forces:  Max     0.005038857 RMS     0.001073846

 GradGradGradGradGradGradGradGradGradGradGradGradGradGradGradGradGradGrad
 Berny optimization.
 Using GEDIIS/GDIIS optimizer.
 FormGI is forming the generalized inverse of G from B-inverse, IUseBI=4.
 Internal  Forces:  Max     0.003023207 RMS     0.000514159
 Search for a local minimum.
 Step number   3 out of a maximum of   80 on scan point     2 out of    18
 All quantities printed in internal units (Hartrees-Bohrs-Radians)
 Mixed Optimization -- En-DIIS/RFO-DIIS
 Swapping is turned off.
 Update second derivatives using D2CorX and points    2    3
 DE= -5.11D-04 DEPred=-7.37D-04 R= 6.94D-01
 TightC=F SS=  1.41D+00  RLast= 2.64D-01 DXNew= 8.4853D-01 7.9212D-01
 Trust test= 6.94D-01 RLast= 2.64D-01 DXMaxT set to 7.92D-01
 ITU=  1  1  0
     Eigenvalues ---    0.00447   0.00820   0.00941   0.01476   0.01511
     Eigenvalues ---    0.02156   0.02158   0.02172   0.02173   0.02177
     Eigenvalues ---    0.02180   0.02182   0.02182   0.02185   0.02186
     Eigenvalues ---    0.02190   0.02190   0.02192   0.02197   0.02199
     Eigenvalues ---    0.02204   0.02402   0.04152   0.04749   0.06448
     Eigenvalues ---    0.06594   0.15865   0.16000   0.16000   0.16000
     Eigenvalues ---    0.16000   0.16000   0.16000   0.16000   0.16000
     Eigenvalues ---    0.16000   0.16000   0.16039   0.16479   0.19185
     Eigenvalues ---    0.21972   0.22000   0.22000   0.22001   0.22002
     Eigenvalues ---    0.22028   0.23362   0.23598   0.24436   0.24991
     Eigenvalues ---    0.30068   0.30628   0.33755   0.34412   0.35213
     Eigenvalues ---    0.35259   0.35351   0.35455   0.35472   0.35482
     Eigenvalues ---    0.35500   0.35500   0.35502   0.35504   0.37276
     Eigenvalues ---    0.42359   0.42393   0.42480   0.42654   0.45980
     Eigenvalues ---    0.46366   0.46502   0.46704   0.46798   0.46868
     Eigenvalues ---    0.46899   0.47068   0.47264   0.55846   0.95380
     Eigenvalues --- 1000.000001000.000001000.000001000.000001000.00000
     Eigenvalues --- 1000.000001000.000001000.000001000.000001000.00000
     Eigenvalues --- 1000.000001000.000001000.000001000.000001000.00000
     Eigenvalues --- 1000.000001000.000001000.000001000.000001000.00000
     Eigenvalues --- 1000.000001000.000001000.000001000.000001000.00000
     Eigenvalues --- 1000.000001000.000001000.000001000.000001000.00000
     Eigenvalues --- 1000.000001000.000001000.000001000.000001000.00000
     Eigenvalues --- 1000.000001000.000001000.000001000.000001000.00000
     Eigenvalues --- 1000.000001000.000001000.000001000.000001000.00000
     Eigenvalues --- 1000.000001000.000001000.000001000.000001000.00000
     Eigenvalues --- 1000.000001000.000001000.000001000.000001000.00000
     Eigenvalues --- 1000.000001000.000001000.000001000.000001000.00000
     Eigenvalues --- 1000.000001000.000001000.000001000.000001000.00000
     Eigenvalues --- 1000.000001000.000001000.00000
 En-DIIS/RFO-DIIS/Sim-DIIS IScMMF=       -3 using points:     3    2
 RFO step:  Lambda=-7.66866979D-04.
 DidBck=F Rises=F RFO-DIIS coefs:    1.35978   -0.35978
 Iteration  1 RMS(Cart)=  0.04455233 RMS(Int)=  0.00089039
 Iteration  2 RMS(Cart)=  0.00116512 RMS(Int)=  0.00040654
 Iteration  3 RMS(Cart)=  0.00000117 RMS(Int)=  0.00040653
 Iteration  4 RMS(Cart)=  0.00000000 RMS(Int)=  0.00040653
 Iteration  1 RMS(Cart)=  0.00000676 RMS(Int)=  0.00000288
 Iteration  2 RMS(Cart)=  0.00000426 RMS(Int)=  0.00000320
 Iteration  3 RMS(Cart)=  0.00000268 RMS(Int)=  0.00000367
 Iteration  4 RMS(Cart)=  0.00000169 RMS(Int)=  0.00000403
 Iteration  5 RMS(Cart)=  0.00000107 RMS(Int)=  0.00000428
 Iteration  6 RMS(Cart)=  0.00000067 RMS(Int)=  0.00000445
 Variable       Old X    -DE/DX   Delta X   Delta X   Delta X     New X
                                 (Linear)    (Quad)   (Total)
    R1        2.54431  -0.00022  -0.00024  -0.00042  -0.00066   2.54365
    R2        2.30554   0.00000  -0.00004  -0.00000  -0.00005   2.30549
    R3        2.07735   0.00009   0.00001   0.00029   0.00030   2.07766
    R4        2.75890   0.00014  -0.00360  -0.00149  -0.00509   2.75381
    R5        1.90823   0.00008  -0.00007   0.00013   0.00006   1.90830
    R6        2.87094   0.00081   0.00689   0.00592   0.01281   2.88375
    R7        2.88071  -0.00148  -0.00085  -0.00462  -0.00547   2.87524
    R8        2.06856  -0.00024  -0.00152  -0.00141  -0.00293   2.06562
    R9        2.62992  -0.00003   0.00058   0.00023   0.00081   2.63073
   R10        2.63923  -0.00005   0.00133   0.00058   0.00191   2.64113
   R11        2.63558   0.00053   0.00011   0.00092   0.00112   2.63670
   R12        2.63814  -0.00098  -0.00043  -0.00180  -0.00215   2.63599
   R13        2.63610  -0.00032   0.00037  -0.00038  -0.00001   2.63608
   R14        2.04919   0.00007  -0.00097  -0.00031  -0.00128   2.04791
   R15        2.62755   0.00011  -0.00019   0.00011  -0.00008   2.62747
   R16        2.04899   0.00003  -0.00003   0.00006   0.00003   2.04902
   R17        2.63465   0.00010  -0.00079  -0.00019  -0.00098   2.63367
   R18        2.04872  -0.00000   0.00006   0.00003   0.00009   2.04880
   R19        2.62657  -0.00014   0.00030  -0.00009   0.00021   2.62678
   R20        2.04914  -0.00003   0.00016   0.00001   0.00017   2.04931
   R21        2.05267   0.00014  -0.00012   0.00029   0.00017   2.05284
   R22        2.62990  -0.00034  -0.00059  -0.00077  -0.00136   2.62854
   R23        2.05206   0.00002   0.00012   0.00011   0.00023   2.05229
   R24        2.63102   0.00047   0.00036   0.00098   0.00127   2.63228
   R25        2.04869   0.00002  -0.00004   0.00004   0.00000   2.04869
   R26        2.63150  -0.00033  -0.00028  -0.00063  -0.00100   2.63051
   R27        2.04869   0.00000  -0.00001  -0.00000  -0.00001   2.04868
   R28        2.63077   0.00050   0.00035   0.00094   0.00128   2.63206
   R29        2.04867   0.00003  -0.00005   0.00009   0.00005   2.04872
   R30        2.05028   0.00007  -0.00034   0.00010  -0.00024   2.05004
    A1        2.17276  -0.00000   0.00080   0.00188   0.00006   2.17282
    A2        1.97484   0.00018  -0.00046   0.00297  -0.00011   1.97473
    A3        2.13435   0.00007  -0.00064   0.00234  -0.00093   2.13342
    A4        2.13240   0.00025   0.00021   0.00102   0.00122   2.13362
    A5        2.07233  -0.00017   0.00105  -0.00018   0.00086   2.07320
    A6        2.07844  -0.00008  -0.00127  -0.00081  -0.00208   2.07636
    A7        1.97121   0.00096  -0.00940   0.00423  -0.00520   1.96602
    A8        1.89450  -0.00042   0.00049  -0.00320  -0.00271   1.89179
    A9        1.85423   0.00015   0.00223   0.00052   0.00273   1.85696
   A10        1.97742  -0.00083   0.00369  -0.00385  -0.00021   1.97721
   A11        1.88106  -0.00048  -0.00033  -0.00365  -0.00402   1.87703
   A12        1.87917   0.00068   0.00398   0.00645   0.01041   1.88958
   A13        2.13718   0.00028   0.00223   0.00211   0.00433   2.14151
   A14        2.06552  -0.00016   0.00075  -0.00017   0.00058   2.06610
   A15        2.08007  -0.00012  -0.00302  -0.00201  -0.00504   2.07503
   A16        2.08258  -0.00092  -0.00480  -0.00507  -0.01086   2.07172
   A17        2.12087   0.00051   0.00448   0.00303   0.00643   2.12730
   A18        2.07932   0.00040   0.00081   0.00148   0.00160   2.08092
   A19        2.10069  -0.00001   0.00088   0.00034   0.00122   2.10191
   A20        2.08956   0.00031   0.00024   0.00180   0.00203   2.09159
   A21        2.09294  -0.00031  -0.00111  -0.00214  -0.00325   2.08968
   A22        2.09823   0.00013   0.00096   0.00101   0.00197   2.10020
   A23        2.08958  -0.00017  -0.00025  -0.00093  -0.00118   2.08840
   A24        2.09537   0.00004  -0.00072  -0.00008  -0.00079   2.09458
   A25        2.08788  -0.00007  -0.00065  -0.00053  -0.00118   2.08670
   A26        2.09866  -0.00002   0.00058   0.00011   0.00069   2.09935
   A27        2.09664   0.00009   0.00007   0.00042   0.00049   2.09713
   A28        2.09539  -0.00019  -0.00057  -0.00094  -0.00151   2.09388
   A29        2.09560   0.00016  -0.00037   0.00051   0.00013   2.09573
   A30        2.09219   0.00003   0.00094   0.00044   0.00138   2.09357
   A31        2.10409   0.00025   0.00240   0.00215   0.00455   2.10864
   A32        2.08546  -0.00010  -0.00119  -0.00091  -0.00210   2.08337
   A33        2.09363  -0.00015  -0.00121  -0.00124  -0.00245   2.09118
   A34        2.10442  -0.00014  -0.00005  -0.00048  -0.00039   2.10403
   A35        2.08608  -0.00001  -0.00012  -0.00021  -0.00041   2.08567
   A36        2.09269   0.00015   0.00018   0.00069   0.00079   2.09348
   A37        2.09468  -0.00014  -0.00021  -0.00049  -0.00072   2.09396
   A38        2.09063   0.00013  -0.00003   0.00045   0.00043   2.09106
   A39        2.09786   0.00002   0.00025   0.00005   0.00031   2.09817
   A40        2.08991   0.00003   0.00016   0.00025   0.00028   2.09019
   A41        2.09667  -0.00002  -0.00017  -0.00019  -0.00031   2.09636
   A42        2.09661  -0.00001   0.00004  -0.00005   0.00003   2.09664
   A43        2.09691   0.00011   0.00026   0.00048   0.00069   2.09760
   A44        2.09577  -0.00001   0.00002   0.00005   0.00007   2.09584
   A45        2.09048  -0.00010  -0.00024  -0.00050  -0.00074   2.08975
   A46        2.10111  -0.00026  -0.00063  -0.00122  -0.00171   2.09941
   A47        2.09165   0.00007   0.00076   0.00053   0.00121   2.09286
   A48        2.09040   0.00019  -0.00014   0.00069   0.00048   2.09088
    D1       -0.04417   0.00287  -0.01219   0.08495   0.07268   0.02851
    D2        3.09349   0.00302  -0.01345   0.09288   0.07934  -3.11035
    D3       -3.13327  -0.00233   0.01758  -0.06782  -0.05016   3.09975
    D4        0.00438  -0.00217   0.01631  -0.05989  -0.04350  -0.03912
    D5        1.33304   0.00045   0.00276   0.01638   0.01912   1.35216
    D6       -2.74205  -0.00025   0.00104   0.01196   0.01300  -2.72904
    D7       -0.72546   0.00041   0.00700   0.01816   0.02517  -0.70029
    D8       -1.80460   0.00029   0.00403   0.00842   0.01244  -1.79216
    D9        0.40350  -0.00041   0.00231   0.00400   0.00632   0.40982
   D10        2.42008   0.00025   0.00827   0.01020   0.01849   2.43857
   D11        0.32784  -0.00022   0.00647   0.01140   0.01786   0.34570
   D12       -2.84494  -0.00026   0.00476   0.00854   0.01327  -2.83167
   D13       -1.83534   0.00024   0.01041   0.01540   0.02582  -1.80952
   D14        1.27506   0.00020   0.00870   0.01254   0.02124   1.29630
   D15        2.37058   0.00021   0.00350   0.01215   0.01568   2.38626
   D16       -0.80220   0.00017   0.00179   0.00929   0.01110  -0.79110
   D17        1.44894  -0.00003  -0.03456  -0.02122  -0.05569   1.39325
   D18       -1.66106   0.00017  -0.00000   0.00000  -0.00001  -1.66107
   D19       -2.62974   0.00030  -0.04380  -0.02098  -0.06475  -2.69449
   D20        0.54344   0.00051  -0.00923   0.00023  -0.00906   0.53438
   D21       -0.55139  -0.00034  -0.03943  -0.02354  -0.06289  -0.61428
   D22        2.62178  -0.00014  -0.00486  -0.00232  -0.00720   2.61458
   D23        3.10542   0.00001  -0.00051  -0.00028  -0.00079   3.10462
   D24       -0.03655  -0.00004   0.00049  -0.00141  -0.00092  -0.03747
   D25       -0.00473   0.00005   0.00116   0.00256   0.00371  -0.00102
   D26        3.13648   0.00001   0.00216   0.00143   0.00359   3.14007
   D27       -3.10836  -0.00000  -0.00018   0.00024   0.00004  -3.10832
   D28        0.03135   0.00002   0.00050   0.00130   0.00179   0.03313
   D29        0.00309  -0.00003  -0.00175  -0.00245  -0.00419  -0.00111
   D30       -3.14039  -0.00002  -0.00107  -0.00139  -0.00245   3.14034
   D31       -3.11531   0.00027   0.01719   0.01659   0.03330  -3.08201
   D32        0.02728   0.00025   0.01969   0.01675   0.03605   0.06334
   D33       -0.00455   0.00007  -0.01669  -0.00409  -0.02078  -0.02532
   D34        3.13805   0.00005  -0.01419  -0.00392  -0.01803   3.12002
   D35        3.10992  -0.00028  -0.01663  -0.01603  -0.03319   3.07673
   D36       -0.03745  -0.00027  -0.01864  -0.01698  -0.03606  -0.07351
   D37       -0.00015  -0.00005   0.01767   0.00526   0.02300   0.02285
   D38        3.13567  -0.00005   0.01565   0.00431   0.02012  -3.12739
   D39        0.00213  -0.00003  -0.00003  -0.00106  -0.00109   0.00104
   D40       -3.14109  -0.00003  -0.00009  -0.00106  -0.00115   3.14095
   D41       -3.13908   0.00002  -0.00103   0.00008  -0.00096  -3.14005
   D42        0.00088   0.00002  -0.00110   0.00007  -0.00103  -0.00014
   D43        0.00216  -0.00001  -0.00051  -0.00059  -0.00110   0.00106
   D44        3.13944  -0.00000  -0.00025  -0.00028  -0.00053   3.13891
   D45       -3.13780  -0.00001  -0.00045  -0.00059  -0.00104  -3.13884
   D46       -0.00052  -0.00001  -0.00019  -0.00028  -0.00047  -0.00099
   D47       -0.00380   0.00002  -0.00008   0.00071   0.00064  -0.00316
   D48        3.13553   0.00001   0.00030   0.00053   0.00084   3.13637
   D49       -3.14109   0.00002  -0.00034   0.00040   0.00007  -3.14102
   D50       -0.00175   0.00000   0.00004   0.00022   0.00026  -0.00149
   D51        0.00118   0.00000   0.00121   0.00082   0.00204   0.00321
   D52       -3.13852  -0.00002   0.00053  -0.00025   0.00028  -3.13824
   D53       -3.13816   0.00001   0.00083   0.00100   0.00184  -3.13632
   D54        0.00533  -0.00001   0.00015  -0.00006   0.00009   0.00541
   D55        0.00338  -0.00001   0.00612   0.00204   0.00806   0.01144
   D56       -3.13138  -0.00007   0.00475  -0.00067   0.00407  -3.12731
   D57       -3.13922   0.00001   0.00362   0.00188   0.00529  -3.13393
   D58        0.00920  -0.00005   0.00224  -0.00083   0.00131   0.01051
   D59        0.00251  -0.00007   0.00369  -0.00112   0.00261   0.00513
   D60       -3.13918   0.00002  -0.00064   0.00057  -0.00002  -3.13920
   D61        3.13725  -0.00001   0.00507   0.00160   0.00662  -3.13932
   D62       -0.00445   0.00008   0.00074   0.00329   0.00398  -0.00046
   D63       -0.00718   0.00009  -0.00270   0.00229  -0.00035  -0.00754
   D64       -3.14123   0.00003  -0.00577  -0.00104  -0.00686   3.13509
   D65        3.13451  -0.00000   0.00163   0.00060   0.00228   3.13679
   D66        0.00046  -0.00006  -0.00145  -0.00273  -0.00423  -0.00377
   D67        0.00601  -0.00003  -0.00810  -0.00441  -0.01259  -0.00658
   D68       -3.12981  -0.00003  -0.00608  -0.00346  -0.00972  -3.13953
   D69        3.14009   0.00003  -0.00503  -0.00108  -0.00610   3.13398
   D70        0.00427   0.00003  -0.00302  -0.00013  -0.00324   0.00103
         Item               Value     Threshold  Converged?
 Maximum Force            0.003023     0.002500     NO 
 RMS     Force            0.000515     0.001667     YES
 Maximum Displacement     0.188119     0.010000     NO 
 RMS     Displacement     0.044669     0.006667     NO 
 Predicted change in Energy=-3.983052D-04
 GradGradGradGradGradGradGradGradGradGradGradGradGradGradGradGradGradGrad

                          Input orientation:                          
 ---------------------------------------------------------------------
 Center     Atomic      Atomic             Coordinates (Angstroms)
 Number     Number       Type             X           Y           Z
 ---------------------------------------------------------------------
      1          6           0        2.036141   -0.559669    2.103865
      2          7           0        0.951217    0.104711    1.664135
      3          8           0        2.673177   -1.359580    1.438465
      4          6           0        0.402094   -0.099750    0.329873
      5          6           0       -0.409960   -1.387053    0.219649
      6          6           0       -0.384178    1.142750   -0.061236
      7          6           0       -0.932684   -2.043934    1.330176
      8          6           0       -1.705666   -3.194264    1.171610
      9          6           0       -1.961753   -3.698602   -0.098533
     10          6           0       -1.439668   -3.047755   -1.214851
     11          6           0       -0.671886   -1.900270   -1.053680
     12          6           0        0.313205    2.258271   -0.526076
     13          6           0       -0.359666    3.437838   -0.827159
     14          6           0       -1.739360    3.516132   -0.652204
     15          6           0       -2.438379    2.413118   -0.170115
     16          6           0       -1.763296    1.231900    0.128120
     17          1           0        2.345729   -0.260107    3.115402
     18          1           0        0.504976    0.768898    2.280152
     19          1           0        1.257091   -0.190665   -0.345066
     20          1           0       -0.737984   -1.660154    2.324773
     21          1           0       -2.106082   -3.696237    2.045328
     22          1           0       -2.560553   -4.594122   -0.220713
     23          1           0       -1.630105   -3.436576   -2.209124
     24          1           0       -0.268791   -1.393193   -1.925732
     25          1           0        1.389871    2.199994   -0.655872
     26          1           0        0.192405    4.293065   -1.200155
     27          1           0       -2.266349    4.433661   -0.888269
     28          1           0       -3.511406    2.470217   -0.026229
     29          1           0       -2.314541    0.375477    0.501667
 ---------------------------------------------------------------------
                    Distance matrix (angstroms):
                    1          2          3          4          5
     1  C    0.000000
     2  N    1.346040   0.000000
     3  O    1.220012   2.271612   0.000000
     4  C    2.455337   1.457256   2.823821   0.000000
     5  C    3.196598   2.482881   3.315418   1.526017   0.000000
     6  C    3.666583   2.416135   4.225894   1.521511   2.545479
     7  C    3.408160   2.877027   3.671825   2.561658   1.392122
     8  C    4.670258   4.264368   4.755159   3.837601   2.418903
     9  C    5.539550   5.104663   5.414422   4.327013   2.802242
    10  C    5.411626   4.893151   5.177404   3.803813   2.424050
    11  C    4.370436   3.747123   4.206255   2.511877   1.397628
    12  C    4.222071   3.137181   4.745286   2.510142   3.790443
    13  C    5.505529   4.362877   6.111171   3.799148   4.937399
    14  C    6.201812   4.923659   6.900286   4.315658   5.154479
    15  C    5.833504   4.492502   6.553533   3.825282   4.325240
    16  C    4.642090   3.316395   5.302364   2.550080   2.949375
    17  H    1.099450   2.045466   2.031793   3.400383   4.153217
    18  H    2.034854   1.009827   3.152768   2.137456   3.119439
    19  H    2.596217   2.053702   2.559814   1.093081   2.128216
    20  H    2.992597   2.530729   3.537218   2.777456   2.147960
    21  H    5.196104   4.892809   5.354396   4.708338   3.397391
    22  H    6.542940   6.161510   6.372367   5.411081   3.886420
    23  H    6.349789   5.848595   6.011410   4.659479   3.404150
    24  H    4.716474   4.076675   4.469243   2.685300   2.150029
    25  H    3.955951   3.156749   4.324777   2.690023   4.107656
    26  H    6.153448   5.130522   6.713340   4.656370   5.885781
    27  H    7.238620   5.967186   7.960795   5.399655   6.209217
    28  H    6.670291   5.326157   7.420360   4.695426   4.955598
    29  H    4.729690   3.477042   5.363334   2.763234   2.610264
                    6          7          8          9         10
     6  C    0.000000
     7  C    3.520205   0.000000
     8  C    4.698502   1.394956   0.000000
     9  C    5.092035   2.416220   1.390396   0.000000
    10  C    4.472719   2.782419   2.405704   1.393679   0.000000
    11  C    3.213672   2.402379   2.773992   2.410407   1.390031
    12  C    1.395280   4.848390   6.057071   6.390819   5.630354
    13  C    2.419642   5.918806   7.056313   7.350262   6.586321
    14  C    2.796194   5.957759   6.953908   7.239364   6.594770
    15  C    2.417733   4.937946   5.812042   6.130695   5.648897
    16  C    1.394908   3.586913   4.547869   4.939697   4.497083
    17  H    4.417174   4.137277   5.366694   6.380206   6.391502
    18  H    2.532283   3.298688   4.671451   5.630404   5.528428
    19  H    2.133616   3.322071   4.483284   4.767322   4.023928
    20  H    3.697903   1.083706   2.149346   3.394893   3.866101
    21  H    5.551428   2.149048   1.084294   2.148715   3.390192
    22  H    6.137893   3.399805   2.151511   1.084179   2.153124
    23  H    5.209220   3.866846   3.390249   2.152497   1.084448
    24  H    3.149709   3.386024   3.860309   3.394066   2.147994
    25  H    2.149095   5.229682   6.482288   6.807162   5.988123
    26  H    3.399128   6.915631   8.080101   8.349893   7.520074
    27  H    3.880290   6.975629   7.921029   8.176195   7.534032
    28  H    3.397491   5.372821   6.064805   6.360895   6.012731
    29  H    2.152178   2.906804   3.682744   4.133137   3.928149
                   11         12         13         14         15
    11  C    0.000000
    12  C    4.306070   0.000000
    13  C    5.352026   1.390965   0.000000
    14  C    5.535169   2.410631   1.392945   0.000000
    15  C    4.744102   2.778831   2.408901   1.392004   0.000000
    16  C    3.521124   2.406920   2.783684   2.413958   1.392824
    17  H    5.401609   4.871729   6.044646   6.718838   6.389714
    18  H    4.429887   3.182754   4.186434   4.602505   4.167806
    19  H    2.673170   2.630774   4.001543   4.776336   4.524024
    20  H    3.387620   4.958467   6.005607   6.054674   5.070242
    21  H    3.858272   6.922516   7.886455   7.709048   6.507137
    22  H    3.393779   7.436869   8.350093   8.163134   7.008488
    23  H    2.147899   6.248230   7.126107   7.125733   6.247382
    24  H    1.086318   3.953599   4.955197   5.280712   4.719885
    25  H    4.606654   1.086026   2.149994   3.394749   3.864826
    26  H    6.255066   2.146942   1.084123   2.153043   3.393554
    27  H    6.533633   3.393759   2.151939   1.084114   2.151263
    28  H    5.312220   3.862954   3.392822   2.150797   1.084136
    29  H    3.208807   3.392082   3.868510   3.394991   2.149095
                   16         17         18         19         20
    16  C    0.000000
    17  H    5.294716   0.000000
    18  H    3.160802   2.268229   0.000000
    19  H    3.371992   3.628332   2.894512   0.000000
    20  H    3.773662   3.477716   2.728962   3.642494   0.000000
    21  H    5.299030   5.724567   5.177856   5.414236   2.468889
    22  H    5.890657   7.347445   6.664366   5.829263   4.290621
    23  H    5.222558   7.365310   6.511388   4.727214   4.950533
    24  H    3.652803   5.790737   4.791953   2.504575   4.284648
    25  H    3.390326   4.603072   3.383979   2.414432   5.320973
    26  H    3.867791   6.632662   4.962861   4.687063   6.980799
    27  H    3.396672   7.702733   5.581185   5.839014   7.056495
    28  H    2.147823   7.185440   4.934086   5.469964   5.502639
    29  H    1.084836   5.380864   3.356705   3.714031   3.154844
                   21         22         23         24         25
    21  H    0.000000
    22  H    2.479453   0.000000
    23  H    4.288863   2.481819   0.000000
    24  H    4.944589   4.290129   2.471618   0.000000
    25  H    7.367748   7.871164   6.580560   4.156285   0.000000
    26  H    8.924413   9.355222   8.005430   5.750887   2.472066
    27  H    8.644473   9.057210   8.005629   6.246503   4.290830
    28  H    6.655181   7.130696   6.572254   5.389675   4.948938
    29  H    4.359495   5.027849   4.727429   3.633944   4.288523
                   26         27         28         29
    26  H    0.000000
    27  H    2.482441   0.000000
    28  H    4.291747   2.479595   0.000000
    29  H    4.952623   4.289883   2.469634   0.000000
 Symmetry turned off by external request.
 Stoichiometry    C14H13NO
 Framework group  C1[X(C14H13NO)]
 Deg. of freedom    81
 Full point group                 C1      NOp   1
 Rotational constants (GHZ):           0.7472600           0.4066039           0.3031047
 Standard basis: 6-311+G(d) (5D, 7F)
   391 basis functions,   641 primitive gaussians,   407 cartesian basis functions
    56 alpha electrons       56 beta electrons
       nuclear repulsion energy      1010.8282884848 Hartrees.
 NAtoms=   29 NActive=   29 NUniq=   29 SFac= 1.00D+00 NAtFMM=   60 NAOKFM=F Big=F
 Integral buffers will be    131072 words long.
 Raffenetti 2 integral format.
 Two-electron integral symmetry is turned off.
 ------------------------------------------------------------------------------
 Polarizable Continuum Model (PCM)
 =================================
 Model                : PCM.
 Atomic radii         : UFF (Universal Force Field).
 Polarization charges : Total charges.
 Charge compensation  : None.
 Solution method      : On-the-fly selection.
 Cavity type          : Scaled VdW (van der Waals Surface) (Alpha=1.100).
 Cavity algorithm     : GePol (No added spheres)
                        Default sphere list used, NSphG=   29.
                        Lebedev-Laikov grids with approx.  5.0 points / Ang**2.
                        Smoothing algorithm: York/Karplus (Gamma=1.0000).
                        Polarization charges: spherical gaussians, with
                                              point-specific exponents (IZeta= 3).
                        Self-potential: point-specific (ISelfS= 7).
                        Self-field    : sphere-specific E.n sum rule (ISelfD= 2).
 1st derivatives      : Analytical E(r).r(x)/FMM algorithm (CHGder, D1EAlg=3).
                        Cavity 1st derivative terms included.
 Solvent              : DiMethylSulfoxide, Eps=  46.826000 Eps(inf)=   2.007889
 ------------------------------------------------------------------------------
 One-electron integrals computed using PRISM.
 NBasis=   391 RedAO= T EigKep=  1.47D-06  NBF=   391
 NBsUse=   390 1.00D-06 EigRej=  7.17D-07 NBFU=   390
 Initial guess from the checkpoint file:  "/home/aikhl/works/aikhl/Gau-7738.chk"
 B after Tr=     0.000011    0.004750   -0.010539
         Rot=    0.999998   -0.000009   -0.001926   -0.000793 Ang=  -0.24 deg.
 ExpMin= 4.38D-02 ExpMax= 8.59D+03 ExpMxC= 1.30D+03 IAcc=3 IRadAn=         5 AccDes= 0.00D+00
 Harris functional with IExCor= 1009 and IRadAn=       5 diagonalized for initial guess.
 HarFok:  IExCor= 1009 AccDes= 0.00D+00 IRadAn=         5 IDoV= 1 UseB2=F ITyADJ=14
 ICtDFT=  3500011 ScaDFX=  1.000000  1.000000  1.000000  1.000000
 FoFCou: FMM=F IPFlag=           0 FMFlag=      100000 FMFlg1=           0
         NFxFlg=           0 DoJE=T BraDBF=F KetDBF=T FulRan=T
         wScrn=  0.000000 ICntrl=       500 IOpCl=  0 I1Cent=   200000004 NGrid=           0
         NMat0=    1 NMatS0=      1 NMatT0=    0 NMatD0=    1 NMtDS0=    0 NMtDT0=    0
 Symmetry not used in FoFCou.
 Requested convergence on RMS density matrix=1.00D-08 within 128 cycles.
 Requested convergence on MAX density matrix=1.00D-06.
 Requested convergence on             energy=1.00D-06.
 No special actions if energy rises.
 Inv3:  Mode=1 IEnd=    15120075.
 Iteration    1 A*A^-1 deviation from unit magnitude is 9.10D-15 for    822.
 Iteration    1 A*A^-1 deviation from orthogonality  is 3.50D-15 for    782    729.
 Iteration    1 A^-1*A deviation from unit magnitude is 9.55D-15 for    822.
 Iteration    1 A^-1*A deviation from orthogonality  is 2.47D-15 for   2224    331.
 EnCoef did     6 forward-backward iterations
 Error on total polarization charges =  0.01664
 SCF Done:  E(RM062X) =  -671.195163127     A.U. after   14 cycles
            NFock= 14  Conv=0.38D-08     -V/T= 2.0040
 D1PCM: PCM CHGder 1st derivatives, ID1Alg=3 FixD1E=F DoIter=F DoCFld=F I1PDM=0.
 Calling FoFJK, ICntrl=      2127 FMM=F ISym2X=0 I1Cent= 0 IOpClX= 0 NMat=1 NMatS=1 NMatT=0.
 -------------------------------------------------------------------
 Center     Atomic                   Forces (Hartrees/Bohr)
 Number     Number              X              Y              Z
 -------------------------------------------------------------------
      1        6           0.005176593    0.006398255   -0.002675462
      2        7          -0.000875616   -0.000660395    0.001482117
      3        8          -0.001944773   -0.002748788    0.000952885
      4        6          -0.002106686   -0.003173396   -0.000146840
      5        6          -0.000296676    0.000727443   -0.001791414
      6        6          -0.000106980    0.000496572    0.003583699
      7        6           0.000255918    0.000436499   -0.000377623
      8        6           0.000087009    0.000033503    0.000186524
      9        6          -0.000079789   -0.000114531    0.000215639
     10        6           0.000127312    0.000345752   -0.000115746
     11        6           0.000664946    0.000701319    0.000154005
     12        6          -0.000080356    0.000425950   -0.001666441
     13        6           0.000409252   -0.000179891   -0.000141047
     14        6          -0.000425433   -0.000141273    0.000276998
     15        6           0.000066244    0.000594154   -0.000127090
     16        6           0.000465282   -0.000753267   -0.001089588
     17        1          -0.001606659   -0.001925205    0.001051285
     18        1          -0.000227036   -0.000412114    0.000481083
     19        1           0.000281344   -0.000295821   -0.000698120
     20        1           0.000161629    0.000133100    0.000610889
     21        1           0.000026288    0.000087405    0.000107691
     22        1           0.000034857    0.000014753    0.000121911
     23        1           0.000143238    0.000221439    0.000027905
     24        1           0.000089858    0.000036997   -0.000138149
     25        1          -0.000100086   -0.000124422   -0.000136409
     26        1          -0.000073586    0.000108091    0.000085128
     27        1          -0.000023706   -0.000016458   -0.000044621
     28        1          -0.000011131   -0.000000048    0.000038314
     29        1          -0.000031255   -0.000215624   -0.000227524
 -------------------------------------------------------------------
 Cartesian Forces:  Max     0.006398255 RMS     0.001262372

 GradGradGradGradGradGradGradGradGradGradGradGradGradGradGradGradGradGrad
 Berny optimization.
 Using GEDIIS/GDIIS optimizer.
 FormGI is forming the generalized inverse of G from B-inverse, IUseBI=4.
 Internal  Forces:  Max     0.003394441 RMS     0.000638680
 Search for a local minimum.
 Step number   4 out of a maximum of   80 on scan point     2 out of    18
 All quantities printed in internal units (Hartrees-Bohrs-Radians)
 Mixed Optimization -- En-DIIS/RFO-DIIS
 Swapping is turned off.
 Update second derivatives using D2CorX and points    2    3    4
 DE=  1.15D-04 DEPred=-3.98D-04 R=-2.89D-01
 Trust test=-2.89D-01 RLast= 1.97D-01 DXMaxT set to 3.96D-01
 ITU= -1  1  1  0
     Eigenvalues ---    0.00444   0.00866   0.01076   0.01474   0.01512
     Eigenvalues ---    0.02158   0.02171   0.02172   0.02174   0.02179
     Eigenvalues ---    0.02181   0.02182   0.02184   0.02185   0.02187
     Eigenvalues ---    0.02190   0.02191   0.02196   0.02199   0.02204
     Eigenvalues ---    0.02216   0.02398   0.04155   0.06222   0.06426
     Eigenvalues ---    0.08440   0.15832   0.16000   0.16000   0.16000
     Eigenvalues ---    0.16000   0.16000   0.16000   0.16000   0.16000
     Eigenvalues ---    0.16000   0.16002   0.16053   0.16610   0.19099
     Eigenvalues ---    0.21910   0.22000   0.22000   0.22001   0.22005
     Eigenvalues ---    0.22039   0.23176   0.23680   0.24079   0.25001
     Eigenvalues ---    0.30012   0.30830   0.33755   0.34420   0.35214
     Eigenvalues ---    0.35259   0.35351   0.35471   0.35475   0.35495
     Eigenvalues ---    0.35500   0.35500   0.35504   0.35504   0.37302
     Eigenvalues ---    0.42344   0.42393   0.42475   0.42821   0.45981
     Eigenvalues ---    0.46321   0.46546   0.46715   0.46800   0.46865
     Eigenvalues ---    0.46903   0.47084   0.47342   0.55850   0.95387
     Eigenvalues --- 1000.000001000.000001000.000001000.000001000.00000
     Eigenvalues --- 1000.000001000.000001000.000001000.000001000.00000
     Eigenvalues --- 1000.000001000.000001000.000001000.000001000.00000
     Eigenvalues --- 1000.000001000.000001000.000001000.000001000.00000
     Eigenvalues --- 1000.000001000.000001000.000001000.000001000.00000
     Eigenvalues --- 1000.000001000.000001000.000001000.000001000.00000
     Eigenvalues --- 1000.000001000.000001000.000001000.000001000.00000
     Eigenvalues --- 1000.000001000.000001000.000001000.000001000.00000
     Eigenvalues --- 1000.000001000.000001000.000001000.000001000.00000
     Eigenvalues --- 1000.000001000.000001000.000001000.000001000.00000
     Eigenvalues --- 1000.000001000.000001000.000001000.000001000.00000
     Eigenvalues --- 1000.000001000.000001000.000001000.000001000.00000
     Eigenvalues --- 1000.000001000.000001000.000001000.000001000.00000
     Eigenvalues --- 1000.000001000.000001000.00000
 En-DIIS/RFO-DIIS/Sim-DIIS IScMMF=       -3 using points:     4    3    2
 RFO step:  Lambda=-6.18647229D-04.
 EnCoef did     2 forward-backward iterations
 DidBck=T Rises=T En-DIIS coefs:    0.41725    0.31554    0.26721
 Iteration  1 RMS(Cart)=  0.02552954 RMS(Int)=  0.00028274
 Iteration  2 RMS(Cart)=  0.00041892 RMS(Int)=  0.00014418
 Iteration  3 RMS(Cart)=  0.00000009 RMS(Int)=  0.00014418
 Iteration  1 RMS(Cart)=  0.00000612 RMS(Int)=  0.00000261
 Iteration  2 RMS(Cart)=  0.00000386 RMS(Int)=  0.00000290
 Iteration  3 RMS(Cart)=  0.00000243 RMS(Int)=  0.00000332
 Iteration  4 RMS(Cart)=  0.00000153 RMS(Int)=  0.00000365
 Iteration  5 RMS(Cart)=  0.00000097 RMS(Int)=  0.00000388
 Variable       Old X    -DE/DX   Delta X   Delta X   Delta X     New X
                                 (Linear)    (Quad)   (Total)
    R1        2.54365   0.00024   0.00056  -0.00028   0.00029   2.54393
    R2        2.30549   0.00027   0.00006   0.00009   0.00015   2.30564
    R3        2.07766  -0.00001  -0.00019   0.00018  -0.00000   2.07766
    R4        2.75381   0.00147   0.00564  -0.00178   0.00386   2.75768
    R5        1.90830   0.00012   0.00001   0.00016   0.00017   1.90847
    R6        2.88375  -0.00278  -0.01259   0.00474  -0.00784   2.87591
    R7        2.87524  -0.00004   0.00382  -0.00389  -0.00007   2.87517
    R8        2.06562   0.00068   0.00284  -0.00116   0.00168   2.06731
    R9        2.63073  -0.00047  -0.00091   0.00007  -0.00084   2.62989
   R10        2.64113  -0.00102  -0.00210   0.00029  -0.00181   2.63932
   R11        2.63670   0.00076  -0.00074   0.00155   0.00073   2.63743
   R12        2.63599  -0.00052   0.00157  -0.00214  -0.00065   2.63535
   R13        2.63608  -0.00040  -0.00027  -0.00041  -0.00068   2.63540
   R14        2.04791   0.00064   0.00147  -0.00008   0.00139   2.04929
   R15        2.62747   0.00016   0.00019   0.00014   0.00033   2.62779
   R16        2.04902   0.00004   0.00001   0.00007   0.00007   2.04909
   R17        2.63367   0.00070   0.00115   0.00004   0.00120   2.63487
   R18        2.04880  -0.00004  -0.00010   0.00000  -0.00009   2.04871
   R19        2.62678  -0.00033  -0.00035  -0.00017  -0.00052   2.62626
   R20        2.04931  -0.00013  -0.00022  -0.00005  -0.00027   2.04904
   R21        2.05284   0.00016  -0.00001   0.00033   0.00032   2.05316
   R22        2.62854  -0.00007   0.00123  -0.00105   0.00018   2.62872
   R23        2.05229  -0.00007  -0.00022   0.00007  -0.00015   2.05214
   R24        2.63228   0.00027  -0.00101   0.00122   0.00029   2.63257
   R25        2.04869   0.00002   0.00003   0.00002   0.00005   2.04874
   R26        2.63051  -0.00030   0.00078  -0.00102  -0.00015   2.63036
   R27        2.04868   0.00001   0.00002  -0.00000   0.00002   2.04869
   R28        2.63206   0.00038  -0.00101   0.00130   0.00030   2.63235
   R29        2.04872   0.00001   0.00001   0.00003   0.00004   2.04876
   R30        2.05004   0.00011   0.00039  -0.00006   0.00033   2.05037
    A1        2.17282   0.00003  -0.00063   0.00070   0.00012   2.17294
    A2        1.97473   0.00018   0.00041   0.00059   0.00105   1.97578
    A3        2.13342   0.00017   0.00102  -0.00001   0.00105   2.13447
    A4        2.13362  -0.00007  -0.00087   0.00073  -0.00014   2.13349
    A5        2.07320  -0.00022  -0.00129  -0.00006  -0.00134   2.07185
    A6        2.07636   0.00029   0.00215  -0.00067   0.00148   2.07784
    A7        1.96602   0.00109   0.01001  -0.00274   0.00730   1.97331
    A8        1.89179  -0.00005   0.00121  -0.00103   0.00021   1.89200
    A9        1.85696  -0.00007  -0.00325   0.00534   0.00213   1.85910
   A10        1.97721  -0.00091  -0.00262  -0.00273  -0.00530   1.97191
   A11        1.87703  -0.00031   0.00259  -0.00527  -0.00266   1.87438
   A12        1.88958   0.00028  -0.00902   0.00742  -0.00160   1.88798
   A13        2.14151  -0.00094  -0.00418   0.00139  -0.00278   2.13874
   A14        2.06610  -0.00028  -0.00090  -0.00002  -0.00092   2.06518
   A15        2.07503   0.00122   0.00518  -0.00141   0.00377   2.07880
   A16        2.07172   0.00071   0.00989  -0.00645   0.00432   2.07604
   A17        2.12730  -0.00055  -0.00707   0.00392  -0.00222   2.12508
   A18        2.08092  -0.00010  -0.00154   0.00113   0.00016   2.08108
   A19        2.10191  -0.00033  -0.00136   0.00014  -0.00123   2.10069
   A20        2.09159   0.00022  -0.00136   0.00196   0.00060   2.09219
   A21        2.08968   0.00011   0.00272  -0.00209   0.00063   2.09031
   A22        2.10020  -0.00032  -0.00186   0.00085  -0.00101   2.09919
   A23        2.08840   0.00002   0.00087  -0.00095  -0.00008   2.08832
   A24        2.09458   0.00030   0.00099   0.00010   0.00110   2.09568
   A25        2.08670   0.00010   0.00117  -0.00042   0.00076   2.08746
   A26        2.09935  -0.00017  -0.00083  -0.00006  -0.00089   2.09845
   A27        2.09713   0.00007  -0.00034   0.00048   0.00013   2.09727
   A28        2.09388   0.00003   0.00130  -0.00088   0.00042   2.09431
   A29        2.09573   0.00022   0.00020   0.00068   0.00088   2.09661
   A30        2.09357  -0.00025  -0.00150   0.00020  -0.00131   2.09226
   A31        2.10864  -0.00070  -0.00444   0.00173  -0.00271   2.10593
   A32        2.08337   0.00037   0.00211  -0.00069   0.00142   2.08479
   A33        2.09118   0.00033   0.00233  -0.00104   0.00129   2.09247
   A34        2.10403   0.00001   0.00026  -0.00022  -0.00011   2.10392
   A35        2.08567  -0.00008   0.00033  -0.00056  -0.00015   2.08552
   A36        2.09348   0.00007  -0.00060   0.00078   0.00026   2.09374
   A37        2.09396  -0.00006   0.00058  -0.00061  -0.00002   2.09394
   A38        2.09106   0.00014  -0.00023   0.00068   0.00045   2.09151
   A39        2.09817  -0.00008  -0.00036  -0.00007  -0.00043   2.09773
   A40        2.09019   0.00000  -0.00028   0.00020   0.00002   2.09021
   A41        2.09636   0.00001   0.00031  -0.00019   0.00007   2.09643
   A42        2.09664  -0.00001  -0.00004  -0.00000  -0.00009   2.09654
   A43        2.09760   0.00009  -0.00059   0.00063   0.00006   2.09766
   A44        2.09584  -0.00004  -0.00005   0.00001  -0.00005   2.09579
   A45        2.08975  -0.00006   0.00061  -0.00063  -0.00002   2.08972
   A46        2.09941   0.00007   0.00146  -0.00117   0.00014   2.09955
   A47        2.09286  -0.00011  -0.00127   0.00062  -0.00058   2.09229
   A48        2.09088   0.00004  -0.00018   0.00055   0.00044   2.09133
    D1        0.02851  -0.00323  -0.03330  -0.00644  -0.03974  -0.01122
    D2       -3.11035  -0.00339  -0.03624  -0.00687  -0.04312   3.12971
    D3        3.09975   0.00268   0.01618   0.01397   0.03015   3.12990
    D4       -0.03912   0.00251   0.01324   0.01353   0.02677  -0.01235
    D5        1.35216   0.00009  -0.01320   0.01007  -0.00309   1.34907
    D6       -2.72904  -0.00036  -0.00835   0.00377  -0.00459  -2.73363
    D7       -0.70029  -0.00010  -0.01987   0.01465  -0.00525  -0.70554
    D8       -1.79216   0.00025  -0.01024   0.01051   0.00030  -1.79186
    D9        0.40982  -0.00019  -0.00540   0.00421  -0.00120   0.40862
   D10        2.43857   0.00007  -0.01692   0.01508  -0.00186   2.43672
   D11        0.34570  -0.00013  -0.01521   0.01018  -0.00501   0.34069
   D12       -2.83167  -0.00005  -0.01127   0.00886  -0.00239  -2.83405
   D13       -1.80952  -0.00020  -0.02278   0.01589  -0.00688  -1.81640
   D14        1.29630  -0.00012  -0.01884   0.01456  -0.00426   1.29204
   D15        2.38626   0.00021  -0.01174   0.01186   0.00007   2.38633
   D16       -0.79110   0.00030  -0.00780   0.01053   0.00270  -0.78841
   D17        1.39325   0.00022   0.05812  -0.01884   0.03919   1.43245
   D18       -1.66107  -0.00056   0.00000   0.00000   0.00001  -1.66106
   D19       -2.69449   0.00094   0.07026  -0.02519   0.04505  -2.64944
   D20        0.53438   0.00016   0.01214  -0.00635   0.00586   0.54024
   D21       -0.61428   0.00018   0.06593  -0.02845   0.03741  -0.57687
   D22        2.61458  -0.00060   0.00781  -0.00961  -0.00178   2.61280
   D23        3.10462   0.00003   0.00084   0.00049   0.00134   3.10596
   D24       -0.03747  -0.00002   0.00017  -0.00051  -0.00034  -0.03781
   D25       -0.00102  -0.00002  -0.00303   0.00180  -0.00122  -0.00224
   D26        3.14007  -0.00007  -0.00370   0.00080  -0.00289   3.13718
   D27       -3.10832   0.00002   0.00011  -0.00024  -0.00012  -3.10843
   D28        0.03313   0.00000  -0.00141   0.00068  -0.00073   0.03241
   D29       -0.00111   0.00005   0.00375  -0.00146   0.00228   0.00118
   D30        3.14034   0.00004   0.00222  -0.00054   0.00167  -3.14117
   D31       -3.08201  -0.00024  -0.03217   0.01589  -0.01583  -3.09784
   D32        0.06334  -0.00031  -0.03563   0.01616  -0.01910   0.04423
   D33       -0.02532   0.00050   0.02450  -0.00228   0.02223  -0.00310
   D34        3.12002   0.00043   0.02104  -0.00202   0.01895   3.13897
   D35        3.07673   0.00030   0.03169  -0.01582   0.01639   3.09312
   D36       -0.07351   0.00032   0.03486  -0.01697   0.01832  -0.05519
   D37        0.02285  -0.00053  -0.02653   0.00348  -0.02311  -0.00026
   D38       -3.12739  -0.00051  -0.02335   0.00234  -0.02117   3.13462
   D39        0.00104  -0.00001   0.00065  -0.00091  -0.00025   0.00080
   D40        3.14095  -0.00000   0.00074  -0.00079  -0.00005   3.14090
   D41       -3.14005   0.00004   0.00133   0.00009   0.00142  -3.13862
   D42       -0.00014   0.00004   0.00141   0.00021   0.00162   0.00148
   D43        0.00106   0.00001   0.00102  -0.00035   0.00067   0.00173
   D44        3.13891  -0.00000   0.00050  -0.00040   0.00009   3.13900
   D45       -3.13884   0.00001   0.00094  -0.00048   0.00047  -3.13837
   D46       -0.00099  -0.00001   0.00041  -0.00052  -0.00011  -0.00110
   D47       -0.00316   0.00002  -0.00031   0.00070   0.00038  -0.00278
   D48        3.13637  -0.00002  -0.00071   0.00012  -0.00060   3.13577
   D49       -3.14102   0.00003   0.00021   0.00075   0.00096  -3.14006
   D50       -0.00149   0.00000  -0.00019   0.00017  -0.00002  -0.00151
   D51        0.00321  -0.00005  -0.00209   0.00021  -0.00188   0.00133
   D52       -3.13824  -0.00004  -0.00056  -0.00071  -0.00127  -3.13950
   D53       -3.13632  -0.00002  -0.00169   0.00080  -0.00090  -3.13722
   D54        0.00541  -0.00001  -0.00016  -0.00012  -0.00029   0.00513
   D55        0.01144  -0.00016  -0.00924   0.00134  -0.00780   0.00363
   D56       -3.12731  -0.00018  -0.00590  -0.00136  -0.00725  -3.13457
   D57       -3.13393  -0.00009  -0.00577   0.00106  -0.00451  -3.13844
   D58        0.01051  -0.00011  -0.00243  -0.00163  -0.00396   0.00655
   D59        0.00513  -0.00015  -0.00426  -0.00161  -0.00591  -0.00079
   D60       -3.13920   0.00002   0.00049   0.00068   0.00112  -3.13808
   D61       -3.13932  -0.00014  -0.00762   0.00110  -0.00646   3.13740
   D62       -0.00046   0.00004  -0.00287   0.00339   0.00057   0.00011
   D63       -0.00754   0.00013   0.00221   0.00282   0.00499  -0.00255
   D64        3.13509   0.00019   0.00829  -0.00022   0.00811  -3.13998
   D65        3.13679  -0.00005  -0.00254   0.00053  -0.00205   3.13474
   D66       -0.00377   0.00002   0.00354  -0.00251   0.00107  -0.00270
   D67       -0.00658   0.00021   0.01335  -0.00378   0.00966   0.00308
   D68       -3.13953   0.00019   0.01019  -0.00264   0.00773  -3.13181
   D69        3.13398   0.00015   0.00730  -0.00075   0.00654   3.14053
   D70        0.00103   0.00013   0.00413   0.00039   0.00461   0.00564
         Item               Value     Threshold  Converged?
 Maximum Force            0.003394     0.002500     NO 
 RMS     Force            0.000636     0.001667     YES
 Maximum Displacement     0.118331     0.010000     NO 
 RMS     Displacement     0.025602     0.006667     NO 
 Predicted change in Energy=-3.114262D-04
 GradGradGradGradGradGradGradGradGradGradGradGradGradGradGradGradGradGrad

                          Input orientation:                          
 ---------------------------------------------------------------------
 Center     Atomic      Atomic             Coordinates (Angstroms)
 Number     Number       Type             X           Y           Z
 ---------------------------------------------------------------------
      1          6           0        2.043549   -0.565585    2.119627
      2          7           0        0.960586    0.103882    1.682323
      3          8           0        2.652950   -1.396324    1.466077
      4          6           0        0.408140   -0.096864    0.346637
      5          6           0       -0.405460   -1.377157    0.224224
      6          6           0       -0.379192    1.146509   -0.039383
      7          6           0       -0.925725   -2.042141    1.330520
      8          6           0       -1.700975   -3.189252    1.163135
      9          6           0       -1.960644   -3.680023   -0.111776
     10          6           0       -1.439342   -3.019402   -1.223500
     11          6           0       -0.668171   -1.875774   -1.053684
     12          6           0        0.307477    2.250147   -0.547669
     13          6           0       -0.372387    3.422208   -0.862475
     14          6           0       -1.749352    3.502101   -0.666761
     15          6           0       -2.439493    2.406060   -0.156997
     16          6           0       -1.757654    1.231834    0.153946
     17          1           0        2.338582   -0.291178    3.142585
     18          1           0        0.517008    0.766597    2.301989
     19          1           0        1.261069   -0.185193   -0.332689
     20          1           0       -0.726073   -1.668190    2.328673
     21          1           0       -2.100072   -3.698674    2.033186
     22          1           0       -2.561392   -4.573188   -0.240990
     23          1           0       -1.631986   -3.397746   -2.221229
     24          1           0       -0.264429   -1.361242   -1.921267
     25          1           0        1.381293    2.189068   -0.697547
     26          1           0        0.171516    4.270328   -1.262773
     27          1           0       -2.282018    4.413295   -0.914377
     28          1           0       -3.511343    2.462032   -0.004021
     29          1           0       -2.302863    0.377969    0.542415
 ---------------------------------------------------------------------
                    Distance matrix (angstroms):
                    1          2          3          4          5
     1  C    0.000000
     2  N    1.346191   0.000000
     3  O    1.220092   2.271888   0.000000
     4  C    2.457185   1.459299   2.825051   0.000000
     5  C    3.201382   2.487088   3.300975   1.521867   0.000000
     6  C    3.669096   2.417922   4.233945   1.521473   2.537532
     7  C    3.408739   2.878775   3.639007   2.555646   1.391679
     8  C    4.671185   4.265934   4.718371   3.831175   2.417355
     9  C    5.541882   5.105909   5.384250   4.319758   2.799051
    10  C    5.415556   4.894728   5.158978   3.797334   2.421112
    11  C    4.374920   3.749350   4.196297   2.506764   1.396670
    12  C    4.249325   3.163206   4.780498   2.513638   3.776431
    13  C    5.534634   4.389089   6.147606   3.801978   4.920966
    14  C    6.220621   4.940633   6.922703   4.316746   5.138779
    15  C    5.840493   4.499295   6.559380   3.824564   4.312232
    16  C    4.641527   3.316179   5.299277   2.548183   2.939422
    17  H    1.099448   2.046292   2.032450   3.403188   4.150415
    18  H    2.034279   1.009920   3.152653   2.140285   3.124697
    19  H    2.602082   2.057700   2.576767   1.093972   2.123264
    20  H    2.988352   2.530380   3.497968   2.771998   2.148534
    21  H    5.195509   4.893890   5.311652   4.701980   3.396100
    22  H    6.545142   6.162665   6.340024   5.403786   3.883180
    23  H    6.354033   5.849833   5.996881   4.653157   3.401087
    24  H    4.721086   4.078371   4.470618   2.682235   2.150180
    25  H    3.995393   3.191986   4.376461   2.694964   4.093911
    26  H    6.191219   5.162896   6.761292   4.660317   5.868402
    27  H    7.259818   5.985681   7.985746   5.400800   6.192512
    28  H    6.673319   5.329426   7.419340   4.693960   4.943478
    29  H    4.719025   3.467653   5.344282   2.759227   2.604199
                    6          7          8          9         10
     6  C    0.000000
     7  C    3.513235   0.000000
     8  C    4.689561   1.394595   0.000000
     9  C    5.079532   2.415353   1.390569   0.000000
    10  C    4.458796   2.782419   2.406933   1.394312   0.000000
    11  C    3.201017   2.403839   2.776003   2.411014   1.389757
    12  C    1.395667   4.844803   6.045477   6.364063   5.592519
    13  C    2.419986   5.913926   7.041281   7.316269   6.539348
    14  C    2.796382   5.950303   6.937223   7.206632   6.552561
    15  C    2.417673   4.928559   5.796178   6.105059   5.619018
    16  C    1.394567   3.577059   4.535160   4.923226   4.480144
    17  H    4.424721   4.123730   5.351175   6.368554   6.385813
    18  H    2.535652   3.303670   4.676021   5.633600   5.530837
    19  H    2.133053   3.316111   4.476111   4.758369   4.014786
    20  H    3.694664   1.084440   2.150010   3.395207   3.866841
    21  H    5.543714   2.148705   1.084333   2.149569   3.391751
    22  H    6.125160   3.398713   2.151084   1.084130   2.153735
    23  H    5.194247   3.866703   3.391482   2.153483   1.084306
    24  H    3.137431   3.387485   3.862488   3.395312   2.148672
    25  H    2.149283   5.228625   6.472159   6.779225   5.946492
    26  H    3.399736   6.912045   8.064526   8.311377   7.465693
    27  H    3.880496   6.967908   7.902682   8.139363   7.486697
    28  H    3.397385   5.362275   6.047867   6.335702   5.985519
    29  H    2.151663   2.893882   3.670508   4.124606   3.925080
                   11         12         13         14         15
    11  C    0.000000
    12  C    4.269797   0.000000
    13  C    5.309677   1.391059   0.000000
    14  C    5.499109   2.410833   1.393097   0.000000
    15  C    4.719718   2.778988   2.408979   1.391926   0.000000
    16  C    3.507503   2.407071   2.783849   2.414071   1.392981
    17  H    5.400017   4.919522   6.097466   6.753613   6.402525
    18  H    4.432529   3.219530   4.225769   4.629562   4.180353
    19  H    2.664557   2.624202   3.995272   4.771832   4.521020
    20  H    3.389216   4.969400   6.018361   6.062312   5.070885
    21  H    3.860320   6.917050   7.878877   7.698303   6.494604
    22  H    3.394230   7.408263   8.312902   8.127175   6.980818
    23  H    2.146742   6.201695   7.067148   7.073757   6.212672
    24  H    1.086485   3.905891   4.900418   5.237451   4.694265
    25  H    4.566189   1.085945   2.150170   3.394988   3.864930
    26  H    6.206719   2.147322   1.084148   2.152938   3.393465
    27  H    6.494328   3.393990   2.152124   1.084122   2.151142
    28  H    5.291690   3.863138   3.392923   2.150716   1.084158
    29  H    3.209223   3.392228   3.868830   3.395391   2.149650
                   16         17         18         19         20
    16  C    0.000000
    17  H    5.294401   0.000000
    18  H    3.163009   2.267955   0.000000
    19  H    3.370085   3.640027   2.898459   0.000000
    20  H    3.768785   3.456982   2.733889   3.637426   0.000000
    21  H    5.287599   5.704686   5.182664   5.407327   2.469423
    22  H    5.873692   7.334435   6.667577   5.820148   4.290755
    23  H    5.204831   7.361160   6.513020   4.717716   4.951127
    24  H    3.641466   5.793384   4.793144   2.496761   4.285944
    25  H    3.390329   4.670614   3.430398   2.405138   5.336425
    26  H    3.867976   6.701544   5.010292   4.680155   6.997867
    27  H    3.396757   7.742154   5.610523   5.834203   7.065606
    28  H    2.147968   7.190475   4.941639   5.467335   5.500721
    29  H    1.085010   5.362057   3.346462   3.712758   3.140661
                   21         22         23         24         25
    21  H    0.000000
    22  H    2.479812   0.000000
    23  H    4.290654   2.483306   0.000000
    24  H    4.946804   4.291383   2.471343   0.000000
    25  H    7.364938   7.841002   6.527936   4.100072   0.000000
    26  H    8.917872   9.312390   7.935403   5.686673   2.472789
    27  H    8.632802   9.016006   7.946242   6.199176   4.291160
    28  H    6.640497   7.103020   6.541025   5.369890   4.949079
    29  H    4.345405   5.019414   4.726926   3.640027   4.288425
                   26         27         28         29
    26  H    0.000000
    27  H    2.482268   0.000000
    28  H    4.291602   2.479397   0.000000
    29  H    4.952950   4.290283   2.470290   0.000000
 Symmetry turned off by external request.
 Stoichiometry    C14H13NO
 Framework group  C1[X(C14H13NO)]
 Deg. of freedom    81
 Full point group                 C1      NOp   1
 Rotational constants (GHZ):           0.7455780           0.4083735           0.3041743
 Standard basis: 6-311+G(d) (5D, 7F)
   391 basis functions,   641 primitive gaussians,   407 cartesian basis functions
    56 alpha electrons       56 beta electrons
       nuclear repulsion energy      1011.3556254170 Hartrees.
 NAtoms=   29 NActive=   29 NUniq=   29 SFac= 1.00D+00 NAtFMM=   60 NAOKFM=F Big=F
 Integral buffers will be    131072 words long.
 Raffenetti 2 integral format.
 Two-electron integral symmetry is turned off.
 ------------------------------------------------------------------------------
 Polarizable Continuum Model (PCM)
 =================================
 Model                : PCM.
 Atomic radii         : UFF (Universal Force Field).
 Polarization charges : Total charges.
 Charge compensation  : None.
 Solution method      : On-the-fly selection.
 Cavity type          : Scaled VdW (van der Waals Surface) (Alpha=1.100).
 Cavity algorithm     : GePol (No added spheres)
                        Default sphere list used, NSphG=   29.
                        Lebedev-Laikov grids with approx.  5.0 points / Ang**2.
                        Smoothing algorithm: York/Karplus (Gamma=1.0000).
                        Polarization charges: spherical gaussians, with
                                              point-specific exponents (IZeta= 3).
                        Self-potential: point-specific (ISelfS= 7).
                        Self-field    : sphere-specific E.n sum rule (ISelfD= 2).
 1st derivatives      : Analytical E(r).r(x)/FMM algorithm (CHGder, D1EAlg=3).
                        Cavity 1st derivative terms included.
 Solvent              : DiMethylSulfoxide, Eps=  46.826000 Eps(inf)=   2.007889
 ------------------------------------------------------------------------------
 One-electron integrals computed using PRISM.
 NBasis=   391 RedAO= T EigKep=  1.38D-06  NBF=   391
 NBsUse=   390 1.00D-06 EigRej=  7.44D-07 NBFU=   390
 Initial guess from the checkpoint file:  "/home/aikhl/works/aikhl/Gau-7738.chk"
 B after Tr=     0.001070   -0.001125    0.006376
         Rot=    1.000000   -0.000042    0.000953    0.000279 Ang=  -0.11 deg.
 ExpMin= 4.38D-02 ExpMax= 8.59D+03 ExpMxC= 1.30D+03 IAcc=3 IRadAn=         5 AccDes= 0.00D+00
 Harris functional with IExCor= 1009 and IRadAn=       5 diagonalized for initial guess.
 HarFok:  IExCor= 1009 AccDes= 0.00D+00 IRadAn=         5 IDoV= 1 UseB2=F ITyADJ=14
 ICtDFT=  3500011 ScaDFX=  1.000000  1.000000  1.000000  1.000000
 FoFCou: FMM=F IPFlag=           0 FMFlag=      100000 FMFlg1=           0
         NFxFlg=           0 DoJE=T BraDBF=F KetDBF=T FulRan=T
         wScrn=  0.000000 ICntrl=       500 IOpCl=  0 I1Cent=   200000004 NGrid=           0
         NMat0=    1 NMatS0=      1 NMatT0=    0 NMatD0=    1 NMtDS0=    0 NMtDT0=    0
 Symmetry not used in FoFCou.
 Requested convergence on RMS density matrix=1.00D-08 within 128 cycles.
 Requested convergence on MAX density matrix=1.00D-06.
 Requested convergence on             energy=1.00D-06.
 No special actions if energy rises.
 Inv3:  Mode=1 IEnd=    15120075.
 Iteration    1 A*A^-1 deviation from unit magnitude is 6.55D-15 for    512.
 Iteration    1 A*A^-1 deviation from orthogonality  is 2.59D-15 for   1677    255.
 Iteration    1 A^-1*A deviation from unit magnitude is 6.33D-15 for    512.
 Iteration    1 A^-1*A deviation from orthogonality  is 4.50D-14 for   2093   2066.
 Error on total polarization charges =  0.01660
 SCF Done:  E(RM062X) =  -671.195475036     A.U. after   13 cycles
            NFock= 13  Conv=0.69D-08     -V/T= 2.0040
 D1PCM: PCM CHGder 1st derivatives, ID1Alg=3 FixD1E=F DoIter=F DoCFld=F I1PDM=0.
 Calling FoFJK, ICntrl=      2127 FMM=F ISym2X=0 I1Cent= 0 IOpClX= 0 NMat=1 NMatS=1 NMatT=0.
 -------------------------------------------------------------------
 Center     Atomic                   Forces (Hartrees/Bohr)
 Number     Number              X              Y              Z
 -------------------------------------------------------------------
      1        6          -0.000206311   -0.000467025    0.000306818
      2        7           0.000110623   -0.000003308   -0.000056937
      3        8           0.000033705    0.000154949   -0.000126131
      4        6          -0.000312763   -0.000520311    0.000079362
      5        6           0.000025954   -0.000057404   -0.000219405
      6        6          -0.000235659   -0.000078033    0.000187894
      7        6           0.000134348    0.000149984   -0.000060374
      8        6          -0.000060881   -0.000074244    0.000015191
      9        6          -0.000025448   -0.000014341    0.000005489
     10        6          -0.000033387   -0.000012656    0.000058022
     11        6           0.000221803    0.000205986    0.000050470
     12        6          -0.000052084    0.000483356   -0.000249435
     13        6           0.000268834   -0.000155420    0.000009560
     14        6          -0.000292364   -0.000200085    0.000009771
     15        6           0.000048581    0.000373014   -0.000090408
     16        6           0.000252851   -0.000092444    0.000069635
     17        1           0.000060919    0.000207710   -0.000119688
     18        1          -0.000026845   -0.000031867    0.000015926
     19        1           0.000107204    0.000058466    0.000039819
     20        1           0.000065297    0.000048188    0.000095285
     21        1          -0.000004052   -0.000001992    0.000005258
     22        1           0.000011458   -0.000002915    0.000023512
     23        1           0.000019498    0.000034275    0.000007205
     24        1           0.000017364   -0.000003852   -0.000004789
     25        1          -0.000046044   -0.000059342   -0.000010816
     26        1          -0.000053045    0.000027552   -0.000013292
     27        1           0.000005270    0.000014300    0.000035640
     28        1          -0.000007565   -0.000015177   -0.000003261
     29        1          -0.000027261    0.000032637   -0.000060318
 -------------------------------------------------------------------
 Cartesian Forces:  Max     0.000520311 RMS     0.000149752

 GradGradGradGradGradGradGradGradGradGradGradGradGradGradGradGradGradGrad
 Berny optimization.
 Using GEDIIS/GDIIS optimizer.
 FormGI is forming the generalized inverse of G from B-inverse, IUseBI=4.
 Internal  Forces:  Max     0.000416486 RMS     0.000091355
 Search for a local minimum.
 Step number   5 out of a maximum of   80 on scan point     2 out of    18
 All quantities printed in internal units (Hartrees-Bohrs-Radians)
 Mixed Optimization -- En-DIIS/RFO-DIIS
 Swapping is turned off.
 Update second derivatives using D2CorX and points    2    3    4    5
 DE= -3.12D-04 DEPred=-3.11D-04 R= 1.00D+00
 TightC=F SS=  1.41D+00  RLast= 1.19D-01 DXNew= 6.6609D-01 3.5649D-01
 Trust test= 1.00D+00 RLast= 1.19D-01 DXMaxT set to 3.96D-01
 ITU=  1 -1  1  1  0
     Eigenvalues ---    0.00448   0.00895   0.01203   0.01476   0.01511
     Eigenvalues ---    0.02151   0.02163   0.02172   0.02172   0.02176
     Eigenvalues ---    0.02181   0.02182   0.02182   0.02185   0.02186
     Eigenvalues ---    0.02190   0.02192   0.02196   0.02198   0.02203
     Eigenvalues ---    0.02206   0.02408   0.04191   0.06258   0.06423
     Eigenvalues ---    0.08898   0.15884   0.15972   0.16000   0.16000
     Eigenvalues ---    0.16000   0.16000   0.16000   0.16000   0.16000
     Eigenvalues ---    0.16000   0.16001   0.16053   0.16841   0.19154
     Eigenvalues ---    0.21929   0.21997   0.22000   0.22001   0.22006
     Eigenvalues ---    0.22048   0.23440   0.23683   0.24130   0.25010
     Eigenvalues ---    0.30450   0.30914   0.33758   0.34446   0.35210
     Eigenvalues ---    0.35263   0.35352   0.35462   0.35472   0.35482
     Eigenvalues ---    0.35500   0.35500   0.35502   0.35504   0.37534
     Eigenvalues ---    0.42361   0.42381   0.42511   0.42738   0.45656
     Eigenvalues ---    0.45983   0.46421   0.46689   0.46788   0.46806
     Eigenvalues ---    0.46937   0.46978   0.47281   0.55851   0.95388
     Eigenvalues --- 1000.000001000.000001000.000001000.000001000.00000
     Eigenvalues --- 1000.000001000.000001000.000001000.000001000.00000
     Eigenvalues --- 1000.000001000.000001000.000001000.000001000.00000
     Eigenvalues --- 1000.000001000.000001000.000001000.000001000.00000
     Eigenvalues --- 1000.000001000.000001000.000001000.000001000.00000
     Eigenvalues --- 1000.000001000.000001000.000001000.000001000.00000
     Eigenvalues --- 1000.000001000.000001000.000001000.000001000.00000
     Eigenvalues --- 1000.000001000.000001000.000001000.000001000.00000
     Eigenvalues --- 1000.000001000.000001000.000001000.000001000.00000
     Eigenvalues --- 1000.000001000.000001000.000001000.000001000.00000
     Eigenvalues --- 1000.000001000.000001000.000001000.000001000.00000
     Eigenvalues --- 1000.000001000.000001000.000001000.000001000.00000
     Eigenvalues --- 1000.000001000.000001000.000001000.000001000.00000
     Eigenvalues --- 1000.000001000.000001000.00000
 En-DIIS/RFO-DIIS/Sim-DIIS IScMMF=       -3 using points:     5    4    3    2
 RFO step:  Lambda=-8.87838704D-06.
 DidBck=F Rises=F RFO-DIIS coefs:    0.95625    0.01001   -0.02542    0.05916
 Iteration  1 RMS(Cart)=  0.00372375 RMS(Int)=  0.00001916
 Iteration  2 RMS(Cart)=  0.00001070 RMS(Int)=  0.00001867
 Iteration  3 RMS(Cart)=  0.00000000 RMS(Int)=  0.00001867
 Iteration  1 RMS(Cart)=  0.00000094 RMS(Int)=  0.00000040
 Variable       Old X    -DE/DX   Delta X   Delta X   Delta X     New X
                                 (Linear)    (Quad)   (Total)
    R1        2.54393  -0.00001   0.00005  -0.00005  -0.00000   2.54393
    R2        2.30564  -0.00002   0.00000  -0.00002  -0.00002   2.30562
    R3        2.07766  -0.00004  -0.00001  -0.00012  -0.00013   2.07753
    R4        2.75768  -0.00001   0.00060  -0.00058   0.00002   2.75769
    R5        1.90847  -0.00000   0.00000  -0.00001  -0.00000   1.90847
    R6        2.87591  -0.00042  -0.00122  -0.00030  -0.00153   2.87438
    R7        2.87517   0.00036   0.00033   0.00098   0.00131   2.87648
    R8        2.06731   0.00005   0.00028  -0.00007   0.00020   2.06751
    R9        2.62989  -0.00011  -0.00009  -0.00015  -0.00024   2.62966
   R10        2.63932  -0.00024  -0.00020  -0.00032  -0.00053   2.63880
   R11        2.63743   0.00035  -0.00009   0.00076   0.00066   2.63808
   R12        2.63535  -0.00011   0.00017  -0.00028  -0.00012   2.63523
   R13        2.63540   0.00006  -0.00003   0.00017   0.00014   2.63554
   R14        2.04929   0.00012   0.00014   0.00017   0.00032   2.04961
   R15        2.62779   0.00000   0.00002  -0.00000   0.00002   2.62781
   R16        2.04909   0.00001   0.00000   0.00002   0.00002   2.04911
   R17        2.63487   0.00008   0.00011   0.00008   0.00019   2.63506
   R18        2.04871  -0.00001  -0.00001  -0.00001  -0.00002   2.04869
   R19        2.62626   0.00004  -0.00003   0.00012   0.00009   2.62635
   R20        2.04904  -0.00002  -0.00002  -0.00004  -0.00006   2.04899
   R21        2.05316   0.00001  -0.00000   0.00001   0.00001   2.05317
   R22        2.62872  -0.00014   0.00014  -0.00036  -0.00023   2.62849
   R23        2.05214  -0.00004  -0.00002  -0.00009  -0.00011   2.05203
   R24        2.63257   0.00012  -0.00012   0.00029   0.00019   2.63276
   R25        2.04874   0.00000   0.00000  -0.00000   0.00000   2.04875
   R26        2.63036  -0.00026   0.00009  -0.00058  -0.00048   2.62988
   R27        2.04869   0.00000   0.00000  -0.00000   0.00000   2.04870
   R28        2.63235   0.00020  -0.00011   0.00045   0.00034   2.63269
   R29        2.04876   0.00000   0.00000   0.00001   0.00001   2.04877
   R30        2.05037  -0.00004   0.00005  -0.00014  -0.00009   2.05028
    A1        2.17294  -0.00009  -0.00014  -0.00023  -0.00037   2.17257
    A2        1.97578  -0.00004   0.00003  -0.00036  -0.00033   1.97545
    A3        2.13447   0.00013   0.00009   0.00059   0.00068   2.13515
    A4        2.13349  -0.00003  -0.00007  -0.00011  -0.00018   2.13330
    A5        2.07185   0.00001  -0.00014   0.00022   0.00007   2.07193
    A6        2.07784   0.00002   0.00021  -0.00011   0.00011   2.07795
    A7        1.97331  -0.00017   0.00140  -0.00141  -0.00001   1.97330
    A8        1.89200   0.00011   0.00000   0.00084   0.00084   1.89284
    A9        1.85910  -0.00001  -0.00055  -0.00109  -0.00163   1.85747
   A10        1.97191   0.00010  -0.00037   0.00151   0.00114   1.97305
   A11        1.87438   0.00003   0.00031  -0.00009   0.00022   1.87459
   A12        1.88798  -0.00006  -0.00094   0.00013  -0.00080   1.88718
   A13        2.13874  -0.00025  -0.00039  -0.00061  -0.00100   2.13774
   A14        2.06518   0.00003  -0.00010   0.00024   0.00014   2.06532
   A15        2.07880   0.00022   0.00050   0.00037   0.00087   2.07967
   A16        2.07604   0.00011   0.00097  -0.00033   0.00075   2.07680
   A17        2.12508   0.00006  -0.00086   0.00084   0.00011   2.12519
   A18        2.08108  -0.00017  -0.00019  -0.00051  -0.00063   2.08045
   A19        2.10069  -0.00004  -0.00013  -0.00008  -0.00021   2.10048
   A20        2.09219  -0.00001  -0.00013  -0.00005  -0.00018   2.09201
   A21        2.09031   0.00006   0.00027   0.00013   0.00039   2.09070
   A22        2.09919  -0.00007  -0.00018  -0.00012  -0.00030   2.09889
   A23        2.08832   0.00004   0.00008   0.00009   0.00017   2.08849
   A24        2.09568   0.00004   0.00010   0.00003   0.00013   2.09580
   A25        2.08746  -0.00000   0.00011  -0.00002   0.00010   2.08755
   A26        2.09845  -0.00002  -0.00008  -0.00009  -0.00017   2.09828
   A27        2.09727   0.00002  -0.00003   0.00011   0.00008   2.09734
   A28        2.09431   0.00005   0.00013   0.00015   0.00028   2.09459
   A29        2.09661   0.00001   0.00002   0.00003   0.00005   2.09666
   A30        2.09226  -0.00006  -0.00014  -0.00019  -0.00033   2.09193
   A31        2.10593  -0.00015  -0.00043  -0.00031  -0.00074   2.10519
   A32        2.08479   0.00007   0.00020   0.00015   0.00036   2.08514
   A33        2.09247   0.00008   0.00023   0.00016   0.00038   2.09286
   A34        2.10392   0.00007   0.00003   0.00034   0.00035   2.10427
   A35        2.08552  -0.00009   0.00004  -0.00052  -0.00047   2.08504
   A36        2.09374   0.00002  -0.00007   0.00018   0.00013   2.09387
   A37        2.09394  -0.00000   0.00006  -0.00008  -0.00002   2.09392
   A38        2.09151   0.00006  -0.00003   0.00037   0.00034   2.09184
   A39        2.09773  -0.00006  -0.00003  -0.00028  -0.00032   2.09741
   A40        2.09021  -0.00001  -0.00004  -0.00007  -0.00010   2.09011
   A41        2.09643  -0.00000   0.00004  -0.00000   0.00003   2.09645
   A42        2.09654   0.00001  -0.00000   0.00008   0.00007   2.09661
   A43        2.09766   0.00005  -0.00007   0.00018   0.00011   2.09778
   A44        2.09579  -0.00001  -0.00000  -0.00001  -0.00001   2.09578
   A45        2.08972  -0.00004   0.00007  -0.00017  -0.00011   2.08961
   A46        2.09955   0.00006   0.00015   0.00015   0.00028   2.09984
   A47        2.09229   0.00002  -0.00014   0.00026   0.00012   2.09241
   A48        2.09133  -0.00007  -0.00001  -0.00041  -0.00041   2.09091
    D1       -0.01122   0.00017   0.00129  -0.00020   0.00109  -0.01013
    D2        3.12971   0.00016   0.00142  -0.00136   0.00007   3.12978
    D3        3.12990  -0.00021  -0.00252  -0.00090  -0.00341   3.12649
    D4       -0.01235  -0.00022  -0.00239  -0.00205  -0.00444  -0.01679
    D5        1.34907  -0.00006  -0.00096  -0.00107  -0.00203   1.34704
    D6       -2.73363   0.00003  -0.00041   0.00052   0.00011  -2.73353
    D7       -0.70554   0.00001  -0.00177   0.00052  -0.00125  -0.70679
    D8       -1.79186  -0.00005  -0.00110   0.00009  -0.00100  -1.79286
    D9        0.40862   0.00004  -0.00054   0.00168   0.00113   0.40975
   D10        2.43672   0.00002  -0.00190   0.00168  -0.00023   2.43649
   D11        0.34069   0.00006  -0.00145   0.00236   0.00092   0.34161
   D12       -2.83405   0.00007  -0.00113   0.00262   0.00150  -2.83255
   D13       -1.81640  -0.00004  -0.00228   0.00116  -0.00112  -1.81752
   D14        1.29204  -0.00003  -0.00196   0.00142  -0.00054   1.29150
   D15        2.38633  -0.00004  -0.00111   0.00017  -0.00095   2.38538
   D16       -0.78841  -0.00002  -0.00079   0.00042  -0.00037  -0.78878
   D17        1.43245   0.00012   0.00585   0.00017   0.00601   1.43846
   D18       -1.66106   0.00008  -0.00000   0.00000  -0.00000  -1.66106
   D19       -2.64944   0.00005   0.00742   0.00006   0.00747  -2.64197
   D20        0.54024   0.00001   0.00157  -0.00011   0.00146   0.54170
   D21       -0.57687   0.00011   0.00697   0.00094   0.00791  -0.56897
   D22        2.61280   0.00007   0.00112   0.00077   0.00190   2.61470
   D23        3.10596  -0.00002   0.00005  -0.00086  -0.00081   3.10515
   D24       -0.03781  -0.00002  -0.00004  -0.00056  -0.00059  -0.03840
   D25       -0.00224  -0.00003  -0.00026  -0.00112  -0.00138  -0.00362
   D26        3.13718  -0.00002  -0.00035  -0.00081  -0.00116   3.13602
   D27       -3.10843   0.00003   0.00003   0.00095   0.00098  -3.10745
   D28        0.03241   0.00001  -0.00011   0.00043   0.00032   0.03273
   D29        0.00118   0.00003   0.00033   0.00118   0.00150   0.00268
   D30       -3.14117   0.00002   0.00019   0.00066   0.00085  -3.14032
   D31       -3.09784  -0.00004  -0.00326  -0.00079  -0.00398  -3.10182
   D32        0.04423  -0.00001  -0.00362   0.00054  -0.00303   0.04121
   D33       -0.00310   0.00001   0.00247  -0.00058   0.00189  -0.00121
   D34        3.13897   0.00003   0.00211   0.00074   0.00284  -3.14137
   D35        3.09312   0.00003   0.00314   0.00036   0.00356   3.09668
   D36       -0.05519   0.00001   0.00348  -0.00050   0.00304  -0.05215
   D37       -0.00026  -0.00002  -0.00267   0.00018  -0.00249  -0.00275
   D38        3.13462  -0.00004  -0.00233  -0.00067  -0.00302   3.13160
   D39        0.00080   0.00001   0.00005   0.00039   0.00044   0.00124
   D40        3.14090   0.00001   0.00006   0.00041   0.00046   3.14137
   D41       -3.13862   0.00001   0.00014   0.00008   0.00022  -3.13840
   D42        0.00148   0.00001   0.00014   0.00010   0.00025   0.00173
   D43        0.00173   0.00001   0.00009   0.00030   0.00040   0.00212
   D44        3.13900  -0.00000   0.00006  -0.00013  -0.00007   3.13893
   D45       -3.13837   0.00001   0.00009   0.00028   0.00037  -3.13800
   D46       -0.00110  -0.00000   0.00005  -0.00015  -0.00010  -0.00120
   D47       -0.00278  -0.00001  -0.00003  -0.00025  -0.00028  -0.00306
   D48        3.13577  -0.00001  -0.00005  -0.00026  -0.00031   3.13545
   D49       -3.14006   0.00000   0.00001   0.00018   0.00019  -3.13987
   D50       -0.00151   0.00000  -0.00002   0.00017   0.00016  -0.00135
   D51        0.00133  -0.00001  -0.00019  -0.00049  -0.00068   0.00065
   D52       -3.13950   0.00000  -0.00004   0.00002  -0.00002  -3.13952
   D53       -3.13722  -0.00001  -0.00016  -0.00048  -0.00064  -3.13787
   D54        0.00513   0.00000  -0.00002   0.00003   0.00002   0.00514
   D55        0.00363   0.00000  -0.00094   0.00042  -0.00050   0.00313
   D56       -3.13457   0.00001  -0.00060   0.00060  -0.00000  -3.13457
   D57       -3.13844  -0.00002  -0.00058  -0.00091  -0.00146  -3.13990
   D58        0.00655  -0.00002  -0.00024  -0.00074  -0.00096   0.00558
   D59       -0.00079  -0.00000  -0.00044   0.00015  -0.00029  -0.00108
   D60       -3.13808  -0.00002   0.00006  -0.00076  -0.00071  -3.13879
   D61        3.13740  -0.00001  -0.00077  -0.00003  -0.00079   3.13661
   D62        0.00011  -0.00002  -0.00028  -0.00094  -0.00121  -0.00110
   D63       -0.00255  -0.00001   0.00024  -0.00055  -0.00032  -0.00287
   D64       -3.13998   0.00001   0.00083   0.00008   0.00091  -3.13907
   D65        3.13474   0.00001  -0.00026   0.00036   0.00010   3.13484
   D66       -0.00270   0.00003   0.00033   0.00099   0.00133  -0.00137
   D67        0.00308   0.00002   0.00133   0.00038   0.00173   0.00481
   D68       -3.13181   0.00004   0.00099   0.00123   0.00225  -3.12956
   D69        3.14053   0.00000   0.00075  -0.00024   0.00050   3.14103
   D70        0.00564   0.00002   0.00040   0.00061   0.00103   0.00667
         Item               Value     Threshold  Converged?
 Maximum Force            0.000416     0.002500     YES
 RMS     Force            0.000091     0.001667     YES
 Maximum Displacement     0.018844     0.010000     NO 
 RMS     Displacement     0.003721     0.006667     YES
 Predicted change in Energy=-4.440516D-06
 GradGradGradGradGradGradGradGradGradGradGradGradGradGradGradGradGradGrad

                          Input orientation:                          
 ---------------------------------------------------------------------
 Center     Atomic      Atomic             Coordinates (Angstroms)
 Number     Number       Type             X           Y           Z
 ---------------------------------------------------------------------
      1          6           0        2.042667   -0.569956    2.121347
      2          7           0        0.960191    0.101413    1.685758
      3          8           0        2.651196   -1.399373    1.465325
      4          6           0        0.407015   -0.096641    0.349961
      5          6           0       -0.405142   -1.376657    0.225142
      6          6           0       -0.379739    1.148234   -0.035124
      7          6           0       -0.924400   -2.043095    1.330877
      8          6           0       -1.699722   -3.190071    1.162300
      9          6           0       -1.959600   -3.678926   -0.113314
     10          6           0       -1.438144   -3.016919   -1.224266
     11          6           0       -0.666786   -1.873522   -1.053363
     12          6           0        0.306180    2.249952   -0.549504
     13          6           0       -0.373717    3.420899   -0.867832
     14          6           0       -1.750451    3.502009   -0.670289
     15          6           0       -2.439962    2.408209   -0.155582
     16          6           0       -1.758063    1.234583    0.158274
     17          1           0        2.340284   -0.294918    3.143312
     18          1           0        0.517062    0.762898    2.307052
     19          1           0        1.260772   -0.183238   -0.328721
     20          1           0       -0.723980   -1.670146    2.329434
     21          1           0       -2.098609   -3.700724    2.031737
     22          1           0       -2.560295   -4.571963   -0.243582
     23          1           0       -1.630725   -3.393956   -2.222470
     24          1           0       -0.262888   -1.357876   -1.920218
     25          1           0        1.379479    2.187325   -0.702017
     26          1           0        0.169472    4.267287   -1.272745
     27          1           0       -2.283135    4.412615   -0.920024
     28          1           0       -3.511693    2.464747   -0.001931
     29          1           0       -2.303667    0.381907    0.548664
 ---------------------------------------------------------------------
                    Distance matrix (angstroms):
                    1          2          3          4          5
     1  C    0.000000
     2  N    1.346190   0.000000
     3  O    1.220084   2.271661   0.000000
     4  C    2.457070   1.459309   2.824446   0.000000
     5  C    3.199708   2.486408   3.298450   1.521059   0.000000
     6  C    3.670231   2.419232   4.234172   1.522165   2.538397
     7  C    3.405652   2.876898   3.635566   2.554124   1.391554
     8  C    4.668003   4.264155   4.714755   3.829824   2.417163
     9  C    5.538731   5.104195   5.380326   4.318363   2.798452
    10  C    5.412652   4.893286   5.154906   3.796160   2.420400
    11  C    4.372551   3.748361   4.192566   2.505928   1.396391
    12  C    4.254494   3.168650   4.782908   2.515095   3.776023
    13  C    5.540851   4.395352   6.150507   3.803374   4.920582
    14  C    6.225904   4.945967   6.925235   4.318084   5.139361
    15  C    5.843615   4.502542   6.560862   3.825588   4.314007
    16  C    4.642798   3.317558   5.299780   2.548817   2.941673
    17  H    1.099380   2.046020   2.032764   3.402889   4.150090
    18  H    2.034320   1.009917   3.152530   2.140356   3.124501
    19  H    2.600720   2.056575   2.575046   1.094080   2.122801
    20  H    2.984636   2.527682   3.494540   2.770086   2.148450
    21  H    5.192292   4.892055   5.308265   4.700631   3.396013
    22  H    6.541881   6.160895   6.336034   5.402382   3.882572
    23  H    6.351183   5.848478   5.992749   4.652104   3.400346
    24  H    4.719179   4.077807   4.467159   2.682014   2.150153
    25  H    4.001726   3.198172   4.379388   2.696080   4.092244
    26  H    6.199004   5.170347   6.765133   4.661917   5.867534
    27  H    7.265570   5.991304   7.988536   5.402144   6.193055
    28  H    6.675975   5.332109   7.420610   4.694764   4.945564
    29  H    4.719110   3.467626   5.344520   2.759763   2.607990
                    6          7          8          9         10
     6  C    0.000000
     7  C    3.513858   0.000000
     8  C    4.690104   1.394667   0.000000
     9  C    5.079719   2.415216   1.390578   0.000000
    10  C    4.459011   2.782269   2.407094   1.394411   0.000000
    11  C    3.201596   2.404106   2.776585   2.411337   1.389805
    12  C    1.396014   4.845660   6.045475   6.362045   5.589088
    13  C    2.420423   5.915472   7.041638   7.313811   6.534949
    14  C    2.796880   5.952748   6.938652   7.205538   6.549874
    15  C    2.417967   4.931592   5.798751   6.106205   5.619407
    16  C    1.394502   3.579549   4.537514   4.925134   4.482079
    17  H    4.425344   4.123010   5.350512   6.367585   6.384478
    18  H    2.537425   3.302171   4.674458   5.632214   5.529924
    19  H    2.133142   3.314863   4.475346   4.757839   4.014462
    20  H    3.694983   1.084608   2.150453   3.395434   3.866860
    21  H    5.544259   2.148883   1.084341   2.149661   3.391954
    22  H    6.125270   3.398565   2.150980   1.084122   2.153863
    23  H    5.194318   3.866523   3.391607   2.153579   1.084276
    24  H    3.138124   3.387735   3.863075   3.395733   2.148953
    25  H    2.149257   5.228478   6.470978   6.775612   5.941035
    26  H    3.400269   6.913489   8.064461   8.307799   7.459654
    27  H    3.880998   6.970575   7.904257   8.138088   7.483619
    28  H    3.397564   5.365734   6.051086   6.337674   5.986850
    29  H    2.151642   2.897391   3.674279   4.128797   3.929941
                   11         12         13         14         15
    11  C    0.000000
    12  C    4.266565   0.000000
    13  C    5.305771   1.390938   0.000000
    14  C    5.497036   2.410802   1.393197   0.000000
    15  C    4.720528   2.778762   2.408778   1.391671   0.000000
    16  C    3.509881   2.406870   2.783754   2.414083   1.393158
    17  H    5.398755   4.924514   6.104292   6.759758   6.406275
    18  H    4.432223   3.227338   4.235368   4.637769   4.185165
    19  H    2.664141   2.623052   3.993995   4.771286   4.521173
    20  H    3.389388   4.971587   6.021954   6.066561   5.074729
    21  H    3.860910   6.917828   7.880372   7.700747   6.497687
    22  H    3.394512   7.405997   8.310033   8.125696   6.981763
    23  H    2.146558   6.197105   7.060975   7.069507   6.212247
    24  H    1.086490   3.901169   4.894537   5.233894   4.694357
    25  H    4.560825   1.085888   2.150092   3.394975   3.864649
    26  H    6.201370   2.147419   1.084150   2.152837   3.393136
    27  H    6.491986   3.393957   2.152231   1.084123   2.150956
    28  H    5.293353   3.862916   3.392772   2.150485   1.084164
    29  H    3.214473   3.392177   3.868675   3.395133   2.149520
                   16         17         18         19         20
    16  C    0.000000
    17  H    5.295874   0.000000
    18  H    3.164796   2.267696   0.000000
    19  H    3.370571   3.637696   2.897512   0.000000
    20  H    3.771036   3.455918   2.731372   3.635371   0.000000
    21  H    5.289904   5.704287   5.180874   5.406469   2.470116
    22  H    5.875460   7.333475   6.666079   5.819684   4.291038
    23  H    5.206489   7.359659   6.512219   4.717601   4.951114
    24  H    3.643696   5.791867   4.793310   2.496834   4.285984
    25  H    3.389984   4.676670   3.439078   2.402709   5.338007
    26  H    3.867881   6.710269   5.021604   4.678599   7.001933
    27  H    3.396809   7.749037   5.619213   5.833590   7.070355
    28  H    2.148066   7.194021   4.945559   5.467635   5.504902
    29  H    1.084963   5.362516   3.345683   3.714085   3.142845
                   21         22         23         24         25
    21  H    0.000000
    22  H    2.479776   0.000000
    23  H    4.290839   2.483505   0.000000
    24  H    4.947398   4.291799   2.471428   0.000000
    25  H    7.364756   7.837089   6.521028   4.092656   0.000000
    26  H    8.919248   9.308230   7.927000   5.678787   2.473073
    27  H    8.635578   9.014268   7.941320   6.195188   4.291174
    28  H    6.644218   7.104846   6.541654   5.370941   4.948802
    29  H    4.348497   5.023379   4.731721   3.645134   4.288275
                   26         27         28         29
    26  H    0.000000
    27  H    2.482098   0.000000
    28  H    4.291280   2.479201   0.000000
    29  H    4.952790   4.289997   2.469960   0.000000
 Symmetry turned off by external request.
 Stoichiometry    C14H13NO
 Framework group  C1[X(C14H13NO)]
 Deg. of freedom    81
 Full point group                 C1      NOp   1
 Rotational constants (GHZ):           0.7457498           0.4082101           0.3041949
 Standard basis: 6-311+G(d) (5D, 7F)
   391 basis functions,   641 primitive gaussians,   407 cartesian basis functions
    56 alpha electrons       56 beta electrons
       nuclear repulsion energy      1011.3323603096 Hartrees.
 NAtoms=   29 NActive=   29 NUniq=   29 SFac= 1.00D+00 NAtFMM=   60 NAOKFM=F Big=F
 Integral buffers will be    131072 words long.
 Raffenetti 2 integral format.
 Two-electron integral symmetry is turned off.
 ------------------------------------------------------------------------------
 Polarizable Continuum Model (PCM)
 =================================
 Model                : PCM.
 Atomic radii         : UFF (Universal Force Field).
 Polarization charges : Total charges.
 Charge compensation  : None.
 Solution method      : On-the-fly selection.
 Cavity type          : Scaled VdW (van der Waals Surface) (Alpha=1.100).
 Cavity algorithm     : GePol (No added spheres)
                        Default sphere list used, NSphG=   29.
                        Lebedev-Laikov grids with approx.  5.0 points / Ang**2.
                        Smoothing algorithm: York/Karplus (Gamma=1.0000).
                        Polarization charges: spherical gaussians, with
                                              point-specific exponents (IZeta= 3).
                        Self-potential: point-specific (ISelfS= 7).
                        Self-field    : sphere-specific E.n sum rule (ISelfD= 2).
 1st derivatives      : Analytical E(r).r(x)/FMM algorithm (CHGder, D1EAlg=3).
                        Cavity 1st derivative terms included.
 Solvent              : DiMethylSulfoxide, Eps=  46.826000 Eps(inf)=   2.007889
 ------------------------------------------------------------------------------
 One-electron integrals computed using PRISM.
 NBasis=   391 RedAO= T EigKep=  1.37D-06  NBF=   391
 NBsUse=   390 1.00D-06 EigRej=  7.47D-07 NBFU=   390
 Initial guess from the checkpoint file:  "/home/aikhl/works/aikhl/Gau-7738.chk"
 B after Tr=    -0.000215   -0.000140    0.000638
         Rot=    1.000000   -0.000048    0.000066    0.000023 Ang=  -0.01 deg.
 Requested convergence on RMS density matrix=1.00D-08 within 128 cycles.
 Requested convergence on MAX density matrix=1.00D-06.
 Requested convergence on             energy=1.00D-06.
 No special actions if energy rises.
 Inv3:  Mode=1 IEnd=    15079692.
 Iteration    1 A*A^-1 deviation from unit magnitude is 1.02D-14 for    254.
 Iteration    1 A*A^-1 deviation from orthogonality  is 5.21D-15 for   1675    255.
 Iteration    1 A^-1*A deviation from unit magnitude is 8.44D-15 for    254.
 Iteration    1 A^-1*A deviation from orthogonality  is 5.06D-14 for   2091   2064.
 Error on total polarization charges =  0.01660
 SCF Done:  E(RM062X) =  -671.195479091     A.U. after   11 cycles
            NFock= 11  Conv=0.82D-08     -V/T= 2.0040
 D1PCM: PCM CHGder 1st derivatives, ID1Alg=3 FixD1E=F DoIter=F DoCFld=F I1PDM=0.
 Calling FoFJK, ICntrl=      2127 FMM=F ISym2X=0 I1Cent= 0 IOpClX= 0 NMat=1 NMatS=1 NMatT=0.
 -------------------------------------------------------------------
 Center     Atomic                   Forces (Hartrees/Bohr)
 Number     Number              X              Y              Z
 -------------------------------------------------------------------
      1        6           0.000012498   -0.000018141    0.000013350
      2        7          -0.000095582    0.000060365    0.000070006
      3        8          -0.000001726    0.000008486   -0.000001802
      4        6           0.000167399    0.000123956    0.000015828
      5        6          -0.000023145    0.000013122   -0.000066151
      6        6          -0.000189374   -0.000263734   -0.000185365
      7        6          -0.000043855    0.000024430    0.000039548
      8        6           0.000008065   -0.000005325    0.000012921
      9        6           0.000020768    0.000009543   -0.000033537
     10        6          -0.000016259   -0.000042438    0.000023603
     11        6          -0.000012915    0.000035913    0.000000164
     12        6           0.000000853    0.000184523   -0.000064470
     13        6           0.000163996   -0.000108237    0.000020170
     14        6          -0.000152695   -0.000073284    0.000053600
     15        6          -0.000000666    0.000147866   -0.000072384
     16        6           0.000210345   -0.000037596    0.000179837
     17        1           0.000000066    0.000013325   -0.000007873
     18        1          -0.000012335   -0.000031268    0.000027210
     19        1          -0.000006666    0.000038708   -0.000032338
     20        1          -0.000003116   -0.000014231   -0.000019378
     21        1           0.000003640   -0.000004387   -0.000003624
     22        1           0.000000227    0.000001622   -0.000001560
     23        1           0.000003278   -0.000007039   -0.000003003
     24        1           0.000000771   -0.000010393    0.000007810
     25        1           0.000002368   -0.000015341    0.000012164
     26        1          -0.000016504    0.000003093   -0.000005266
     27        1           0.000004747    0.000003270    0.000001368
     28        1          -0.000003405   -0.000022618    0.000007632
     29        1          -0.000020778   -0.000014190    0.000011541
 -------------------------------------------------------------------
 Cartesian Forces:  Max     0.000263734 RMS     0.000070997

 GradGradGradGradGradGradGradGradGradGradGradGradGradGradGradGradGradGrad
 Berny optimization.
 Using GEDIIS/GDIIS optimizer.
 FormGI is forming the generalized inverse of G from B-inverse, IUseBI=4.
 Internal  Forces:  Max     0.000159664 RMS     0.000035128
 Search for a local minimum.
 Step number   6 out of a maximum of   80 on scan point     2 out of    18
 All quantities printed in internal units (Hartrees-Bohrs-Radians)
 Mixed Optimization -- En-DIIS/RFO-DIIS
 Swapping is turned off.
 Update second derivatives using D2CorX and points    2    3    4    5    6
 DE= -4.06D-06 DEPred=-4.44D-06 R= 9.13D-01
 TightC=F SS=  1.41D+00  RLast= 1.80D-02 DXNew= 6.6609D-01 5.4120D-02
 Trust test= 9.13D-01 RLast= 1.80D-02 DXMaxT set to 3.96D-01
 ITU=  1  1 -1  1  1  0
     Eigenvalues ---    0.00446   0.00896   0.01192   0.01486   0.01508
     Eigenvalues ---    0.02142   0.02162   0.02172   0.02173   0.02178
     Eigenvalues ---    0.02181   0.02182   0.02185   0.02186   0.02188
     Eigenvalues ---    0.02190   0.02195   0.02198   0.02202   0.02203
     Eigenvalues ---    0.02213   0.02387   0.04184   0.06324   0.06459
     Eigenvalues ---    0.08826   0.15672   0.15879   0.16000   0.16000
     Eigenvalues ---    0.16000   0.16000   0.16000   0.16000   0.16000
     Eigenvalues ---    0.16000   0.16021   0.16055   0.17438   0.19142
     Eigenvalues ---    0.21884   0.21991   0.22000   0.22000   0.22003
     Eigenvalues ---    0.22053   0.23518   0.23757   0.24018   0.24977
     Eigenvalues ---    0.30752   0.32536   0.33754   0.34430   0.35215
     Eigenvalues ---    0.35285   0.35356   0.35472   0.35478   0.35499
     Eigenvalues ---    0.35500   0.35502   0.35504   0.35606   0.37661
     Eigenvalues ---    0.41508   0.42366   0.42540   0.42706   0.44068
     Eigenvalues ---    0.45982   0.46415   0.46696   0.46751   0.46827
     Eigenvalues ---    0.46961   0.47048   0.47401   0.55857   0.95387
     Eigenvalues --- 1000.000001000.000001000.000001000.000001000.00000
     Eigenvalues --- 1000.000001000.000001000.000001000.000001000.00000
     Eigenvalues --- 1000.000001000.000001000.000001000.000001000.00000
     Eigenvalues --- 1000.000001000.000001000.000001000.000001000.00000
     Eigenvalues --- 1000.000001000.000001000.000001000.000001000.00000
     Eigenvalues --- 1000.000001000.000001000.000001000.000001000.00000
     Eigenvalues --- 1000.000001000.000001000.000001000.000001000.00000
     Eigenvalues --- 1000.000001000.000001000.000001000.000001000.00000
     Eigenvalues --- 1000.000001000.000001000.000001000.000001000.00000
     Eigenvalues --- 1000.000001000.000001000.000001000.000001000.00000
     Eigenvalues --- 1000.000001000.000001000.000001000.000001000.00000
     Eigenvalues --- 1000.000001000.000001000.000001000.000001000.00000
     Eigenvalues --- 1000.000001000.000001000.000001000.000001000.00000
     Eigenvalues --- 1000.000001000.000001000.00000
 En-DIIS/RFO-DIIS/Sim-DIIS IScMMF=       -3 using points:     6    5    4    3    2
 RFO step:  Lambda=-7.44675911D-07.
 DidBck=F Rises=F RFO-DIIS coefs:    1.07369    0.02557   -0.03305   -0.05977   -0.00644
 Iteration  1 RMS(Cart)=  0.00185719 RMS(Int)=  0.00000817
 Iteration  2 RMS(Cart)=  0.00000157 RMS(Int)=  0.00000812
 Iteration  3 RMS(Cart)=  0.00000000 RMS(Int)=  0.00000812
 Iteration  1 RMS(Cart)=  0.00000051 RMS(Int)=  0.00000022
 Variable       Old X    -DE/DX   Delta X   Delta X   Delta X     New X
                                 (Linear)    (Quad)   (Total)
    R1        2.54393   0.00001  -0.00002   0.00003   0.00001   2.54394
    R2        2.30562  -0.00000   0.00001  -0.00002  -0.00001   2.30562
    R3        2.07753  -0.00000   0.00001  -0.00004  -0.00003   2.07750
    R4        2.75769   0.00006  -0.00002   0.00011   0.00010   2.75779
    R5        1.90847   0.00000   0.00002  -0.00002   0.00000   1.90847
    R6        2.87438   0.00005   0.00008  -0.00001   0.00007   2.87445
    R7        2.87648  -0.00016  -0.00029  -0.00012  -0.00041   2.87607
    R8        2.06751   0.00001  -0.00004   0.00007   0.00003   2.06754
    R9        2.62966   0.00003  -0.00004   0.00009   0.00005   2.62971
   R10        2.63880   0.00001  -0.00007   0.00002  -0.00005   2.63875
   R11        2.63808   0.00008   0.00020   0.00010   0.00030   2.63839
   R12        2.63523  -0.00014  -0.00022  -0.00014  -0.00036   2.63487
   R13        2.63554   0.00001  -0.00005   0.00009   0.00003   2.63557
   R14        2.04961  -0.00002   0.00006  -0.00009  -0.00003   2.04958
   R15        2.62781   0.00001   0.00002  -0.00001   0.00002   2.62783
   R16        2.04911  -0.00000   0.00001  -0.00001  -0.00000   2.04911
   R17        2.63506  -0.00004   0.00005  -0.00012  -0.00006   2.63499
   R18        2.04869  -0.00000  -0.00000   0.00000  -0.00000   2.04869
   R19        2.62635   0.00003  -0.00003   0.00010   0.00007   2.62642
   R20        2.04899   0.00001  -0.00002   0.00002   0.00001   2.04899
   R21        2.05317  -0.00001   0.00004  -0.00007  -0.00003   2.05314
   R22        2.62849  -0.00012  -0.00010  -0.00021  -0.00031   2.62818
   R23        2.05203   0.00000  -0.00001   0.00000  -0.00000   2.05203
   R24        2.63276   0.00011   0.00013   0.00016   0.00029   2.63306
   R25        2.04875  -0.00000   0.00000  -0.00001  -0.00001   2.04874
   R26        2.62988  -0.00008  -0.00012  -0.00015  -0.00027   2.62961
   R27        2.04870  -0.00000   0.00000  -0.00000  -0.00000   2.04869
   R28        2.63269   0.00007   0.00015   0.00008   0.00023   2.63292
   R29        2.04877   0.00000   0.00001  -0.00000   0.00000   2.04878
   R30        2.05028   0.00002   0.00000   0.00005   0.00005   2.05033
    A1        2.17257  -0.00000   0.00000  -0.00003  -0.00008   2.17249
    A2        1.97545  -0.00001   0.00006  -0.00009  -0.00007   1.97538
    A3        2.13515   0.00001   0.00008   0.00012   0.00015   2.13530
    A4        2.13330  -0.00001   0.00006  -0.00012  -0.00006   2.13324
    A5        2.07193  -0.00001  -0.00005  -0.00002  -0.00007   2.07186
    A6        2.07795   0.00002  -0.00001   0.00013   0.00013   2.07808
    A7        1.97330   0.00003   0.00021   0.00020   0.00041   1.97371
    A8        1.89284   0.00001  -0.00009   0.00001  -0.00008   1.89276
    A9        1.85747   0.00004   0.00031  -0.00019   0.00012   1.85759
   A10        1.97305  -0.00010  -0.00039  -0.00013  -0.00052   1.97253
   A11        1.87459   0.00002  -0.00052   0.00083   0.00031   1.87490
   A12        1.88718   0.00001   0.00054  -0.00077  -0.00023   1.88695
   A13        2.13774   0.00001  -0.00002  -0.00006  -0.00008   2.13766
   A14        2.06532   0.00001  -0.00003   0.00007   0.00005   2.06537
   A15        2.07967  -0.00002   0.00005  -0.00003   0.00002   2.07969
   A16        2.07680   0.00002  -0.00032   0.00037   0.00003   2.07683
   A17        2.12519  -0.00006   0.00029  -0.00040  -0.00013   2.12505
   A18        2.08045   0.00004   0.00009   0.00002   0.00009   2.08054
   A19        2.10048  -0.00000  -0.00004   0.00003  -0.00001   2.10046
   A20        2.09201   0.00001   0.00018  -0.00014   0.00004   2.09205
   A21        2.09070  -0.00001  -0.00014   0.00012  -0.00003   2.09067
   A22        2.09889   0.00000   0.00002  -0.00004  -0.00001   2.09888
   A23        2.08849   0.00000  -0.00008   0.00011   0.00003   2.08852
   A24        2.09580  -0.00001   0.00005  -0.00007  -0.00002   2.09578
   A25        2.08755   0.00001  -0.00001   0.00002   0.00001   2.08756
   A26        2.09828  -0.00000  -0.00005   0.00003  -0.00001   2.09826
   A27        2.09734  -0.00000   0.00005  -0.00005   0.00000   2.09735
   A28        2.09459   0.00000  -0.00005   0.00007   0.00002   2.09461
   A29        2.09666  -0.00000   0.00009  -0.00010  -0.00000   2.09666
   A30        2.09193   0.00000  -0.00005   0.00003  -0.00002   2.09191
   A31        2.10519   0.00001   0.00002  -0.00004  -0.00002   2.10517
   A32        2.08514  -0.00000   0.00001   0.00002   0.00003   2.08517
   A33        2.09286  -0.00001  -0.00003   0.00002  -0.00001   2.09285
   A34        2.10427  -0.00002  -0.00001  -0.00004  -0.00005   2.10422
   A35        2.08504  -0.00001  -0.00008  -0.00008  -0.00016   2.08488
   A36        2.09387   0.00003   0.00009   0.00013   0.00022   2.09409
   A37        2.09392  -0.00001  -0.00005   0.00003  -0.00003   2.09389
   A38        2.09184   0.00001   0.00010   0.00005   0.00014   2.09199
   A39        2.09741  -0.00001  -0.00004  -0.00008  -0.00012   2.09730
   A40        2.09011   0.00000   0.00002   0.00001   0.00003   2.09014
   A41        2.09645  -0.00001  -0.00001  -0.00007  -0.00008   2.09637
   A42        2.09661   0.00001  -0.00000   0.00006   0.00005   2.09667
   A43        2.09778  -0.00001   0.00006  -0.00006   0.00000   2.09778
   A44        2.09578   0.00002  -0.00000   0.00015   0.00015   2.09593
   A45        2.08961  -0.00002  -0.00006  -0.00009  -0.00015   2.08946
   A46        2.09984  -0.00001  -0.00009   0.00004  -0.00005   2.09979
   A47        2.09241   0.00002   0.00005   0.00009   0.00013   2.09255
   A48        2.09091  -0.00000   0.00004  -0.00013  -0.00009   2.09083
    D1       -0.01013   0.00001   0.00073  -0.00047   0.00026  -0.00987
    D2        3.12978  -0.00000   0.00074  -0.00136  -0.00062   3.12915
    D3        3.12649  -0.00000  -0.00027   0.00018  -0.00009   3.12640
    D4       -0.01679  -0.00001  -0.00026  -0.00072  -0.00097  -0.01776
    D5        1.34704   0.00006   0.00086   0.00043   0.00128   1.34833
    D6       -2.73353  -0.00004   0.00043   0.00041   0.00084  -2.73269
    D7       -0.70679  -0.00000   0.00118  -0.00058   0.00060  -0.70619
    D8       -1.79286   0.00007   0.00085   0.00132   0.00217  -1.79069
    D9        0.40975  -0.00003   0.00042   0.00130   0.00173   0.41148
   D10        2.43649   0.00001   0.00117   0.00032   0.00149   2.43798
   D11        0.34161  -0.00003   0.00087   0.00140   0.00227   0.34387
   D12       -2.83255  -0.00004   0.00084   0.00078   0.00162  -2.83094
   D13       -1.81752   0.00002   0.00113   0.00133   0.00246  -1.81506
   D14        1.29150   0.00001   0.00110   0.00071   0.00181   1.29332
   D15        2.38538   0.00005   0.00104   0.00181   0.00285   2.38823
   D16       -0.78878   0.00004   0.00101   0.00119   0.00220  -0.78658
   D17        1.43846   0.00006   0.00003  -0.00027  -0.00024   1.43821
   D18       -1.66106   0.00012   0.00000   0.00000  -0.00000  -1.66106
   D19       -2.64197   0.00003  -0.00005  -0.00010  -0.00015  -2.64211
   D20        0.54170   0.00009  -0.00008   0.00017   0.00009   0.54179
   D21       -0.56897   0.00000  -0.00057   0.00034  -0.00023  -0.56920
   D22        2.61470   0.00006  -0.00060   0.00061   0.00001   2.61471
   D23        3.10515   0.00000   0.00001  -0.00022  -0.00021   3.10493
   D24       -0.03840  -0.00001  -0.00013  -0.00038  -0.00051  -0.03891
   D25       -0.00362   0.00001   0.00004   0.00040   0.00044  -0.00318
   D26        3.13602   0.00000  -0.00010   0.00024   0.00015   3.13616
   D27       -3.10745  -0.00000   0.00006   0.00010   0.00016  -3.10729
   D28        0.03273   0.00001   0.00008   0.00045   0.00053   0.03325
   D29        0.00268  -0.00001   0.00003  -0.00049  -0.00046   0.00222
   D30       -3.14032  -0.00000   0.00005  -0.00015  -0.00010  -3.14042
   D31       -3.10182   0.00003   0.00065  -0.00050   0.00013  -3.10169
   D32        0.04121   0.00003   0.00062  -0.00045   0.00016   0.04136
   D33       -0.00121  -0.00003   0.00067  -0.00078  -0.00011  -0.00131
   D34       -3.14137  -0.00003   0.00064  -0.00073  -0.00008  -3.14145
   D35        3.09668  -0.00003  -0.00061   0.00057  -0.00005   3.09663
   D36       -0.05215  -0.00003  -0.00068   0.00047  -0.00022  -0.05237
   D37       -0.00275   0.00003  -0.00064   0.00083   0.00020  -0.00256
   D38        3.13160   0.00002  -0.00071   0.00073   0.00002   3.13163
   D39        0.00124  -0.00000  -0.00006  -0.00014  -0.00021   0.00103
   D40        3.14137  -0.00000  -0.00005  -0.00012  -0.00017   3.14120
   D41       -3.13840   0.00000   0.00008   0.00001   0.00009  -3.13831
   D42        0.00173   0.00000   0.00009   0.00003   0.00012   0.00185
   D43        0.00212  -0.00000   0.00001  -0.00002  -0.00001   0.00212
   D44        3.13893   0.00000  -0.00004   0.00013   0.00010   3.13902
   D45       -3.13800  -0.00000  -0.00000  -0.00004  -0.00004  -3.13804
   D46       -0.00120   0.00000  -0.00005   0.00011   0.00006  -0.00114
   D47       -0.00306  -0.00000   0.00006  -0.00008  -0.00002  -0.00308
   D48        3.13545   0.00000  -0.00002   0.00003   0.00001   3.13546
   D49       -3.13987  -0.00000   0.00011  -0.00023  -0.00012  -3.13998
   D50       -0.00135  -0.00000   0.00003  -0.00012  -0.00009  -0.00145
   D51        0.00065   0.00001  -0.00008   0.00034   0.00026   0.00091
   D52       -3.13952  -0.00000  -0.00010  -0.00001  -0.00011  -3.13963
   D53       -3.13787   0.00001   0.00000   0.00023   0.00023  -3.13764
   D54        0.00514  -0.00000  -0.00002  -0.00012  -0.00013   0.00501
   D55        0.00313   0.00001  -0.00017   0.00018   0.00001   0.00314
   D56       -3.13457   0.00001  -0.00037   0.00046   0.00010  -3.13447
   D57       -3.13990   0.00001  -0.00014   0.00014  -0.00001  -3.13991
   D58        0.00558   0.00001  -0.00034   0.00041   0.00007   0.00565
   D59       -0.00108   0.00000  -0.00037   0.00036  -0.00001  -0.00109
   D60       -3.13879  -0.00000   0.00005  -0.00022  -0.00018  -3.13897
   D61        3.13661   0.00001  -0.00017   0.00008  -0.00009   3.13651
   D62       -0.00110  -0.00000   0.00024  -0.00050  -0.00026  -0.00136
   D63       -0.00287  -0.00000   0.00040  -0.00030   0.00010  -0.00277
   D64       -3.13907  -0.00001   0.00031  -0.00035  -0.00004  -3.13911
   D65        3.13484   0.00001  -0.00002   0.00028   0.00027   3.13511
   D66       -0.00137  -0.00000  -0.00010   0.00023   0.00013  -0.00124
   D67        0.00481  -0.00002   0.00011  -0.00030  -0.00019   0.00461
   D68       -3.12956  -0.00001   0.00018  -0.00020  -0.00002  -3.12958
   D69        3.14103  -0.00001   0.00019  -0.00025  -0.00006   3.14098
   D70        0.00667  -0.00000   0.00027  -0.00015   0.00012   0.00679
         Item               Value     Threshold  Converged?
 Maximum Force            0.000160     0.002500     YES
 RMS     Force            0.000031     0.001667     YES
 Maximum Displacement     0.008382     0.010000     YES
 RMS     Displacement     0.001857     0.006667     YES
 Predicted change in Energy=-3.670423D-07
 Optimization completed.
    -- Stationary point found.
                           ----------------------------
                           !   Optimized Parameters   !
                           ! (Angstroms and Degrees)  !
 --------------------------                            --------------------------
 ! Name  Definition              Value          Derivative Info.                !
 --------------------------------------------------------------------------------
 ! R1    R(1,2)                  1.3462         -DE/DX =    0.0                 !
 ! R2    R(1,3)                  1.2201         -DE/DX =    0.0                 !
 ! R3    R(1,17)                 1.0994         -DE/DX =    0.0                 !
 ! R4    R(2,4)                  1.4593         -DE/DX =    0.0001              !
 ! R5    R(2,18)                 1.0099         -DE/DX =    0.0                 !
 ! R6    R(4,5)                  1.5211         -DE/DX =    0.0                 !
 ! R7    R(4,6)                  1.5222         -DE/DX =   -0.0002              !
 ! R8    R(4,19)                 1.0941         -DE/DX =    0.0                 !
 ! R9    R(5,7)                  1.3916         -DE/DX =    0.0                 !
 ! R10   R(5,11)                 1.3964         -DE/DX =    0.0                 !
 ! R11   R(6,12)                 1.396          -DE/DX =    0.0001              !
 ! R12   R(6,16)                 1.3945         -DE/DX =   -0.0001              !
 ! R13   R(7,8)                  1.3947         -DE/DX =    0.0                 !
 ! R14   R(7,20)                 1.0846         -DE/DX =    0.0                 !
 ! R15   R(8,9)                  1.3906         -DE/DX =    0.0                 !
 ! R16   R(8,21)                 1.0843         -DE/DX =    0.0                 !
 ! R17   R(9,10)                 1.3944         -DE/DX =    0.0                 !
 ! R18   R(9,22)                 1.0841         -DE/DX =    0.0                 !
 ! R19   R(10,11)                1.3898         -DE/DX =    0.0                 !
 ! R20   R(10,23)                1.0843         -DE/DX =    0.0                 !
 ! R21   R(11,24)                1.0865         -DE/DX =    0.0                 !
 ! R22   R(12,13)                1.3909         -DE/DX =   -0.0001              !
 ! R23   R(12,25)                1.0859         -DE/DX =    0.0                 !
 ! R24   R(13,14)                1.3932         -DE/DX =    0.0001              !
 ! R25   R(13,26)                1.0841         -DE/DX =    0.0                 !
 ! R26   R(14,15)                1.3917         -DE/DX =   -0.0001              !
 ! R27   R(14,27)                1.0841         -DE/DX =    0.0                 !
 ! R28   R(15,16)                1.3932         -DE/DX =    0.0001              !
 ! R29   R(15,28)                1.0842         -DE/DX =    0.0                 !
 ! R30   R(16,29)                1.085          -DE/DX =    0.0                 !
 ! A1    A(2,1,3)              124.479          -DE/DX =    0.0                 !
 ! A2    A(2,1,17)             113.185          -DE/DX =    0.0                 !
 ! A3    A(3,1,17)             122.3353         -DE/DX =    0.0                 !
 ! A4    A(1,2,4)              122.2294         -DE/DX =    0.0                 !
 ! A5    A(1,2,18)             118.7127         -DE/DX =    0.0                 !
 ! A6    A(4,2,18)             119.0578         -DE/DX =    0.0                 !
 ! A7    A(2,4,5)              113.0619         -DE/DX =    0.0                 !
 ! A8    A(2,4,6)              108.4517         -DE/DX =    0.0                 !
 ! A9    A(2,4,19)             106.425          -DE/DX =    0.0                 !
 ! A10   A(5,4,6)              113.0475         -DE/DX =   -0.0001              !
 ! A11   A(5,4,19)             107.4063         -DE/DX =    0.0                 !
 ! A12   A(6,4,19)             108.1274         -DE/DX =    0.0                 !
 ! A13   A(4,5,7)              122.4835         -DE/DX =    0.0                 !
 ! A14   A(4,5,11)             118.3341         -DE/DX =    0.0                 !
 ! A15   A(7,5,11)             119.1565         -DE/DX =    0.0                 !
 ! A16   A(4,6,12)             118.9916         -DE/DX =    0.0                 !
 ! A17   A(4,6,16)             121.7642         -DE/DX =   -0.0001              !
 ! A18   A(12,6,16)            119.201          -DE/DX =    0.0                 !
 ! A19   A(5,7,8)              120.3484         -DE/DX =    0.0                 !
 ! A20   A(5,7,20)             119.8632         -DE/DX =    0.0                 !
 ! A21   A(8,7,20)             119.7883         -DE/DX =    0.0                 !
 ! A22   A(7,8,9)              120.2574         -DE/DX =    0.0                 !
 ! A23   A(7,8,21)             119.6618         -DE/DX =    0.0                 !
 ! A24   A(9,8,21)             120.0807         -DE/DX =    0.0                 !
 ! A25   A(8,9,10)             119.608          -DE/DX =    0.0                 !
 ! A26   A(8,9,22)             120.2226         -DE/DX =    0.0                 !
 ! A27   A(10,9,22)            120.1689         -DE/DX =    0.0                 !
 ! A28   A(9,10,11)            120.011          -DE/DX =    0.0                 !
 ! A29   A(9,10,23)            120.13           -DE/DX =    0.0                 !
 ! A30   A(11,10,23)           119.8588         -DE/DX =    0.0                 !
 ! A31   A(5,11,10)            120.6183         -DE/DX =    0.0                 !
 ! A32   A(5,11,24)            119.4699         -DE/DX =    0.0                 !
 ! A33   A(10,11,24)           119.9118         -DE/DX =    0.0                 !
 ! A34   A(6,12,13)            120.5657         -DE/DX =    0.0                 !
 ! A35   A(6,12,25)            119.4643         -DE/DX =    0.0                 !
 ! A36   A(13,12,25)           119.9699         -DE/DX =    0.0                 !
 ! A37   A(12,13,14)           119.9728         -DE/DX =    0.0                 !
 ! A38   A(12,13,26)           119.8538         -DE/DX =    0.0                 !
 ! A39   A(14,13,26)           120.173          -DE/DX =    0.0                 !
 ! A40   A(13,14,15)           119.7545         -DE/DX =    0.0                 !
 ! A41   A(13,14,27)           120.1179         -DE/DX =    0.0                 !
 ! A42   A(15,14,27)           120.1272         -DE/DX =    0.0                 !
 ! A43   A(14,15,16)           120.1937         -DE/DX =    0.0                 !
 ! A44   A(14,15,28)           120.0796         -DE/DX =    0.0                 !
 ! A45   A(16,15,28)           119.726          -DE/DX =    0.0                 !
 ! A46   A(6,16,15)            120.3117         -DE/DX =    0.0                 !
 ! A47   A(6,16,29)            119.8864         -DE/DX =    0.0                 !
 ! A48   A(15,16,29)           119.8006         -DE/DX =    0.0                 !
 ! D1    D(3,1,2,4)             -0.5807         -DE/DX =    0.0                 !
 ! D2    D(3,1,2,18)           179.323          -DE/DX =    0.0                 !
 ! D3    D(17,1,2,4)           179.1346         -DE/DX =    0.0                 !
 ! D4    D(17,1,2,18)           -0.9618         -DE/DX =    0.0                 !
 ! D5    D(1,2,4,5)             77.1799         -DE/DX =    0.0001              !
 ! D6    D(1,2,4,6)           -156.6195         -DE/DX =    0.0                 !
 ! D7    D(1,2,4,19)           -40.496          -DE/DX =    0.0                 !
 ! D8    D(18,2,4,5)          -102.7234         -DE/DX =    0.0001              !
 ! D9    D(18,2,4,6)            23.4772         -DE/DX =    0.0                 !
 ! D10   D(18,2,4,19)          139.6007         -DE/DX =    0.0                 !
 ! D11   D(2,4,5,7)             19.5726         -DE/DX =    0.0                 !
 ! D12   D(2,4,5,11)          -162.2934         -DE/DX =    0.0                 !
 ! D13   D(6,4,5,7)           -104.1363         -DE/DX =    0.0                 !
 ! D14   D(6,4,5,11)            73.9978         -DE/DX =    0.0                 !
 ! D15   D(19,4,5,7)           136.6725         -DE/DX =    0.0001              !
 ! D16   D(19,4,5,11)          -45.1935         -DE/DX =    0.0                 !
 ! D17   D(2,4,6,12)            82.4175         -DE/DX =    0.0001              !
 ! D18   D(2,4,6,16)           -95.1719         -DE/DX =    0.0001              !
 ! D19   D(5,4,6,12)          -151.3735         -DE/DX =    0.0                 !
 ! D20   D(5,4,6,16)            31.0371         -DE/DX =    0.0001              !
 ! D21   D(19,4,6,12)          -32.5993         -DE/DX =    0.0                 !
 ! D22   D(19,4,6,16)          149.8113         -DE/DX =    0.0001              !
 ! D23   D(4,5,7,8)            177.9119         -DE/DX =    0.0                 !
 ! D24   D(4,5,7,20)            -2.2002         -DE/DX =    0.0                 !
 ! D25   D(11,5,7,8)            -0.2074         -DE/DX =    0.0                 !
 ! D26   D(11,5,7,20)          179.6805         -DE/DX =    0.0                 !
 ! D27   D(4,5,11,10)         -178.044          -DE/DX =    0.0                 !
 ! D28   D(4,5,11,24)            1.8752         -DE/DX =    0.0                 !
 ! D29   D(7,5,11,10)            0.1536         -DE/DX =    0.0                 !
 ! D30   D(7,5,11,24)         -179.9272         -DE/DX =    0.0                 !
 ! D31   D(4,6,12,13)         -177.7213         -DE/DX =    0.0                 !
 ! D32   D(4,6,12,25)            2.3609         -DE/DX =    0.0                 !
 ! D33   D(16,6,12,13)          -0.0692         -DE/DX =    0.0                 !
 ! D34   D(16,6,12,25)        -179.987          -DE/DX =    0.0                 !
 ! D35   D(4,6,16,15)          177.4267         -DE/DX =    0.0                 !
 ! D36   D(4,6,16,29)           -2.9878         -DE/DX =    0.0                 !
 ! D37   D(12,6,16,15)          -0.1578         -DE/DX =    0.0                 !
 ! D38   D(12,6,16,29)         179.4277         -DE/DX =    0.0                 !
 ! D39   D(5,7,8,9)              0.0709         -DE/DX =    0.0                 !
 ! D40   D(5,7,8,21)           179.9871         -DE/DX =    0.0                 !
 ! D41   D(20,7,8,9)          -179.8171         -DE/DX =    0.0                 !
 ! D42   D(20,7,8,21)            0.0991         -DE/DX =    0.0                 !
 ! D43   D(7,8,9,10)             0.1216         -DE/DX =    0.0                 !
 ! D44   D(7,8,9,22)           179.8473         -DE/DX =    0.0                 !
 ! D45   D(21,8,9,10)         -179.7942         -DE/DX =    0.0                 !
 ! D46   D(21,8,9,22)           -0.0686         -DE/DX =    0.0                 !
 ! D47   D(8,9,10,11)           -0.1753         -DE/DX =    0.0                 !
 ! D48   D(8,9,10,23)          179.6482         -DE/DX =    0.0                 !
 ! D49   D(22,9,10,11)        -179.901          -DE/DX =    0.0                 !
 ! D50   D(22,9,10,23)          -0.0776         -DE/DX =    0.0                 !
 ! D51   D(9,10,11,5)            0.0374         -DE/DX =    0.0                 !
 ! D52   D(9,10,11,24)        -179.8814         -DE/DX =    0.0                 !
 ! D53   D(23,10,11,5)        -179.7865         -DE/DX =    0.0                 !
 ! D54   D(23,10,11,24)          0.2947         -DE/DX =    0.0                 !
 ! D55   D(6,12,13,14)           0.1793         -DE/DX =    0.0                 !
 ! D56   D(6,12,13,26)        -179.5977         -DE/DX =    0.0                 !
 ! D57   D(25,12,13,14)       -179.9033         -DE/DX =    0.0                 !
 ! D58   D(25,12,13,26)          0.3198         -DE/DX =    0.0                 !
 ! D59   D(12,13,14,15)         -0.062          -DE/DX =    0.0                 !
 ! D60   D(12,13,14,27)       -179.8394         -DE/DX =    0.0                 !
 ! D61   D(26,13,14,15)        179.7142         -DE/DX =    0.0                 !
 ! D62   D(26,13,14,27)         -0.0632         -DE/DX =    0.0                 !
 ! D63   D(13,14,15,16)         -0.1642         -DE/DX =    0.0                 !
 ! D64   D(13,14,15,28)       -179.8556         -DE/DX =    0.0                 !
 ! D65   D(27,14,15,16)        179.6132         -DE/DX =    0.0                 !
 ! D66   D(27,14,15,28)         -0.0783         -DE/DX =    0.0                 !
 ! D67   D(14,15,16,6)           0.2754         -DE/DX =    0.0                 !
 ! D68   D(14,15,16,29)       -179.3105         -DE/DX =    0.0                 !
 ! D69   D(28,15,16,6)         179.9679         -DE/DX =    0.0                 !
 ! D70   D(28,15,16,29)          0.3821         -DE/DX =    0.0                 !
 --------------------------------------------------------------------------------
 Iteration  1 RMS(Cart)=  0.03061570 RMS(Int)=  0.02398083
 Iteration  2 RMS(Cart)=  0.01138997 RMS(Int)=  0.02310588
 Iteration  3 RMS(Cart)=  0.00416741 RMS(Int)=  0.02292622
 Iteration  4 RMS(Cart)=  0.00152364 RMS(Int)=  0.02288000
 Iteration  5 RMS(Cart)=  0.00055693 RMS(Int)=  0.02286573
 Iteration  6 RMS(Cart)=  0.00020354 RMS(Int)=  0.02286087
 Iteration  7 RMS(Cart)=  0.00007438 RMS(Int)=  0.02285914
 Iteration  8 RMS(Cart)=  0.00002718 RMS(Int)=  0.02285852
 Iteration  9 RMS(Cart)=  0.00000993 RMS(Int)=  0.02285829
 Iteration 10 RMS(Cart)=  0.00000363 RMS(Int)=  0.02285820
 Iteration 11 RMS(Cart)=  0.00000133 RMS(Int)=  0.02285817
 Iteration 12 RMS(Cart)=  0.00000048 RMS(Int)=  0.02285816
 Iteration  1 RMS(Cart)=  0.03075690 RMS(Int)=  0.01529571
 Iteration  2 RMS(Cart)=  0.02455262 RMS(Int)=  0.01647085
 Iteration  3 RMS(Cart)=  0.01561046 RMS(Int)=  0.01896920
 Iteration  4 RMS(Cart)=  0.00993043 RMS(Int)=  0.02102709
 Iteration  5 RMS(Cart)=  0.00632041 RMS(Int)=  0.02247198
 Iteration  6 RMS(Cart)=  0.00402435 RMS(Int)=  0.02343577
 Iteration  7 RMS(Cart)=  0.00256311 RMS(Int)=  0.02406504
 Iteration  8 RMS(Cart)=  0.00163276 RMS(Int)=  0.02447163
 Iteration  9 RMS(Cart)=  0.00104024 RMS(Int)=  0.02473286
 Iteration 10 RMS(Cart)=  0.00066279 RMS(Int)=  0.02490017
 Iteration 11 RMS(Cart)=  0.00042233 RMS(Int)=  0.02500711
 Iteration 12 RMS(Cart)=  0.00026911 RMS(Int)=  0.02507540
 Iteration 13 RMS(Cart)=  0.00017148 RMS(Int)=  0.02511897
 Iteration 14 RMS(Cart)=  0.00010927 RMS(Int)=  0.02514675
 Iteration 15 RMS(Cart)=  0.00006963 RMS(Int)=  0.02516447
 Iteration 16 RMS(Cart)=  0.00004437 RMS(Int)=  0.02517576
 Iteration 17 RMS(Cart)=  0.00002828 RMS(Int)=  0.02518295
 Iteration 18 RMS(Cart)=  0.00001802 RMS(Int)=  0.02518754
 Iteration 19 RMS(Cart)=  0.00001148 RMS(Int)=  0.02519047
 Iteration 20 RMS(Cart)=  0.00000732 RMS(Int)=  0.02519233
 Iteration 21 RMS(Cart)=  0.00000466 RMS(Int)=  0.02519352
 Iteration 22 RMS(Cart)=  0.00000297 RMS(Int)=  0.02519427
 Iteration 23 RMS(Cart)=  0.00000189 RMS(Int)=  0.02519475
 Iteration 24 RMS(Cart)=  0.00000121 RMS(Int)=  0.02519506
 Iteration 25 RMS(Cart)=  0.00000077 RMS(Int)=  0.02519526
 GradGradGradGradGradGradGradGradGradGradGradGradGradGradGradGradGradGrad

                          Input orientation:                          
 ---------------------------------------------------------------------
 Center     Atomic      Atomic             Coordinates (Angstroms)
 Number     Number       Type             X           Y           Z
 ---------------------------------------------------------------------
      1          6           0        2.228485   -0.432290    2.026395
      2          7           0        1.081894    0.182945    1.679386
      3          8           0        2.768709   -1.306688    1.368520
      4          6           0        0.366543   -0.138745    0.446804
      5          6           0       -0.462144   -1.403553    0.281071
      6          6           0       -0.396176    1.124428    0.073875
      7          6           0       -0.982815   -2.103221    1.365513
      8          6           0       -1.773505   -3.233785    1.160705
      9          6           0       -2.047637   -3.672731   -0.130107
     10          6           0       -1.525082   -2.977200   -1.219883
     11          6           0       -0.738396   -1.850213   -1.012878
     12          6           0        0.317470    2.241334   -0.366070
     13          6           0       -0.348342    3.402318   -0.744747
     14          6           0       -1.741227    3.449376   -0.710214
     15          6           0       -2.460660    2.326605   -0.311338
     16          6           0       -1.791534    1.163025    0.062786
     17          1           0        2.648100   -0.064890    2.975158
     18          1           0        0.705196    0.889047    2.295872
     19          1           0        1.229590   -0.204657   -0.222456
     20          1           0       -0.771306   -1.769363    2.375618
     21          1           0       -2.173217   -3.770803    2.013775
     22          1           0       -2.660356   -4.552998   -0.288600
     23          1           0       -1.728763   -3.315324   -2.229844
     24          1           0       -0.333576   -1.308443   -1.863248
     25          1           0        1.402453    2.200536   -0.405190
     26          1           0        0.218197    4.265371   -1.076577
     27          1           0       -2.262976    4.351115   -1.010585
     28          1           0       -3.545477    2.349983   -0.302543
     29          1           0       -2.359850    0.282921    0.347003
 ---------------------------------------------------------------------
                    Distance matrix (angstroms):
                    1          2          3          4          5
     1  C    0.000000
     2  N    1.346700   0.000000
     3  O    1.220334   2.271782   0.000000
     4  C    2.459288   1.460982   2.825606   0.000000
     5  C    3.350968   2.618456   3.410328   1.521160   0.000000
     6  C    3.622781   2.376709   4.195585   1.521980   2.537316
     7  C    3.679840   3.096465   3.835154   2.554204   1.391635
     8  C    4.961221   4.482898   4.938481   3.829977   2.417265
     9  C    5.782402   5.285307   5.571466   4.318582   2.798576
    10  C    5.577109   5.018825   5.284608   3.796435   2.420551
    11  C    4.477729   3.833467   4.273904   2.506129   1.396468
    12  C    4.064988   3.000866   4.648208   2.515542   3.783093
    13  C    5.387345   4.276255   6.029648   3.803944   4.915451
    14  C    6.189908   4.934548   6.876104   4.319259   5.115625
    15  C    5.921534   4.594338   6.585518   3.826984   4.273066
    16  C    4.749878   3.439555   5.347920   2.549387   2.898664
    17  H    1.100550   2.047791   2.034181   3.406395   4.327093
    18  H    2.034442   1.010215   3.152669   2.142450   3.267739
    19  H    2.471222   1.946549   2.472765   1.094122   2.133742
    20  H    3.302796   2.780395   3.709450   2.770187   2.148610
    21  H    5.524564   5.132221   5.559753   4.700811   3.396161
    22  H    6.800015   6.348745   6.539061   5.402644   3.882740
    23  H    6.487470   5.951450   6.100008   4.652463   3.400572
    24  H    4.739316   4.096101   4.479788   2.682294   2.150274
    25  H    3.677867   2.918713   4.160928   2.696524   4.115475
    26  H    5.978102   5.000750   6.597837   4.662503   5.868796
    27  H    7.230313   5.983121   7.936545   5.403444   6.166651
    28  H    6.819356   5.480570   7.485495   4.696721   4.892502
    29  H    4.938086   3.691996   5.465571   2.760612   2.539652
                    6          7          8          9         10
     6  C    0.000000
     7  C    3.525648   0.000000
     8  C    4.698112   1.394744   0.000000
     9  C    5.077566   2.415385   1.390689   0.000000
    10  C    4.446526   2.782475   2.407229   1.394432   0.000000
    11  C    3.185379   2.404266   2.776721   2.411425   1.389901
    12  C    1.396539   4.854305   6.056413   6.373820   5.599740
    13  C    2.420994   5.930153   7.049801   7.302172   6.504516
    14  C    2.798096   5.976217   6.940174   7.152260   6.450376
    15  C    2.419858   4.961775   5.792843   6.016267   5.461786
    16  C    1.395936   3.608253   4.531853   4.846374   4.342546
    17  H    4.370301   4.464224   5.734520   6.686488   6.595101
    18  H    2.491123   3.559300   4.942701   5.854338   5.681772
    19  H    2.120706   3.319779   4.484119   4.772451   4.033618
    20  H    3.716554   1.084670   2.150569   3.395657   3.867128
    21  H    5.557372   2.148984   1.084384   2.149794   3.392113
    22  H    6.122995   3.398771   2.151119   1.084165   2.153898
    23  H    5.176323   3.866811   3.391824   2.153675   1.084359
    24  H    3.110503   3.387931   3.863240   3.395827   2.149035
    25  H    2.150019   5.229457   6.486184   6.817189   6.003594
    26  H    3.400958   6.925691   8.075248   8.309228   7.450797
    27  H    3.882333   6.995935   7.904732   8.074883   7.368344
    28  H    3.400260   5.401914   6.038165   6.208570   5.770822
    29  H    2.153775   2.937220   3.656929   3.996536   3.712191
                   11         12         13         14         15
    11  C    0.000000
    12  C    4.274807   0.000000
    13  C    5.273815   1.390894   0.000000
    14  C    5.402122   2.411646   1.394107   0.000000
    15  C    4.572107   2.779977   2.409748   1.391869   0.000000
    16  C    3.368347   2.407190   2.783765   2.414013   1.393419
    17  H    5.528124   4.681272   5.902363   6.722962   6.528379
    18  H    4.531592   3.010805   4.083117   4.645086   4.345890
    19  H    2.684323   2.614471   3.971514   4.734513   4.475838
    20  H    3.389620   4.978752   6.054904   6.139898   5.181757
    21  H    3.861088   6.929140   7.898942   7.729018   6.532011
    22  H    3.394636   7.418652   8.297020   8.066012   6.882539
    23  H    2.146715   6.207832   7.016965   6.933296   6.003974
    24  H    1.086519   3.907214   4.841749   5.093899   4.488483
    25  H    4.621806   1.086455   2.150550   3.396376   3.866309
    26  H    6.190274   2.147417   1.084406   2.153930   3.394212
    27  H    6.385987   3.394890   2.153302   1.084241   2.150969
    28  H    5.101561   3.864997   3.394794   2.151785   1.085105
    29  H    3.004771   3.392918   3.868943   3.395120   2.149470
                   16         17         18         19         20
    16  C    0.000000
    17  H    5.449774   0.000000
    18  H    3.360863   2.268546   0.000000
    19  H    3.328530   3.500920   2.795201   0.000000
    20  H    3.871558   3.867429   3.041966   3.633439   0.000000
    21  H    5.319277   6.156553   5.484436   5.412691   2.470233
    22  H    5.792344   7.679514   6.900890   5.834734   4.291293
    23  H    5.031472   7.537526   6.639503   4.738957   4.951465
    24  H    3.455923   5.817816   4.817290   2.520720   4.286262
    25  H    3.390721   4.255648   3.082517   2.418311   5.312083
    26  H    3.868038   6.408755   4.796889   4.661929   7.022448
    27  H    3.396807   7.714008   5.632816   5.794327   7.152042
    28  H    2.149104   7.411837   5.191754   5.416074   5.642480
    29  H    1.085516   5.666368   3.682388   3.666891   3.294028
                   21         22         23         24         25
    21  H    0.000000
    22  H    2.479932   0.000000
    23  H    4.291072   2.483572   0.000000
    24  H    4.947606   4.291917   2.471540   0.000000
    25  H    7.368426   7.882274   6.599894   4.177639   0.000000
    26  H    8.935840   9.309705   7.911233   5.656032   2.473209
    27  H    8.667201   8.942170   7.781149   6.039886   4.292653
    28  H    6.686737   6.959510   6.253850   5.112356   4.951251
    29  H    4.386985   4.886759   4.470546   3.394618   4.289285
                   26         27         28         29
    26  H    0.000000
    27  H    2.483532   0.000000
    28  H    4.293377   2.480053   0.000000
    29  H    4.953061   4.289829   2.469892   0.000000
 Symmetry turned off by external request.
 Stoichiometry    C14H13NO
 Framework group  C1[X(C14H13NO)]
 Deg. of freedom    81
 Full point group                 C1      NOp   1
 Rotational constants (GHZ):           0.7102652           0.4207029           0.2996291
 Standard basis: 6-311+G(d) (5D, 7F)
   391 basis functions,   641 primitive gaussians,   407 cartesian basis functions
    56 alpha electrons       56 beta electrons
       nuclear repulsion energy      1008.7123588542 Hartrees.
 NAtoms=   29 NActive=   29 NUniq=   29 SFac= 1.00D+00 NAtFMM=   60 NAOKFM=F Big=F
 Integral buffers will be    131072 words long.
 Raffenetti 2 integral format.
 Two-electron integral symmetry is turned off.
 ------------------------------------------------------------------------------
 Polarizable Continuum Model (PCM)
 =================================
 Model                : PCM.
 Atomic radii         : UFF (Universal Force Field).
 Polarization charges : Total charges.
 Charge compensation  : None.
 Solution method      : On-the-fly selection.
 Cavity type          : Scaled VdW (van der Waals Surface) (Alpha=1.100).
 Cavity algorithm     : GePol (No added spheres)
                        Default sphere list used, NSphG=   29.
                        Lebedev-Laikov grids with approx.  5.0 points / Ang**2.
                        Smoothing algorithm: York/Karplus (Gamma=1.0000).
                        Polarization charges: spherical gaussians, with
                                              point-specific exponents (IZeta= 3).
                        Self-potential: point-specific (ISelfS= 7).
                        Self-field    : sphere-specific E.n sum rule (ISelfD= 2).
 1st derivatives      : Analytical E(r).r(x)/FMM algorithm (CHGder, D1EAlg=3).
                        Cavity 1st derivative terms included.
 Solvent              : DiMethylSulfoxide, Eps=  46.826000 Eps(inf)=   2.007889
 ------------------------------------------------------------------------------
 One-electron integrals computed using PRISM.
 NBasis=   391 RedAO= T EigKep=  1.31D-06  NBF=   391
 NBsUse=   390 1.00D-06 EigRej=  5.88D-07 NBFU=   390
 Initial guess from the checkpoint file:  "/home/aikhl/works/aikhl/Gau-7738.chk"
 B after Tr=    -0.005867    0.001126    0.000399
         Rot=    0.999988    0.000133   -0.004921   -0.000529 Ang=   0.57 deg.
 Requested convergence on RMS density matrix=1.00D-08 within 128 cycles.
 Requested convergence on MAX density matrix=1.00D-06.
 Requested convergence on             energy=1.00D-06.
 No special actions if energy rises.
 Inv3:  Mode=1 IEnd=    15268608.
 Iteration    1 A*A^-1 deviation from unit magnitude is 6.00D-15 for    158.
 Iteration    1 A*A^-1 deviation from orthogonality  is 7.20D-15 for   1186    510.
 Iteration    1 A^-1*A deviation from unit magnitude is 5.11D-15 for   2247.
 Iteration    1 A^-1*A deviation from orthogonality  is 1.96D-15 for   1678    235.
 Error on total polarization charges =  0.01664
 SCF Done:  E(RM062X) =  -671.188051179     A.U. after   15 cycles
            NFock= 15  Conv=0.48D-08     -V/T= 2.0040
 D1PCM: PCM CHGder 1st derivatives, ID1Alg=3 FixD1E=F DoIter=F DoCFld=F I1PDM=0.
 Calling FoFJK, ICntrl=      2127 FMM=F ISym2X=0 I1Cent= 0 IOpClX= 0 NMat=1 NMatS=1 NMatT=0.
 -------------------------------------------------------------------
 Center     Atomic                   Forces (Hartrees/Bohr)
 Number     Number              X              Y              Z
 -------------------------------------------------------------------
      1        6          -0.000047015   -0.001195258    0.001312982
      2        7          -0.012199356   -0.014294584    0.014034508
      3        8          -0.000298016    0.000365043    0.000255002
      4        6           0.017662256    0.018491783   -0.011779042
      5        6           0.005011951   -0.000126430    0.013655497
      6        6          -0.006913627   -0.004524494   -0.013235687
      7        6           0.000480265    0.000389236    0.000018432
      8        6          -0.000184380   -0.000344584    0.000383438
      9        6           0.000082854    0.000178986    0.000272705
     10        6           0.000005700    0.000384204    0.000650393
     11        6           0.001787490    0.001392458   -0.000661666
     12        6          -0.000265877    0.002489959    0.003159553
     13        6           0.000281162   -0.000579292    0.000436925
     14        6          -0.000618904   -0.000500577   -0.000284258
     15        6          -0.000052029    0.001046343   -0.000327728
     16        6           0.001326657    0.001307372    0.003470138
     17        1           0.000187962    0.000474756   -0.001276748
     18        1          -0.000570432   -0.001573021    0.001177436
     19        1          -0.006999664   -0.005204383   -0.012490140
     20        1           0.000536716    0.000756147    0.000407584
     21        1           0.000030864   -0.000006511   -0.000064992
     22        1           0.000024189    0.000070292    0.000028292
     23        1           0.000107218    0.000216528    0.000094783
     24        1          -0.000009870   -0.000027100    0.000150601
     25        1          -0.000226831    0.000043331    0.000334522
     26        1          -0.000126158   -0.000168449   -0.000120215
     27        1           0.000100295    0.000035071    0.000144374
     28        1           0.000622560    0.000035923   -0.000009701
     29        1           0.000264022    0.000867252    0.000263011
 -------------------------------------------------------------------
 Cartesian Forces:  Max     0.018491783 RMS     0.004893498

 GradGradGradGradGradGradGradGradGradGradGradGradGradGradGradGradGradGrad
 Berny optimization.
 FormGI is forming the generalized inverse of G from B-inverse, IUseBI=4.
 Internal  Forces:  Max     0.029313085 RMS     0.003778027
 Search for a local minimum.
 Step number   1 out of a maximum of   80 on scan point     3 out of    18
 All quantities printed in internal units (Hartrees-Bohrs-Radians)
 Mixed Optimization -- RFO/linear search
 Second derivative matrix not updated -- first step.
 ITU=  0
     Eigenvalues ---    0.00446   0.00895   0.01209   0.01486   0.01508
     Eigenvalues ---    0.02143   0.02162   0.02172   0.02173   0.02179
     Eigenvalues ---    0.02181   0.02183   0.02185   0.02187   0.02188
     Eigenvalues ---    0.02190   0.02195   0.02198   0.02202   0.02203
     Eigenvalues ---    0.02211   0.02389   0.03628   0.05962   0.06756
     Eigenvalues ---    0.08843   0.15670   0.15858   0.15997   0.15999
     Eigenvalues ---    0.15999   0.16000   0.16000   0.16000   0.16000
     Eigenvalues ---    0.16001   0.16019   0.16055   0.17190   0.20846
     Eigenvalues ---    0.21881   0.21990   0.21997   0.22000   0.22003
     Eigenvalues ---    0.22049   0.23521   0.23782   0.23969   0.24980
     Eigenvalues ---    0.30746   0.32550   0.33754   0.34430   0.35215
     Eigenvalues ---    0.35285   0.35356   0.35472   0.35478   0.35499
     Eigenvalues ---    0.35500   0.35502   0.35504   0.35606   0.37661
     Eigenvalues ---    0.41508   0.42366   0.42538   0.42699   0.44081
     Eigenvalues ---    0.45982   0.46415   0.46696   0.46747   0.46826
     Eigenvalues ---    0.46961   0.47049   0.47402   0.55857   0.95387
     Eigenvalues --- 1000.000001000.000001000.000001000.000001000.00000
     Eigenvalues --- 1000.000001000.000001000.000001000.000001000.00000
     Eigenvalues --- 1000.000001000.000001000.000001000.000001000.00000
     Eigenvalues --- 1000.000001000.000001000.000001000.000001000.00000
     Eigenvalues --- 1000.000001000.000001000.000001000.000001000.00000
     Eigenvalues --- 1000.000001000.000001000.000001000.000001000.00000
     Eigenvalues --- 1000.000001000.000001000.000001000.000001000.00000
     Eigenvalues --- 1000.000001000.000001000.000001000.000001000.00000
     Eigenvalues --- 1000.000001000.000001000.000001000.000001000.00000
     Eigenvalues --- 1000.000001000.000001000.000001000.000001000.00000
     Eigenvalues --- 1000.000001000.000001000.000001000.000001000.00000
     Eigenvalues --- 1000.000001000.000001000.000001000.000001000.00000
     Eigenvalues --- 1000.000001000.000001000.000001000.000001000.00000
     Eigenvalues --- 1000.000001000.000001000.00000
 RFO step:  Lambda=-1.14227637D-02 EMin= 4.45886077D-03
 Linear search not attempted -- first point.
 Iteration  1 RMS(Cart)=  0.12320381 RMS(Int)=  0.00343853
 Iteration  2 RMS(Cart)=  0.00645040 RMS(Int)=  0.00082083
 Iteration  3 RMS(Cart)=  0.00001327 RMS(Int)=  0.00082081
 Iteration  4 RMS(Cart)=  0.00000001 RMS(Int)=  0.00082081
 Iteration  1 RMS(Cart)=  0.00008900 RMS(Int)=  0.00003821
 Iteration  2 RMS(Cart)=  0.00005627 RMS(Int)=  0.00004242
 Iteration  3 RMS(Cart)=  0.00003558 RMS(Int)=  0.00004863
 Iteration  4 RMS(Cart)=  0.00002250 RMS(Int)=  0.00005350
 Iteration  5 RMS(Cart)=  0.00001422 RMS(Int)=  0.00005685
 Iteration  6 RMS(Cart)=  0.00000899 RMS(Int)=  0.00005907
 Iteration  7 RMS(Cart)=  0.00000569 RMS(Int)=  0.00006050
 Iteration  8 RMS(Cart)=  0.00000360 RMS(Int)=  0.00006142
 Iteration  9 RMS(Cart)=  0.00000227 RMS(Int)=  0.00006200
 Iteration 10 RMS(Cart)=  0.00000144 RMS(Int)=  0.00006237
 Iteration 11 RMS(Cart)=  0.00000091 RMS(Int)=  0.00006261
 Variable       Old X    -DE/DX   Delta X   Delta X   Delta X     New X
                                 (Linear)    (Quad)   (Total)
    R1        2.54489   0.00011   0.00000  -0.00063  -0.00063   2.54426
    R2        2.30610  -0.00053   0.00000  -0.00046  -0.00046   2.30564
    R3        2.07974  -0.00087   0.00000  -0.00186  -0.00186   2.07788
    R4        2.76086   0.00318   0.00000   0.00047   0.00047   2.76133
    R5        1.90903  -0.00017   0.00000  -0.00019  -0.00019   1.90884
    R6        2.87458  -0.00831   0.00000  -0.00646  -0.00646   2.86812
    R7        2.87613   0.00436   0.00000   0.00421   0.00421   2.88034
    R8        2.06759   0.00243   0.00000   0.00240   0.00240   2.06999
    R9        2.62981  -0.00079   0.00000  -0.00038  -0.00038   2.62943
   R10        2.63894  -0.00162   0.00000  -0.00017  -0.00017   2.63877
   R11        2.63908   0.00054   0.00000   0.00213   0.00216   2.64123
   R12        2.63794  -0.00116   0.00000  -0.00570  -0.00568   2.63226
   R13        2.63568  -0.00030   0.00000  -0.00101  -0.00101   2.63467
   R14        2.04973   0.00072   0.00000  -0.00011  -0.00011   2.04962
   R15        2.62802   0.00002   0.00000   0.00003   0.00003   2.62806
   R16        2.04919  -0.00006   0.00000  -0.00012  -0.00012   2.04907
   R17        2.63510   0.00072   0.00000   0.00024   0.00024   2.63533
   R18        2.04878  -0.00007   0.00000  -0.00007  -0.00007   2.04870
   R19        2.62653  -0.00034   0.00000  -0.00077  -0.00077   2.62576
   R20        2.04914  -0.00018   0.00000  -0.00022  -0.00022   2.04892
   R21        2.05322  -0.00014   0.00000  -0.00001  -0.00001   2.05321
   R22        2.62841  -0.00076   0.00000  -0.00329  -0.00329   2.62512
   R23        2.05310  -0.00024   0.00000  -0.00019  -0.00019   2.05292
   R24        2.63448  -0.00046   0.00000   0.00079   0.00077   2.63525
   R25        2.04923  -0.00016   0.00000  -0.00044  -0.00044   2.04879
   R26        2.63025  -0.00107   0.00000  -0.00301  -0.00303   2.62722
   R27        2.04892  -0.00006   0.00000  -0.00018  -0.00018   2.04874
   R28        2.63318   0.00059   0.00000   0.00286   0.00286   2.63604
   R29        2.05055  -0.00062   0.00000  -0.00168  -0.00168   2.04887
   R30        2.05133  -0.00077   0.00000  -0.00247  -0.00247   2.04886
    A1        2.17164  -0.00007   0.00000   0.00196   0.00196   2.17360
    A2        1.97605  -0.00001   0.00000   0.00027   0.00027   1.97632
    A3        2.13549   0.00008   0.00000  -0.00222  -0.00223   2.13326
    A4        2.13374  -0.00031   0.00000   0.00050   0.00049   2.13423
    A5        2.07094  -0.00034   0.00000  -0.00096  -0.00097   2.06997
    A6        2.07850   0.00065   0.00000   0.00043   0.00042   2.07892
    A7        2.14330  -0.02931   0.00000  -0.14536  -0.14391   1.99939
    A8        1.84352   0.01403   0.00000   0.04890   0.04567   1.88919
    A9        1.71439   0.01485   0.00000   0.11642   0.11487   1.82926
   A10        1.97185   0.00790   0.00000   0.02163   0.02088   1.99272
   A11        1.88913  -0.00042   0.00000  -0.02087  -0.01731   1.87182
   A12        1.87069  -0.00500   0.00000   0.00286  -0.00075   1.86993
   A13        2.13763  -0.00225   0.00000  -0.00116  -0.00116   2.13646
   A14        2.06538  -0.00000   0.00000   0.00077   0.00077   2.06616
   A15        2.07971   0.00226   0.00000   0.00036   0.00036   2.08007
   A16        2.07702  -0.00109   0.00000  -0.01946  -0.01972   2.05730
   A17        2.12448   0.00225   0.00000   0.02194   0.02173   2.14621
   A18        2.07851  -0.00098   0.00000   0.00034   0.00017   2.07868
   A19        2.10043  -0.00046   0.00000  -0.00010  -0.00010   2.10033
   A20        2.09206  -0.00050   0.00000   0.00037   0.00037   2.09243
   A21        2.09069   0.00096   0.00000  -0.00027  -0.00027   2.09042
   A22        2.09890  -0.00090   0.00000  -0.00021  -0.00021   2.09868
   A23        2.08849   0.00048   0.00000  -0.00025  -0.00025   2.08824
   A24        2.09580   0.00042   0.00000   0.00046   0.00046   2.09626
   A25        2.08758   0.00039   0.00000   0.00046   0.00046   2.08805
   A26        2.09828  -0.00022   0.00000  -0.00017  -0.00017   2.09811
   A27        2.09731  -0.00018   0.00000  -0.00029  -0.00029   2.09702
   A28        2.09457   0.00041   0.00000  -0.00057  -0.00057   2.09400
   A29        2.09668  -0.00002   0.00000   0.00046   0.00046   2.09714
   A30        2.09194  -0.00040   0.00000   0.00010   0.00010   2.09204
   A31        2.10519  -0.00171   0.00000   0.00006   0.00006   2.10525
   A32        2.08519   0.00078   0.00000  -0.00014  -0.00014   2.08505
   A33        2.09281   0.00093   0.00000   0.00008   0.00008   2.09289
   A34        2.10449   0.00066   0.00000   0.00170   0.00174   2.10623
   A35        2.08476  -0.00041   0.00000  -0.00179  -0.00181   2.08294
   A36        2.09392  -0.00025   0.00000   0.00010   0.00008   2.09399
   A37        2.09405   0.00011   0.00000  -0.00075  -0.00075   2.09330
   A38        2.09156  -0.00002   0.00000   0.00028   0.00028   2.09184
   A39        2.09751  -0.00009   0.00000   0.00050   0.00050   2.09802
   A40        2.09013  -0.00042   0.00000  -0.00124  -0.00127   2.08885
   A41        2.09671   0.00013   0.00000   0.00001   0.00002   2.09673
   A42        2.09618   0.00030   0.00000   0.00129   0.00130   2.09748
   A43        2.09710   0.00032   0.00000   0.00236   0.00235   2.09945
   A44        2.09635  -0.00021   0.00000  -0.00100  -0.00101   2.09534
   A45        2.08966  -0.00011   0.00000  -0.00128  -0.00128   2.08838
   A46        2.10044   0.00038   0.00000  -0.00146  -0.00143   2.09901
   A47        2.09304  -0.00002   0.00000   0.00183   0.00182   2.09486
   A48        2.08970  -0.00036   0.00000  -0.00037  -0.00039   2.08931
    D1       -0.00987   0.00024   0.00000   0.00407   0.00407  -0.00580
    D2        3.12915  -0.00029   0.00000  -0.00622  -0.00622   3.12293
    D3        3.12640  -0.00075   0.00000   0.00558   0.00558   3.13198
    D4       -0.01777  -0.00128   0.00000  -0.00471  -0.00471  -0.02247
    D5        1.31904  -0.00105   0.00000   0.02671   0.02441   1.34345
    D6       -2.66916  -0.00117   0.00000  -0.02342  -0.02507  -2.69423
    D7       -0.74039   0.00235   0.00000   0.03337   0.03732  -0.70307
    D8       -1.81997  -0.00052   0.00000   0.03705   0.03475  -1.78522
    D9        0.47501  -0.00064   0.00000  -0.01307  -0.01472   0.46029
   D10        2.40378   0.00288   0.00000   0.04371   0.04766   2.45145
   D11        0.39522  -0.00022   0.00000  -0.01746  -0.01749   0.37773
   D12       -2.77959  -0.00007   0.00000  -0.01844  -0.01847  -2.79806
   D13       -1.84606  -0.00081   0.00000   0.03276   0.03136  -1.81470
   D14        1.26232  -0.00066   0.00000   0.03179   0.03038   1.29271
   D15        2.36843   0.00090   0.00000   0.02992   0.03135   2.39978
   D16       -0.80638   0.00105   0.00000   0.02894   0.03037  -0.77601
   D17        1.21786   0.01260   0.00000  -0.03826  -0.03806   1.17980
   D18       -2.01013   0.01496   0.00000   0.00000   0.00000  -2.01013
   D19       -2.67678  -0.00834   0.00000  -0.17623  -0.17734  -2.85412
   D20        0.37842  -0.00599   0.00000  -0.13796  -0.13928   0.23914
   D21       -0.59738  -0.00749   0.00000  -0.18738  -0.18695  -0.78433
   D22        2.45782  -0.00513   0.00000  -0.14911  -0.14890   2.30892
   D23        3.10494  -0.00001   0.00000   0.00045   0.00045   3.10539
   D24       -0.03891   0.00002   0.00000   0.00096   0.00096  -0.03794
   D25       -0.00318  -0.00012   0.00000   0.00143   0.00143  -0.00175
   D26        3.13616  -0.00009   0.00000   0.00194   0.00194   3.13810
   D27       -3.10729   0.00014   0.00000   0.00105   0.00105  -3.10624
   D28        0.03325  -0.00000   0.00000  -0.00013  -0.00013   0.03312
   D29        0.00222   0.00019   0.00000   0.00008   0.00008   0.00229
   D30       -3.14042   0.00005   0.00000  -0.00110  -0.00110  -3.14153
   D31        3.11550   0.00113   0.00000   0.02161   0.02105   3.13655
   D32       -0.03292   0.00127   0.00000   0.02219   0.02170  -0.01122
   D33        0.05800  -0.00133   0.00000  -0.01676  -0.01663   0.04137
   D34       -3.09043  -0.00119   0.00000  -0.01617  -0.01598  -3.10640
   D35       -3.11719  -0.00105   0.00000  -0.01886  -0.01917  -3.13636
   D36        0.02461  -0.00106   0.00000  -0.01694  -0.01715   0.00745
   D37       -0.06207   0.00130   0.00000   0.01849   0.01840  -0.04367
   D38        3.07974   0.00130   0.00000   0.02040   0.02041   3.10015
   D39        0.00103  -0.00002   0.00000  -0.00169  -0.00169  -0.00065
   D40        3.14120   0.00002   0.00000  -0.00089  -0.00089   3.14030
   D41       -3.13831  -0.00005   0.00000  -0.00220  -0.00220  -3.14051
   D42        0.00185  -0.00001   0.00000  -0.00140  -0.00140   0.00045
   D43        0.00212   0.00008   0.00000   0.00042   0.00042   0.00254
   D44        3.13902   0.00005   0.00000   0.00061   0.00061   3.13964
   D45       -3.13804   0.00004   0.00000  -0.00037  -0.00037  -3.13842
   D46       -0.00114   0.00001   0.00000  -0.00018  -0.00018  -0.00132
   D47       -0.00308   0.00000   0.00000   0.00108   0.00108  -0.00200
   D48        3.13546  -0.00002   0.00000   0.00026   0.00026   3.13572
   D49       -3.13998   0.00002   0.00000   0.00088   0.00088  -3.13910
   D50       -0.00145   0.00000   0.00000   0.00007   0.00007  -0.00138
   D51        0.00091  -0.00014   0.00000  -0.00133  -0.00133  -0.00042
   D52       -3.13963   0.00000   0.00000  -0.00015  -0.00015  -3.13978
   D53       -3.13764  -0.00011   0.00000  -0.00052  -0.00052  -3.13815
   D54        0.00501   0.00003   0.00000   0.00067   0.00067   0.00568
   D55       -0.02057   0.00051   0.00000   0.00664   0.00651  -0.01406
   D56        3.13263   0.00042   0.00000   0.00322   0.00319   3.13582
   D57        3.12789   0.00037   0.00000   0.00606   0.00586   3.13375
   D58       -0.00210   0.00028   0.00000   0.00264   0.00254   0.00044
   D59       -0.01338   0.00034   0.00000   0.00214   0.00216  -0.01122
   D60       -3.13513  -0.00014   0.00000  -0.00093  -0.00088  -3.13601
   D61        3.11656   0.00043   0.00000   0.00557   0.00549   3.12206
   D62       -0.00518  -0.00005   0.00000   0.00250   0.00245  -0.00273
   D63        0.00921  -0.00037   0.00000  -0.00048  -0.00042   0.00879
   D64       -3.11885  -0.00052   0.00000  -0.00754  -0.00755  -3.12640
   D65        3.13097   0.00011   0.00000   0.00258   0.00261   3.13357
   D66        0.00291  -0.00004   0.00000  -0.00449  -0.00452  -0.00161
   D67        0.02892  -0.00042   0.00000  -0.00991  -0.00995   0.01897
   D68       -3.11288  -0.00041   0.00000  -0.01182  -0.01195  -3.12483
   D69       -3.12616  -0.00027   0.00000  -0.00287  -0.00285  -3.12900
   D70        0.01523  -0.00027   0.00000  -0.00478  -0.00485   0.01038
         Item               Value     Threshold  Converged?
 Maximum Force            0.022014     0.002500     NO 
 RMS     Force            0.003190     0.001667     NO 
 Maximum Displacement     0.505439     0.010000     NO 
 RMS     Displacement     0.124980     0.006667     NO 
 Predicted change in Energy=-6.636840D-03
 GradGradGradGradGradGradGradGradGradGradGradGradGradGradGradGradGradGrad

                          Input orientation:                          
 ---------------------------------------------------------------------
 Center     Atomic      Atomic             Coordinates (Angstroms)
 Number     Number       Type             X           Y           Z
 ---------------------------------------------------------------------
      1          6           0        2.153924   -0.551630    1.978560
      2          7           0        1.031449    0.104705    1.629310
      3          8           0        2.719954   -1.375110    1.278478
      4          6           0        0.371636   -0.107324    0.342886
      5          6           0       -0.437722   -1.388080    0.252627
      6          6           0       -0.412789    1.152548   -0.004404
      7          6           0       -0.909153   -2.053399    1.380100
      8          6           0       -1.685403   -3.203718    1.245858
      9          6           0       -1.995934   -3.695793   -0.017273
     10          6           0       -1.523968   -3.033917   -1.150394
     11          6           0       -0.750045   -1.888093   -1.013199
     12          6           0        0.309873    2.314094   -0.290896
     13          6           0       -0.345801    3.493605   -0.620424
     14          6           0       -1.738591    3.521238   -0.683991
     15          6           0       -2.462505    2.361901   -0.429583
     16          6           0       -1.802087    1.177756   -0.101735
     17          1           0        2.528421   -0.271445    2.973694
     18          1           0        0.628596    0.757404    2.286596
     19          1           0        1.189508   -0.188256   -0.381283
     20          1           0       -0.670740   -1.676920    2.368943
     21          1           0       -2.045892   -3.713969    2.132108
     22          1           0       -2.598062   -4.591341   -0.121021
     23          1           0       -1.756409   -3.413254   -2.139159
     24          1           0       -0.384287   -1.372279   -1.896753
     25          1           0        1.395127    2.289990   -0.248327
     26          1           0        0.227901    4.388182   -0.834976
     27          1           0       -2.253369    4.438718   -0.945914
     28          1           0       -3.544912    2.373111   -0.491164
     29          1           0       -2.375120    0.275378    0.079537
 ---------------------------------------------------------------------
                    Distance matrix (angstroms):
                    1          2          3          4          5
     1  C    0.000000
     2  N    1.346366   0.000000
     3  O    1.220092   2.272441   0.000000
     4  C    2.459550   1.461231   2.827934   0.000000
     5  C    3.224146   2.506417   3.320159   1.517743   0.000000
     6  C    3.663930   2.419260   4.224799   1.524208   2.553719
     7  C    3.463510   2.912980   3.693349   2.550185   1.391435
     8  C    4.723436   4.298137   4.769910   3.825497   2.416559
     9  C    5.575879   5.130308   5.413330   4.314187   2.797572
    10  C    5.429456   4.909975   5.163520   3.793171   2.420161
    11  C    4.378332   3.758699   4.189968   2.503652   1.396379
    12  C    4.094304   3.014840   4.677783   2.503749   3.815811
    13  C    5.419157   4.294504   6.058801   3.795967   4.959992
    14  C    6.231300   4.969626   6.906818   4.321342   5.164390
    15  C    5.966509   4.641303   6.613669   3.837465   4.315961
    16  C    4.792538   3.489539   5.373171   2.564019   2.927556
    17  H    1.099565   2.046896   2.031876   3.405849   4.177210
    18  H    2.033490   1.010115   3.152412   2.142846   3.142796
    19  H    2.575072   2.037963   2.550627   1.095392   2.118796
    20  H    3.065518   2.572682   3.574494   2.766783   2.148608
    21  H    5.259507   4.930020   5.377010   4.696131   3.395352
    22  H    6.580947   6.187879   6.370560   5.398215   3.881696
    23  H    6.358868   5.860848   5.989332   4.649548   3.400132
    24  H    4.704681   4.076629   4.440542   2.680954   2.150102
    25  H    3.689119   2.904006   4.185602   2.672860   4.139866
    26  H    6.002273   5.006652   6.625145   4.649472   5.915330
    27  H    7.271888   6.017099   7.967589   5.405382   6.219699
    28  H    6.865156   5.530384   7.511947   4.710366   4.935019
    29  H    4.980208   3.746417   5.488293   2.785765   2.559408
                    6          7          8          9         10
     6  C    0.000000
     7  C    3.527226   0.000000
     8  C    4.707415   1.394209   0.000000
     9  C    5.100286   2.414788   1.390708   0.000000
    10  C    4.480458   2.782591   2.407679   1.394559   0.000000
    11  C    3.221320   2.404272   2.776527   2.410786   1.389494
    12  C    1.397679   4.832520   6.065393   6.442853   5.718648
    13  C    2.421676   5.923573   7.080372   7.400957   6.654133
    14  C    2.798264   6.002084   6.996583   7.252329   6.575230
    15  C    2.417571   5.018240   5.864052   6.089609   5.524063
    16  C    1.392931   3.665178   4.585514   4.878134   4.349164
    17  H    4.421260   4.187101   5.416637   6.414190   6.407902
    18  H    2.547411   3.329717   4.704063   5.659234   5.551625
    19  H    2.123005   3.314454   4.472774   4.752089   4.006528
    20  H    3.702054   1.084614   2.149877   3.394998   3.867192
    21  H    5.560098   2.148298   1.084319   2.150039   3.392594
    22  H    6.146648   3.398077   2.151000   1.084126   2.153801
    23  H    5.216228   3.866811   3.392239   2.153973   1.084242
    24  H    3.155400   3.387797   3.863039   3.395373   2.148712
    25  H    2.149845   5.179431   6.473259   6.883478   6.138308
    26  H    3.401420   6.906042   8.101083   8.424056   7.632567
    27  H    3.882408   7.026012   7.970777   8.191393   7.510933
    28  H    3.396601   5.481135   6.129930   6.281361   5.809884
    29  H    2.151096   3.043637   3.733648   3.990408   3.631615
                   11         12         13         14         15
    11  C    0.000000
    12  C    4.393577   0.000000
    13  C    5.411132   1.389152   0.000000
    14  C    5.508762   2.409963   1.394514   0.000000
    15  C    4.619045   2.776257   2.407823   1.390265   0.000000
    16  C    3.367044   2.405705   2.784414   2.415566   1.394932
    17  H    5.408993   4.718529   5.945960   6.780154   6.589852
    18  H    4.448365   3.027925   4.109381   4.697525   4.416667
    19  H    2.655302   2.653994   3.996306   4.735583   4.454530
    20  H    3.389656   4.895359   5.981323   6.122218   5.230129
    21  H    3.860829   6.910725   7.900371   7.770011   6.606968
    22  H    3.393921   7.494663   8.407641   8.177381   6.961405
    23  H    2.146315   6.363027   7.211176   7.085549   6.064127
    24  H    1.086512   4.080439   5.030638   5.220291   4.518372
    25  H    4.758484   1.086356   2.148947   3.394991   3.862558
    26  H    6.354507   2.145829   1.084174   2.154409   3.392409
    27  H    6.503310   3.393123   2.153601   1.084145   2.150234
    28  H    5.122661   3.860435   3.392127   2.148994   1.084215
    29  H    2.918141   3.391573   3.868470   3.394665   2.149515
                   16         17         18         19         20
    16  C    0.000000
    17  H    5.505610   0.000000
    18  H    3.433517   2.267150   0.000000
    19  H    3.300572   3.613237   2.885563   0.000000
    20  H    3.941240   3.546226   2.760614   3.638734   0.000000
    21  H    5.383166   5.786499   5.212477   5.405145   2.469150
    22  H    5.823782   7.383738   6.694550   5.813826   4.290494
    23  H    5.023003   7.373737   6.532223   4.708414   4.951415
    24  H    3.425628   5.780740   4.802279   2.485033   4.286142
    25  H    3.388322   4.269277   3.059775   2.490314   5.182112
    26  H    3.868504   6.442862   4.804926   4.698331   6.917955
    27  H    3.398553   7.772675   5.683917   5.794920   7.134005
    28  H    2.148946   7.475579   5.267316   5.383996   5.730953
    29  H    1.084211   5.720129   3.758426   3.624070   3.457999
                   21         22         23         24         25
    21  H    0.000000
    22  H    2.480174   0.000000
    23  H    4.291614   2.483778   0.000000
    24  H    4.947338   4.291431   2.471245   0.000000
    25  H    7.318101   7.957040   6.784866   4.392703   0.000000
    26  H    8.922923   9.440743   8.154800   5.889402   2.471635
    27  H    8.716856   9.074207   7.957654   6.177803   4.291291
    28  H    6.795672   7.038262   6.276675   5.098350   4.946702
    29  H    4.498481   4.875950   4.348726   3.253292   4.287297
                   26         27         28         29
    26  H    0.000000
    27  H    2.484262   0.000000
    28  H    4.291017   2.478228   0.000000
    29  H    4.952494   4.289495   2.468723   0.000000
 Symmetry turned off by external request.
 Stoichiometry    C14H13NO
 Framework group  C1[X(C14H13NO)]
 Deg. of freedom    81
 Full point group                 C1      NOp   1
 Rotational constants (GHZ):           0.7448215           0.4112003           0.2983085
 Standard basis: 6-311+G(d) (5D, 7F)
   391 basis functions,   641 primitive gaussians,   407 cartesian basis functions
    56 alpha electrons       56 beta electrons
       nuclear repulsion energy      1010.2831478699 Hartrees.
 NAtoms=   29 NActive=   29 NUniq=   29 SFac= 1.00D+00 NAtFMM=   60 NAOKFM=F Big=F
 Integral buffers will be    131072 words long.
 Raffenetti 2 integral format.
 Two-electron integral symmetry is turned off.
 ------------------------------------------------------------------------------
 Polarizable Continuum Model (PCM)
 =================================
 Model                : PCM.
 Atomic radii         : UFF (Universal Force Field).
 Polarization charges : Total charges.
 Charge compensation  : None.
 Solution method      : On-the-fly selection.
 Cavity type          : Scaled VdW (van der Waals Surface) (Alpha=1.100).
 Cavity algorithm     : GePol (No added spheres)
                        Default sphere list used, NSphG=   29.
                        Lebedev-Laikov grids with approx.  5.0 points / Ang**2.
                        Smoothing algorithm: York/Karplus (Gamma=1.0000).
                        Polarization charges: spherical gaussians, with
                                              point-specific exponents (IZeta= 3).
                        Self-potential: point-specific (ISelfS= 7).
                        Self-field    : sphere-specific E.n sum rule (ISelfD= 2).
 1st derivatives      : Analytical E(r).r(x)/FMM algorithm (CHGder, D1EAlg=3).
                        Cavity 1st derivative terms included.
 Solvent              : DiMethylSulfoxide, Eps=  46.826000 Eps(inf)=   2.007889
 ------------------------------------------------------------------------------
 One-electron integrals computed using PRISM.
 NBasis=   391 RedAO= T EigKep=  1.29D-06  NBF=   391
 NBsUse=   390 1.00D-06 EigRej=  5.32D-07 NBFU=   390
 Initial guess from the checkpoint file:  "/home/aikhl/works/aikhl/Gau-7738.chk"
 B after Tr=    -0.002625   -0.001211   -0.024046
         Rot=    0.999994    0.000673   -0.003079    0.001051 Ang=   0.38 deg.
 ExpMin= 4.38D-02 ExpMax= 8.59D+03 ExpMxC= 1.30D+03 IAcc=3 IRadAn=         5 AccDes= 0.00D+00
 Harris functional with IExCor= 1009 and IRadAn=       5 diagonalized for initial guess.
 HarFok:  IExCor= 1009 AccDes= 0.00D+00 IRadAn=         5 IDoV= 1 UseB2=F ITyADJ=14
 ICtDFT=  3500011 ScaDFX=  1.000000  1.000000  1.000000  1.000000
 FoFCou: FMM=F IPFlag=           0 FMFlag=      100000 FMFlg1=           0
         NFxFlg=           0 DoJE=T BraDBF=F KetDBF=T FulRan=T
         wScrn=  0.000000 ICntrl=       500 IOpCl=  0 I1Cent=   200000004 NGrid=           0
         NMat0=    1 NMatS0=      1 NMatT0=    0 NMatD0=    1 NMtDS0=    0 NMtDT0=    0
 Symmetry not used in FoFCou.
 Requested convergence on RMS density matrix=1.00D-08 within 128 cycles.
 Requested convergence on MAX density matrix=1.00D-06.
 Requested convergence on             energy=1.00D-06.
 No special actions if energy rises.
 Inv3:  Mode=1 IEnd=    15133548.
 Iteration    1 A*A^-1 deviation from unit magnitude is 6.44D-15 for    254.
 Iteration    1 A*A^-1 deviation from orthogonality  is 3.48D-15 for   1274    457.
 Iteration    1 A^-1*A deviation from unit magnitude is 6.33D-15 for   2226.
 Iteration    1 A^-1*A deviation from orthogonality  is 1.29D-14 for   2092   2066.
 Error on total polarization charges =  0.01661
 SCF Done:  E(RM062X) =  -671.194834912     A.U. after   14 cycles
            NFock= 14  Conv=0.82D-08     -V/T= 2.0040
 D1PCM: PCM CHGder 1st derivatives, ID1Alg=3 FixD1E=F DoIter=F DoCFld=F I1PDM=0.
 Calling FoFJK, ICntrl=      2127 FMM=F ISym2X=0 I1Cent= 0 IOpClX= 0 NMat=1 NMatS=1 NMatT=0.
 -------------------------------------------------------------------
 Center     Atomic                   Forces (Hartrees/Bohr)
 Number     Number              X              Y              Z
 -------------------------------------------------------------------
      1        6          -0.000088566   -0.000546748    0.000181257
      2        7          -0.003344877   -0.002549898    0.001022746
      3        8          -0.000101336    0.000109495   -0.000186014
      4        6           0.005444394    0.003566767   -0.000812322
      5        6          -0.000228659    0.000492959    0.002168301
      6        6          -0.000333446   -0.002056716   -0.006140450
      7        6          -0.000013287    0.000575463    0.000152700
      8        6          -0.000187456   -0.000288049   -0.000015953
      9        6           0.000005963    0.000006302   -0.000084470
     10        6          -0.000132091   -0.000257122    0.000298112
     11        6           0.000540821    0.000208036   -0.000142761
     12        6          -0.000105588    0.001353992    0.002195834
     13        6           0.000064033   -0.000035940    0.000083893
     14        6          -0.000094815   -0.000221181   -0.000552831
     15        6           0.000011259    0.000089694   -0.000108720
     16        6           0.000196055    0.000432985    0.002685540
     17        1          -0.000094723    0.000255702   -0.000231827
     18        1          -0.000136678   -0.000288662    0.000068419
     19        1          -0.001196838   -0.000922456   -0.001337928
     20        1           0.000220921    0.000190613    0.000031920
     21        1          -0.000020729   -0.000067255   -0.000052701
     22        1           0.000004817    0.000006953    0.000008664
     23        1          -0.000011980   -0.000001362    0.000022114
     24        1          -0.000005516   -0.000030467    0.000057588
     25        1          -0.000176446    0.000076244    0.000219483
     26        1          -0.000064311    0.000010933   -0.000107901
     27        1          -0.000008741    0.000032080    0.000208762
     28        1           0.000019917   -0.000093619   -0.000041268
     29        1          -0.000162099   -0.000048742    0.000409815
 -------------------------------------------------------------------
 Cartesian Forces:  Max     0.006140450 RMS     0.001219894

 GradGradGradGradGradGradGradGradGradGradGradGradGradGradGradGradGradGrad
 Berny optimization.
 Using GEDIIS/GDIIS optimizer.
 FormGI is forming the generalized inverse of G from B-inverse, IUseBI=4.
 Internal  Forces:  Max     0.004606351 RMS     0.000712257
 Search for a local minimum.
 Step number   2 out of a maximum of   80 on scan point     3 out of    18
 All quantities printed in internal units (Hartrees-Bohrs-Radians)
 Mixed Optimization -- En-DIIS/RFO-DIIS
 Update second derivatives using D2CorX and points    1    2
 DE= -6.78D-03 DEPred=-6.64D-03 R= 1.02D+00
 TightC=F SS=  1.41D+00  RLast= 4.02D-01 DXNew= 6.6609D-01 1.2054D+00
 Trust test= 1.02D+00 RLast= 4.02D-01 DXMaxT set to 6.66D-01
 ITU=  1  0
 Use linear search instead of GDIIS.
     Eigenvalues ---    0.00446   0.00897   0.01232   0.01488   0.01510
     Eigenvalues ---    0.02137   0.02162   0.02171   0.02173   0.02176
     Eigenvalues ---    0.02181   0.02182   0.02185   0.02186   0.02188
     Eigenvalues ---    0.02190   0.02195   0.02197   0.02198   0.02204
     Eigenvalues ---    0.02214   0.02388   0.03952   0.06375   0.06708
     Eigenvalues ---    0.08827   0.15679   0.15900   0.15989   0.15998
     Eigenvalues ---    0.16000   0.16000   0.16000   0.16000   0.16000
     Eigenvalues ---    0.16000   0.16011   0.16061   0.16729   0.19492
     Eigenvalues ---    0.21855   0.21968   0.21999   0.22000   0.22003
     Eigenvalues ---    0.22045   0.23529   0.23591   0.24120   0.24933
     Eigenvalues ---    0.30645   0.32458   0.33750   0.34427   0.35215
     Eigenvalues ---    0.35293   0.35355   0.35472   0.35478   0.35499
     Eigenvalues ---    0.35500   0.35502   0.35504   0.35584   0.37783
     Eigenvalues ---    0.41475   0.42366   0.42541   0.42708   0.44065
     Eigenvalues ---    0.45981   0.46416   0.46699   0.46747   0.46825
     Eigenvalues ---    0.46962   0.47047   0.47405   0.55857   0.95387
     Eigenvalues --- 1000.000001000.000001000.000001000.000001000.00000
     Eigenvalues --- 1000.000001000.000001000.000001000.000001000.00000
     Eigenvalues --- 1000.000001000.000001000.000001000.000001000.00000
     Eigenvalues --- 1000.000001000.000001000.000001000.000001000.00000
     Eigenvalues --- 1000.000001000.000001000.000001000.000001000.00000
     Eigenvalues --- 1000.000001000.000001000.000001000.000001000.00000
     Eigenvalues --- 1000.000001000.000001000.000001000.000001000.00000
     Eigenvalues --- 1000.000001000.000001000.000001000.000001000.00000
     Eigenvalues --- 1000.000001000.000001000.000001000.000001000.00000
     Eigenvalues --- 1000.000001000.000001000.000001000.000001000.00000
     Eigenvalues --- 1000.000001000.000001000.000001000.000001000.00000
     Eigenvalues --- 1000.000001000.000001000.000001000.000001000.00000
     Eigenvalues --- 1000.000001000.000001000.000001000.000001000.00000
     Eigenvalues --- 1000.000001000.000001000.00000
 RFO step:  Lambda=-3.95758737D-04 EMin= 4.45675699D-03
 Quartic linear search produced a step of  0.19157.
 Iteration  1 RMS(Cart)=  0.05805344 RMS(Int)=  0.00083487
 Iteration  2 RMS(Cart)=  0.00156126 RMS(Int)=  0.00020244
 Iteration  3 RMS(Cart)=  0.00000056 RMS(Int)=  0.00020244
 Iteration  1 RMS(Cart)=  0.00002567 RMS(Int)=  0.00001102
 Iteration  2 RMS(Cart)=  0.00001619 RMS(Int)=  0.00001223
 Iteration  3 RMS(Cart)=  0.00001021 RMS(Int)=  0.00001402
 Iteration  4 RMS(Cart)=  0.00000644 RMS(Int)=  0.00001542
 Iteration  5 RMS(Cart)=  0.00000406 RMS(Int)=  0.00001638
 Iteration  6 RMS(Cart)=  0.00000256 RMS(Int)=  0.00001701
 Iteration  7 RMS(Cart)=  0.00000162 RMS(Int)=  0.00001742
 Iteration  8 RMS(Cart)=  0.00000102 RMS(Int)=  0.00001768
 Iteration  9 RMS(Cart)=  0.00000064 RMS(Int)=  0.00001784
 Variable       Old X    -DE/DX   Delta X   Delta X   Delta X     New X
                                 (Linear)    (Quad)   (Total)
    R1        2.54426  -0.00021  -0.00012  -0.00057  -0.00069   2.54358
    R2        2.30564  -0.00002  -0.00009   0.00013   0.00004   2.30568
    R3        2.07788  -0.00018  -0.00036  -0.00008  -0.00044   2.07744
    R4        2.76133  -0.00138   0.00009  -0.00619  -0.00610   2.75523
    R5        1.90884  -0.00009  -0.00004  -0.00010  -0.00014   1.90870
    R6        2.86812  -0.00094  -0.00124   0.00052  -0.00072   2.86740
    R7        2.88034   0.00021   0.00081  -0.00103  -0.00023   2.88011
    R8        2.06999   0.00006   0.00046  -0.00116  -0.00070   2.06929
    R9        2.62943  -0.00013  -0.00007  -0.00037  -0.00044   2.62899
   R10        2.63877  -0.00017  -0.00003  -0.00014  -0.00017   2.63860
   R11        2.64123   0.00053   0.00041   0.00130   0.00173   2.64296
   R12        2.63226  -0.00023  -0.00109   0.00016  -0.00092   2.63134
   R13        2.63467   0.00036  -0.00019   0.00081   0.00061   2.63529
   R14        2.04962   0.00014  -0.00002   0.00054   0.00052   2.05015
   R15        2.62806  -0.00004   0.00001  -0.00007  -0.00006   2.62799
   R16        2.04907  -0.00000  -0.00002   0.00006   0.00003   2.04910
   R17        2.63533  -0.00005   0.00005   0.00003   0.00008   2.63541
   R18        2.04870  -0.00001  -0.00001  -0.00000  -0.00002   2.04868
   R19        2.62576   0.00031  -0.00015   0.00067   0.00052   2.62628
   R20        2.04892  -0.00002  -0.00004  -0.00007  -0.00011   2.04881
   R21        2.05321  -0.00006  -0.00000   0.00007   0.00007   2.05328
   R22        2.62512   0.00005  -0.00063   0.00095   0.00032   2.62544
   R23        2.05292  -0.00017  -0.00004  -0.00050  -0.00054   2.05238
   R24        2.63525   0.00007   0.00015   0.00001   0.00014   2.63539
   R25        2.04879  -0.00000  -0.00008   0.00011   0.00002   2.04881
   R26        2.62722  -0.00014  -0.00058   0.00014  -0.00045   2.62677
   R27        2.04874  -0.00002  -0.00003  -0.00003  -0.00006   2.04868
   R28        2.63604  -0.00008   0.00055  -0.00054   0.00001   2.63605
   R29        2.04887  -0.00002  -0.00032   0.00027  -0.00005   2.04882
   R30        2.04886   0.00019  -0.00047   0.00090   0.00043   2.04929
    A1        2.17360  -0.00018   0.00038  -0.00115  -0.00078   2.17282
    A2        1.97632  -0.00013   0.00005  -0.00093  -0.00088   1.97543
    A3        2.13326   0.00031  -0.00043   0.00208   0.00165   2.13491
    A4        2.13423  -0.00054   0.00009  -0.00238  -0.00229   2.13194
    A5        2.06997   0.00027  -0.00019   0.00189   0.00170   2.07167
    A6        2.07892   0.00027   0.00008   0.00048   0.00056   2.07948
    A7        1.99939  -0.00461  -0.02757  -0.00293  -0.03025   1.96915
    A8        1.88919   0.00236   0.00875  -0.00352   0.00425   1.89343
    A9        1.82926   0.00213   0.02201  -0.00335   0.01828   1.84754
   A10        1.99272   0.00015   0.00400  -0.00891  -0.00525   1.98747
   A11        1.87182   0.00055  -0.00332   0.00692   0.00445   1.87627
   A12        1.86993  -0.00020  -0.00014   0.01384   0.01290   1.88283
   A13        2.13646  -0.00095  -0.00022  -0.00319  -0.00342   2.13304
   A14        2.06616   0.00066   0.00015   0.00297   0.00311   2.06927
   A15        2.08007   0.00029   0.00007   0.00039   0.00046   2.08053
   A16        2.05730   0.00170  -0.00378   0.00868   0.00447   2.06177
   A17        2.14621  -0.00156   0.00416  -0.00758  -0.00385   2.14236
   A18        2.07868  -0.00008   0.00003   0.00078   0.00036   2.07904
   A19        2.10033  -0.00005  -0.00002  -0.00009  -0.00011   2.10022
   A20        2.09243  -0.00022   0.00007  -0.00068  -0.00061   2.09182
   A21        2.09042   0.00028  -0.00005   0.00077   0.00071   2.09114
   A22        2.09868  -0.00012  -0.00004   0.00003  -0.00001   2.09867
   A23        2.08824   0.00015  -0.00005   0.00033   0.00028   2.08852
   A24        2.09626  -0.00003   0.00009  -0.00036  -0.00027   2.09599
   A25        2.08805   0.00002   0.00009  -0.00026  -0.00017   2.08788
   A26        2.09811  -0.00002  -0.00003  -0.00009  -0.00013   2.09799
   A27        2.09702  -0.00000  -0.00006   0.00035   0.00029   2.09731
   A28        2.09400   0.00016  -0.00011   0.00041   0.00030   2.09430
   A29        2.09714  -0.00010   0.00009  -0.00024  -0.00015   2.09699
   A30        2.09204  -0.00006   0.00002  -0.00017  -0.00015   2.09189
   A31        2.10525  -0.00030   0.00001  -0.00048  -0.00047   2.10478
   A32        2.08505   0.00014  -0.00003   0.00024   0.00021   2.08526
   A33        2.09289   0.00016   0.00002   0.00024   0.00025   2.09314
   A34        2.10623  -0.00012   0.00033  -0.00060  -0.00030   2.10594
   A35        2.08294   0.00007  -0.00035   0.00065   0.00030   2.08324
   A36        2.09399   0.00005   0.00001  -0.00000   0.00001   2.09401
   A37        2.09330   0.00003  -0.00014   0.00020   0.00000   2.09330
   A38        2.09184   0.00006   0.00005   0.00043   0.00051   2.09235
   A39        2.09802  -0.00009   0.00010  -0.00062  -0.00050   2.09752
   A40        2.08885   0.00003  -0.00024   0.00051   0.00016   2.08901
   A41        2.09673  -0.00000   0.00000   0.00017   0.00017   2.09690
   A42        2.09748  -0.00002   0.00025  -0.00046  -0.00021   2.09727
   A43        2.09945   0.00002   0.00045  -0.00004   0.00035   2.09980
   A44        2.09534   0.00007  -0.00019   0.00040   0.00023   2.09557
   A45        2.08838  -0.00009  -0.00025  -0.00034  -0.00056   2.08781
   A46        2.09901   0.00016  -0.00027   0.00056   0.00025   2.09926
   A47        2.09486  -0.00004   0.00035  -0.00038  -0.00002   2.09484
   A48        2.08931  -0.00012  -0.00007  -0.00017  -0.00023   2.08908
    D1       -0.00580   0.00015   0.00078   0.00310   0.00388  -0.00193
    D2        3.12293   0.00004  -0.00119   0.00297   0.00177   3.12470
    D3        3.13198  -0.00016   0.00107  -0.00009   0.00098   3.13296
    D4       -0.02247  -0.00027  -0.00090  -0.00022  -0.00112  -0.02360
    D5        1.34345   0.00032   0.00468   0.00226   0.00639   1.34984
    D6       -2.69423  -0.00110  -0.00480  -0.01509  -0.02020  -2.71443
    D7       -0.70307   0.00072   0.00715  -0.00245   0.00555  -0.69752
    D8       -1.78522   0.00044   0.00666   0.00238   0.00850  -1.77673
    D9        0.46029  -0.00099  -0.00282  -0.01497  -0.01810   0.44219
   D10        2.45145   0.00084   0.00913  -0.00233   0.00765   2.45910
   D11        0.37773  -0.00016  -0.00335   0.03280   0.02955   0.40728
   D12       -2.79806  -0.00009  -0.00354   0.03842   0.03499  -2.76307
   D13       -1.81470   0.00043   0.00601   0.04821   0.05383  -1.76087
   D14        1.29271   0.00050   0.00582   0.05383   0.05927   1.35197
   D15        2.39978   0.00022   0.00601   0.03155   0.03784   2.43761
   D16       -0.77601   0.00029   0.00582   0.03717   0.04327  -0.73273
   D17        1.17980   0.00196  -0.00729  -0.04592  -0.05315   1.12665
   D18       -2.01013   0.00334   0.00000   0.00000  -0.00000  -2.01013
   D19       -2.85412  -0.00215  -0.03397  -0.05984  -0.09406  -2.94818
   D20        0.23914  -0.00077  -0.02668  -0.01392  -0.04092   0.19823
   D21       -0.78433  -0.00151  -0.03581  -0.04711  -0.08287  -0.86720
   D22        2.30892  -0.00013  -0.02852  -0.00119  -0.02972   2.27920
   D23        3.10539   0.00006   0.00009   0.00386   0.00394   3.10933
   D24       -0.03794   0.00001   0.00018   0.00142   0.00160  -0.03635
   D25       -0.00175  -0.00001   0.00027  -0.00185  -0.00158  -0.00333
   D26        3.13810  -0.00006   0.00037  -0.00429  -0.00392   3.13418
   D27       -3.10624  -0.00003   0.00020  -0.00371  -0.00352  -3.10975
   D28        0.03312  -0.00002  -0.00002  -0.00320  -0.00323   0.02989
   D29        0.00229   0.00001   0.00001   0.00166   0.00167   0.00397
   D30       -3.14153   0.00002  -0.00021   0.00216   0.00195  -3.13957
   D31        3.13655   0.00033   0.00403   0.00898   0.01302  -3.13361
   D32       -0.01122   0.00053   0.00416   0.01808   0.02223   0.01101
   D33        0.04137  -0.00095  -0.00319  -0.03486  -0.03802   0.00335
   D34       -3.10640  -0.00075  -0.00306  -0.02576  -0.02881  -3.13522
   D35       -3.13636  -0.00046  -0.00367  -0.01100  -0.01460   3.13222
   D36        0.00745  -0.00058  -0.00329  -0.01770  -0.02092  -0.01347
   D37       -0.04367   0.00098   0.00352   0.03566   0.03916  -0.00451
   D38        3.10015   0.00086   0.00391   0.02896   0.03284   3.13298
   D39       -0.00065  -0.00000  -0.00032   0.00089   0.00057  -0.00009
   D40        3.14030  -0.00002  -0.00017  -0.00048  -0.00065   3.13966
   D41       -3.14051   0.00005  -0.00042   0.00333   0.00291  -3.13760
   D42        0.00045   0.00003  -0.00027   0.00196   0.00169   0.00214
   D43        0.00254   0.00001   0.00008   0.00030   0.00038   0.00292
   D44        3.13964  -0.00000   0.00012  -0.00103  -0.00092   3.13872
   D45       -3.13842   0.00003  -0.00007   0.00167   0.00160  -3.13682
   D46       -0.00132   0.00002  -0.00003   0.00034   0.00030  -0.00102
   D47       -0.00200  -0.00001   0.00021  -0.00050  -0.00029  -0.00229
   D48        3.13572  -0.00001   0.00005  -0.00070  -0.00066   3.13507
   D49       -3.13910   0.00000   0.00017   0.00083   0.00100  -3.13810
   D50       -0.00138   0.00001   0.00001   0.00063   0.00064  -0.00074
   D51       -0.00042  -0.00000  -0.00026  -0.00048  -0.00074  -0.00117
   D52       -3.13978  -0.00001  -0.00003  -0.00099  -0.00102  -3.14080
   D53       -3.13815  -0.00000  -0.00010  -0.00028  -0.00038  -3.13853
   D54        0.00568  -0.00001   0.00013  -0.00079  -0.00066   0.00502
   D55       -0.01406   0.00031   0.00125   0.01155   0.01278  -0.00128
   D56        3.13582   0.00030   0.00061   0.01067   0.01127  -3.13610
   D57        3.13375   0.00011   0.00112   0.00239   0.00352   3.13727
   D58        0.00044   0.00010   0.00049   0.00152   0.00200   0.00245
   D59       -0.01122   0.00030   0.00041   0.01117   0.01156   0.00034
   D60       -3.13601  -0.00010  -0.00017  -0.00419  -0.00437  -3.14038
   D61        3.12206   0.00031   0.00105   0.01205   0.01309   3.13514
   D62       -0.00273  -0.00009   0.00047  -0.00331  -0.00285  -0.00558
   D63        0.00879  -0.00026  -0.00008  -0.01023  -0.01031  -0.00152
   D64       -3.12640  -0.00036  -0.00145  -0.01257  -0.01400  -3.14040
   D65        3.13357   0.00014   0.00050   0.00514   0.00563   3.13920
   D66       -0.00161   0.00004  -0.00087   0.00280   0.00194   0.00033
   D67        0.01897  -0.00038  -0.00191  -0.01344  -0.01533   0.00364
   D68       -3.12483  -0.00026  -0.00229  -0.00677  -0.00903  -3.13387
   D69       -3.12900  -0.00028  -0.00055  -0.01111  -0.01165  -3.14065
   D70        0.01038  -0.00016  -0.00093  -0.00443  -0.00535   0.00502
         Item               Value     Threshold  Converged?
 Maximum Force            0.003015     0.002500     NO 
 RMS     Force            0.000552     0.001667     YES
 Maximum Displacement     0.242194     0.010000     NO 
 RMS     Displacement     0.058237     0.006667     NO 
 Predicted change in Energy=-4.371605D-04
 GradGradGradGradGradGradGradGradGradGradGradGradGradGradGradGradGradGrad

                          Input orientation:                          
 ---------------------------------------------------------------------
 Center     Atomic      Atomic             Coordinates (Angstroms)
 Number     Number       Type             X           Y           Z
 ---------------------------------------------------------------------
      1          6           0        2.148805   -0.586876    1.935370
      2          7           0        1.038361    0.087613    1.583658
      3          8           0        2.710512   -1.408816    1.229978
      4          6           0        0.389374   -0.105789    0.292462
      5          6           0       -0.430800   -1.380912    0.231076
      6          6           0       -0.401183    1.152939   -0.044393
      7          6           0       -0.929331   -1.997797    1.374040
      8          6           0       -1.711161   -3.147822    1.269579
      9          6           0       -1.999285   -3.687931    0.020883
     10          6           0       -1.498914   -3.074953   -1.127506
     11          6           0       -0.719432   -1.929383   -1.020121
     12          6           0        0.306923    2.341900   -0.246926
     13          6           0       -0.361501    3.522261   -0.547222
     14          6           0       -1.752244    3.527593   -0.650567
     15          6           0       -2.461981    2.349107   -0.451533
     16          6           0       -1.789459    1.164406   -0.151464
     17          1           0        2.518058   -0.320817    2.936068
     18          1           0        0.637110    0.738854    2.243255
     19          1           0        1.199351   -0.199711   -0.438422
     20          1           0       -0.705789   -1.584530    2.351908
     21          1           0       -2.092620   -3.620806    2.167667
     22          1           0       -2.604928   -4.583503   -0.059445
     23          1           0       -1.713248   -3.492285   -2.104927
     24          1           0       -0.330752   -1.452261   -1.915591
     25          1           0        1.390270    2.336153   -0.170253
     26          1           0        0.200387    4.435645   -0.706812
     27          1           0       -2.277151    4.446515   -0.885848
     28          1           0       -3.543212    2.346068   -0.531496
     29          1           0       -2.352559    0.249236   -0.005219
 ---------------------------------------------------------------------
                    Distance matrix (angstroms):
                    1          2          3          4          5
     1  C    0.000000
     2  N    1.346003   0.000000
     3  O    1.220114   2.271669   0.000000
     4  C    2.454829   1.458003   2.822144   0.000000
     5  C    3.192095   2.478805   3.296426   1.517363   0.000000
     6  C    3.667268   2.420280   4.227205   1.524089   2.548953
     7  C    3.432304   2.874837   3.690002   2.547252   1.391203
     8  C    4.679856   4.257529   4.751516   3.823737   2.416564
     9  C    5.521634   5.091590   5.370146   4.314068   2.797617
    10  C    5.373787   4.877500   5.104216   3.794454   2.419998
    11  C    4.331747   3.733333   4.135027   2.505558   1.396290
    12  C    4.090559   2.994636   4.693225   2.507772   3.825186
    13  C    5.417555   4.277507   6.075461   3.798898   4.965043
    14  C    6.231702   4.961119   6.915257   4.321724   5.159160
    15  C    5.964617   4.637753   6.610912   3.835397   4.301708
    16  C    4.788714   3.488078   5.364661   2.560815   2.910486
    17  H    1.099333   2.045809   2.032615   3.400910   4.139631
    18  H    2.034103   1.010042   3.152493   2.140184   3.111704
    19  H    2.585778   2.048727   2.555211   1.095024   2.121523
    20  H    3.052462   2.535415   3.600100   2.761770   2.148257
    21  H    5.219998   4.888403   5.370497   4.693829   3.395461
    22  H    6.523058   6.147574   6.324172   5.398112   3.881730
    23  H    6.299274   5.830324   5.918792   4.651543   3.399924
    24  H    4.661222   4.060840   4.375589   2.684598   2.150181
    25  H    3.681456   2.873321   4.210520   2.679361   4.158597
    26  H    6.000265   4.985362   6.649031   4.653911   5.925400
    27  H    7.272096   6.007586   7.977368   5.405759   6.214131
    28  H    6.861971   5.528590   7.504066   4.706989   4.915181
    29  H    4.972650   3.748198   5.468961   2.780801   2.531081
                    6          7          8          9         10
     6  C    0.000000
     7  C    3.495430   0.000000
     8  C    4.683920   1.394534   0.000000
     9  C    5.098256   2.415033   1.390674   0.000000
    10  C    4.500358   2.782521   2.407566   1.394600   0.000000
    11  C    3.248698   2.404318   2.776841   2.411266   1.389768
    12  C    1.398593   4.794667   6.042309   6.461360   5.777436
    13  C    2.422415   5.872369   7.043603   7.415655   6.719648
    14  C    2.798534   5.941899   6.946209   7.250907   6.624595
    15  C    2.417327   4.957551   5.808802   6.073145   5.550214
    16  C    1.392445   3.614763   4.541013   4.859928   4.359959
    17  H    4.424599   4.139649   5.353077   6.343670   6.343026
    18  H    2.546145   3.270861   4.644208   5.611233   5.519942
    19  H    2.132283   3.324068   4.481039   4.754988   4.002811
    20  H    3.650860   1.084891   2.150835   3.395748   3.867394
    21  H    5.526555   2.148777   1.084337   2.149860   3.392433
    22  H    6.145200   3.398290   2.150885   1.084116   2.154007
    23  H    5.248373   3.866683   3.392042   2.153872   1.084185
    24  H    3.208334   3.387857   3.863387   3.395902   2.149142
    25  H    2.150614   5.152525   6.462659   6.914854   6.208365
    26  H    3.402476   6.855319   8.066543   8.447519   7.711919
    27  H    3.882646   6.960809   7.914553   8.189540   7.565483
    28  H    3.396052   5.415958   6.064908   6.252837   5.824247
    29  H    2.150833   2.996179   3.684630   3.953070   3.610882
                   11         12         13         14         15
    11  C    0.000000
    12  C    4.460392   0.000000
    13  C    5.483810   1.389323   0.000000
    14  C    5.566135   2.410179   1.394588   0.000000
    15  C    4.654595   2.776463   2.407792   1.390025   0.000000
    16  C    3.386894   2.406330   2.784810   2.415604   1.394936
    17  H    5.359129   4.702194   5.932488   6.775669   6.588257
    18  H    4.428241   2.979896   4.065875   4.675498   4.411254
    19  H    2.647993   2.700534   4.037471   4.759172   4.461166
    20  H    3.389645   4.816262   5.882414   6.020276   5.139746
    21  H    3.861159   6.865998   7.835228   7.691418   6.529663
    22  H    3.394458   7.515001   8.424625   8.177186   6.945160
    23  H    2.146424   6.447556   7.311465   7.169056   6.116876
    24  H    1.086547   4.193653   5.159384   5.331028   4.597391
    25  H    4.834037   1.086072   2.148874   3.394942   3.862529
    26  H    6.438775   2.146302   1.084186   2.154180   3.392199
    27  H    6.564799   3.393385   2.153747   1.084113   2.149863
    28  H    5.147035   3.860640   3.392191   2.148894   1.084188
    29  H    2.905772   3.392714   3.869208   3.394772   2.149565
                   16         17         18         19         20
    16  C    0.000000
    17  H    5.503948   0.000000
    18  H    3.435696   2.267346   0.000000
    19  H    3.297900   3.625030   2.896276   0.000000
    20  H    3.872707   3.511610   2.685758   3.651470   0.000000
    21  H    5.326211   5.721777   5.144295   5.415964   2.470560
    22  H    5.806196   7.306749   6.643848   5.816683   4.291293
    23  H    5.050405   7.305738   6.506413   4.701225   4.951554
    24  H    3.476623   5.738857   4.799348   2.468223   4.285988
    25  H    3.388808   4.240356   2.990591   2.557141   5.111410
    26  H    3.868967   6.423870   4.749725   4.749367   6.813181
    27  H    3.398441   7.767144   5.659589   5.820109   7.023228
    28  H    2.148581   7.474977   5.268536   5.383453   5.640442
    29  H    1.084438   5.718308   3.772729   3.606284   3.410366
                   21         22         23         24         25
    21  H    0.000000
    22  H    2.479772   0.000000
    23  H    4.291328   2.483918   0.000000
    24  H    4.947702   4.292066   2.471607   0.000000
    25  H    7.285722   7.990965   6.880805   4.512228   0.000000
    26  H    8.855897   9.467519   8.274588   6.034127   2.472162
    27  H    8.627842   9.073676   8.051626   6.296379   4.291349
    28  H    6.707703   7.008721   6.317501   5.163615   4.946700
    29  H    4.445922   4.839627   4.337795   3.260722   4.288500
                   26         27         28         29
    26  H    0.000000
    27  H    2.484022   0.000000
    28  H    4.290875   2.477974   0.000000
    29  H    4.953362   4.289329   2.468062   0.000000
 Symmetry turned off by external request.
 Stoichiometry    C14H13NO
 Framework group  C1[X(C14H13NO)]
 Deg. of freedom    81
 Full point group                 C1      NOp   1
 Rotational constants (GHZ):           0.7528094           0.4106461           0.2993684
 Standard basis: 6-311+G(d) (5D, 7F)
   391 basis functions,   641 primitive gaussians,   407 cartesian basis functions
    56 alpha electrons       56 beta electrons
       nuclear repulsion energy      1011.5363341186 Hartrees.
 NAtoms=   29 NActive=   29 NUniq=   29 SFac= 1.00D+00 NAtFMM=   60 NAOKFM=F Big=F
 Integral buffers will be    131072 words long.
 Raffenetti 2 integral format.
 Two-electron integral symmetry is turned off.
 ------------------------------------------------------------------------------
 Polarizable Continuum Model (PCM)
 =================================
 Model                : PCM.
 Atomic radii         : UFF (Universal Force Field).
 Polarization charges : Total charges.
 Charge compensation  : None.
 Solution method      : On-the-fly selection.
 Cavity type          : Scaled VdW (van der Waals Surface) (Alpha=1.100).
 Cavity algorithm     : GePol (No added spheres)
                        Default sphere list used, NSphG=   29.
                        Lebedev-Laikov grids with approx.  5.0 points / Ang**2.
                        Smoothing algorithm: York/Karplus (Gamma=1.0000).
                        Polarization charges: spherical gaussians, with
                                              point-specific exponents (IZeta= 3).
                        Self-potential: point-specific (ISelfS= 7).
                        Self-field    : sphere-specific E.n sum rule (ISelfD= 2).
 1st derivatives      : Analytical E(r).r(x)/FMM algorithm (CHGder, D1EAlg=3).
                        Cavity 1st derivative terms included.
 Solvent              : DiMethylSulfoxide, Eps=  46.826000 Eps(inf)=   2.007889
 ------------------------------------------------------------------------------
 One-electron integrals computed using PRISM.
 NBasis=   391 RedAO= T EigKep=  1.33D-06  NBF=   391
 NBsUse=   390 1.00D-06 EigRej=  5.26D-07 NBFU=   390
 Initial guess from the checkpoint file:  "/home/aikhl/works/aikhl/Gau-7738.chk"
 B after Tr=    -0.000663   -0.002527   -0.014237
         Rot=    0.999997   -0.000335   -0.002324    0.000720 Ang=  -0.28 deg.
 ExpMin= 4.38D-02 ExpMax= 8.59D+03 ExpMxC= 1.30D+03 IAcc=3 IRadAn=         5 AccDes= 0.00D+00
 Harris functional with IExCor= 1009 and IRadAn=       5 diagonalized for initial guess.
 HarFok:  IExCor= 1009 AccDes= 0.00D+00 IRadAn=         5 IDoV= 1 UseB2=F ITyADJ=14
 ICtDFT=  3500011 ScaDFX=  1.000000  1.000000  1.000000  1.000000
 FoFCou: FMM=F IPFlag=           0 FMFlag=      100000 FMFlg1=           0
         NFxFlg=           0 DoJE=T BraDBF=F KetDBF=T FulRan=T
         wScrn=  0.000000 ICntrl=       500 IOpCl=  0 I1Cent=   200000004 NGrid=           0
         NMat0=    1 NMatS0=      1 NMatT0=    0 NMatD0=    1 NMtDS0=    0 NMtDT0=    0
 Symmetry not used in FoFCou.
 Requested convergence on RMS density matrix=1.00D-08 within 128 cycles.
 Requested convergence on MAX density matrix=1.00D-06.
 Requested convergence on             energy=1.00D-06.
 No special actions if energy rises.
 Inv3:  Mode=1 IEnd=    15174003.
 Iteration    1 A*A^-1 deviation from unit magnitude is 5.66D-15 for   2217.
 Iteration    1 A*A^-1 deviation from orthogonality  is 2.95D-15 for   2248    285.
 Iteration    1 A^-1*A deviation from unit magnitude is 5.44D-15 for   2217.
 Iteration    1 A^-1*A deviation from orthogonality  is 1.83D-15 for   2235   2206.
 Error on total polarization charges =  0.01663
 SCF Done:  E(RM062X) =  -671.195253098     A.U. after   14 cycles
            NFock= 14  Conv=0.43D-08     -V/T= 2.0040
 D1PCM: PCM CHGder 1st derivatives, ID1Alg=3 FixD1E=F DoIter=F DoCFld=F I1PDM=0.
 Calling FoFJK, ICntrl=      2127 FMM=F ISym2X=0 I1Cent= 0 IOpClX= 0 NMat=1 NMatS=1 NMatT=0.
 -------------------------------------------------------------------
 Center     Atomic                   Forces (Hartrees/Bohr)
 Number     Number              X              Y              Z
 -------------------------------------------------------------------
      1        6           0.000124962    0.000105751    0.000088295
      2        7           0.000016829    0.000324479    0.001028092
      3        8           0.000041238   -0.000057980    0.000009204
      4        6           0.001278865    0.000893559    0.000470187
      5        6           0.000093825   -0.000746645   -0.000970696
      6        6           0.000306063   -0.000054060   -0.001189660
      7        6          -0.000480753   -0.000069654    0.000370209
      8        6           0.000014315    0.000173245    0.000146349
      9        6           0.000102155    0.000070875   -0.000347258
     10        6          -0.000299328   -0.000275453    0.000225651
     11        6           0.000131783    0.000086873    0.000144669
     12        6          -0.000305927    0.000130804   -0.000070414
     13        6           0.000110018   -0.000313821   -0.000031506
     14        6          -0.000174831   -0.000010332    0.000244659
     15        6          -0.000065310    0.000138308   -0.000090942
     16        6          -0.000153002   -0.000039932    0.000536880
     17        1          -0.000010847   -0.000060830   -0.000011824
     18        1           0.000078987   -0.000055773    0.000072492
     19        1          -0.000566540   -0.000153541   -0.000560419
     20        1          -0.000104539   -0.000146280   -0.000203397
     21        1          -0.000019756   -0.000021000   -0.000031159
     22        1          -0.000000846    0.000006161   -0.000020440
     23        1          -0.000014339   -0.000066105   -0.000020950
     24        1          -0.000011429   -0.000061957    0.000084239
     25        1          -0.000000984    0.000009719    0.000084405
     26        1          -0.000008079   -0.000004821    0.000047435
     27        1           0.000026317    0.000001888   -0.000076533
     28        1          -0.000008775   -0.000030558    0.000030005
     29        1          -0.000100074    0.000227084    0.000042426
 -------------------------------------------------------------------
 Cartesian Forces:  Max     0.001278865 RMS     0.000325434

 GradGradGradGradGradGradGradGradGradGradGradGradGradGradGradGradGradGrad
 Berny optimization.
 Using GEDIIS/GDIIS optimizer.
 FormGI is forming the generalized inverse of G from B-inverse, IUseBI=4.
 Internal  Forces:  Max     0.001227294 RMS     0.000214211
 Search for a local minimum.
 Step number   3 out of a maximum of   80 on scan point     3 out of    18
 All quantities printed in internal units (Hartrees-Bohrs-Radians)
 Mixed Optimization -- En-DIIS/RFO-DIIS
 Swapping is turned off.
 Update second derivatives using D2CorX and points    1    2    3
 DE= -4.18D-04 DEPred=-4.37D-04 R= 9.57D-01
 TightC=F SS=  1.41D+00  RLast= 2.08D-01 DXNew= 1.1202D+00 6.2361D-01
 Trust test= 9.57D-01 RLast= 2.08D-01 DXMaxT set to 6.66D-01
 ITU=  1  1  0
     Eigenvalues ---    0.00400   0.00897   0.01257   0.01487   0.01516
     Eigenvalues ---    0.02123   0.02158   0.02172   0.02172   0.02180
     Eigenvalues ---    0.02181   0.02182   0.02184   0.02186   0.02189
     Eigenvalues ---    0.02191   0.02195   0.02198   0.02203   0.02212
     Eigenvalues ---    0.02224   0.02387   0.04351   0.06439   0.06478
     Eigenvalues ---    0.08825   0.15688   0.15912   0.15973   0.16000
     Eigenvalues ---    0.16000   0.16000   0.16000   0.16000   0.16000
     Eigenvalues ---    0.16004   0.16016   0.16065   0.17792   0.19058
     Eigenvalues ---    0.21832   0.21992   0.22000   0.22002   0.22018
     Eigenvalues ---    0.22052   0.23415   0.23723   0.24100   0.24967
     Eigenvalues ---    0.31286   0.32536   0.33747   0.34436   0.35218
     Eigenvalues ---    0.35305   0.35353   0.35472   0.35478   0.35499
     Eigenvalues ---    0.35500   0.35502   0.35504   0.35642   0.38289
     Eigenvalues ---    0.41507   0.42371   0.42542   0.42715   0.44120
     Eigenvalues ---    0.45981   0.46434   0.46700   0.46776   0.46828
     Eigenvalues ---    0.46968   0.47050   0.47484   0.55869   0.95388
     Eigenvalues --- 1000.000001000.000001000.000001000.000001000.00000
     Eigenvalues --- 1000.000001000.000001000.000001000.000001000.00000
     Eigenvalues --- 1000.000001000.000001000.000001000.000001000.00000
     Eigenvalues --- 1000.000001000.000001000.000001000.000001000.00000
     Eigenvalues --- 1000.000001000.000001000.000001000.000001000.00000
     Eigenvalues --- 1000.000001000.000001000.000001000.000001000.00000
     Eigenvalues --- 1000.000001000.000001000.000001000.000001000.00000
     Eigenvalues --- 1000.000001000.000001000.000001000.000001000.00000
     Eigenvalues --- 1000.000001000.000001000.000001000.000001000.00000
     Eigenvalues --- 1000.000001000.000001000.000001000.000001000.00000
     Eigenvalues --- 1000.000001000.000001000.000001000.000001000.00000
     Eigenvalues --- 1000.000001000.000001000.000001000.000001000.00000
     Eigenvalues --- 1000.000001000.000001000.000001000.000001000.00000
     Eigenvalues --- 1000.000001000.000001000.00000
 En-DIIS/RFO-DIIS/Sim-DIIS IScMMF=       -3 using points:     3    2
 RFO step:  Lambda=-9.14200478D-05.
 DidBck=F Rises=F RFO-DIIS coefs:    1.36995   -0.36995
 Iteration  1 RMS(Cart)=  0.03412540 RMS(Int)=  0.00037693
 Iteration  2 RMS(Cart)=  0.00062592 RMS(Int)=  0.00003041
 Iteration  3 RMS(Cart)=  0.00000017 RMS(Int)=  0.00003041
 Iteration  1 RMS(Cart)=  0.00000480 RMS(Int)=  0.00000206
 Iteration  2 RMS(Cart)=  0.00000303 RMS(Int)=  0.00000229
 Iteration  3 RMS(Cart)=  0.00000191 RMS(Int)=  0.00000263
 Iteration  4 RMS(Cart)=  0.00000121 RMS(Int)=  0.00000289
 Iteration  5 RMS(Cart)=  0.00000076 RMS(Int)=  0.00000307
 Variable       Old X    -DE/DX   Delta X   Delta X   Delta X     New X
                                 (Linear)    (Quad)   (Total)
    R1        2.54358   0.00016  -0.00025   0.00044   0.00018   2.54376
    R2        2.30568   0.00005   0.00002   0.00004   0.00006   2.30574
    R3        2.07744  -0.00003  -0.00016  -0.00002  -0.00019   2.07725
    R4        2.75523   0.00120  -0.00226   0.00476   0.00250   2.75773
    R5        1.90870  -0.00002  -0.00005   0.00000  -0.00005   1.90865
    R6        2.86740   0.00123  -0.00027   0.00385   0.00358   2.87098
    R7        2.88011   0.00034  -0.00008   0.00208   0.00200   2.88211
    R8        2.06929  -0.00003  -0.00026   0.00009  -0.00017   2.06913
    R9        2.62899   0.00047  -0.00016   0.00101   0.00085   2.62984
   R10        2.63860  -0.00003  -0.00006  -0.00026  -0.00032   2.63828
   R11        2.64296  -0.00020   0.00064  -0.00052   0.00012   2.64308
   R12        2.63134   0.00036  -0.00034   0.00102   0.00069   2.63203
   R13        2.63529  -0.00006   0.00023  -0.00025  -0.00002   2.63527
   R14        2.05015  -0.00026   0.00019  -0.00069  -0.00050   2.04965
   R15        2.62799   0.00008  -0.00002   0.00017   0.00014   2.62813
   R16        2.04910  -0.00001   0.00001  -0.00002  -0.00001   2.04909
   R17        2.63541  -0.00037   0.00003  -0.00072  -0.00069   2.63472
   R18        2.04868  -0.00000  -0.00001  -0.00001  -0.00002   2.04866
   R19        2.62628   0.00027   0.00019   0.00044   0.00063   2.62691
   R20        2.04881   0.00005  -0.00004   0.00012   0.00008   2.04889
   R21        2.05328  -0.00010   0.00002  -0.00026  -0.00024   2.05304
   R22        2.62544  -0.00020   0.00012  -0.00064  -0.00052   2.62492
   R23        2.05238   0.00001  -0.00020   0.00010  -0.00009   2.05229
   R24        2.63539   0.00006   0.00005   0.00012   0.00016   2.63555
   R25        2.04881  -0.00001   0.00001  -0.00004  -0.00004   2.04878
   R26        2.62677  -0.00017  -0.00017  -0.00050  -0.00067   2.62609
   R27        2.04868   0.00001  -0.00002   0.00003   0.00001   2.04869
   R28        2.63605   0.00005   0.00000   0.00035   0.00036   2.63640
   R29        2.04882   0.00001  -0.00002   0.00003   0.00001   2.04883
   R30        2.04929  -0.00013   0.00016  -0.00064  -0.00048   2.04881
    A1        2.17282   0.00005  -0.00029   0.00021  -0.00007   2.17274
    A2        1.97543   0.00001  -0.00033   0.00022  -0.00011   1.97533
    A3        2.13491  -0.00006   0.00061  -0.00043   0.00018   2.13509
    A4        2.13194   0.00007  -0.00085   0.00099   0.00014   2.13208
    A5        2.07167  -0.00015   0.00063  -0.00125  -0.00062   2.07105
    A6        2.07948   0.00007   0.00021   0.00027   0.00047   2.07995
    A7        1.96915   0.00048  -0.01119   0.01208   0.00089   1.97004
    A8        1.89343  -0.00007   0.00157   0.00019   0.00162   1.89505
    A9        1.84754   0.00036   0.00676  -0.00061   0.00613   1.85367
   A10        1.98747  -0.00048  -0.00194  -0.00060  -0.00262   1.98485
   A11        1.87627  -0.00034   0.00164  -0.00656  -0.00487   1.87140
   A12        1.88283   0.00009   0.00477  -0.00539  -0.00068   1.88216
   A13        2.13304   0.00025  -0.00127   0.00138   0.00010   2.13314
   A14        2.06927   0.00005   0.00115  -0.00074   0.00039   2.06966
   A15        2.08053  -0.00030   0.00017  -0.00091  -0.00075   2.07977
   A16        2.06177   0.00023   0.00165  -0.00058   0.00092   2.06269
   A17        2.14236  -0.00006  -0.00142   0.00169   0.00011   2.14247
   A18        2.07904  -0.00017   0.00013  -0.00107  -0.00110   2.07795
   A19        2.10022   0.00007  -0.00004   0.00037   0.00033   2.10055
   A20        2.09182   0.00004  -0.00023   0.00048   0.00025   2.09207
   A21        2.09114  -0.00011   0.00026  -0.00083  -0.00057   2.09057
   A22        2.09867   0.00004  -0.00000   0.00003   0.00003   2.09870
   A23        2.08852   0.00002   0.00010   0.00013   0.00023   2.08875
   A24        2.09599  -0.00006  -0.00010  -0.00016  -0.00026   2.09573
   A25        2.08788   0.00001  -0.00006  -0.00006  -0.00012   2.08775
   A26        2.09799   0.00001  -0.00005   0.00013   0.00008   2.09807
   A27        2.09731  -0.00003   0.00011  -0.00006   0.00005   2.09735
   A28        2.09430   0.00003   0.00011   0.00002   0.00013   2.09442
   A29        2.09699  -0.00006  -0.00006  -0.00018  -0.00023   2.09676
   A30        2.09189   0.00003  -0.00005   0.00016   0.00011   2.09200
   A31        2.10478   0.00015  -0.00017   0.00056   0.00039   2.10517
   A32        2.08526  -0.00007   0.00008  -0.00028  -0.00020   2.08506
   A33        2.09314  -0.00007   0.00009  -0.00028  -0.00019   2.09295
   A34        2.10594   0.00005  -0.00011   0.00051   0.00039   2.10633
   A35        2.08324  -0.00004   0.00011  -0.00050  -0.00039   2.08285
   A36        2.09401  -0.00002   0.00000  -0.00000  -0.00000   2.09400
   A37        2.09330   0.00015   0.00000   0.00053   0.00051   2.09381
   A38        2.09235  -0.00008   0.00019  -0.00026  -0.00007   2.09228
   A39        2.09752  -0.00007  -0.00019  -0.00025  -0.00043   2.09708
   A40        2.08901  -0.00006   0.00006  -0.00040  -0.00038   2.08863
   A41        2.09690  -0.00000   0.00006  -0.00002   0.00004   2.09694
   A42        2.09727   0.00006  -0.00008   0.00042   0.00034   2.09761
   A43        2.09980  -0.00007   0.00013  -0.00017  -0.00006   2.09974
   A44        2.09557   0.00007   0.00008   0.00017   0.00026   2.09583
   A45        2.08781  -0.00000  -0.00021   0.00000  -0.00019   2.08762
   A46        2.09926   0.00009   0.00009   0.00057   0.00065   2.09991
   A47        2.09484   0.00015  -0.00001   0.00108   0.00107   2.09591
   A48        2.08908  -0.00024  -0.00009  -0.00163  -0.00171   2.08737
    D1       -0.00193  -0.00002   0.00143  -0.00080   0.00063  -0.00130
    D2        3.12470  -0.00002   0.00066  -0.00090  -0.00024   3.12446
    D3        3.13296   0.00005   0.00036  -0.00008   0.00028   3.13324
    D4       -0.02360   0.00004  -0.00042  -0.00018  -0.00059  -0.02419
    D5        1.34984   0.00015   0.00236  -0.00130   0.00103   1.35086
    D6       -2.71443  -0.00018  -0.00747   0.00699  -0.00049  -2.71492
    D7       -0.69752   0.00007   0.00205   0.00054   0.00263  -0.69489
    D8       -1.77673   0.00015   0.00314  -0.00119   0.00191  -1.77481
    D9        0.44219  -0.00017  -0.00669   0.00709   0.00040   0.44259
   D10        2.45910   0.00008   0.00283   0.00064   0.00352   2.46262
   D11        0.40728   0.00009   0.01093   0.03996   0.05094   0.45822
   D12       -2.76307  -0.00007   0.01294   0.02877   0.04176  -2.72131
   D13       -1.76087   0.00018   0.01991   0.03025   0.05012  -1.71074
   D14        1.35197   0.00002   0.02193   0.01906   0.04094   1.39291
   D15        2.43761   0.00058   0.01400   0.04188   0.05587   2.49348
   D16       -0.73273   0.00042   0.01601   0.03069   0.04669  -0.68604
   D17        1.12665   0.00015  -0.01966   0.01060  -0.00906   1.11759
   D18       -2.01013   0.00041  -0.00000   0.00000   0.00000  -2.01013
   D19       -2.94818   0.00037  -0.03480   0.02629  -0.00854  -2.95672
   D20        0.19823   0.00063  -0.01514   0.01569   0.00052   0.19875
   D21       -0.86720  -0.00028  -0.03066   0.01397  -0.01670  -0.88390
   D22        2.27920  -0.00002  -0.01099   0.00337  -0.00764   2.27156
   D23        3.10933  -0.00014   0.00146  -0.00974  -0.00829   3.10104
   D24       -0.03635  -0.00009   0.00059  -0.00693  -0.00634  -0.04268
   D25       -0.00333   0.00001  -0.00058   0.00152   0.00093  -0.00240
   D26        3.13418   0.00006  -0.00145   0.00433   0.00288   3.13706
   D27       -3.10975   0.00011  -0.00130   0.00879   0.00748  -3.10227
   D28        0.02989   0.00011  -0.00120   0.00830   0.00710   0.03699
   D29        0.00397  -0.00003   0.00062  -0.00202  -0.00140   0.00257
   D30       -3.13957  -0.00003   0.00072  -0.00251  -0.00178  -3.14135
   D31       -3.13361   0.00017   0.00482   0.00023   0.00509  -3.12853
   D32        0.01101   0.00012   0.00822  -0.00434   0.00391   0.01492
   D33        0.00335  -0.00008  -0.01407   0.01044  -0.00362  -0.00028
   D34       -3.13522  -0.00013  -0.01066   0.00587  -0.00480  -3.14001
   D35        3.13222  -0.00018  -0.00540  -0.00058  -0.00593   3.12630
   D36       -0.01347  -0.00013  -0.00774   0.00391  -0.00379  -0.01725
   D37       -0.00451   0.00008   0.01449  -0.01128   0.00320  -0.00131
   D38        3.13298   0.00014   0.01215  -0.00679   0.00534   3.13833
   D39       -0.00009   0.00001   0.00021   0.00007   0.00028   0.00019
   D40        3.13966   0.00001  -0.00024   0.00075   0.00051   3.14017
   D41       -3.13760  -0.00003   0.00107  -0.00275  -0.00167  -3.13928
   D42        0.00214  -0.00003   0.00063  -0.00207  -0.00144   0.00070
   D43        0.00292  -0.00002   0.00014  -0.00116  -0.00102   0.00190
   D44        3.13872  -0.00000  -0.00034   0.00004  -0.00030   3.13842
   D45       -3.13682  -0.00002   0.00059  -0.00185  -0.00126  -3.13808
   D46       -0.00102  -0.00001   0.00011  -0.00064  -0.00053  -0.00155
   D47       -0.00229   0.00001  -0.00011   0.00066   0.00055  -0.00173
   D48        3.13507   0.00001  -0.00024   0.00076   0.00052   3.13558
   D49       -3.13810  -0.00001   0.00037  -0.00054  -0.00017  -3.13826
   D50       -0.00074  -0.00001   0.00024  -0.00044  -0.00021  -0.00095
   D51       -0.00117   0.00002  -0.00027   0.00094   0.00066  -0.00051
   D52       -3.14080   0.00002  -0.00038   0.00143   0.00105  -3.13976
   D53       -3.13853   0.00002  -0.00014   0.00084   0.00070  -3.13784
   D54        0.00502   0.00002  -0.00024   0.00133   0.00108   0.00610
   D55       -0.00128   0.00005   0.00473  -0.00247   0.00226   0.00099
   D56       -3.13610  -0.00001   0.00417  -0.00441  -0.00024  -3.13634
   D57        3.13727   0.00010   0.00130   0.00213   0.00345   3.14072
   D58        0.00245   0.00004   0.00074   0.00019   0.00094   0.00338
   D59        0.00034  -0.00001   0.00428  -0.00472  -0.00045  -0.00011
   D60       -3.14038   0.00001  -0.00162   0.00138  -0.00024  -3.14063
   D61        3.13514   0.00005   0.00484  -0.00278   0.00206   3.13721
   D62       -0.00558   0.00007  -0.00105   0.00333   0.00227  -0.00331
   D63       -0.00152   0.00001  -0.00381   0.00387   0.00005  -0.00147
   D64       -3.14040  -0.00004  -0.00518   0.00370  -0.00148   3.14131
   D65        3.13920  -0.00001   0.00208  -0.00224  -0.00016   3.13904
   D66        0.00033  -0.00006   0.00072  -0.00240  -0.00168  -0.00136
   D67        0.00364  -0.00004  -0.00567   0.00422  -0.00144   0.00220
   D68       -3.13387  -0.00010  -0.00334  -0.00026  -0.00358  -3.13745
   D69       -3.14065   0.00000  -0.00431   0.00438   0.00007  -3.14058
   D70        0.00502  -0.00006  -0.00198  -0.00009  -0.00207   0.00296
         Item               Value     Threshold  Converged?
 Maximum Force            0.001227     0.002500     YES
 RMS     Force            0.000208     0.001667     YES
 Maximum Displacement     0.146145     0.010000     NO 
 RMS     Displacement     0.034148     0.006667     NO 
 Predicted change in Energy=-4.636300D-05
 GradGradGradGradGradGradGradGradGradGradGradGradGradGradGradGradGradGrad

                          Input orientation:                          
 ---------------------------------------------------------------------
 Center     Atomic      Atomic             Coordinates (Angstroms)
 Number     Number       Type             X           Y           Z
 ---------------------------------------------------------------------
      1          6           0        2.169939   -0.588276    1.913554
      2          7           0        1.056086    0.085578    1.571159
      3          8           0        2.727170   -1.408570    1.202667
      4          6           0        0.396460   -0.107221    0.283776
      5          6           0       -0.425611   -1.383578    0.226695
      6          6           0       -0.399676    1.150747   -0.047515
      7          6           0       -0.966263   -1.969565    1.367313
      8          6           0       -1.755298   -3.114813    1.264713
      9          6           0       -2.008675   -3.681802    0.020323
     10          6           0       -1.467244   -3.099924   -1.125173
     11          6           0       -0.680943   -1.958437   -1.019696
     12          6           0        0.302583    2.344152   -0.244634
     13          6           0       -0.371483    3.523839   -0.533472
     14          6           0       -1.762933    3.525839   -0.628238
     15          6           0       -2.467438    2.344072   -0.432589
     16          6           0       -1.789082    1.159522   -0.144412
     17          1           0        2.546483   -0.322986    2.911628
     18          1           0        0.659446    0.735097    2.235188
     19          1           0        1.196106   -0.203176   -0.458006
     20          1           0       -0.771728   -1.534925    2.341819
     21          1           0       -2.169957   -3.563113    2.160740
     22          1           0       -2.619729   -4.573816   -0.058479
     23          1           0       -1.654798   -3.538192   -2.098977
     24          1           0       -0.261143   -1.505168   -1.913355
     25          1           0        1.386146    2.342226   -0.171605
     26          1           0        0.186272    4.440486   -0.688668
     27          1           0       -2.291919    4.444714   -0.854414
     28          1           0       -3.549232    2.338035   -0.504433
     29          1           0       -2.349940    0.243353    0.002293
 ---------------------------------------------------------------------
                    Distance matrix (angstroms):
                    1          2          3          4          5
     1  C    0.000000
     2  N    1.346099   0.000000
     3  O    1.220143   2.271737   0.000000
     4  C    2.456180   1.459326   2.823132   0.000000
     5  C    3.196072   2.482222   3.300480   1.519258   0.000000
     6  C    3.670547   2.423619   4.229683   1.525146   2.549248
     7  C    3.470174   2.890512   3.739421   2.549390   1.391651
     8  C    4.712948   4.270866   4.796628   3.825953   2.417173
     9  C    5.533086   5.098137   5.384584   4.316446   2.798306
    10  C    5.363892   4.876969   5.086514   3.796683   2.420412
    11  C    4.313795   3.729316   4.105665   2.507357   1.396120
    12  C    4.091934   2.994332   4.696405   2.509434   3.827321
    13  C    5.418141   4.276571   6.078197   3.800293   4.966238
    14  C    6.233308   4.961815   6.918210   4.323641   5.159624
    15  C    5.967270   4.640153   6.613647   3.837177   4.301056
    16  C    4.792063   3.491635   5.367145   2.562143   2.909318
    17  H    1.099234   2.045744   2.032655   3.402170   4.143315
    18  H    2.033802   1.010016   3.152283   2.141652   3.114511
    19  H    2.592480   2.054384   2.560267   1.094935   2.119465
    20  H    3.119769   2.561415   3.681836   2.763791   2.148592
    21  H    5.267396   4.905905   5.435238   4.696028   3.396122
    22  H    6.535623   6.154452   6.340236   5.400463   3.882409
    23  H    6.279413   5.826706   5.885387   4.653679   3.400296
    24  H    4.625590   4.050605   4.318441   2.685904   2.149802
    25  H    3.681041   2.870300   4.213720   2.680791   4.162057
    26  H    5.999578   4.982832   6.651673   4.655262   5.927226
    27  H    7.273295   6.007879   7.980211   5.407677   6.214571
    28  H    6.864319   5.530877   7.506295   4.708401   4.913447
    29  H    4.977332   3.753298   5.472366   2.782957   2.529882
                    6          7          8          9         10
     6  C    0.000000
     7  C    3.472622   0.000000
     8  C    4.664189   1.394524   0.000000
     9  C    5.093821   2.415110   1.390749   0.000000
    10  C    4.513231   2.782297   2.407230   1.394235   0.000000
    11  C    3.269751   2.404027   2.776684   2.411327   1.390103
    12  C    1.398656   4.776662   6.026053   6.459430   5.791856
    13  C    2.422502   5.843306   7.015705   7.410017   6.739810
    14  C    2.799423   5.900540   6.905186   7.240933   6.650948
    15  C    2.418253   4.909240   5.760851   6.060260   5.578275
    16  C    1.392808   3.571208   4.500747   4.849101   4.382733
    17  H    4.428123   4.175586   5.386274   6.355372   6.333810
    18  H    2.550537   3.272818   4.647002   5.615469   5.524692
    19  H    2.132634   3.335830   4.489564   4.753973   3.991202
    20  H    3.613886   1.084628   2.150259   3.395359   3.866911
    21  H    5.498251   2.148907   1.084333   2.149764   3.391987
    22  H    6.139982   3.398375   2.150992   1.084106   2.153698
    23  H    5.269723   3.866502   3.391720   2.153436   1.084228
    24  H    3.248759   3.387571   3.863105   3.395691   2.149223
    25  H    2.150391   5.147197   6.458403   6.917410   6.218370
    26  H    3.402469   6.829652   8.041638   8.443460   7.731910
    27  H    3.883541   6.916387   7.869252   8.178365   7.594404
    28  H    3.396783   5.360091   6.006799   6.235954   5.855885
    29  H    2.151598   2.945309   3.636562   3.940003   3.637008
                   11         12         13         14         15
    11  C    0.000000
    12  C    4.481107   0.000000
    13  C    5.512489   1.389048   0.000000
    14  C    5.603680   2.410372   1.394675   0.000000
    15  C    4.695513   2.776391   2.407292   1.389669   0.000000
    16  C    3.422830   2.405921   2.784053   2.415415   1.395124
    17  H    5.342873   4.702202   5.931383   6.776074   6.590629
    18  H    4.432386   2.977570   4.062681   4.674973   4.413982
    19  H    2.630542   2.707912   4.043967   4.763448   4.462137
    20  H    3.389305   4.784466   5.832545   5.951055   5.061560
    21  H    3.861000   6.840692   7.792187   7.628716   6.458226
    22  H    3.394560   7.512179   8.417377   8.164749   6.929669
    23  H    2.146827   6.470850   7.346427   7.216322   6.167516
    24  H    1.086421   4.233165   5.216049   5.405361   4.677291
    25  H    4.846423   1.086023   2.148585   3.395019   3.862412
    26  H    6.465899   2.145999   1.084167   2.153980   3.391564
    27  H    6.604764   3.393470   2.153855   1.084119   2.149754
    28  H    5.191556   3.860572   3.391912   2.148737   1.084194
    29  H    2.945826   3.392670   3.868194   3.393651   2.148476
                   16         17         18         19         20
    16  C    0.000000
    17  H    5.507662   0.000000
    18  H    3.440628   2.266720   0.000000
    19  H    3.296458   3.632122   2.902009   0.000000
    20  H    3.804786   3.578268   2.685634   3.672185   0.000000
    21  H    5.268973   5.771227   5.146424   5.429309   2.470098
    22  H    5.793835   7.319893   6.648192   5.815730   4.290850
    23  H    5.089880   7.286596   6.511660   4.684311   4.951117
    24  H    3.544620   5.706206   4.803820   2.436555   4.285801
    25  H    3.388451   4.237460   2.983892   2.568503   5.099610
    26  H    3.868199   6.420545   4.743705   4.757789   6.768098
    27  H    3.398446   7.766864   5.658397   5.824632   6.948595
    28  H    2.148636   7.477183   5.271424   5.383135   5.551171
    29  H    1.084182   5.723630   3.779424   3.603568   3.335627
                   21         22         23         24         25
    21  H    0.000000
    22  H    2.479667   0.000000
    23  H    4.290828   2.483394   0.000000
    24  H    4.947420   4.291864   2.471824   0.000000
    25  H    7.277275   7.993214   6.895028   4.533177   0.000000
    26  H    8.816379   9.461946   8.308899   6.086940   2.471790
    27  H    8.557530   9.059517   8.104422   6.375461   4.291253
    28  H    6.620355   6.988314   6.376637   5.250410   4.946590
    29  H    4.379551   4.825100   4.381625   3.330181   4.288805
                   26         27         28         29
    26  H    0.000000
    27  H    2.483732   0.000000
    28  H    4.290482   2.478189   0.000000
    29  H    4.952346   4.288211   2.466327   0.000000
 Symmetry turned off by external request.
 Stoichiometry    C14H13NO
 Framework group  C1[X(C14H13NO)]
 Deg. of freedom    81
 Full point group                 C1      NOp   1
 Rotational constants (GHZ):           0.7488664           0.4109112           0.2997521
 Standard basis: 6-311+G(d) (5D, 7F)
   391 basis functions,   641 primitive gaussians,   407 cartesian basis functions
    56 alpha electrons       56 beta electrons
       nuclear repulsion energy      1011.1289039073 Hartrees.
 NAtoms=   29 NActive=   29 NUniq=   29 SFac= 1.00D+00 NAtFMM=   60 NAOKFM=F Big=F
 Integral buffers will be    131072 words long.
 Raffenetti 2 integral format.
 Two-electron integral symmetry is turned off.
 ------------------------------------------------------------------------------
 Polarizable Continuum Model (PCM)
 =================================
 Model                : PCM.
 Atomic radii         : UFF (Universal Force Field).
 Polarization charges : Total charges.
 Charge compensation  : None.
 Solution method      : On-the-fly selection.
 Cavity type          : Scaled VdW (van der Waals Surface) (Alpha=1.100).
 Cavity algorithm     : GePol (No added spheres)
                        Default sphere list used, NSphG=   29.
                        Lebedev-Laikov grids with approx.  5.0 points / Ang**2.
                        Smoothing algorithm: York/Karplus (Gamma=1.0000).
                        Polarization charges: spherical gaussians, with
                                              point-specific exponents (IZeta= 3).
                        Self-potential: point-specific (ISelfS= 7).
                        Self-field    : sphere-specific E.n sum rule (ISelfD= 2).
 1st derivatives      : Analytical E(r).r(x)/FMM algorithm (CHGder, D1EAlg=3).
                        Cavity 1st derivative terms included.
 Solvent              : DiMethylSulfoxide, Eps=  46.826000 Eps(inf)=   2.007889
 ------------------------------------------------------------------------------
 One-electron integrals computed using PRISM.
 NBasis=   391 RedAO= T EigKep=  1.37D-06  NBF=   391
 NBsUse=   390 1.00D-06 EigRej=  5.34D-07 NBFU=   390
 Initial guess from the checkpoint file:  "/home/aikhl/works/aikhl/Gau-7738.chk"
 B after Tr=     0.001091    0.000239   -0.004842
         Rot=    0.999999   -0.000478   -0.001326   -0.000080 Ang=  -0.16 deg.
 ExpMin= 4.38D-02 ExpMax= 8.59D+03 ExpMxC= 1.30D+03 IAcc=3 IRadAn=         5 AccDes= 0.00D+00
 Harris functional with IExCor= 1009 and IRadAn=       5 diagonalized for initial guess.
 HarFok:  IExCor= 1009 AccDes= 0.00D+00 IRadAn=         5 IDoV= 1 UseB2=F ITyADJ=14
 ICtDFT=  3500011 ScaDFX=  1.000000  1.000000  1.000000  1.000000
 FoFCou: FMM=F IPFlag=           0 FMFlag=      100000 FMFlg1=           0
         NFxFlg=           0 DoJE=T BraDBF=F KetDBF=T FulRan=T
         wScrn=  0.000000 ICntrl=       500 IOpCl=  0 I1Cent=   200000004 NGrid=           0
         NMat0=    1 NMatS0=      1 NMatT0=    0 NMatD0=    1 NMtDS0=    0 NMtDT0=    0
 Symmetry not used in FoFCou.
 Requested convergence on RMS density matrix=1.00D-08 within 128 cycles.
 Requested convergence on MAX density matrix=1.00D-06.
 Requested convergence on             energy=1.00D-06.
 No special actions if energy rises.
 Inv3:  Mode=1 IEnd=    14985675.
 Iteration    1 A*A^-1 deviation from unit magnitude is 8.88D-15 for    506.
 Iteration    1 A*A^-1 deviation from orthogonality  is 4.14D-15 for   1177    512.
 Iteration    1 A^-1*A deviation from unit magnitude is 7.99D-15 for    506.
 Iteration    1 A^-1*A deviation from orthogonality  is 1.76D-15 for   2234    297.
 Error on total polarization charges =  0.01668
 SCF Done:  E(RM062X) =  -671.195306155     A.U. after   13 cycles
            NFock= 13  Conv=0.70D-08     -V/T= 2.0040
 D1PCM: PCM CHGder 1st derivatives, ID1Alg=3 FixD1E=F DoIter=F DoCFld=F I1PDM=0.
 Calling FoFJK, ICntrl=      2127 FMM=F ISym2X=0 I1Cent= 0 IOpClX= 0 NMat=1 NMatS=1 NMatT=0.
 -------------------------------------------------------------------
 Center     Atomic                   Forces (Hartrees/Bohr)
 Number     Number              X              Y              Z
 -------------------------------------------------------------------
      1        6          -0.000020734   -0.000039439   -0.000191245
      2        7          -0.000336957    0.000075360    0.000034324
      3        8           0.000034105   -0.000026953    0.000089340
      4        6           0.000264932    0.000059571    0.000120188
      5        6           0.000113862   -0.000027615   -0.000803721
      6        6           0.000059700   -0.000085895   -0.000037083
      7        6          -0.000373848   -0.000108399    0.000202244
      8        6           0.000225658    0.000320021    0.000310900
      9        6           0.000076070    0.000038514   -0.000386932
     10        6          -0.000253744   -0.000225057    0.000108449
     11        6           0.000164848    0.000207830    0.000212146
     12        6          -0.000055424   -0.000220365   -0.000181534
     13        6          -0.000015140   -0.000038803    0.000000782
     14        6           0.000019043    0.000107943    0.000075651
     15        6          -0.000030961   -0.000111978   -0.000034404
     16        6          -0.000015689    0.000015811    0.000375429
     17        1           0.000012602   -0.000075602    0.000033572
     18        1          -0.000007922    0.000048079   -0.000031943
     19        1          -0.000021843    0.000215280    0.000096206
     20        1           0.000079779    0.000013312    0.000053438
     21        1           0.000004347    0.000006450   -0.000007598
     22        1          -0.000006159    0.000003044   -0.000007990
     23        1           0.000006094   -0.000024914   -0.000010576
     24        1           0.000026384   -0.000073465    0.000011950
     25        1           0.000048293    0.000026934    0.000007704
     26        1           0.000026874   -0.000007248    0.000013696
     27        1           0.000029892    0.000008174   -0.000031902
     28        1          -0.000000993   -0.000042692    0.000012965
     29        1          -0.000053067   -0.000037893   -0.000034054
 -------------------------------------------------------------------
 Cartesian Forces:  Max     0.000803721 RMS     0.000156372

 GradGradGradGradGradGradGradGradGradGradGradGradGradGradGradGradGradGrad
 Berny optimization.
 Using GEDIIS/GDIIS optimizer.
 FormGI is forming the generalized inverse of G from B-inverse, IUseBI=4.
 Internal  Forces:  Max     0.000527897 RMS     0.000104467
 Search for a local minimum.
 Step number   4 out of a maximum of   80 on scan point     3 out of    18
 All quantities printed in internal units (Hartrees-Bohrs-Radians)
 Mixed Optimization -- En-DIIS/RFO-DIIS
 Swapping is turned off.
 Update second derivatives using D2CorX and points    2    3    4
 DE= -5.31D-05 DEPred=-4.64D-05 R= 1.14D+00
 TightC=F SS=  1.41D+00  RLast= 1.22D-01 DXNew= 1.1202D+00 3.6637D-01
 Trust test= 1.14D+00 RLast= 1.22D-01 DXMaxT set to 6.66D-01
 ITU=  1  1  1  0
     Eigenvalues ---    0.00263   0.00900   0.01420   0.01460   0.01516
     Eigenvalues ---    0.02131   0.02163   0.02172   0.02172   0.02180
     Eigenvalues ---    0.02181   0.02183   0.02185   0.02189   0.02190
     Eigenvalues ---    0.02193   0.02198   0.02199   0.02207   0.02212
     Eigenvalues ---    0.02237   0.02393   0.04355   0.06411   0.06837
     Eigenvalues ---    0.08842   0.15692   0.15901   0.15959   0.16000
     Eigenvalues ---    0.16000   0.16000   0.16000   0.16000   0.16002
     Eigenvalues ---    0.16011   0.16039   0.16067   0.17642   0.19004
     Eigenvalues ---    0.21799   0.21992   0.21999   0.22006   0.22040
     Eigenvalues ---    0.22062   0.23465   0.23785   0.24062   0.25495
     Eigenvalues ---    0.32237   0.32665   0.33761   0.34429   0.35212
     Eigenvalues ---    0.35324   0.35396   0.35472   0.35480   0.35499
     Eigenvalues ---    0.35500   0.35502   0.35504   0.35667   0.39244
     Eigenvalues ---    0.41492   0.42367   0.42555   0.43014   0.44243
     Eigenvalues ---    0.45981   0.46351   0.46699   0.46817   0.46871
     Eigenvalues ---    0.47039   0.47200   0.47263   0.55855   0.95392
     Eigenvalues --- 1000.000001000.000001000.000001000.000001000.00000
     Eigenvalues --- 1000.000001000.000001000.000001000.000001000.00000
     Eigenvalues --- 1000.000001000.000001000.000001000.000001000.00000
     Eigenvalues --- 1000.000001000.000001000.000001000.000001000.00000
     Eigenvalues --- 1000.000001000.000001000.000001000.000001000.00000
     Eigenvalues --- 1000.000001000.000001000.000001000.000001000.00000
     Eigenvalues --- 1000.000001000.000001000.000001000.000001000.00000
     Eigenvalues --- 1000.000001000.000001000.000001000.000001000.00000
     Eigenvalues --- 1000.000001000.000001000.000001000.000001000.00000
     Eigenvalues --- 1000.000001000.000001000.000001000.000001000.00000
     Eigenvalues --- 1000.000001000.000001000.000001000.000001000.00000
     Eigenvalues --- 1000.000001000.000001000.000001000.000001000.00000
     Eigenvalues --- 1000.000001000.000001000.000001000.000001000.00000
     Eigenvalues --- 1000.000001000.000001000.00000
 En-DIIS/RFO-DIIS/Sim-DIIS IScMMF=       -3 using points:     4    3    2
 RFO step:  Lambda=-2.28916081D-05.
 DidBck=F Rises=F RFO-DIIS coefs:    1.65084   -0.69026    0.03943
 Iteration  1 RMS(Cart)=  0.02196599 RMS(Int)=  0.00015369
 Iteration  2 RMS(Cart)=  0.00025810 RMS(Int)=  0.00000379
 Iteration  3 RMS(Cart)=  0.00000003 RMS(Int)=  0.00000379
 Iteration  1 RMS(Cart)=  0.00000026 RMS(Int)=  0.00000011
 Variable       Old X    -DE/DX   Delta X   Delta X   Delta X     New X
                                 (Linear)    (Quad)   (Total)
    R1        2.54376   0.00007   0.00015   0.00003   0.00018   2.54394
    R2        2.30574  -0.00002   0.00003  -0.00006  -0.00003   2.30571
    R3        2.07725   0.00002  -0.00010   0.00007  -0.00004   2.07722
    R4        2.75773  -0.00020   0.00187  -0.00222  -0.00036   2.75737
    R5        1.90865   0.00001  -0.00003   0.00004   0.00001   1.90867
    R6        2.87098  -0.00013   0.00236  -0.00256  -0.00021   2.87078
    R7        2.88211  -0.00036   0.00131  -0.00209  -0.00078   2.88133
    R8        2.06913  -0.00010  -0.00008  -0.00027  -0.00035   2.06877
    R9        2.62984   0.00020   0.00057   0.00008   0.00065   2.63049
   R10        2.63828  -0.00019  -0.00020  -0.00049  -0.00069   2.63760
   R11        2.64308  -0.00019   0.00001  -0.00030  -0.00029   2.64278
   R12        2.63203   0.00000   0.00048  -0.00045   0.00003   2.63206
   R13        2.63527  -0.00033  -0.00004  -0.00078  -0.00082   2.63445
   R14        2.04965   0.00007  -0.00034   0.00054   0.00020   2.04985
   R15        2.62813   0.00028   0.00009   0.00068   0.00077   2.62890
   R16        2.04909  -0.00001  -0.00001  -0.00003  -0.00004   2.04906
   R17        2.63472  -0.00018  -0.00045  -0.00016  -0.00061   2.63411
   R18        2.04866   0.00000  -0.00001   0.00001  -0.00000   2.04866
   R19        2.62691   0.00020   0.00039   0.00034   0.00073   2.62764
   R20        2.04889   0.00002   0.00006   0.00001   0.00007   2.04896
   R21        2.05304  -0.00003  -0.00016  -0.00001  -0.00017   2.05287
   R22        2.62492  -0.00004  -0.00035   0.00003  -0.00033   2.62459
   R23        2.05229   0.00005  -0.00004   0.00015   0.00011   2.05240
   R24        2.63555   0.00002   0.00010   0.00008   0.00018   2.63573
   R25        2.04878   0.00001  -0.00002   0.00003   0.00001   2.04879
   R26        2.62609   0.00013  -0.00042   0.00050   0.00008   2.62617
   R27        2.04869  -0.00000   0.00001  -0.00001  -0.00000   2.04868
   R28        2.63640  -0.00005   0.00023  -0.00019   0.00004   2.63644
   R29        2.04883  -0.00000   0.00001  -0.00002  -0.00001   2.04882
   R30        2.04881   0.00005  -0.00033   0.00042   0.00009   2.04890
    A1        2.17274   0.00010  -0.00002   0.00049   0.00047   2.17322
    A2        1.97533   0.00000  -0.00003   0.00002  -0.00001   1.97532
    A3        2.13509  -0.00011   0.00005  -0.00051  -0.00046   2.13463
    A4        2.13208  -0.00012   0.00018  -0.00097  -0.00079   2.13129
    A5        2.07105   0.00009  -0.00047   0.00101   0.00053   2.07158
    A6        2.07995   0.00002   0.00029  -0.00008   0.00020   2.08015
    A7        1.97004  -0.00001   0.00177  -0.00296  -0.00119   1.96885
    A8        1.89505   0.00001   0.00089  -0.00103  -0.00013   1.89492
    A9        1.85367   0.00004   0.00327  -0.00156   0.00172   1.85539
   A10        1.98485  -0.00019  -0.00150  -0.00064  -0.00214   1.98272
   A11        1.87140   0.00011  -0.00334   0.00498   0.00162   1.87302
   A12        1.88216   0.00006  -0.00095   0.00144   0.00049   1.88264
   A13        2.13314  -0.00053   0.00020  -0.00321  -0.00302   2.13012
   A14        2.06966   0.00043   0.00013   0.00221   0.00233   2.07199
   A15        2.07977   0.00010  -0.00051   0.00103   0.00052   2.08029
   A16        2.06269  -0.00001   0.00042   0.00006   0.00049   2.06318
   A17        2.14247  -0.00012   0.00022  -0.00089  -0.00066   2.14181
   A18        2.07795   0.00012  -0.00073   0.00091   0.00020   2.07814
   A19        2.10055  -0.00002   0.00022  -0.00032  -0.00010   2.10045
   A20        2.09207  -0.00002   0.00018  -0.00042  -0.00024   2.09183
   A21        2.09057   0.00004  -0.00040   0.00074   0.00034   2.09090
   A22        2.09870  -0.00004   0.00002  -0.00033  -0.00031   2.09839
   A23        2.08875   0.00002   0.00014   0.00009   0.00023   2.08898
   A24        2.09573   0.00002  -0.00016   0.00024   0.00008   2.09581
   A25        2.08775   0.00006  -0.00007   0.00044   0.00037   2.08812
   A26        2.09807  -0.00002   0.00006  -0.00020  -0.00014   2.09792
   A27        2.09735  -0.00004   0.00002  -0.00024  -0.00022   2.09713
   A28        2.09442  -0.00004   0.00007  -0.00011  -0.00004   2.09438
   A29        2.09676   0.00001  -0.00015   0.00007  -0.00007   2.09668
   A30        2.09200   0.00003   0.00008   0.00003   0.00011   2.09211
   A31        2.10517  -0.00007   0.00027  -0.00072  -0.00044   2.10473
   A32        2.08506   0.00007  -0.00014   0.00062   0.00048   2.08555
   A33        2.09295  -0.00000  -0.00013   0.00009  -0.00004   2.09291
   A34        2.10633  -0.00003   0.00027  -0.00039  -0.00012   2.10621
   A35        2.08285   0.00004  -0.00026   0.00040   0.00014   2.08299
   A36        2.09400  -0.00001  -0.00000  -0.00001  -0.00002   2.09399
   A37        2.09381   0.00002   0.00033  -0.00014   0.00020   2.09401
   A38        2.09228  -0.00004  -0.00006  -0.00013  -0.00020   2.09208
   A39        2.09708   0.00002  -0.00026   0.00026   0.00000   2.09708
   A40        2.08863  -0.00002  -0.00026   0.00012  -0.00014   2.08850
   A41        2.09694  -0.00002   0.00002  -0.00026  -0.00024   2.09671
   A42        2.09761   0.00004   0.00023   0.00014   0.00037   2.09798
   A43        2.09974  -0.00003  -0.00006  -0.00001  -0.00006   2.09967
   A44        2.09583   0.00006   0.00016   0.00032   0.00048   2.09631
   A45        2.08762  -0.00003  -0.00010  -0.00031  -0.00041   2.08720
   A46        2.09991  -0.00005   0.00041  -0.00048  -0.00007   2.09984
   A47        2.09591   0.00006   0.00070  -0.00003   0.00067   2.09658
   A48        2.08737  -0.00001  -0.00110   0.00051  -0.00060   2.08677
    D1       -0.00130  -0.00002   0.00026   0.00174   0.00200   0.00070
    D2        3.12446  -0.00005  -0.00023  -0.00146  -0.00169   3.12277
    D3        3.13324   0.00008   0.00014   0.00210   0.00224   3.13548
    D4       -0.02419   0.00004  -0.00034  -0.00111  -0.00145  -0.02564
    D5        1.35086   0.00007   0.00042  -0.00580  -0.00538   1.34548
    D6       -2.71492  -0.00018   0.00048  -0.00964  -0.00916  -2.72408
    D7       -0.69489  -0.00008   0.00149  -0.00926  -0.00777  -0.70267
    D8       -1.77481   0.00011   0.00091  -0.00259  -0.00168  -1.77649
    D9        0.44259  -0.00015   0.00097  -0.00643  -0.00546   0.43713
   D10        2.46262  -0.00004   0.00199  -0.00605  -0.00407   2.45854
   D11        0.45822   0.00000   0.03199  -0.00003   0.03196   0.49018
   D12       -2.72131  -0.00003   0.02580   0.00125   0.02704  -2.69427
   D13       -1.71074   0.00015   0.03050   0.00432   0.03483  -1.67592
   D14        1.39291   0.00012   0.02431   0.00559   0.02991   1.42282
   D15        2.49348   0.00011   0.03487  -0.00046   0.03441   2.52789
   D16       -0.68604   0.00008   0.02868   0.00082   0.02949  -0.65655
   D17        1.11759   0.00022  -0.00380   0.00654   0.00273   1.12033
   D18       -2.01013   0.00027   0.00000   0.00000  -0.00000  -2.01013
   D19       -2.95672   0.00007  -0.00185   0.00132  -0.00052  -2.95724
   D20        0.19875   0.00011   0.00195  -0.00521  -0.00326   0.19549
   D21       -0.88390   0.00014  -0.00760   0.00813   0.00053  -0.88337
   D22        2.27156   0.00018  -0.00380   0.00160  -0.00220   2.26936
   D23        3.10104  -0.00003  -0.00555   0.00112  -0.00443   3.09661
   D24       -0.04268  -0.00005  -0.00419  -0.00133  -0.00551  -0.04819
   D25       -0.00240   0.00000   0.00067  -0.00019   0.00048  -0.00193
   D26        3.13706  -0.00002   0.00203  -0.00263  -0.00061   3.13645
   D27       -3.10227   0.00006   0.00501   0.00013   0.00514  -3.09713
   D28        0.03699   0.00007   0.00475   0.00095   0.00570   0.04269
   D29        0.00257   0.00001  -0.00098   0.00127   0.00029   0.00286
   D30       -3.14135   0.00002  -0.00124   0.00209   0.00085  -3.14051
   D31       -3.12853   0.00004   0.00280  -0.00389  -0.00110  -3.12962
   D32        0.01492   0.00002   0.00167  -0.00395  -0.00229   0.01263
   D33       -0.00028  -0.00000  -0.00086   0.00238   0.00153   0.00125
   D34       -3.14001  -0.00002  -0.00199   0.00232   0.00034  -3.13968
   D35        3.12630  -0.00003  -0.00328   0.00527   0.00198   3.12828
   D36       -0.01725  -0.00005  -0.00164   0.00272   0.00108  -0.01617
   D37       -0.00131   0.00002   0.00054  -0.00131  -0.00078  -0.00209
   D38        3.13833  -0.00001   0.00218  -0.00386  -0.00168   3.13665
   D39        0.00019  -0.00001   0.00016  -0.00111  -0.00095  -0.00077
   D40        3.14017  -0.00001   0.00036  -0.00074  -0.00038   3.13979
   D41       -3.13928   0.00001  -0.00120   0.00134   0.00013  -3.13914
   D42        0.00070   0.00002  -0.00100   0.00171   0.00071   0.00141
   D43        0.00190   0.00001  -0.00068   0.00133   0.00065   0.00255
   D44        3.13842   0.00001  -0.00016   0.00058   0.00042   3.13885
   D45       -3.13808   0.00001  -0.00088   0.00095   0.00008  -3.13800
   D46       -0.00155   0.00000  -0.00036   0.00020  -0.00015  -0.00171
   D47       -0.00173  -0.00000   0.00037  -0.00026   0.00011  -0.00162
   D48        3.13558  -0.00002   0.00036  -0.00133  -0.00097   3.13461
   D49       -3.13826   0.00001  -0.00015   0.00049   0.00034  -3.13792
   D50       -0.00095  -0.00001  -0.00016  -0.00058  -0.00074  -0.00169
   D51       -0.00051  -0.00001   0.00046  -0.00105  -0.00058  -0.00109
   D52       -3.13976  -0.00002   0.00072  -0.00187  -0.00115  -3.14090
   D53       -3.13784   0.00001   0.00047   0.00002   0.00049  -3.13734
   D54        0.00610  -0.00000   0.00073  -0.00080  -0.00007   0.00603
   D55        0.00099  -0.00001   0.00097  -0.00180  -0.00083   0.00016
   D56       -3.13634  -0.00001  -0.00060  -0.00028  -0.00089  -3.13723
   D57        3.14072   0.00001   0.00210  -0.00174   0.00036   3.14108
   D58        0.00338   0.00001   0.00053  -0.00022   0.00031   0.00369
   D59       -0.00011  -0.00000  -0.00075   0.00013  -0.00062  -0.00073
   D60       -3.14063   0.00002   0.00001   0.00087   0.00089  -3.13974
   D61        3.13721  -0.00000   0.00083  -0.00140  -0.00057   3.13664
   D62       -0.00331   0.00002   0.00159  -0.00065   0.00094  -0.00237
   D63       -0.00147   0.00002   0.00044   0.00093   0.00137  -0.00011
   D64        3.14131   0.00001  -0.00041   0.00135   0.00094  -3.14093
   D65        3.13904  -0.00000  -0.00033   0.00019  -0.00014   3.13890
   D66       -0.00136  -0.00002  -0.00117   0.00060  -0.00057  -0.00193
   D67        0.00220  -0.00003  -0.00033  -0.00033  -0.00067   0.00153
   D68       -3.13745  -0.00000  -0.00197   0.00221   0.00023  -3.13722
   D69       -3.14058  -0.00001   0.00051  -0.00075  -0.00024  -3.14082
   D70        0.00296   0.00001  -0.00113   0.00179   0.00065   0.00361
         Item               Value     Threshold  Converged?
 Maximum Force            0.000528     0.002500     YES
 RMS     Force            0.000098     0.001667     YES
 Maximum Displacement     0.087321     0.010000     NO 
 RMS     Displacement     0.021976     0.006667     NO 
 Predicted change in Energy=-1.149549D-05
 GradGradGradGradGradGradGradGradGradGradGradGradGradGradGradGradGradGrad

                          Input orientation:                          
 ---------------------------------------------------------------------
 Center     Atomic      Atomic             Coordinates (Angstroms)
 Number     Number       Type             X           Y           Z
 ---------------------------------------------------------------------
      1          6           0        2.177245   -0.597723    1.900673
      2          7           0        1.066043    0.082733    1.562369
      3          8           0        2.728960   -1.419345    1.187046
      4          6           0        0.401947   -0.106238    0.276931
      5          6           0       -0.420602   -1.382210    0.221035
      6          6           0       -0.398583    1.150743   -0.045498
      7          6           0       -0.986578   -1.946658    1.360649
      8          6           0       -1.779631   -3.088895    1.261373
      9          6           0       -2.012804   -3.674012    0.020977
     10          6           0       -1.446517   -3.113782   -1.122900
     11          6           0       -0.655062   -1.975104   -1.020593
     12          6           0        0.299327    2.346372   -0.243481
     13          6           0       -0.379508    3.524709   -0.525760
     14          6           0       -1.771482    3.523102   -0.614013
     15          6           0       -2.471596    2.338552   -0.419129
     16          6           0       -1.788416    1.155381   -0.136629
     17          1           0        2.557307   -0.336848    2.898556
     18          1           0        0.673076    0.731809    2.229020
     19          1           0        1.197509   -0.198451   -0.469427
     20          1           0       -0.807455   -1.497467    2.331623
     21          1           0       -2.213862   -3.520671    2.156219
     22          1           0       -2.627495   -4.563731   -0.055420
     23          1           0       -1.617714   -3.567036   -2.092891
     24          1           0       -0.214935   -1.539264   -1.913032
     25          1           0        1.383262    2.347553   -0.175237
     26          1           0        0.174971    4.443356   -0.680910
     27          1           0       -2.303792    4.441096   -0.835922
     28          1           0       -3.553639    2.328876   -0.486662
     29          1           0       -2.346377    0.237255    0.009233
 ---------------------------------------------------------------------
                    Distance matrix (angstroms):
                    1          2          3          4          5
     1  C    0.000000
     2  N    1.346195   0.000000
     3  O    1.220130   2.272092   0.000000
     4  C    2.455561   1.459138   2.822686   0.000000
     5  C    3.191459   2.480997   3.294586   1.519149   0.000000
     6  C    3.671458   2.423017   4.231554   1.524733   2.547032
     7  C    3.481527   2.893505   3.756784   2.547468   1.391995
     8  C    4.719270   4.271730   4.808359   3.824219   2.417031
     9  C    5.527506   5.095912   5.378435   4.315732   2.797764
    10  C    5.348290   4.872508   5.063752   3.797587   2.420125
    11  C    4.295688   3.724055   4.078498   2.508684   1.395756
    12  C    4.097764   2.995498   4.704270   2.509314   3.825754
    13  C    5.423929   4.277510   6.086046   3.799837   4.963592
    14  C    6.236770   4.962291   6.922831   4.323157   5.155994
    15  C    5.967824   4.640037   6.614180   3.836502   4.296564
    16  C    4.790662   3.490717   5.365448   2.561329   2.904860
    17  H    1.099215   2.045804   2.032371   3.401717   4.138822
    18  H    2.034206   1.010024   3.152751   2.141609   3.114035
    19  H    2.595510   2.055368   2.565118   1.094747   2.120449
    20  H    3.147013   2.568809   3.717848   2.760422   2.148842
    21  H    5.281169   4.908661   5.457688   4.693882   3.396135
    22  H    6.530012   6.152162   6.334233   5.399743   3.881866
    23  H    6.258362   5.821021   5.853558   4.655342   3.400117
    24  H    4.599279   4.043536   4.276842   2.688874   2.149699
    25  H    3.689778   2.872161   4.225665   2.681143   4.161981
    26  H    6.007174   4.984108   6.662086   4.654866   5.924983
    27  H    7.277248   6.008569   7.985347   5.407190   6.210833
    28  H    6.863482   5.530384   7.504766   4.707389   4.908046
[truncated: 5,067,591 more chars]
