# Supplementary material for: Rotational Barriers in N-Benzhydrylformamides: An NMR and DFT Study
Source: Molecules. 2023 Jan 5;28(2):535. doi: 10.3390/molecules28020535 (PMC9863877; doi:10.3390/molecules28020535)
Supplement: Supplementary file 1 [file molecules-28-00535-s001.zip › Supplementary_Materials/Quantum_chemistry_output_files/Gaussian_output_files/PES_scans/BHFA_scan_Formyl.log]

 Entering Gaussian System, Link 0=g16
 Initial command:
 /home/aikhl/g16/l1.exe "/home/aikhl/works/aikhl/Gau-24261.inp" -scrdir="/home/aikhl/works/aikhl/"
 Entering Link 1 = /home/aikhl/g16/l1.exe PID=     24263.
  
 Copyright (c) 1988,1990,1992,1993,1995,1998,2003,2009,2016,
            Gaussian, Inc.  All Rights Reserved.
  
 This is part of the Gaussian(R) 16 program.  It is based on
 the Gaussian(R) 09 system (copyright 2009, Gaussian, Inc.),
 the Gaussian(R) 03 system (copyright 2003, Gaussian, Inc.),
 the Gaussian(R) 98 system (copyright 1998, Gaussian, Inc.),
 the Gaussian(R) 94 system (copyright 1995, Gaussian, Inc.),
 the Gaussian 92(TM) system (copyright 1992, Gaussian, Inc.),
 the Gaussian 90(TM) system (copyright 1990, Gaussian, Inc.),
 the Gaussian 88(TM) system (copyright 1988, Gaussian, Inc.),
 the Gaussian 86(TM) system (copyright 1986, Carnegie Mellon
 University), and the Gaussian 82(TM) system (copyright 1983,
 Carnegie Mellon University). Gaussian is a federally registered
 trademark of Gaussian, Inc.
  
 This software contains proprietary and confidential information,
 including trade secrets, belonging to Gaussian, Inc.
  
 This software is provided under written license and may be
 used, copied, transmitted, or stored only in accord with that
 written license.
  
 The following legend is applicable only to US Government
 contracts under FAR:
  
                    RESTRICTED RIGHTS LEGEND
  
 Use, reproduction and disclosure by the US Government is
 subject to restrictions as set forth in subparagraphs (a)
 and (c) of the Commercial Computer Software - Restricted
 Rights clause in FAR 52.227-19.
  
 Gaussian, Inc.
 340 Quinnipiac St., Bldg. 40, Wallingford CT 06492
  
  
 ---------------------------------------------------------------
 Warning -- This program may not be used in any manner that
 competes with the business of Gaussian, Inc. or will provide
 assistance to any competitor of Gaussian, Inc.  The licensee
 of this program is prohibited from giving any competitor of
 Gaussian, Inc. access to this program.  By using this program,
 the user acknowledges that Gaussian, Inc. is engaged in the
 business of creating and licensing software in the field of
 computational chemistry and represents and warrants to the
 licensee that it is not a competitor of Gaussian, Inc. and that
 it will not use this program in any manner prohibited above.
 ---------------------------------------------------------------
  

 Cite this work as:
 Gaussian 16, Revision A.03,
 M. J. Frisch, G. W. Trucks, H. B. Schlegel, G. E. Scuseria, 
 M. A. Robb, J. R. Cheeseman, G. Scalmani, V. Barone, 
 G. A. Petersson, H. Nakatsuji, X. Li, M. Caricato, A. V. Marenich, 
 J. Bloino, B. G. Janesko, R. Gomperts, B. Mennucci, H. P. Hratchian, 
 J. V. Ortiz, A. F. Izmaylov, J. L. Sonnenberg, D. Williams-Young, 
 F. Ding, F. Lipparini, F. Egidi, J. Goings, B. Peng, A. Petrone, 
 T. Henderson, D. Ranasinghe, V. G. Zakrzewski, J. Gao, N. Rega, 
 G. Zheng, W. Liang, M. Hada, M. Ehara, K. Toyota, R. Fukuda, 
 J. Hasegawa, M. Ishida, T. Nakajima, Y. Honda, O. Kitao, H. Nakai, 
 T. Vreven, K. Throssell, J. A. Montgomery, Jr., J. E. Peralta, 
 F. Ogliaro, M. J. Bearpark, J. J. Heyd, E. N. Brothers, K. N. Kudin, 
 V. N. Staroverov, T. A. Keith, R. Kobayashi, J. Normand, 
 K. Raghavachari, A. P. Rendell, J. C. Burant, S. S. Iyengar, 
 J. Tomasi, M. Cossi, J. M. Millam, M. Klene, C. Adamo, R. Cammi, 
 J. W. Ochterski, R. L. Martin, K. Morokuma, O. Farkas, 
 J. B. Foresman, and D. J. Fox, Gaussian, Inc., Wallingford CT, 2016.
 
 ******************************************
 Gaussian 16:  ES64L-G16RevA.03 25-Dec-2016
                10-Nov-2005 
 ******************************************
 %NProcShared=8
 Will use up to    8 processors via shared memory.
 %Mem=5GB
 ----------------------------------------------------------------------
 # opt=(ModRedundant,loose,MaxCycles=80) M062X/6-311+G* scrf=(solvent=d
 imethylsulfoxide,IEFPCM) nosymm integral(grid=SuperFine)
 ----------------------------------------------------------------------
 1/6=80,7=-1,18=120,19=15,26=6,38=1/1,3;
 2/9=110,12=2,15=1,17=6,18=5,40=1/2;
 3/5=4,6=6,7=11,11=2,25=1,30=1,70=2201,71=1,72=21,74=-55,75=-7/1,2,3;
 4//1;
 5/5=2,38=5,53=21/2;
 6/7=2,8=2,9=2,10=2,28=1/1;
 7/30=1/1,2,3,16;
 1/6=80,7=-1,18=20,19=15,26=6/3(2);
 2/9=110,15=1/2;
 99//99;
 2/9=110,15=1/2;
 3/5=4,6=6,7=11,11=2,25=1,30=1,70=2205,71=1,72=21,74=-55,75=-7/1,2,3;
 4/5=5,16=3,69=1/1;
 5/5=2,38=5,53=21/2;
 7/30=1/1,2,3,16;
 1/6=80,7=-1,18=20,19=15,26=6/3(-5);
 2/9=110,15=1/2;
 6/7=2,8=2,9=2,10=2,19=2,28=1/1;
 99/9=1/99;
 -----------------
 BHFA_scan_Formyl
 -----------------
 Symbolic Z-matrix:
 Charge =  0 Multiplicity = 1
 C                     1.93118  -0.59669   2.29343 
 N                     0.89311   0.0987    1.79251 
 O                     2.56245  -1.43648   1.67321 
 C                     0.43048  -0.07714   0.41997 
 C                    -0.37372  -1.35584   0.22081 
 C                    -0.35592   1.15517   0.00637 
 C                    -0.93696  -2.05945   1.28116 
 C                    -1.70171  -3.20098   1.04189 
 C                    -1.9056   -3.64824  -0.25887 
 C                    -1.33946  -2.94909  -1.3243 
 C                    -0.57988  -1.81047  -1.0835 
 C                     0.222     2.10957  -0.8286 
 C                    -0.48465   3.25644  -1.1839 
 C                    -1.77314   3.45896  -0.69921 
 C                    -2.3553    2.50921   0.13817 
 C                    -1.6518    1.36044   0.48456 
 H                     2.16788  -0.33262   3.334 
 H                     0.43299   0.77642   2.38326 
 H                     1.32242  -0.14635  -0.2089 
 H                    -0.77804  -1.7212    2.29938 
 H                    -2.13538  -3.74077   1.8764 
 H                    -2.49805  -4.53712  -0.44374 
 H                    -1.48862  -3.29312  -2.34169 
 H                    -0.14155  -1.26585  -1.91531 
 H                     1.22863   1.95542  -1.20412 
 H                    -0.02748   3.9898   -1.83851 
 H                    -2.32406   4.35108  -0.97465 
 H                    -3.36038   2.6601    0.51548 
 H                    -2.11583   0.61419   1.12293 
 
 The following ModRedundant input section has been read:
 D       3       1       2       4 S  17 20.000                                
 

 GradGradGradGradGradGradGradGradGradGradGradGradGradGradGradGradGradGrad
 Berny optimization.
 Initialization pass.
                           ----------------------------
                           !    Initial Parameters    !
                           ! (Angstroms and Degrees)  !
 --------------------------                            --------------------------
 ! Name  Definition              Value          Derivative Info.                !
 --------------------------------------------------------------------------------
 ! R1    R(1,2)                  1.3461         estimate D2E/DX2                !
 ! R2    R(1,3)                  1.22           estimate D2E/DX2                !
 ! R3    R(1,17)                 1.0993         estimate D2E/DX2                !
 ! R4    R(2,4)                  1.459          estimate D2E/DX2                !
 ! R5    R(2,18)                 1.01           estimate D2E/DX2                !
 ! R6    R(4,5)                  1.5236         estimate D2E/DX2                !
 ! R7    R(4,6)                  1.5192         estimate D2E/DX2                !
 ! R8    R(4,19)                 1.0935         estimate D2E/DX2                !
 ! R9    R(5,7)                  1.3916         estimate D2E/DX2                !
 ! R10   R(5,11)                 1.3966         estimate D2E/DX2                !
 ! R11   R(6,12)                 1.3936         estimate D2E/DX2                !
 ! R12   R(6,16)                 1.3965         estimate D2E/DX2                !
 ! R13   R(7,8)                  1.3947         estimate D2E/DX2                !
 ! R14   R(7,20)                 1.0846         estimate D2E/DX2                !
 ! R15   R(8,9)                  1.3905         estimate D2E/DX2                !
 ! R16   R(8,21)                 1.0844         estimate D2E/DX2                !
 ! R17   R(9,10)                 1.3944         estimate D2E/DX2                !
 ! R18   R(9,22)                 1.0841         estimate D2E/DX2                !
 ! R19   R(10,11)                1.3897         estimate D2E/DX2                !
 ! R20   R(10,23)                1.0843         estimate D2E/DX2                !
 ! R21   R(11,24)                1.0866         estimate D2E/DX2                !
 ! R22   R(12,13)                1.3932         estimate D2E/DX2                !
 ! R23   R(12,25)                1.0854         estimate D2E/DX2                !
 ! R24   R(13,14)                1.3915         estimate D2E/DX2                !
 ! R25   R(13,26)                1.0841         estimate D2E/DX2                !
 ! R26   R(14,15)                1.3936         estimate D2E/DX2                !
 ! R27   R(14,27)                1.0841         estimate D2E/DX2                !
 ! R28   R(15,16)                1.3909         estimate D2E/DX2                !
 ! R29   R(15,28)                1.0841         estimate D2E/DX2                !
 ! R30   R(16,29)                1.0862         estimate D2E/DX2                !
 ! A1    A(2,1,3)              124.432          estimate D2E/DX2                !
 ! A2    A(2,1,17)             113.2146         estimate D2E/DX2                !
 ! A3    A(3,1,17)             122.3531         estimate D2E/DX2                !
 ! A4    A(1,2,4)              122.1619         estimate D2E/DX2                !
 ! A5    A(1,2,18)             118.7057         estimate D2E/DX2                !
 ! A6    A(4,2,18)             119.1217         estimate D2E/DX2                !
 ! A7    A(2,4,5)              113.0456         estimate D2E/DX2                !
 ! A8    A(2,4,6)              108.8127         estimate D2E/DX2                !
 ! A9    A(2,4,19)             106.8577         estimate D2E/DX2                !
 ! A10   A(5,4,6)              111.8352         estimate D2E/DX2                !
 ! A11   A(5,4,19)             107.5912         estimate D2E/DX2                !
 ! A12   A(6,4,19)             108.4801         estimate D2E/DX2                !
 ! A13   A(4,5,7)              122.5708         estimate D2E/DX2                !
 ! A14   A(4,5,11)             118.2421         estimate D2E/DX2                !
 ! A15   A(7,5,11)             119.1617         estimate D2E/DX2                !
 ! A16   A(4,6,12)             120.2626         estimate D2E/DX2                !
 ! A17   A(4,6,16)             120.4211         estimate D2E/DX2                !
 ! A18   A(12,6,16)            119.2972         estimate D2E/DX2                !
 ! A19   A(5,7,8)              120.3329         estimate D2E/DX2                !
 ! A20   A(5,7,20)             119.8887         estimate D2E/DX2                !
 ! A21   A(8,7,20)             119.778          estimate D2E/DX2                !
 ! A22   A(7,8,9)              120.2745         estimate D2E/DX2                !
 ! A23   A(7,8,21)             119.6497         estimate D2E/DX2                !
 ! A24   A(9,8,21)             120.0756         estimate D2E/DX2                !
 ! A25   A(8,9,10)             119.5992         estimate D2E/DX2                !
 ! A26   A(8,9,22)             120.2232         estimate D2E/DX2                !
 ! A27   A(10,9,22)            120.1772         estimate D2E/DX2                !
 ! A28   A(9,10,11)            120.0195         estimate D2E/DX2                !
 ! A29   A(9,10,23)            120.1313         estimate D2E/DX2                !
 ! A30   A(11,10,23)           119.849          estimate D2E/DX2                !
 ! A31   A(5,11,10)            120.6117         estimate D2E/DX2                !
 ! A32   A(5,11,24)            119.4879         estimate D2E/DX2                !
 ! A33   A(10,11,24)           119.9005         estimate D2E/DX2                !
 ! A34   A(6,12,13)            120.4134         estimate D2E/DX2                !
 ! A35   A(6,12,25)            119.6461         estimate D2E/DX2                !
 ! A36   A(13,12,25)           119.9405         estimate D2E/DX2                !
 ! A37   A(12,13,14)           120.0443         estimate D2E/DX2                !
 ! A38   A(12,13,26)           119.7989         estimate D2E/DX2                !
 ! A39   A(14,13,26)           120.1567         estimate D2E/DX2                !
 ! A40   A(13,14,15)           119.7978         estimate D2E/DX2                !
 ! A41   A(13,14,27)           120.1222         estimate D2E/DX2                !
 ! A42   A(15,14,27)           120.0797         estimate D2E/DX2                !
 ! A43   A(14,15,16)           120.0812         estimate D2E/DX2                !
 ! A44   A(14,15,28)           120.1025         estimate D2E/DX2                !
 ! A45   A(16,15,28)           119.8147         estimate D2E/DX2                !
 ! A46   A(6,16,15)            120.3636         estimate D2E/DX2                !
 ! A47   A(6,16,29)            119.7837         estimate D2E/DX2                !
 ! A48   A(15,16,29)           119.8503         estimate D2E/DX2                !
 ! D1    D(3,1,2,4)             -1.0639         Scan                            !
 ! D2    D(3,1,2,18)          -179.8578         estimate D2E/DX2                !
 ! D3    D(17,1,2,4)           178.7333         estimate D2E/DX2                !
 ! D4    D(17,1,2,18)           -0.0605         estimate D2E/DX2                !
 ! D5    D(1,2,4,5)             76.167          estimate D2E/DX2                !
 ! D6    D(1,2,4,6)           -158.9476         estimate D2E/DX2                !
 ! D7    D(1,2,4,19)           -42.003          estimate D2E/DX2                !
 ! D8    D(18,2,4,5)          -105.0439         estimate D2E/DX2                !
 ! D9    D(18,2,4,6)            19.8414         estimate D2E/DX2                !
 ! D10   D(18,2,4,19)          136.786          estimate D2E/DX2                !
 ! D11   D(2,4,5,7)             17.8229         estimate D2E/DX2                !
 ! D12   D(2,4,5,11)          -164.03           estimate D2E/DX2                !
 ! D13   D(6,4,5,7)           -105.406          estimate D2E/DX2                !
 ! D14   D(6,4,5,11)            72.7411         estimate D2E/DX2                !
 ! D15   D(19,4,5,7)           135.5644         estimate D2E/DX2                !
 ! D16   D(19,4,5,11)          -46.2885         estimate D2E/DX2                !
 ! D17   D(2,4,6,12)           103.2284         estimate D2E/DX2                !
 ! D18   D(2,4,6,16)           -75.1721         estimate D2E/DX2                !
 ! D19   D(5,4,6,12)          -131.1786         estimate D2E/DX2                !
 ! D20   D(5,4,6,16)            50.4209         estimate D2E/DX2                !
 ! D21   D(19,4,6,12)          -12.6763         estimate D2E/DX2                !
 ! D22   D(19,4,6,16)          168.9232         estimate D2E/DX2                !
 ! D23   D(4,5,7,8)            177.8809         estimate D2E/DX2                !
 ! D24   D(4,5,7,20)            -2.3374         estimate D2E/DX2                !
 ! D25   D(11,5,7,8)            -0.2498         estimate D2E/DX2                !
 ! D26   D(11,5,7,20)          179.5319         estimate D2E/DX2                !
 ! D27   D(4,5,11,10)         -178.0819         estimate D2E/DX2                !
 ! D28   D(4,5,11,24)            1.8623         estimate D2E/DX2                !
 ! D29   D(7,5,11,10)            0.13           estimate D2E/DX2                !
 ! D30   D(7,5,11,24)         -179.9258         estimate D2E/DX2                !
 ! D31   D(4,6,12,13)         -178.4525         estimate D2E/DX2                !
 ! D32   D(4,6,12,25)            1.6259         estimate D2E/DX2                !
 ! D33   D(16,6,12,13)          -0.034          estimate D2E/DX2                !
 ! D34   D(16,6,12,25)        -179.9557         estimate D2E/DX2                !
 ! D35   D(4,6,16,15)          178.0116         estimate D2E/DX2                !
 ! D36   D(4,6,16,29)           -2.5609         estimate D2E/DX2                !
 ! D37   D(12,6,16,15)          -0.4042         estimate D2E/DX2                !
 ! D38   D(12,6,16,29)         179.0232         estimate D2E/DX2                !
 ! D39   D(5,7,8,9)              0.1551         estimate D2E/DX2                !
 ! D40   D(5,7,8,21)           179.9985         estimate D2E/DX2                !
 ! D41   D(20,7,8,9)          -179.6269         estimate D2E/DX2                !
 ! D42   D(20,7,8,21)            0.2165         estimate D2E/DX2                !
 ! D43   D(7,8,9,10)             0.0625         estimate D2E/DX2                !
 ! D44   D(7,8,9,22)           179.841          estimate D2E/DX2                !
 ! D45   D(21,8,9,10)         -179.7802         estimate D2E/DX2                !
 ! D46   D(21,8,9,22)           -0.0017         estimate D2E/DX2                !
 ! D47   D(8,9,10,11)           -0.1821         estimate D2E/DX2                !
 ! D48   D(8,9,10,23)          179.6819         estimate D2E/DX2                !
 ! D49   D(22,9,10,11)        -179.9607         estimate D2E/DX2                !
 ! D50   D(22,9,10,23)          -0.0967         estimate D2E/DX2                !
 ! D51   D(9,10,11,5)            0.0859         estimate D2E/DX2                !
 ! D52   D(9,10,11,24)        -179.8581         estimate D2E/DX2                !
 ! D53   D(23,10,11,5)        -179.7785         estimate D2E/DX2                !
 ! D54   D(23,10,11,24)          0.2775         estimate D2E/DX2                !
 ! D55   D(6,12,13,14)           0.3491         estimate D2E/DX2                !
 ! D56   D(6,12,13,26)        -179.6613         estimate D2E/DX2                !
 ! D57   D(25,12,13,14)       -179.7295         estimate D2E/DX2                !
 ! D58   D(25,12,13,26)          0.2601         estimate D2E/DX2                !
 ! D59   D(12,13,14,15)         -0.2263         estimate D2E/DX2                !
 ! D60   D(12,13,14,27)        179.9827         estimate D2E/DX2                !
 ! D61   D(26,13,14,15)        179.7841         estimate D2E/DX2                !
 ! D62   D(26,13,14,27)         -0.0069         estimate D2E/DX2                !
 ! D63   D(13,14,15,16)         -0.2103         estimate D2E/DX2                !
 ! D64   D(13,14,15,28)       -179.7579         estimate D2E/DX2                !
 ! D65   D(27,14,15,16)        179.5808         estimate D2E/DX2                !
 ! D66   D(27,14,15,28)          0.0332         estimate D2E/DX2                !
 ! D67   D(14,15,16,6)           0.528          estimate D2E/DX2                !
 ! D68   D(14,15,16,29)       -178.899          estimate D2E/DX2                !
 ! D69   D(28,15,16,6)        -179.9231         estimate D2E/DX2                !
 ! D70   D(28,15,16,29)          0.6499         estimate D2E/DX2                !
 --------------------------------------------------------------------------------
 Trust Radius=3.00D-01 FncErr=5.00D-06 GrdErr=5.00D-06 EigMax=2.50D+02 EigMin=1.00D-04
 Number of optimizations in scan=  18
 Number of steps in this run=     80 maximum allowed number of steps=    174.
 GradGradGradGradGradGradGradGradGradGradGradGradGradGradGradGradGradGrad

                          Input orientation:                          
 ---------------------------------------------------------------------
 Center     Atomic      Atomic             Coordinates (Angstroms)
 Number     Number       Type             X           Y           Z
 ---------------------------------------------------------------------
      1          6           0        1.931180   -0.596693    2.293429
      2          7           0        0.893107    0.098696    1.792505
      3          8           0        2.562447   -1.436482    1.673211
      4          6           0        0.430484   -0.077140    0.419970
      5          6           0       -0.373721   -1.355844    0.220805
      6          6           0       -0.355921    1.155173    0.006366
      7          6           0       -0.936957   -2.059453    1.281162
      8          6           0       -1.701708   -3.200975    1.041888
      9          6           0       -1.905598   -3.648235   -0.258868
     10          6           0       -1.339461   -2.949088   -1.324298
     11          6           0       -0.579884   -1.810472   -1.083496
     12          6           0        0.222002    2.109568   -0.828601
     13          6           0       -0.484652    3.256443   -1.183903
     14          6           0       -1.773139    3.458959   -0.699211
     15          6           0       -2.355298    2.509207    0.138165
     16          6           0       -1.651795    1.360439    0.484557
     17          1           0        2.167883   -0.332617    3.333999
     18          1           0        0.432988    0.776424    2.383255
     19          1           0        1.322416   -0.146348   -0.208901
     20          1           0       -0.778043   -1.721201    2.299378
     21          1           0       -2.135378   -3.740765    1.876396
     22          1           0       -2.498054   -4.537121   -0.443736
     23          1           0       -1.488615   -3.293121   -2.341693
     24          1           0       -0.141553   -1.265848   -1.915307
     25          1           0        1.228625    1.955418   -1.204118
     26          1           0       -0.027480    3.989802   -1.838513
     27          1           0       -2.324059    4.351081   -0.974654
     28          1           0       -3.360383    2.660101    0.515482
     29          1           0       -2.115833    0.614192    1.122931
 ---------------------------------------------------------------------
                    Distance matrix (angstroms):
                    1          2          3          4          5
     1  C    0.000000
     2  N    1.346138   0.000000
     3  O    1.220006   2.271057   0.000000
     4  C    2.455987   1.459038   2.822001   0.000000
     5  C    3.191340   2.488128   3.276747   1.523646   0.000000
     6  C    3.678386   2.422087   4.244045   1.519242   2.520220
     7  C    3.374991   2.875450   3.575979   2.557560   1.391638
     8  C    4.641822   4.264308   4.657792   3.832932   2.417072
     9  C    5.526934   5.106895   5.346794   4.320974   2.798534
    10  C    5.414684   4.897735   5.147613   3.797797   2.420418
    11  C    4.379763   3.753133   4.196850   2.507129   1.396564
    12  C    4.471265   3.371081   4.930641   2.526675   3.669498
    13  C    5.724923   4.552866   6.282631   3.810861   4.822728
    14  C    6.255093   4.960734   6.956366   4.314223   5.097757
    15  C    5.715389   4.370302   6.489148   3.811717   4.344203
    16  C    4.465433   3.127179   5.195719   2.531144   3.013508
    17  H    1.099341   2.046287   2.032834   3.402262   4.147134
    18  H    2.034232   1.009956   3.152096   2.140810   3.142218
    19  H    2.614395   2.061548   2.597011   1.093532   2.127066
    20  H    2.933333   2.522239   3.410575   2.774103   2.148820
    21  H    5.157131   4.890830   5.236465   4.703932   3.395919
    22  H    6.529714   6.163728   6.301119   5.404975   3.882645
    23  H    6.360038   5.853940   5.998139   4.653199   3.400357
    24  H    4.738929   4.084161   4.496465   2.682121   2.150576
    25  H    4.386307   3.541149   4.643607   2.721394   3.944918
    26  H    6.476514   5.401155   6.963080   4.674451   5.739042
    27  H    7.298486   6.007504   8.024027   5.398298   6.148328
    28  H    6.462851   5.126769   7.293987   4.676781   5.013462
    29  H    4.383449   3.125346   5.137546   2.730536   2.780257
                    6          7          8          9         10
     6  C    0.000000
     7  C    3.506641   0.000000
     8  C    4.675412   1.394693   0.000000
     9  C    5.054164   2.415406   1.390532   0.000000
    10  C    4.425266   2.782424   2.406970   1.394438   0.000000
    11  C    3.167493   2.404392   2.776553   2.411411   1.389744
    12  C    1.393569   4.814044   5.949895   6.164704   5.317319
    13  C    2.418398   5.877064   6.937840   7.109807   6.265702
    14  C    2.795313   5.922326   6.884130   7.122054   6.453052
    15  C    2.418323   4.918413   5.818082   6.186595   5.741403
    16  C    1.396456   3.583467   4.595607   5.069903   4.684179
    17  H    4.433537   4.103186   5.334321   6.363589   6.391175
    18  H    2.532870   3.336698   4.709129   5.659276   5.546798
    19  H    2.134739   3.314366   4.476667   4.762960   4.023065
    20  H    3.702650   1.084634   2.150388   3.395506   3.867030
    21  H    5.534771   2.148797   1.084365   2.149584   3.391855
    22  H    6.098650   3.398696   2.150937   1.084112   2.153967
    23  H    5.155938   3.866696   3.391537   2.153634   1.084296
    24  H    3.098407   3.388199   3.863134   3.395793   2.148854
    25  H    2.148592   5.194762   6.341907   6.489821   5.537480
    26  H    3.398025   6.866805   7.925088   8.022606   7.080530
    27  H    3.879407   6.935972   7.841385   8.042171   7.374561
    28  H    3.398647   5.360359   6.113961   6.520055   6.239545
    29  H    2.153292   2.926288   3.838433   4.485739   4.391884
                   11         12         13         14         15
    11  C    0.000000
    12  C    4.009327   0.000000
    13  C    5.068804   1.393170   0.000000
    14  C    5.416497   2.412092   1.391452   0.000000
    15  C    4.827440   2.781515   2.409469   1.393606   0.000000
    16  C    3.696277   2.407632   2.782232   2.412430   1.390889
    17  H    5.408192   5.203649   6.350491   6.795181   6.224828
    18  H    4.442556   3.483936   4.440402   4.643769   3.977123
    19  H    2.674504   2.585362   3.974306   4.777144   4.549506
    20  H    3.389848   5.045704   6.082455   6.067603   5.005490
    21  H    3.860901   6.862991   7.813530   7.655129   6.490914
    22  H    3.394596   7.192030   8.083395   8.032936   7.071756
    23  H    2.146416   5.865553   6.726456   6.954803   6.369289
    24  H    1.086581   3.564623   4.593886   5.144391   4.834093
    25  H    4.179376   1.085387   2.151370   3.395019   3.866899
    26  H    5.875234   2.148824   1.084129   2.151076   3.393841
    27  H    6.404587   3.395311   2.150683   1.084096   2.152171
    28  H    5.502175   3.865634   3.393135   2.152440   1.084128
    29  H    3.620284   3.392654   3.868297   3.395635   2.148997
                   16         17         18         19         20
    16  C    0.000000
    17  H    5.057242   0.000000
    18  H    2.879661   2.267983   0.000000
    19  H    3.405469   3.647143   2.891689   0.000000
    20  H    3.681511   3.417175   2.777006   3.630916   0.000000
    21  H    5.309741   5.679625   5.220958   5.405982   2.469800
    22  H    6.029850   7.329400   6.694524   5.824949   4.290981
    23  H    5.447012   7.372112   6.525250   4.727883   4.951301
    24  H    3.864914   5.810304   4.793601   2.511634   4.286728
    25  H    3.391525   5.168347   3.859056   2.327375   5.460653
    26  H    3.866342   7.089274   5.325519   4.646030   7.092323
    27  H    3.394875   7.789677   5.626281   5.840379   7.069799
    28  H    2.146940   6.889276   4.628874   5.507222   5.389487
    29  H    1.086157   4.912789   2.848021   3.764805   2.937307
                   21         22         23         24         25
    21  H    0.000000
    22  H    2.479663   0.000000
    23  H    4.290800   2.483696   0.000000
    24  H    4.947481   4.291835   2.471076   0.000000
    25  H    7.297437   7.524585   6.018690   3.572077   0.000000
    26  H    8.832069   8.986521   7.445070   5.257449   2.473656
    27  H    8.581495   8.905744   7.810287   6.099021   4.291086
    28  H    6.657613   7.311889   6.863513   5.628737   4.951020
    29  H    4.419699   5.397830   5.259669   4.082061   4.289457
                   26         27         28         29
    26  H    0.000000
    27  H    2.480131   0.000000
    28  H    4.291578   2.480703   0.000000
    29  H    4.952384   4.290403   2.470555   0.000000
 Symmetry turned off by external request.
 Stoichiometry    C14H13NO
 Framework group  C1[X(C14H13NO)]
 Deg. of freedom    81
 Full point group                 C1      NOp   1
 Rotational constants (GHZ):           0.7370241           0.4062368           0.3117692
 Standard basis: 6-311+G(d) (5D, 7F)
   391 basis functions,   641 primitive gaussians,   407 cartesian basis functions
    56 alpha electrons       56 beta electrons
       nuclear repulsion energy      1011.9840220201 Hartrees.
 NAtoms=   29 NActive=   29 NUniq=   29 SFac= 1.00D+00 NAtFMM=   60 NAOKFM=F Big=F
 Integral buffers will be    131072 words long.
 Raffenetti 2 integral format.
 Two-electron integral symmetry is turned off.
 ------------------------------------------------------------------------------
 Polarizable Continuum Model (PCM)
 =================================
 Model                : PCM.
 Atomic radii         : UFF (Universal Force Field).
 Polarization charges : Total charges.
 Charge compensation  : None.
 Solution method      : On-the-fly selection.
 Cavity type          : Scaled VdW (van der Waals Surface) (Alpha=1.100).
 Cavity algorithm     : GePol (No added spheres)
                        Default sphere list used, NSphG=   29.
                        Lebedev-Laikov grids with approx.  5.0 points / Ang**2.
                        Smoothing algorithm: York/Karplus (Gamma=1.0000).
                        Polarization charges: spherical gaussians, with
                                              point-specific exponents (IZeta= 3).
                        Self-potential: point-specific (ISelfS= 7).
                        Self-field    : sphere-specific E.n sum rule (ISelfD= 2).
 1st derivatives      : Analytical E(r).r(x)/FMM algorithm (CHGder, D1EAlg=3).
                        Cavity 1st derivative terms included.
 Solvent              : DiMethylSulfoxide, Eps=  46.826000 Eps(inf)=   2.007889
 ------------------------------------------------------------------------------
 One-electron integrals computed using PRISM.
 NBasis=   391 RedAO= T EigKep=  1.12D-06  NBF=   391
 NBsUse=   390 1.00D-06 EigRej=  8.71D-07 NBFU=   390
 ExpMin= 4.38D-02 ExpMax= 8.59D+03 ExpMxC= 1.30D+03 IAcc=3 IRadAn=         7 AccDes= 0.00D+00
 Harris functional with IExCor= 1009 and IRadAn=       7 diagonalized for initial guess.
 HarFok:  IExCor= 1009 AccDes= 0.00D+00 IRadAn=         7 IDoV= 1 UseB2=F ITyADJ=14
 ICtDFT=  3500011 ScaDFX=  1.000000  1.000000  1.000000  1.000000
 FoFCou: FMM=F IPFlag=           0 FMFlag=      100000 FMFlg1=           0
         NFxFlg=           0 DoJE=T BraDBF=F KetDBF=T FulRan=T
         wScrn=  0.000000 ICntrl=       500 IOpCl=  0 I1Cent=   200000004 NGrid=           0
         NMat0=    1 NMatS0=      1 NMatT0=    0 NMatD0=    1 NMtDS0=    0 NMtDT0=    0
 Symmetry not used in FoFCou.
 Requested convergence on RMS density matrix=1.00D-08 within 128 cycles.
 Requested convergence on MAX density matrix=1.00D-06.
 Requested convergence on             energy=1.00D-06.
 No special actions if energy rises.
 Inv3:  Mode=1 IEnd=    14945472.
 Iteration    1 A*A^-1 deviation from unit magnitude is 8.55D-15 for    534.
 Iteration    1 A*A^-1 deviation from orthogonality  is 3.20D-15 for   1734    155.
 Iteration    1 A^-1*A deviation from unit magnitude is 7.88D-15 for    534.
 Iteration    1 A^-1*A deviation from orthogonality  is 7.14D-14 for   2054   2053.
 Error on total polarization charges =  0.01665
 SCF Done:  E(RM062X) =  -671.195604970     A.U. after   16 cycles
            NFock= 16  Conv=0.22D-08     -V/T= 2.0040

 **********************************************************************

            Population analysis using the SCF density.

 **********************************************************************

 Alpha  occ. eigenvalues --  -19.60834 -14.78658 -10.65225 -10.60258 -10.56558
 Alpha  occ. eigenvalues --  -10.56108 -10.55402 -10.55382 -10.55281 -10.55244
 Alpha  occ. eigenvalues --  -10.55148 -10.55035 -10.55001 -10.54945 -10.54877
 Alpha  occ. eigenvalues --  -10.54780  -1.17653  -1.05623  -0.97750  -0.96921
 Alpha  occ. eigenvalues --   -0.89589  -0.85531  -0.85062  -0.85007  -0.79244
 Alpha  occ. eigenvalues --   -0.71227  -0.70186  -0.69673  -0.68758  -0.66720
 Alpha  occ. eigenvalues --   -0.63380  -0.60543  -0.58917  -0.56538  -0.54682
 Alpha  occ. eigenvalues --   -0.53590  -0.52408  -0.51981  -0.51178  -0.50035
 Alpha  occ. eigenvalues --   -0.49753  -0.49315  -0.48241  -0.46840  -0.45092
 Alpha  occ. eigenvalues --   -0.44005  -0.42230  -0.41111  -0.40869  -0.40576
 Alpha  occ. eigenvalues --   -0.35554  -0.33757  -0.32253  -0.31831  -0.31535
 Alpha  occ. eigenvalues --   -0.30185
 Alpha virt. eigenvalues --    0.00064   0.00456   0.00713   0.00903   0.01846
 Alpha virt. eigenvalues --    0.02035   0.02376   0.02623   0.03760   0.03936
 Alpha virt. eigenvalues --    0.04082   0.04244   0.05118   0.05492   0.05807
 Alpha virt. eigenvalues --    0.06104   0.06851   0.07330   0.07655   0.08185
 Alpha virt. eigenvalues --    0.08687   0.09935   0.10287   0.10658   0.10750
 Alpha virt. eigenvalues --    0.11306   0.12182   0.12796   0.13501   0.13839
 Alpha virt. eigenvalues --    0.14318   0.14717   0.14942   0.15205   0.15731
 Alpha virt. eigenvalues --    0.16029   0.16600   0.16842   0.17167   0.17705
 Alpha virt. eigenvalues --    0.18158   0.18516   0.19065   0.19630   0.19810
 Alpha virt. eigenvalues --    0.20330   0.20513   0.20760   0.21248   0.21744
 Alpha virt. eigenvalues --    0.21928   0.22097   0.22674   0.22847   0.23416
 Alpha virt. eigenvalues --    0.23716   0.23973   0.24043   0.24231   0.24586
 Alpha virt. eigenvalues --    0.24812   0.25426   0.25711   0.25985   0.26442
 Alpha virt. eigenvalues --    0.26961   0.27057   0.27566   0.27773   0.28494
 Alpha virt. eigenvalues --    0.28584   0.29498   0.29866   0.30168   0.30585
 Alpha virt. eigenvalues --    0.30964   0.32412   0.32651   0.33643   0.33973
 Alpha virt. eigenvalues --    0.34177   0.34834   0.35560   0.36338   0.36692
 Alpha virt. eigenvalues --    0.37275   0.38143   0.38581   0.39667   0.39949
 Alpha virt. eigenvalues --    0.41491   0.42042   0.42556   0.45211   0.47599
 Alpha virt. eigenvalues --    0.49494   0.49867   0.50737   0.55151   0.55569
 Alpha virt. eigenvalues --    0.56031   0.56922   0.57175   0.57358   0.57862
 Alpha virt. eigenvalues --    0.58576   0.59006   0.59540   0.60000   0.60436
 Alpha virt. eigenvalues --    0.61393   0.61549   0.62685   0.63540   0.64384
 Alpha virt. eigenvalues --    0.65232   0.65695   0.65868   0.66813   0.68025
 Alpha virt. eigenvalues --    0.68841   0.70036   0.71197   0.71563   0.72935
 Alpha virt. eigenvalues --    0.73174   0.73816   0.74347   0.74635   0.75291
 Alpha virt. eigenvalues --    0.75627   0.75994   0.76388   0.77876   0.78154
 Alpha virt. eigenvalues --    0.78608   0.78971   0.79816   0.80912   0.81804
 Alpha virt. eigenvalues --    0.82809   0.83603   0.85617   0.86537   0.86750
 Alpha virt. eigenvalues --    0.87339   0.87796   0.88489   0.89092   0.89636
 Alpha virt. eigenvalues --    0.90558   0.91514   0.92584   0.93138   0.94047
 Alpha virt. eigenvalues --    0.95126   0.95850   0.97043   0.99600   1.00787
 Alpha virt. eigenvalues --    1.01076   1.02561   1.04419   1.06387   1.06777
 Alpha virt. eigenvalues --    1.07411   1.08499   1.10172   1.12629   1.14571
 Alpha virt. eigenvalues --    1.15906   1.17184   1.20518   1.21335   1.22812
 Alpha virt. eigenvalues --    1.23969   1.24937   1.25866   1.27829   1.29026
 Alpha virt. eigenvalues --    1.29496   1.30879   1.32518   1.34012   1.35277
 Alpha virt. eigenvalues --    1.35876   1.40187   1.42259   1.43636   1.43943
 Alpha virt. eigenvalues --    1.46796   1.49256   1.53207   1.56216   1.56284
 Alpha virt. eigenvalues --    1.57894   1.58371   1.59366   1.61274   1.62863
 Alpha virt. eigenvalues --    1.63652   1.65174   1.67783   1.70084   1.72976
 Alpha virt. eigenvalues --    1.77023   1.77792   1.81190   1.82255   1.82860
 Alpha virt. eigenvalues --    1.83194   1.84847   1.85218   1.87564   1.88720
 Alpha virt. eigenvalues --    1.90611   1.91798   1.93417   1.94417   1.95815
 Alpha virt. eigenvalues --    1.97058   1.97622   1.98953   2.01144   2.02097
 Alpha virt. eigenvalues --    2.02438   2.03150   2.03761   2.05773   2.06633
 Alpha virt. eigenvalues --    2.12575   2.19196   2.21459   2.24512   2.26857
 Alpha virt. eigenvalues --    2.29923   2.31082   2.31324   2.32717   2.32923
 Alpha virt. eigenvalues --    2.34946   2.35992   2.36733   2.37270   2.39775
 Alpha virt. eigenvalues --    2.44395   2.46074   2.46679   2.47772   2.48981
 Alpha virt. eigenvalues --    2.51109   2.54082   2.64380   2.66680   2.68482
 Alpha virt. eigenvalues --    2.70962   2.73780   2.75650   2.77416   2.79377
 Alpha virt. eigenvalues --    2.82097   2.83089   2.83517   2.85187   2.87078
 Alpha virt. eigenvalues --    2.89564   2.91292   2.94120   2.94718   2.97040
 Alpha virt. eigenvalues --    2.97997   2.98689   3.00079   3.00990   3.03839
 Alpha virt. eigenvalues --    3.04872   3.13922   3.16038   3.19229   3.24226
 Alpha virt. eigenvalues --    3.26965   3.31080   3.34609   3.36193   3.36470
 Alpha virt. eigenvalues --    3.37184   3.37844   3.38396   3.39466   3.40896
 Alpha virt. eigenvalues --    3.41886   3.42277   3.45686   3.48587   3.49371
 Alpha virt. eigenvalues --    3.58931   3.62383   3.63534   3.67892   3.70207
 Alpha virt. eigenvalues --    3.71567   3.73052   3.73330   3.95409   3.97628
 Alpha virt. eigenvalues --    4.01624   4.05809   4.06157   4.07714   4.16236
 Alpha virt. eigenvalues --    4.33829   4.59638   4.81083   4.81917   4.96562
 Alpha virt. eigenvalues --    5.17483   5.31038   5.83242  23.42836  23.46644
 Alpha virt. eigenvalues --   23.85638  23.92235  23.93182  23.94265  23.97353
 Alpha virt. eigenvalues --   23.98064  24.12229  24.12486  24.13191  24.13394
 Alpha virt. eigenvalues --   24.22453  24.23046  35.62097  50.08269
          Condensed to atoms (all electrons):
               1          2          3          4          5          6
     1  C    5.024318   0.172957   0.450747  -0.142975   0.247718  -0.332251
     2  N    0.172957   8.516565  -0.195694  -2.547602   1.068778  -1.281480
     3  O    0.450747  -0.195694   7.993995   0.197527  -0.139257   0.169723
     4  C   -0.142975  -2.547602   0.197527  28.545689  -9.632578  -4.242377
     5  C    0.247718   1.068778  -0.139257  -9.632578  26.368951  -3.960295
     6  C   -0.332251  -1.281480   0.169723  -4.242377  -3.960295  20.132961
     7  C    0.160843   2.195277  -0.163198  -9.489990   4.721791  -1.340496
     8  C   -0.004932   0.035509   0.014479  -1.234602   0.641449   0.316780
     9  C    0.006186   0.002613   0.001991  -0.252321  -1.717543   0.061994
    10  C   -0.049689  -0.101908   0.008802  -0.011424  -0.053513   0.611414
    11  C   -0.164876  -1.639429   0.103449   8.380915 -14.608957   2.233392
    12  C   -0.016297   0.426798   0.020683  -5.265971   3.124633  -3.318601
    13  C   -0.019581  -0.122605  -0.006083   0.351632  -0.862364   1.955613
    14  C   -0.002132   0.045474   0.000107  -0.575192   0.186041  -1.474593
    15  C    0.009043   0.072687  -0.000335   0.245375  -0.090343   0.644959
    16  C    0.074238   0.417876  -0.026593   2.013356  -0.991671  -4.973418
    17  H    0.435126  -0.226668  -0.051873   0.115213   0.001253   0.034460
    18  H   -0.032254   0.139286  -0.000019   0.217198  -0.055247   0.156075
    19  H    0.024787   0.015924   0.005621   0.272376   0.241253  -0.210147
    20  H    0.008813   0.049918   0.001533  -0.042138   0.021826  -0.042021
    21  H    0.000900   0.000113  -0.000022   0.006292   0.030226  -0.007165
    22  H   -0.000093  -0.000085  -0.000003   0.006918   0.044214   0.000837
    23  H    0.000061   0.000310   0.000007  -0.007061   0.014660   0.000169
    24  H    0.000842  -0.001470   0.000012   0.122753  -0.036291   0.001392
    25  H   -0.000585   0.005225   0.000019   0.007672   0.005402  -0.046537
    26  H    0.000052   0.000251  -0.000001   0.009150  -0.001148  -0.003127
    27  H   -0.000004  -0.000213  -0.000000   0.008053  -0.002133   0.060192
    28  H    0.000083   0.000811   0.000000   0.005716   0.005145  -0.027383
    29  H    0.001890   0.011275   0.000020   0.086270   0.019380   0.067738
               7          8          9         10         11         12
     1  C    0.160843  -0.004932   0.006186  -0.049689  -0.164876  -0.016297
     2  N    2.195277   0.035509   0.002613  -0.101908  -1.639429   0.426798
     3  O   -0.163198   0.014479   0.001991   0.008802   0.103449   0.020683
     4  C   -9.489990  -1.234602  -0.252321  -0.011424   8.380915  -5.265971
     5  C    4.721791   0.641449  -1.717543  -0.053513 -14.608957   3.124633
     6  C   -1.340496   0.316780   0.061994   0.611414   2.233392  -3.318601
     7  C   21.795835  -1.190471   0.311639  -0.637955 -11.885722  -0.351541
     8  C   -1.190471   8.217194  -0.079118   0.769024  -1.392277   0.412729
     9  C    0.311639  -0.079118   6.419555  -0.324315   1.590698  -0.077999
    10  C   -0.637955   0.769024  -0.324315   7.865964  -1.765664   0.282439
    11  C  -11.885722  -1.392277   1.590698  -1.765664  26.731725  -0.205026
    12  C   -0.351541   0.412729  -0.077999   0.282439  -0.205026  19.408155
    13  C   -0.063988  -0.072347   0.021766   0.005094   0.349380  -3.882659
    14  C    0.030738   0.033316  -0.006050   0.009935  -0.037572   1.663223
    15  C    0.783819  -0.120229   0.049558  -0.089717  -0.710344  -1.706577
    16  C    1.543570  -0.461872   0.113175  -0.479559  -0.483428  -4.583445
    17  H   -0.045175   0.003018  -0.000536   0.000856   0.019607  -0.004998
    18  H   -0.132709  -0.001835  -0.000528   0.003619   0.071222  -0.030284
    19  H    0.056216  -0.007988  -0.000256  -0.003204  -0.103376   0.091175
    20  H    0.470781  -0.031695  -0.013764  -0.001027  -0.092900   0.009544
    21  H    0.000982   0.247760   0.056237  -0.031465   0.021300  -0.000907
    22  H   -0.065980   0.079648   0.257967   0.092683  -0.083072   0.000107
    23  H    0.012022  -0.023589   0.072139   0.276018  -0.016889  -0.000475
    24  H   -0.020685  -0.000275  -0.020949   0.018933   0.265430  -0.026325
    25  H    0.004854   0.000641   0.000071   0.000175  -0.000568   0.339890
    26  H   -0.000708   0.000050  -0.000022   0.000205   0.001714   0.057796
    27  H   -0.000026  -0.000088   0.000016  -0.000060  -0.000165  -0.114714
    28  H    0.000003   0.000434  -0.000169  -0.000201  -0.002342   0.014854
    29  H   -0.059822  -0.015383  -0.000374   0.003416   0.055948  -0.009620
              13         14         15         16         17         18
     1  C   -0.019581  -0.002132   0.009043   0.074238   0.435126  -0.032254
     2  N   -0.122605   0.045474   0.072687   0.417876  -0.226668   0.139286
     3  O   -0.006083   0.000107  -0.000335  -0.026593  -0.051873  -0.000019
     4  C    0.351632  -0.575192   0.245375   2.013356   0.115213   0.217198
     5  C   -0.862364   0.186041  -0.090343  -0.991671   0.001253  -0.055247
     6  C    1.955613  -1.474593   0.644959  -4.973418   0.034460   0.156075
     7  C   -0.063988   0.030738   0.783819   1.543570  -0.045175  -0.132709
     8  C   -0.072347   0.033316  -0.120229  -0.461872   0.003018  -0.001835
     9  C    0.021766  -0.006050   0.049558   0.113175  -0.000536  -0.000528
    10  C    0.005094   0.009935  -0.089717  -0.479559   0.000856   0.003619
    11  C    0.349380  -0.037572  -0.710344  -0.483428   0.019607   0.071222
    12  C   -3.882659   1.663223  -1.706577  -4.583445  -0.004998  -0.030284
    13  C    8.647001  -0.698788   1.390704  -0.626689  -0.001415   0.004322
    14  C   -0.698788   6.509081  -0.729775   0.902307  -0.000087  -0.002459
    15  C    1.390704  -0.729775  10.354815  -3.723768  -0.002082   0.009181
    16  C   -0.626689   0.902307  -3.723768  17.441448  -0.013727  -0.049175
    17  H   -0.001415  -0.000087  -0.002082  -0.013727   0.504229   0.009543
    18  H    0.004322  -0.002459   0.009181  -0.049175   0.009543   0.310351
    19  H   -0.017685  -0.000312  -0.004361  -0.036264  -0.000239  -0.001937
    20  H   -0.000100   0.000171   0.003118   0.000447  -0.000602  -0.003734
    21  H   -0.000006  -0.000009   0.000954   0.004461  -0.000004   0.000000
    22  H    0.000005  -0.000017  -0.000133  -0.001469   0.000000   0.000000
    23  H   -0.000004   0.000003   0.000571   0.001105   0.000000  -0.000002
    24  H   -0.003924   0.002019  -0.001754   0.039441  -0.000001   0.000025
    25  H    0.072932  -0.001441  -0.002170  -0.053935   0.000007   0.000023
    26  H    0.210119   0.073795  -0.047789   0.027400   0.000000   0.000002
    27  H    0.119224   0.236540   0.114409  -0.089438  -0.000000   0.000006
    28  H   -0.033686   0.088966   0.278651  -0.002591  -0.000000  -0.000019
    29  H    0.000521  -0.028652  -0.033238   0.233489   0.000011  -0.002108
              19         20         21         22         23         24
     1  C    0.024787   0.008813   0.000900  -0.000093   0.000061   0.000842
     2  N    0.015924   0.049918   0.000113  -0.000085   0.000310  -0.001470
     3  O    0.005621   0.001533  -0.000022  -0.000003   0.000007   0.000012
     4  C    0.272376  -0.042138   0.006292   0.006918  -0.007061   0.122753
     5  C    0.241253   0.021826   0.030226   0.044214   0.014660  -0.036291
     6  C   -0.210147  -0.042021  -0.007165   0.000837   0.000169   0.001392
     7  C    0.056216   0.470781   0.000982  -0.065980   0.012022  -0.020685
     8  C   -0.007988  -0.031695   0.247760   0.079648  -0.023589  -0.000275
     9  C   -0.000256  -0.013764   0.056237   0.257967   0.072139  -0.020949
    10  C   -0.003204  -0.001027  -0.031465   0.092683   0.276018   0.018933
    11  C   -0.103376  -0.092900   0.021300  -0.083072  -0.016889   0.265430
    12  C    0.091175   0.009544  -0.000907   0.000107  -0.000475  -0.026325
    13  C   -0.017685  -0.000100  -0.000006   0.000005  -0.000004  -0.003924
    14  C   -0.000312   0.000171  -0.000009  -0.000017   0.000003   0.002019
    15  C   -0.004361   0.003118   0.000954  -0.000133   0.000571  -0.001754
    16  C   -0.036264   0.000447   0.004461  -0.001469   0.001105   0.039441
    17  H   -0.000239  -0.000602  -0.000004   0.000000   0.000000  -0.000001
    18  H   -0.001937  -0.003734   0.000000   0.000000  -0.000002   0.000025
    19  H    0.376911  -0.000034   0.000015  -0.000002   0.000026  -0.001647
    20  H   -0.000034   0.404577  -0.002854  -0.000230   0.000062  -0.000141
    21  H    0.000015  -0.002854   0.410210  -0.004977  -0.000177   0.000054
    22  H   -0.000002  -0.000230  -0.004977   0.409757  -0.004809  -0.000204
    23  H    0.000026   0.000062  -0.000177  -0.004809   0.409005  -0.003839
    24  H   -0.001647  -0.000141   0.000054  -0.000204  -0.003839   0.400968
    25  H    0.004238   0.000001  -0.000000   0.000000   0.000000  -0.000045
    26  H   -0.000009  -0.000000  -0.000000   0.000000  -0.000000   0.000002
    27  H   -0.000007   0.000000   0.000000   0.000000   0.000000  -0.000000
    28  H    0.000015   0.000005   0.000000  -0.000000   0.000000   0.000003
    29  H    0.000121  -0.000416  -0.000027   0.000006   0.000000  -0.000120
              25         26         27         28         29
     1  C   -0.000585   0.000052  -0.000004   0.000083   0.001890
     2  N    0.005225   0.000251  -0.000213   0.000811   0.011275
     3  O    0.000019  -0.000001  -0.000000   0.000000   0.000020
     4  C    0.007672   0.009150   0.008053   0.005716   0.086270
     5  C    0.005402  -0.001148  -0.002133   0.005145   0.019380
     6  C   -0.046537  -0.003127   0.060192  -0.027383   0.067738
     7  C    0.004854  -0.000708  -0.000026   0.000003  -0.059822
     8  C    0.000641   0.000050  -0.000088   0.000434  -0.015383
     9  C    0.000071  -0.000022   0.000016  -0.000169  -0.000374
    10  C    0.000175   0.000205  -0.000060  -0.000201   0.003416
    11  C   -0.000568   0.001714  -0.000165  -0.002342   0.055948
    12  C    0.339890   0.057796  -0.114714   0.014854  -0.009620
    13  C    0.072932   0.210119   0.119224  -0.033686   0.000521
    14  C   -0.001441   0.073795   0.236540   0.088966  -0.028652
    15  C   -0.002170  -0.047789   0.114409   0.278651  -0.033238
    16  C   -0.053935   0.027400  -0.089438  -0.002591   0.233489
    17  H    0.000007   0.000000  -0.000000  -0.000000   0.000011
    18  H    0.000023   0.000002   0.000006  -0.000019  -0.002108
    19  H    0.004238  -0.000009  -0.000007   0.000015   0.000121
    20  H    0.000001  -0.000000   0.000000   0.000005  -0.000416
    21  H   -0.000000  -0.000000   0.000000   0.000000  -0.000027
    22  H    0.000000   0.000000   0.000000  -0.000000   0.000006
    23  H    0.000000  -0.000000   0.000000   0.000000   0.000000
    24  H   -0.000045   0.000002  -0.000000   0.000003  -0.000120
    25  H    0.405225  -0.004018  -0.000204   0.000056  -0.000150
    26  H   -0.004018   0.407330  -0.004892  -0.000158   0.000056
    27  H   -0.000204  -0.004892   0.406939  -0.004912  -0.000220
    28  H    0.000056  -0.000158  -0.004912   0.407418  -0.004244
    29  H   -0.000150   0.000056  -0.000220  -0.004244   0.393179
 Mulliken charges:
               1
     1  C    0.147069
     2  N   -0.060493
     3  O   -0.385639
     4  C   -1.147873
     5  C    1.408621
     6  C    0.812191
     7  C   -0.639904
     8  C   -0.135332
     9  C   -0.471661
    10  C   -0.398878
    11  C   -0.632172
    12  C   -0.256587
    13  C   -0.716390
    14  C   -0.224636
    15  C   -0.695230
    16  C   -0.215268
    17  H    0.224085
    18  H    0.391457
    19  H    0.298791
    20  H    0.260863
    21  H    0.268109
    22  H    0.268932
    23  H    0.270687
    24  H    0.265795
    25  H    0.263221
    26  H    0.273951
    27  H    0.271695
    28  H    0.273545
    29  H    0.281052
 Sum of Mulliken charges =  -0.00000
 Mulliken charges with hydrogens summed into heavy atoms:
               1
     1  C    0.371153
     2  N    0.330963
     3  O   -0.385639
     4  C   -0.849082
     5  C    1.408621
     6  C    0.812191
     7  C   -0.379041
     8  C    0.132777
     9  C   -0.202729
    10  C   -0.128191
    11  C   -0.366377
    12  C    0.006634
    13  C   -0.442438
    14  C    0.047059
    15  C   -0.421685
    16  C    0.065784
 Electronic spatial extent (au):  <R**2>=           3807.5288
 Charge=              0.0000 electrons
 Dipole moment (field-independent basis, Debye):
    X=             -3.6350    Y=              3.9476    Z=              0.9041  Tot=              5.4419
 Quadrupole moment (field-independent basis, Debye-Ang):
   XX=           -101.1811   YY=            -91.2517   ZZ=            -81.0700
   XY=             10.4173   XZ=             -5.9336   YZ=              2.5000
 Traceless Quadrupole moment (field-independent basis, Debye-Ang):
   XX=            -10.0135   YY=             -0.0840   ZZ=             10.0976
   XY=             10.4173   XZ=             -5.9336   YZ=              2.5000
 Octapole moment (field-independent basis, Debye-Ang**2):
  XXX=             93.1450  YYY=             73.6326  ZZZ=            -36.9454  XYY=             -8.8714
  XXY=             48.8550  XXZ=            -29.0863  XZZ=             48.4163  YZZ=             16.3490
  YYZ=            -51.3147  XYZ=             11.0003
 Hexadecapole moment (field-independent basis, Debye-Ang**3):
 XXXX=          -1410.5402 YYYY=          -2872.9053 ZZZZ=           -778.8536 XXXY=             29.5362
 XXXZ=           -251.4404 YYYX=             84.7704 YYYZ=            121.3728 ZZZX=           -151.9236
 ZZZY=            201.7625 XXYY=           -668.4677 XXZZ=           -371.6243 YYZZ=           -618.2672
 XXYZ=             95.6554 YYXZ=            -79.1593 ZZXY=             51.7915
 N-N= 1.011984022020D+03 E-N=-3.584932072328D+03  KE= 6.685409655876D+02
 D1PCM: PCM CHGder 1st derivatives, ID1Alg=3 FixD1E=F DoIter=F DoCFld=F I1PDM=0.
 Calling FoFJK, ICntrl=      2127 FMM=F ISym2X=0 I1Cent= 0 IOpClX= 0 NMat=1 NMatS=1 NMatT=0.
 -------------------------------------------------------------------
 Center     Atomic                   Forces (Hartrees/Bohr)
 Number     Number              X              Y              Z
 -------------------------------------------------------------------
      1        6          -0.000010822    0.000018681    0.000013518
      2        7           0.000005078    0.000004053   -0.000003159
      3        8           0.000006538   -0.000003270   -0.000002486
      4        6           0.000000068    0.000000918    0.000008910
      5        6          -0.000000782   -0.000001076   -0.000003833
      6        6          -0.000001065    0.000001336   -0.000001597
      7        6           0.000003836    0.000002026    0.000002821
      8        6           0.000002988   -0.000004762   -0.000004619
      9        6           0.000007435   -0.000002580    0.000004610
     10        6           0.000009656    0.000002150   -0.000000021
     11        6           0.000003348   -0.000003049   -0.000000769
     12        6          -0.000003603   -0.000000305    0.000000900
     13        6          -0.000005483    0.000000256   -0.000000883
     14        6          -0.000005340   -0.000001891   -0.000003099
     15        6          -0.000004222   -0.000005458   -0.000002305
     16        6          -0.000003973   -0.000000147   -0.000002046
     17        1          -0.000003292    0.000004300    0.000001806
     18        1          -0.000007023    0.000001373    0.000001444
     19        1           0.000001486    0.000003900    0.000001834
     20        1           0.000000541    0.000000007   -0.000000724
     21        1           0.000004683   -0.000002336   -0.000000358
     22        1           0.000008768   -0.000003966   -0.000002103
     23        1           0.000009091   -0.000003354   -0.000000675
     24        1           0.000004984    0.000000818    0.000001139
     25        1          -0.000001994    0.000003444    0.000001960
     26        1          -0.000004911    0.000000553   -0.000000789
     27        1          -0.000006895   -0.000003688   -0.000003626
     28        1          -0.000005834   -0.000005009   -0.000004177
     29        1          -0.000003263   -0.000002926   -0.000001670
 -------------------------------------------------------------------
 Cartesian Forces:  Max     0.000018681 RMS     0.000004642

 GradGradGradGradGradGradGradGradGradGradGradGradGradGradGradGradGradGrad
 Berny optimization.
 FormGI is forming the generalized inverse of G from B-inverse, IUseBI=4.
 Internal  Forces:  Max     0.000013206 RMS     0.000001414
 Search for a local minimum.
 Step number   1 out of a maximum of   80 on scan point     1 out of    18
 All quantities printed in internal units (Hartrees-Bohrs-Radians)
 Mixed Optimization -- En-DIIS/RFO-DIIS
 Second derivative matrix not updated -- first step.
 ITU=  0
     Eigenvalues ---    0.00453   0.00511   0.00911   0.01476   0.01494
     Eigenvalues ---    0.01655   0.02155   0.02158   0.02172   0.02173
     Eigenvalues ---    0.02176   0.02181   0.02182   0.02182   0.02185
     Eigenvalues ---    0.02186   0.02190   0.02190   0.02192   0.02197
     Eigenvalues ---    0.02199   0.02204   0.02404   0.04865   0.06146
     Eigenvalues ---    0.06721   0.15997   0.15999   0.16000   0.16000
     Eigenvalues ---    0.16000   0.16000   0.16000   0.16000   0.16000
     Eigenvalues ---    0.16000   0.16000   0.16000   0.18426   0.19007
     Eigenvalues ---    0.22000   0.22000   0.22000   0.22000   0.22000
     Eigenvalues ---    0.22001   0.23475   0.23476   0.24987   0.24990
     Eigenvalues ---    0.30018   0.30440   0.33755   0.34408   0.35211
     Eigenvalues ---    0.35261   0.35351   0.35440   0.35472   0.35480
     Eigenvalues ---    0.35500   0.35500   0.35502   0.35504   0.37085
     Eigenvalues ---    0.42360   0.42391   0.42490   0.42559   0.45980
     Eigenvalues ---    0.46397   0.46462   0.46700   0.46797   0.46886
     Eigenvalues ---    0.46890   0.47063   0.47239   0.55851   0.95381
     Eigenvalues --- 1000.000001000.000001000.000001000.000001000.00000
     Eigenvalues --- 1000.000001000.000001000.000001000.000001000.00000
     Eigenvalues --- 1000.000001000.000001000.000001000.000001000.00000
     Eigenvalues --- 1000.000001000.000001000.000001000.000001000.00000
     Eigenvalues --- 1000.000001000.000001000.000001000.000001000.00000
     Eigenvalues --- 1000.000001000.000001000.000001000.000001000.00000
     Eigenvalues --- 1000.000001000.000001000.000001000.000001000.00000
     Eigenvalues --- 1000.000001000.000001000.000001000.000001000.00000
     Eigenvalues --- 1000.000001000.000001000.000001000.000001000.00000
     Eigenvalues --- 1000.000001000.000001000.000001000.000001000.00000
     Eigenvalues --- 1000.000001000.000001000.000001000.000001000.00000
     Eigenvalues --- 1000.000001000.000001000.000001000.000001000.00000
     Eigenvalues --- 1000.000001000.000001000.000001000.000001000.00000
     Eigenvalues --- 1000.000001000.000001000.00000
 RFO step:  Lambda= 0.00000000D+00 EMin= 4.53159900D-03
 Linear search not attempted -- first point.
 Iteration  1 RMS(Cart)=  0.00003703 RMS(Int)=  0.00000000
 Iteration  2 RMS(Cart)=  0.00000000 RMS(Int)=  0.00000000
 Iteration  1 RMS(Cart)=  0.00000000 RMS(Int)=  0.00000000
 Variable       Old X    -DE/DX   Delta X   Delta X   Delta X     New X
                                 (Linear)    (Quad)   (Total)
    R1        2.54383  -0.00000   0.00000  -0.00000  -0.00000   2.54383
    R2        2.30548   0.00001   0.00000   0.00001   0.00001   2.30549
    R3        2.07745  -0.00000   0.00000  -0.00001  -0.00001   2.07745
    R4        2.75718  -0.00000   0.00000  -0.00001  -0.00001   2.75718
    R5        1.90854   0.00000   0.00000   0.00000   0.00000   1.90854
    R6        2.87927   0.00000   0.00000   0.00001   0.00001   2.87928
    R7        2.87095   0.00000   0.00000   0.00000   0.00000   2.87095
    R8        2.06648   0.00000   0.00000   0.00000   0.00000   2.06648
    R9        2.62982   0.00000   0.00000   0.00000   0.00000   2.62982
   R10        2.63912  -0.00000   0.00000  -0.00000  -0.00000   2.63912
   R11        2.63346  -0.00000   0.00000  -0.00000  -0.00000   2.63346
   R12        2.63892   0.00000   0.00000   0.00000   0.00000   2.63892
   R13        2.63559   0.00000   0.00000   0.00001   0.00001   2.63559
   R14        2.04966  -0.00000   0.00000  -0.00000  -0.00000   2.04966
   R15        2.62772  -0.00000   0.00000  -0.00001  -0.00001   2.62772
   R16        2.04915   0.00000   0.00000   0.00000   0.00000   2.04915
   R17        2.63511   0.00000   0.00000   0.00000   0.00000   2.63511
   R18        2.04867   0.00000   0.00000   0.00000   0.00000   2.04868
   R19        2.62624  -0.00000   0.00000  -0.00001  -0.00001   2.62623
   R20        2.04902   0.00000   0.00000   0.00000   0.00000   2.04902
   R21        2.05334   0.00000   0.00000   0.00000   0.00000   2.05334
   R22        2.63271   0.00000   0.00000   0.00000   0.00000   2.63271
   R23        2.05108  -0.00000   0.00000  -0.00000  -0.00000   2.05108
   R24        2.62946  -0.00000   0.00000  -0.00000  -0.00000   2.62946
   R25        2.04871   0.00000   0.00000   0.00000   0.00000   2.04871
   R26        2.63353   0.00000   0.00000   0.00000   0.00000   2.63353
   R27        2.04864  -0.00000   0.00000  -0.00000  -0.00000   2.04864
   R28        2.62840  -0.00000   0.00000  -0.00000  -0.00000   2.62840
   R29        2.04870   0.00000   0.00000   0.00000   0.00000   2.04871
   R30        2.05254   0.00000   0.00000   0.00000   0.00000   2.05254
    A1        2.17175  -0.00000   0.00000  -0.00001  -0.00001   2.17174
    A2        1.97597   0.00000   0.00000   0.00001   0.00001   1.97598
    A3        2.13547  -0.00000   0.00000  -0.00000  -0.00000   2.13546
    A4        2.13213   0.00000   0.00000   0.00001   0.00001   2.13214
    A5        2.07180  -0.00000   0.00000   0.00000   0.00000   2.07181
    A6        2.07907  -0.00000   0.00000  -0.00001  -0.00001   2.07905
    A7        1.97302   0.00000   0.00000   0.00002   0.00002   1.97304
    A8        1.89914  -0.00000   0.00000   0.00000   0.00000   1.89914
    A9        1.86502  -0.00000   0.00000  -0.00000  -0.00000   1.86502
   A10        1.95189  -0.00000   0.00000  -0.00001  -0.00001   1.95188
   A11        1.87782   0.00000   0.00000   0.00000   0.00000   1.87782
   A12        1.89333   0.00000   0.00000  -0.00001  -0.00001   1.89333
   A13        2.13926  -0.00000   0.00000  -0.00001  -0.00001   2.13926
   A14        2.06371   0.00000   0.00000   0.00000   0.00000   2.06372
   A15        2.07976   0.00000   0.00000   0.00000   0.00000   2.07977
   A16        2.09898   0.00000   0.00000   0.00000   0.00000   2.09898
   A17        2.10174  -0.00000   0.00000  -0.00000  -0.00000   2.10174
   A18        2.08213  -0.00000   0.00000  -0.00000  -0.00000   2.08213
   A19        2.10021  -0.00000   0.00000  -0.00000  -0.00000   2.10020
   A20        2.09245   0.00000   0.00000  -0.00000  -0.00000   2.09245
   A21        2.09052   0.00000   0.00000   0.00000   0.00000   2.09052
   A22        2.09919  -0.00000   0.00000  -0.00000  -0.00000   2.09919
   A23        2.08828  -0.00000   0.00000  -0.00000  -0.00000   2.08828
   A24        2.09571   0.00000   0.00000   0.00000   0.00000   2.09572
   A25        2.08740   0.00000   0.00000   0.00000   0.00000   2.08740
   A26        2.09829   0.00000   0.00000   0.00001   0.00001   2.09830
   A27        2.09749  -0.00000   0.00000  -0.00001  -0.00001   2.09748
   A28        2.09474   0.00000   0.00000   0.00000   0.00000   2.09474
   A29        2.09669  -0.00000   0.00000  -0.00001  -0.00001   2.09668
   A30        2.09176   0.00000   0.00000   0.00000   0.00000   2.09176
   A31        2.10507  -0.00000   0.00000  -0.00000  -0.00000   2.10507
   A32        2.08546  -0.00000   0.00000  -0.00000  -0.00000   2.08545
   A33        2.09266   0.00000   0.00000   0.00001   0.00001   2.09266
   A34        2.10161   0.00000   0.00000   0.00000   0.00000   2.10161
   A35        2.08822   0.00000   0.00000   0.00000   0.00000   2.08822
   A36        2.09336  -0.00000   0.00000  -0.00000  -0.00000   2.09335
   A37        2.09517  -0.00000   0.00000  -0.00000  -0.00000   2.09517
   A38        2.09089  -0.00000   0.00000  -0.00000  -0.00000   2.09088
   A39        2.09713   0.00000   0.00000   0.00000   0.00000   2.09713
   A40        2.09087  -0.00000   0.00000  -0.00000  -0.00000   2.09086
   A41        2.09653   0.00000   0.00000  -0.00000  -0.00000   2.09653
   A42        2.09579   0.00000   0.00000   0.00000   0.00000   2.09579
   A43        2.09581   0.00000   0.00000   0.00000   0.00000   2.09581
   A44        2.09618  -0.00000   0.00000  -0.00000  -0.00000   2.09618
   A45        2.09116  -0.00000   0.00000   0.00000   0.00000   2.09116
   A46        2.10074   0.00000   0.00000   0.00000   0.00000   2.10074
   A47        2.09062   0.00000   0.00000   0.00000   0.00000   2.09062
   A48        2.09178  -0.00000   0.00000  -0.00000  -0.00000   2.09178
    D1       -0.01857  -0.00000   0.00000   0.00000   0.00000  -0.01857
    D2       -3.13911  -0.00000   0.00000  -0.00010  -0.00010  -3.13921
    D3        3.11948   0.00000   0.00000   0.00007   0.00007   3.11955
    D4       -0.00106  -0.00000   0.00000  -0.00003  -0.00003  -0.00108
    D5        1.32937   0.00000   0.00000  -0.00004  -0.00004   1.32933
    D6       -2.77416  -0.00000   0.00000  -0.00004  -0.00004  -2.77420
    D7       -0.73309  -0.00000   0.00000  -0.00005  -0.00005  -0.73314
    D8       -1.83336   0.00000   0.00000   0.00006   0.00006  -1.83330
    D9        0.34630   0.00000   0.00000   0.00005   0.00005   0.34635
   D10        2.38737   0.00000   0.00000   0.00005   0.00005   2.38741
   D11        0.31107  -0.00000   0.00000  -0.00002  -0.00002   0.31105
   D12       -2.86286  -0.00000   0.00000  -0.00002  -0.00002  -2.86288
   D13       -1.83968  -0.00000   0.00000  -0.00002  -0.00002  -1.83971
   D14        1.26957  -0.00000   0.00000  -0.00002  -0.00002   1.26955
   D15        2.36605   0.00000   0.00000  -0.00001  -0.00001   2.36604
   D16       -0.80789   0.00000   0.00000  -0.00001  -0.00001  -0.80789
   D17        1.80168  -0.00000   0.00000   0.00003   0.00003   1.80170
   D18       -1.31200  -0.00000   0.00000   0.00001   0.00001  -1.31199
   D19       -2.28950   0.00000   0.00000   0.00004   0.00004  -2.28946
   D20        0.88001   0.00000   0.00000   0.00003   0.00003   0.88004
   D21       -0.22124   0.00000   0.00000   0.00003   0.00003  -0.22121
   D22        2.94827  -0.00000   0.00000   0.00002   0.00002   2.94829
   D23        3.10461  -0.00000   0.00000  -0.00000  -0.00000   3.10461
   D24       -0.04079  -0.00000   0.00000  -0.00000  -0.00000  -0.04080
   D25       -0.00436  -0.00000   0.00000  -0.00001  -0.00001  -0.00437
   D26        3.13342  -0.00000   0.00000  -0.00001  -0.00001   3.13342
   D27       -3.10812  -0.00000   0.00000  -0.00000  -0.00000  -3.10812
   D28        0.03250  -0.00000   0.00000  -0.00000  -0.00000   0.03250
   D29        0.00227   0.00000   0.00000   0.00000   0.00000   0.00227
   D30       -3.14030  -0.00000   0.00000  -0.00000  -0.00000  -3.14030
   D31       -3.11458  -0.00000   0.00000  -0.00002  -0.00002  -3.11460
   D32        0.02838  -0.00000   0.00000  -0.00002  -0.00002   0.02836
   D33       -0.00059  -0.00000   0.00000  -0.00001  -0.00001  -0.00060
   D34       -3.14082  -0.00000   0.00000  -0.00001  -0.00001  -3.14083
   D35        3.10689   0.00000   0.00000   0.00002   0.00002   3.10691
   D36       -0.04470   0.00000   0.00000   0.00001   0.00001  -0.04469
   D37       -0.00705   0.00000   0.00000   0.00000   0.00000  -0.00705
   D38        3.12454   0.00000   0.00000  -0.00000  -0.00000   3.12454
   D39        0.00271   0.00000   0.00000   0.00001   0.00001   0.00271
   D40        3.14157   0.00000   0.00000   0.00000   0.00000   3.14157
   D41       -3.13508   0.00000   0.00000   0.00001   0.00001  -3.13507
   D42        0.00378   0.00000   0.00000   0.00000   0.00000   0.00378
   D43        0.00109  -0.00000   0.00000  -0.00000  -0.00000   0.00109
   D44        3.13882   0.00000   0.00000   0.00000   0.00000   3.13882
   D45       -3.13776  -0.00000   0.00000  -0.00000  -0.00000  -3.13776
   D46       -0.00003   0.00000   0.00000   0.00000   0.00000  -0.00003
   D47       -0.00318  -0.00000   0.00000  -0.00000  -0.00000  -0.00318
   D48        3.13604  -0.00000   0.00000  -0.00001  -0.00001   3.13604
   D49       -3.14091  -0.00000   0.00000  -0.00001  -0.00001  -3.14091
   D50       -0.00169  -0.00000   0.00000  -0.00001  -0.00001  -0.00170
   D51        0.00150   0.00000   0.00000   0.00000   0.00000   0.00150
   D52       -3.13912   0.00000   0.00000   0.00000   0.00000  -3.13911
   D53       -3.13773   0.00000   0.00000   0.00000   0.00000  -3.13772
   D54        0.00484   0.00000   0.00000   0.00001   0.00001   0.00485
   D55        0.00609   0.00000   0.00000   0.00000   0.00000   0.00610
   D56       -3.13568   0.00000   0.00000   0.00000   0.00000  -3.13568
   D57       -3.13687   0.00000   0.00000   0.00001   0.00001  -3.13687
   D58        0.00454   0.00000   0.00000   0.00001   0.00001   0.00455
   D59       -0.00395   0.00000   0.00000   0.00000   0.00000  -0.00395
   D60        3.14129   0.00000   0.00000   0.00000   0.00000   3.14129
   D61        3.13782   0.00000   0.00000   0.00000   0.00000   3.13783
   D62       -0.00012   0.00000   0.00000   0.00000   0.00000  -0.00012
   D63       -0.00367  -0.00000   0.00000  -0.00000  -0.00000  -0.00367
   D64       -3.13737  -0.00000   0.00000  -0.00000  -0.00000  -3.13737
   D65        3.13428  -0.00000   0.00000  -0.00000  -0.00000   3.13427
   D66        0.00058  -0.00000   0.00000  -0.00000  -0.00000   0.00058
   D67        0.00922   0.00000   0.00000   0.00000   0.00000   0.00922
   D68       -3.12238   0.00000   0.00000   0.00001   0.00001  -3.12237
   D69       -3.14025   0.00000   0.00000   0.00000   0.00000  -3.14025
   D70        0.01134   0.00000   0.00000   0.00000   0.00000   0.01135
         Item               Value     Threshold  Converged?
 Maximum Force            0.000013     0.002500     YES
 RMS     Force            0.000001     0.001667     YES
 Maximum Displacement     0.000139     0.010000     YES
 RMS     Displacement     0.000037     0.006667     YES
 Predicted change in Energy=-5.904946D-10
 Optimization completed.
    -- Stationary point found.
                           ----------------------------
                           !   Optimized Parameters   !
                           ! (Angstroms and Degrees)  !
 --------------------------                            --------------------------
 ! Name  Definition              Value          Derivative Info.                !
 --------------------------------------------------------------------------------
 ! R1    R(1,2)                  1.3461         -DE/DX =    0.0                 !
 ! R2    R(1,3)                  1.22           -DE/DX =    0.0                 !
 ! R3    R(1,17)                 1.0993         -DE/DX =    0.0                 !
 ! R4    R(2,4)                  1.459          -DE/DX =    0.0                 !
 ! R5    R(2,18)                 1.01           -DE/DX =    0.0                 !
 ! R6    R(4,5)                  1.5236         -DE/DX =    0.0                 !
 ! R7    R(4,6)                  1.5192         -DE/DX =    0.0                 !
 ! R8    R(4,19)                 1.0935         -DE/DX =    0.0                 !
 ! R9    R(5,7)                  1.3916         -DE/DX =    0.0                 !
 ! R10   R(5,11)                 1.3966         -DE/DX =    0.0                 !
 ! R11   R(6,12)                 1.3936         -DE/DX =    0.0                 !
 ! R12   R(6,16)                 1.3965         -DE/DX =    0.0                 !
 ! R13   R(7,8)                  1.3947         -DE/DX =    0.0                 !
 ! R14   R(7,20)                 1.0846         -DE/DX =    0.0                 !
 ! R15   R(8,9)                  1.3905         -DE/DX =    0.0                 !
 ! R16   R(8,21)                 1.0844         -DE/DX =    0.0                 !
 ! R17   R(9,10)                 1.3944         -DE/DX =    0.0                 !
 ! R18   R(9,22)                 1.0841         -DE/DX =    0.0                 !
 ! R19   R(10,11)                1.3897         -DE/DX =    0.0                 !
 ! R20   R(10,23)                1.0843         -DE/DX =    0.0                 !
 ! R21   R(11,24)                1.0866         -DE/DX =    0.0                 !
 ! R22   R(12,13)                1.3932         -DE/DX =    0.0                 !
 ! R23   R(12,25)                1.0854         -DE/DX =    0.0                 !
 ! R24   R(13,14)                1.3915         -DE/DX =    0.0                 !
 ! R25   R(13,26)                1.0841         -DE/DX =    0.0                 !
 ! R26   R(14,15)                1.3936         -DE/DX =    0.0                 !
 ! R27   R(14,27)                1.0841         -DE/DX =    0.0                 !
 ! R28   R(15,16)                1.3909         -DE/DX =    0.0                 !
 ! R29   R(15,28)                1.0841         -DE/DX =    0.0                 !
 ! R30   R(16,29)                1.0862         -DE/DX =    0.0                 !
 ! A1    A(2,1,3)              124.432          -DE/DX =    0.0                 !
 ! A2    A(2,1,17)             113.2146         -DE/DX =    0.0                 !
 ! A3    A(3,1,17)             122.3531         -DE/DX =    0.0                 !
 ! A4    A(1,2,4)              122.1619         -DE/DX =    0.0                 !
 ! A5    A(1,2,18)             118.7057         -DE/DX =    0.0                 !
 ! A6    A(4,2,18)             119.1217         -DE/DX =    0.0                 !
 ! A7    A(2,4,5)              113.0456         -DE/DX =    0.0                 !
 ! A8    A(2,4,6)              108.8127         -DE/DX =    0.0                 !
 ! A9    A(2,4,19)             106.8577         -DE/DX =    0.0                 !
 ! A10   A(5,4,6)              111.8352         -DE/DX =    0.0                 !
 ! A11   A(5,4,19)             107.5912         -DE/DX =    0.0                 !
 ! A12   A(6,4,19)             108.4801         -DE/DX =    0.0                 !
 ! A13   A(4,5,7)              122.5708         -DE/DX =    0.0                 !
 ! A14   A(4,5,11)             118.2421         -DE/DX =    0.0                 !
 ! A15   A(7,5,11)             119.1617         -DE/DX =    0.0                 !
 ! A16   A(4,6,12)             120.2626         -DE/DX =    0.0                 !
 ! A17   A(4,6,16)             120.4211         -DE/DX =    0.0                 !
 ! A18   A(12,6,16)            119.2972         -DE/DX =    0.0                 !
 ! A19   A(5,7,8)              120.3329         -DE/DX =    0.0                 !
 ! A20   A(5,7,20)             119.8887         -DE/DX =    0.0                 !
 ! A21   A(8,7,20)             119.778          -DE/DX =    0.0                 !
 ! A22   A(7,8,9)              120.2745         -DE/DX =    0.0                 !
 ! A23   A(7,8,21)             119.6497         -DE/DX =    0.0                 !
 ! A24   A(9,8,21)             120.0756         -DE/DX =    0.0                 !
 ! A25   A(8,9,10)             119.5992         -DE/DX =    0.0                 !
 ! A26   A(8,9,22)             120.2232         -DE/DX =    0.0                 !
 ! A27   A(10,9,22)            120.1772         -DE/DX =    0.0                 !
 ! A28   A(9,10,11)            120.0195         -DE/DX =    0.0                 !
 ! A29   A(9,10,23)            120.1313         -DE/DX =    0.0                 !
 ! A30   A(11,10,23)           119.849          -DE/DX =    0.0                 !
 ! A31   A(5,11,10)            120.6117         -DE/DX =    0.0                 !
 ! A32   A(5,11,24)            119.4879         -DE/DX =    0.0                 !
 ! A33   A(10,11,24)           119.9005         -DE/DX =    0.0                 !
 ! A34   A(6,12,13)            120.4134         -DE/DX =    0.0                 !
 ! A35   A(6,12,25)            119.6461         -DE/DX =    0.0                 !
 ! A36   A(13,12,25)           119.9405         -DE/DX =    0.0                 !
 ! A37   A(12,13,14)           120.0443         -DE/DX =    0.0                 !
 ! A38   A(12,13,26)           119.7989         -DE/DX =    0.0                 !
 ! A39   A(14,13,26)           120.1567         -DE/DX =    0.0                 !
 ! A40   A(13,14,15)           119.7978         -DE/DX =    0.0                 !
 ! A41   A(13,14,27)           120.1222         -DE/DX =    0.0                 !
 ! A42   A(15,14,27)           120.0797         -DE/DX =    0.0                 !
 ! A43   A(14,15,16)           120.0812         -DE/DX =    0.0                 !
 ! A44   A(14,15,28)           120.1025         -DE/DX =    0.0                 !
 ! A45   A(16,15,28)           119.8147         -DE/DX =    0.0                 !
 ! A46   A(6,16,15)            120.3636         -DE/DX =    0.0                 !
 ! A47   A(6,16,29)            119.7837         -DE/DX =    0.0                 !
 ! A48   A(15,16,29)           119.8503         -DE/DX =    0.0                 !
 ! D1    D(3,1,2,4)             -1.0639         -DE/DX =    0.0                 !
 ! D2    D(3,1,2,18)          -179.8578         -DE/DX =    0.0                 !
 ! D3    D(17,1,2,4)           178.7333         -DE/DX =    0.0                 !
 ! D4    D(17,1,2,18)           -0.0605         -DE/DX =    0.0                 !
 ! D5    D(1,2,4,5)             76.167          -DE/DX =    0.0                 !
 ! D6    D(1,2,4,6)           -158.9476         -DE/DX =    0.0                 !
 ! D7    D(1,2,4,19)           -42.003          -DE/DX =    0.0                 !
 ! D8    D(18,2,4,5)          -105.0439         -DE/DX =    0.0                 !
 ! D9    D(18,2,4,6)            19.8414         -DE/DX =    0.0                 !
 ! D10   D(18,2,4,19)          136.786          -DE/DX =    0.0                 !
 ! D11   D(2,4,5,7)             17.8229         -DE/DX =    0.0                 !
 ! D12   D(2,4,5,11)          -164.03           -DE/DX =    0.0                 !
 ! D13   D(6,4,5,7)           -105.406          -DE/DX =    0.0                 !
 ! D14   D(6,4,5,11)            72.7411         -DE/DX =    0.0                 !
 ! D15   D(19,4,5,7)           135.5644         -DE/DX =    0.0                 !
 ! D16   D(19,4,5,11)          -46.2885         -DE/DX =    0.0                 !
 ! D17   D(2,4,6,12)           103.2284         -DE/DX =    0.0                 !
 ! D18   D(2,4,6,16)           -75.1721         -DE/DX =    0.0                 !
 ! D19   D(5,4,6,12)          -131.1786         -DE/DX =    0.0                 !
 ! D20   D(5,4,6,16)            50.4209         -DE/DX =    0.0                 !
 ! D21   D(19,4,6,12)          -12.6763         -DE/DX =    0.0                 !
 ! D22   D(19,4,6,16)          168.9232         -DE/DX =    0.0                 !
 ! D23   D(4,5,7,8)            177.8809         -DE/DX =    0.0                 !
 ! D24   D(4,5,7,20)            -2.3374         -DE/DX =    0.0                 !
 ! D25   D(11,5,7,8)            -0.2498         -DE/DX =    0.0                 !
 ! D26   D(11,5,7,20)          179.5319         -DE/DX =    0.0                 !
 ! D27   D(4,5,11,10)         -178.0819         -DE/DX =    0.0                 !
 ! D28   D(4,5,11,24)            1.8623         -DE/DX =    0.0                 !
 ! D29   D(7,5,11,10)            0.13           -DE/DX =    0.0                 !
 ! D30   D(7,5,11,24)         -179.9258         -DE/DX =    0.0                 !
 ! D31   D(4,6,12,13)         -178.4525         -DE/DX =    0.0                 !
 ! D32   D(4,6,12,25)            1.6259         -DE/DX =    0.0                 !
 ! D33   D(16,6,12,13)          -0.034          -DE/DX =    0.0                 !
 ! D34   D(16,6,12,25)        -179.9557         -DE/DX =    0.0                 !
 ! D35   D(4,6,16,15)          178.0116         -DE/DX =    0.0                 !
 ! D36   D(4,6,16,29)           -2.5609         -DE/DX =    0.0                 !
 ! D37   D(12,6,16,15)          -0.4042         -DE/DX =    0.0                 !
 ! D38   D(12,6,16,29)         179.0232         -DE/DX =    0.0                 !
 ! D39   D(5,7,8,9)              0.1551         -DE/DX =    0.0                 !
 ! D40   D(5,7,8,21)           179.9985         -DE/DX =    0.0                 !
 ! D41   D(20,7,8,9)          -179.6269         -DE/DX =    0.0                 !
 ! D42   D(20,7,8,21)            0.2165         -DE/DX =    0.0                 !
 ! D43   D(7,8,9,10)             0.0625         -DE/DX =    0.0                 !
 ! D44   D(7,8,9,22)           179.841          -DE/DX =    0.0                 !
 ! D45   D(21,8,9,10)         -179.7802         -DE/DX =    0.0                 !
 ! D46   D(21,8,9,22)           -0.0017         -DE/DX =    0.0                 !
 ! D47   D(8,9,10,11)           -0.1821         -DE/DX =    0.0                 !
 ! D48   D(8,9,10,23)          179.6819         -DE/DX =    0.0                 !
 ! D49   D(22,9,10,11)        -179.9607         -DE/DX =    0.0                 !
 ! D50   D(22,9,10,23)          -0.0967         -DE/DX =    0.0                 !
 ! D51   D(9,10,11,5)            0.0859         -DE/DX =    0.0                 !
 ! D52   D(9,10,11,24)        -179.8581         -DE/DX =    0.0                 !
 ! D53   D(23,10,11,5)        -179.7785         -DE/DX =    0.0                 !
 ! D54   D(23,10,11,24)          0.2775         -DE/DX =    0.0                 !
 ! D55   D(6,12,13,14)           0.3491         -DE/DX =    0.0                 !
 ! D56   D(6,12,13,26)        -179.6613         -DE/DX =    0.0                 !
 ! D57   D(25,12,13,14)       -179.7295         -DE/DX =    0.0                 !
 ! D58   D(25,12,13,26)          0.2601         -DE/DX =    0.0                 !
 ! D59   D(12,13,14,15)         -0.2263         -DE/DX =    0.0                 !
 ! D60   D(12,13,14,27)        179.9827         -DE/DX =    0.0                 !
 ! D61   D(26,13,14,15)        179.7841         -DE/DX =    0.0                 !
 ! D62   D(26,13,14,27)         -0.0069         -DE/DX =    0.0                 !
 ! D63   D(13,14,15,16)         -0.2103         -DE/DX =    0.0                 !
 ! D64   D(13,14,15,28)       -179.7579         -DE/DX =    0.0                 !
 ! D65   D(27,14,15,16)        179.5808         -DE/DX =    0.0                 !
 ! D66   D(27,14,15,28)          0.0332         -DE/DX =    0.0                 !
 ! D67   D(14,15,16,6)           0.528          -DE/DX =    0.0                 !
 ! D68   D(14,15,16,29)       -178.899          -DE/DX =    0.0                 !
 ! D69   D(28,15,16,6)        -179.9231         -DE/DX =    0.0                 !
 ! D70   D(28,15,16,29)          0.6499         -DE/DX =    0.0                 !
 --------------------------------------------------------------------------------
 Iteration  1 RMS(Cart)=  0.01387678 RMS(Int)=  0.02052132
 Iteration  2 RMS(Cart)=  0.00840383 RMS(Int)=  0.01826544
 Iteration  3 RMS(Cart)=  0.00207431 RMS(Int)=  0.01816761
 Iteration  4 RMS(Cart)=  0.00005779 RMS(Int)=  0.01816756
 Iteration  5 RMS(Cart)=  0.00000300 RMS(Int)=  0.01816756
 Iteration  6 RMS(Cart)=  0.00000015 RMS(Int)=  0.01816756
 Iteration  1 RMS(Cart)=  0.00975703 RMS(Int)=  0.00731525
 Iteration  2 RMS(Cart)=  0.00397959 RMS(Int)=  0.00814371
 Iteration  3 RMS(Cart)=  0.00161626 RMS(Int)=  0.00887986
 Iteration  4 RMS(Cart)=  0.00065554 RMS(Int)=  0.00922678
 Iteration  5 RMS(Cart)=  0.00026575 RMS(Int)=  0.00937425
 Iteration  6 RMS(Cart)=  0.00010772 RMS(Int)=  0.00943508
 Iteration  7 RMS(Cart)=  0.00004366 RMS(Int)=  0.00945990
 Iteration  8 RMS(Cart)=  0.00001769 RMS(Int)=  0.00946998
 Iteration  9 RMS(Cart)=  0.00000717 RMS(Int)=  0.00947408
 Iteration 10 RMS(Cart)=  0.00000291 RMS(Int)=  0.00947574
 Iteration 11 RMS(Cart)=  0.00000118 RMS(Int)=  0.00947641
 Iteration 12 RMS(Cart)=  0.00000048 RMS(Int)=  0.00947668
 GradGradGradGradGradGradGradGradGradGradGradGradGradGradGradGradGradGrad

                          Input orientation:                          
 ---------------------------------------------------------------------
 Center     Atomic      Atomic             Coordinates (Angstroms)
 Number     Number       Type             X           Y           Z
 ---------------------------------------------------------------------
      1          6           0        1.893443   -0.646772    2.306295
      2          7           0        0.898302    0.097076    1.787863
      3          8           0        2.697500   -1.268765    1.627593
      4          6           0        0.432108   -0.079256    0.416603
      5          6           0       -0.374778   -1.356756    0.220535
      6          6           0       -0.353163    1.154019    0.003708
      7          6           0       -0.936687   -2.058415    1.282887
      8          6           0       -1.703979   -3.198835    1.046496
      9          6           0       -1.911747   -3.646939   -0.253353
     10          6           0       -1.346951   -2.949752   -1.320780
     11          6           0       -0.584840   -1.812229   -1.082849
     12          6           0        0.224393    2.106617   -0.833562
     13          6           0       -0.481144    3.254360   -1.188282
     14          6           0       -1.768117    3.459556   -0.700701
     15          6           0       -2.349893    2.511613    0.138990
     16          6           0       -1.647534    1.361973    0.484805
     17          1           0        2.091649   -0.408798    3.361187
     18          1           0        0.404555    0.740383    2.389982
     19          1           0        1.322421   -0.150584   -0.214326
     20          1           0       -0.774751   -1.719501    2.300406
     21          1           0       -2.136585   -3.737105    1.882539
     22          1           0       -2.506180   -4.534968   -0.435990
     23          1           0       -1.499128   -3.294471   -2.337496
     24          1           0       -0.147561   -1.269124   -1.916207
     25          1           0        1.229849    1.950380   -1.211338
     26          1           0       -0.024285    3.986301   -1.844696
     27          1           0       -2.318165    4.352356   -0.975688
     28          1           0       -3.353810    2.664597    0.518570
     29          1           0       -2.111323    0.617139    1.125010
 ---------------------------------------------------------------------
                    Distance matrix (angstroms):
                    1          2          3          4          5
     1  C    0.000000
     2  N    1.346249   0.000000
     3  O    1.222301   2.264579   0.000000
     4  C    2.455303   1.459035   2.830800   0.000000
     5  C    3.162167   2.488147   3.380302   1.523651   0.000000
     6  C    3.686733   2.422087   4.220596   1.519244   2.520213
     7  C    3.324114   2.875470   3.734927   2.557561   1.391639
     8  C    4.587109   4.264332   4.841060   3.832937   2.417074
     9  C    5.480171   5.106915   5.517139   4.320979   2.798532
    10  C    5.381407   4.897752   5.279791   3.797801   2.420415
    11  C    4.357348   3.753151   4.291341   2.507137   1.396564
    12  C    4.497286   3.371094   4.854559   2.526677   3.669479
    13  C    5.750614   4.552884   6.204159   3.810864   4.822704
    14  C    6.269846   4.960747   6.907945   4.314226   5.097737
    15  C    5.716512   4.370302   6.479457   3.811719   4.344192
    16  C    4.459977   3.127172   5.206348   2.531147   3.013509
    17  H    1.099416   2.038464   2.027794   3.396064   4.104337
    18  H    2.036662   1.010039   3.142533   2.137006   3.116385
    19  H    2.631692   2.061546   2.556137   1.093534   2.127073
    20  H    2.875768   2.522253   3.565440   2.774099   2.148820
    21  H    5.096160   4.890853   5.433789   4.703935   3.395921
    22  H    6.480345   6.163752   6.481105   5.404980   3.882644
    23  H    6.331244   5.853960   6.118586   4.653208   3.400357
    24  H    4.731019   4.084173   4.544545   2.682127   2.150575
    25  H    4.422589   3.541167   4.536124   2.721397   3.944900
    26  H    6.509514   5.401178   6.861532   4.674454   5.739014
    27  H    7.314392   6.007519   7.970631   5.398302   6.148306
    28  H    6.457150   5.126766   7.302028   4.676783   5.013456
    29  H    4.362461   3.125330   5.189798   2.730540   2.780275
                    6          7          8          9         10
     6  C    0.000000
     7  C    3.506642   0.000000
     8  C    4.675410   1.394696   0.000000
     9  C    5.054153   2.415406   1.390529   0.000000
    10  C    4.425248   2.782423   2.406970   1.394441   0.000000
    11  C    3.167477   2.404395   2.776556   2.411412   1.389742
    12  C    1.393568   4.814037   5.949879   6.164668   5.317270
    13  C    2.418398   5.877055   6.937816   7.109757   6.265635
    14  C    2.795314   5.922322   6.884111   7.122009   6.452992
    15  C    2.418324   4.918415   5.818074   6.186571   5.741369
    16  C    1.396458   3.583475   4.595613   5.069900   4.684171
    17  H    4.437587   4.026336   5.248704   6.291076   6.340444
    18  H    2.537625   3.295127   4.665653   5.621483   5.518571
    19  H    2.134738   3.314368   4.476674   4.762968   4.023074
    20  H    3.702659   1.084633   2.150392   3.395506   3.867029
    21  H    5.534771   2.148799   1.084365   2.149584   3.391857
    22  H    6.098638   3.398700   2.150939   1.084113   2.153967
    23  H    5.155923   3.866698   3.391536   2.153635   1.084298
    24  H    3.098382   3.388201   3.863137   3.395797   2.148855
    25  H    2.148593   5.194754   6.341891   6.489788   5.537433
    26  H    3.398025   6.866793   7.925058   8.022546   7.080449
    27  H    3.879408   6.935966   7.841361   8.042118   7.374491
    28  H    3.398648   5.360365   6.113959   6.520038   6.239520
    29  H    2.153297   2.926310   3.838458   4.485764   4.391909
                   11         12         13         14         15
    11  C    0.000000
    12  C    4.009283   0.000000
    13  C    5.068747   1.393170   0.000000
    14  C    5.416446   2.412092   1.391452   0.000000
    15  C    4.827412   2.781515   2.409470   1.393607   0.000000
    16  C    3.696271   2.407632   2.782232   2.412430   1.390887
    17  H    5.374260   5.235445   6.382450   6.808883   6.216000
    18  H    4.422136   3.505751   4.461896   4.654752   3.973815
    19  H    2.674517   2.585357   3.974302   4.777142   4.549506
    20  H    3.389850   5.045713   6.082470   6.067623   5.005509
    21  H    3.860905   6.862980   7.813514   7.655117   6.490911
    22  H    3.394596   7.191991   8.083337   8.032883   7.071727
    23  H    2.146416   5.865500   6.726379   6.954735   6.369254
    24  H    1.086582   3.564561   4.593808   5.144324   4.834053
    25  H    4.179334   1.085387   2.151370   3.395019   3.866900
    26  H    5.875166   2.148824   1.084130   2.151078   3.393843
    27  H    6.404530   3.395312   2.150683   1.084096   2.152173
    28  H    5.502155   3.865635   3.393136   2.152441   1.084129
    29  H    3.620307   3.392656   3.868299   3.395635   2.148995
                   16         17         18         19         20
    16  C    0.000000
    17  H    5.038918   0.000000
    18  H    2.868299   2.260563   0.000000
    19  H    3.405472   3.666427   2.901504   0.000000
    20  H    3.681527   3.325575   2.729436   3.630910   0.000000
    21  H    5.309748   5.580500   5.173276   5.405987   2.469803
    22  H    6.029846   7.251472   6.654910   5.824958   4.290986
    23  H    5.447007   7.327740   6.500239   4.727897   4.951302
    24  H    3.864900   5.796992   4.783954   2.511648   4.286727
    25  H    3.391527   5.216935   3.887764   2.327370   5.460659
    26  H    3.866343   7.134094   5.352792   4.646024   7.092337
    27  H    3.394875   7.805353   5.638021   5.840377   7.069821
    28  H    2.146939   6.868716   4.618451   5.507224   5.389509
    29  H    1.086158   4.870115   2.818686   3.764813   2.937324
                   21         22         23         24         25
    21  H    0.000000
    22  H    2.479669   0.000000
    23  H    4.290800   2.483689   0.000000
    24  H    4.947485   4.291836   2.471082   0.000000
    25  H    7.297426   7.524547   6.018639   3.572018   0.000000
    26  H    8.832049   8.986449   7.444975   5.257357   2.473654
    27  H    8.581480   8.905680   7.810205   6.098946   4.291086
    28  H    6.657615   7.311867   6.863487   5.628706   4.951021
    29  H    4.419721   5.397855   5.259699   4.082077   4.289462
                   26         27         28         29
    26  H    0.000000
    27  H    2.480133   0.000000
    28  H    4.291581   2.480704   0.000000
    29  H    4.952387   4.290403   2.470552   0.000000
 Symmetry turned off by external request.
 Stoichiometry    C14H13NO
 Framework group  C1[X(C14H13NO)]
 Deg. of freedom    81
 Full point group                 C1      NOp   1
 Rotational constants (GHZ):           0.7252898           0.4079798           0.3114847
 Standard basis: 6-311+G(d) (5D, 7F)
   391 basis functions,   641 primitive gaussians,   407 cartesian basis functions
    56 alpha electrons       56 beta electrons
       nuclear repulsion energy      1011.2503701548 Hartrees.
 NAtoms=   29 NActive=   29 NUniq=   29 SFac= 1.00D+00 NAtFMM=   60 NAOKFM=F Big=F
 Integral buffers will be    131072 words long.
 Raffenetti 2 integral format.
 Two-electron integral symmetry is turned off.
 ------------------------------------------------------------------------------
 Polarizable Continuum Model (PCM)
 =================================
 Model                : PCM.
 Atomic radii         : UFF (Universal Force Field).
 Polarization charges : Total charges.
 Charge compensation  : None.
 Solution method      : On-the-fly selection.
 Cavity type          : Scaled VdW (van der Waals Surface) (Alpha=1.100).
 Cavity algorithm     : GePol (No added spheres)
                        Default sphere list used, NSphG=   29.
                        Lebedev-Laikov grids with approx.  5.0 points / Ang**2.
                        Smoothing algorithm: York/Karplus (Gamma=1.0000).
                        Polarization charges: spherical gaussians, with
                                              point-specific exponents (IZeta= 3).
                        Self-potential: point-specific (ISelfS= 7).
                        Self-field    : sphere-specific E.n sum rule (ISelfD= 2).
 1st derivatives      : Analytical E(r).r(x)/FMM algorithm (CHGder, D1EAlg=3).
                        Cavity 1st derivative terms included.
 Solvent              : DiMethylSulfoxide, Eps=  46.826000 Eps(inf)=   2.007889
 ------------------------------------------------------------------------------
 One-electron integrals computed using PRISM.
 NBasis=   391 RedAO= T EigKep=  1.14D-06  NBF=   391
 NBsUse=   390 1.00D-06 EigRej=  8.81D-07 NBFU=   390
 Initial guess from the checkpoint file:  "/home/aikhl/works/aikhl/Gau-24263.chk"
 B after Tr=     0.009846    0.017416   -0.008846
         Rot=    0.999996    0.000635   -0.002209   -0.001785 Ang=   0.33 deg.
 ExpMin= 4.38D-02 ExpMax= 8.59D+03 ExpMxC= 1.30D+03 IAcc=3 IRadAn=         5 AccDes= 0.00D+00
 Harris functional with IExCor= 1009 and IRadAn=       5 diagonalized for initial guess.
 HarFok:  IExCor= 1009 AccDes= 0.00D+00 IRadAn=         5 IDoV= 1 UseB2=F ITyADJ=14
 ICtDFT=  3500011 ScaDFX=  1.000000  1.000000  1.000000  1.000000
 FoFCou: FMM=F IPFlag=           0 FMFlag=      100000 FMFlg1=           0
         NFxFlg=           0 DoJE=T BraDBF=F KetDBF=T FulRan=T
         wScrn=  0.000000 ICntrl=       500 IOpCl=  0 I1Cent=   200000004 NGrid=           0
         NMat0=    1 NMatS0=      1 NMatT0=    0 NMatD0=    1 NMtDS0=    0 NMtDT0=    0
 Symmetry not used in FoFCou.
 Requested convergence on RMS density matrix=1.00D-08 within 128 cycles.
 Requested convergence on MAX density matrix=1.00D-06.
 Requested convergence on             energy=1.00D-06.
 No special actions if energy rises.
 Inv3:  Mode=1 IEnd=    15012507.
 Iteration    1 A*A^-1 deviation from unit magnitude is 6.22D-15 for    476.
 Iteration    1 A*A^-1 deviation from orthogonality  is 3.09D-15 for   2093    744.
 Iteration    1 A^-1*A deviation from unit magnitude is 5.33D-15 for    726.
 Iteration    1 A^-1*A deviation from orthogonality  is 1.03D-13 for   2061   2060.
 Error on total polarization charges =  0.01672
 SCF Done:  E(RM062X) =  -671.190446132     A.U. after   15 cycles
            NFock= 15  Conv=0.82D-08     -V/T= 2.0040
 D1PCM: PCM CHGder 1st derivatives, ID1Alg=3 FixD1E=F DoIter=F DoCFld=F I1PDM=0.
 Calling FoFJK, ICntrl=      2127 FMM=F ISym2X=0 I1Cent= 0 IOpClX= 0 NMat=1 NMatS=1 NMatT=0.
 -------------------------------------------------------------------
 Center     Atomic                   Forces (Hartrees/Bohr)
 Number     Number              X              Y              Z
 -------------------------------------------------------------------
      1        6           0.025910603    0.030735212   -0.008244403
      2        7          -0.010306694   -0.006832730    0.000034660
      3        8          -0.009885362   -0.014963269    0.004217559
      4        6           0.002253007    0.002427304   -0.001073711
      5        6          -0.000045907   -0.000126764    0.000295681
      6        6           0.000105220    0.000073034    0.000020030
      7        6           0.000125506   -0.000125523   -0.000070670
      8        6          -0.000073494   -0.000210011   -0.000034305
      9        6           0.000000258    0.000047568    0.000171795
     10        6           0.000057388    0.000145781   -0.000003009
     11        6          -0.000022653   -0.000044862   -0.000209172
     12        6          -0.000033245    0.000047060   -0.000025499
     13        6           0.000019453   -0.000020477    0.000008901
     14        6          -0.000029977   -0.000014950    0.000008872
     15        6          -0.000025170    0.000022526   -0.000001533
     16        6           0.000037257    0.000006140   -0.000034228
     17        1          -0.005080681   -0.008012538    0.003223542
     18        1          -0.002419363   -0.003246876    0.001700150
     19        1          -0.000168458    0.000283374   -0.000029565
     20        1          -0.000384891   -0.000200300   -0.000004005
     21        1          -0.000000964    0.000023787   -0.000013495
     22        1           0.000020958    0.000008059    0.000012131
     23        1           0.000041634   -0.000001955    0.000015454
     24        1           0.000004098    0.000002919    0.000040166
     25        1          -0.000017827   -0.000006127    0.000012667
     26        1          -0.000004790    0.000004246    0.000001910
     27        1          -0.000010981   -0.000005654   -0.000003808
     28        1          -0.000007136   -0.000004847   -0.000006887
     29        1          -0.000057789   -0.000010127   -0.000009226
 -------------------------------------------------------------------
 Cartesian Forces:  Max     0.030735212 RMS     0.005151439

 GradGradGradGradGradGradGradGradGradGradGradGradGradGradGradGradGradGrad
 Berny optimization.
 FormGI is forming the generalized inverse of G from B-inverse, IUseBI=4.
 Internal  Forces:  Max     0.017589107 RMS     0.002442547
 Search for a local minimum.
 Step number   1 out of a maximum of   80 on scan point     2 out of    18
 All quantities printed in internal units (Hartrees-Bohrs-Radians)
 Mixed Optimization -- RFO/linear search
 Second derivative matrix not updated -- first step.
 ITU=  0
     Eigenvalues ---    0.00453   0.00511   0.00911   0.01476   0.01494
     Eigenvalues ---    0.01696   0.02155   0.02158   0.02172   0.02173
     Eigenvalues ---    0.02176   0.02181   0.02182   0.02182   0.02185
     Eigenvalues ---    0.02186   0.02190   0.02190   0.02192   0.02197
     Eigenvalues ---    0.02199   0.02204   0.02596   0.04865   0.06146
     Eigenvalues ---    0.06721   0.15940   0.15999   0.16000   0.16000
     Eigenvalues ---    0.16000   0.16000   0.16000   0.16000   0.16000
     Eigenvalues ---    0.16000   0.16000   0.16000   0.18426   0.19007
     Eigenvalues ---    0.22000   0.22000   0.22000   0.22000   0.22010
     Eigenvalues ---    0.22136   0.23475   0.23476   0.24987   0.24990
     Eigenvalues ---    0.30018   0.30440   0.33755   0.34408   0.35211
     Eigenvalues ---    0.35261   0.35351   0.35440   0.35472   0.35480
     Eigenvalues ---    0.35500   0.35500   0.35502   0.35504   0.37085
     Eigenvalues ---    0.42360   0.42391   0.42490   0.42559   0.45980
     Eigenvalues ---    0.46397   0.46462   0.46700   0.46797   0.46886
     Eigenvalues ---    0.46890   0.47063   0.47239   0.55851   0.95381
     Eigenvalues --- 1000.000001000.000001000.000001000.000001000.00000
     Eigenvalues --- 1000.000001000.000001000.000001000.000001000.00000
     Eigenvalues --- 1000.000001000.000001000.000001000.000001000.00000
     Eigenvalues --- 1000.000001000.000001000.000001000.000001000.00000
     Eigenvalues --- 1000.000001000.000001000.000001000.000001000.00000
     Eigenvalues --- 1000.000001000.000001000.000001000.000001000.00000
     Eigenvalues --- 1000.000001000.000001000.000001000.000001000.00000
     Eigenvalues --- 1000.000001000.000001000.000001000.000001000.00000
     Eigenvalues --- 1000.000001000.000001000.000001000.000001000.00000
     Eigenvalues --- 1000.000001000.000001000.000001000.000001000.00000
     Eigenvalues --- 1000.000001000.000001000.000001000.000001000.00000
     Eigenvalues --- 1000.000001000.000001000.000001000.000001000.00000
     Eigenvalues --- 1000.000001000.000001000.000001000.000001000.00000
     Eigenvalues --- 1000.000001000.000001000.00000
 RFO step:  Lambda=-9.38067380D-03 EMin= 4.53159900D-03
 Linear search not attempted -- first point.
 Iteration  1 RMS(Cart)=  0.05606563 RMS(Int)=  0.01359119
 Iteration  2 RMS(Cart)=  0.02135662 RMS(Int)=  0.00342729
 Iteration  3 RMS(Cart)=  0.00097811 RMS(Int)=  0.00328827
 Iteration  4 RMS(Cart)=  0.00000837 RMS(Int)=  0.00328826
 Iteration  5 RMS(Cart)=  0.00000016 RMS(Int)=  0.00328826
 Iteration  1 RMS(Cart)=  0.00001860 RMS(Int)=  0.00001355
 Iteration  2 RMS(Cart)=  0.00000738 RMS(Int)=  0.00001508
 Iteration  3 RMS(Cart)=  0.00000293 RMS(Int)=  0.00001641
 Iteration  4 RMS(Cart)=  0.00000116 RMS(Int)=  0.00001702
 Iteration  5 RMS(Cart)=  0.00000046 RMS(Int)=  0.00001727
 Variable       Old X    -DE/DX   Delta X   Delta X   Delta X     New X
                                 (Linear)    (Quad)   (Total)
    R1        2.54404   0.00350   0.00000   0.00617   0.00617   2.55021
    R2        2.30981  -0.00122   0.00000  -0.00127  -0.00127   2.30854
    R3        2.07759   0.00044   0.00000   0.00126   0.00126   2.07886
    R4        2.75718   0.00001   0.00000   0.00003   0.00003   2.75720
    R5        1.90870   0.00012   0.00000   0.00026   0.00026   1.90896
    R6        2.87928   0.00054   0.00000   0.00174   0.00174   2.88102
    R7        2.87095   0.00008   0.00000   0.00027   0.00027   2.87122
    R8        2.06648  -0.00014   0.00000  -0.00039  -0.00039   2.06609
    R9        2.62982   0.00039   0.00000   0.00085   0.00085   2.63067
   R10        2.63912   0.00011   0.00000   0.00026   0.00026   2.63938
   R11        2.63346   0.00001   0.00000   0.00002   0.00002   2.63348
   R12        2.63892   0.00004   0.00000   0.00009   0.00009   2.63901
   R13        2.63559   0.00008   0.00000   0.00020   0.00020   2.63579
   R14        2.04966  -0.00012   0.00000  -0.00034  -0.00034   2.04932
   R15        2.62772  -0.00021   0.00000  -0.00045  -0.00045   2.62727
   R16        2.04915  -0.00002   0.00000  -0.00006  -0.00006   2.04910
   R17        2.63511   0.00002   0.00000   0.00001   0.00001   2.63512
   R18        2.04868  -0.00002   0.00000  -0.00005  -0.00005   2.04862
   R19        2.62623  -0.00014   0.00000  -0.00030  -0.00030   2.62593
   R20        2.04903  -0.00002   0.00000  -0.00005  -0.00005   2.04897
   R21        2.05334  -0.00003   0.00000  -0.00008  -0.00008   2.05326
   R22        2.63271  -0.00000   0.00000  -0.00000  -0.00000   2.63271
   R23        2.05109  -0.00002   0.00000  -0.00005  -0.00005   2.05103
   R24        2.62946   0.00002   0.00000   0.00004   0.00004   2.62950
   R25        2.04871   0.00000   0.00000   0.00000   0.00000   2.04871
   R26        2.63353  -0.00004   0.00000  -0.00008  -0.00008   2.63346
   R27        2.04864   0.00000   0.00000   0.00000   0.00000   2.04865
   R28        2.62840   0.00001   0.00000   0.00002   0.00002   2.62841
   R29        2.04871   0.00000   0.00000   0.00001   0.00001   2.04871
   R30        2.05254   0.00003   0.00000   0.00007   0.00007   2.05261
    A1        2.15747   0.00727   0.00000   0.04553   0.02341   2.18089
    A2        1.96402   0.00214   0.00000   0.03970   0.01756   1.98158
    A3        2.12273  -0.00187   0.00000   0.01716  -0.00505   2.11768
    A4        2.13098   0.00127   0.00000   0.00126  -0.00506   2.12592
    A5        2.07567  -0.00145   0.00000  -0.01223  -0.01870   2.05697
    A6        2.07265   0.00019   0.00000  -0.00636  -0.01286   2.05979
    A7        1.97304   0.00045   0.00000   0.00318   0.00318   1.97622
    A8        1.89914  -0.00019   0.00000  -0.00045  -0.00045   1.89869
    A9        1.86502  -0.00010   0.00000  -0.00091  -0.00091   1.86410
   A10        1.95188  -0.00009   0.00000   0.00004   0.00004   1.95191
   A11        1.87782  -0.00007   0.00000  -0.00046  -0.00046   1.87736
   A12        1.89333  -0.00001   0.00000  -0.00163  -0.00163   1.89170
   A13        2.13926   0.00100   0.00000   0.00382   0.00382   2.14308
   A14        2.06372  -0.00076   0.00000  -0.00299  -0.00299   2.06072
   A15        2.07977  -0.00024   0.00000  -0.00083  -0.00083   2.07894
   A16        2.09898   0.00009   0.00000   0.00036   0.00036   2.09934
   A17        2.10174  -0.00005   0.00000  -0.00017  -0.00017   2.10157
   A18        2.08213  -0.00005   0.00000  -0.00018  -0.00018   2.08195
   A19        2.10020   0.00004   0.00000   0.00029   0.00029   2.10049
   A20        2.09245   0.00035   0.00000   0.00205   0.00205   2.09450
   A21        2.09052  -0.00039   0.00000  -0.00233  -0.00233   2.08819
   A22        2.09919   0.00001   0.00000   0.00002   0.00002   2.09921
   A23        2.08828  -0.00001   0.00000  -0.00006  -0.00006   2.08822
   A24        2.09572   0.00000   0.00000   0.00004   0.00004   2.09576
   A25        2.08740   0.00002   0.00000  -0.00004  -0.00004   2.08736
   A26        2.09830  -0.00002   0.00000  -0.00005  -0.00005   2.09825
   A27        2.09748   0.00000   0.00000   0.00009   0.00009   2.09757
   A28        2.09474   0.00006   0.00000   0.00014   0.00014   2.09487
   A29        2.09668  -0.00002   0.00000   0.00001   0.00001   2.09669
   A30        2.09176  -0.00004   0.00000  -0.00014  -0.00014   2.09162
   A31        2.10507   0.00010   0.00000   0.00042   0.00042   2.10549
   A32        2.08545  -0.00008   0.00000  -0.00037  -0.00037   2.08508
   A33        2.09266  -0.00002   0.00000  -0.00005  -0.00005   2.09261
   A34        2.10161   0.00001   0.00000   0.00004   0.00004   2.10165
   A35        2.08822  -0.00002   0.00000  -0.00009  -0.00009   2.08813
   A36        2.09335   0.00001   0.00000   0.00005   0.00005   2.09340
   A37        2.09517   0.00002   0.00000   0.00006   0.00006   2.09523
   A38        2.09088  -0.00000   0.00000  -0.00000  -0.00000   2.09088
   A39        2.09713  -0.00001   0.00000  -0.00006  -0.00006   2.09707
   A40        2.09086  -0.00001   0.00000  -0.00003  -0.00003   2.09083
   A41        2.09653   0.00001   0.00000   0.00006   0.00006   2.09658
   A42        2.09579  -0.00000   0.00000  -0.00002  -0.00002   2.09576
   A43        2.09581  -0.00001   0.00000  -0.00005  -0.00005   2.09576
   A44        2.09618   0.00001   0.00000   0.00003   0.00003   2.09621
   A45        2.09116   0.00000   0.00000   0.00002   0.00002   2.09118
   A46        2.10074   0.00004   0.00000   0.00016   0.00016   2.10090
   A47        2.09062   0.00002   0.00000   0.00016   0.00016   2.09079
   A48        2.09178  -0.00006   0.00000  -0.00033  -0.00033   2.09145
    D1        0.33049  -0.01759   0.00000   0.00000   0.00001   0.33050
    D2       -2.90699  -0.01745   0.00000  -0.21334  -0.21215  -3.11915
    D3       -3.10406   0.00961   0.00000   0.37749   0.37609  -2.72797
    D4       -0.05836   0.00974   0.00000   0.16416   0.16394   0.10557
    D5        1.27094  -0.00010   0.00000  -0.11457  -0.11432   1.15662
    D6       -2.83259  -0.00004   0.00000  -0.11260  -0.11235  -2.94494
    D7       -0.79153  -0.00020   0.00000  -0.11523  -0.11498  -0.90651
    D8       -1.77492  -0.00015   0.00000   0.09872   0.09847  -1.67645
    D9        0.40473  -0.00009   0.00000   0.10070   0.10045   0.50518
   D10        2.44580  -0.00025   0.00000   0.09806   0.09781   2.54361
   D11        0.31105   0.00005   0.00000   0.00571   0.00571   0.31676
   D12       -2.86288   0.00004   0.00000   0.00567   0.00567  -2.85721
   D13       -1.83971   0.00003   0.00000   0.00387   0.00387  -1.83584
   D14        1.26955   0.00003   0.00000   0.00382   0.00382   1.27337
   D15        2.36604   0.00015   0.00000   0.00614   0.00614   2.37217
   D16       -0.80789   0.00014   0.00000   0.00609   0.00609  -0.80180
   D17        1.80170  -0.00021   0.00000  -0.00308  -0.00308   1.79863
   D18       -1.31199  -0.00023   0.00000  -0.00369  -0.00369  -1.31568
   D19       -2.28946   0.00016   0.00000   0.00072   0.00072  -2.28874
   D20        0.88004   0.00015   0.00000   0.00010   0.00010   0.88014
   D21       -0.22121   0.00001   0.00000  -0.00087  -0.00087  -0.22208
   D22        2.94829  -0.00000   0.00000  -0.00149  -0.00149   2.94680
   D23        3.10461   0.00001   0.00000   0.00054   0.00054   3.10514
   D24       -0.04080   0.00009   0.00000   0.00328   0.00328  -0.03751
   D25       -0.00437   0.00002   0.00000   0.00062   0.00062  -0.00375
   D26        3.13342   0.00011   0.00000   0.00336   0.00337   3.13678
   D27       -3.10812  -0.00004   0.00000  -0.00074  -0.00074  -3.10886
   D28        0.03250  -0.00002   0.00000  -0.00015  -0.00015   0.03235
   D29        0.00227  -0.00002   0.00000  -0.00070  -0.00069   0.00158
   D30       -3.14030   0.00000   0.00000  -0.00010  -0.00010  -3.14040
   D31       -3.11460  -0.00001   0.00000  -0.00027  -0.00027  -3.11487
   D32        0.02836  -0.00001   0.00000  -0.00034  -0.00034   0.02802
   D33       -0.00060   0.00001   0.00000   0.00034   0.00034  -0.00026
   D34       -3.14083   0.00001   0.00000   0.00027   0.00027  -3.14055
   D35        3.10691   0.00001   0.00000   0.00037   0.00037   3.10728
   D36       -0.04469  -0.00000   0.00000  -0.00009  -0.00009  -0.04478
   D37       -0.00705  -0.00001   0.00000  -0.00025  -0.00025  -0.00730
   D38        3.12454  -0.00002   0.00000  -0.00071  -0.00071   3.12383
   D39        0.00271  -0.00001   0.00000  -0.00011  -0.00011   0.00260
   D40        3.14157   0.00003   0.00000   0.00078   0.00078  -3.14083
   D41       -3.13507  -0.00009   0.00000  -0.00286  -0.00286  -3.13793
   D42        0.00378  -0.00006   0.00000  -0.00197  -0.00196   0.00182
   D43        0.00109  -0.00001   0.00000  -0.00033  -0.00033   0.00076
   D44        3.13882   0.00000   0.00000  -0.00001  -0.00001   3.13881
   D45       -3.13776  -0.00004   0.00000  -0.00122  -0.00122  -3.13898
   D46       -0.00003  -0.00003   0.00000  -0.00091  -0.00091  -0.00093
   D47       -0.00318   0.00001   0.00000   0.00025   0.00025  -0.00293
   D48        3.13604  -0.00001   0.00000  -0.00021  -0.00021   3.13583
   D49       -3.14091  -0.00000   0.00000  -0.00006  -0.00006  -3.14098
   D50       -0.00170  -0.00002   0.00000  -0.00052  -0.00052  -0.00222
   D51        0.00150   0.00000   0.00000   0.00026   0.00026   0.00176
   D52       -3.13911  -0.00002   0.00000  -0.00034  -0.00034  -3.13945
   D53       -3.13772   0.00002   0.00000   0.00072   0.00072  -3.13700
   D54        0.00485   0.00000   0.00000   0.00012   0.00012   0.00497
   D55        0.00610  -0.00001   0.00000  -0.00024  -0.00024   0.00586
   D56       -3.13568  -0.00000   0.00000  -0.00011  -0.00011  -3.13579
   D57       -3.13687  -0.00000   0.00000  -0.00017  -0.00017  -3.13704
   D58        0.00455  -0.00000   0.00000  -0.00005  -0.00005   0.00450
   D59       -0.00395   0.00000   0.00000   0.00004   0.00004  -0.00390
   D60        3.14129   0.00001   0.00000   0.00017   0.00017   3.14146
   D61        3.13783  -0.00000   0.00000  -0.00008  -0.00008   3.13775
   D62       -0.00012   0.00000   0.00000   0.00005   0.00005  -0.00007
   D63       -0.00367   0.00000   0.00000   0.00004   0.00004  -0.00363
   D64       -3.13737   0.00001   0.00000   0.00023   0.00023  -3.13714
   D65        3.13427  -0.00000   0.00000  -0.00009  -0.00009   3.13419
   D66        0.00058   0.00000   0.00000   0.00011   0.00011   0.00068
   D67        0.00922   0.00000   0.00000   0.00006   0.00006   0.00928
   D68       -3.12237   0.00002   0.00000   0.00052   0.00052  -3.12185
   D69       -3.14025  -0.00000   0.00000  -0.00013  -0.00013  -3.14038
   D70        0.01135   0.00001   0.00000   0.00033   0.00033   0.01168
         Item               Value     Threshold  Converged?
 Maximum Force            0.012755     0.002500     NO 
 RMS     Force            0.001571     0.001667     YES
 Maximum Displacement     0.534628     0.010000     NO 
 RMS     Displacement     0.073545     0.006667     NO 
 Predicted change in Energy=-6.143787D-03
 GradGradGradGradGradGradGradGradGradGradGradGradGradGradGradGradGradGrad

                          Input orientation:                          
 ---------------------------------------------------------------------
 Center     Atomic      Atomic             Coordinates (Angstroms)
 Number     Number       Type             X           Y           Z
 ---------------------------------------------------------------------
      1          6           0        1.870272   -0.676136    2.297805
      2          7           0        0.947313    0.144221    1.753430
      3          8           0        2.611588   -1.413063    1.665534
      4          6           0        0.455092   -0.047113    0.393308
      5          6           0       -0.347011   -1.331894    0.219278
      6          6           0       -0.345227    1.178380   -0.014357
      7          6           0       -0.892192   -2.031462    1.292262
      8          6           0       -1.654404   -3.178523    1.071467
      9          6           0       -1.874140   -3.635657   -0.223005
     10          6           0       -1.326861   -2.940744   -1.300993
     11          6           0       -0.569989   -1.796758   -1.078781
     12          6           0        0.211068    2.128918   -0.868217
     13          6           0       -0.508361    3.269378   -1.218493
     14          6           0       -1.788124    3.469337   -0.710145
     15          6           0       -2.348778    2.523419    0.145968
     16          6           0       -1.632597    1.381033    0.487478
     17          1           0        1.850070   -0.691711    3.397593
     18          1           0        0.403941    0.723540    2.377607
     19          1           0        1.333520   -0.116324   -0.253949
     20          1           0       -0.724412   -1.685926    2.306409
     21          1           0       -2.074245   -3.714223    1.915590
     22          1           0       -2.464542   -4.528751   -0.393446
     23          1           0       -1.488274   -3.292573   -2.313811
     24          1           0       -0.146215   -1.255791   -1.920409
     25          1           0        1.210816    1.976737   -1.262365
     26          1           0       -0.067991    3.999752   -1.887796
     27          1           0       -2.349023    4.356394   -0.981786
     28          1           0       -3.347104    2.672150    0.541652
     29          1           0       -2.080587    0.637491    1.140373
 ---------------------------------------------------------------------
                    Distance matrix (angstroms):
                    1          2          3          4          5
     1  C    0.000000
     2  N    1.349512   0.000000
     3  O    1.221628   2.280936   0.000000
     4  C    2.454693   1.459049   2.852167   0.000000
     5  C    3.109121   2.491548   3.294169   1.524572   0.000000
     6  C    3.700508   2.421821   4.275554   1.519386   2.521124
     7  C    3.237164   2.886182   3.577460   2.561432   1.392089
     8  C    4.493238   4.274884   4.654938   3.836093   2.417756
     9  C    5.397580   5.114134   5.350538   4.322362   2.799118
    10  C    5.319911   4.900855   5.161925   3.797251   2.420687
    11  C    4.314163   3.753802   4.219113   2.505812   1.396702
    12  C    4.543675   3.369586   4.972727   2.527074   3.670330
    13  C    5.795630   4.551694   6.322732   3.811201   4.823373
    14  C    6.294170   4.960667   6.988501   4.314515   5.098280
    15  C    5.715588   4.371354   6.512312   3.811889   4.344639
    16  C    4.447395   3.128621   5.216118   2.531188   3.014073
    17  H    1.100083   2.053539   2.024916   3.374492   3.916462
    18  H    2.028692   1.010178   3.153700   2.129311   3.073617
    19  H    2.667009   2.060730   2.645638   1.093328   2.127378
    20  H    2.784265   2.539663   3.407942   2.781528   2.150323
    21  H    4.993524   4.903438   5.226366   4.707716   3.396514
    22  H    6.393441   6.171426   6.301905   5.406323   3.883203
    23  H    6.276350   5.855432   6.014700   4.651685   3.400483
    24  H    4.711215   4.080800   4.526500   2.678760   2.150435
    25  H    4.488589   3.538724   4.693133   2.721826   3.945774
    26  H    6.568109   5.399490   7.007487   4.674844   5.739693
    27  H    7.340608   6.007465   8.056215   5.398594   6.148759
    28  H    6.443299   5.128435   7.311503   4.676867   5.013667
    29  H    4.321407   3.128471   5.147531   2.730652   2.780681
                    6          7          8          9         10
     6  C    0.000000
     7  C    3.508491   0.000000
     8  C    4.677132   1.394800   0.000000
     9  C    5.055300   2.415305   1.390293   0.000000
    10  C    4.425632   2.782212   2.406739   1.394445   0.000000
    11  C    3.167801   2.404318   2.776472   2.411371   1.389581
    12  C    1.393580   4.815975   5.950739   6.163986   5.315449
    13  C    2.418435   5.877935   6.937778   7.108858   6.264372
    14  C    2.795453   5.922087   6.883754   7.122194   6.453758
    15  C    2.418481   4.917578   5.818149   6.188348   5.744135
    16  C    1.396505   3.583433   4.596854   5.072505   4.687201
    17  H    4.467434   3.707741   4.886351   5.970367   6.101454
    18  H    2.547474   3.232331   4.600965   5.563761   5.473093
    19  H    2.133508   3.318481   4.479005   4.761906   4.018865
    20  H    3.705940   1.084453   2.148910   3.394299   3.866635
    21  H    5.536404   2.148831   1.084336   2.149373   3.391645
    22  H    6.099717   3.398581   2.150676   1.084086   2.154003
    23  H    5.155916   3.866456   3.391271   2.153618   1.084269
    24  H    3.098036   3.388127   3.863011   3.395683   2.148643
    25  H    2.148527   5.197540   6.342946   6.488158   5.533798
    26  H    3.398055   6.867869   7.924745   8.020797   7.078105
    27  H    3.879548   6.935298   7.840492   8.042023   7.375291
    28  H    3.398788   5.358542   6.113617   6.522480   6.243500
    29  H    2.153471   2.925519   3.840358   4.490125   4.396833
                   11         12         13         14         15
    11  C    0.000000
    12  C    4.008157   0.000000
    13  C    5.068437   1.393169   0.000000
    14  C    5.417703   2.412153   1.391473   0.000000
    15  C    4.829910   2.781549   2.409428   1.393564   0.000000
    16  C    3.698737   2.407559   2.782102   2.412365   1.390896
    17  H    5.207277   5.370233   6.523854   6.886530   6.208096
    18  H    4.387147   3.542268   4.499503   4.677474   3.974574
    19  H    2.669748   2.584248   3.973141   4.775955   4.548351
    20  H    3.390523   5.050387   6.084953   6.066945   5.002466
    21  H    3.860792   6.864003   7.813140   7.653750   6.489616
    22  H    3.394525   7.190887   8.081966   8.032886   7.073718
    23  H    2.146161   5.862599   6.724518   6.955938   6.373127
    24  H    1.086539   3.562445   4.593581   5.146594   4.837729
    25  H    4.176630   1.085360   2.151374   3.395062   3.866907
    26  H    5.874185   2.148822   1.084130   2.151060   3.393780
    27  H    6.405907   3.395381   2.150738   1.084097   2.152121
    28  H    5.505389   3.865672   3.393119   2.152422   1.084132
    29  H    3.623827   3.392709   3.868201   3.395483   2.148835
                   16         17         18         19         20
    16  C    0.000000
    17  H    4.989389   0.000000
    18  H    2.855236   2.265965   0.000000
    19  H    3.404356   3.732512   2.914545   0.000000
    20  H    3.679613   2.967676   2.661536   3.640628   0.000000
    21  H    5.310009   5.170315   5.103784   5.409681   2.467545
    22  H    6.032720   6.907295   6.594959   5.823595   4.289397
    23  H    5.450747   7.108386   6.459028   4.721664   4.950883
    24  H    3.867827   5.708282   4.763755   2.503017   4.287811
    25  H    3.391432   5.407815   3.933313   2.326556   5.467756
    26  H    3.866214   7.322850   5.399070   4.644973   7.095716
    27  H    3.394816   7.892700   5.662328   5.839185   7.068325
    28  H    2.146964   6.817813   4.608487   5.506070   5.383838
    29  H    1.086196   4.723546   2.776874   3.764107   2.932085
                   21         22         23         24         25
    21  H    0.000000
    22  H    2.479401   0.000000
    23  H    4.290569   2.483755   0.000000
    24  H    4.947330   4.291681   2.470701   0.000000
    25  H    7.299182   7.522277   6.013007   3.567043   0.000000
    26  H    8.831547   8.983981   7.441552   5.256227   2.473682
    27  H    8.579344   8.905352   7.811650   6.101638   4.291147
    28  H    6.655346   7.314800   6.869267   5.633485   4.951031
    29  H    4.420229   5.402785   5.265703   4.085915   4.289530
                   26         27         28         29
    26  H    0.000000
    27  H    2.480152   0.000000
    28  H    4.291541   2.480667   0.000000
    29  H    4.952288   4.290205   2.470297   0.000000
 Symmetry turned off by external request.
 Stoichiometry    C14H13NO
 Framework group  C1[X(C14H13NO)]
 Deg. of freedom    81
 Full point group                 C1      NOp   1
 Rotational constants (GHZ):           0.7441522           0.4038930           0.3121802
 Standard basis: 6-311+G(d) (5D, 7F)
   391 basis functions,   641 primitive gaussians,   407 cartesian basis functions
    56 alpha electrons       56 beta electrons
       nuclear repulsion energy      1012.3590798873 Hartrees.
 NAtoms=   29 NActive=   29 NUniq=   29 SFac= 1.00D+00 NAtFMM=   60 NAOKFM=F Big=F
 Integral buffers will be    131072 words long.
 Raffenetti 2 integral format.
 Two-electron integral symmetry is turned off.
 ------------------------------------------------------------------------------
 Polarizable Continuum Model (PCM)
 =================================
 Model                : PCM.
 Atomic radii         : UFF (Universal Force Field).
 Polarization charges : Total charges.
 Charge compensation  : None.
 Solution method      : On-the-fly selection.
 Cavity type          : Scaled VdW (van der Waals Surface) (Alpha=1.100).
 Cavity algorithm     : GePol (No added spheres)
                        Default sphere list used, NSphG=   29.
                        Lebedev-Laikov grids with approx.  5.0 points / Ang**2.
                        Smoothing algorithm: York/Karplus (Gamma=1.0000).
                        Polarization charges: spherical gaussians, with
                                              point-specific exponents (IZeta= 3).
                        Self-potential: point-specific (ISelfS= 7).
                        Self-field    : sphere-specific E.n sum rule (ISelfD= 2).
 1st derivatives      : Analytical E(r).r(x)/FMM algorithm (CHGder, D1EAlg=3).
                        Cavity 1st derivative terms included.
 Solvent              : DiMethylSulfoxide, Eps=  46.826000 Eps(inf)=   2.007889
 ------------------------------------------------------------------------------
 One-electron integrals computed using PRISM.
 NBasis=   391 RedAO= T EigKep=  1.19D-06  NBF=   391
 NBsUse=   390 1.00D-06 EigRej=  8.87D-07 NBFU=   390
 Initial guess from the checkpoint file:  "/home/aikhl/works/aikhl/Gau-24263.chk"
 B after Tr=     0.008363    0.003366   -0.002532
         Rot=    0.999999    0.000935   -0.000343    0.000840 Ang=   0.15 deg.
 ExpMin= 4.38D-02 ExpMax= 8.59D+03 ExpMxC= 1.30D+03 IAcc=3 IRadAn=         5 AccDes= 0.00D+00
 Harris functional with IExCor= 1009 and IRadAn=       5 diagonalized for initial guess.
 HarFok:  IExCor= 1009 AccDes= 0.00D+00 IRadAn=         5 IDoV= 1 UseB2=F ITyADJ=14
 ICtDFT=  3500011 ScaDFX=  1.000000  1.000000  1.000000  1.000000
 FoFCou: FMM=F IPFlag=           0 FMFlag=      100000 FMFlg1=           0
         NFxFlg=           0 DoJE=T BraDBF=F KetDBF=T FulRan=T
         wScrn=  0.000000 ICntrl=       500 IOpCl=  0 I1Cent=   200000004 NGrid=           0
         NMat0=    1 NMatS0=      1 NMatT0=    0 NMatD0=    1 NMtDS0=    0 NMtDT0=    0
 Symmetry not used in FoFCou.
 Requested convergence on RMS density matrix=1.00D-08 within 128 cycles.
 Requested convergence on MAX density matrix=1.00D-06.
 Requested convergence on             energy=1.00D-06.
 No special actions if energy rises.
 Inv3:  Mode=1 IEnd=    14692107.
 Iteration    1 A*A^-1 deviation from unit magnitude is 6.88D-15 for    551.
 Iteration    1 A*A^-1 deviation from orthogonality  is 1.97D-15 for   1254   1180.
 Iteration    1 A^-1*A deviation from unit magnitude is 6.88D-15 for    551.
 Iteration    1 A^-1*A deviation from orthogonality  is 4.28D-15 for   2151   1087.
 Error on total polarization charges =  0.01672
 SCF Done:  E(RM062X) =  -671.192437984     A.U. after   14 cycles
            NFock= 14  Conv=0.90D-08     -V/T= 2.0040
 D1PCM: PCM CHGder 1st derivatives, ID1Alg=3 FixD1E=F DoIter=F DoCFld=F I1PDM=0.
 Calling FoFJK, ICntrl=      2127 FMM=F ISym2X=0 I1Cent= 0 IOpClX= 0 NMat=1 NMatS=1 NMatT=0.
 -------------------------------------------------------------------
 Center     Atomic                   Forces (Hartrees/Bohr)
 Number     Number              X              Y              Z
 -------------------------------------------------------------------
      1        6          -0.000162192   -0.008994106    0.000463950
      2        7          -0.002551681   -0.002231929    0.001157279
      3        8          -0.004501452    0.002844379    0.000565453
      4        6           0.004420764    0.003575303   -0.003193690
      5        6          -0.000095764   -0.000239665    0.000670169
      6        6           0.000150511    0.000075235   -0.000248876
      7        6           0.000040153    0.000131666   -0.000675855
      8        6          -0.000000551    0.000080071    0.000194684
      9        6           0.000014086    0.000057122   -0.000085919
     10        6          -0.000048966   -0.000038215    0.000035266
     11        6           0.000138126    0.000086839    0.000036097
     12        6          -0.000109718    0.000085219   -0.000014564
     13        6           0.000082607   -0.000053116    0.000039959
     14        6          -0.000067751   -0.000021626    0.000042355
     15        6          -0.000018268    0.000071760   -0.000018984
     16        6           0.000208281   -0.000144117   -0.000035265
     17        1           0.004861223    0.006575879    0.000124609
     18        1          -0.001471826   -0.001864292    0.001080882
     19        1          -0.000655285    0.000213671   -0.000430207
     20        1          -0.000199033   -0.000182589    0.000332096
     21        1           0.000043695    0.000017067    0.000004972
     22        1           0.000027309   -0.000005647    0.000008880
     23        1           0.000014724    0.000007732    0.000000269
     24        1           0.000015510    0.000006312    0.000021105
     25        1          -0.000000176   -0.000008352   -0.000007947
     26        1          -0.000001528   -0.000001287   -0.000007276
     27        1          -0.000006898   -0.000007980   -0.000011298
     28        1          -0.000000619   -0.000009319   -0.000003354
     29        1          -0.000125281   -0.000026014   -0.000044788
 -------------------------------------------------------------------
 Cartesian Forces:  Max     0.008994106 RMS     0.001664403

 GradGradGradGradGradGradGradGradGradGradGradGradGradGradGradGradGradGrad
 Berny optimization.
 Using GEDIIS/GDIIS optimizer.
 FormGI is forming the generalized inverse of G from B-inverse, IUseBI=4.
 Internal  Forces:  Max     0.008729615 RMS     0.001087651
 Search for a local minimum.
 Step number   2 out of a maximum of   80 on scan point     2 out of    18
 All quantities printed in internal units (Hartrees-Bohrs-Radians)
 Mixed Optimization -- RFO/linear search
 Update second derivatives using D2CorX and points    1    2
 DE= -1.99D-03 DEPred=-6.14D-03 R= 3.24D-01
 Trust test= 3.24D-01 RLast= 5.32D-01 DXMaxT set to 3.00D-01
 ITU=  0  0
 Use linear search instead of GDIIS.
     Eigenvalues ---    0.00453   0.00511   0.00911   0.01475   0.01493
     Eigenvalues ---    0.01770   0.02155   0.02158   0.02172   0.02173
     Eigenvalues ---    0.02176   0.02181   0.02182   0.02182   0.02185
     Eigenvalues ---    0.02186   0.02190   0.02190   0.02192   0.02197
     Eigenvalues ---    0.02199   0.02204   0.04842   0.05529   0.06165
     Eigenvalues ---    0.06733   0.15466   0.15979   0.15999   0.16000
     Eigenvalues ---    0.16000   0.16000   0.16000   0.16000   0.16000
     Eigenvalues ---    0.16000   0.16000   0.16027   0.18441   0.19045
     Eigenvalues ---    0.22000   0.22000   0.22000   0.22000   0.22091
     Eigenvalues ---    0.22472   0.23474   0.23476   0.24966   0.24991
     Eigenvalues ---    0.30015   0.30440   0.33754   0.34408   0.35211
     Eigenvalues ---    0.35261   0.35351   0.35441   0.35472   0.35480
     Eigenvalues ---    0.35500   0.35500   0.35502   0.35504   0.37101
     Eigenvalues ---    0.42359   0.42391   0.42491   0.42560   0.45980
     Eigenvalues ---    0.46397   0.46462   0.46700   0.46797   0.46886
     Eigenvalues ---    0.46890   0.47063   0.47239   0.55726   0.95455
     Eigenvalues --- 1000.000001000.000001000.000001000.000001000.00000
     Eigenvalues --- 1000.000001000.000001000.000001000.000001000.00000
     Eigenvalues --- 1000.000001000.000001000.000001000.000001000.00000
     Eigenvalues --- 1000.000001000.000001000.000001000.000001000.00000
     Eigenvalues --- 1000.000001000.000001000.000001000.000001000.00000
     Eigenvalues --- 1000.000001000.000001000.000001000.000001000.00000
     Eigenvalues --- 1000.000001000.000001000.000001000.000001000.00000
     Eigenvalues --- 1000.000001000.000001000.000001000.000001000.00000
     Eigenvalues --- 1000.000001000.000001000.000001000.000001000.00000
     Eigenvalues --- 1000.000001000.000001000.000001000.000001000.00000
     Eigenvalues --- 1000.000001000.000001000.000001000.000001000.00000
     Eigenvalues --- 1000.000001000.000001000.000001000.000001000.00000
     Eigenvalues --- 1000.000001000.000001000.000001000.000001000.00000
     Eigenvalues --- 1000.000001000.000001000.00000
 RFO step:  Lambda=-4.78214678D-04 EMin= 4.53048102D-03
 Quartic linear search produced a step of -0.36233.
 Iteration  1 RMS(Cart)=  0.02504405 RMS(Int)=  0.00173225
 Iteration  2 RMS(Cart)=  0.00153908 RMS(Int)=  0.00072080
 Iteration  3 RMS(Cart)=  0.00000185 RMS(Int)=  0.00072079
 Iteration  4 RMS(Cart)=  0.00000000 RMS(Int)=  0.00072079
 Iteration  1 RMS(Cart)=  0.00002301 RMS(Int)=  0.00001677
 Iteration  2 RMS(Cart)=  0.00000913 RMS(Int)=  0.00001867
 Iteration  3 RMS(Cart)=  0.00000362 RMS(Int)=  0.00002032
 Iteration  4 RMS(Cart)=  0.00000144 RMS(Int)=  0.00002107
 Iteration  5 RMS(Cart)=  0.00000057 RMS(Int)=  0.00002139
 Variable       Old X    -DE/DX   Delta X   Delta X   Delta X     New X
                                 (Linear)    (Quad)   (Total)
    R1        2.55021   0.00035  -0.00223   0.00296   0.00073   2.55094
    R2        2.30854  -0.00474   0.00046  -0.00366  -0.00320   2.30535
    R3        2.07886  -0.00006  -0.00046   0.00042  -0.00004   2.07882
    R4        2.75720   0.00138  -0.00001   0.00236   0.00235   2.75955
    R5        1.90896   0.00039  -0.00010   0.00064   0.00054   1.90951
    R6        2.88102   0.00005  -0.00063   0.00083   0.00020   2.88122
    R7        2.87122  -0.00002  -0.00010   0.00007  -0.00003   2.87120
    R8        2.06609  -0.00028   0.00014  -0.00068  -0.00054   2.06555
    R9        2.63067  -0.00010  -0.00031   0.00021  -0.00009   2.63057
   R10        2.63938  -0.00009  -0.00009  -0.00002  -0.00011   2.63927
   R11        2.63348  -0.00001  -0.00001  -0.00001  -0.00002   2.63347
   R12        2.63901  -0.00008  -0.00003  -0.00008  -0.00011   2.63890
   R13        2.63579  -0.00014  -0.00007  -0.00011  -0.00018   2.63561
   R14        2.04932   0.00022   0.00012   0.00025   0.00037   2.04969
   R15        2.62727   0.00001   0.00016  -0.00017  -0.00001   2.62727
   R16        2.04910  -0.00002   0.00002  -0.00006  -0.00004   2.04906
   R17        2.63512  -0.00008  -0.00000  -0.00010  -0.00010   2.63502
   R18        2.04862  -0.00001   0.00002  -0.00004  -0.00002   2.04860
   R19        2.62593  -0.00000   0.00011  -0.00013  -0.00002   2.62591
   R20        2.04897  -0.00000   0.00002  -0.00003  -0.00001   2.04896
   R21        2.05326  -0.00001   0.00003  -0.00005  -0.00002   2.05324
   R22        2.63271  -0.00008   0.00000  -0.00011  -0.00011   2.63260
   R23        2.05103   0.00001   0.00002  -0.00001   0.00001   2.05104
   R24        2.62950   0.00003  -0.00001   0.00006   0.00005   2.62955
   R25        2.04871   0.00000  -0.00000   0.00001   0.00001   2.04872
   R26        2.63346  -0.00005   0.00003  -0.00010  -0.00007   2.63338
   R27        2.04865  -0.00000  -0.00000  -0.00000  -0.00000   2.04864
   R28        2.62841   0.00005  -0.00001   0.00007   0.00007   2.62848
   R29        2.04871  -0.00000  -0.00000  -0.00001  -0.00001   2.04870
   R30        2.05261   0.00004  -0.00003   0.00010   0.00008   2.05269
    A1        2.18089  -0.00290  -0.00848   0.00005  -0.00396   2.17692
    A2        1.98158   0.00101  -0.00636   0.00279   0.00090   1.98248
    A3        2.11768   0.00237   0.00183  -0.00202   0.00429   2.12197
    A4        2.12592   0.00117   0.00183   0.00034   0.00449   2.13041
    A5        2.05697  -0.00154   0.00678  -0.01386  -0.00474   2.05223
    A6        2.05979   0.00090   0.00466  -0.00648   0.00060   2.06039
    A7        1.97622  -0.00042  -0.00115   0.00019  -0.00097   1.97525
    A8        1.89869   0.00030   0.00016   0.00074   0.00091   1.89959
    A9        1.86410   0.00037   0.00033   0.00293   0.00327   1.86737
   A10        1.95191   0.00005  -0.00001  -0.00045  -0.00047   1.95145
   A11        1.87736   0.00009   0.00017  -0.00010   0.00006   1.87742
   A12        1.89170  -0.00038   0.00059  -0.00336  -0.00277   1.88893
   A13        2.14308   0.00053  -0.00138   0.00294   0.00155   2.14463
   A14        2.06072  -0.00049   0.00108  -0.00250  -0.00141   2.05931
   A15        2.07894  -0.00004   0.00030  -0.00048  -0.00018   2.07876
   A16        2.09934   0.00011  -0.00013   0.00045   0.00032   2.09966
   A17        2.10157  -0.00011   0.00006  -0.00035  -0.00028   2.10129
   A18        2.08195   0.00000   0.00006  -0.00008  -0.00001   2.08194
   A19        2.10049   0.00006  -0.00011   0.00027   0.00016   2.10066
   A20        2.09450   0.00034  -0.00074   0.00227   0.00153   2.09603
   A21        2.08819  -0.00040   0.00085  -0.00254  -0.00169   2.08650
   A22        2.09921  -0.00001  -0.00001  -0.00002  -0.00003   2.09918
   A23        2.08822  -0.00003   0.00002  -0.00014  -0.00012   2.08810
   A24        2.09576   0.00004  -0.00002   0.00017   0.00015   2.09591
   A25        2.08736  -0.00002   0.00002  -0.00005  -0.00003   2.08732
   A26        2.09825   0.00000   0.00002  -0.00003  -0.00002   2.09823
   A27        2.09757   0.00002  -0.00003   0.00008   0.00005   2.09762
   A28        2.09487  -0.00003  -0.00005   0.00001  -0.00004   2.09483
   A29        2.09669   0.00002  -0.00000   0.00007   0.00007   2.09676
   A30        2.09162   0.00000   0.00005  -0.00008  -0.00003   2.09159
   A31        2.10549   0.00003  -0.00015   0.00028   0.00013   2.10562
   A32        2.08508  -0.00004   0.00013  -0.00030  -0.00016   2.08492
   A33        2.09261   0.00000   0.00002   0.00001   0.00003   2.09264
   A34        2.10165   0.00002  -0.00001   0.00005   0.00004   2.10169
   A35        2.08813  -0.00001   0.00003  -0.00008  -0.00004   2.08809
   A36        2.09340  -0.00000  -0.00002   0.00002   0.00000   2.09341
   A37        2.09523  -0.00000  -0.00002   0.00002   0.00000   2.09523
   A38        2.09088  -0.00000   0.00000  -0.00001  -0.00001   2.09087
   A39        2.09707   0.00000   0.00002  -0.00001   0.00001   2.09708
   A40        2.09083  -0.00002   0.00001  -0.00005  -0.00004   2.09079
   A41        2.09658   0.00001  -0.00002   0.00003   0.00001   2.09659
   A42        2.09576   0.00001   0.00001   0.00002   0.00003   2.09579
   A43        2.09576   0.00000   0.00002  -0.00000   0.00002   2.09578
   A44        2.09621   0.00000  -0.00001   0.00002   0.00001   2.09622
   A45        2.09118  -0.00001  -0.00001  -0.00002  -0.00003   2.09116
   A46        2.10090  -0.00000  -0.00006   0.00005  -0.00001   2.10089
   A47        2.09079   0.00009  -0.00006   0.00042   0.00036   2.09115
   A48        2.09145  -0.00009   0.00012  -0.00048  -0.00036   2.09109
    D1        0.33050  -0.00210  -0.00000   0.00000   0.00000   0.33050
    D2       -3.11915  -0.00000   0.07687  -0.07526   0.00133  -3.11782
    D3       -2.72797  -0.00873  -0.13627  -0.01092  -0.14718  -2.87514
    D4        0.10557  -0.00663  -0.05940  -0.08618  -0.14585  -0.04028
    D5        1.15662   0.00093   0.04142  -0.03970   0.00169   1.15831
    D6       -2.94494   0.00092   0.04071  -0.03960   0.00109  -2.94386
    D7       -0.90651   0.00082   0.04166  -0.04159   0.00005  -0.90646
    D8       -1.67645  -0.00076  -0.03568   0.03691   0.00126  -1.67519
    D9        0.50518  -0.00077  -0.03640   0.03702   0.00065   0.50583
   D10        2.54361  -0.00086  -0.03544   0.03503  -0.00039   2.54322
   D11        0.31676   0.00005  -0.00207   0.01547   0.01340   0.33016
   D12       -2.85721   0.00002  -0.00205   0.01393   0.01187  -2.84534
   D13       -1.83584  -0.00006  -0.00140   0.01470   0.01330  -1.82254
   D14        1.27337  -0.00010  -0.00139   0.01315   0.01176   1.28514
   D15        2.37217   0.00032  -0.00222   0.01914   0.01691   2.38909
   D16       -0.80180   0.00028  -0.00221   0.01759   0.01538  -0.78642
   D17        1.79863   0.00017   0.00111  -0.00716  -0.00604   1.79258
   D18       -1.31568   0.00016   0.00134  -0.00819  -0.00685  -1.32253
   D19       -2.28874  -0.00011  -0.00026  -0.00669  -0.00695  -2.29569
   D20        0.88014  -0.00013  -0.00004  -0.00772  -0.00776   0.87238
   D21       -0.22208  -0.00022   0.00032  -0.00922  -0.00890  -0.23098
   D22        2.94680  -0.00024   0.00054  -0.01025  -0.00971   2.93708
   D23        3.10514  -0.00004  -0.00019  -0.00084  -0.00103   3.10411
   D24       -0.03751  -0.00001  -0.00119   0.00123   0.00004  -0.03747
   D25       -0.00375   0.00001  -0.00022   0.00076   0.00053  -0.00321
   D26        3.13678   0.00003  -0.00122   0.00283   0.00161   3.13839
   D27       -3.10886   0.00002   0.00027   0.00070   0.00097  -3.10789
   D28        0.03235   0.00002   0.00005   0.00098   0.00104   0.03339
   D29        0.00158  -0.00000   0.00025  -0.00072  -0.00047   0.00111
   D30       -3.14040  -0.00000   0.00004  -0.00044  -0.00040  -3.14080
   D31       -3.11487   0.00002   0.00010   0.00013   0.00023  -3.11464
   D32        0.02802   0.00000   0.00012  -0.00025  -0.00013   0.02789
   D33       -0.00026   0.00003  -0.00012   0.00115   0.00103   0.00077
   D34       -3.14055   0.00002  -0.00010   0.00077   0.00067  -3.13989
   D35        3.10728  -0.00001  -0.00013   0.00011  -0.00002   3.10725
   D36       -0.04478  -0.00004   0.00003  -0.00108  -0.00105  -0.04583
   D37       -0.00730  -0.00002   0.00009  -0.00092  -0.00083  -0.00813
   D38        3.12383  -0.00006   0.00026  -0.00212  -0.00186   3.12197
   D39        0.00260  -0.00000   0.00004  -0.00026  -0.00022   0.00238
   D40       -3.14083  -0.00001  -0.00028   0.00009  -0.00020  -3.14103
   D41       -3.13793  -0.00003   0.00104  -0.00232  -0.00129  -3.13922
   D42        0.00182  -0.00003   0.00071  -0.00198  -0.00127   0.00055
   D43        0.00076  -0.00000   0.00012  -0.00029  -0.00017   0.00059
   D44        3.13881  -0.00001   0.00000  -0.00026  -0.00026   3.13855
   D45       -3.13898   0.00000   0.00044  -0.00063  -0.00019  -3.13917
   D46       -0.00093  -0.00000   0.00033  -0.00061  -0.00028  -0.00121
   D47       -0.00293   0.00001  -0.00009   0.00033   0.00024  -0.00269
   D48        3.13583  -0.00000   0.00008  -0.00003   0.00004   3.13587
   D49       -3.14098   0.00001   0.00002   0.00030   0.00033  -3.14065
   D50       -0.00222   0.00001   0.00019  -0.00006   0.00013  -0.00209
   D51        0.00176  -0.00000  -0.00009   0.00018   0.00009   0.00185
   D52       -3.13945  -0.00000   0.00012  -0.00010   0.00002  -3.13943
   D53       -3.13700   0.00000  -0.00026   0.00054   0.00028  -3.13672
   D54        0.00497   0.00000  -0.00004   0.00026   0.00021   0.00518
   D55        0.00586  -0.00002   0.00009  -0.00069  -0.00060   0.00526
   D56       -3.13579  -0.00001   0.00004  -0.00027  -0.00023  -3.13602
   D57       -3.13704  -0.00001   0.00006  -0.00030  -0.00023  -3.13727
   D58        0.00450   0.00001   0.00002   0.00012   0.00013   0.00463
   D59       -0.00390  -0.00000  -0.00002  -0.00003  -0.00004  -0.00395
   D60        3.14146   0.00001  -0.00006   0.00049   0.00042  -3.14130
   D61        3.13775  -0.00001   0.00003  -0.00044  -0.00041   3.13733
   D62       -0.00007   0.00000  -0.00002   0.00007   0.00006  -0.00002
   D63       -0.00363   0.00001  -0.00002   0.00026   0.00024  -0.00339
   D64       -3.13714   0.00002  -0.00008   0.00070   0.00062  -3.13652
   D65        3.13419  -0.00001   0.00003  -0.00025  -0.00022   3.13397
   D66        0.00068   0.00000  -0.00004   0.00019   0.00015   0.00084
   D67        0.00928   0.00001  -0.00002   0.00022   0.00020   0.00948
   D68       -3.12185   0.00004  -0.00019   0.00141   0.00122  -3.12063
   D69       -3.14038  -0.00001   0.00005  -0.00022  -0.00018  -3.14056
   D70        0.01168   0.00003  -0.00012   0.00097   0.00085   0.01253
         Item               Value     Threshold  Converged?
 Maximum Force            0.008367     0.002500     NO 
 RMS     Force            0.001068     0.001667     YES
 Maximum Displacement     0.189951     0.010000     NO 
 RMS     Displacement     0.025119     0.006667     NO 
 Predicted change in Energy=-1.140045D-03
 GradGradGradGradGradGradGradGradGradGradGradGradGradGradGradGradGradGrad

                          Input orientation:                          
 ---------------------------------------------------------------------
 Center     Atomic      Atomic             Coordinates (Angstroms)
 Number     Number       Type             X           Y           Z
 ---------------------------------------------------------------------
      1          6           0        1.870955   -0.684539    2.300007
      2          7           0        0.947561    0.134693    1.753720
      3          8           0        2.610860   -1.418538    1.665945
      4          6           0        0.452979   -0.053040    0.392620
      5          6           0       -0.351822   -1.336222    0.218331
      6          6           0       -0.346234    1.173974   -0.012577
      7          6           0       -0.910498   -2.029094    1.288649
      8          6           0       -1.675098   -3.173939    1.065219
      9          6           0       -1.884075   -3.635565   -0.229437
     10          6           0       -1.323714   -2.947206   -1.304835
     11          6           0       -0.564390   -1.805399   -1.079861
     12          6           0        0.212702    2.128941   -0.859730
     13          6           0       -0.505985    3.270668   -1.207166
     14          6           0       -1.788050    3.467167   -0.703216
     15          6           0       -2.351642    2.516458    0.145565
     16          6           0       -1.636001    1.372895    0.484408
     17          1           0        1.950532   -0.591193    3.393210
     18          1           0        0.405772    0.713040    2.380635
     19          1           0        1.328130   -0.121449   -0.258662
     20          1           0       -0.753157   -1.680645    2.303684
     21          1           0       -2.105226   -3.704318    1.907494
     22          1           0       -2.476182   -4.527126   -0.401906
     23          1           0       -1.476656   -3.302482   -2.317758
     24          1           0       -0.130376   -1.269455   -1.919468
     25          1           0        1.214134    1.979341   -1.250588
     26          1           0       -0.063401    4.004598   -1.871105
     27          1           0       -2.348557    4.355046   -0.972972
     28          1           0       -3.351950    2.662167    0.537337
     29          1           0       -2.087011    0.625322    1.130655
 ---------------------------------------------------------------------
                    Distance matrix (angstroms):
                    1          2          3          4          5
     1  C    0.000000
     2  N    1.349899   0.000000
     3  O    1.219938   2.277454   0.000000
     4  C    2.459181   1.460291   2.853488   0.000000
     5  C    3.114291   2.491869   3.298462   1.524676   0.000000
     6  C    3.703788   2.423596   4.275858   1.519371   2.520801
     7  C    3.250717   2.889749   3.593758   2.562563   1.392039
     8  C    4.505142   4.277782   4.670304   3.836810   2.417743
     9  C    5.404340   5.115263   5.358369   4.322414   2.799156
    10  C    5.321697   4.900159   5.161709   3.796602   2.420718
    11  C    4.314016   3.752217   4.215605   2.504796   1.396643
    12  C    4.544163   3.368556   4.971399   2.527282   3.672637
    13  C    5.796014   4.551262   6.321246   3.811294   4.824857
    14  C    6.296375   4.962408   6.988094   4.314502   5.097504
    15  C    5.719994   4.375352   6.513231   3.811726   4.341396
    16  C    4.452884   3.133542   5.217658   2.530919   3.009855
    17  H    1.100063   2.054455   2.025827   3.396441   3.991962
    18  H    2.026448   1.010467   3.149099   2.131035   3.073920
    19  H    2.675540   2.064007   2.651782   1.093041   2.127308
    20  H    2.806814   2.547617   3.433951   2.784964   2.151370
    21  H    5.008308   4.907256   5.246390   4.708618   3.396406
    22  H    6.400266   6.172625   6.310097   5.406358   3.883229
    23  H    6.275658   5.853882   6.010568   4.650647   3.400467
    24  H    4.706530   4.077486   4.515727   2.676886   2.150274
    25  H    4.487137   3.535485   4.690692   2.722143   3.950051
    26  H    6.567185   5.397922   7.005198   4.674989   5.742237
    27  H    7.342621   6.009211   8.055680   5.398580   6.147900
    28  H    6.448736   5.133567   7.313072   4.676620   5.008957
    29  H    4.329968   3.136488   5.151107   2.730644   2.773242
                    6          7          8          9         10
     6  C    0.000000
     7  C    3.503032   0.000000
     8  C    4.672459   1.394705   0.000000
     9  C    5.054073   2.415199   1.390289   0.000000
    10  C    4.428265   2.782057   2.406665   1.394390   0.000000
    11  C    3.172279   2.404094   2.776318   2.411285   1.389572
    12  C    1.393571   4.813146   5.948929   6.166302   5.322214
    13  C    2.418406   5.871985   6.932786   7.109933   6.272175
    14  C    2.795452   5.911558   6.873457   7.119164   6.459236
    15  C    2.418457   4.903629   5.803799   6.181152   5.745600
    16  C    1.396446   3.570251   4.583947   5.065155   4.686383
    17  H    4.471055   3.831740   5.023476   6.090647   6.192181
    18  H    2.550576   3.231765   4.600972   5.564733   5.474598
    19  H    2.131238   3.323363   4.482158   4.761106   4.013933
    20  H    3.698581   1.084651   2.147952   3.393728   3.866668
    21  H    5.529780   2.148655   1.084315   2.149444   3.391613
    22  H    6.098426   3.398456   2.150653   1.084074   2.153976
    23  H    5.160463   3.866294   3.391230   2.153606   1.084263
    24  H    3.106956   3.387869   3.862846   3.395606   2.148646
    25  H    2.148496   5.198975   6.345622   6.493752   5.542065
    26  H    3.398021   6.863458   7.921550   8.023841   7.087780
    27  H    3.879545   6.923885   7.829008   8.038560   7.381281
    28  H    3.398743   5.341638   6.095131   6.511838   6.242788
    29  H    2.153672   2.907761   3.822086   4.477298   4.390580
                   11         12         13         14         15
    11  C    0.000000
    12  C    4.016387   0.000000
    13  C    5.077999   1.393113   0.000000
    14  C    5.425787   2.412126   1.391499   0.000000
    15  C    4.834706   2.781483   2.409392   1.393526   0.000000
    16  C    3.700925   2.407492   2.782068   2.412374   1.390932
    17  H    5.273280   5.339165   6.489369   6.872263   6.222009
    18  H    4.388483   3.541471   4.499453   4.680621   3.981355
    19  H    2.663022   2.582580   3.971158   4.773507   4.545622
    20  H    3.391101   5.045098   6.074756   6.050820   4.982800
    21  H    3.860616   6.859827   7.804429   7.638495   6.470175
    22  H    3.394462   7.193256   8.083051   8.029511   7.065926
    23  H    2.146131   5.871979   6.736610   6.966481   6.379155
    24  H    1.086529   3.576289   4.610984   5.163597   4.850929
    25  H    4.185278   1.085365   2.151330   3.395048   3.866846
    26  H    5.884991   2.148767   1.084134   2.151095   3.393754
    27  H    6.414496   3.395352   2.150766   1.084096   2.152101
    28  H    5.508627   3.865601   3.393094   2.152390   1.084128
    29  H    3.621210   3.392814   3.868192   3.395371   2.148679
                   16         17         18         19         20
    16  C    0.000000
    17  H    5.018166   0.000000
    18  H    2.863551   2.261109   0.000000
    19  H    3.401660   3.734195   2.917706   0.000000
    20  H    3.662415   3.111897   2.660595   3.650817   0.000000
    21  H    5.293717   5.324290   5.103139   5.414528   2.465829
    22  H    6.025090   7.034932   6.596025   5.822654   4.288530
    23  H    5.453135   7.191096   6.460871   4.714412   4.950913
    24  H    3.876537   5.745847   4.765357   2.490669   4.288583
    25  H    3.391350   5.358618   3.929726   2.325990   5.467959
    26  H    3.866183   7.272567   5.397385   4.643339   7.087073
    27  H    3.394836   7.874705   5.665440   5.836717   7.050626
    28  H    2.146976   6.845194   4.617069   5.503207   5.360385
    29  H    1.086237   4.785480   2.790003   3.761790   2.910782
                   21         22         23         24         25
    21  H    0.000000
    22  H    2.479506   0.000000
    23  H    4.290609   2.483807   0.000000
    24  H    4.947143   4.291646   2.470689   0.000000
    25  H    7.300384   7.528135   6.023027   3.579075   0.000000
    26  H    8.824638   8.987234   7.455884   5.274699   2.473622
    27  H    8.562105   8.901426   7.823451   6.119737   4.291132
    28  H    6.630519   7.303088   6.873524   5.645536   4.950965
    29  H    4.398818   5.389613   5.262294   4.089236   4.289667
                   26         27         28         29
    26  H    0.000000
    27  H    2.480200   0.000000
    28  H    4.291534   2.480659   0.000000
    29  H    4.952278   4.290045   2.469987   0.000000
 Symmetry turned off by external request.
 Stoichiometry    C14H13NO
 Framework group  C1[X(C14H13NO)]
 Deg. of freedom    81
 Full point group                 C1      NOp   1
 Rotational constants (GHZ):           0.7417695           0.4043253           0.3120985
 Standard basis: 6-311+G(d) (5D, 7F)
   391 basis functions,   641 primitive gaussians,   407 cartesian basis functions
    56 alpha electrons       56 beta electrons
       nuclear repulsion energy      1012.1380946986 Hartrees.
 NAtoms=   29 NActive=   29 NUniq=   29 SFac= 1.00D+00 NAtFMM=   60 NAOKFM=F Big=F
 Integral buffers will be    131072 words long.
 Raffenetti 2 integral format.
 Two-electron integral symmetry is turned off.
 ------------------------------------------------------------------------------
 Polarizable Continuum Model (PCM)
 =================================
 Model                : PCM.
 Atomic radii         : UFF (Universal Force Field).
 Polarization charges : Total charges.
 Charge compensation  : None.
 Solution method      : On-the-fly selection.
 Cavity type          : Scaled VdW (van der Waals Surface) (Alpha=1.100).
 Cavity algorithm     : GePol (No added spheres)
                        Default sphere list used, NSphG=   29.
                        Lebedev-Laikov grids with approx.  5.0 points / Ang**2.
                        Smoothing algorithm: York/Karplus (Gamma=1.0000).
                        Polarization charges: spherical gaussians, with
                                              point-specific exponents (IZeta= 3).
                        Self-potential: point-specific (ISelfS= 7).
                        Self-field    : sphere-specific E.n sum rule (ISelfD= 2).
 1st derivatives      : Analytical E(r).r(x)/FMM algorithm (CHGder, D1EAlg=3).
                        Cavity 1st derivative terms included.
 Solvent              : DiMethylSulfoxide, Eps=  46.826000 Eps(inf)=   2.007889
 ------------------------------------------------------------------------------
 One-electron integrals computed using PRISM.
 NBasis=   391 RedAO= T EigKep=  1.18D-06  NBF=   391
 NBsUse=   390 1.00D-06 EigRej=  8.87D-07 NBFU=   390
 Initial guess from the checkpoint file:  "/home/aikhl/works/aikhl/Gau-24263.chk"
 B after Tr=    -0.003515   -0.005665    0.001495
         Rot=    1.000000   -0.000491    0.000437    0.000378 Ang=  -0.09 deg.
 ExpMin= 4.38D-02 ExpMax= 8.59D+03 ExpMxC= 1.30D+03 IAcc=3 IRadAn=         5 AccDes= 0.00D+00
 Harris functional with IExCor= 1009 and IRadAn=       5 diagonalized for initial guess.
 HarFok:  IExCor= 1009 AccDes= 0.00D+00 IRadAn=         5 IDoV= 1 UseB2=F ITyADJ=14
 ICtDFT=  3500011 ScaDFX=  1.000000  1.000000  1.000000  1.000000
 FoFCou: FMM=F IPFlag=           0 FMFlag=      100000 FMFlg1=           0
         NFxFlg=           0 DoJE=T BraDBF=F KetDBF=T FulRan=T
         wScrn=  0.000000 ICntrl=       500 IOpCl=  0 I1Cent=   200000004 NGrid=           0
         NMat0=    1 NMatS0=      1 NMatT0=    0 NMatD0=    1 NMtDS0=    0 NMtDT0=    0
 Symmetry not used in FoFCou.
 Requested convergence on RMS density matrix=1.00D-08 within 128 cycles.
 Requested convergence on MAX density matrix=1.00D-06.
 Requested convergence on             energy=1.00D-06.
 No special actions if energy rises.
 Inv3:  Mode=1 IEnd=    14905323.
 Iteration    1 A*A^-1 deviation from unit magnitude is 7.44D-15 for    744.
 Iteration    1 A*A^-1 deviation from orthogonality  is 3.52D-15 for   1585    723.
 Iteration    1 A^-1*A deviation from unit magnitude is 6.77D-15 for    479.
 Iteration    1 A^-1*A deviation from orthogonality  is 3.67D-15 for   2212    319.
 Error on total polarization charges =  0.01673
 SCF Done:  E(RM062X) =  -671.193722073     A.U. after   13 cycles
            NFock= 13  Conv=0.97D-08     -V/T= 2.0040
 D1PCM: PCM CHGder 1st derivatives, ID1Alg=3 FixD1E=F DoIter=F DoCFld=F I1PDM=0.
 Calling FoFJK, ICntrl=      2127 FMM=F ISym2X=0 I1Cent= 0 IOpClX= 0 NMat=1 NMatS=1 NMatT=0.
 -------------------------------------------------------------------
 Center     Atomic                   Forces (Hartrees/Bohr)
 Number     Number              X              Y              Z
 -------------------------------------------------------------------
      1        6           0.009529313    0.005606484   -0.000844420
      2        7          -0.005265267   -0.004505037    0.002056224
      3        8          -0.005830322   -0.003369875    0.000147272
      4        6           0.003211403    0.002138671   -0.001671074
      5        6           0.000020292   -0.000059119    0.000003510
      6        6          -0.000078140    0.000084586    0.000178446
      7        6           0.000034926    0.000214936   -0.000320752
      8        6          -0.000005275    0.000054500    0.000091519
      9        6           0.000009588   -0.000001964   -0.000091270
     10        6          -0.000054530   -0.000050738   -0.000022648
     11        6           0.000051069   -0.000053094    0.000041057
     12        6           0.000013619    0.000030070    0.000064701
     13        6           0.000026590   -0.000032836   -0.000006386
     14        6          -0.000031778   -0.000011404    0.000020777
     15        6          -0.000024306    0.000021250   -0.000031161
     16        6           0.000048304   -0.000012918   -0.000024709
     17        1          -0.000358882    0.001301823   -0.000335148
     18        1          -0.001275641   -0.001272749    0.000527513
     19        1          -0.000014583   -0.000002593    0.000081534
     20        1          -0.000033918   -0.000109815    0.000153670
     21        1           0.000027973    0.000013165    0.000008189
     22        1           0.000016269   -0.000010552    0.000000358
     23        1           0.000003092   -0.000004587   -0.000004169
     24        1           0.000015882   -0.000010279    0.000010468
     25        1           0.000012841    0.000004425   -0.000004239
     26        1          -0.000002085   -0.000006321   -0.000002054
     27        1           0.000001623    0.000001220   -0.000002819
     28        1          -0.000003447   -0.000005497   -0.000001628
     29        1          -0.000044610    0.000048250   -0.000022761
 -------------------------------------------------------------------
 Cartesian Forces:  Max     0.009529313 RMS     0.001674721

 GradGradGradGradGradGradGradGradGradGradGradGradGradGradGradGradGradGrad
 Berny optimization.
 Using GEDIIS/GDIIS optimizer.
 FormGI is forming the generalized inverse of G from B-inverse, IUseBI=4.
 Internal  Forces:  Max     0.006850936 RMS     0.000773464
 Search for a local minimum.
 Step number   3 out of a maximum of   80 on scan point     2 out of    18
 All quantities printed in internal units (Hartrees-Bohrs-Radians)
 Mixed Optimization -- En-DIIS/RFO-DIIS
 Update second derivatives using D2CorX and points    1    2    3
 DE= -1.28D-03 DEPred=-1.14D-03 R= 1.13D+00
 TightC=F SS=  1.41D+00  RLast= 2.11D-01 DXNew= 5.0454D-01 6.3364D-01
 Trust test= 1.13D+00 RLast= 2.11D-01 DXMaxT set to 5.05D-01
 ITU=  1  0  0
 Use linear search instead of GDIIS.
     Eigenvalues ---    0.00450   0.00510   0.00911   0.01422   0.01477
     Eigenvalues ---    0.01493   0.02155   0.02158   0.02172   0.02173
     Eigenvalues ---    0.02176   0.02181   0.02182   0.02183   0.02185
     Eigenvalues ---    0.02186   0.02190   0.02190   0.02192   0.02197
     Eigenvalues ---    0.02199   0.02204   0.04827   0.05318   0.06195
     Eigenvalues ---    0.06733   0.15484   0.15975   0.15999   0.16000
     Eigenvalues ---    0.16000   0.16000   0.16000   0.16000   0.16000
     Eigenvalues ---    0.16000   0.16000   0.16117   0.18479   0.19060
     Eigenvalues ---    0.22000   0.22000   0.22000   0.22000   0.22167
     Eigenvalues ---    0.22289   0.23472   0.23476   0.24960   0.25022
     Eigenvalues ---    0.30016   0.30440   0.33759   0.34406   0.35211
     Eigenvalues ---    0.35261   0.35351   0.35439   0.35472   0.35480
     Eigenvalues ---    0.35500   0.35500   0.35502   0.35504   0.37110
     Eigenvalues ---    0.42359   0.42391   0.42491   0.42560   0.45971
     Eigenvalues ---    0.46397   0.46462   0.46700   0.46798   0.46886
     Eigenvalues ---    0.46890   0.47063   0.47239   0.55783   0.94786
     Eigenvalues --- 1000.000001000.000001000.000001000.000001000.00000
     Eigenvalues --- 1000.000001000.000001000.000001000.000001000.00000
     Eigenvalues --- 1000.000001000.000001000.000001000.000001000.00000
     Eigenvalues --- 1000.000001000.000001000.000001000.000001000.00000
     Eigenvalues --- 1000.000001000.000001000.000001000.000001000.00000
     Eigenvalues --- 1000.000001000.000001000.000001000.000001000.00000
     Eigenvalues --- 1000.000001000.000001000.000001000.000001000.00000
     Eigenvalues --- 1000.000001000.000001000.000001000.000001000.00000
     Eigenvalues --- 1000.000001000.000001000.000001000.000001000.00000
     Eigenvalues --- 1000.000001000.000001000.000001000.000001000.00000
     Eigenvalues --- 1000.000001000.000001000.000001000.000001000.00000
     Eigenvalues --- 1000.000001000.000001000.000001000.000001000.00000
     Eigenvalues --- 1000.000001000.000001000.000001000.000001000.00000
     Eigenvalues --- 1000.000001000.000001000.00000
 RFO step:  Lambda=-2.14407567D-04 EMin= 4.50212139D-03
 Quartic linear search produced a step of  0.10867.
 Iteration  1 RMS(Cart)=  0.01161789 RMS(Int)=  0.00015501
 Iteration  2 RMS(Cart)=  0.00021813 RMS(Int)=  0.00009033
 Iteration  3 RMS(Cart)=  0.00000006 RMS(Int)=  0.00009033
 Iteration  1 RMS(Cart)=  0.00000483 RMS(Int)=  0.00000347
 Iteration  2 RMS(Cart)=  0.00000191 RMS(Int)=  0.00000386
 Iteration  3 RMS(Cart)=  0.00000076 RMS(Int)=  0.00000420
 Variable       Old X    -DE/DX   Delta X   Delta X   Delta X     New X
                                 (Linear)    (Quad)   (Total)
    R1        2.55094  -0.00027   0.00008  -0.00026  -0.00018   2.55076
    R2        2.30535  -0.00158  -0.00035  -0.00209  -0.00243   2.30291
    R3        2.07882  -0.00025  -0.00000  -0.00082  -0.00083   2.07799
    R4        2.75955   0.00007   0.00025   0.00024   0.00050   2.76005
    R5        1.90951   0.00028   0.00006   0.00075   0.00081   1.91031
    R6        2.88122  -0.00000   0.00002   0.00009   0.00011   2.88133
    R7        2.87120   0.00008  -0.00000   0.00033   0.00033   2.87153
    R8        2.06555  -0.00006  -0.00006  -0.00023  -0.00029   2.06526
    R9        2.63057  -0.00015  -0.00001  -0.00036  -0.00037   2.63020
   R10        2.63927   0.00004  -0.00001   0.00010   0.00009   2.63936
   R11        2.63347  -0.00001  -0.00000  -0.00003  -0.00003   2.63344
   R12        2.63890   0.00001  -0.00001   0.00004   0.00003   2.63893
   R13        2.63561  -0.00003  -0.00002  -0.00008  -0.00010   2.63551
   R14        2.04969   0.00010   0.00004   0.00034   0.00038   2.05007
   R15        2.62727   0.00006  -0.00000   0.00014   0.00014   2.62740
   R16        2.04906  -0.00001  -0.00000  -0.00004  -0.00004   2.04902
   R17        2.63502  -0.00006  -0.00001  -0.00014  -0.00015   2.63487
   R18        2.04860   0.00000  -0.00000   0.00000  -0.00000   2.04860
   R19        2.62591   0.00004  -0.00000   0.00011   0.00011   2.62602
   R20        2.04896   0.00000  -0.00000   0.00001   0.00001   2.04897
   R21        2.05324  -0.00001  -0.00000  -0.00003  -0.00003   2.05321
   R22        2.63260  -0.00005  -0.00001  -0.00013  -0.00014   2.63246
   R23        2.05104   0.00002   0.00000   0.00005   0.00005   2.05109
   R24        2.62955   0.00000   0.00001   0.00000   0.00001   2.62956
   R25        2.04872  -0.00000   0.00000  -0.00001  -0.00001   2.04871
   R26        2.63338  -0.00002  -0.00001  -0.00006  -0.00007   2.63332
   R27        2.04864  -0.00000  -0.00000  -0.00000  -0.00000   2.04864
   R28        2.62848   0.00004   0.00001   0.00010   0.00011   2.62859
   R29        2.04870  -0.00000  -0.00000  -0.00000  -0.00000   2.04870
   R30        2.05269  -0.00003   0.00001  -0.00010  -0.00009   2.05260
    A1        2.17692  -0.00093  -0.00043  -0.00455  -0.00535   2.17157
    A2        1.98248  -0.00060   0.00010  -0.00611  -0.00638   1.97610
    A3        2.12197   0.00183   0.00047   0.01094   0.01104   2.13301
    A4        2.13041  -0.00008   0.00049  -0.00448  -0.00449   2.12591
    A5        2.05223  -0.00036  -0.00052  -0.00665  -0.00767   2.04455
    A6        2.06039   0.00084   0.00007  -0.00446  -0.00492   2.05546
    A7        1.97525   0.00033  -0.00011   0.00295   0.00285   1.97810
    A8        1.89959  -0.00026   0.00010  -0.00122  -0.00113   1.89847
    A9        1.86737  -0.00012   0.00035  -0.00226  -0.00191   1.86546
   A10        1.95145   0.00004  -0.00005   0.00108   0.00103   1.95247
   A11        1.87742  -0.00007   0.00001  -0.00015  -0.00014   1.87728
   A12        1.88893   0.00005  -0.00030  -0.00068  -0.00098   1.88795
   A13        2.14463   0.00004   0.00017   0.00039   0.00056   2.14519
   A14        2.05931   0.00000  -0.00015  -0.00016  -0.00031   2.05900
   A15        2.07876  -0.00004  -0.00002  -0.00026  -0.00029   2.07847
   A16        2.09966  -0.00023   0.00003  -0.00108  -0.00105   2.09861
   A17        2.10129   0.00026  -0.00003   0.00123   0.00119   2.10248
   A18        2.08194  -0.00003  -0.00000  -0.00014  -0.00015   2.08179
   A19        2.10066   0.00003   0.00002   0.00011   0.00012   2.10078
   A20        2.09603   0.00015   0.00017   0.00127   0.00144   2.09747
   A21        2.08650  -0.00017  -0.00018  -0.00138  -0.00156   2.08494
   A22        2.09918   0.00003  -0.00000   0.00015   0.00015   2.09932
   A23        2.08810  -0.00004  -0.00001  -0.00028  -0.00029   2.08781
   A24        2.09591   0.00001   0.00002   0.00013   0.00014   2.09605
   A25        2.08732  -0.00003  -0.00000  -0.00011  -0.00012   2.08720
   A26        2.09823   0.00001  -0.00000   0.00004   0.00004   2.09828
   A27        2.09762   0.00001   0.00001   0.00007   0.00007   2.09770
   A28        2.09483  -0.00005  -0.00000  -0.00020  -0.00020   2.09463
   A29        2.09676   0.00002   0.00001   0.00008   0.00009   2.09685
   A30        2.09159   0.00003  -0.00000   0.00012   0.00012   2.09171
   A31        2.10562   0.00005   0.00001   0.00032   0.00034   2.10596
   A32        2.08492  -0.00003  -0.00002  -0.00020  -0.00022   2.08470
   A33        2.09264  -0.00002   0.00000  -0.00012  -0.00012   2.09253
   A34        2.10169   0.00004   0.00000   0.00017   0.00018   2.10187
   A35        2.08809  -0.00001  -0.00000  -0.00007  -0.00007   2.08802
   A36        2.09341  -0.00002   0.00000  -0.00011  -0.00010   2.09330
   A37        2.09523   0.00000   0.00000  -0.00002  -0.00002   2.09521
   A38        2.09087  -0.00001  -0.00000  -0.00004  -0.00004   2.09082
   A39        2.09708   0.00001   0.00000   0.00006   0.00006   2.09715
   A40        2.09079  -0.00001  -0.00000  -0.00006  -0.00006   2.09073
   A41        2.09659  -0.00000   0.00000  -0.00003  -0.00003   2.09656
   A42        2.09579   0.00001   0.00000   0.00009   0.00010   2.09588
   A43        2.09578   0.00001   0.00000   0.00006   0.00006   2.09584
   A44        2.09622  -0.00000   0.00000  -0.00002  -0.00002   2.09620
   A45        2.09116  -0.00000  -0.00000  -0.00004  -0.00004   2.09112
   A46        2.10089  -0.00001  -0.00000  -0.00000  -0.00001   2.10089
   A47        2.09115   0.00007   0.00004   0.00049   0.00053   2.09168
   A48        2.09109  -0.00006  -0.00004  -0.00050  -0.00054   2.09055
    D1        0.33050  -0.00685   0.00000   0.00000  -0.00001   0.33049
    D2       -3.11782  -0.00525   0.00014  -0.05871  -0.05848   3.10689
    D3       -2.87514  -0.00153  -0.01599   0.00535  -0.01067  -2.88582
    D4       -0.04028   0.00007  -0.01585  -0.05335  -0.06914  -0.10942
    D5        1.15831   0.00074   0.00018  -0.02313  -0.02294   1.13537
    D6       -2.94386   0.00084   0.00012  -0.02054  -0.02042  -2.96427
    D7       -0.90646   0.00071   0.00001  -0.02318  -0.02317  -0.92963
    D8       -1.67519  -0.00067   0.00014   0.03621   0.03634  -1.63885
    D9        0.50583  -0.00057   0.00007   0.03880   0.03886   0.54469
   D10        2.54322  -0.00070  -0.00004   0.03616   0.03611   2.57933
   D11        0.33016   0.00004   0.00146   0.01363   0.01509   0.34525
   D12       -2.84534   0.00002   0.00129   0.01255   0.01384  -2.83150
   D13       -1.82254   0.00009   0.00144   0.01217   0.01362  -1.80893
   D14        1.28514   0.00008   0.00128   0.01109   0.01236   1.29750
   D15        2.38909   0.00004   0.00184   0.01247   0.01431   2.40340
   D16       -0.78642   0.00003   0.00167   0.01139   0.01306  -0.77336
   D17        1.79258  -0.00021  -0.00066  -0.01054  -0.01119   1.78139
   D18       -1.32253  -0.00021  -0.00074  -0.01052  -0.01126  -1.33379
   D19       -2.29569   0.00006  -0.00076  -0.00687  -0.00763  -2.30332
   D20        0.87238   0.00006  -0.00084  -0.00685  -0.00769   0.86469
   D21       -0.23098   0.00004  -0.00097  -0.00684  -0.00781  -0.23879
   D22        2.93708   0.00004  -0.00106  -0.00682  -0.00788   2.92921
   D23        3.10411  -0.00002  -0.00011  -0.00123  -0.00134   3.10277
   D24       -0.03747  -0.00003   0.00000  -0.00192  -0.00192  -0.03939
   D25       -0.00321  -0.00001   0.00006  -0.00013  -0.00007  -0.00329
   D26        3.13839  -0.00002   0.00017  -0.00083  -0.00065   3.13774
   D27       -3.10789   0.00002   0.00011   0.00133   0.00144  -3.10645
   D28        0.03339   0.00002   0.00011   0.00128   0.00139   0.03478
   D29        0.00111   0.00001  -0.00005   0.00030   0.00025   0.00136
   D30       -3.14080   0.00001  -0.00004   0.00025   0.00020  -3.14059
   D31       -3.11464  -0.00001   0.00003  -0.00051  -0.00049  -3.11513
   D32        0.02789  -0.00001  -0.00001  -0.00018  -0.00019   0.02769
   D33        0.00077  -0.00001   0.00011  -0.00051  -0.00040   0.00037
   D34       -3.13989  -0.00000   0.00007  -0.00018  -0.00011  -3.14000
   D35        3.10725   0.00001  -0.00000   0.00057   0.00056   3.10782
   D36       -0.04583  -0.00001  -0.00011  -0.00019  -0.00030  -0.04613
   D37       -0.00813   0.00001  -0.00009   0.00060   0.00051  -0.00762
   D38        3.12197  -0.00000  -0.00020  -0.00015  -0.00035   3.12162
   D39        0.00238   0.00000  -0.00002   0.00001  -0.00002   0.00236
   D40       -3.14103  -0.00001  -0.00002  -0.00054  -0.00057   3.14159
   D41       -3.13922   0.00002  -0.00014   0.00070   0.00056  -3.13867
   D42        0.00055   0.00000  -0.00014   0.00015   0.00001   0.00056
   D43        0.00059   0.00000  -0.00002  -0.00004  -0.00006   0.00053
   D44        3.13855  -0.00001  -0.00003  -0.00044  -0.00047   3.13809
   D45       -3.13917   0.00001  -0.00002   0.00051   0.00049  -3.13868
   D46       -0.00121   0.00000  -0.00003   0.00012   0.00008  -0.00113
   D47       -0.00269   0.00000   0.00003   0.00021   0.00024  -0.00245
   D48        3.13587  -0.00000   0.00000  -0.00015  -0.00014   3.13573
   D49       -3.14065   0.00001   0.00004   0.00061   0.00064  -3.14001
   D50       -0.00209   0.00000   0.00001   0.00025   0.00026  -0.00183
   D51        0.00185  -0.00001   0.00001  -0.00035  -0.00034   0.00151
   D52       -3.13943  -0.00001   0.00000  -0.00029  -0.00029  -3.13972
   D53       -3.13672  -0.00000   0.00003   0.00001   0.00004  -3.13668
   D54        0.00518   0.00000   0.00002   0.00007   0.00009   0.00527
   D55        0.00526   0.00000  -0.00007   0.00024   0.00017   0.00543
   D56       -3.13602   0.00001  -0.00003   0.00029   0.00026  -3.13576
   D57       -3.13727  -0.00000  -0.00003  -0.00010  -0.00012  -3.13739
   D58        0.00463  -0.00000   0.00001  -0.00005  -0.00003   0.00460
   D59       -0.00395  -0.00000  -0.00000  -0.00004  -0.00005  -0.00399
   D60       -3.14130  -0.00000   0.00005  -0.00003   0.00001  -3.14128
   D61        3.13733  -0.00000  -0.00004  -0.00009  -0.00014   3.13720
   D62       -0.00002  -0.00000   0.00001  -0.00008  -0.00008  -0.00009
   D63       -0.00339   0.00000   0.00003   0.00013   0.00016  -0.00323
   D64       -3.13652   0.00000   0.00007   0.00006   0.00013  -3.13639
   D65        3.13397   0.00000  -0.00002   0.00012   0.00010   3.13406
   D66        0.00084   0.00000   0.00002   0.00005   0.00007   0.00090
   D67        0.00948  -0.00001   0.00002  -0.00041  -0.00039   0.00908
   D68       -3.12063   0.00000   0.00013   0.00033   0.00046  -3.12016
   D69       -3.14056  -0.00001  -0.00002  -0.00034  -0.00036  -3.14092
   D70        0.01253   0.00001   0.00009   0.00040   0.00049   0.01302
         Item               Value     Threshold  Converged?
 Maximum Force            0.001720     0.002500     YES
 RMS     Force            0.000270     0.001667     YES
 Maximum Displacement     0.049184     0.010000     NO 
 RMS     Displacement     0.011696     0.006667     NO 
 Predicted change in Energy=-1.198446D-04
 GradGradGradGradGradGradGradGradGradGradGradGradGradGradGradGradGradGrad

                          Input orientation:                          
 ---------------------------------------------------------------------
 Center     Atomic      Atomic             Coordinates (Angstroms)
 Number     Number       Type             X           Y           Z
 ---------------------------------------------------------------------
      1          6           0        1.869161   -0.694161    2.290636
      2          7           0        0.959263    0.140670    1.745560
      3          8           0        2.585587   -1.444565    1.651313
      4          6           0        0.454881   -0.050643    0.388278
      5          6           0       -0.349263   -1.334864    0.218160
      6          6           0       -0.346582    1.176376   -0.013099
      7          6           0       -0.915547   -2.019996    1.289205
      8          6           0       -1.680271   -3.165216    1.068488
      9          6           0       -1.881931   -3.635185   -0.224404
     10          6           0       -1.314053   -2.954624   -1.300721
     11          6           0       -0.554418   -1.812475   -1.078198
     12          6           0        0.212673    2.135274   -0.855561
     13          6           0       -0.506931    3.277016   -1.200740
     14          6           0       -1.790430    3.469841   -0.699016
     15          6           0       -2.354398    2.515345    0.145196
     16          6           0       -1.637675    1.371757    0.481889
     17          1           0        1.961176   -0.583136    3.380765
     18          1           0        0.401270    0.693616    2.381801
     19          1           0        1.326443   -0.118012   -0.267652
     20          1           0       -0.764528   -1.666650    2.303721
     21          1           0       -2.115802   -3.689586    1.911721
     22          1           0       -2.473825   -4.527322   -0.394604
     23          1           0       -1.461023   -3.316330   -2.312258
     24          1           0       -0.114259   -1.282684   -1.918487
     25          1           0        1.215186    1.988559   -1.244814
     26          1           0       -0.063965    4.013791   -1.861259
     27          1           0       -2.351672    4.357775   -0.967052
     28          1           0       -3.355847    2.658095    0.535132
     29          1           0       -2.089622    0.621431    1.124200
 ---------------------------------------------------------------------
                    Distance matrix (angstroms):
                    1          2          3          4          5
     1  C    0.000000
     2  N    1.349802   0.000000
     3  O    1.218650   2.273056   0.000000
     4  C    2.456272   1.460553   2.842214   0.000000
     5  C    3.102751   2.494472   3.267921   1.524733   0.000000
     6  C    3.703461   2.422973   4.270505   1.519547   2.521867
     7  C    3.242731   2.896834   3.566536   2.562829   1.391841
     8  C    4.494244   4.284209   4.636580   3.836942   2.417608
     9  C    5.389410   5.119592   5.317504   4.322616   2.799359
    10  C    5.304752   4.901901   5.118786   3.796702   2.421042
    11  C    4.298070   3.752281   4.176747   2.504653   1.396691
    12  C    4.544030   3.361796   4.972965   2.526665   3.675664
    13  C    5.797048   4.546105   6.323860   3.810955   4.827792
    14  C    6.298376   4.961869   6.987486   4.314793   5.099349
    15  C    5.722089   4.379566   6.507898   3.812537   4.341659
    16  C    4.453929   3.139510   5.209142   2.531951   3.009211
    17  H    1.099624   2.049786   2.030506   3.392264   3.988144
    18  H    2.022113   1.010895   3.142718   2.128599   3.059309
    19  H    2.677934   2.062707   2.650965   1.092887   2.127142
    20  H    2.807530   2.559180   3.420267   2.786998   2.152229
    21  H    4.999608   4.914722   5.216416   4.708630   3.396104
    22  H    6.384761   6.177099   6.267920   5.406559   3.883431
    23  H    6.257199   5.854445   5.965606   4.650623   3.400770
    24  H    4.690100   4.074755   4.478710   2.676380   2.150166
    25  H    4.485987   3.524561   4.695944   2.720919   3.953850
    26  H    6.568106   5.390473   7.010844   4.674317   5.745736
    27  H    7.345068   6.008704   8.056023   5.398871   6.149838
    28  H    6.451366   5.140305   7.306046   4.677657   5.008367
    29  H    4.331665   3.148478   5.138460   2.732721   2.770712
                    6          7          8          9         10
     6  C    0.000000
     7  C    3.498073   0.000000
     8  C    4.668831   1.394650   0.000000
     9  C    5.055004   2.415315   1.390363   0.000000
    10  C    4.433862   2.782095   2.406578   1.394312   0.000000
    11  C    3.179758   2.403763   2.775917   2.411125   1.389628
    12  C    1.393554   4.810320   5.948142   6.171217   5.332553
    13  C    2.418448   5.867294   6.930258   7.114941   6.284488
    14  C    2.795561   5.903961   6.867328   7.121449   6.470142
    15  C    2.418517   4.893708   5.794453   6.179713   5.752700
    16  C    1.396463   3.560508   4.574935   5.062408   4.690416
    17  H    4.465416   3.835977   5.027315   6.089476   6.186064
    18  H    2.554973   3.208031   4.576920   5.544712   5.460125
    19  H    2.130551   3.326841   4.484535   4.760887   4.010713
    20  H    3.691224   1.084851   2.147111   3.393396   3.866892
    21  H    5.523827   2.148411   1.084294   2.149578   3.391571
    22  H    6.099417   3.398548   2.150744   1.084074   2.153950
    23  H    5.168416   3.866337   3.391217   2.153593   1.084269
    24  H    3.119528   3.387475   3.862427   3.395415   2.148610
    25  H    2.148460   5.199018   6.347947   6.500759   5.552948
    26  H    3.398012   6.859825   7.920480   8.030637   7.101812
    27  H    3.879654   6.915860   7.822378   8.041119   7.393184
    28  H    3.398783   5.329937   6.083007   6.508049   6.248351
    29  H    2.153974   2.895310   3.809117   4.469973   4.389752
                   11         12         13         14         15
    11  C    0.000000
    12  C    4.027744   0.000000
    13  C    5.091188   1.393038   0.000000
    14  C    5.438232   2.412053   1.391502   0.000000
    15  C    4.844239   2.781335   2.409319   1.393490   0.000000
    16  C    3.707647   2.407389   2.782056   2.412432   1.390989
    17  H    5.265153   5.328553   6.479392   6.866279   6.220424
    18  H    4.377834   3.548867   4.509255   4.690672   3.989337
    19  H    2.658163   2.581360   3.969651   4.772176   4.544623
    20  H    3.391576   5.038910   6.065265   6.037586   4.967495
    21  H    3.860192   6.856285   7.798040   7.627530   6.455905
    22  H    3.394381   7.198607   8.088648   8.032081   7.064334
    23  H    2.146256   5.885849   6.754109   6.983064   6.391059
    24  H    1.086510   3.594320   4.632518   5.184897   4.868474
    25  H    4.196084   1.085392   2.151222   3.394971   3.866725
    26  H    5.899076   2.148670   1.084131   2.151132   3.393712
    27  H    6.427632   3.395262   2.150748   1.084095   2.152127
    28  H    5.516959   3.865450   3.393027   2.152343   1.084125
    29  H    3.623715   3.392895   3.868125   3.395154   2.148364
                   16         17         18         19         20
    16  C    0.000000
    17  H    5.017651   0.000000
    18  H    2.868247   2.249741   0.000000
    19  H    3.401061   3.732315   2.921350   0.000000
    20  H    3.648749   3.124658   2.633636   3.658196   0.000000
    21  H    5.281118   5.331967   5.076326   5.418013   2.464118
    22  H    6.022169   7.034149   6.575165   5.822386   4.287902
    23  H    5.460460   7.182779   6.448411   4.709525   4.951143
    24  H    3.889557   5.734010   4.760674   2.481399   4.289210
    25  H    3.391278   5.344726   3.935947   2.324836   5.465521
    26  H    3.866167   7.260286   5.407731   4.641617   7.078506
    27  H    3.394927   7.868721   5.676228   5.835268   7.036383
    28  H    2.147001   6.846454   4.624423   5.502278   5.342870
    29  H    1.086189   4.790828   2.791292   3.762117   2.895248
                   21         22         23         24         25
    21  H    0.000000
    22  H    2.479741   0.000000
    23  H    4.290694   2.483881   0.000000
    24  H    4.946701   4.291556   2.470738   0.000000
    25  H    7.300721   7.535806   6.036835   3.594758   0.000000
    26  H    8.819718   8.994949   7.475684   5.297023   2.473418
    27  H    8.550028   8.904357   7.841857   6.142151   4.291016
    28  H    6.612546   7.298807   6.884166   5.661968   4.950841
    29  H    4.382436   5.381825   5.264062   4.097031   4.289875
                   26         27         28         29
    26  H    0.000000
    27  H    2.480229   0.000000
    28  H    4.291513   2.480692   0.000000
    29  H    4.952207   4.289787   2.469479   0.000000
 Symmetry turned off by external request.
 Stoichiometry    C14H13NO
 Framework group  C1[X(C14H13NO)]
 Deg. of freedom    81
 Full point group                 C1      NOp   1
 Rotational constants (GHZ):           0.7463028           0.4036256           0.3125106
 Standard basis: 6-311+G(d) (5D, 7F)
   391 basis functions,   641 primitive gaussians,   407 cartesian basis functions
    56 alpha electrons       56 beta electrons
       nuclear repulsion energy      1012.5843356955 Hartrees.
 NAtoms=   29 NActive=   29 NUniq=   29 SFac= 1.00D+00 NAtFMM=   60 NAOKFM=F Big=F
 Integral buffers will be    131072 words long.
 Raffenetti 2 integral format.
 Two-electron integral symmetry is turned off.
 ------------------------------------------------------------------------------
 Polarizable Continuum Model (PCM)
 =================================
 Model                : PCM.
 Atomic radii         : UFF (Universal Force Field).
 Polarization charges : Total charges.
 Charge compensation  : None.
 Solution method      : On-the-fly selection.
 Cavity type          : Scaled VdW (van der Waals Surface) (Alpha=1.100).
 Cavity algorithm     : GePol (No added spheres)
                        Default sphere list used, NSphG=   29.
                        Lebedev-Laikov grids with approx.  5.0 points / Ang**2.
                        Smoothing algorithm: York/Karplus (Gamma=1.0000).
                        Polarization charges: spherical gaussians, with
                                              point-specific exponents (IZeta= 3).
                        Self-potential: point-specific (ISelfS= 7).
                        Self-field    : sphere-specific E.n sum rule (ISelfD= 2).
 1st derivatives      : Analytical E(r).r(x)/FMM algorithm (CHGder, D1EAlg=3).
                        Cavity 1st derivative terms included.
 Solvent              : DiMethylSulfoxide, Eps=  46.826000 Eps(inf)=   2.007889
 ------------------------------------------------------------------------------
 One-electron integrals computed using PRISM.
 NBasis=   391 RedAO= T EigKep=  1.18D-06  NBF=   391
 NBsUse=   390 1.00D-06 EigRej=  8.79D-07 NBFU=   390
 Initial guess from the checkpoint file:  "/home/aikhl/works/aikhl/Gau-24263.chk"
 B after Tr=    -0.001396   -0.001793   -0.002008
         Rot=    1.000000   -0.000170   -0.000378    0.000395 Ang=  -0.07 deg.
 ExpMin= 4.38D-02 ExpMax= 8.59D+03 ExpMxC= 1.30D+03 IAcc=3 IRadAn=         5 AccDes= 0.00D+00
 Harris functional with IExCor= 1009 and IRadAn=       5 diagonalized for initial guess.
 HarFok:  IExCor= 1009 AccDes= 0.00D+00 IRadAn=         5 IDoV= 1 UseB2=F ITyADJ=14
 ICtDFT=  3500011 ScaDFX=  1.000000  1.000000  1.000000  1.000000
 FoFCou: FMM=F IPFlag=           0 FMFlag=      100000 FMFlg1=           0
         NFxFlg=           0 DoJE=T BraDBF=F KetDBF=T FulRan=T
         wScrn=  0.000000 ICntrl=       500 IOpCl=  0 I1Cent=   200000004 NGrid=           0
         NMat0=    1 NMatS0=      1 NMatT0=    0 NMatD0=    1 NMtDS0=    0 NMtDT0=    0
 Symmetry not used in FoFCou.
 Requested convergence on RMS density matrix=1.00D-08 within 128 cycles.
 Requested convergence on MAX density matrix=1.00D-06.
 Requested convergence on             energy=1.00D-06.
 No special actions if energy rises.
 Inv3:  Mode=1 IEnd=    14838528.
 Iteration    1 A*A^-1 deviation from unit magnitude is 1.04D-14 for   2204.
 Iteration    1 A*A^-1 deviation from orthogonality  is 3.88D-15 for   2204   1153.
 Iteration    1 A^-1*A deviation from unit magnitude is 1.04D-14 for   2204.
 Iteration    1 A^-1*A deviation from orthogonality  is 3.33D-15 for   2135   1013.
 Error on total polarization charges =  0.01675
 SCF Done:  E(RM062X) =  -671.193873535     A.U. after   14 cycles
            NFock= 14  Conv=0.28D-08     -V/T= 2.0040
 D1PCM: PCM CHGder 1st derivatives, ID1Alg=3 FixD1E=F DoIter=F DoCFld=F I1PDM=0.
 Calling FoFJK, ICntrl=      2127 FMM=F ISym2X=0 I1Cent= 0 IOpClX= 0 NMat=1 NMatS=1 NMatT=0.
 -------------------------------------------------------------------
 Center     Atomic                   Forces (Hartrees/Bohr)
 Number     Number              X              Y              Z
 -------------------------------------------------------------------
      1        6           0.008898025    0.006863447   -0.001645189
      2        7          -0.007281409   -0.004292279    0.002514376
      3        8          -0.003994780   -0.004306009    0.000687494
      4        6           0.002997544    0.002068827   -0.001713829
      5        6           0.000081909    0.000158449   -0.000249516
      6        6          -0.000173544   -0.000039052    0.000153396
      7        6          -0.000048727    0.000089880   -0.000085495
      8        6           0.000015360    0.000020487    0.000086838
      9        6           0.000012822   -0.000004286   -0.000059054
     10        6          -0.000032665   -0.000042669    0.000011079
     11        6           0.000026217    0.000019528    0.000075798
     12        6           0.000023827    0.000055709    0.000008373
     13        6           0.000052256   -0.000003759    0.000006129
     14        6          -0.000052990   -0.000003882    0.000027195
     15        6           0.000003510    0.000050701   -0.000026578
     16        6           0.000062391   -0.000032945   -0.000089641
     17        1           0.000058394   -0.000079873    0.000089704
     18        1          -0.000691005   -0.000390391    0.000066326
     19        1           0.000019435   -0.000083258    0.000080271
     20        1           0.000032410   -0.000059797    0.000064187
     21        1           0.000002101   -0.000001729    0.000001772
     22        1           0.000003569   -0.000001937    0.000006720
     23        1           0.000009280    0.000002231   -0.000000083
     24        1           0.000017533   -0.000007518    0.000008002
     25        1           0.000000754    0.000002961   -0.000005189
     26        1          -0.000005468    0.000003792   -0.000001800
     27        1          -0.000007989   -0.000002936   -0.000005608
     28        1          -0.000005683   -0.000006025    0.000002776
     29        1          -0.000023077    0.000022331   -0.000008455
 -------------------------------------------------------------------
 Cartesian Forces:  Max     0.008898025 RMS     0.001724802

 GradGradGradGradGradGradGradGradGradGradGradGradGradGradGradGradGradGrad
 Berny optimization.
 Using GEDIIS/GDIIS optimizer.
 FormGI is forming the generalized inverse of G from B-inverse, IUseBI=4.
 Internal  Forces:  Max     0.006560184 RMS     0.000710608
 Search for a local minimum.
 Step number   4 out of a maximum of   80 on scan point     2 out of    18
 All quantities printed in internal units (Hartrees-Bohrs-Radians)
 Mixed Optimization -- En-DIIS/RFO-DIIS
 Swapping is turned off.
 Update second derivatives using D2CorX and points    1    2    3    4
 DE= -1.51D-04 DEPred=-1.20D-04 R= 1.26D+00
 TightC=F SS=  1.41D+00  RLast= 1.26D-01 DXNew= 8.4853D-01 3.7821D-01
 Trust test= 1.26D+00 RLast= 1.26D-01 DXMaxT set to 5.05D-01
 ITU=  1  1  0  0
     Eigenvalues ---    0.00441   0.00494   0.00791   0.01136   0.01477
     Eigenvalues ---    0.01494   0.02156   0.02158   0.02172   0.02174
     Eigenvalues ---    0.02176   0.02181   0.02183   0.02184   0.02185
     Eigenvalues ---    0.02186   0.02190   0.02190   0.02192   0.02197
     Eigenvalues ---    0.02199   0.02204   0.04800   0.05196   0.06191
     Eigenvalues ---    0.06747   0.15343   0.15968   0.15999   0.16000
     Eigenvalues ---    0.16000   0.16000   0.16000   0.16000   0.16000
     Eigenvalues ---    0.16000   0.16000   0.16744   0.18470   0.19083
     Eigenvalues ---    0.21999   0.22000   0.22000   0.22001   0.22258
     Eigenvalues ---    0.23380   0.23470   0.23503   0.24953   0.25127
     Eigenvalues ---    0.30044   0.30439   0.33795   0.34406   0.35211
     Eigenvalues ---    0.35261   0.35351   0.35437   0.35472   0.35480
     Eigenvalues ---    0.35500   0.35500   0.35502   0.35504   0.37122
     Eigenvalues ---    0.42358   0.42391   0.42491   0.42561   0.45944
     Eigenvalues ---    0.46399   0.46463   0.46701   0.46802   0.46885
     Eigenvalues ---    0.46890   0.47064   0.47241   0.57410   0.95229
     Eigenvalues --- 1000.000001000.000001000.000001000.000001000.00000
     Eigenvalues --- 1000.000001000.000001000.000001000.000001000.00000
     Eigenvalues --- 1000.000001000.000001000.000001000.000001000.00000
     Eigenvalues --- 1000.000001000.000001000.000001000.000001000.00000
     Eigenvalues --- 1000.000001000.000001000.000001000.000001000.00000
     Eigenvalues --- 1000.000001000.000001000.000001000.000001000.00000
     Eigenvalues --- 1000.000001000.000001000.000001000.000001000.00000
     Eigenvalues --- 1000.000001000.000001000.000001000.000001000.00000
     Eigenvalues --- 1000.000001000.000001000.000001000.000001000.00000
     Eigenvalues --- 1000.000001000.000001000.000001000.000001000.00000
     Eigenvalues --- 1000.000001000.000001000.000001000.000001000.00000
     Eigenvalues --- 1000.000001000.000001000.000001000.000001000.00000
     Eigenvalues --- 1000.000001000.000001000.000001000.000001000.00000
     Eigenvalues --- 1000.000001000.000001000.00000
 En-DIIS/RFO-DIIS/Sim-DIIS IScMMF=       -3 using points:     4    3
 RFO step:  Lambda=-5.79383928D-05.
 DidBck=F Rises=F RFO-DIIS coefs:    1.60671   -0.60671
 Iteration  1 RMS(Cart)=  0.01003275 RMS(Int)=  0.00010077
 Iteration  2 RMS(Cart)=  0.00010278 RMS(Int)=  0.00007327
 Iteration  3 RMS(Cart)=  0.00000001 RMS(Int)=  0.00007327
 Iteration  1 RMS(Cart)=  0.00000373 RMS(Int)=  0.00000265
 Iteration  2 RMS(Cart)=  0.00000147 RMS(Int)=  0.00000295
 Iteration  3 RMS(Cart)=  0.00000058 RMS(Int)=  0.00000321
 Variable       Old X    -DE/DX   Delta X   Delta X   Delta X     New X
                                 (Linear)    (Quad)   (Total)
    R1        2.55076   0.00147  -0.00011   0.00379   0.00367   2.55443
    R2        2.30291  -0.00005  -0.00148   0.00065  -0.00083   2.30209
    R3        2.07799   0.00008  -0.00050   0.00071   0.00021   2.07820
    R4        2.76005   0.00026   0.00030   0.00092   0.00122   2.76127
    R5        1.91031   0.00021   0.00049   0.00031   0.00080   1.91112
    R6        2.88133  -0.00018   0.00006  -0.00078  -0.00071   2.88061
    R7        2.87153   0.00007   0.00020   0.00017   0.00038   2.87190
    R8        2.06526  -0.00003  -0.00018  -0.00004  -0.00021   2.06504
    R9        2.63020   0.00000  -0.00023   0.00017  -0.00005   2.63015
   R10        2.63936  -0.00007   0.00005  -0.00025  -0.00019   2.63917
   R11        2.63344   0.00006  -0.00002   0.00019   0.00017   2.63361
   R12        2.63893  -0.00005   0.00002  -0.00017  -0.00015   2.63879
   R13        2.63551  -0.00003  -0.00006  -0.00006  -0.00012   2.63539
   R14        2.05007   0.00005   0.00023   0.00003   0.00026   2.05034
   R15        2.62740   0.00004   0.00008   0.00004   0.00012   2.62752
   R16        2.04902   0.00000  -0.00002   0.00002  -0.00000   2.04902
   R17        2.63487  -0.00001  -0.00009   0.00003  -0.00006   2.63481
   R18        2.04860   0.00000  -0.00000  -0.00000  -0.00000   2.04860
   R19        2.62602   0.00005   0.00006   0.00009   0.00015   2.62617
   R20        2.04897  -0.00000   0.00001  -0.00001  -0.00001   2.04896
   R21        2.05321  -0.00000  -0.00002  -0.00001  -0.00003   2.05318
   R22        2.63246  -0.00002  -0.00009  -0.00001  -0.00010   2.63236
   R23        2.05109   0.00001   0.00003  -0.00000   0.00003   2.05113
   R24        2.62956   0.00002   0.00000   0.00005   0.00006   2.62961
   R25        2.04871   0.00000  -0.00000   0.00002   0.00001   2.04872
   R26        2.63332  -0.00003  -0.00004  -0.00006  -0.00010   2.63322
   R27        2.04864   0.00000  -0.00000   0.00001   0.00001   2.04865
   R28        2.62859   0.00005   0.00006   0.00011   0.00017   2.62876
   R29        2.04870   0.00000  -0.00000   0.00001   0.00000   2.04870
   R30        2.05260  -0.00001  -0.00005  -0.00000  -0.00006   2.05254
    A1        2.17157   0.00058  -0.00325   0.00481   0.00155   2.17312
    A2        1.97610   0.00001  -0.00387   0.00252  -0.00136   1.97473
    A3        2.13301  -0.00021   0.00670  -0.00679  -0.00010   2.13291
    A4        2.12591  -0.00000  -0.00273  -0.00057  -0.00380   2.12212
    A5        2.04455  -0.00008  -0.00466   0.00209  -0.00308   2.04147
    A6        2.05546   0.00065  -0.00299  -0.00162  -0.00513   2.05033
    A7        1.97810   0.00023   0.00173   0.00075   0.00248   1.98059
    A8        1.89847  -0.00014  -0.00068  -0.00023  -0.00092   1.89754
    A9        1.86546  -0.00010  -0.00116  -0.00065  -0.00182   1.86364
   A10        1.95247  -0.00004   0.00062  -0.00027   0.00036   1.95283
   A11        1.87728  -0.00002  -0.00008   0.00020   0.00012   1.87740
   A12        1.88795   0.00006  -0.00060   0.00017  -0.00043   1.88752
   A13        2.14519  -0.00013   0.00034  -0.00070  -0.00036   2.14482
   A14        2.05900   0.00013  -0.00019   0.00062   0.00043   2.05944
   A15        2.07847  -0.00000  -0.00017   0.00005  -0.00012   2.07835
   A16        2.09861  -0.00018  -0.00064  -0.00048  -0.00111   2.09750
   A17        2.10248   0.00022   0.00072   0.00061   0.00134   2.10382
   A18        2.08179  -0.00004  -0.00009  -0.00016  -0.00025   2.08155
   A19        2.10078   0.00003   0.00007   0.00013   0.00020   2.10099
   A20        2.09747   0.00004   0.00087  -0.00009   0.00079   2.09825
   A21        2.08494  -0.00007  -0.00095  -0.00005  -0.00099   2.08395
   A22        2.09932  -0.00002   0.00009  -0.00019  -0.00010   2.09922
   A23        2.08781   0.00001  -0.00018   0.00017  -0.00001   2.08780
   A24        2.09605   0.00001   0.00009   0.00002   0.00011   2.09616
   A25        2.08720  -0.00001  -0.00007   0.00003  -0.00004   2.08717
   A26        2.09828  -0.00001   0.00003  -0.00008  -0.00006   2.09822
   A27        2.09770   0.00001   0.00005   0.00005   0.00010   2.09779
   A28        2.09463   0.00000  -0.00012   0.00012   0.00000   2.09463
   A29        2.09685   0.00000   0.00005  -0.00002   0.00004   2.09688
   A30        2.09171  -0.00001   0.00007  -0.00011  -0.00004   2.09167
   A31        2.10596  -0.00000   0.00020  -0.00015   0.00005   2.10601
   A32        2.08470  -0.00000  -0.00013   0.00004  -0.00009   2.08461
   A33        2.09253   0.00001  -0.00007   0.00011   0.00004   2.09256
   A34        2.10187   0.00004   0.00011   0.00016   0.00027   2.10213
   A35        2.08802  -0.00002  -0.00004  -0.00007  -0.00011   2.08790
   A36        2.09330  -0.00002  -0.00006  -0.00009  -0.00015   2.09315
   A37        2.09521  -0.00001  -0.00001  -0.00006  -0.00007   2.09514
   A38        2.09082   0.00001  -0.00003   0.00006   0.00003   2.09085
   A39        2.09715   0.00001   0.00004   0.00001   0.00004   2.09719
   A40        2.09073  -0.00002  -0.00004  -0.00008  -0.00012   2.09061
   A41        2.09656   0.00001  -0.00002   0.00004   0.00003   2.09659
   A42        2.09588   0.00001   0.00006   0.00004   0.00010   2.09598
   A43        2.09584   0.00002   0.00004   0.00012   0.00015   2.09599
   A44        2.09620  -0.00001  -0.00001  -0.00004  -0.00005   2.09615
   A45        2.09112  -0.00001  -0.00002  -0.00008  -0.00010   2.09102
   A46        2.10089   0.00000  -0.00000   0.00003   0.00002   2.10091
   A47        2.09168   0.00003   0.00032   0.00007   0.00039   2.09207
   A48        2.09055  -0.00003  -0.00033  -0.00009  -0.00041   2.09014
    D1        0.33049  -0.00656  -0.00000   0.00000   0.00000   0.33049
    D2        3.10689  -0.00468  -0.03548  -0.00064  -0.03604   3.07085
    D3       -2.88582  -0.00091  -0.00648   0.00767   0.00117  -2.88465
    D4       -0.10942   0.00097  -0.04195   0.00704  -0.03488  -0.14430
    D5        1.13537   0.00097  -0.01392   0.01048  -0.00341   1.13196
    D6       -2.96427   0.00099  -0.01239   0.01050  -0.00187  -2.96614
    D7       -0.92963   0.00093  -0.01406   0.01023  -0.00380  -0.93343
    D8       -1.63885  -0.00077   0.02205   0.01037   0.03240  -1.60645
    D9        0.54469  -0.00076   0.02358   0.01039   0.03394   0.57863
   D10        2.57933  -0.00081   0.02191   0.01012   0.03200   2.61134
   D11        0.34525   0.00000   0.00915  -0.00208   0.00707   0.35232
   D12       -2.83150  -0.00001   0.00839  -0.00283   0.00556  -2.82594
   D13       -1.80893   0.00004   0.00826  -0.00214   0.00612  -1.80281
   D14        1.29750   0.00003   0.00750  -0.00289   0.00461   1.30211
   D15        2.40340   0.00000   0.00868  -0.00232   0.00636   2.40976
   D16       -0.77336  -0.00001   0.00792  -0.00307   0.00485  -0.76851
   D17        1.78139  -0.00016  -0.00679  -0.00860  -0.01539   1.76600
   D18       -1.33379  -0.00014  -0.00683  -0.00751  -0.01434  -1.34813
   D19       -2.30332   0.00001  -0.00463  -0.00799  -0.01262  -2.31594
   D20        0.86469   0.00003  -0.00467  -0.00690  -0.01157   0.85312
   D21       -0.23879  -0.00000  -0.00474  -0.00780  -0.01254  -0.25133
   D22        2.92921   0.00001  -0.00478  -0.00670  -0.01148   2.91773
   D23        3.10277  -0.00002  -0.00081  -0.00088  -0.00169   3.10108
   D24       -0.03939  -0.00004  -0.00116  -0.00193  -0.00309  -0.04249
   D25       -0.00329  -0.00001  -0.00004  -0.00013  -0.00018  -0.00346
   D26        3.13774  -0.00003  -0.00040  -0.00118  -0.00158   3.13616
   D27       -3.10645   0.00002   0.00087   0.00095   0.00183  -3.10463
   D28        0.03478   0.00002   0.00084   0.00093   0.00178   0.03656
   D29        0.00136   0.00001   0.00015   0.00022   0.00037   0.00173
   D30       -3.14059   0.00001   0.00012   0.00020   0.00032  -3.14027
   D31       -3.11513   0.00002  -0.00030   0.00169   0.00140  -3.11373
   D32        0.02769   0.00001  -0.00012   0.00103   0.00091   0.02860
   D33        0.00037   0.00001  -0.00024   0.00062   0.00038   0.00074
   D34       -3.14000   0.00000  -0.00007  -0.00004  -0.00011  -3.14010
   D35        3.10782  -0.00002   0.00034  -0.00155  -0.00121   3.10661
   D36       -0.04613  -0.00001  -0.00018  -0.00096  -0.00114  -0.04727
   D37       -0.00762  -0.00001   0.00031  -0.00046  -0.00015  -0.00777
   D38        3.12162   0.00000  -0.00021   0.00013  -0.00008   3.12154
   D39        0.00236  -0.00000  -0.00001  -0.00017  -0.00018   0.00218
   D40        3.14159  -0.00000  -0.00034   0.00004  -0.00031   3.14128
   D41       -3.13867   0.00002   0.00034   0.00087   0.00121  -3.13746
   D42        0.00056   0.00002   0.00001   0.00108   0.00109   0.00165
   D43        0.00053   0.00001  -0.00004   0.00039   0.00035   0.00088
   D44        3.13809   0.00000  -0.00028   0.00035   0.00006   3.13815
   D45       -3.13868   0.00001   0.00030   0.00018   0.00047  -3.13821
   D46       -0.00113   0.00000   0.00005   0.00014   0.00019  -0.00094
   D47       -0.00245  -0.00000   0.00015  -0.00030  -0.00016  -0.00261
   D48        3.13573  -0.00000  -0.00009  -0.00017  -0.00026   3.13547
   D49       -3.14001  -0.00000   0.00039  -0.00026   0.00013  -3.13988
   D50       -0.00183  -0.00000   0.00016  -0.00013   0.00003  -0.00180
   D51        0.00151  -0.00000  -0.00020  -0.00000  -0.00021   0.00131
   D52       -3.13972  -0.00000  -0.00018   0.00002  -0.00016  -3.13988
   D53       -3.13668  -0.00000   0.00003  -0.00013  -0.00010  -3.13678
   D54        0.00527  -0.00000   0.00006  -0.00011  -0.00005   0.00522
   D55        0.00543  -0.00001   0.00010  -0.00050  -0.00039   0.00504
   D56       -3.13576  -0.00000   0.00016  -0.00034  -0.00018  -3.13594
   D57       -3.13739   0.00000  -0.00007   0.00017   0.00009  -3.13730
   D58        0.00460   0.00000  -0.00002   0.00033   0.00031   0.00490
   D59       -0.00399   0.00000  -0.00003   0.00021   0.00018  -0.00382
   D60       -3.14128   0.00000   0.00001   0.00025   0.00026  -3.14102
   D61        3.13720  -0.00000  -0.00008   0.00005  -0.00004   3.13716
   D62       -0.00009   0.00000  -0.00005   0.00010   0.00005  -0.00005
   D63       -0.00323   0.00000   0.00009  -0.00005   0.00005  -0.00318
   D64       -3.13639  -0.00000   0.00008  -0.00013  -0.00005  -3.13644
   D65        3.13406  -0.00000   0.00006  -0.00009  -0.00004   3.13403
   D66        0.00090  -0.00000   0.00004  -0.00018  -0.00014   0.00077
   D67        0.00908   0.00000  -0.00024   0.00018  -0.00006   0.00902
   D68       -3.12016  -0.00001   0.00028  -0.00042  -0.00013  -3.12030
   D69       -3.14092   0.00000  -0.00022   0.00026   0.00004  -3.14087
   D70        0.01302  -0.00000   0.00030  -0.00033  -0.00003   0.01299
         Item               Value     Threshold  Converged?
 Maximum Force            0.001468     0.002500     YES
 RMS     Force            0.000155     0.001667     YES
 Maximum Displacement     0.035011     0.010000     NO 
 RMS     Displacement     0.010064     0.006667     NO 
 Predicted change in Energy=-2.900222D-05
 GradGradGradGradGradGradGradGradGradGradGradGradGradGradGradGradGradGrad

                          Input orientation:                          
 ---------------------------------------------------------------------
 Center     Atomic      Atomic             Coordinates (Angstroms)
 Number     Number       Type             X           Y           Z
 ---------------------------------------------------------------------
      1          6           0        1.877478   -0.693983    2.281083
      2          7           0        0.965575    0.144700    1.740470
      3          8           0        2.587898   -1.447488    1.639541
      4          6           0        0.454936   -0.050386    0.385370
      5          6           0       -0.348770   -1.334828    0.218261
      6          6           0       -0.347901    1.176412   -0.014688
      7          6           0       -0.917697   -2.015328    1.290821
      8          6           0       -1.683797   -3.160155    1.073256
      9          6           0       -1.884449   -3.634381   -0.218306
     10          6           0       -1.313796   -2.958651   -1.296155
     11          6           0       -0.552554   -1.816910   -1.076549
     12          6           0        0.215694    2.141633   -0.847129
     13          6           0       -0.503171    3.284318   -1.190516
     14          6           0       -1.790815    3.471727   -0.697353
     15          6           0       -2.359264    2.510918    0.136545
     16          6           0       -1.642994    1.366463    0.471633
     17          1           0        1.974899   -0.582301    3.370786
     18          1           0        0.392528    0.675089    2.383176
     19          1           0        1.324640   -0.117509   -0.272858
     20          1           0       -0.767073   -1.659978    2.304845
     21          1           0       -2.121066   -3.680911    1.917828
     22          1           0       -2.477485   -4.526213   -0.386103
     23          1           0       -1.459714   -3.323764   -2.306616
     24          1           0       -0.110088   -1.290935   -1.918006
     25          1           0        1.221440    1.999248   -1.229639
     26          1           0       -0.056524    4.025952   -1.843081
     27          1           0       -2.351681    4.360273   -0.964155
     28          1           0       -3.363879    2.649406    0.519823
     29          1           0       -2.098769    0.611684    1.105918
 ---------------------------------------------------------------------
                    Distance matrix (angstroms):
                    1          2          3          4          5
     1  C    0.000000
     2  N    1.351746   0.000000
     3  O    1.218213   2.275342   0.000000
     4  C    2.455926   1.461201   2.841543   0.000000
     5  C    3.101950   2.496723   3.264467   1.524355   0.000000
     6  C    3.704221   2.422856   4.270860   1.519746   2.522022
     7  C    3.246471   2.900796   3.568367   2.562218   1.391813
     8  C    4.497058   4.287938   4.636948   3.836408   2.417671
     9  C    5.389339   5.122587   5.313754   4.322287   2.799437
    10  C    5.301847   4.903816   5.111276   3.796569   2.421060
    11  C    4.294149   3.753429   4.168460   2.504565   1.396590
    12  C    4.537395   3.353466   4.969172   2.526111   3.679600
    13  C    5.791923   4.539284   6.320911   3.810726   4.831666
    14  C    6.299254   4.960824   6.988052   4.315202   5.101060
    15  C    5.728911   4.384760   6.511711   3.813386   4.340337
    16  C    4.462429   3.147584   5.213710   2.533024   3.006025
    17  H    1.099734   2.050657   2.030154   3.392039   3.988000
    18  H    2.022340   1.011319   3.142925   2.126368   3.045677
    19  H    2.675923   2.061837   2.649893   1.092774   2.126820
    20  H    2.815557   2.564654   3.426895   2.787199   2.152796
    21  H    5.004203   4.918751   5.219191   4.707964   3.396125
    22  H    6.384792   6.180162   6.264175   5.406227   3.883507
    23  H    6.252965   5.855867   5.956150   4.650556   3.400745
    24  H    4.683921   4.074622   4.467637   2.676519   2.150007
    25  H    4.473148   3.510893   4.688219   2.719703   3.959551
    26  H    6.559488   5.380581   7.005724   4.673769   5.750870
    27  H    7.345942   6.007516   8.056598   5.399281   6.151743
    28  H    6.461587   5.148563   7.311768   4.678707   5.005591
    29  H    4.346990   3.164007   5.146823   2.734764   2.763936
                    6          7          8          9         10
     6  C    0.000000
     7  C    3.495172   0.000000
     8  C    4.666268   1.394587   0.000000
     9  C    5.054322   2.415245   1.390426   0.000000
    10  C    4.435522   2.781941   2.406578   1.394280   0.000000
    11  C    3.182673   2.403569   2.775911   2.411167   1.389708
    12  C    1.393645   4.809961   5.950202   6.178054   5.343581
    13  C    2.418666   5.866439   6.931794   7.121904   6.296263
    14  C    2.795801   5.901096   6.865010   7.122852   6.475790
    15  C    2.418545   4.888494   5.787465   6.173821   5.749940
    16  C    1.396386   3.554383   4.566606   5.053985   4.684021
    17  H    4.466532   3.840173   5.030907   6.090266   6.184084
    18  H    2.559162   3.185636   4.553692   5.524841   5.445465
    19  H    2.130323   3.327895   4.485578   4.761262   4.010058
    20  H    3.687960   1.084991   2.146561   3.393093   3.866867
    21  H    5.520174   2.148349   1.084293   2.149702   3.391612
    22  H    6.098608   3.398464   2.150764   1.084072   2.153977
    23  H    5.171136   3.866179   3.391241   2.153583   1.084265
    24  H    3.125216   3.387263   3.862408   3.395449   2.148694
    25  H    2.148487   5.200524   6.353202   6.512075   5.568897
    26  H    3.398205   6.860031   7.924215   8.041263   7.117902
    27  H    3.879896   6.912996   7.820099   8.042954   7.399600
    28  H    3.398755   5.323344   6.072887   6.497656   6.241067
    29  H    2.154116   2.886228   3.794738   4.452928   4.374177
                   11         12         13         14         15
    11  C    0.000000
    12  C    4.038923   0.000000
    13  C    5.102740   1.392986   0.000000
    14  C    5.444883   2.411983   1.391532   0.000000
    15  C    4.844160   2.781077   2.409215   1.393439   0.000000
    16  C    3.704024   2.407227   2.782104   2.412574   1.391080
    17  H    5.262230   5.320284   6.472793   6.867714   6.230031
    18  H    4.367258   3.552026   4.514601   4.698704   3.998746
    19  H    2.656641   2.581331   3.969309   4.771674   4.543940
    20  H    3.391824   5.035178   6.060797   6.032880   4.963161
    21  H    3.860184   6.856198   7.797038   7.622891   6.447360
    22  H    3.394466   7.205965   8.096258   8.033395   7.057503
    23  H    2.146302   5.899801   6.769594   6.991284   6.389189
    24  H    1.086496   3.610461   4.649376   5.195939   4.871761
    25  H    4.211123   1.085409   2.151097   3.394879   3.866485
    26  H    5.913768   2.148647   1.084139   2.151192   3.393650
    27  H    6.434833   3.395213   2.150793   1.084098   2.152141
    28  H    5.513613   3.865195   3.392937   2.152268   1.084127
    29  H    3.612757   3.392916   3.868141   3.395065   2.148170
                   16         17         18         19         20
    16  C    0.000000
    17  H    5.029107   0.000000
    18  H    2.876689   2.249512   0.000000
    19  H    3.400484   3.730282   2.924305   0.000000
    20  H    3.645168   3.133054   2.608324   3.660468   0.000000
    21  H    5.272193   5.337546   5.050688   5.419394   2.463178
    22  H    6.012963   7.035082   6.554344   5.822856   4.287425
    23  H    5.454401   7.179490   6.435509   4.708383   4.951111
    24  H    3.888694   5.728931   4.755843   2.478283   4.289556
    25  H    3.391125   5.328790   3.936105   2.325241   5.462298
    26  H    3.866222   7.248937   5.412132   4.641281   7.073894
    27  H    3.395088   7.870200   5.684706   5.834704   7.031413
    28  H    2.147023   6.861084   4.634717   5.501488   5.338586
    29  H    1.086159   4.811445   2.800352   3.761978   2.893318
                   21         22         23         24         25
    21  H    0.000000
    22  H    2.479852   0.000000
    23  H    4.290788   2.483971   0.000000
    24  H    4.946679   4.291657   2.470810   0.000000
    25  H    7.303637   7.548195   6.056643   3.615539   0.000000
    26  H    8.820573   9.006851   7.496808   5.317685   2.473263
    27  H    8.545154   8.906156   7.851257   6.153919   4.290934
    28  H    6.600903   7.286694   6.877017   5.661841   4.950603
    29  H    4.368760   5.363538   5.248002   4.088878   4.289983
                   26         27         28         29
    26  H    0.000000
    27  H    2.480328   0.000000
    28  H    4.291479   2.480686   0.000000
    29  H    4.952231   4.289649   2.469073   0.000000
 Symmetry turned off by external request.
 Stoichiometry    C14H13NO
 Framework group  C1[X(C14H13NO)]
 Deg. of freedom    81
 Full point group                 C1      NOp   1
 Rotational constants (GHZ):           0.7467227           0.4036450           0.3123609
 Standard basis: 6-311+G(d) (5D, 7F)
   391 basis functions,   641 primitive gaussians,   407 cartesian basis functions
    56 alpha electrons       56 beta electrons
       nuclear repulsion energy      1012.5508328468 Hartrees.
 NAtoms=   29 NActive=   29 NUniq=   29 SFac= 1.00D+00 NAtFMM=   60 NAOKFM=F Big=F
 Integral buffers will be    131072 words long.
 Raffenetti 2 integral format.
 Two-electron integral symmetry is turned off.
 ------------------------------------------------------------------------------
 Polarizable Continuum Model (PCM)
 =================================
 Model                : PCM.
 Atomic radii         : UFF (Universal Force Field).
 Polarization charges : Total charges.
 Charge compensation  : None.
 Solution method      : On-the-fly selection.
 Cavity type          : Scaled VdW (van der Waals Surface) (Alpha=1.100).
 Cavity algorithm     : GePol (No added spheres)
                        Default sphere list used, NSphG=   29.
                        Lebedev-Laikov grids with approx.  5.0 points / Ang**2.
                        Smoothing algorithm: York/Karplus (Gamma=1.0000).
                        Polarization charges: spherical gaussians, with
                                              point-specific exponents (IZeta= 3).
                        Self-potential: point-specific (ISelfS= 7).
                        Self-field    : sphere-specific E.n sum rule (ISelfD= 2).
 1st derivatives      : Analytical E(r).r(x)/FMM algorithm (CHGder, D1EAlg=3).
                        Cavity 1st derivative terms included.
 Solvent              : DiMethylSulfoxide, Eps=  46.826000 Eps(inf)=   2.007889
 ------------------------------------------------------------------------------
 One-electron integrals computed using PRISM.
 NBasis=   391 RedAO= T EigKep=  1.18D-06  NBF=   391
 NBsUse=   390 1.00D-06 EigRej=  8.82D-07 NBFU=   390
 Initial guess from the checkpoint file:  "/home/aikhl/works/aikhl/Gau-24263.chk"
 B after Tr=     0.000160    0.000588   -0.002357
         Rot=    1.000000    0.000068   -0.000577    0.000070 Ang=   0.07 deg.
 ExpMin= 4.38D-02 ExpMax= 8.59D+03 ExpMxC= 1.30D+03 IAcc=3 IRadAn=         5 AccDes= 0.00D+00
 Harris functional with IExCor= 1009 and IRadAn=       5 diagonalized for initial guess.
 HarFok:  IExCor= 1009 AccDes= 0.00D+00 IRadAn=         5 IDoV= 1 UseB2=F ITyADJ=14
 ICtDFT=  3500011 ScaDFX=  1.000000  1.000000  1.000000  1.000000
 FoFCou: FMM=F IPFlag=           0 FMFlag=      100000 FMFlg1=           0
         NFxFlg=           0 DoJE=T BraDBF=F KetDBF=T FulRan=T
         wScrn=  0.000000 ICntrl=       500 IOpCl=  0 I1Cent=   200000004 NGrid=           0
         NMat0=    1 NMatS0=      1 NMatT0=    0 NMatD0=    1 NMtDS0=    0 NMtDT0=    0
 Symmetry not used in FoFCou.
 Requested convergence on RMS density matrix=1.00D-08 within 128 cycles.
 Requested convergence on MAX density matrix=1.00D-06.
 Requested convergence on             energy=1.00D-06.
 No special actions if energy rises.
 Inv3:  Mode=1 IEnd=    14865228.
 Iteration    1 A*A^-1 deviation from unit magnitude is 7.77D-15 for    824.
 Iteration    1 A*A^-1 deviation from orthogonality  is 5.39D-15 for   2182    278.
 Iteration    1 A^-1*A deviation from unit magnitude is 7.77D-15 for    824.
 Iteration    1 A^-1*A deviation from orthogonality  is 2.46D-15 for   1677    235.
 Error on total polarization charges =  0.01675
 SCF Done:  E(RM062X) =  -671.193907572     A.U. after   13 cycles
            NFock= 13  Conv=0.91D-08     -V/T= 2.0040
 D1PCM: PCM CHGder 1st derivatives, ID1Alg=3 FixD1E=F DoIter=F DoCFld=F I1PDM=0.
 Calling FoFJK, ICntrl=      2127 FMM=F ISym2X=0 I1Cent= 0 IOpClX= 0 NMat=1 NMatS=1 NMatT=0.
 -------------------------------------------------------------------
 Center     Atomic                   Forces (Hartrees/Bohr)
 Number     Number              X              Y              Z
 -------------------------------------------------------------------
      1        6           0.007730133    0.007096801   -0.001455680
      2        7          -0.007037454   -0.005437996    0.002592142
      3        8          -0.003760355   -0.003751359    0.000426931
      4        6           0.003041324    0.002230141   -0.001690567
      5        6           0.000042810    0.000158620   -0.000085161
      6        6          -0.000126496   -0.000034769    0.000059777
      7        6           0.000004080   -0.000029835    0.000078345
      8        6           0.000011464   -0.000010456    0.000032997
      9        6           0.000014126    0.000002077   -0.000025101
     10        6          -0.000004422   -0.000017146    0.000022542
     11        6          -0.000011890    0.000003819    0.000018841
     12        6           0.000032919    0.000126039    0.000022736
     13        6           0.000084146   -0.000040474   -0.000003851
     14        6          -0.000080592   -0.000017917    0.000051563
     15        6           0.000007893    0.000081493   -0.000045121
     16        6           0.000051540   -0.000046972   -0.000059632
     17        1           0.000023770   -0.000145653    0.000053319
     18        1          -0.000067672   -0.000055463    0.000005508
     19        1           0.000034038   -0.000090688    0.000054160
     20        1           0.000028334   -0.000002644   -0.000023234
     21        1          -0.000002301   -0.000004044   -0.000007161
     22        1           0.000001761    0.000000812   -0.000002078
     23        1           0.000012132   -0.000001555   -0.000000667
     24        1           0.000004064   -0.000002897    0.000000976
     25        1          -0.000001660   -0.000002262   -0.000011352
     26        1          -0.000008957    0.000000461   -0.000003185
     27        1          -0.000009861   -0.000003887   -0.000000280
     28        1          -0.000007865   -0.000010382    0.000001418
     29        1          -0.000005006    0.000006135   -0.000008182
 -------------------------------------------------------------------
 Cartesian Forces:  Max     0.007730133 RMS     0.001673653

 GradGradGradGradGradGradGradGradGradGradGradGradGradGradGradGradGradGrad
 Berny optimization.
 Using GEDIIS/GDIIS optimizer.
 FormGI is forming the generalized inverse of G from B-inverse, IUseBI=4.
 Internal  Forces:  Max     0.006115120 RMS     0.000647978
 Search for a local minimum.
 Step number   5 out of a maximum of   80 on scan point     2 out of    18
 All quantities printed in internal units (Hartrees-Bohrs-Radians)
 Mixed Optimization -- En-DIIS/RFO-DIIS
 Swapping is turned off.
 Update second derivatives using D2CorX and points    1    2    3    4    5
 DE= -3.40D-05 DEPred=-2.90D-05 R= 1.17D+00
 TightC=F SS=  1.41D+00  RLast= 8.44D-02 DXNew= 8.4853D-01 2.5313D-01
 Trust test= 1.17D+00 RLast= 8.44D-02 DXMaxT set to 5.05D-01
 ITU=  1  1  1  0  0
     Eigenvalues ---    0.00379   0.00464   0.00704   0.01416   0.01478
     Eigenvalues ---    0.01524   0.02157   0.02159   0.02173   0.02174
     Eigenvalues ---    0.02177   0.02181   0.02183   0.02184   0.02185
     Eigenvalues ---    0.02186   0.02190   0.02190   0.02193   0.02197
     Eigenvalues ---    0.02200   0.02204   0.04791   0.05169   0.06185
     Eigenvalues ---    0.06747   0.15206   0.15984   0.15999   0.16000
     Eigenvalues ---    0.16000   0.16000   0.16000   0.16000   0.16000
     Eigenvalues ---    0.16000   0.16002   0.17079   0.18576   0.19093
     Eigenvalues ---    0.21998   0.22000   0.22000   0.22004   0.22274
     Eigenvalues ---    0.23306   0.23469   0.23482   0.24917   0.25042
     Eigenvalues ---    0.30023   0.30433   0.33801   0.34407   0.35211
     Eigenvalues ---    0.35261   0.35351   0.35442   0.35472   0.35480
     Eigenvalues ---    0.35500   0.35500   0.35502   0.35504   0.37108
     Eigenvalues ---    0.42359   0.42391   0.42491   0.42567   0.45947
     Eigenvalues ---    0.46398   0.46464   0.46701   0.46809   0.46888
     Eigenvalues ---    0.46894   0.47066   0.47239   0.56757   0.95025
     Eigenvalues --- 1000.000001000.000001000.000001000.000001000.00000
     Eigenvalues --- 1000.000001000.000001000.000001000.000001000.00000
     Eigenvalues --- 1000.000001000.000001000.000001000.000001000.00000
     Eigenvalues --- 1000.000001000.000001000.000001000.000001000.00000
     Eigenvalues --- 1000.000001000.000001000.000001000.000001000.00000
     Eigenvalues --- 1000.000001000.000001000.000001000.000001000.00000
     Eigenvalues --- 1000.000001000.000001000.000001000.000001000.00000
     Eigenvalues --- 1000.000001000.000001000.000001000.000001000.00000
     Eigenvalues --- 1000.000001000.000001000.000001000.000001000.00000
     Eigenvalues --- 1000.000001000.000001000.000001000.000001000.00000
     Eigenvalues --- 1000.000001000.000001000.000001000.000001000.00000
     Eigenvalues --- 1000.000001000.000001000.000001000.000001000.00000
     Eigenvalues --- 1000.000001000.000001000.000001000.000001000.00000
     Eigenvalues --- 1000.000001000.000001000.00000
 En-DIIS/RFO-DIIS/Sim-DIIS IScMMF=       -3 using points:     5    4    3
 RFO step:  Lambda=-1.04390067D-05.
 DidBck=F Rises=F RFO-DIIS coefs:    1.66388   -0.83598    0.17210
 Iteration  1 RMS(Cart)=  0.01249127 RMS(Int)=  0.00004779
 Iteration  2 RMS(Cart)=  0.00007532 RMS(Int)=  0.00000863
 Iteration  3 RMS(Cart)=  0.00000000 RMS(Int)=  0.00000863
 Iteration  1 RMS(Cart)=  0.00000090 RMS(Int)=  0.00000064
 Variable       Old X    -DE/DX   Delta X   Delta X   Delta X     New X
                                 (Linear)    (Quad)   (Total)
    R1        2.55443   0.00032   0.00247  -0.00129   0.00118   2.55561
    R2        2.30209  -0.00009  -0.00013  -0.00033  -0.00046   2.30163
    R3        2.07820   0.00004   0.00028  -0.00014   0.00014   2.07834
    R4        2.76127   0.00011   0.00073  -0.00012   0.00061   2.76188
    R5        1.91112   0.00001   0.00039  -0.00023   0.00016   1.91128
    R6        2.88061  -0.00012  -0.00049  -0.00011  -0.00060   2.88001
    R7        2.87190   0.00006   0.00019   0.00015   0.00034   2.87224
    R8        2.06504   0.00000  -0.00009   0.00004  -0.00005   2.06499
    R9        2.63015   0.00006   0.00003   0.00012   0.00015   2.63030
   R10        2.63917  -0.00002  -0.00014   0.00005  -0.00009   2.63908
   R11        2.63361   0.00008   0.00012   0.00014   0.00026   2.63387
   R12        2.63879  -0.00005  -0.00010  -0.00008  -0.00018   2.63861
   R13        2.63539   0.00000  -0.00006   0.00005  -0.00001   2.63537
   R14        2.05034  -0.00002   0.00011  -0.00013  -0.00002   2.05031
   R15        2.62752   0.00001   0.00006   0.00000   0.00006   2.62758
   R16        2.04902  -0.00000   0.00001  -0.00001  -0.00001   2.04901
   R17        2.63481  -0.00001  -0.00002  -0.00003  -0.00004   2.63477
   R18        2.04860   0.00000  -0.00000   0.00000  -0.00000   2.04860
   R19        2.62617   0.00001   0.00008  -0.00003   0.00005   2.62622
   R20        2.04896  -0.00000  -0.00001   0.00000  -0.00000   2.04896
   R21        2.05318  -0.00000  -0.00001  -0.00000  -0.00001   2.05317
   R22        2.63236  -0.00005  -0.00004  -0.00013  -0.00017   2.63219
   R23        2.05113   0.00001   0.00001   0.00002   0.00003   2.05116
   R24        2.62961   0.00005   0.00004   0.00012   0.00016   2.62977
   R25        2.04872   0.00000   0.00001  -0.00000   0.00001   2.04873
   R26        2.63322  -0.00005  -0.00005  -0.00011  -0.00017   2.63305
   R27        2.04865   0.00000   0.00000  -0.00000   0.00000   2.04865
   R28        2.62876   0.00006   0.00010   0.00010   0.00019   2.62895
   R29        2.04870   0.00000   0.00000   0.00001   0.00001   2.04871
   R30        2.05254  -0.00001  -0.00002  -0.00002  -0.00005   2.05250
    A1        2.17312   0.00006   0.00195  -0.00260  -0.00065   2.17247
    A2        1.97473   0.00027   0.00019   0.00079   0.00098   1.97571
    A3        2.13291   0.00001  -0.00197   0.00174  -0.00022   2.13269
    A4        2.12212   0.00007  -0.00175   0.00003  -0.00166   2.12046
    A5        2.04147  -0.00027  -0.00073   0.00026  -0.00041   2.04106
    A6        2.05033   0.00089  -0.00256   0.00174  -0.00075   2.04958
    A7        1.98059  -0.00002   0.00116  -0.00092   0.00024   1.98083
    A8        1.89754  -0.00005  -0.00042  -0.00005  -0.00047   1.89707
    A9        1.86364  -0.00003  -0.00088  -0.00033  -0.00120   1.86244
   A10        1.95283   0.00009   0.00006   0.00099   0.00104   1.95387
   A11        1.87740   0.00000   0.00010   0.00018   0.00029   1.87769
   A12        1.88752   0.00000  -0.00012   0.00011  -0.00000   1.88752
   A13        2.14482  -0.00011  -0.00034  -0.00020  -0.00053   2.14429
   A14        2.05944   0.00011   0.00034   0.00024   0.00058   2.06002
   A15        2.07835  -0.00000  -0.00003   0.00001  -0.00002   2.07833
   A16        2.09750  -0.00011  -0.00056  -0.00020  -0.00076   2.09674
   A17        2.10382   0.00013   0.00068   0.00020   0.00088   2.10469
   A18        2.08155  -0.00002  -0.00014  -0.00002  -0.00016   2.08139
   A19        2.10099   0.00001   0.00011  -0.00002   0.00009   2.10108
   A20        2.09825  -0.00003   0.00027  -0.00029  -0.00002   2.09824
   A21        2.08395   0.00002  -0.00039   0.00031  -0.00008   2.08387
   A22        2.09922  -0.00002  -0.00009  -0.00003  -0.00012   2.09910
   A23        2.08780   0.00002   0.00004   0.00007   0.00011   2.08791
   A24        2.09616   0.00000   0.00005  -0.00004   0.00001   2.09617
   A25        2.08717   0.00001  -0.00000   0.00003   0.00003   2.08719
   A26        2.09822  -0.00000  -0.00005   0.00003  -0.00002   2.09820
   A27        2.09779  -0.00000   0.00005  -0.00006  -0.00001   2.09779
   A28        2.09463   0.00002   0.00004   0.00004   0.00008   2.09471
   A29        2.09688  -0.00001   0.00001  -0.00002  -0.00001   2.09687
   A30        2.09167  -0.00001  -0.00005  -0.00002  -0.00007   2.09160
   A31        2.10601  -0.00001  -0.00002  -0.00004  -0.00006   2.10596
   A32        2.08461   0.00001  -0.00002   0.00005   0.00003   2.08464
   A33        2.09256   0.00000   0.00005  -0.00002   0.00003   2.09259
   A34        2.10213   0.00002   0.00015   0.00002   0.00017   2.10230
   A35        2.08790  -0.00001  -0.00006  -0.00001  -0.00008   2.08783
   A36        2.09315  -0.00001  -0.00008  -0.00001  -0.00009   2.09306
   A37        2.09514  -0.00001  -0.00005  -0.00001  -0.00005   2.09509
   A38        2.09085   0.00000   0.00003   0.00000   0.00003   2.09088
   A39        2.09719   0.00000   0.00002   0.00001   0.00002   2.09721
   A40        2.09061  -0.00001  -0.00007  -0.00001  -0.00008   2.09053
   A41        2.09659   0.00001   0.00002   0.00002   0.00005   2.09663
   A42        2.09598   0.00000   0.00005  -0.00001   0.00003   2.09601
   A43        2.09599   0.00002   0.00009   0.00003   0.00012   2.09611
   A44        2.09615  -0.00000  -0.00003   0.00002  -0.00001   2.09614
   A45        2.09102  -0.00001  -0.00006  -0.00005  -0.00011   2.09091
   A46        2.10091   0.00000   0.00002  -0.00001   0.00000   2.10091
   A47        2.09207   0.00001   0.00017  -0.00003   0.00014   2.09221
   A48        2.09014  -0.00001  -0.00018   0.00004  -0.00014   2.09000
    D1        0.33049  -0.00612   0.00000   0.00000   0.00001   0.33050
    D2        3.07085  -0.00400  -0.01386   0.00602  -0.00786   3.06299
    D3       -2.88465  -0.00097   0.00261  -0.00090   0.00172  -2.88293
    D4       -0.14430   0.00115  -0.01125   0.00512  -0.00615  -0.15044
    D5        1.13196   0.00098   0.00168   0.00684   0.00853   1.14049
    D6       -2.96614   0.00104   0.00227   0.00743   0.00970  -2.95644
    D7       -0.93343   0.00100   0.00146   0.00736   0.00882  -0.92461
    D8       -1.60645  -0.00089   0.01525   0.00111   0.01636  -1.59009
    D9        0.57863  -0.00083   0.01584   0.00170   0.01754   0.59617
   D10        2.61134  -0.00087   0.01503   0.00163   0.01666   2.62800
   D11        0.35232  -0.00002   0.00210  -0.00715  -0.00505   0.34727
   D12       -2.82594  -0.00001   0.00131  -0.00559  -0.00428  -2.83022
   D13       -1.80281  -0.00001   0.00172  -0.00715  -0.00543  -1.80824
   D14        1.30211   0.00001   0.00093  -0.00559  -0.00466   1.29746
   D15        2.40976  -0.00006   0.00176  -0.00797  -0.00621   2.40355
   D16       -0.76851  -0.00005   0.00098  -0.00642  -0.00544  -0.77395
   D17        1.76600  -0.00007  -0.00829  -0.00789  -0.01618   1.74981
   D18       -1.34813  -0.00006  -0.00758  -0.00677  -0.01435  -1.36248
   D19       -2.31594  -0.00007  -0.00707  -0.00841  -0.01548  -2.33141
   D20        0.85312  -0.00005  -0.00635  -0.00729  -0.01364   0.83948
   D21       -0.25133  -0.00002  -0.00698  -0.00754  -0.01451  -0.26584
   D22        2.91773   0.00000  -0.00627  -0.00641  -0.01268   2.90505
   D23        3.10108   0.00000  -0.00089   0.00095   0.00006   3.10114
   D24       -0.04249  -0.00000  -0.00172   0.00134  -0.00038  -0.04287
   D25       -0.00346  -0.00001  -0.00010  -0.00063  -0.00073  -0.00420
   D26        3.13616  -0.00001  -0.00094  -0.00024  -0.00117   3.13498
   D27       -3.10463  -0.00000   0.00096  -0.00104  -0.00008  -3.10471
   D28        0.03656  -0.00000   0.00094  -0.00101  -0.00007   0.03649
   D29        0.00173   0.00001   0.00020   0.00045   0.00065   0.00238
   D30       -3.14027   0.00001   0.00018   0.00048   0.00066  -3.13961
   D31       -3.11373   0.00002   0.00101   0.00051   0.00152  -3.11221
   D32        0.02860   0.00002   0.00064   0.00103   0.00166   0.03027
   D33        0.00074  -0.00000   0.00032  -0.00059  -0.00027   0.00047
   D34       -3.14010   0.00000  -0.00005  -0.00008  -0.00013  -3.14024
   D35        3.10661  -0.00002  -0.00090  -0.00066  -0.00156   3.10504
   D36       -0.04727  -0.00002  -0.00071  -0.00079  -0.00150  -0.04877
   D37       -0.00777   0.00000  -0.00019   0.00045   0.00027  -0.00750
   D38        3.12154   0.00000   0.00001   0.00032   0.00033   3.12187
   D39        0.00218   0.00000  -0.00012   0.00035   0.00024   0.00242
   D40        3.14128   0.00001  -0.00011   0.00043   0.00032  -3.14158
   D41       -3.13746   0.00001   0.00071  -0.00003   0.00067  -3.13678
   D42        0.00165   0.00001   0.00072   0.00004   0.00076   0.00241
   D43        0.00088   0.00000   0.00024   0.00011   0.00036   0.00124
   D44        3.13815   0.00000   0.00012   0.00006   0.00018   3.13833
   D45       -3.13821   0.00000   0.00023   0.00004   0.00027  -3.13794
   D46       -0.00094   0.00000   0.00011  -0.00002   0.00009  -0.00085
   D47       -0.00261  -0.00001  -0.00014  -0.00029  -0.00044  -0.00305
   D48        3.13547  -0.00001  -0.00015  -0.00030  -0.00045   3.13502
   D49       -3.13988  -0.00001  -0.00002  -0.00024  -0.00026  -3.14014
   D50       -0.00180  -0.00000  -0.00003  -0.00024  -0.00027  -0.00207
   D51        0.00131   0.00000  -0.00008   0.00001  -0.00007   0.00124
   D52       -3.13988   0.00000  -0.00005  -0.00002  -0.00008  -3.13995
   D53       -3.13678  -0.00000  -0.00008   0.00002  -0.00006  -3.13684
   D54        0.00522  -0.00000  -0.00005  -0.00001  -0.00007   0.00515
   D55        0.00504   0.00000  -0.00029   0.00043   0.00014   0.00518
   D56       -3.13594   0.00000  -0.00016   0.00042   0.00026  -3.13568
   D57       -3.13730  -0.00000   0.00008  -0.00008  -0.00000  -3.13730
   D58        0.00490   0.00000   0.00021  -0.00009   0.00012   0.00502
   D59       -0.00382  -0.00000   0.00013  -0.00012   0.00000  -0.00381
   D60       -3.14102   0.00000   0.00017  -0.00009   0.00008  -3.14094
   D61        3.13716  -0.00000   0.00000  -0.00012  -0.00012   3.13705
   D62       -0.00005  -0.00000   0.00005  -0.00008  -0.00004  -0.00008
   D63       -0.00318   0.00000   0.00000  -0.00001  -0.00001  -0.00319
   D64       -3.13644   0.00000  -0.00006   0.00005  -0.00000  -3.13645
   D65        3.13403  -0.00000  -0.00004  -0.00005  -0.00009   3.13394
   D66        0.00077  -0.00000  -0.00010   0.00002  -0.00009   0.00068
   D67        0.00902  -0.00000   0.00003  -0.00015  -0.00013   0.00890
   D68       -3.12030  -0.00000  -0.00017  -0.00002  -0.00019  -3.12049
   D69       -3.14087  -0.00000   0.00009  -0.00022  -0.00013  -3.14100
   D70        0.01299  -0.00000  -0.00011  -0.00009  -0.00020   0.01279
         Item               Value     Threshold  Converged?
 Maximum Force            0.000325     0.002500     YES
 RMS     Force            0.000052     0.001667     YES
 Maximum Displacement     0.049215     0.010000     NO 
 RMS     Displacement     0.012491     0.006667     NO 
 Predicted change in Energy=-4.893524D-06
 GradGradGradGradGradGradGradGradGradGradGradGradGradGradGradGradGradGrad

                          Input orientation:                          
 ---------------------------------------------------------------------
 Center     Atomic      Atomic             Coordinates (Angstroms)
 Number     Number       Type             X           Y           Z
 ---------------------------------------------------------------------
      1          6           0        1.884931   -0.688540    2.274100
      2          7           0        0.964733    0.145305    1.738525
      3          8           0        2.598410   -1.434508    1.627623
      4          6           0        0.452586   -0.051653    0.383916
      5          6           0       -0.351066   -1.336035    0.219014
      6          6           0       -0.349331    1.175699   -0.016962
      7          6           0       -0.913799   -2.018056    1.293977
      8          6           0       -1.680435   -3.163093    1.079472
      9          6           0       -1.887588   -3.636183   -0.211513
     10          6           0       -1.322611   -2.959379   -1.291648
     11          6           0       -0.560888   -1.817350   -1.075066
     12          6           0        0.222124    2.148152   -0.835743
     13          6           0       -0.494430    3.292309   -1.178690
     14          6           0       -1.787887    3.474239   -0.698623
     15          6           0       -2.364107    2.506443    0.121601
     16          6           0       -1.649941    1.360419    0.456241
     17          1           0        1.984485   -0.581243    3.364126
     18          1           0        0.385191    0.664196    2.384920
     19          1           0        1.322394   -0.119713   -0.274034
     20          1           0       -0.757517   -1.663939    2.307563
     21          1           0       -2.113066   -3.684849    1.925807
     22          1           0       -2.481157   -4.528080   -0.377066
     23          1           0       -1.473290   -3.323860   -2.301637
     24          1           0       -0.122812   -1.290611   -1.918330
     25          1           0        1.232327    2.010070   -1.207998
     26          1           0       -0.041602    4.039351   -1.820748
     27          1           0       -2.347107    4.363913   -0.965128
     28          1           0       -3.373166    2.640596    0.494624
     29          1           0       -2.111782    0.600503    1.079874
 ---------------------------------------------------------------------
                    Distance matrix (angstroms):
                    1          2          3          4          5
     1  C    0.000000
     2  N    1.352369   0.000000
     3  O    1.217971   2.275304   0.000000
     4  C    2.455612   1.461524   2.839658   0.000000
     5  C    3.105207   2.496920   3.270059   1.524036   0.000000
     6  C    3.703550   2.422853   4.266969   1.519924   2.522795
     7  C    3.249791   2.899420   3.575956   2.561632   1.391893
     8  C    4.501376   4.286813   4.647256   3.835966   2.417798
     9  C    5.394327   5.122308   5.324845   4.322014   2.799452
    10  C    5.306562   4.904382   5.120721   3.796540   2.421001
    11  C    4.298041   3.754442   4.175196   2.504684   1.396543
    12  C    4.525801   3.345104   4.954833   2.525832   3.685190
    13  C    5.781892   4.532431   6.307444   3.810598   4.836910
    14  C    6.297254   4.959679   6.981893   4.315499   5.103455
    15  C    5.735459   4.389828   6.513507   3.813978   4.338947
    16  C    4.471930   3.155515   5.218452   2.533732   3.002369
    17  H    1.099809   2.051912   2.029879   3.392466   3.989516
    18  H    2.022719   1.011406   3.142673   2.126264   3.038774
    19  H    2.670768   2.061202   2.640683   1.092747   2.126736
    20  H    2.816923   2.561897   3.431794   2.786437   2.152849
    21  H    5.008309   4.917113   5.229814   4.707453   3.396279
    22  H    6.390107   6.179839   6.276222   5.405954   3.883522
    23  H    6.257789   5.856788   5.965524   4.650648   3.400664
    24  H    4.687216   4.076420   4.472085   2.677020   2.149978
    25  H    4.453470   3.497278   4.666053   2.718987   3.967356
    26  H    6.544636   5.370729   6.987422   4.673444   5.757705
    27  H    7.343707   6.006220   8.049981   5.399577   6.154330
    28  H    6.472810   5.156659   7.317779   4.679406   5.002264
    29  H    4.365950   3.178989   5.160156   2.735992   2.755246
                    6          7          8          9         10
     6  C    0.000000
     7  C    3.498179   0.000000
     8  C    4.668953   1.394580   0.000000
     9  C    5.055521   2.415181   1.390456   0.000000
    10  C    4.435197   2.781847   2.406605   1.394258   0.000000
    11  C    3.181616   2.403579   2.776048   2.411226   1.389734
    12  C    1.393782   4.814906   5.957944   6.188625   5.355459
    13  C    2.418822   5.872813   6.941046   7.133044   6.307317
    14  C    2.795960   5.907605   6.872215   7.127786   6.477624
    15  C    2.418553   4.893766   5.790385   6.170080   5.740836
    16  C    1.396291   3.557781   4.566345   5.046623   4.671501
    17  H    4.468255   3.840572   5.031623   6.091863   6.186166
    18  H    2.563240   3.173643   4.540831   5.513642   5.437282
    19  H    2.130456   3.326097   4.484542   4.761665   4.011894
    20  H    3.692368   1.084980   2.146497   3.393015   3.866759
    21  H    5.523589   2.148406   1.084289   2.149731   3.391628
    22  H    6.099791   3.398413   2.150778   1.084072   2.153952
    23  H    5.170014   3.866082   3.391261   2.153557   1.084263
    24  H    3.122370   3.387293   3.862537   3.395492   2.148728
    25  H    2.148577   5.204953   6.362256   6.527405   5.588392
    26  H    3.398358   6.866907   7.935505   8.056744   7.134644
    27  H    3.880056   6.920076   7.828196   8.048642   7.401812
    28  H    3.398709   5.328273   6.073730   6.488723   6.225373
    29  H    2.154097   2.887535   3.788233   4.434800   4.349675
                   11         12         13         14         15
    11  C    0.000000
    12  C    4.049147   0.000000
    13  C    5.111142   1.392895   0.000000
    14  C    5.445012   2.411939   1.391616   0.000000
    15  C    4.835162   2.780912   2.409157   1.393351   0.000000
    16  C    3.691769   2.407150   2.782158   2.412670   1.391182
    17  H    5.264343   5.309841   6.464255   6.869036   6.241636
    18  H    4.361724   3.549843   4.514424   4.703919   4.009380
    19  H    2.659017   2.582503   3.970030   4.771856   4.543512
    20  H    3.391811   5.037073   6.065275   6.041497   4.975102
    21  H    3.860317   6.863175   7.806319   7.631901   6.453702
    22  H    3.394509   7.217353   8.108524   8.038727   7.053147
    23  H    2.146281   5.913222   6.781804   6.991622   6.376367
    24  H    1.086489   3.621612   4.657072   5.192684   4.858224
    25  H    4.228762   1.085427   2.150973   3.394841   3.866336
    26  H    5.926773   2.148585   1.084141   2.151285   3.393605
    27  H    6.435113   3.395185   2.150897   1.084099   2.152084
    28  H    5.499647   3.865034   3.392909   2.152187   1.084132
    29  H    3.590968   3.392923   3.868173   3.395044   2.148153
                   16         17         18         19         20
    16  C    0.000000
    17  H    5.043302   0.000000
    18  H    2.888995   2.251156   0.000000
    19  H    3.399833   3.726605   2.926243   0.000000
    20  H    3.656577   3.131634   2.594605   3.657227   0.000000
    21  H    5.275304   5.337701   5.036493   5.417738   2.463195
    22  H    6.004976   7.036760   6.542495   5.823342   4.287362
    23  H    5.438710   7.181853   6.428246   4.711006   4.950999
    24  H    3.872812   5.731339   4.753662   2.482606   4.289569
    25  H    3.391048   5.308951   3.929132   2.327310   5.460494
    26  H    3.866278   7.234489   5.409387   4.642264   7.076934
    27  H    3.395189   7.871448   5.690007   5.834873   7.040760
    28  H    2.147052   6.878859   4.648078   5.500765   5.353259
    29  H    1.086135   4.836707   2.818169   3.761029   2.910146
                   21         22         23         24         25
    21  H    0.000000
    22  H    2.479869   0.000000
    23  H    4.290793   2.483931   0.000000
    24  H    4.946804   4.291676   2.470792   0.000000
    25  H    7.310573   7.564906   6.080066   3.638058   0.000000
    26  H    8.831245   9.024218   7.516505   5.331474   2.473123
    27  H    8.555398   8.912425   7.851857   6.150588   4.290910
    28  H    6.606617   7.276362   6.855898   5.642831   4.950459
    29  H    4.368048   5.344293   5.219474   4.064670   4.290024
                   26         27         28         29
    26  H    0.000000
    27  H    2.480480   0.000000
    28  H    4.291477   2.480623   0.000000
    29  H    4.952265   4.289600   2.468924   0.000000
 Symmetry turned off by external request.
 Stoichiometry    C14H13NO
 Framework group  C1[X(C14H13NO)]
 Deg. of freedom    81
 Full point group                 C1      NOp   1
 Rotational constants (GHZ):           0.7463158           0.4038735           0.3119139
 Standard basis: 6-311+G(d) (5D, 7F)
   391 basis functions,   641 primitive gaussians,   407 cartesian basis functions
    56 alpha electrons       56 beta electrons
       nuclear repulsion energy      1012.4457326466 Hartrees.
 NAtoms=   29 NActive=   29 NUniq=   29 SFac= 1.00D+00 NAtFMM=   60 NAOKFM=F Big=F
 Integral buffers will be    131072 words long.
 Raffenetti 2 integral format.
 Two-electron integral symmetry is turned off.
 ------------------------------------------------------------------------------
 Polarizable Continuum Model (PCM)
 =================================
 Model                : PCM.
 Atomic radii         : UFF (Universal Force Field).
 Polarization charges : Total charges.
 Charge compensation  : None.
 Solution method      : On-the-fly selection.
 Cavity type          : Scaled VdW (van der Waals Surface) (Alpha=1.100).
 Cavity algorithm     : GePol (No added spheres)
                        Default sphere list used, NSphG=   29.
                        Lebedev-Laikov grids with approx.  5.0 points / Ang**2.
                        Smoothing algorithm: York/Karplus (Gamma=1.0000).
                        Polarization charges: spherical gaussians, with
                                              point-specific exponents (IZeta= 3).
                        Self-potential: point-specific (ISelfS= 7).
                        Self-field    : sphere-specific E.n sum rule (ISelfD= 2).
 1st derivatives      : Analytical E(r).r(x)/FMM algorithm (CHGder, D1EAlg=3).
                        Cavity 1st derivative terms included.
 Solvent              : DiMethylSulfoxide, Eps=  46.826000 Eps(inf)=   2.007889
 ------------------------------------------------------------------------------
 One-electron integrals computed using PRISM.
 NBasis=   391 RedAO= T EigKep=  1.17D-06  NBF=   391
 NBsUse=   390 1.00D-06 EigRej=  8.93D-07 NBFU=   390
 Initial guess from the checkpoint file:  "/home/aikhl/works/aikhl/Gau-24263.chk"
 B after Tr=     0.000101    0.001536   -0.002250
         Rot=    1.000000    0.000194   -0.000517   -0.000085 Ang=   0.06 deg.
 ExpMin= 4.38D-02 ExpMax= 8.59D+03 ExpMxC= 1.30D+03 IAcc=3 IRadAn=         5 AccDes= 0.00D+00
 Harris functional with IExCor= 1009 and IRadAn=       5 diagonalized for initial guess.
 HarFok:  IExCor= 1009 AccDes= 0.00D+00 IRadAn=         5 IDoV= 1 UseB2=F ITyADJ=14
 ICtDFT=  3500011 ScaDFX=  1.000000  1.000000  1.000000  1.000000
 FoFCou: FMM=F IPFlag=           0 FMFlag=      100000 FMFlg1=           0
         NFxFlg=           0 DoJE=T BraDBF=F KetDBF=T FulRan=T
         wScrn=  0.000000 ICntrl=       500 IOpCl=  0 I1Cent=   200000004 NGrid=           0
         NMat0=    1 NMatS0=      1 NMatT0=    0 NMatD0=    1 NMtDS0=    0 NMtDT0=    0
 Symmetry not used in FoFCou.
 Requested convergence on RMS density matrix=1.00D-08 within 128 cycles.
 Requested convergence on MAX density matrix=1.00D-06.
 Requested convergence on             energy=1.00D-06.
 No special actions if energy rises.
 Inv3:  Mode=1 IEnd=    14838528.
 Iteration    1 A*A^-1 deviation from unit magnitude is 5.11D-15 for    713.
 Iteration    1 A*A^-1 deviation from orthogonality  is 2.81D-15 for    786    749.
 Iteration    1 A^-1*A deviation from unit magnitude is 4.66D-15 for   2219.
 Iteration    1 A^-1*A deviation from orthogonality  is 1.51D-15 for   2207    319.
 Error on total polarization charges =  0.01674
 SCF Done:  E(RM062X) =  -671.193916710     A.U. after   13 cycles
            NFock= 13  Conv=0.66D-08     -V/T= 2.0040
 D1PCM: PCM CHGder 1st derivatives, ID1Alg=3 FixD1E=F DoIter=F DoCFld=F I1PDM=0.
 Calling FoFJK, ICntrl=      2127 FMM=F ISym2X=0 I1Cent= 0 IOpClX= 0 NMat=1 NMatS=1 NMatT=0.
 -------------------------------------------------------------------
 Center     Atomic                   Forces (Hartrees/Bohr)
 Number     Number              X              Y              Z
 -------------------------------------------------------------------
      1        6           0.007121731    0.007218579   -0.001477188
      2        7          -0.006767577   -0.005729124    0.002628264
      3        8          -0.003438957   -0.003853711    0.000341017
      4        6           0.003067030    0.002458766   -0.001563055
      5        6           0.000005846    0.000035812    0.000093331
      6        6          -0.000084347   -0.000030930    0.000053845
      7        6           0.000032807   -0.000034600    0.000031548
      8        6           0.000004104   -0.000021945   -0.000022781
      9        6           0.000008676   -0.000002145    0.000019504
     10        6           0.000021910    0.000007710    0.000001649
     11        6          -0.000036608   -0.000004566   -0.000014899
     12        6           0.000022387    0.000103933    0.000014998
     13        6           0.000086506   -0.000041608    0.000009117
     14        6          -0.000080486   -0.000027379    0.000051799
     15        6           0.000000416    0.000085750   -0.000048491
     16        6           0.000029287   -0.000061450   -0.000059223
     17        1          -0.000011890   -0.000030987   -0.000018133
     18        1           0.000016494    0.000020454   -0.000024705
     19        1           0.000015446   -0.000082053    0.000040389
     20        1          -0.000020646    0.000005436   -0.000038009
     21        1           0.000004094   -0.000004674   -0.000003305
     22        1           0.000004105   -0.000001487   -0.000003998
     23        1           0.000007993   -0.000002280   -0.000001659
     24        1          -0.000006189    0.000010562   -0.000001933
     25        1           0.000001304   -0.000003916   -0.000008298
     26        1          -0.000010450    0.000002162   -0.000001711
     27        1          -0.000007699   -0.000002523   -0.000002270
     28        1          -0.000006617   -0.000007422    0.000002609
     29        1           0.000021328   -0.000006365    0.000001587
 -------------------------------------------------------------------
 Cartesian Forces:  Max     0.007218579 RMS     0.001644635

 GradGradGradGradGradGradGradGradGradGradGradGradGradGradGradGradGradGrad
 Berny optimization.
 Using GEDIIS/GDIIS optimizer.
 FormGI is forming the generalized inverse of G from B-inverse, IUseBI=4.
 Internal  Forces:  Max     0.005982546 RMS     0.000632592
 Search for a local minimum.
 Step number   6 out of a maximum of   80 on scan point     2 out of    18
 All quantities printed in internal units (Hartrees-Bohrs-Radians)
 Mixed Optimization -- En-DIIS/RFO-DIIS
 Swapping is turned off.
 Update second derivatives using D2CorX and points    1    2    3    4    5
                                                      6
 DE= -9.14D-06 DEPred=-4.89D-06 R= 1.87D+00
 TightC=F SS=  1.41D+00  RLast= 5.15D-02 DXNew= 8.4853D-01 1.5461D-01
 Trust test= 1.87D+00 RLast= 5.15D-02 DXMaxT set to 5.05D-01
 ITU=  1  1  1  1  0  0
     Eigenvalues ---    0.00143   0.00455   0.00741   0.01439   0.01478
     Eigenvalues ---    0.01507   0.02154   0.02161   0.02171   0.02175
     Eigenvalues ---    0.02176   0.02182   0.02183   0.02184   0.02186
     Eigenvalues ---    0.02190   0.02190   0.02192   0.02194   0.02197
     Eigenvalues ---    0.02204   0.02231   0.04789   0.05351   0.06107
     Eigenvalues ---    0.06741   0.15319   0.15979   0.15999   0.16000
     Eigenvalues ---    0.16000   0.16000   0.16000   0.16000   0.16000
     Eigenvalues ---    0.16000   0.16027   0.17234   0.18572   0.19075
     Eigenvalues ---    0.21996   0.22000   0.22000   0.22017   0.22266
     Eigenvalues ---    0.23462   0.23489   0.24151   0.24767   0.25876
     Eigenvalues ---    0.30153   0.30474   0.33843   0.34407   0.35211
     Eigenvalues ---    0.35260   0.35351   0.35451   0.35472   0.35480
     Eigenvalues ---    0.35500   0.35500   0.35502   0.35504   0.37551
     Eigenvalues ---    0.42359   0.42391   0.42499   0.42575   0.45976
     Eigenvalues ---    0.46358   0.46432   0.46701   0.46803   0.46845
     Eigenvalues ---    0.46896   0.47017   0.47279   0.58935   0.96280
     Eigenvalues --- 1000.000001000.000001000.000001000.000001000.00000
     Eigenvalues --- 1000.000001000.000001000.000001000.000001000.00000
     Eigenvalues --- 1000.000001000.000001000.000001000.000001000.00000
     Eigenvalues --- 1000.000001000.000001000.000001000.000001000.00000
     Eigenvalues --- 1000.000001000.000001000.000001000.000001000.00000
     Eigenvalues --- 1000.000001000.000001000.000001000.000001000.00000
     Eigenvalues --- 1000.000001000.000001000.000001000.000001000.00000
     Eigenvalues --- 1000.000001000.000001000.000001000.000001000.00000
     Eigenvalues --- 1000.000001000.000001000.000001000.000001000.00000
     Eigenvalues --- 1000.000001000.000001000.000001000.000001000.00000
     Eigenvalues --- 1000.000001000.000001000.000001000.000001000.00000
     Eigenvalues --- 1000.000001000.000001000.000001000.000001000.00000
     Eigenvalues --- 1000.000001000.000001000.000001000.000001000.00000
     Eigenvalues --- 1000.000001000.000001000.00000
 En-DIIS/RFO-DIIS/Sim-DIIS IScMMF=       -3 using points:     6    5    4    3
 RFO step:  Lambda=-1.46537403D-05.
 DidBck=F Rises=F RFO-DIIS coefs:    2.85815   -2.00000    0.09850    0.04335
 Iteration  1 RMS(Cart)=  0.02748001 RMS(Int)=  0.00021694
 Iteration  2 RMS(Cart)=  0.00035798 RMS(Int)=  0.00001052
 Iteration  3 RMS(Cart)=  0.00000005 RMS(Int)=  0.00001052
 Iteration  1 RMS(Cart)=  0.00000171 RMS(Int)=  0.00000121
 Iteration  2 RMS(Cart)=  0.00000067 RMS(Int)=  0.00000135
 Variable       Old X    -DE/DX   Delta X   Delta X   Delta X     New X
                                 (Linear)    (Quad)   (Total)
    R1        2.55561  -0.00001   0.00167  -0.00053   0.00114   2.55675
    R2        2.30163   0.00017  -0.00062   0.00047  -0.00016   2.30147
    R3        2.07834  -0.00002   0.00027  -0.00035  -0.00008   2.07826
    R4        2.76188  -0.00006   0.00094  -0.00072   0.00022   2.76210
    R5        1.91128  -0.00002   0.00016  -0.00002   0.00013   1.91142
    R6        2.88001   0.00001  -0.00102   0.00056  -0.00046   2.87955
    R7        2.87224   0.00000   0.00056  -0.00023   0.00033   2.87257
    R8        2.06499  -0.00001  -0.00005  -0.00007  -0.00012   2.06487
    R9        2.63030   0.00001   0.00030  -0.00012   0.00018   2.63048
   R10        2.63908   0.00002  -0.00014   0.00016   0.00002   2.63910
   R11        2.63387   0.00005   0.00046   0.00003   0.00049   2.63435
   R12        2.63861  -0.00006  -0.00031  -0.00016  -0.00047   2.63813
   R13        2.63537   0.00002  -0.00000   0.00007   0.00007   2.63544
   R14        2.05031  -0.00004  -0.00009  -0.00014  -0.00023   2.05009
   R15        2.62758  -0.00002   0.00008  -0.00013  -0.00005   2.62753
   R16        2.04901  -0.00000  -0.00001   0.00000  -0.00001   2.04900
   R17        2.63477  -0.00000  -0.00006   0.00000  -0.00006   2.63471
   R18        2.04860   0.00000  -0.00000   0.00001   0.00001   2.04861
   R19        2.62622  -0.00001   0.00007  -0.00009  -0.00002   2.62620
   R20        2.04896   0.00000  -0.00001   0.00001   0.00000   2.04896
   R21        2.05317   0.00000  -0.00002   0.00002   0.00000   2.05317
   R22        2.63219  -0.00005  -0.00030  -0.00013  -0.00043   2.63176
   R23        2.05116   0.00001   0.00005   0.00004   0.00009   2.05125
   R24        2.62977   0.00006   0.00029   0.00014   0.00043   2.63020
   R25        2.04873   0.00000   0.00001   0.00000   0.00001   2.04874
   R26        2.63305  -0.00005  -0.00029  -0.00010  -0.00040   2.63266
   R27        2.04865   0.00000   0.00000   0.00001   0.00001   2.04866
   R28        2.62895   0.00006   0.00033   0.00014   0.00047   2.62942
   R29        2.04871   0.00000   0.00002   0.00000   0.00002   2.04874
   R30        2.05250  -0.00001  -0.00007  -0.00001  -0.00009   2.05241
    A1        2.17247   0.00024  -0.00119   0.00192   0.00073   2.17321
    A2        1.97571   0.00006   0.00229  -0.00233  -0.00004   1.97568
    A3        2.13269   0.00002  -0.00088   0.00022  -0.00066   2.13203
    A4        2.12046   0.00021  -0.00234   0.00079  -0.00148   2.11898
    A5        2.04106  -0.00034   0.00001   0.00011   0.00019   2.04125
    A6        2.04958   0.00085  -0.00046  -0.00045  -0.00084   2.04874
    A7        1.98083   0.00002  -0.00002   0.00082   0.00079   1.98162
    A8        1.89707  -0.00006  -0.00070  -0.00041  -0.00111   1.89596
    A9        1.86244  -0.00002  -0.00190  -0.00063  -0.00253   1.85991
   A10        1.95387   0.00007   0.00185   0.00039   0.00223   1.95610
   A11        1.87769  -0.00002   0.00052  -0.00042   0.00010   1.87779
   A12        1.88752   0.00001   0.00009   0.00019   0.00029   1.88780
   A13        2.14429   0.00006  -0.00096   0.00113   0.00017   2.14446
   A14        2.06002  -0.00003   0.00103  -0.00092   0.00011   2.06013
   A15        2.07833  -0.00002  -0.00002  -0.00024  -0.00025   2.07807
   A16        2.09674  -0.00006  -0.00121  -0.00016  -0.00138   2.09536
   A17        2.10469   0.00006   0.00139   0.00002   0.00140   2.10610
   A18        2.08139   0.00000  -0.00025   0.00012  -0.00013   2.08126
   A19        2.10108   0.00000   0.00014   0.00002   0.00016   2.10124
   A20        2.09824  -0.00001  -0.00020   0.00022   0.00002   2.09825
   A21        2.08387   0.00000   0.00006  -0.00024  -0.00018   2.08369
   A22        2.09910   0.00000  -0.00021   0.00016  -0.00006   2.09904
   A23        2.08791   0.00000   0.00022  -0.00012   0.00010   2.08801
   A24        2.09617  -0.00001  -0.00000  -0.00004  -0.00004   2.09613
   A25        2.08719  -0.00000   0.00006  -0.00010  -0.00003   2.08716
   A26        2.09820   0.00000  -0.00003   0.00007   0.00004   2.09823
   A27        2.09779  -0.00000  -0.00003   0.00003  -0.00000   2.09778
   A28        2.09471   0.00000   0.00015  -0.00008   0.00008   2.09479
   A29        2.09687  -0.00000  -0.00003   0.00001  -0.00001   2.09686
   A30        2.09160  -0.00000  -0.00013   0.00006  -0.00007   2.09153
   A31        2.10596   0.00001  -0.00013   0.00024   0.00010   2.10606
   A32        2.08464  -0.00001   0.00008  -0.00016  -0.00008   2.08456
   A33        2.09259  -0.00000   0.00005  -0.00007  -0.00002   2.09257
   A34        2.10230   0.00000   0.00027  -0.00008   0.00019   2.10249
   A35        2.08783  -0.00000  -0.00012  -0.00000  -0.00013   2.08770
   A36        2.09306   0.00000  -0.00015   0.00008  -0.00007   2.09299
   A37        2.09509  -0.00000  -0.00009   0.00001  -0.00008   2.09501
   A38        2.09088   0.00000   0.00005   0.00003   0.00009   2.09097
   A39        2.09721  -0.00000   0.00004  -0.00004  -0.00001   2.09721
   A40        2.09053  -0.00000  -0.00013   0.00004  -0.00009   2.09044
   A41        2.09663  -0.00000   0.00008  -0.00006   0.00002   2.09665
   A42        2.09601   0.00000   0.00004   0.00003   0.00007   2.09609
   A43        2.09611   0.00000   0.00020  -0.00006   0.00014   2.09625
   A44        2.09614   0.00000  -0.00001   0.00003   0.00002   2.09616
   A45        2.09091  -0.00000  -0.00019   0.00002  -0.00017   2.09074
   A46        2.10091  -0.00000   0.00000  -0.00004  -0.00003   2.10088
   A47        2.09221  -0.00002   0.00018  -0.00032  -0.00014   2.09207
   A48        2.09000   0.00002  -0.00019   0.00036   0.00018   2.09017
    D1        0.33050  -0.00598   0.00002   0.00000  -0.00000   0.33050
    D2        3.06299  -0.00384  -0.00696   0.00110  -0.00588   3.05711
    D3       -2.88293  -0.00104   0.00350  -0.00291   0.00059  -2.88234
    D4       -0.15044   0.00110  -0.00348  -0.00180  -0.00528  -0.15573
    D5        1.14049   0.00096   0.01732   0.00226   0.01958   1.16007
    D6       -2.95644   0.00101   0.01918   0.00303   0.02221  -2.93423
    D7       -0.92461   0.00099   0.01794   0.00272   0.02066  -0.90395
    D8       -1.59009  -0.00092   0.02423   0.00102   0.02525  -1.56484
    D9        0.59617  -0.00087   0.02609   0.00179   0.02788   0.62405
   D10        2.62800  -0.00090   0.02485   0.00148   0.02633   2.65432
   D11        0.34727  -0.00002  -0.01104  -0.00089  -0.01193   0.33534
   D12       -2.83022  -0.00001  -0.00934  -0.00169  -0.01103  -2.84125
   D13       -1.80824   0.00000  -0.01155  -0.00127  -0.01282  -1.82106
   D14        1.29746   0.00000  -0.00985  -0.00207  -0.01191   1.28554
   D15        2.40355  -0.00004  -0.01307  -0.00147  -0.01453   2.38901
   D16       -0.77395  -0.00004  -0.01136  -0.00226  -0.01363  -0.78757
   D17        1.74981  -0.00007  -0.02740  -0.00895  -0.03636   1.71346
   D18       -1.36248  -0.00006  -0.02414  -0.00824  -0.03238  -1.39486
   D19       -2.33141  -0.00005  -0.02664  -0.00793  -0.03457  -2.36598
   D20        0.83948  -0.00003  -0.02337  -0.00722  -0.03059   0.80889
   D21       -0.26584  -0.00002  -0.02485  -0.00810  -0.03295  -0.29879
   D22        2.90505  -0.00001  -0.02159  -0.00738  -0.02897   2.87608
   D23        3.10114   0.00001   0.00041   0.00057   0.00098   3.10211
   D24       -0.04287   0.00002  -0.00019   0.00154   0.00135  -0.04152
   D25       -0.00420   0.00001  -0.00133   0.00139   0.00005  -0.00415
   D26        3.13498   0.00001  -0.00193   0.00235   0.00042   3.13541
   D27       -3.10471  -0.00001  -0.00047  -0.00067  -0.00114  -3.10585
   D28        0.03649  -0.00001  -0.00045  -0.00065  -0.00109   0.03539
   D29        0.00238  -0.00001   0.00115  -0.00140  -0.00026   0.00212
   D30       -3.13961  -0.00001   0.00117  -0.00138  -0.00021  -3.13982
   D31       -3.11221   0.00002   0.00265   0.00102   0.00367  -3.10854
   D32        0.03027   0.00002   0.00297   0.00066   0.00362   0.03389
   D33        0.00047   0.00000  -0.00054   0.00031  -0.00023   0.00025
   D34       -3.14024   0.00000  -0.00023  -0.00005  -0.00027  -3.14051
   D35        3.10504  -0.00002  -0.00276  -0.00077  -0.00353   3.10151
   D36       -0.04877  -0.00001  -0.00261  -0.00002  -0.00263  -0.05140
   D37       -0.00750  -0.00000   0.00049  -0.00006   0.00043  -0.00707
   D38        3.12187   0.00001   0.00064   0.00069   0.00134   3.12320
   D39        0.00242  -0.00000   0.00046  -0.00043   0.00003   0.00245
   D40       -3.14158   0.00000   0.00067  -0.00027   0.00040  -3.14117
   D41       -3.13678  -0.00001   0.00105  -0.00139  -0.00034  -3.13712
   D42        0.00241  -0.00001   0.00126  -0.00123   0.00004   0.00244
   D43        0.00124  -0.00000   0.00061  -0.00053   0.00008   0.00132
   D44        3.13833   0.00000   0.00034   0.00007   0.00042   3.13874
   D45       -3.13794  -0.00001   0.00041  -0.00069  -0.00029  -3.13823
   D46       -0.00085  -0.00000   0.00013  -0.00009   0.00004  -0.00081
   D47       -0.00305   0.00000  -0.00080   0.00051  -0.00029  -0.00334
   D48        3.13502   0.00000  -0.00079   0.00070  -0.00009   3.13493
   D49       -3.14014  -0.00000  -0.00053  -0.00009  -0.00062  -3.14076
   D50       -0.00207  -0.00000  -0.00052   0.00010  -0.00042  -0.00249
   D51        0.00124   0.00000  -0.00008   0.00046   0.00038   0.00162
   D52       -3.13995   0.00000  -0.00010   0.00044   0.00033  -3.13962
   D53       -3.13684   0.00000  -0.00010   0.00027   0.00018  -3.13666
   D54        0.00515   0.00000  -0.00012   0.00025   0.00013   0.00528
   D55        0.00518  -0.00000   0.00031  -0.00042  -0.00012   0.00506
   D56       -3.13568   0.00000   0.00049  -0.00016   0.00033  -3.13535
   D57       -3.13730  -0.00000  -0.00001  -0.00006  -0.00007  -3.13737
   D58        0.00502   0.00000   0.00018   0.00020   0.00038   0.00540
   D59       -0.00381   0.00000  -0.00002   0.00028   0.00026  -0.00355
   D60       -3.14094   0.00000   0.00012   0.00015   0.00027  -3.14067
   D61        3.13705  -0.00000  -0.00021   0.00002  -0.00019   3.13685
   D62       -0.00008  -0.00000  -0.00007  -0.00011  -0.00018  -0.00026
   D63       -0.00319   0.00000  -0.00003  -0.00003  -0.00006  -0.00325
   D64       -3.13645  -0.00000  -0.00001  -0.00039  -0.00040  -3.13685
   D65        3.13394  -0.00000  -0.00017   0.00010  -0.00007   3.13387
   D66        0.00068  -0.00000  -0.00014  -0.00026  -0.00041   0.00027
   D67        0.00890  -0.00000  -0.00021  -0.00008  -0.00029   0.00861
   D68       -3.12049  -0.00001  -0.00036  -0.00083  -0.00119  -3.12168
   D69       -3.14100   0.00000  -0.00023   0.00028   0.00005  -3.14096
   D70        0.01279  -0.00001  -0.00038  -0.00047  -0.00085   0.01194
         Item               Value     Threshold  Converged?
 Maximum Force            0.000168     0.002500     YES
 RMS     Force            0.000032     0.001667     YES
 Maximum Displacement     0.109057     0.010000     NO 
 RMS     Displacement     0.027476     0.006667     NO 
 Predicted change in Energy=-7.144678D-06
 GradGradGradGradGradGradGradGradGradGradGradGradGradGradGradGradGradGrad

                          Input orientation:                          
 ---------------------------------------------------------------------
 Center     Atomic      Atomic             Coordinates (Angstroms)
 Number     Number       Type             X           Y           Z
 ---------------------------------------------------------------------
      1          6           0        1.901443   -0.674234    2.260021
      2          7           0        0.963212    0.146237    1.733635
      3          8           0        2.624057   -1.405081    1.606615
      4          6           0        0.447417   -0.055331    0.380963
      5          6           0       -0.357041   -1.339607    0.221519
      6          6           0       -0.351877    1.173244   -0.022063
      7          6           0       -0.906091   -2.026034    1.300870
      8          6           0       -1.673433   -3.171661    1.091884
      9          6           0       -1.895008   -3.641060   -0.198023
     10          6           0       -1.343740   -2.960039   -1.282544
     11          6           0       -0.581511   -1.817335   -1.071440
     12          6           0        0.236342    2.161223   -0.810253
     13          6           0       -0.475173    3.308675   -1.151757
     14          6           0       -1.780979    3.478667   -0.700986
     15          6           0       -2.373781    2.495731    0.088487
     16          6           0       -1.664084    1.346276    0.421897
     17          1           0        2.005431   -0.570442    3.349930
     18          1           0        0.375173    0.648249    2.385770
     19          1           0        1.317124   -0.126679   -0.276664
     20          1           0       -0.738807   -1.674778    2.313566
     21          1           0       -2.095572   -3.696570    1.941556
     22          1           0       -2.489405   -4.533168   -0.359440
     23          1           0       -1.505633   -3.321648   -2.291831
     24          1           0       -0.154428   -1.287197   -1.918206
     25          1           0        1.255966    2.032392   -1.159571
     26          1           0       -0.009243    4.067563   -1.770120
     27          1           0       -2.336548    4.370890   -0.966620
     28          1           0       -3.392123    2.620636    0.438839
     29          1           0       -2.138088    0.575180    1.022164
 ---------------------------------------------------------------------
                    Distance matrix (angstroms):
                    1          2          3          4          5
     1  C    0.000000
     2  N    1.352971   0.000000
     3  O    1.217887   2.276209   0.000000
     4  C    2.455217   1.461641   2.839333   0.000000
     5  C    3.114316   2.497457   3.287814   1.523791   0.000000
     6  C    3.701153   2.422123   4.261049   1.520098   2.524635
     7  C    3.260303   2.898333   3.597361   2.561617   1.391990
     8  C    4.514580   4.286279   4.674845   3.836004   2.418025
     9  C    5.408981   5.122923   5.355209   4.321994   2.799650
    10  C    5.320327   4.905946   5.148645   3.796423   2.421070
    11  C    4.309336   3.756359   4.197332   2.504561   1.396551
    12  C    4.498773   3.325639   4.925542   2.525205   3.697630
    13  C    5.757786   4.516133   6.279597   3.810110   4.848337
    14  C    6.290817   4.956113   6.969961   4.315727   5.108266
    15  C    5.748197   4.400245   6.519159   3.814789   4.335292
    16  C    4.491563   3.172291   5.230838   2.534682   2.993740
    17  H    1.099767   2.052379   2.029401   3.392272   3.994977
    18  H    2.023431   1.011477   3.143362   2.125910   3.028480
    19  H    2.660078   2.059378   2.624714   1.092682   2.126549
    20  H    2.823982   2.559157   3.446936   2.786519   2.152846
    21  H    5.021161   4.915949   5.257185   4.707532   3.396511
    22  H    6.405661   6.180481   6.308549   5.405936   3.883725
    23  H    6.271868   5.858822   5.993784   4.650490   3.400688
    24  H    4.696798   4.079190   4.489793   2.676918   2.149936
    25  H    4.408636   3.466110   4.619488   2.717643   3.984919
    26  H    6.509793   5.347782   6.948845   4.672682   5.772788
    27  H    7.336556   6.002290   8.036852   5.399803   6.159537
    28  H    6.495745   5.173789   7.332429   4.680407   4.994244
    29  H    4.405807   3.210646   5.190476   2.737429   2.734880
                    6          7          8          9         10
     6  C    0.000000
     7  C    3.506093   0.000000
     8  C    4.676066   1.394616   0.000000
     9  C    5.058630   2.415150   1.390429   0.000000
    10  C    4.433580   2.781714   2.406531   1.394228   0.000000
    11  C    3.177655   2.403490   2.776052   2.411245   1.389723
    12  C    1.394040   4.826501   5.975368   6.211599   5.380246
    13  C    2.418983   5.887291   6.961646   7.157120   6.329952
    14  C    2.796112   5.922380   6.888600   7.138381   6.479685
    15  C    2.418530   4.906154   5.797985   6.162103   5.718928
    16  C    1.396040   3.566457   4.567354   5.031018   4.642423
    17  H    4.468521   3.846342   5.039757   6.101646   6.195719
    18  H    2.569413   3.157599   4.523565   5.497988   5.425028
    19  H    2.130771   3.322476   4.481994   4.761811   4.014962
    20  H    3.703526   1.084858   2.146321   3.392808   3.866504
    21  H    5.532753   2.148496   1.084284   2.149676   3.391541
    22  H    6.102949   3.398417   2.150779   1.084075   2.153928
    23  H    5.165952   3.865950   3.391191   2.153524   1.084265
    24  H    3.112574   3.387230   3.862541   3.395485   2.148704
    25  H    2.148771   5.215273   6.382209   6.560584   5.630094
    26  H    3.398556   6.882386   7.960337   8.090146   7.169784
    27  H    3.880212   6.936018   7.846479   8.060834   7.404593
    28  H    3.398598   5.339943   6.077094   6.469605   6.188939
    29  H    2.153750   2.891679   3.776186   4.395978   4.294233
                   11         12         13         14         15
    11  C    0.000000
    12  C    4.070139   0.000000
    13  C    5.127742   1.392668   0.000000
    14  C    5.442756   2.411883   1.391841   0.000000
    15  C    4.812505   2.780714   2.409107   1.393142   0.000000
    16  C    3.662029   2.407062   2.782249   2.412804   1.391431
    17  H    5.272146   5.281931   6.439420   6.866011   6.262261
    18  H    4.352775   3.538775   4.507223   4.710448   4.030812
    19  H    2.663607   2.585982   3.972376   4.772505   4.542372
    20  H    3.391657   5.042228   6.075588   6.060663   5.001726
    21  H    3.860317   6.879245   7.827371   7.652843   6.469610
    22  H    3.394518   7.242085   8.135072   8.050342   7.044106
    23  H    2.146232   5.940659   6.806086   6.989341   6.345195
    24  H    1.086489   3.643057   4.670371   5.180806   4.823162
    25  H    4.266671   1.085474   2.150768   3.394856   3.866186
    26  H    5.953795   2.148439   1.084146   2.151487   3.393540
    27  H    6.433139   3.395120   2.151115   1.084104   2.151943
    28  H    5.465901   3.864847   3.392933   2.152022   1.084144
    29  H    3.539808   3.392816   3.868232   3.395145   2.148446
                   16         17         18         19         20
    16  C    0.000000
    17  H    5.070751   0.000000
    18  H    2.915923   2.252232   0.000000
    19  H    3.397820   3.717913   2.928538   0.000000
    20  H    3.682569   3.134397   2.577327   3.651404   0.000000
    21  H    5.284490   5.345504   5.017903   5.413973   2.463097
    22  H    5.988280   7.047423   6.526029   5.823543   4.287184
    23  H    5.401754   7.192091   6.416967   4.715579   4.950746
    24  H    3.832796   5.738640   4.748751   2.491371   4.289477
    25  H    3.390942   5.260422   3.906544   2.333420   5.457555
    26  H    3.866373   7.196174   5.395453   4.645571   7.084013
    27  H    3.395361   7.867791   5.696491   5.835536   7.061338
    28  H    2.147184   6.913104   4.676898   5.498789   5.385654
    29  H    1.086089   4.888731   2.860287   3.757399   2.947544
                   21         22         23         24         25
    21  H    0.000000
    22  H    2.479835   0.000000
    23  H    4.290705   2.483892   0.000000
    24  H    4.946805   4.291643   2.470697   0.000000
    25  H    7.326035   7.600959   6.129779   3.685703   0.000000
    26  H    8.855002   9.061666   7.557235   5.358774   2.472943
    27  H    8.579013   8.926045   7.849952   6.138494   4.290917
    28  H    6.621653   7.254589   6.806331   5.595488   4.950321
    29  H    4.369775   5.303533   5.154399   4.006136   4.289876
                   26         27         28         29
    26  H    0.000000
    27  H    2.480720   0.000000
    28  H    4.291500   2.480512   0.000000
    29  H    4.952330   4.289763   2.469162   0.000000
 Symmetry turned off by external request.
 Stoichiometry    C14H13NO
 Framework group  C1[X(C14H13NO)]
 Deg. of freedom    81
 Full point group                 C1      NOp   1
 Rotational constants (GHZ):           0.7446475           0.4045419           0.3108105
 Standard basis: 6-311+G(d) (5D, 7F)
   391 basis functions,   641 primitive gaussians,   407 cartesian basis functions
    56 alpha electrons       56 beta electrons
       nuclear repulsion energy      1012.1411871291 Hartrees.
 NAtoms=   29 NActive=   29 NUniq=   29 SFac= 1.00D+00 NAtFMM=   60 NAOKFM=F Big=F
 Integral buffers will be    131072 words long.
 Raffenetti 2 integral format.
 Two-electron integral symmetry is turned off.
 ------------------------------------------------------------------------------
 Polarizable Continuum Model (PCM)
 =================================
 Model                : PCM.
 Atomic radii         : UFF (Universal Force Field).
 Polarization charges : Total charges.
 Charge compensation  : None.
 Solution method      : On-the-fly selection.
 Cavity type          : Scaled VdW (van der Waals Surface) (Alpha=1.100).
 Cavity algorithm     : GePol (No added spheres)
                        Default sphere list used, NSphG=   29.
                        Lebedev-Laikov grids with approx.  5.0 points / Ang**2.
                        Smoothing algorithm: York/Karplus (Gamma=1.0000).
                        Polarization charges: spherical gaussians, with
                                              point-specific exponents (IZeta= 3).
                        Self-potential: point-specific (ISelfS= 7).
                        Self-field    : sphere-specific E.n sum rule (ISelfD= 2).
 1st derivatives      : Analytical E(r).r(x)/FMM algorithm (CHGder, D1EAlg=3).
                        Cavity 1st derivative terms included.
 Solvent              : DiMethylSulfoxide, Eps=  46.826000 Eps(inf)=   2.007889
 ------------------------------------------------------------------------------
 One-electron integrals computed using PRISM.
 NBasis=   391 RedAO= T EigKep=  1.17D-06  NBF=   391
 NBsUse=   390 1.00D-06 EigRej=  9.15D-07 NBFU=   390
 Initial guess from the checkpoint file:  "/home/aikhl/works/aikhl/Gau-24263.chk"
 B after Tr=     0.000405    0.002718   -0.004174
         Rot=    0.999999    0.000423   -0.001010   -0.000191 Ang=   0.13 deg.
 ExpMin= 4.38D-02 ExpMax= 8.59D+03 ExpMxC= 1.30D+03 IAcc=3 IRadAn=         5 AccDes= 0.00D+00
 Harris functional with IExCor= 1009 and IRadAn=       5 diagonalized for initial guess.
 HarFok:  IExCor= 1009 AccDes= 0.00D+00 IRadAn=         5 IDoV= 1 UseB2=F ITyADJ=14
 ICtDFT=  3500011 ScaDFX=  1.000000  1.000000  1.000000  1.000000
 FoFCou: FMM=F IPFlag=           0 FMFlag=      100000 FMFlg1=           0
         NFxFlg=           0 DoJE=T BraDBF=F KetDBF=T FulRan=T
         wScrn=  0.000000 ICntrl=       500 IOpCl=  0 I1Cent=   200000004 NGrid=           0
         NMat0=    1 NMatS0=      1 NMatT0=    0 NMatD0=    1 NMtDS0=    0 NMtDT0=    0
 Symmetry not used in FoFCou.
 Requested convergence on RMS density matrix=1.00D-08 within 128 cycles.
 Requested convergence on MAX density matrix=1.00D-06.
 Requested convergence on             energy=1.00D-06.
 No special actions if energy rises.
 Inv3:  Mode=1 IEnd=    14878587.
 Iteration    1 A*A^-1 deviation from unit magnitude is 6.22D-15 for    260.
 Iteration    1 A*A^-1 deviation from orthogonality  is 2.79D-15 for   2204    327.
 Iteration    1 A^-1*A deviation from unit magnitude is 6.66D-15 for    535.
 Iteration    1 A^-1*A deviation from orthogonality  is 1.10D-13 for   1573   1456.
 Error on total polarization charges =  0.01671
 SCF Done:  E(RM062X) =  -671.193926056     A.U. after   14 cycles
            NFock= 14  Conv=0.37D-08     -V/T= 2.0040
 D1PCM: PCM CHGder 1st derivatives, ID1Alg=3 FixD1E=F DoIter=F DoCFld=F I1PDM=0.
 Calling FoFJK, ICntrl=      2127 FMM=F ISym2X=0 I1Cent= 0 IOpClX= 0 NMat=1 NMatS=1 NMatT=0.
 -------------------------------------------------------------------
 Center     Atomic                   Forces (Hartrees/Bohr)
 Number     Number              X              Y              Z
 -------------------------------------------------------------------
      1        6           0.006600800    0.007411432   -0.001347672
      2        7          -0.006334173   -0.006244459    0.002508913
      3        8          -0.003383369   -0.003835870    0.000248601
      4        6           0.003049838    0.002678913   -0.001477570
      5        6          -0.000060455   -0.000059169    0.000284220
      6        6          -0.000077544   -0.000019951    0.000016433
      7        6           0.000108953    0.000033714   -0.000069555
      8        6          -0.000020385   -0.000045769   -0.000073062
      9        6          -0.000015683   -0.000004610    0.000079360
     10        6           0.000056002    0.000056234   -0.000045599
     11        6          -0.000007134   -0.000040958   -0.000076226
     12        6           0.000017794    0.000077190    0.000011304
     13        6           0.000059460   -0.000043319    0.000008717
     14        6          -0.000063662   -0.000038577    0.000036346
     15        6          -0.000004465    0.000072852   -0.000024469
     16        6          -0.000006676   -0.000033047   -0.000026255
     17        1          -0.000022113    0.000029644    0.000010040
     18        1           0.000084090    0.000047950   -0.000003544
     19        1          -0.000010334   -0.000067175   -0.000056353
     20        1          -0.000018370    0.000021080    0.000013072
     21        1           0.000014081    0.000001043    0.000005693
     22        1           0.000017128   -0.000008099   -0.000001756
     23        1           0.000001649    0.000002413   -0.000001498
     24        1          -0.000007162    0.000014518   -0.000003533
     25        1           0.000004215   -0.000005349    0.000002620
     26        1          -0.000011725    0.000005370   -0.000000711
     27        1          -0.000003160   -0.000001050   -0.000004285
     28        1          -0.000005550   -0.000004173   -0.000004939
     29        1           0.000037949   -0.000000777   -0.000008289
 -------------------------------------------------------------------
 Cartesian Forces:  Max     0.007411432 RMS     0.001628770

 GradGradGradGradGradGradGradGradGradGradGradGradGradGradGradGradGradGrad
 Berny optimization.
 Using GEDIIS/GDIIS optimizer.
 FormGI is forming the generalized inverse of G from B-inverse, IUseBI=4.
 Internal  Forces:  Max     0.005921273 RMS     0.000627125
 Search for a local minimum.
 Step number   7 out of a maximum of   80 on scan point     2 out of    18
 All quantities printed in internal units (Hartrees-Bohrs-Radians)
 Mixed Optimization -- En-DIIS/RFO-DIIS
 Swapping is turned off.
 Update second derivatives using D2CorX and points    2    3    4    5    6
                                                      7
 DE= -9.35D-06 DEPred=-7.14D-06 R= 1.31D+00
 TightC=F SS=  1.41D+00  RLast= 1.05D-01 DXNew= 8.4853D-01 3.1392D-01
 Trust test= 1.31D+00 RLast= 1.05D-01 DXMaxT set to 5.05D-01
 ITU=  1  1  1  1  1  0  0
     Eigenvalues ---    0.00099   0.00453   0.00823   0.01115   0.01483
     Eigenvalues ---    0.01488   0.02154   0.02162   0.02172   0.02176
     Eigenvalues ---    0.02177   0.02182   0.02183   0.02184   0.02186
     Eigenvalues ---    0.02190   0.02190   0.02192   0.02193   0.02197
     Eigenvalues ---    0.02204   0.02221   0.04778   0.05740   0.06138
     Eigenvalues ---    0.06864   0.15375   0.15973   0.15999   0.16000
     Eigenvalues ---    0.16000   0.16000   0.16000   0.16000   0.16000
     Eigenvalues ---    0.16002   0.16034   0.17496   0.18724   0.19173
     Eigenvalues ---    0.21999   0.22000   0.22000   0.22023   0.22944
     Eigenvalues ---    0.23484   0.23503   0.24098   0.24709   0.25962
     Eigenvalues ---    0.30162   0.30468   0.33865   0.34419   0.35211
     Eigenvalues ---    0.35261   0.35350   0.35446   0.35472   0.35480
     Eigenvalues ---    0.35500   0.35500   0.35502   0.35504   0.37657
     Eigenvalues ---    0.42367   0.42391   0.42499   0.42580   0.45965
     Eigenvalues ---    0.46305   0.46469   0.46704   0.46802   0.46833
     Eigenvalues ---    0.46904   0.47005   0.47378   0.62371   0.95889
     Eigenvalues --- 1000.000001000.000001000.000001000.000001000.00000
     Eigenvalues --- 1000.000001000.000001000.000001000.000001000.00000
     Eigenvalues --- 1000.000001000.000001000.000001000.000001000.00000
     Eigenvalues --- 1000.000001000.000001000.000001000.000001000.00000
     Eigenvalues --- 1000.000001000.000001000.000001000.000001000.00000
     Eigenvalues --- 1000.000001000.000001000.000001000.000001000.00000
     Eigenvalues --- 1000.000001000.000001000.000001000.000001000.00000
     Eigenvalues --- 1000.000001000.000001000.000001000.000001000.00000
     Eigenvalues --- 1000.000001000.000001000.000001000.000001000.00000
     Eigenvalues --- 1000.000001000.000001000.000001000.000001000.00000
     Eigenvalues --- 1000.000001000.000001000.000001000.000001000.00000
     Eigenvalues --- 1000.000001000.000001000.000001000.000001000.00000
     Eigenvalues --- 1000.000001000.000001000.000001000.000001000.00000
     Eigenvalues --- 1000.000001000.000001000.00000
 En-DIIS/RFO-DIIS/Sim-DIIS IScMMF=       -3 using points:     7    6    5    4    3
 RFO step:  Lambda=-3.89036319D-06.
 DidBck=F Rises=F RFO-DIIS coefs:    1.15829    0.66378   -1.14672    0.37514   -0.05049
 Iteration  1 RMS(Cart)=  0.01311474 RMS(Int)=  0.00004755
 Iteration  2 RMS(Cart)=  0.00007871 RMS(Int)=  0.00000359
 Iteration  3 RMS(Cart)=  0.00000000 RMS(Int)=  0.00000359
 Iteration  1 RMS(Cart)=  0.00000015 RMS(Int)=  0.00000011
 Variable       Old X    -DE/DX   Delta X   Delta X   Delta X     New X
                                 (Linear)    (Quad)   (Total)
    R1        2.55675  -0.00039  -0.00005  -0.00026  -0.00032   2.55643
    R2        2.30147   0.00016  -0.00025   0.00043   0.00018   2.30165
    R3        2.07826   0.00001  -0.00001   0.00001   0.00001   2.07827
    R4        2.76210  -0.00013   0.00016  -0.00046  -0.00030   2.76181
    R5        1.91142  -0.00003  -0.00006   0.00003  -0.00004   1.91138
    R6        2.87955  -0.00001  -0.00033   0.00014  -0.00019   2.87936
    R7        2.87257   0.00002   0.00022  -0.00006   0.00017   2.87274
    R8        2.06487   0.00003  -0.00001   0.00006   0.00006   2.06493
    R9        2.63048  -0.00011   0.00015  -0.00031  -0.00016   2.63032
   R10        2.63910   0.00007  -0.00000   0.00015   0.00014   2.63924
   R11        2.63435   0.00002   0.00023  -0.00002   0.00021   2.63457
   R12        2.63813  -0.00003  -0.00017  -0.00005  -0.00022   2.63791
   R13        2.63544   0.00004   0.00003   0.00006   0.00010   2.63554
   R14        2.05009   0.00002  -0.00012   0.00008  -0.00004   2.05004
   R15        2.62753  -0.00004   0.00001  -0.00010  -0.00009   2.62743
   R16        2.04900   0.00000  -0.00001   0.00001  -0.00000   2.04900
   R17        2.63471   0.00005  -0.00003   0.00012   0.00009   2.63480
   R18        2.04861  -0.00000   0.00000  -0.00000  -0.00000   2.04861
   R19        2.62620  -0.00005  -0.00001  -0.00010  -0.00011   2.62608
   R20        2.04896  -0.00000   0.00000  -0.00000   0.00000   2.04896
   R21        2.05317   0.00001  -0.00000   0.00002   0.00002   2.05318
   R22        2.63176  -0.00004  -0.00019  -0.00004  -0.00023   2.63153
   R23        2.05125   0.00001   0.00003   0.00001   0.00005   2.05130
   R24        2.63020   0.00004   0.00018   0.00005   0.00023   2.63043
   R25        2.04874   0.00000   0.00000   0.00001   0.00001   2.04875
   R26        2.63266  -0.00005  -0.00017  -0.00005  -0.00022   2.63243
   R27        2.04866   0.00000   0.00000   0.00000   0.00000   2.04866
   R28        2.62942   0.00004   0.00018   0.00006   0.00024   2.62966
   R29        2.04874  -0.00000   0.00001  -0.00000   0.00001   2.04874
   R30        2.05241  -0.00002  -0.00004  -0.00005  -0.00009   2.05232
    A1        2.17321   0.00010  -0.00119   0.00150   0.00032   2.17352
    A2        1.97568   0.00007   0.00092  -0.00105  -0.00013   1.97555
    A3        2.13203   0.00014   0.00030  -0.00048  -0.00018   2.13185
    A4        2.11898   0.00040  -0.00059   0.00111   0.00054   2.11952
    A5        2.04125  -0.00050   0.00031  -0.00024   0.00009   2.04134
    A6        2.04874   0.00083   0.00066  -0.00075  -0.00007   2.04867
    A7        1.98162  -0.00012  -0.00034  -0.00016  -0.00050   1.98112
    A8        1.89596   0.00001  -0.00032   0.00006  -0.00027   1.89569
    A9        1.85991   0.00006  -0.00090   0.00052  -0.00038   1.85954
   A10        1.95610   0.00011   0.00115   0.00009   0.00123   1.95734
   A11        1.87779  -0.00004   0.00020  -0.00066  -0.00046   1.87733
   A12        1.88780  -0.00002   0.00013   0.00019   0.00032   1.88812
   A13        2.14446   0.00006  -0.00027   0.00056   0.00029   2.14476
   A14        2.06013  -0.00009   0.00034  -0.00061  -0.00027   2.05986
   A15        2.07807   0.00003  -0.00004   0.00006   0.00002   2.07810
   A16        2.09536  -0.00004  -0.00054  -0.00008  -0.00062   2.09474
   A17        2.10610   0.00004   0.00057   0.00001   0.00058   2.10668
   A18        2.08126   0.00001  -0.00008   0.00006  -0.00002   2.08124
   A19        2.10124  -0.00002   0.00004  -0.00008  -0.00004   2.10120
   A20        2.09825   0.00001  -0.00019   0.00020   0.00000   2.09826
   A21        2.08369   0.00001   0.00015  -0.00011   0.00004   2.08373
   A22        2.09904   0.00001  -0.00007   0.00010   0.00004   2.09908
   A23        2.08801  -0.00002   0.00010  -0.00015  -0.00006   2.08795
   A24        2.09613   0.00000  -0.00003   0.00005   0.00002   2.09615
   A25        2.08716  -0.00000   0.00002  -0.00002   0.00000   2.08716
   A26        2.09823   0.00000   0.00001  -0.00000   0.00001   2.09824
   A27        2.09778  -0.00000  -0.00003   0.00002  -0.00001   2.09777
   A28        2.09479  -0.00002   0.00007  -0.00010  -0.00003   2.09475
   A29        2.09686   0.00001  -0.00002   0.00004   0.00002   2.09688
   A30        2.09153   0.00001  -0.00005   0.00006   0.00001   2.09154
   A31        2.10606  -0.00000  -0.00003   0.00004   0.00001   2.10607
   A32        2.08456  -0.00000   0.00003  -0.00006  -0.00003   2.08453
   A33        2.09257   0.00000   0.00000   0.00002   0.00002   2.09258
   A34        2.10249  -0.00001   0.00009  -0.00007   0.00002   2.10252
   A35        2.08770  -0.00000  -0.00005  -0.00002  -0.00007   2.08763
   A36        2.09299   0.00001  -0.00004   0.00009   0.00005   2.09304
   A37        2.09501   0.00000  -0.00003   0.00003  -0.00001   2.09500
   A38        2.09097   0.00001   0.00003   0.00004   0.00007   2.09104
   A39        2.09721  -0.00001   0.00001  -0.00007  -0.00006   2.09715
   A40        2.09044   0.00001  -0.00004   0.00004  -0.00000   2.09044
   A41        2.09665  -0.00001   0.00003  -0.00007  -0.00004   2.09661
   A42        2.09609   0.00000   0.00001   0.00003   0.00004   2.09613
   A43        2.09625  -0.00001   0.00007  -0.00008  -0.00000   2.09625
   A44        2.09616   0.00000   0.00001   0.00001   0.00002   2.09618
   A45        2.09074   0.00001  -0.00009   0.00007  -0.00002   2.09072
   A46        2.10088   0.00000  -0.00001   0.00002   0.00001   2.10089
   A47        2.09207  -0.00003  -0.00000  -0.00026  -0.00027   2.09181
   A48        2.09017   0.00003   0.00002   0.00025   0.00026   2.09043
    D1        0.33050  -0.00592   0.00001   0.00000  -0.00000   0.33050
    D2        3.05711  -0.00378   0.00135   0.00012   0.00148   3.05859
    D3       -2.88234  -0.00108   0.00059  -0.00048   0.00010  -2.88223
    D4       -0.15573   0.00106   0.00194  -0.00036   0.00158  -0.15414
    D5        1.16007   0.00087   0.01006  -0.00340   0.00666   1.16672
    D6       -2.93423   0.00093   0.01107  -0.00335   0.00771  -2.92652
    D7       -0.90395   0.00094   0.01059  -0.00283   0.00775  -0.89620
    D8       -1.56484  -0.00098   0.00876  -0.00364   0.00513  -1.55971
    D9        0.62405  -0.00092   0.00977  -0.00360   0.00618   0.63023
   D10        2.65432  -0.00091   0.00930  -0.00308   0.00622   2.66055
   D11        0.33534  -0.00002  -0.00758  -0.00089  -0.00847   0.32687
   D12       -2.84125  -0.00000  -0.00637  -0.00055  -0.00692  -2.84817
   D13       -1.82106  -0.00002  -0.00779  -0.00091  -0.00870  -1.82976
   D14        1.28554  -0.00000  -0.00659  -0.00057  -0.00716   1.27838
   D15        2.38901  -0.00004  -0.00875  -0.00077  -0.00953   2.37949
   D16       -0.78757  -0.00002  -0.00755  -0.00043  -0.00798  -0.79555
   D17        1.71346   0.00002  -0.01463  -0.00189  -0.01652   1.69694
   D18       -1.39486   0.00003  -0.01283  -0.00182  -0.01466  -1.40951
   D19       -2.36598  -0.00006  -0.01448  -0.00199  -0.01648  -2.38246
   D20        0.80889  -0.00005  -0.01269  -0.00192  -0.01461   0.79427
   D21       -0.29879  -0.00005  -0.01347  -0.00263  -0.01610  -0.31489
   D22        2.87608  -0.00004  -0.01168  -0.00256  -0.01424   2.86184
   D23        3.10211   0.00002   0.00068   0.00086   0.00154   3.10365
   D24       -0.04152   0.00002   0.00081   0.00107   0.00188  -0.03965
   D25       -0.00415   0.00000  -0.00054   0.00052  -0.00002  -0.00416
   D26        3.13541   0.00001  -0.00042   0.00074   0.00032   3.13573
   D27       -3.10585  -0.00002  -0.00077  -0.00067  -0.00144  -3.10728
   D28        0.03539  -0.00002  -0.00074  -0.00088  -0.00161   0.03378
   D29        0.00212  -0.00000   0.00039  -0.00033   0.00005   0.00218
   D30       -3.13982  -0.00000   0.00041  -0.00054  -0.00012  -3.13995
   D31       -3.10854   0.00000   0.00136   0.00009   0.00144  -3.10710
   D32        0.03389   0.00000   0.00163  -0.00010   0.00154   0.03542
   D33        0.00025  -0.00001  -0.00040   0.00002  -0.00038  -0.00014
   D34       -3.14051  -0.00000  -0.00012  -0.00017  -0.00029  -3.14080
   D35        3.10151  -0.00001  -0.00142  -0.00004  -0.00147   3.10004
   D36       -0.05140  -0.00000  -0.00129   0.00029  -0.00100  -0.05240
   D37       -0.00707   0.00000   0.00036   0.00003   0.00039  -0.00668
   D38        3.12320   0.00001   0.00049   0.00036   0.00086   3.12406
   D39        0.00245  -0.00000   0.00026  -0.00026  -0.00000   0.00245
   D40       -3.14117  -0.00000   0.00040  -0.00040   0.00000  -3.14117
   D41       -3.13712  -0.00001   0.00014  -0.00048  -0.00034  -3.13746
   D42        0.00244  -0.00001   0.00028  -0.00061  -0.00033   0.00211
   D43        0.00132  -0.00000   0.00019  -0.00020  -0.00001   0.00131
   D44        3.13874  -0.00000   0.00017  -0.00023  -0.00006   3.13868
   D45       -3.13823   0.00000   0.00004  -0.00006  -0.00002  -3.13825
   D46       -0.00081  -0.00000   0.00002  -0.00009  -0.00007  -0.00088
   D47       -0.00334   0.00000  -0.00034   0.00039   0.00005  -0.00329
   D48        3.13493   0.00000  -0.00030   0.00037   0.00007   3.13500
   D49       -3.14076   0.00001  -0.00032   0.00042   0.00010  -3.14066
   D50       -0.00249   0.00001  -0.00028   0.00040   0.00012  -0.00237
   D51        0.00162  -0.00000   0.00005  -0.00013  -0.00007   0.00154
   D52       -3.13962   0.00000   0.00003   0.00008   0.00011  -3.13951
   D53       -3.13666  -0.00000   0.00002  -0.00011  -0.00009  -3.13675
   D54        0.00528   0.00000  -0.00001   0.00010   0.00009   0.00537
   D55        0.00506   0.00000   0.00023  -0.00018   0.00005   0.00511
   D56       -3.13535   0.00000   0.00034  -0.00005   0.00029  -3.13506
   D57       -3.13737  -0.00000  -0.00005   0.00001  -0.00004  -3.13742
   D58        0.00540   0.00000   0.00006   0.00014   0.00019   0.00560
   D59       -0.00355   0.00000  -0.00001   0.00028   0.00027  -0.00328
   D60       -3.14067   0.00000   0.00003   0.00012   0.00015  -3.14052
   D61        3.13685   0.00000  -0.00012   0.00016   0.00003   3.13689
   D62       -0.00026  -0.00000  -0.00008  -0.00001  -0.00009  -0.00035
   D63       -0.00325  -0.00000  -0.00002  -0.00023  -0.00026  -0.00351
   D64       -3.13685  -0.00000  -0.00004  -0.00020  -0.00024  -3.13709
   D65        3.13387  -0.00000  -0.00007  -0.00007  -0.00014   3.13373
   D66        0.00027   0.00000  -0.00009  -0.00004  -0.00013   0.00015
   D67        0.00861   0.00000  -0.00015   0.00008  -0.00007   0.00853
   D68       -3.12168  -0.00000  -0.00028  -0.00025  -0.00053  -3.12221
   D69       -3.14096  -0.00000  -0.00013   0.00004  -0.00009  -3.14105
   D70        0.01194  -0.00001  -0.00026  -0.00028  -0.00055   0.01139
         Item               Value     Threshold  Converged?
 Maximum Force            0.000389     0.002500     YES
 RMS     Force            0.000050     0.001667     YES
 Maximum Displacement     0.052148     0.010000     NO 
 RMS     Displacement     0.013111     0.006667     NO 
 Predicted change in Energy=-1.901064D-06
 GradGradGradGradGradGradGradGradGradGradGradGradGradGradGradGradGradGrad

                          Input orientation:                          
 ---------------------------------------------------------------------
 Center     Atomic      Atomic             Coordinates (Angstroms)
 Number     Number       Type             X           Y           Z
 ---------------------------------------------------------------------
      1          6           0        1.905682   -0.669151    2.255206
      2          7           0        0.961977    0.146096    1.730927
      3          8           0        2.631811   -1.395424    1.600425
      4          6           0        0.444918   -0.056817    0.379109
      5          6           0       -0.360133   -1.340973    0.222667
      6          6           0       -0.352860    1.172528   -0.024904
      7          6           0       -0.899998   -2.031012    1.304239
      8          6           0       -1.666903   -3.177486    1.097965
      9          6           0       -1.897158   -3.644019   -0.191408
     10          6           0       -1.355069   -2.959291   -1.278281
     11          6           0       -0.593279   -1.815870   -1.069881
     12          6           0        0.243087    2.167537   -0.798511
     13          6           0       -0.466064    3.316473   -1.139449
     14          6           0       -1.777430    3.481109   -0.702676
     15          6           0       -2.377770    2.491479    0.072396
     16          6           0       -1.670197    1.340406    0.405264
     17          1           0        2.010524   -0.565554    3.345056
     18          1           0        0.372818    0.645193    2.384257
     19          1           0        1.314294   -0.130457   -0.278752
     20          1           0       -0.726131   -1.681831    2.316521
     21          1           0       -2.081857   -3.705238    1.949411
     22          1           0       -2.491141   -4.536785   -0.350694
     23          1           0       -1.523814   -3.318596   -2.287268
     24          1           0       -0.173433   -1.282764   -1.918411
     25          1           0        1.266942    2.042801   -1.136850
     26          1           0        0.005787    4.080725   -1.746620
     27          1           0       -2.331230    4.374511   -0.968052
     28          1           0       -3.400260    2.612289    0.411946
     29          1           0       -2.149513    0.564221    0.994568
 ---------------------------------------------------------------------
                    Distance matrix (angstroms):
                    1          2          3          4          5
     1  C    0.000000
     2  N    1.352803   0.000000
     3  O    1.217980   2.276326   0.000000
     4  C    2.455305   1.461484   2.840067   0.000000
     5  C    3.117126   2.496837   3.294375   1.523692   0.000000
     6  C    3.700229   2.421838   4.259616   1.520186   2.525675
     7  C    3.260498   2.896345   3.600746   2.561662   1.391907
     8  C    4.516006   4.284606   4.680508   3.836028   2.417969
     9  C    5.412703   5.122011   5.364551   4.321901   2.799630
    10  C    5.325670   4.905860   5.160216   3.796214   2.421094
    11  C    4.314623   3.756681   4.208148   2.504334   1.396626
    12  C    4.487338   3.316788   4.914833   2.524931   3.703555
    13  C    5.747525   4.508840   6.269426   3.809854   4.853698
    14  C    6.288007   4.954704   6.966079   4.315787   5.110525
    15  C    5.753451   4.405162   6.522176   3.815161   4.333720
    16  C    4.499723   3.179952   5.236453   2.535079   2.989883
    17  H    1.099771   2.052147   2.029389   3.392164   3.996323
    18  H    2.023320   1.011458   3.143495   2.125709   3.025648
    19  H    2.657230   2.058984   2.620553   1.092711   2.126141
    20  H    2.820588   2.556158   3.445373   2.786681   2.152756
    21  H    5.021136   4.913801   5.260770   4.707591   3.396428
    22  H    6.409475   6.179527   6.318200   5.405846   3.883704
    23  H    6.278142   5.859107   6.006826   4.650233   3.400724
    24  H    4.703011   4.080253   4.501587   2.676546   2.149991
    25  H    4.389614   3.451758   4.601840   2.717030   3.993192
    26  H    6.495039   5.337503   6.934473   4.672345   5.779861
    27  H    7.333440   6.000766   8.032496   5.399862   6.161963
    28  H    6.505265   5.181789   7.338946   4.680876   4.990640
    29  H    4.422105   3.224658   5.202723   2.737800   2.725339
                    6          7          8          9         10
     6  C    0.000000
     7  C    3.511218   0.000000
     8  C    4.680830   1.394666   0.000000
     9  C    5.060801   2.415177   1.390379   0.000000
    10  C    4.432528   2.781762   2.406531   1.394277   0.000000
    11  C    3.174949   2.403499   2.776009   2.411213   1.389664
    12  C    1.394153   4.832807   5.984476   6.222814   5.391534
    13  C    2.418992   5.895380   6.972771   7.169049   6.339938
    14  C    2.796126   5.931364   6.898653   7.144451   6.479850
    15  C    2.418545   4.914690   5.804678   6.159944   5.707988
    16  C    1.395924   3.573209   4.570688   5.025139   4.628284
    17  H    4.468013   3.844950   5.039352   6.103565   6.199389
    18  H    2.570749   3.154136   4.519721   5.494013   5.421446
    19  H    2.131106   3.319799   4.479651   4.760901   4.015826
    20  H    3.710656   1.084837   2.146372   3.392815   3.866531
    21  H    5.538949   2.148504   1.084283   2.149643   3.391556
    22  H    6.105297   3.398446   2.150739   1.084075   2.153965
    23  H    5.163296   3.865998   3.391193   2.153582   1.084265
    24  H    3.105805   3.387219   3.862506   3.395482   2.148668
    25  H    2.148850   5.220201   6.391654   6.576117   5.649412
    26  H    3.398608   6.890683   7.973154   8.106266   7.185617
    27  H    3.880228   6.945679   7.857634   8.067739   7.404984
    28  H    3.398588   5.348621   6.082487   6.462565   6.171076
    29  H    2.153444   2.896967   3.774119   4.379441   4.267566
                   11         12         13         14         15
    11  C    0.000000
    12  C    4.079298   0.000000
    13  C    5.134390   1.392547   0.000000
    14  C    5.440132   2.411876   1.391962   0.000000
    15  C    4.800256   2.780703   2.409108   1.393023   0.000000
    16  C    3.646625   2.407047   2.782250   2.412808   1.391557
    17  H    5.275864   5.269038   6.427627   6.863542   6.269998
    18  H    4.349855   3.530493   4.500662   4.711173   4.039704
    19  H    2.665584   2.588128   3.973889   4.773037   4.541936
    20  H    3.391656   5.045834   6.082302   6.072621   5.018020
    21  H    3.860272   6.888101   7.839405   7.666148   6.481516
    22  H    3.394480   7.254273   8.148419   8.057289   7.041900
    23  H    2.146186   5.952814   6.816191   6.986504   6.328840
    24  H    1.086497   3.651334   4.673906   5.171587   4.802845
    25  H    4.284185   1.085500   2.150710   3.394914   3.866201
    26  H    5.965457   2.148374   1.084150   2.151562   3.393503
    27  H    6.430525   3.395083   2.151202   1.084106   2.151861
    28  H    5.448261   3.864840   3.392964   2.151931   1.084148
    29  H    3.514064   3.392682   3.868193   3.395191   2.148680
                   16         17         18         19         20
    16  C    0.000000
    17  H    5.081610   0.000000
    18  H    2.928079   2.251915   0.000000
    19  H    3.396836   3.715646   2.929100   0.000000
    20  H    3.698388   3.129415   2.574357   3.647675   0.000000
    21  H    5.292672   5.343503   5.014057   5.410879   2.463116
    22  H    5.982207   7.049414   6.521895   5.822563   4.287197
    23  H    5.383071   7.196795   6.413422   4.717333   4.950774
    24  H    3.810615   5.743530   4.746405   2.495922   4.289449
    25  H    3.390908   5.238693   3.892424   2.337012   5.456280
    26  H    3.866377   7.178582   5.385326   4.647674   7.088855
    27  H    3.395402   7.864983   5.697163   5.836070   7.074181
    28  H    2.147290   6.926644   4.689947   5.497885   5.405353
    29  H    1.086042   4.909896   2.880962   3.755247   2.969566
                   21         22         23         24         25
    21  H    0.000000
    22  H    2.479812   0.000000
    23  H    4.290729   2.483954   0.000000
    24  H    4.946768   4.291639   2.470667   0.000000
    25  H    7.333445   7.617886   6.152752   3.707411   0.000000
    26  H    8.867927   9.079908   7.575086   5.369231   2.472947
    27  H    8.593959   8.934087   7.847047   6.128951   4.290945
    28  H    6.634240   7.246888   6.781018   5.569059   4.950339
    29  H    4.375453   5.286465   5.122325   3.975135   4.289674
                   26         27         28         29
    26  H    0.000000
    27  H    2.480751   0.000000
    28  H    4.291487   2.480452   0.000000
    29  H    4.952295   4.289896   2.469495   0.000000
 Symmetry turned off by external request.
 Stoichiometry    C14H13NO
 Framework group  C1[X(C14H13NO)]
 Deg. of freedom    81
 Full point group                 C1      NOp   1
 Rotational constants (GHZ):           0.7446549           0.4047074           0.3102605
 Standard basis: 6-311+G(d) (5D, 7F)
   391 basis functions,   641 primitive gaussians,   407 cartesian basis functions
    56 alpha electrons       56 beta electrons
       nuclear repulsion energy      1012.0508417280 Hartrees.
 NAtoms=   29 NActive=   29 NUniq=   29 SFac= 1.00D+00 NAtFMM=   60 NAOKFM=F Big=F
 Integral buffers will be    131072 words long.
 Raffenetti 2 integral format.
 Two-electron integral symmetry is turned off.
 ------------------------------------------------------------------------------
 Polarizable Continuum Model (PCM)
 =================================
 Model                : PCM.
 Atomic radii         : UFF (Universal Force Field).
 Polarization charges : Total charges.
 Charge compensation  : None.
 Solution method      : On-the-fly selection.
 Cavity type          : Scaled VdW (van der Waals Surface) (Alpha=1.100).
 Cavity algorithm     : GePol (No added spheres)
                        Default sphere list used, NSphG=   29.
                        Lebedev-Laikov grids with approx.  5.0 points / Ang**2.
                        Smoothing algorithm: York/Karplus (Gamma=1.0000).
                        Polarization charges: spherical gaussians, with
                                              point-specific exponents (IZeta= 3).
                        Self-potential: point-specific (ISelfS= 7).
                        Self-field    : sphere-specific E.n sum rule (ISelfD= 2).
 1st derivatives      : Analytical E(r).r(x)/FMM algorithm (CHGder, D1EAlg=3).
                        Cavity 1st derivative terms included.
 Solvent              : DiMethylSulfoxide, Eps=  46.826000 Eps(inf)=   2.007889
 ------------------------------------------------------------------------------
 One-electron integrals computed using PRISM.
 NBasis=   391 RedAO= T EigKep=  1.17D-06  NBF=   391
 NBsUse=   390 1.00D-06 EigRej=  9.22D-07 NBFU=   390
 Initial guess from the checkpoint file:  "/home/aikhl/works/aikhl/Gau-24263.chk"
 B after Tr=    -0.000033    0.000673   -0.001370
         Rot=    1.000000    0.000190   -0.000311   -0.000031 Ang=   0.04 deg.
 ExpMin= 4.38D-02 ExpMax= 8.59D+03 ExpMxC= 1.30D+03 IAcc=3 IRadAn=         5 AccDes= 0.00D+00
 Harris functional with IExCor= 1009 and IRadAn=       5 diagonalized for initial guess.
 HarFok:  IExCor= 1009 AccDes= 0.00D+00 IRadAn=         5 IDoV= 1 UseB2=F ITyADJ=14
 ICtDFT=  3500011 ScaDFX=  1.000000  1.000000  1.000000  1.000000
 FoFCou: FMM=F IPFlag=           0 FMFlag=      100000 FMFlg1=           0
         NFxFlg=           0 DoJE=T BraDBF=F KetDBF=T FulRan=T
         wScrn=  0.000000 ICntrl=       500 IOpCl=  0 I1Cent=   200000004 NGrid=           0
         NMat0=    1 NMatS0=      1 NMatT0=    0 NMatD0=    1 NMtDS0=    0 NMtDT0=    0
 Symmetry not used in FoFCou.
 Requested convergence on RMS density matrix=1.00D-08 within 128 cycles.
 Requested convergence on MAX density matrix=1.00D-06.
 Requested convergence on             energy=1.00D-06.
 No special actions if energy rises.
 Inv3:  Mode=1 IEnd=    14891952.
 Iteration    1 A*A^-1 deviation from unit magnitude is 8.88D-15 for    275.
 Iteration    1 A*A^-1 deviation from orthogonality  is 3.67D-15 for   2067    730.
 Iteration    1 A^-1*A deviation from unit magnitude is 8.66D-15 for    275.
 Iteration    1 A^-1*A deviation from orthogonality  is 1.04D-14 for   1525   1457.
 Error on total polarization charges =  0.01671
 SCF Done:  E(RM062X) =  -671.193928336     A.U. after   13 cycles
            NFock= 13  Conv=0.77D-08     -V/T= 2.0040
 D1PCM: PCM CHGder 1st derivatives, ID1Alg=3 FixD1E=F DoIter=F DoCFld=F I1PDM=0.
 Calling FoFJK, ICntrl=      2127 FMM=F ISym2X=0 I1Cent= 0 IOpClX= 0 NMat=1 NMatS=1 NMatT=0.
 -------------------------------------------------------------------
 Center     Atomic                   Forces (Hartrees/Bohr)
 Number     Number              X              Y              Z
 -------------------------------------------------------------------
      1        6           0.006686085    0.007337012   -0.001331833
      2        7          -0.006259587   -0.006129738    0.002495163
      3        8          -0.003448499   -0.003817293    0.000285363
      4        6           0.003017668    0.002645134   -0.001478004
      5        6          -0.000051476   -0.000088664    0.000214048
      6        6          -0.000055521   -0.000018452    0.000031759
      7        6           0.000080686    0.000045859   -0.000076224
      8        6          -0.000029751   -0.000054631   -0.000068262
      9        6          -0.000012401   -0.000005583    0.000078195
     10        6           0.000056687    0.000051284   -0.000041354
     11        6          -0.000022729   -0.000041193   -0.000068005
     12        6           0.000017496    0.000049578   -0.000000208
     13        6           0.000037889   -0.000029738    0.000003474
     14        6          -0.000038128   -0.000027282    0.000025035
     15        6          -0.000006846    0.000038831   -0.000018158
     16        6          -0.000004067   -0.000018885   -0.000011561
     17        1          -0.000009565    0.000035175    0.000009933
     18        1           0.000039726    0.000035626    0.000003210
     19        1          -0.000008196   -0.000013998   -0.000058065
     20        1          -0.000025613    0.000007977    0.000009079
     21        1           0.000010324    0.000000948    0.000003692
     22        1           0.000013432   -0.000006470   -0.000002337
     23        1          -0.000000428   -0.000000238    0.000000080
     24        1          -0.000002734    0.000010833    0.000001488
     25        1           0.000002741   -0.000004544    0.000007633
     26        1          -0.000009565    0.000004806    0.000000479
     27        1          -0.000001952   -0.000000805   -0.000004092
     28        1          -0.000003178   -0.000004155   -0.000004382
     29        1           0.000027501   -0.000001395   -0.000006145
 -------------------------------------------------------------------
 Cartesian Forces:  Max     0.007337012 RMS     0.001619738

 GradGradGradGradGradGradGradGradGradGradGradGradGradGradGradGradGradGrad
 Berny optimization.
 Using GEDIIS/GDIIS optimizer.
 FormGI is forming the generalized inverse of G from B-inverse, IUseBI=4.
 Internal  Forces:  Max     0.005939789 RMS     0.000628214
 Search for a local minimum.
 Step number   8 out of a maximum of   80 on scan point     2 out of    18
 All quantities printed in internal units (Hartrees-Bohrs-Radians)
 Mixed Optimization -- En-DIIS/RFO-DIIS
 Swapping is turned off.
 Update second derivatives using D2CorX and points    2    3    4    5    6
                                                      7    8
 DE= -2.28D-06 DEPred=-1.90D-06 R= 1.20D+00
 TightC=F SS=  1.41D+00  RLast= 4.62D-02 DXNew= 8.4853D-01 1.3855D-01
 Trust test= 1.20D+00 RLast= 4.62D-02 DXMaxT set to 5.05D-01
 ITU=  1  1  1  1  1  1  0  0
     Eigenvalues ---    0.00083   0.00449   0.00724   0.01144   0.01480
     Eigenvalues ---    0.01491   0.02153   0.02161   0.02172   0.02175
     Eigenvalues ---    0.02176   0.02182   0.02183   0.02184   0.02186
     Eigenvalues ---    0.02190   0.02190   0.02192   0.02193   0.02197
     Eigenvalues ---    0.02204   0.02211   0.04773   0.05498   0.06168
     Eigenvalues ---    0.06858   0.15304   0.15962   0.15998   0.16000
     Eigenvalues ---    0.16000   0.16000   0.16000   0.16000   0.16001
     Eigenvalues ---    0.16002   0.16019   0.17699   0.18567   0.19399
     Eigenvalues ---    0.21998   0.22000   0.22001   0.22025   0.22527
     Eigenvalues ---    0.23469   0.23552   0.24423   0.24683   0.25655
     Eigenvalues ---    0.30330   0.30693   0.33870   0.34412   0.35211
     Eigenvalues ---    0.35257   0.35350   0.35455   0.35472   0.35480
     Eigenvalues ---    0.35500   0.35500   0.35502   0.35504   0.37422
     Eigenvalues ---    0.42364   0.42392   0.42499   0.42600   0.45960
     Eigenvalues ---    0.46154   0.46449   0.46704   0.46784   0.46824
     Eigenvalues ---    0.46908   0.47003   0.47285   0.59542   0.95450
     Eigenvalues --- 1000.000001000.000001000.000001000.000001000.00000
     Eigenvalues --- 1000.000001000.000001000.000001000.000001000.00000
     Eigenvalues --- 1000.000001000.000001000.000001000.000001000.00000
     Eigenvalues --- 1000.000001000.000001000.000001000.000001000.00000
     Eigenvalues --- 1000.000001000.000001000.000001000.000001000.00000
     Eigenvalues --- 1000.000001000.000001000.000001000.000001000.00000
     Eigenvalues --- 1000.000001000.000001000.000001000.000001000.00000
     Eigenvalues --- 1000.000001000.000001000.000001000.000001000.00000
     Eigenvalues --- 1000.000001000.000001000.000001000.000001000.00000
     Eigenvalues --- 1000.000001000.000001000.000001000.000001000.00000
     Eigenvalues --- 1000.000001000.000001000.000001000.000001000.00000
     Eigenvalues --- 1000.000001000.000001000.000001000.000001000.00000
     Eigenvalues --- 1000.000001000.000001000.000001000.000001000.00000
     Eigenvalues --- 1000.000001000.000001000.00000
 En-DIIS/RFO-DIIS/Sim-DIIS IScMMF=       -3 using points:     8    7    6    5    4    3
 RFO step:  Lambda=-1.95850275D-06.
 DidBck=F Rises=F RFO-DIIS coefs:    2.46516   -1.46186   -1.04113    1.27579   -0.24836
                  RFO-DIIS coefs:    0.01040
 Iteration  1 RMS(Cart)=  0.00879377 RMS(Int)=  0.00002284
 Iteration  2 RMS(Cart)=  0.00003637 RMS(Int)=  0.00000662
 Iteration  3 RMS(Cart)=  0.00000000 RMS(Int)=  0.00000662
 Iteration  1 RMS(Cart)=  0.00000098 RMS(Int)=  0.00000070
 Variable       Old X    -DE/DX   Delta X   Delta X   Delta X     New X
                                 (Linear)    (Quad)   (Total)
    R1        2.55643  -0.00029  -0.00081  -0.00010  -0.00091   2.55552
    R2        2.30165   0.00007   0.00056  -0.00035   0.00021   2.30186
    R3        2.07827   0.00001  -0.00008   0.00018   0.00010   2.07837
    R4        2.76181  -0.00007  -0.00078   0.00043  -0.00035   2.76145
    R5        1.91138  -0.00001  -0.00004   0.00003  -0.00002   1.91136
    R6        2.87936   0.00007   0.00018   0.00020   0.00038   2.87974
    R7        2.87274  -0.00001  -0.00002   0.00001  -0.00001   2.87273
    R8        2.06493   0.00003   0.00009   0.00011   0.00020   2.06513
    R9        2.63032  -0.00008  -0.00039   0.00002  -0.00038   2.62995
   R10        2.63924   0.00006   0.00025   0.00006   0.00031   2.63955
   R11        2.63457   0.00002   0.00009   0.00007   0.00016   2.63473
   R12        2.63791  -0.00003  -0.00017  -0.00003  -0.00020   2.63771
   R13        2.63554   0.00005   0.00013   0.00011   0.00024   2.63577
   R14        2.05004   0.00001   0.00002  -0.00001   0.00001   2.05006
   R15        2.62743  -0.00005  -0.00017  -0.00006  -0.00023   2.62721
   R16        2.04900   0.00000   0.00001  -0.00001   0.00000   2.04900
   R17        2.63480   0.00004   0.00016   0.00005   0.00021   2.63501
   R18        2.04861  -0.00000  -0.00000  -0.00000  -0.00000   2.04860
   R19        2.62608  -0.00004  -0.00018  -0.00003  -0.00021   2.62588
   R20        2.04896  -0.00000   0.00000  -0.00001  -0.00000   2.04896
   R21        2.05318   0.00000   0.00003  -0.00002   0.00001   2.05319
   R22        2.63153  -0.00003  -0.00018  -0.00003  -0.00021   2.63132
   R23        2.05130   0.00000   0.00004  -0.00001   0.00003   2.05133
   R24        2.63043   0.00003   0.00018   0.00001   0.00020   2.63062
   R25        2.04875   0.00000   0.00001  -0.00000   0.00001   2.04875
   R26        2.63243  -0.00003  -0.00018  -0.00000  -0.00018   2.63225
   R27        2.04866   0.00000   0.00001  -0.00000   0.00000   2.04867
   R28        2.62966   0.00002   0.00019  -0.00002   0.00017   2.62983
   R29        2.04874  -0.00000   0.00000  -0.00001  -0.00001   2.04874
   R30        2.05232  -0.00002  -0.00010  -0.00002  -0.00012   2.05220
    A1        2.17352   0.00006   0.00156  -0.00177  -0.00021   2.17331
    A2        1.97555   0.00010  -0.00147   0.00147  -0.00000   1.97554
    A3        2.13185   0.00015  -0.00017   0.00036   0.00019   2.13205
    A4        2.11952   0.00038   0.00165  -0.00006   0.00155   2.12107
    A5        2.04134  -0.00048  -0.00009  -0.00021  -0.00035   2.04100
    A6        2.04867   0.00082  -0.00049   0.00021  -0.00033   2.04835
    A7        1.98112  -0.00002  -0.00042   0.00027  -0.00015   1.98098
    A8        1.89569  -0.00003  -0.00011  -0.00024  -0.00035   1.89534
    A9        1.85954   0.00004   0.00028   0.00010   0.00038   1.85991
   A10        1.95734   0.00005   0.00081   0.00011   0.00092   1.95826
   A11        1.87733  -0.00003  -0.00094   0.00018  -0.00075   1.87658
   A12        1.88812  -0.00001   0.00038  -0.00046  -0.00007   1.88805
   A13        2.14476   0.00009   0.00089  -0.00013   0.00076   2.14552
   A14        2.05986  -0.00009  -0.00090   0.00020  -0.00069   2.05916
   A15        2.07810  -0.00000   0.00003  -0.00006  -0.00003   2.07807
   A16        2.09474  -0.00004  -0.00037  -0.00019  -0.00056   2.09418
   A17        2.10668   0.00002   0.00025   0.00017   0.00043   2.10711
   A18        2.08124   0.00001   0.00008   0.00002   0.00010   2.08133
   A19        2.10120  -0.00000  -0.00011   0.00007  -0.00004   2.10116
   A20        2.09826   0.00001   0.00019  -0.00005   0.00014   2.09840
   A21        2.08373  -0.00001  -0.00008  -0.00002  -0.00010   2.08363
   A22        2.09908   0.00001   0.00015  -0.00005   0.00010   2.09918
   A23        2.08795  -0.00002  -0.00020   0.00004  -0.00016   2.08779
   A24        2.09615   0.00000   0.00005   0.00001   0.00006   2.09621
   A25        2.08716  -0.00000  -0.00004   0.00000  -0.00003   2.08713
   A26        2.09824   0.00000   0.00002   0.00000   0.00002   2.09826
   A27        2.09777   0.00000   0.00002  -0.00001   0.00001   2.09778
   A28        2.09475  -0.00001  -0.00013   0.00004  -0.00008   2.09467
   A29        2.09688   0.00000   0.00005  -0.00006  -0.00001   2.09688
   A30        2.09154   0.00001   0.00008   0.00002   0.00009   2.09164
   A31        2.10607   0.00001   0.00009  -0.00000   0.00009   2.10616
   A32        2.08453  -0.00001  -0.00009  -0.00002  -0.00012   2.08441
   A33        2.09258   0.00000   0.00000   0.00003   0.00003   2.09262
   A34        2.10252  -0.00001  -0.00008   0.00000  -0.00008   2.10244
   A35        2.08763  -0.00000  -0.00005  -0.00005  -0.00010   2.08753
   A36        2.09304   0.00002   0.00013   0.00005   0.00018   2.09322
   A37        2.09500   0.00000   0.00003  -0.00004  -0.00001   2.09499
   A38        2.09104   0.00001   0.00007   0.00003   0.00011   2.09115
   A39        2.09715  -0.00001  -0.00010   0.00000  -0.00010   2.09705
   A40        2.09044   0.00001   0.00005   0.00002   0.00008   2.09052
   A41        2.09661  -0.00001  -0.00010  -0.00001  -0.00011   2.09650
   A42        2.09613   0.00000   0.00004  -0.00001   0.00003   2.09616
   A43        2.09625  -0.00001  -0.00009   0.00002  -0.00007   2.09618
   A44        2.09618   0.00000   0.00003   0.00001   0.00004   2.09622
   A45        2.09072   0.00001   0.00006  -0.00003   0.00004   2.09076
   A46        2.10089  -0.00000   0.00001  -0.00003  -0.00001   2.10088
   A47        2.09181  -0.00002  -0.00045   0.00008  -0.00037   2.09144
   A48        2.09043   0.00003   0.00044  -0.00006   0.00038   2.09081
    D1        0.33050  -0.00594  -0.00001   0.00000  -0.00001   0.33049
    D2        3.05859  -0.00382   0.00234  -0.00010   0.00224   3.06083
    D3       -2.88223  -0.00108  -0.00125   0.00094  -0.00030  -2.88254
    D4       -0.15414   0.00104   0.00111   0.00085   0.00195  -0.15220
    D5        1.16672   0.00088   0.00040  -0.00105  -0.00065   1.16607
    D6       -2.92652   0.00091   0.00106  -0.00089   0.00018  -2.92634
    D7       -0.89620   0.00090   0.00160  -0.00149   0.00011  -0.89609
    D8       -1.55971  -0.00095  -0.00205  -0.00086  -0.00291  -1.56262
    D9        0.63023  -0.00092  -0.00138  -0.00070  -0.00208   0.62815
   D10        2.66055  -0.00093  -0.00084  -0.00130  -0.00215   2.65840
   D11        0.32687  -0.00002  -0.00568   0.00065  -0.00502   0.32185
   D12       -2.84817  -0.00001  -0.00456   0.00091  -0.00365  -2.85182
   D13       -1.82976  -0.00000  -0.00584   0.00067  -0.00517  -1.83493
   D14        1.27838   0.00000  -0.00473   0.00093  -0.00380   1.27458
   D15        2.37949  -0.00000  -0.00619   0.00105  -0.00514   2.37435
   D16       -0.79555   0.00000  -0.00507   0.00130  -0.00377  -0.79932
   D17        1.69694  -0.00001  -0.01107  -0.00114  -0.01222   1.68472
   D18       -1.40951  -0.00000  -0.00998  -0.00111  -0.01109  -1.42060
   D19       -2.38246  -0.00002  -0.01112  -0.00089  -0.01201  -2.39447
   D20        0.79427  -0.00001  -0.01003  -0.00085  -0.01088   0.78339
   D21       -0.31489  -0.00003  -0.01154  -0.00089  -0.01244  -0.32733
   D22        2.86184  -0.00003  -0.01046  -0.00085  -0.01131   2.85053
   D23        3.10365   0.00001   0.00181  -0.00007   0.00174   3.10539
   D24       -0.03965   0.00002   0.00243  -0.00013   0.00231  -0.03734
   D25       -0.00416   0.00001   0.00070  -0.00033   0.00036  -0.00380
   D26        3.13573   0.00001   0.00132  -0.00039   0.00094   3.13666
   D27       -3.10728  -0.00001  -0.00161  -0.00009  -0.00170  -3.10898
   D28        0.03378  -0.00001  -0.00189   0.00017  -0.00172   0.03206
   D29        0.00218  -0.00001  -0.00051   0.00015  -0.00037   0.00181
   D30       -3.13995  -0.00000  -0.00079   0.00040  -0.00039  -3.14034
   D31       -3.10710  -0.00000   0.00088  -0.00035   0.00053  -3.10657
   D32        0.03542  -0.00000   0.00076  -0.00014   0.00062   0.03604
   D33       -0.00014  -0.00000  -0.00019  -0.00038  -0.00057  -0.00071
   D34       -3.14080  -0.00000  -0.00031  -0.00017  -0.00048  -3.14128
   D35        3.10004   0.00000  -0.00083   0.00031  -0.00052   3.09952
   D36       -0.05240   0.00000  -0.00019  -0.00017  -0.00036  -0.05277
   D37       -0.00668   0.00000   0.00026   0.00035   0.00061  -0.00607
   D38        3.12406   0.00000   0.00090  -0.00013   0.00077   3.12483
   D39        0.00245  -0.00000  -0.00029   0.00022  -0.00007   0.00237
   D40       -3.14117  -0.00000  -0.00040   0.00022  -0.00018  -3.14135
   D41       -3.13746  -0.00001  -0.00091   0.00027  -0.00064  -3.13810
   D42        0.00211  -0.00001  -0.00102   0.00027  -0.00074   0.00137
   D43        0.00131  -0.00000  -0.00030   0.00008  -0.00022   0.00109
   D44        3.13868  -0.00000  -0.00025  -0.00004  -0.00029   3.13839
   D45       -3.13825  -0.00000  -0.00020   0.00008  -0.00012  -3.13837
   D46       -0.00088  -0.00000  -0.00015  -0.00005  -0.00019  -0.00107
   D47       -0.00329   0.00000   0.00049  -0.00027   0.00022  -0.00306
   D48        3.13500   0.00000   0.00051  -0.00013   0.00038   3.13538
   D49       -3.14066   0.00000   0.00044  -0.00014   0.00029  -3.14037
   D50       -0.00237   0.00000   0.00045  -0.00000   0.00045  -0.00192
   D51        0.00154   0.00000  -0.00008   0.00015   0.00007   0.00162
   D52       -3.13951   0.00000   0.00020  -0.00011   0.00010  -3.13942
   D53       -3.13675  -0.00000  -0.00010   0.00002  -0.00008  -3.13684
   D54        0.00537  -0.00000   0.00018  -0.00024  -0.00006   0.00531
   D55        0.00511   0.00000  -0.00016   0.00027   0.00012   0.00523
   D56       -3.13506   0.00000   0.00011   0.00017   0.00028  -3.13478
   D57       -3.13742  -0.00000  -0.00004   0.00007   0.00003  -3.13738
   D58        0.00560   0.00000   0.00023  -0.00004   0.00019   0.00579
   D59       -0.00328   0.00000   0.00043  -0.00013   0.00030  -0.00298
   D60       -3.14052   0.00000   0.00019  -0.00003   0.00016  -3.14036
   D61        3.13689   0.00000   0.00016  -0.00003   0.00014   3.13702
   D62       -0.00035   0.00000  -0.00008   0.00007  -0.00000  -0.00035
   D63       -0.00351  -0.00000  -0.00036   0.00011  -0.00025  -0.00376
   D64       -3.13709  -0.00000  -0.00037   0.00017  -0.00020  -3.13729
   D65        3.13373  -0.00000  -0.00012   0.00000  -0.00012   3.13361
   D66        0.00015  -0.00000  -0.00013   0.00007  -0.00006   0.00009
   D67        0.00853  -0.00000   0.00001  -0.00022  -0.00020   0.00833
   D68       -3.12221  -0.00000  -0.00062   0.00026  -0.00035  -3.12257
   D69       -3.14105  -0.00000   0.00002  -0.00028  -0.00026  -3.14130
   D70        0.01139  -0.00000  -0.00061   0.00020  -0.00041   0.01098
         Item               Value     Threshold  Converged?
 Maximum Force            0.000287     0.002500     YES
 RMS     Force            0.000037     0.001667     YES
 Maximum Displacement     0.035131     0.010000     NO 
 RMS     Displacement     0.008792     0.006667     NO 
 Predicted change in Energy=-6.292513D-07
 GradGradGradGradGradGradGradGradGradGradGradGradGradGradGradGradGradGrad

                          Input orientation:                          
 ---------------------------------------------------------------------
 Center     Atomic      Atomic             Coordinates (Angstroms)
 Number     Number       Type             X           Y           Z
 ---------------------------------------------------------------------
      1          6           0        1.906390   -0.667516    2.252823
      2          7           0        0.962974    0.146581    1.727477
      3          8           0        2.631700   -1.395629    1.598974
      4          6           0        0.443563   -0.057516    0.376940
      5          6           0       -0.362303   -1.341749    0.223421
      6          6           0       -0.353364    1.172418   -0.026944
      7          6           0       -0.895836   -2.034128    1.306384
      8          6           0       -1.661964   -3.181612    1.102004
      9          6           0       -1.897726   -3.646594   -0.186802
     10          6           0       -1.362179   -2.959186   -1.275369
     11          6           0       -0.601280   -1.814962   -1.068859
     12          6           0        0.247554    2.172387   -0.790394
     13          6           0       -0.460295    3.322185   -1.130676
     14          6           0       -1.775362    3.482849   -0.703317
     15          6           0       -2.380439    2.488591    0.061910
     16          6           0       -1.673976    1.336559    0.394185
     17          1           0        2.012275   -0.561148    3.342360
     18          1           0        0.375988    0.648856    2.380315
     19          1           0        1.311622   -0.133010   -0.282623
     20          1           0       -0.718219   -1.685970    2.318375
     21          1           0       -2.071827   -3.711276    1.954729
     22          1           0       -2.490826   -4.540224   -0.344515
     23          1           0       -1.535541   -3.317072   -2.284075
     24          1           0       -0.186594   -1.279676   -1.918559
     25          1           0        1.274230    2.050575   -1.121224
     26          1           0        0.015197    4.090282   -1.730109
     27          1           0       -2.328155    4.376963   -0.968402
     28          1           0       -3.405658    2.606421    0.394192
     29          1           0       -2.156352    0.556701    0.975978
 ---------------------------------------------------------------------
                    Distance matrix (angstroms):
                    1          2          3          4          5
     1  C    0.000000
     2  N    1.352323   0.000000
     3  O    1.218090   2.275868   0.000000
     4  C    2.455789   1.461298   2.841102   0.000000
     5  C    3.117697   2.496731   3.295316   1.523891   0.000000
     6  C    3.699890   2.421379   4.260174   1.520182   2.526618
     7  C    3.258197   2.896202   3.596776   2.562196   1.391709
     8  C    4.514224   4.284668   4.676780   3.836527   2.417875
     9  C    5.412761   5.122132   5.363911   4.322143   2.799663
    10  C    5.327611   4.906037   5.163102   3.796119   2.421203
    11  C    4.317246   3.756864   4.212521   2.504126   1.396792
    12  C    4.480843   3.309893   4.911616   2.524590   3.707951
    13  C    5.741687   4.503242   6.266514   3.809493   4.857516
    14  C    6.286461   4.953577   6.965795   4.315642   5.111979
    15  C    5.756563   4.408802   6.524667   3.815349   4.332489
    16  C    4.504429   3.185470   5.239773   2.535294   2.987136
    17  H    1.099825   2.051771   2.029641   3.392376   3.996966
    18  H    2.022676   1.011450   3.143032   2.125332   3.026512
    19  H    2.658558   2.059181   2.622446   1.092817   2.125831
    20  H    2.816047   2.556132   3.438575   2.787610   2.152671
    21  H    5.017924   4.913728   5.254708   4.708139   3.396256
    22  H    6.409333   6.179646   6.317112   5.406090   3.883736
    23  H    6.280963   5.859353   6.011316   4.650007   3.400872
    24  H    4.706990   4.080354   4.508799   2.675835   2.150072
    25  H    4.378566   3.440519   4.595490   2.716349   3.999272
    26  H    6.486679   5.329724   6.929943   4.671979   5.784959
    27  H    7.331741   5.999618   8.032086   5.399719   6.163496
    28  H    6.510839   5.187813   7.342860   4.681170   4.987907
    29  H    4.431130   3.234678   5.208182   2.737821   2.718284
                    6          7          8          9         10
     6  C    0.000000
     7  C    3.514823   0.000000
     8  C    4.684499   1.394791   0.000000
     9  C    5.062952   2.415250   1.390257   0.000000
    10  C    4.432429   2.781843   2.406501   1.394387   0.000000
    11  C    3.173561   2.403450   2.775866   2.411156   1.389555
    12  C    1.394237   4.837209   5.991054   6.231138   5.399952
    13  C    2.418916   5.900766   6.980561   7.177811   6.347436
    14  C    2.796006   5.937130   6.905584   7.149176   6.480570
    15  C    2.418520   4.920137   5.809406   6.159169   5.701179
    16  C    1.395818   3.577589   4.573294   5.021894   4.619313
    17  H    4.466957   3.843433   5.038458   6.104348   6.201689
    18  H    2.569234   3.157415   4.523253   5.496431   5.422473
    19  H    2.131124   3.318443   4.478100   4.759661   4.015225
    20  H    3.715376   1.084845   2.146429   3.392815   3.866620
    21  H    5.543520   2.148519   1.084284   2.149570   3.391573
    22  H    6.107690   3.398525   2.150641   1.084074   2.154069
    23  H    5.162142   3.866078   3.391145   2.153675   1.084263
    24  H    3.101417   3.387105   3.862367   3.395475   2.148592
    25  H    2.148877   5.223722   6.398419   6.587274   5.663225
    26  H    3.398609   6.896280   7.982116   8.117901   7.197149
    27  H    3.880110   6.951855   7.865268   8.073019   7.405837
    28  H    3.398561   5.354064   6.086279   6.458452   6.159482
    29  H    2.153073   2.900081   3.772968   4.368825   4.249792
                   11         12         13         14         15
    11  C    0.000000
    12  C    4.086197   0.000000
    13  C    5.139452   1.392436   0.000000
    14  C    5.438648   2.411863   1.392066   0.000000
    15  C    4.792140   2.780784   2.409168   1.392926   0.000000
    16  C    3.636379   2.407096   2.782252   2.412748   1.391644
    17  H    5.278406   5.259859   6.418873   6.860584   6.273611
    18  H    4.349971   3.520090   4.491448   4.708355   4.044443
    19  H    2.665769   2.589387   3.974576   4.772933   4.541234
    20  H    3.391705   5.048176   6.086385   6.079874   5.028077
    21  H    3.860130   6.894398   7.847696   7.675190   6.489711
    22  H    3.394424   7.263379   8.158344   8.062899   7.041421
    23  H    2.146144   5.961935   6.823944   6.985359   6.318482
    24  H    1.086502   3.657592   4.676836   5.165525   4.789055
    25  H    4.296819   1.085518   2.150734   3.395006   3.866299
    26  H    5.974044   2.148343   1.084153   2.151599   3.393497
    27  H    6.429006   3.395014   2.151230   1.084108   2.151796
    28  H    5.436330   3.864918   3.393037   2.151864   1.084144
    29  H    3.496340   3.392532   3.868138   3.395221   2.148937
                   16         17         18         19         20
    16  C    0.000000
    17  H    5.087384   0.000000
    18  H    2.935984   2.251017   0.000000
    19  H    3.395806   3.716815   2.928816   0.000000
    20  H    3.708323   3.125599   2.579252   3.646523   0.000000
    21  H    5.298512   5.341228   5.018335   5.409017   2.462998
    22  H    5.979089   7.050107   6.524559   5.821167   4.287176
    23  H    5.371082   7.199923   6.413974   4.717034   4.950864
    24  H    3.795494   5.747050   4.745108   2.497155   4.289442
    25  H    3.390900   5.223925   3.877167   2.339379   5.455498
    26  H    3.866383   7.166176   5.373004   4.648885   7.091770
    27  H    3.395386   7.861739   5.694302   5.835934   7.081945
    28  H    2.147387   6.933916   4.698679   5.496844   5.417510
    29  H    1.085978   4.922073   2.897137   3.753215   2.983258
                   21         22         23         24         25
    21  H    0.000000
    22  H    2.479765   0.000000
    23  H    4.290741   2.484062   0.000000
    24  H    4.946630   4.291652   2.470677   0.000000
    25  H    7.338700   7.630044   6.169172   3.722946   0.000000
    26  H    8.876825   9.093166   7.588186   5.377052   2.473118
    27  H    8.604069   8.940466   7.845853   6.122634   4.290992
    28  H    6.642867   7.242730   6.764482   5.550941   4.950434
    29  H    4.379581   5.275815   5.100929   3.953552   4.289383
                   26         27         28         29
    26  H    0.000000
    27  H    2.480662   0.000000
    28  H    4.291474   2.480422   0.000000
    29  H    4.952244   4.290050   2.469937   0.000000
 Symmetry turned off by external request.
 Stoichiometry    C14H13NO
 Framework group  C1[X(C14H13NO)]
 Deg. of freedom    81
 Full point group                 C1      NOp   1
 Rotational constants (GHZ):           0.7453977           0.4046613           0.3098879
 Standard basis: 6-311+G(d) (5D, 7F)
   391 basis functions,   641 primitive gaussians,   407 cartesian basis functions
    56 alpha electrons       56 beta electrons
       nuclear repulsion energy      1012.0266565606 Hartrees.
 NAtoms=   29 NActive=   29 NUniq=   29 SFac= 1.00D+00 NAtFMM=   60 NAOKFM=F Big=F
 Integral buffers will be    131072 words long.
 Raffenetti 2 integral format.
 Two-electron integral symmetry is turned off.
 ------------------------------------------------------------------------------
 Polarizable Continuum Model (PCM)
 =================================
 Model                : PCM.
 Atomic radii         : UFF (Universal Force Field).
 Polarization charges : Total charges.
 Charge compensation  : None.
 Solution method      : On-the-fly selection.
 Cavity type          : Scaled VdW (van der Waals Surface) (Alpha=1.100).
 Cavity algorithm     : GePol (No added spheres)
                        Default sphere list used, NSphG=   29.
                        Lebedev-Laikov grids with approx.  5.0 points / Ang**2.
                        Smoothing algorithm: York/Karplus (Gamma=1.0000).
                        Polarization charges: spherical gaussians, with
                                              point-specific exponents (IZeta= 3).
                        Self-potential: point-specific (ISelfS= 7).
                        Self-field    : sphere-specific E.n sum rule (ISelfD= 2).
 1st derivatives      : Analytical E(r).r(x)/FMM algorithm (CHGder, D1EAlg=3).
                        Cavity 1st derivative terms included.
 Solvent              : DiMethylSulfoxide, Eps=  46.826000 Eps(inf)=   2.007889
 ------------------------------------------------------------------------------
 One-electron integrals computed using PRISM.
 NBasis=   391 RedAO= T EigKep=  1.17D-06  NBF=   391
 NBsUse=   390 1.00D-06 EigRej=  9.24D-07 NBFU=   390
 Initial guess from the checkpoint file:  "/home/aikhl/works/aikhl/Gau-24263.chk"
 B after Tr=    -0.000312   -0.000439   -0.000445
         Rot=    1.000000    0.000088   -0.000102    0.000065 Ang=   0.02 deg.
 ExpMin= 4.38D-02 ExpMax= 8.59D+03 ExpMxC= 1.30D+03 IAcc=3 IRadAn=         5 AccDes= 0.00D+00
 Harris functional with IExCor= 1009 and IRadAn=       5 diagonalized for initial guess.
 HarFok:  IExCor= 1009 AccDes= 0.00D+00 IRadAn=         5 IDoV= 1 UseB2=F ITyADJ=14
 ICtDFT=  3500011 ScaDFX=  1.000000  1.000000  1.000000  1.000000
 FoFCou: FMM=F IPFlag=           0 FMFlag=      100000 FMFlg1=           0
         NFxFlg=           0 DoJE=T BraDBF=F KetDBF=T FulRan=T
         wScrn=  0.000000 ICntrl=       500 IOpCl=  0 I1Cent=   200000004 NGrid=           0
         NMat0=    1 NMatS0=      1 NMatT0=    0 NMatD0=    1 NMtDS0=    0 NMtDT0=    0
 Symmetry not used in FoFCou.
 Requested convergence on RMS density matrix=1.00D-08 within 128 cycles.
 Requested convergence on MAX density matrix=1.00D-06.
 Requested convergence on             energy=1.00D-06.
 No special actions if energy rises.
 Inv3:  Mode=1 IEnd=    14891952.
 Iteration    1 A*A^-1 deviation from unit magnitude is 7.55D-15 for    257.
 Iteration    1 A*A^-1 deviation from orthogonality  is 3.02D-15 for   1210    512.
 Iteration    1 A^-1*A deviation from unit magnitude is 7.33D-15 for    257.
 Iteration    1 A^-1*A deviation from orthogonality  is 3.92D-15 for   1481   1455.
 Error on total polarization charges =  0.01670
 SCF Done:  E(RM062X) =  -671.193929481     A.U. after   13 cycles
            NFock= 13  Conv=0.44D-08     -V/T= 2.0040
 D1PCM: PCM CHGder 1st derivatives, ID1Alg=3 FixD1E=F DoIter=F DoCFld=F I1PDM=0.
 Calling FoFJK, ICntrl=      2127 FMM=F ISym2X=0 I1Cent= 0 IOpClX= 0 NMat=1 NMatS=1 NMatT=0.
 -------------------------------------------------------------------
 Center     Atomic                   Forces (Hartrees/Bohr)
 Number     Number              X              Y              Z
 -------------------------------------------------------------------
      1        6           0.007007629    0.007127471   -0.001438096
      2        7          -0.006543118   -0.005781180    0.002624233
      3        8          -0.003470123   -0.003836687    0.000387175
      4        6           0.003008179    0.002434980   -0.001553661
      5        6           0.000038930   -0.000000183    0.000011241
      6        6          -0.000043054   -0.000009934    0.000035499
      7        6           0.000003833    0.000021311   -0.000003561
      8        6          -0.000003320   -0.000013783   -0.000004986
      9        6           0.000006456   -0.000002864    0.000011435
     10        6           0.000007071    0.000017664   -0.000003314
     11        6           0.000002766   -0.000008958   -0.000007498
     12        6           0.000005197    0.000018964   -0.000003442
     13        6           0.000012632   -0.000001170    0.000002537
     14        6          -0.000012470   -0.000004122    0.000009621
     15        6          -0.000001088    0.000011021   -0.000012451
     16        6           0.000005749   -0.000009668   -0.000015587
     17        1          -0.000003864    0.000006311   -0.000023738
     18        1          -0.000013933    0.000020674   -0.000015073
     19        1          -0.000011766    0.000013724   -0.000001242
     20        1           0.000001245    0.000004605    0.000001878
     21        1           0.000002525    0.000000646   -0.000000983
     22        1           0.000005024   -0.000001683   -0.000005189
     23        1           0.000005790   -0.000002538   -0.000000865
     24        1           0.000006162    0.000000620    0.000001863
     25        1          -0.000002652   -0.000000438    0.000000758
     26        1          -0.000005101    0.000001591    0.000002075
     27        1          -0.000004541   -0.000001706   -0.000002885
     28        1          -0.000003130   -0.000002966   -0.000000423
     29        1          -0.000001029   -0.000001702    0.000004677
 -------------------------------------------------------------------
 Cartesian Forces:  Max     0.007127471 RMS     0.001623855

 GradGradGradGradGradGradGradGradGradGradGradGradGradGradGradGradGradGrad
 Berny optimization.
 Using GEDIIS/GDIIS optimizer.
 FormGI is forming the generalized inverse of G from B-inverse, IUseBI=4.
 Internal  Forces:  Max     0.005964851 RMS     0.000629967
 Search for a local minimum.
 Step number   9 out of a maximum of   80 on scan point     2 out of    18
 All quantities printed in internal units (Hartrees-Bohrs-Radians)
 Mixed Optimization -- En-DIIS/RFO-DIIS
 Swapping is turned off.
 Update second derivatives using D2CorX and points    2    3    4    5    6
                                                      7    8    9
 DE= -1.14D-06 DEPred=-6.29D-07 R= 1.82D+00
 TightC=F SS=  1.41D+00  RLast= 3.15D-02 DXNew= 8.4853D-01 9.4555D-02
 Trust test= 1.82D+00 RLast= 3.15D-02 DXMaxT set to 5.05D-01
 ITU=  1  1  1  1  1  1  1  0  0
     Eigenvalues ---    0.00079   0.00486   0.00529   0.01246   0.01471
     Eigenvalues ---    0.01504   0.02152   0.02155   0.02168   0.02174
     Eigenvalues ---    0.02176   0.02182   0.02184   0.02184   0.02187
     Eigenvalues ---    0.02188   0.02190   0.02192   0.02194   0.02196
     Eigenvalues ---    0.02198   0.02205   0.04793   0.05353   0.06112
     Eigenvalues ---    0.06863   0.15352   0.15865   0.15988   0.15999
     Eigenvalues ---    0.16000   0.16000   0.16000   0.16000   0.16000
     Eigenvalues ---    0.16004   0.16008   0.17666   0.17964   0.19608
     Eigenvalues ---    0.21757   0.21999   0.22000   0.22015   0.22029
     Eigenvalues ---    0.23463   0.23572   0.24422   0.24704   0.25451
     Eigenvalues ---    0.30321   0.30634   0.33907   0.34390   0.35211
     Eigenvalues ---    0.35251   0.35350   0.35449   0.35472   0.35480
     Eigenvalues ---    0.35500   0.35500   0.35502   0.35504   0.37317
     Eigenvalues ---    0.42352   0.42393   0.42495   0.42596   0.45510
     Eigenvalues ---    0.45980   0.46370   0.46707   0.46751   0.46814
     Eigenvalues ---    0.46877   0.47000   0.47100   0.57838   0.95497
     Eigenvalues --- 1000.000001000.000001000.000001000.000001000.00000
     Eigenvalues --- 1000.000001000.000001000.000001000.000001000.00000
     Eigenvalues --- 1000.000001000.000001000.000001000.000001000.00000
     Eigenvalues --- 1000.000001000.000001000.000001000.000001000.00000
     Eigenvalues --- 1000.000001000.000001000.000001000.000001000.00000
     Eigenvalues --- 1000.000001000.000001000.000001000.000001000.00000
     Eigenvalues --- 1000.000001000.000001000.000001000.000001000.00000
     Eigenvalues --- 1000.000001000.000001000.000001000.000001000.00000
     Eigenvalues --- 1000.000001000.000001000.000001000.000001000.00000
     Eigenvalues --- 1000.000001000.000001000.000001000.000001000.00000
     Eigenvalues --- 1000.000001000.000001000.000001000.000001000.00000
     Eigenvalues --- 1000.000001000.000001000.000001000.000001000.00000
     Eigenvalues --- 1000.000001000.000001000.000001000.000001000.00000
     Eigenvalues --- 1000.000001000.000001000.00000
 En-DIIS/RFO-DIIS/Sim-DIIS IScMMF=       -3 using points:     9    8    7    6    5    4    3
 RFO step:  Lambda=-2.66072808D-07.
 DIIS inversion failure, remove point   7.
 RFO-DIIS uses    6 points instead of    7
 DidBck=F Rises=F RFO-DIIS coefs:    1.35368   -0.74496    0.66752   -0.59631    0.36238
                  RFO-DIIS coefs:   -0.04232    0.00000
 Iteration  1 RMS(Cart)=  0.00238672 RMS(Int)=  0.00000211
 Iteration  2 RMS(Cart)=  0.00000300 RMS(Int)=  0.00000113
 Iteration  3 RMS(Cart)=  0.00000000 RMS(Int)=  0.00000113
 Iteration  1 RMS(Cart)=  0.00000085 RMS(Int)=  0.00000060
 Variable       Old X    -DE/DX   Delta X   Delta X   Delta X     New X
                                 (Linear)    (Quad)   (Total)
    R1        2.55552   0.00007  -0.00010   0.00018   0.00007   2.55559
    R2        2.30186   0.00002   0.00007  -0.00005   0.00003   2.30188
    R3        2.07837  -0.00003  -0.00002  -0.00004  -0.00006   2.07831
    R4        2.76145  -0.00001  -0.00009   0.00004  -0.00006   2.76140
    R5        1.91136   0.00001   0.00003  -0.00000   0.00002   1.91139
    R6        2.87974  -0.00004   0.00024  -0.00046  -0.00022   2.87952
    R7        2.87273   0.00001  -0.00007   0.00016   0.00009   2.87281
    R8        2.06513  -0.00001   0.00002  -0.00003  -0.00000   2.06512
    R9        2.62995  -0.00001  -0.00007  -0.00002  -0.00010   2.62985
   R10        2.63955  -0.00000   0.00008  -0.00005   0.00003   2.63958
   R11        2.63473   0.00002   0.00003   0.00004   0.00007   2.63480
   R12        2.63771  -0.00001  -0.00006   0.00001  -0.00005   2.63766
   R13        2.63577   0.00001   0.00006  -0.00003   0.00004   2.63581
   R14        2.05006   0.00000  -0.00002   0.00006   0.00004   2.05009
   R15        2.62721  -0.00000  -0.00007   0.00004  -0.00003   2.62718
   R16        2.04900  -0.00000   0.00000  -0.00000  -0.00000   2.04900
   R17        2.63501   0.00001   0.00003   0.00003   0.00006   2.63507
   R18        2.04860   0.00000   0.00000  -0.00000   0.00000   2.04860
   R19        2.62588  -0.00001  -0.00004  -0.00001  -0.00005   2.62583
   R20        2.04896   0.00000   0.00000  -0.00000   0.00000   2.04896
   R21        2.05319  -0.00000   0.00000   0.00000   0.00000   2.05319
   R22        2.63132  -0.00001  -0.00005  -0.00000  -0.00006   2.63127
   R23        2.05133  -0.00000   0.00001  -0.00000   0.00001   2.05134
   R24        2.63062   0.00001   0.00005  -0.00001   0.00004   2.63067
   R25        2.04875  -0.00000   0.00000  -0.00000  -0.00000   2.04875
   R26        2.63225  -0.00001  -0.00004  -0.00001  -0.00005   2.63220
   R27        2.04867   0.00000   0.00000   0.00000   0.00000   2.04867
   R28        2.62983   0.00001   0.00004   0.00002   0.00006   2.62989
   R29        2.04874   0.00000  -0.00000   0.00000   0.00000   2.04874
   R30        2.05220   0.00000  -0.00002   0.00001  -0.00001   2.05219
    A1        2.17331   0.00016   0.00028  -0.00008   0.00020   2.17351
    A2        1.97554   0.00007  -0.00033   0.00017  -0.00016   1.97538
    A3        2.13205   0.00008   0.00002  -0.00006  -0.00004   2.13201
    A4        2.12107   0.00019   0.00030  -0.00039  -0.00010   2.12097
    A5        2.04100  -0.00034  -0.00010   0.00023   0.00011   2.04111
    A6        2.04835   0.00086  -0.00029   0.00014  -0.00016   2.04818
    A7        1.98098  -0.00001   0.00039  -0.00066  -0.00027   1.98070
    A8        1.89534  -0.00002  -0.00022  -0.00001  -0.00023   1.89511
    A9        1.85991   0.00001  -0.00011   0.00024   0.00013   1.86004
   A10        1.95826   0.00002   0.00014   0.00018   0.00032   1.95858
   A11        1.87658   0.00000  -0.00015   0.00016   0.00001   1.87659
   A12        1.88805  -0.00000  -0.00009   0.00014   0.00005   1.88810
   A13        2.14552  -0.00003   0.00036  -0.00046  -0.00011   2.14541
   A14        2.05916   0.00001  -0.00028   0.00030   0.00002   2.05919
   A15        2.07807   0.00001  -0.00009   0.00017   0.00008   2.07815
   A16        2.09418  -0.00003  -0.00014  -0.00012  -0.00026   2.09392
   A17        2.10711   0.00003   0.00009   0.00017   0.00026   2.10737
   A18        2.08133  -0.00000   0.00005  -0.00006  -0.00002   2.08132
   A19        2.10116  -0.00000   0.00002  -0.00005  -0.00003   2.10113
   A20        2.09840  -0.00000   0.00009  -0.00009  -0.00000   2.09840
   A21        2.08363   0.00000  -0.00012   0.00014   0.00003   2.08366
   A22        2.09918  -0.00001   0.00004  -0.00006  -0.00002   2.09916
   A23        2.08779   0.00000  -0.00004   0.00002  -0.00003   2.08777
   A24        2.09621   0.00001   0.00000   0.00005   0.00005   2.09626
   A25        2.08713   0.00000  -0.00003   0.00005   0.00002   2.08715
   A26        2.09826   0.00000   0.00002  -0.00001   0.00001   2.09827
   A27        2.09778  -0.00000   0.00001  -0.00004  -0.00003   2.09775
   A28        2.09467   0.00000  -0.00002   0.00002  -0.00000   2.09466
   A29        2.09688  -0.00000  -0.00001   0.00000  -0.00001   2.09686
   A30        2.09164   0.00000   0.00003  -0.00002   0.00001   2.09165
   A31        2.10616  -0.00001   0.00008  -0.00013  -0.00005   2.10611
   A32        2.08441   0.00000  -0.00007   0.00007   0.00000   2.08441
   A33        2.09262   0.00001  -0.00001   0.00006   0.00005   2.09266
   A34        2.10244   0.00000  -0.00003   0.00005   0.00003   2.10247
   A35        2.08753  -0.00000  -0.00002  -0.00002  -0.00005   2.08748
   A36        2.09322  -0.00000   0.00005  -0.00003   0.00002   2.09324
   A37        2.09499  -0.00000  -0.00001  -0.00001  -0.00002   2.09497
   A38        2.09115   0.00000   0.00003   0.00001   0.00004   2.09118
   A39        2.09705   0.00000  -0.00002   0.00000  -0.00002   2.09703
   A40        2.09052   0.00000   0.00002  -0.00002   0.00000   2.09052
   A41        2.09650  -0.00000  -0.00003   0.00001  -0.00002   2.09648
   A42        2.09616   0.00000   0.00001   0.00001   0.00002   2.09618
   A43        2.09618   0.00000  -0.00002   0.00004   0.00002   2.09620
   A44        2.09622  -0.00000   0.00001  -0.00002  -0.00001   2.09621
   A45        2.09076  -0.00000   0.00000  -0.00002  -0.00001   2.09075
   A46        2.10088  -0.00000  -0.00002   0.00000  -0.00001   2.10087
   A47        2.09144   0.00000  -0.00009   0.00006  -0.00003   2.09141
   A48        2.09081   0.00000   0.00011  -0.00006   0.00005   2.09086
    D1        0.33049  -0.00596  -0.00000   0.00000   0.00000   0.33049
    D2        3.06083  -0.00387  -0.00042  -0.00002  -0.00043   3.06040
    D3       -2.88254  -0.00105  -0.00048   0.00037  -0.00011  -2.88264
    D4       -0.15220   0.00104  -0.00090   0.00036  -0.00054  -0.15273
    D5        1.16607   0.00091  -0.00030  -0.00006  -0.00036   1.16571
    D6       -2.92634   0.00092  -0.00000  -0.00031  -0.00032  -2.92666
    D7       -0.89609   0.00091  -0.00027  -0.00003  -0.00030  -0.89639
    D8       -1.56262  -0.00092   0.00007  -0.00006   0.00001  -1.56261
    D9        0.62815  -0.00091   0.00037  -0.00032   0.00005   0.62820
   D10        2.65840  -0.00092   0.00010  -0.00004   0.00007   2.65847
   D11        0.32185   0.00000   0.00016   0.00037   0.00052   0.32237
   D12       -2.85182  -0.00000  -0.00002   0.00044   0.00041  -2.85141
   D13       -1.83493   0.00002   0.00003   0.00076   0.00079  -1.83414
   D14        1.27458   0.00001  -0.00015   0.00083   0.00068   1.27526
   D15        2.37435   0.00001   0.00015   0.00038   0.00053   2.37488
   D16       -0.79932   0.00000  -0.00003   0.00045   0.00042  -0.79890
   D17        1.68472  -0.00000  -0.00337  -0.00005  -0.00342   1.68130
   D18       -1.42060   0.00000  -0.00315   0.00029  -0.00285  -1.42346
   D19       -2.39447  -0.00002  -0.00293  -0.00079  -0.00372  -2.39819
   D20        0.78339  -0.00001  -0.00270  -0.00045  -0.00315   0.78024
   D21       -0.32733  -0.00000  -0.00308  -0.00040  -0.00348  -0.33081
   D22        2.85053   0.00000  -0.00286  -0.00005  -0.00291   2.84762
   D23        3.10539  -0.00001   0.00019  -0.00029  -0.00010   3.10529
   D24       -0.03734  -0.00000   0.00045  -0.00044   0.00001  -0.03733
   D25       -0.00380   0.00000   0.00038  -0.00036   0.00001  -0.00378
   D26        3.13666   0.00000   0.00063  -0.00051   0.00012   3.13679
   D27       -3.10898   0.00001  -0.00025   0.00045   0.00020  -3.10878
   D28        0.03206   0.00001  -0.00018   0.00026   0.00008   0.03214
   D29        0.00181   0.00000  -0.00041   0.00050   0.00009   0.00190
   D30       -3.14034  -0.00000  -0.00034   0.00032  -0.00003  -3.14036
   D31       -3.10657   0.00001   0.00021   0.00032   0.00053  -3.10604
   D32        0.03604   0.00000   0.00012   0.00035   0.00047   0.03651
   D33       -0.00071   0.00000  -0.00001  -0.00002  -0.00003  -0.00074
   D34       -3.14128   0.00000  -0.00010   0.00001  -0.00009  -3.14137
   D35        3.09952  -0.00001  -0.00014  -0.00035  -0.00048   3.09904
   D36       -0.05277  -0.00000  -0.00003  -0.00021  -0.00024  -0.05301
   D37       -0.00607  -0.00000   0.00009  -0.00000   0.00009  -0.00598
   D38        3.12483   0.00000   0.00020   0.00014   0.00033   3.12516
   D39        0.00237  -0.00000  -0.00010   0.00004  -0.00006   0.00231
   D40       -3.14135   0.00000  -0.00007   0.00010   0.00003  -3.14132
   D41       -3.13810  -0.00000  -0.00035   0.00018  -0.00017  -3.13827
   D42        0.00137  -0.00000  -0.00032   0.00024  -0.00008   0.00129
   D43        0.00109  -0.00000  -0.00015   0.00016   0.00001   0.00109
   D44        3.13839   0.00000  -0.00002   0.00005   0.00003   3.13842
   D45       -3.13837  -0.00000  -0.00018   0.00010  -0.00008  -3.13845
   D46       -0.00107  -0.00000  -0.00005  -0.00001  -0.00006  -0.00113
   D47       -0.00306   0.00000   0.00011  -0.00002   0.00009  -0.00297
   D48        3.13538   0.00000   0.00022  -0.00019   0.00002   3.13540
   D49       -3.14037  -0.00000  -0.00002   0.00009   0.00007  -3.14030
   D50       -0.00192  -0.00000   0.00009  -0.00008   0.00000  -0.00192
   D51        0.00162  -0.00000   0.00017  -0.00031  -0.00014   0.00148
   D52       -3.13942  -0.00000   0.00010  -0.00013  -0.00003  -3.13944
   D53       -3.13684  -0.00000   0.00007  -0.00014  -0.00007  -3.13691
   D54        0.00531   0.00000  -0.00000   0.00005   0.00004   0.00536
   D55        0.00523  -0.00000  -0.00007   0.00002  -0.00005   0.00518
   D56       -3.13478  -0.00000  -0.00001   0.00002   0.00000  -3.13478
   D57       -3.13738  -0.00000   0.00001  -0.00001   0.00000  -3.13738
   D58        0.00579   0.00000   0.00007  -0.00001   0.00006   0.00585
   D59       -0.00298   0.00000   0.00008  -0.00001   0.00007  -0.00291
   D60       -3.14036   0.00000   0.00006   0.00001   0.00007  -3.14029
   D61        3.13702  -0.00000   0.00002   0.00000   0.00002   3.13705
   D62       -0.00035   0.00000  -0.00000   0.00002   0.00002  -0.00033
   D63       -0.00376   0.00000   0.00000  -0.00002  -0.00002  -0.00378
   D64       -3.13729  -0.00000  -0.00008  -0.00004  -0.00012  -3.13741
   D65        3.13361   0.00000   0.00002  -0.00003  -0.00001   3.13360
   D66        0.00009  -0.00000  -0.00006  -0.00005  -0.00012  -0.00003
   D67        0.00833  -0.00000  -0.00009   0.00002  -0.00007   0.00827
   D68       -3.12257  -0.00001  -0.00019  -0.00012  -0.00031  -3.12288
   D69       -3.14130   0.00000  -0.00000   0.00004   0.00004  -3.14127
   D70        0.01098  -0.00000  -0.00011  -0.00010  -0.00020   0.01078
         Item               Value     Threshold  Converged?
 Maximum Force            0.000068     0.002500     YES
 RMS     Force            0.000012     0.001667     YES
 Maximum Displacement     0.010547     0.010000     NO 
 RMS     Displacement     0.002387     0.006667     YES
 Predicted change in Energy=-8.096467D-08
 GradGradGradGradGradGradGradGradGradGradGradGradGradGradGradGradGradGrad

                          Input orientation:                          
 ---------------------------------------------------------------------
 Center     Atomic      Atomic             Coordinates (Angstroms)
 Number     Number       Type             X           Y           Z
 ---------------------------------------------------------------------
      1          6           0        1.906787   -0.667688    2.251056
      2          7           0        0.963361    0.146613    1.725942
      3          8           0        2.631680   -1.396262    1.597234
      4          6           0        0.443367   -0.057732    0.375700
      5          6           0       -0.362376   -1.342022    0.223170
      6          6           0       -0.353706    1.172303   -0.027762
      7          6           0       -0.895633   -2.033580    1.306727
      8          6           0       -1.661844   -3.181208    1.103331
      9          6           0       -1.897958   -3.647024   -0.185095
     10          6           0       -1.362694   -2.960341   -1.274298
     11          6           0       -0.601640   -1.816077   -1.068764
     12          6           0        0.248406    2.173985   -0.788089
     13          6           0       -0.459101    3.324204   -1.127536
     14          6           0       -1.775105    3.483592   -0.702516
     15          6           0       -2.381357    2.487682    0.059580
     16          6           0       -1.675166    1.335222    0.391087
     17          1           0        2.013144   -0.560908    3.340473
     18          1           0        0.376517    0.648984    2.378854
     19          1           0        1.311048   -0.133369   -0.284340
     20          1           0       -0.717839   -1.684627    2.318433
     21          1           0       -2.071527   -3.710232    1.956538
     22          1           0       -2.491129   -4.540736   -0.342075
     23          1           0       -1.536371   -3.318899   -2.282712
     24          1           0       -0.187142   -1.281345   -1.918905
     25          1           0        1.275796    2.053133   -1.117059
     26          1           0        0.017314    4.093630   -1.724528
     27          1           0       -2.327665    4.378024   -0.967016
     28          1           0       -3.407250    2.604576    0.390109
     29          1           0       -2.158317    0.554204    0.970661
 ---------------------------------------------------------------------
                    Distance matrix (angstroms):
                    1          2          3          4          5
     1  C    0.000000
     2  N    1.352362   0.000000
     3  O    1.218103   2.276032   0.000000
     4  C    2.455729   1.461268   2.841219   0.000000
     5  C    3.117074   2.496385   3.294748   1.523774   0.000000
     6  C    3.699784   2.421194   4.260360   1.520227   2.526830
     7  C    3.257450   2.895660   3.596180   2.561974   1.391658
     8  C    4.513334   4.284127   4.675930   3.836335   2.417831
     9  C    5.411780   5.121610   5.362858   4.321956   2.799594
    10  C    5.326714   4.905623   5.162079   3.795983   2.421157
    11  C    4.316505   3.756563   4.211668   2.504055   1.396807
    12  C    4.479033   3.307831   4.910848   2.524475   3.709179
    13  C    5.739993   4.501424   6.265789   3.809417   4.858748
    14  C    6.285939   4.952981   6.965743   4.315685   5.112655
    15  C    5.757353   4.409593   6.525332   3.815512   4.332400
    16  C    4.505720   3.186919   5.240679   2.535495   2.986512
    17  H    1.099792   2.051668   2.029603   3.392237   3.996350
    18  H    2.022790   1.011462   3.143203   2.125216   3.026060
    19  H    2.658690   2.059249   2.622839   1.092815   2.125737
    20  H    2.815558   2.555567   3.438396   2.787364   2.152640
    21  H    5.017050   4.913143   5.253923   4.707918   3.396201
    22  H    6.408315   6.179114   6.315996   5.405904   3.883666
    23  H    6.280072   5.858988   6.010254   4.649916   3.400845
    24  H    4.706346   4.080151   4.508015   2.675814   2.150087
    25  H    4.375525   3.437308   4.593924   2.716067   4.000862
    26  H    6.484252   5.327259   6.928776   4.671861   5.786537
    27  H    7.331151   5.998976   8.031990   5.399762   6.164238
    28  H    6.512282   5.189246   7.343877   4.681382   4.987461
    29  H    4.433678   3.237508   5.209701   2.738102   2.716583
                    6          7          8          9         10
     6  C    0.000000
     7  C    3.514574   0.000000
     8  C    4.684405   1.394811   0.000000
     9  C    5.063139   2.415241   1.390243   0.000000
    10  C    4.432906   2.781855   2.406531   1.394418   0.000000
    11  C    3.174204   2.403476   2.775899   2.411157   1.389528
    12  C    1.394276   4.837426   5.992047   6.233348   5.403087
    13  C    2.418945   5.901021   6.981673   7.180287   6.350869
    14  C    2.796019   5.937147   6.906046   7.150419   6.482383
    15  C    2.418517   4.919814   5.808910   6.158584   5.700690
    16  C    1.395791   3.576996   4.572266   5.020398   4.617685
    17  H    4.466655   3.842639   5.037491   6.103316   6.200780
    18  H    2.568830   3.156576   4.522416   5.495703   5.421955
    19  H    2.131201   3.318394   4.478062   4.759552   4.015057
    20  H    3.714737   1.084863   2.146480   3.392836   3.866652
    21  H    5.543239   2.148520   1.084283   2.149585   3.391619
    22  H    6.107879   3.398527   2.150634   1.084074   2.154078
    23  H    5.162789   3.866091   3.391163   2.153696   1.084263
    24  H    3.102346   3.387111   3.862401   3.395501   2.148597
    25  H    2.148885   5.224086   6.399859   6.590376   5.667563
    26  H    3.398651   6.896716   7.983710   8.121320   7.201780
    27  H    3.880124   6.951927   7.865853   8.074493   7.407915
    28  H    3.398551   5.353587   6.085263   6.456881   6.157821
    29  H    2.153025   2.898954   3.770595   4.365074   4.245572
                   11         12         13         14         15
    11  C    0.000000
    12  C    4.089248   0.000000
    13  C    5.142593   1.392407   0.000000
    14  C    5.440371   2.411844   1.392089   0.000000
    15  C    4.791961   2.780756   2.409166   1.392899   0.000000
    16  C    3.635149   2.407096   2.782279   2.412767   1.391678
    17  H    5.277681   5.257278   6.416323   6.859633   6.274537
    18  H    4.349642   3.517324   4.488856   4.707368   4.045456
    19  H    2.665559   2.589759   3.974824   4.773009   4.541151
    20  H    3.391738   5.047078   6.085231   6.079015   5.027711
    21  H    3.860161   6.894859   7.848230   7.675254   6.489113
    22  H    3.394409   7.265773   8.161089   8.064270   7.040742
    23  H    2.146128   5.965828   6.828306   6.987696   6.317968
    24  H    1.086502   3.661660   4.680952   5.167770   4.789003
    25  H    4.300917   1.085521   2.150721   3.395004   3.866275
    26  H    5.978107   2.148339   1.084152   2.151609   3.393483
    27  H    6.430894   3.394989   2.151240   1.084109   2.151784
    28  H    5.435248   3.864891   3.393035   2.151835   1.084144
    29  H    3.492954   3.392523   3.868161   3.395244   2.148989
                   16         17         18         19         20
    16  C    0.000000
    17  H    5.088990   0.000000
    18  H    2.937949   2.251022   0.000000
    19  H    3.395649   3.716853   2.928826   0.000000
    20  H    3.708183   3.124993   2.578179   3.646534   0.000000
    21  H    5.297579   5.340230   5.017373   5.409001   2.463029
    22  H    5.977475   7.049019   6.523806   5.821063   4.287216
    23  H    5.369293   7.199012   6.413535   4.716873   4.950896
    24  H    3.794299   5.746420   4.744956   2.496843   4.289442
    25  H    3.390881   5.219817   3.873208   2.339969   5.454176
    26  H    3.866410   7.162562   5.369577   4.649238   7.090433
    27  H    3.395415   7.860671   5.693258   5.836005   7.081063
    28  H    2.147411   6.935821   4.700674   5.496686   5.417437
    29  H    1.085970   4.925503   2.901272   3.752903   2.983928
                   21         22         23         24         25
    21  H    0.000000
    22  H    2.479804   0.000000
    23  H    4.290778   2.484053   0.000000
    24  H    4.946661   4.291664   2.470709   0.000000
    25  H    7.339478   7.633442   6.174606   3.728523   0.000000
    26  H    8.877711   9.097018   7.594149   5.382373   2.473141
    27  H    8.604223   8.942123   7.848556   6.125063   4.290987
    28  H    6.641886   7.240915   6.762523   5.549867   4.950410
    29  H    4.377773   5.271855   5.096290   3.950236   4.289347
                   26         27         28         29
    26  H    0.000000
    27  H    2.480651   0.000000
    28  H    4.291457   2.480405   0.000000
    29  H    4.952267   4.290090   2.470000   0.000000
 Symmetry turned off by external request.
 Stoichiometry    C14H13NO
 Framework group  C1[X(C14H13NO)]
 Deg. of freedom    81
 Full point group                 C1      NOp   1
 Rotational constants (GHZ):           0.7457245           0.4046186           0.3098322
 Standard basis: 6-311+G(d) (5D, 7F)
   391 basis functions,   641 primitive gaussians,   407 cartesian basis functions
    56 alpha electrons       56 beta electrons
       nuclear repulsion energy      1012.0400154558 Hartrees.
 NAtoms=   29 NActive=   29 NUniq=   29 SFac= 1.00D+00 NAtFMM=   60 NAOKFM=F Big=F
 Integral buffers will be    131072 words long.
 Raffenetti 2 integral format.
 Two-electron integral symmetry is turned off.
 ------------------------------------------------------------------------------
 Polarizable Continuum Model (PCM)
 =================================
 Model                : PCM.
 Atomic radii         : UFF (Universal Force Field).
 Polarization charges : Total charges.
 Charge compensation  : None.
 Solution method      : On-the-fly selection.
 Cavity type          : Scaled VdW (van der Waals Surface) (Alpha=1.100).
 Cavity algorithm     : GePol (No added spheres)
                        Default sphere list used, NSphG=   29.
                        Lebedev-Laikov grids with approx.  5.0 points / Ang**2.
                        Smoothing algorithm: York/Karplus (Gamma=1.0000).
                        Polarization charges: spherical gaussians, with
                                              point-specific exponents (IZeta= 3).
                        Self-potential: point-specific (ISelfS= 7).
                        Self-field    : sphere-specific E.n sum rule (ISelfD= 2).
 1st derivatives      : Analytical E(r).r(x)/FMM algorithm (CHGder, D1EAlg=3).
                        Cavity 1st derivative terms included.
 Solvent              : DiMethylSulfoxide, Eps=  46.826000 Eps(inf)=   2.007889
 ------------------------------------------------------------------------------
 One-electron integrals computed using PRISM.
 NBasis=   391 RedAO= T EigKep=  1.17D-06  NBF=   391
 NBsUse=   390 1.00D-06 EigRej=  9.24D-07 NBFU=   390
 Initial guess from the checkpoint file:  "/home/aikhl/works/aikhl/Gau-24263.chk"
 B after Tr=    -0.000103   -0.000141   -0.000387
         Rot=    1.000000    0.000006   -0.000082    0.000018 Ang=   0.01 deg.
 Requested convergence on RMS density matrix=1.00D-08 within 128 cycles.
 Requested convergence on MAX density matrix=1.00D-06.
 Requested convergence on             energy=1.00D-06.
 No special actions if energy rises.
 Inv3:  Mode=1 IEnd=    14838528.
 Iteration    1 A*A^-1 deviation from unit magnitude is 5.33D-15 for    714.
 Iteration    1 A*A^-1 deviation from orthogonality  is 2.53D-15 for    793    731.
 Iteration    1 A^-1*A deviation from unit magnitude is 5.00D-15 for   2218.
 Iteration    1 A^-1*A deviation from orthogonality  is 3.30D-15 for   1480   1455.
 Error on total polarization charges =  0.01670
 SCF Done:  E(RM062X) =  -671.193929515     A.U. after   11 cycles
            NFock= 11  Conv=0.56D-08     -V/T= 2.0040
 D1PCM: PCM CHGder 1st derivatives, ID1Alg=3 FixD1E=F DoIter=F DoCFld=F I1PDM=0.
 Calling FoFJK, ICntrl=      2127 FMM=F ISym2X=0 I1Cent= 0 IOpClX= 0 NMat=1 NMatS=1 NMatT=0.
 -------------------------------------------------------------------
 Center     Atomic                   Forces (Hartrees/Bohr)
 Number     Number              X              Y              Z
 -------------------------------------------------------------------
      1        6           0.007007462    0.007149750   -0.001426916
      2        7          -0.006476192   -0.005794454    0.002617552
      3        8          -0.003508732   -0.003797633    0.000382111
      4        6           0.002982949    0.002452437   -0.001540382
      5        6           0.000025403    0.000000922   -0.000045474
      6        6          -0.000021165   -0.000003105    0.000020072
      7        6          -0.000025730   -0.000012764    0.000017786
      8        6           0.000003169    0.000000879    0.000003221
      9        6           0.000007293    0.000000644   -0.000007699
     10        6           0.000001088   -0.000009732    0.000005169
     11        6          -0.000004726    0.000002142    0.000009569
     12        6           0.000002835    0.000011134   -0.000001684
     13        6           0.000006975   -0.000004496   -0.000001004
     14        6          -0.000011721   -0.000002860    0.000004801
     15        6          -0.000000260    0.000005547   -0.000007822
     16        6           0.000009599   -0.000008998   -0.000005504
     17        1          -0.000000342   -0.000004118    0.000002243
     18        1           0.000008160    0.000014302   -0.000009368
     19        1          -0.000003926    0.000023583    0.000000364
     20        1          -0.000002653   -0.000007159   -0.000011230
     21        1           0.000002063   -0.000004048   -0.000003503
     22        1           0.000004156   -0.000001443   -0.000004199
     23        1           0.000005155   -0.000003894   -0.000000528
     24        1           0.000006006   -0.000001136    0.000003587
     25        1          -0.000001790    0.000000447    0.000000828
     26        1          -0.000002911    0.000000864    0.000001647
     27        1          -0.000004633   -0.000001992   -0.000000222
     28        1          -0.000003780   -0.000004915   -0.000001869
     29        1          -0.000003753    0.000000098   -0.000001546
 -------------------------------------------------------------------
 Cartesian Forces:  Max     0.007149750 RMS     0.001621690

 GradGradGradGradGradGradGradGradGradGradGradGradGradGradGradGradGradGrad
 Berny optimization.
 Using GEDIIS/GDIIS optimizer.
 FormGI is forming the generalized inverse of G from B-inverse, IUseBI=4.
 Internal  Forces:  Max     0.005965204 RMS     0.000629945
 Search for a local minimum.
 Step number  10 out of a maximum of   80 on scan point     2 out of    18
 All quantities printed in internal units (Hartrees-Bohrs-Radians)
 Mixed Optimization -- En-DIIS/RFO-DIIS
 Swapping is turned off.
 Update second derivatives using D2CorX and points    2    3    4    5    6
                                                      7    8    9   10
 DE= -3.43D-08 DEPred=-8.10D-08 R= 4.23D-01
 Trust test= 4.23D-01 RLast= 8.31D-03 DXMaxT set to 5.05D-01
 ITU=  0  1  1  1  1  1  1  1  0  0
     Eigenvalues ---    0.00068   0.00273   0.00528   0.01156   0.01474
     Eigenvalues ---    0.01489   0.02132   0.02154   0.02169   0.02171
     Eigenvalues ---    0.02177   0.02181   0.02183   0.02185   0.02186
     Eigenvalues ---    0.02189   0.02190   0.02192   0.02193   0.02196
     Eigenvalues ---    0.02204   0.02209   0.04990   0.05583   0.06131
     Eigenvalues ---    0.07121   0.15327   0.15870   0.15981   0.15983
     Eigenvalues ---    0.15999   0.16000   0.16000   0.16000   0.16000
     Eigenvalues ---    0.16001   0.16018   0.17654   0.17919   0.20609
     Eigenvalues ---    0.21299   0.21984   0.22001   0.22006   0.22029
     Eigenvalues ---    0.23467   0.23689   0.23912   0.25261   0.25926
     Eigenvalues ---    0.30424   0.31503   0.33908   0.34386   0.35213
     Eigenvalues ---    0.35252   0.35350   0.35472   0.35480   0.35500
     Eigenvalues ---    0.35500   0.35501   0.35504   0.35518   0.39441
     Eigenvalues ---    0.42352   0.42394   0.42492   0.43367   0.45596
     Eigenvalues ---    0.46007   0.46490   0.46702   0.46754   0.46867
     Eigenvalues ---    0.46935   0.47000   0.48301   0.57289   0.96561
     Eigenvalues --- 1000.000001000.000001000.000001000.000001000.00000
     Eigenvalues --- 1000.000001000.000001000.000001000.000001000.00000
     Eigenvalues --- 1000.000001000.000001000.000001000.000001000.00000
     Eigenvalues --- 1000.000001000.000001000.000001000.000001000.00000
     Eigenvalues --- 1000.000001000.000001000.000001000.000001000.00000
     Eigenvalues --- 1000.000001000.000001000.000001000.000001000.00000
     Eigenvalues --- 1000.000001000.000001000.000001000.000001000.00000
     Eigenvalues --- 1000.000001000.000001000.000001000.000001000.00000
     Eigenvalues --- 1000.000001000.000001000.000001000.000001000.00000
     Eigenvalues --- 1000.000001000.000001000.000001000.000001000.00000
     Eigenvalues --- 1000.000001000.000001000.000001000.000001000.00000
     Eigenvalues --- 1000.000001000.000001000.000001000.000001000.00000
     Eigenvalues --- 1000.000001000.000001000.000001000.000001000.00000
     Eigenvalues --- 1000.000001000.000001000.00000
 En-DIIS/RFO-DIIS/Sim-DIIS IScMMF=       -3 using points:    10    9    8    7    6    5    4    3
 RFO step:  Lambda=-2.24347419D-07.
 DIIS inversion failure, remove point   8.
 DIIS inversion failure, remove point   7.
 RFO-DIIS uses    6 points instead of    8
 DidBck=F Rises=F RFO-DIIS coefs:    1.98155   -0.95706   -0.24994    0.40725   -0.43404
                  RFO-DIIS coefs:    0.25226    0.00000    0.00000
 Iteration  1 RMS(Cart)=  0.00179923 RMS(Int)=  0.00000108
 Iteration  2 RMS(Cart)=  0.00000138 RMS(Int)=  0.00000073
 Iteration  3 RMS(Cart)=  0.00000000 RMS(Int)=  0.00000073
 Iteration  1 RMS(Cart)=  0.00000059 RMS(Int)=  0.00000042
 Variable       Old X    -DE/DX   Delta X   Delta X   Delta X     New X
                                 (Linear)    (Quad)   (Total)
    R1        2.55559   0.00002   0.00003  -0.00002   0.00002   2.55561
    R2        2.30188  -0.00002   0.00008  -0.00008  -0.00000   2.30188
    R3        2.07831  -0.00000  -0.00011   0.00010  -0.00001   2.07829
    R4        2.76140   0.00004  -0.00011   0.00020   0.00009   2.76149
    R5        1.91139  -0.00001   0.00001  -0.00003  -0.00001   1.91137
    R6        2.87952   0.00003  -0.00010   0.00007  -0.00002   2.87949
    R7        2.87281  -0.00000   0.00002   0.00004   0.00006   2.87287
    R8        2.06512  -0.00000  -0.00002   0.00002  -0.00000   2.06512
    R9        2.62985   0.00003  -0.00007   0.00008   0.00001   2.62986
   R10        2.63958  -0.00000   0.00003  -0.00002   0.00001   2.63959
   R11        2.63480   0.00001   0.00005   0.00000   0.00006   2.63486
   R12        2.63766  -0.00001  -0.00005  -0.00000  -0.00005   2.63761
   R13        2.63581   0.00000   0.00004  -0.00002   0.00002   2.63583
   R14        2.05009  -0.00001   0.00001  -0.00002  -0.00001   2.05009
   R15        2.62718  -0.00000  -0.00003   0.00002  -0.00002   2.62716
   R16        2.04900  -0.00000  -0.00000   0.00000  -0.00000   2.04900
   R17        2.63507  -0.00001   0.00004  -0.00003   0.00001   2.63508
   R18        2.04860   0.00000   0.00000  -0.00000   0.00000   2.04860
   R19        2.62583   0.00001  -0.00005   0.00004  -0.00001   2.62582
   R20        2.04896   0.00000   0.00000   0.00000   0.00000   2.04896
   R21        2.05319  -0.00000   0.00000  -0.00001  -0.00001   2.05318
   R22        2.63127  -0.00001  -0.00004  -0.00001  -0.00005   2.63122
   R23        2.05134   0.00000   0.00000   0.00000   0.00001   2.05134
   R24        2.63067   0.00001   0.00003   0.00001   0.00004   2.63071
   R25        2.04875  -0.00000  -0.00000   0.00000  -0.00000   2.04875
   R26        2.63220  -0.00000  -0.00003  -0.00001  -0.00004   2.63215
   R27        2.04867  -0.00000   0.00000  -0.00000   0.00000   2.04867
   R28        2.62989   0.00000   0.00005  -0.00000   0.00005   2.62994
   R29        2.04874   0.00000   0.00000   0.00000   0.00000   2.04874
   R30        2.05219  -0.00000  -0.00000  -0.00002  -0.00002   2.05217
    A1        2.17351   0.00010   0.00041  -0.00042  -0.00001   2.17350
    A2        1.97538   0.00011  -0.00039   0.00040   0.00001   1.97539
    A3        2.13201   0.00010  -0.00006   0.00005  -0.00001   2.13200
    A4        2.12097   0.00021  -0.00003   0.00003  -0.00000   2.12097
    A5        2.04111  -0.00037   0.00022  -0.00010   0.00013   2.04124
    A6        2.04818   0.00087  -0.00011   0.00011   0.00001   2.04819
    A7        1.98070   0.00005  -0.00008   0.00020   0.00012   1.98083
    A8        1.89511  -0.00002  -0.00026   0.00010  -0.00016   1.89496
    A9        1.86004  -0.00001   0.00006  -0.00007  -0.00001   1.86003
   A10        1.95858  -0.00001   0.00020   0.00001   0.00021   1.95879
   A11        1.87659  -0.00000   0.00004  -0.00006  -0.00002   1.87657
   A12        1.88810  -0.00000   0.00003  -0.00021  -0.00018   1.88792
   A13        2.14541   0.00002   0.00001  -0.00001   0.00000   2.14541
   A14        2.05919   0.00000  -0.00006   0.00007   0.00001   2.05920
   A15        2.07815  -0.00002   0.00003  -0.00005  -0.00002   2.07813
   A16        2.09392  -0.00002  -0.00019  -0.00005  -0.00023   2.09369
   A17        2.10737   0.00002   0.00017   0.00006   0.00023   2.10760
   A18        2.08132   0.00000   0.00001  -0.00001  -0.00000   2.08131
   A19        2.10113   0.00001  -0.00001   0.00002   0.00001   2.10114
   A20        2.09840  -0.00000   0.00001  -0.00001  -0.00000   2.09840
   A21        2.08366  -0.00001   0.00000  -0.00001  -0.00001   2.08365
   A22        2.09916   0.00000  -0.00001  -0.00000  -0.00001   2.09915
   A23        2.08777   0.00000  -0.00003   0.00002  -0.00000   2.08776
   A24        2.09626  -0.00000   0.00003  -0.00002   0.00001   2.09627
   A25        2.08715  -0.00000   0.00001  -0.00000   0.00000   2.08716
   A26        2.09827   0.00000   0.00002   0.00000   0.00002   2.09829
   A27        2.09775  -0.00000  -0.00003   0.00000  -0.00002   2.09773
   A28        2.09466   0.00000  -0.00000   0.00001   0.00000   2.09467
   A29        2.09686  -0.00001  -0.00002  -0.00001  -0.00003   2.09683
   A30        2.09165   0.00000   0.00002   0.00001   0.00003   2.09168
   A31        2.10611   0.00001  -0.00002   0.00003   0.00001   2.10612
   A32        2.08441  -0.00001  -0.00002  -0.00001  -0.00003   2.08438
   A33        2.09266  -0.00000   0.00003  -0.00001   0.00002   2.09268
   A34        2.10247   0.00000   0.00001   0.00001   0.00002   2.10249
   A35        2.08748  -0.00000  -0.00004  -0.00000  -0.00004   2.08744
   A36        2.09324   0.00000   0.00002  -0.00000   0.00002   2.09325
   A37        2.09497  -0.00000  -0.00002   0.00000  -0.00002   2.09495
   A38        2.09118   0.00000   0.00003  -0.00001   0.00002   2.09120
   A39        2.09703   0.00000  -0.00001   0.00001  -0.00000   2.09703
   A40        2.09052  -0.00000   0.00001  -0.00001  -0.00000   2.09052
   A41        2.09648   0.00000  -0.00002   0.00001  -0.00001   2.09648
   A42        2.09618   0.00000   0.00001  -0.00001   0.00001   2.09619
   A43        2.09620   0.00000   0.00001   0.00001   0.00002   2.09622
   A44        2.09621  -0.00000  -0.00000   0.00000  -0.00000   2.09621
   A45        2.09075  -0.00000  -0.00001  -0.00001  -0.00002   2.09073
   A46        2.10087  -0.00000  -0.00002   0.00000  -0.00002   2.10085
   A47        2.09141   0.00000  -0.00004   0.00004   0.00000   2.09142
   A48        2.09086  -0.00000   0.00006  -0.00005   0.00001   2.09087
    D1        0.33049  -0.00597  -0.00000   0.00000   0.00000   0.33049
    D2        3.06040  -0.00386   0.00022   0.00015   0.00037   3.06077
    D3       -2.88264  -0.00105  -0.00046   0.00044  -0.00002  -2.88267
    D4       -0.15273   0.00105  -0.00025   0.00059   0.00034  -0.15239
    D5        1.16571   0.00092  -0.00046   0.00004  -0.00042   1.16529
    D6       -2.92666   0.00092  -0.00045   0.00028  -0.00018  -2.92684
    D7       -0.89639   0.00090  -0.00051   0.00005  -0.00046  -0.89685
    D8       -1.56261  -0.00091  -0.00076  -0.00006  -0.00082  -1.56343
    D9        0.62820  -0.00091  -0.00075   0.00017  -0.00057   0.62763
   D10        2.65847  -0.00093  -0.00081  -0.00006  -0.00086   2.65761
   D11        0.32237   0.00000   0.00141   0.00023   0.00163   0.32400
   D12       -2.85141  -0.00000   0.00095   0.00046   0.00141  -2.85000
   D13       -1.83414   0.00001   0.00165  -0.00007   0.00158  -1.83257
   D14        1.27526   0.00000   0.00120   0.00016   0.00136   1.27662
   D15        2.37488   0.00001   0.00147   0.00021   0.00168   2.37656
   D16       -0.79890   0.00001   0.00101   0.00045   0.00146  -0.79744
   D17        1.68130  -0.00002  -0.00246  -0.00014  -0.00261   1.67869
   D18       -1.42346  -0.00002  -0.00203  -0.00029  -0.00232  -1.42578
   D19       -2.39819   0.00001  -0.00261   0.00020  -0.00241  -2.40060
   D20        0.78024   0.00001  -0.00218   0.00006  -0.00213   0.77811
   D21       -0.33081   0.00000  -0.00242   0.00000  -0.00242  -0.33323
   D22        2.84762   0.00000  -0.00199  -0.00014  -0.00213   2.84548
   D23        3.10529  -0.00000  -0.00024   0.00007  -0.00017   3.10511
   D24       -0.03733  -0.00000  -0.00002  -0.00015  -0.00016  -0.03749
   D25       -0.00378   0.00000   0.00022  -0.00018   0.00004  -0.00374
   D26        3.13679   0.00000   0.00045  -0.00039   0.00006   3.13684
   D27       -3.10878   0.00000   0.00029  -0.00011   0.00018  -3.10860
   D28        0.03214   0.00000   0.00022   0.00001   0.00023   0.03237
   D29        0.00190  -0.00000  -0.00015   0.00012  -0.00003   0.00187
   D30       -3.14036   0.00000  -0.00021   0.00024   0.00002  -3.14034
   D31       -3.10604   0.00000   0.00049  -0.00022   0.00027  -3.10577
   D32        0.03651   0.00000   0.00037  -0.00009   0.00028   0.03679
   D33       -0.00074   0.00000   0.00007  -0.00008  -0.00001  -0.00074
   D34       -3.14137   0.00000  -0.00005   0.00005   0.00000  -3.14137
   D35        3.09904  -0.00000  -0.00040   0.00016  -0.00025   3.09880
   D36       -0.05301  -0.00000  -0.00012  -0.00002  -0.00014  -0.05315
   D37       -0.00598  -0.00000   0.00003   0.00002   0.00004  -0.00593
   D38        3.12516  -0.00000   0.00031  -0.00016   0.00015   3.12531
   D39        0.00231   0.00000  -0.00011   0.00007  -0.00004   0.00227
   D40       -3.14132   0.00000   0.00001  -0.00004  -0.00003  -3.14135
   D41       -3.13827  -0.00000  -0.00034   0.00028  -0.00005  -3.13832
   D42        0.00129  -0.00000  -0.00021   0.00017  -0.00004   0.00124
   D43        0.00109  -0.00000  -0.00007   0.00009   0.00002   0.00111
   D44        3.13842   0.00000   0.00006  -0.00006  -0.00000   3.13841
   D45       -3.13845  -0.00000  -0.00020   0.00021   0.00001  -3.13844
   D46       -0.00113   0.00000  -0.00006   0.00005  -0.00001  -0.00114
   D47       -0.00297  -0.00000   0.00014  -0.00014   0.00000  -0.00297
   D48        3.13540  -0.00000   0.00011  -0.00013  -0.00002   3.13539
   D49       -3.14030  -0.00000   0.00001   0.00001   0.00002  -3.14028
   D50       -0.00192  -0.00000  -0.00002   0.00002  -0.00000  -0.00192
   D51        0.00148   0.00000  -0.00003   0.00004   0.00000   0.00148
   D52       -3.13944  -0.00000   0.00003  -0.00008  -0.00005  -3.13949
   D53       -3.13691   0.00000  -0.00000   0.00003   0.00002  -3.13688
   D54        0.00536  -0.00000   0.00006  -0.00009  -0.00003   0.00533
   D55        0.00518  -0.00000  -0.00012   0.00009  -0.00003   0.00515
   D56       -3.13478  -0.00000  -0.00006   0.00005  -0.00001  -3.13479
   D57       -3.13738  -0.00000   0.00000  -0.00004  -0.00004  -3.13742
   D58        0.00585  -0.00000   0.00006  -0.00007  -0.00001   0.00583
   D59       -0.00291  -0.00000   0.00007  -0.00004   0.00003  -0.00288
   D60       -3.14029   0.00000   0.00007  -0.00003   0.00003  -3.14025
   D61        3.13705  -0.00000   0.00001  -0.00000   0.00001   3.13705
   D62       -0.00033   0.00000   0.00001  -0.00000   0.00001  -0.00033
   D63       -0.00378   0.00000   0.00003  -0.00002   0.00000  -0.00378
   D64       -3.13741   0.00000  -0.00014   0.00012  -0.00002  -3.13743
   D65        3.13360   0.00000   0.00003  -0.00003   0.00000   3.13360
   D66       -0.00003   0.00000  -0.00014   0.00012  -0.00002  -0.00005
   D67        0.00827  -0.00000  -0.00007   0.00003  -0.00004   0.00822
   D68       -3.12288  -0.00000  -0.00036   0.00021  -0.00015  -3.12302
   D69       -3.14127  -0.00000   0.00009  -0.00011  -0.00002  -3.14128
   D70        0.01078  -0.00000  -0.00019   0.00007  -0.00012   0.01066
         Item               Value     Threshold  Converged?
 Maximum Force            0.000048     0.002500     YES
 RMS     Force            0.000010     0.001667     YES
 Maximum Displacement     0.007364     0.010000     YES
 RMS     Displacement     0.001799     0.006667     YES
 Predicted change in Energy=-6.522787D-08
 Optimization completed.
    -- Stationary point found.
                           ----------------------------
                           !   Optimized Parameters   !
                           ! (Angstroms and Degrees)  !
 --------------------------                            --------------------------
 ! Name  Definition              Value          Derivative Info.                !
 --------------------------------------------------------------------------------
 ! R1    R(1,2)                  1.3524         -DE/DX =    0.0                 !
 ! R2    R(1,3)                  1.2181         -DE/DX =    0.0                 !
 ! R3    R(1,17)                 1.0998         -DE/DX =    0.0                 !
 ! R4    R(2,4)                  1.4613         -DE/DX =    0.0                 !
 ! R5    R(2,18)                 1.0115         -DE/DX =    0.0                 !
 ! R6    R(4,5)                  1.5238         -DE/DX =    0.0                 !
 ! R7    R(4,6)                  1.5202         -DE/DX =    0.0                 !
 ! R8    R(4,19)                 1.0928         -DE/DX =    0.0                 !
 ! R9    R(5,7)                  1.3917         -DE/DX =    0.0                 !
 ! R10   R(5,11)                 1.3968         -DE/DX =    0.0                 !
 ! R11   R(6,12)                 1.3943         -DE/DX =    0.0                 !
 ! R12   R(6,16)                 1.3958         -DE/DX =    0.0                 !
 ! R13   R(7,8)                  1.3948         -DE/DX =    0.0                 !
 ! R14   R(7,20)                 1.0849         -DE/DX =    0.0                 !
 ! R15   R(8,9)                  1.3902         -DE/DX =    0.0                 !
 ! R16   R(8,21)                 1.0843         -DE/DX =    0.0                 !
 ! R17   R(9,10)                 1.3944         -DE/DX =    0.0                 !
 ! R18   R(9,22)                 1.0841         -DE/DX =    0.0                 !
 ! R19   R(10,11)                1.3895         -DE/DX =    0.0                 !
 ! R20   R(10,23)                1.0843         -DE/DX =    0.0                 !
 ! R21   R(11,24)                1.0865         -DE/DX =    0.0                 !
 ! R22   R(12,13)                1.3924         -DE/DX =    0.0                 !
 ! R23   R(12,25)                1.0855         -DE/DX =    0.0                 !
 ! R24   R(13,14)                1.3921         -DE/DX =    0.0                 !
 ! R25   R(13,26)                1.0842         -DE/DX =    0.0                 !
 ! R26   R(14,15)                1.3929         -DE/DX =    0.0                 !
 ! R27   R(14,27)                1.0841         -DE/DX =    0.0                 !
 ! R28   R(15,16)                1.3917         -DE/DX =    0.0                 !
 ! R29   R(15,28)                1.0841         -DE/DX =    0.0                 !
 ! R30   R(16,29)                1.086          -DE/DX =    0.0                 !
 ! A1    A(2,1,3)              124.5329         -DE/DX =    0.0001              !
 ! A2    A(2,1,17)             113.1808         -DE/DX =    0.0001              !
 ! A3    A(3,1,17)             122.1551         -DE/DX =    0.0001              !
 ! A4    A(1,2,4)              121.5227         -DE/DX =    0.0002              !
 ! A5    A(1,2,18)             116.9471         -DE/DX =   -0.0004              !
 ! A6    A(4,2,18)             117.3523         -DE/DX =    0.0009              !
 ! A7    A(2,4,5)              113.486          -DE/DX =    0.0                 !
 ! A8    A(2,4,6)              108.582          -DE/DX =    0.0                 !
 ! A9    A(2,4,19)             106.5725         -DE/DX =    0.0                 !
 ! A10   A(5,4,6)              112.2183         -DE/DX =    0.0                 !
 ! A11   A(5,4,19)             107.5208         -DE/DX =    0.0                 !
 ! A12   A(6,4,19)             108.1801         -DE/DX =    0.0                 !
 ! A13   A(4,5,7)              122.923          -DE/DX =    0.0                 !
 ! A14   A(4,5,11)             117.9828         -DE/DX =    0.0                 !
 ! A15   A(7,5,11)             119.069          -DE/DX =    0.0                 !
 ! A16   A(4,6,12)             119.9729         -DE/DX =    0.0                 !
 ! A17   A(4,6,16)             120.7432         -DE/DX =    0.0                 !
 ! A18   A(12,6,16)            119.2507         -DE/DX =    0.0                 !
 ! A19   A(5,7,8)              120.3858         -DE/DX =    0.0                 !
 ! A20   A(5,7,20)             120.2294         -DE/DX =    0.0                 !
 ! A21   A(8,7,20)             119.3847         -DE/DX =    0.0                 !
 ! A22   A(7,8,9)              120.2731         -DE/DX =    0.0                 !
 ! A23   A(7,8,21)             119.6202         -DE/DX =    0.0                 !
 ! A24   A(9,8,21)             120.1066         -DE/DX =    0.0                 !
 ! A25   A(8,9,10)             119.5851         -DE/DX =    0.0                 !
 ! A26   A(8,9,22)             120.2221         -DE/DX =    0.0                 !
 ! A27   A(10,9,22)            120.1924         -DE/DX =    0.0                 !
 ! A28   A(9,10,11)            120.0154         -DE/DX =    0.0                 !
 ! A29   A(9,10,23)            120.1414         -DE/DX =    0.0                 !
 ! A30   A(11,10,23)           119.8429         -DE/DX =    0.0                 !
 ! A31   A(5,11,10)            120.6711         -DE/DX =    0.0                 !
 ! A32   A(5,11,24)            119.4281         -DE/DX =    0.0                 !
 ! A33   A(10,11,24)           119.9008         -DE/DX =    0.0                 !
 ! A34   A(6,12,13)            120.4627         -DE/DX =    0.0                 !
 ! A35   A(6,12,25)            119.6037         -DE/DX =    0.0                 !
 ! A36   A(13,12,25)           119.9336         -DE/DX =    0.0                 !
 ! A37   A(12,13,14)           120.0329         -DE/DX =    0.0                 !
 ! A38   A(12,13,26)           119.816          -DE/DX =    0.0                 !
 ! A39   A(14,13,26)           120.151          -DE/DX =    0.0                 !
 ! A40   A(13,14,15)           119.7779         -DE/DX =    0.0                 !
 ! A41   A(13,14,27)           120.1196         -DE/DX =    0.0                 !
 ! A42   A(15,14,27)           120.1021         -DE/DX =    0.0                 !
 ! A43   A(14,15,16)           120.1032         -DE/DX =    0.0                 !
 ! A44   A(14,15,28)           120.1042         -DE/DX =    0.0                 !
 ! A45   A(16,15,28)           119.791          -DE/DX =    0.0                 !
 ! A46   A(6,16,15)            120.3707         -DE/DX =    0.0                 !
 ! A47   A(6,16,29)            119.8291         -DE/DX =    0.0                 !
 ! A48   A(15,16,29)           119.7974         -DE/DX =    0.0                 !
 ! D1    D(3,1,2,4)             18.9358         -DE/DX =   -0.006               !
 ! D2    D(3,1,2,18)           175.3482         -DE/DX =   -0.0039              !
 ! D3    D(17,1,2,4)          -165.1633         -DE/DX =   -0.001               !
 ! D4    D(17,1,2,18)           -8.7509         -DE/DX =    0.0011              !
 ! D5    D(1,2,4,5)             66.7905         -DE/DX =    0.0009              !
 ! D6    D(1,2,4,6)           -167.6853         -DE/DX =    0.0009              !
 ! D7    D(1,2,4,19)           -51.3594         -DE/DX =    0.0009              !
 ! D8    D(18,2,4,5)           -89.531          -DE/DX =   -0.0009              !
 ! D9    D(18,2,4,6)            35.9933         -DE/DX =   -0.0009              !
 ! D10   D(18,2,4,19)          152.3191         -DE/DX =   -0.0009              !
 ! D11   D(2,4,5,7)             18.4704         -DE/DX =    0.0                 !
 ! D12   D(2,4,5,11)          -163.3738         -DE/DX =    0.0                 !
 ! D13   D(6,4,5,7)           -105.0887         -DE/DX =    0.0                 !
 ! D14   D(6,4,5,11)            73.067          -DE/DX =    0.0                 !
 ! D15   D(19,4,5,7)           136.0706         -DE/DX =    0.0                 !
 ! D16   D(19,4,5,11)          -45.7737         -DE/DX =    0.0                 !
 ! D17   D(2,4,6,12)            96.3313         -DE/DX =    0.0                 !
 ! D18   D(2,4,6,16)           -81.5581         -DE/DX =    0.0                 !
 ! D19   D(5,4,6,12)          -137.4062         -DE/DX =    0.0                 !
 ! D20   D(5,4,6,16)            44.7044         -DE/DX =    0.0                 !
 ! D21   D(19,4,6,12)          -18.9541         -DE/DX =    0.0                 !
 ! D22   D(19,4,6,16)          163.1565         -DE/DX =    0.0                 !
 ! D23   D(4,5,7,8)            177.9198         -DE/DX =    0.0                 !
 ! D24   D(4,5,7,20)            -2.1387         -DE/DX =    0.0                 !
 ! D25   D(11,5,7,8)            -0.2168         -DE/DX =    0.0                 !
 ! D26   D(11,5,7,20)          179.7247         -DE/DX =    0.0                 !
 ! D27   D(4,5,11,10)         -178.1201         -DE/DX =    0.0                 !
 ! D28   D(4,5,11,24)            1.8416         -DE/DX =    0.0                 !
 ! D29   D(7,5,11,10)            0.1088         -DE/DX =    0.0                 !
 ! D30   D(7,5,11,24)         -179.9295         -DE/DX =    0.0                 !
 ! D31   D(4,6,12,13)         -177.9631         -DE/DX =    0.0                 !
 ! D32   D(4,6,12,25)            2.0919         -DE/DX =    0.0                 !
 ! D33   D(16,6,12,13)          -0.0422         -DE/DX =    0.0                 !
 ! D34   D(16,6,12,25)        -179.9872         -DE/DX =    0.0                 !
 ! D35   D(4,6,16,15)          177.5619         -DE/DX =    0.0                 !
 ! D36   D(4,6,16,29)           -3.0371         -DE/DX =    0.0                 !
 ! D37   D(12,6,16,15)          -0.3426         -DE/DX =    0.0                 !
 ! D38   D(12,6,16,29)         179.0585         -DE/DX =    0.0                 !
 ! D39   D(5,7,8,9)              0.1326         -DE/DX =    0.0                 !
 ! D40   D(5,7,8,21)          -179.9843         -DE/DX =    0.0                 !
 ! D41   D(20,7,8,9)          -179.8095         -DE/DX =    0.0                 !
 ! D42   D(20,7,8,21)            0.0737         -DE/DX =    0.0                 !
 ! D43   D(7,8,9,10)             0.0626         -DE/DX =    0.0                 !
 ! D44   D(7,8,9,22)           179.818          -DE/DX =    0.0                 !
 ! D45   D(21,8,9,10)         -179.82           -DE/DX =    0.0                 !
 ! D46   D(21,8,9,22)           -0.0646         -DE/DX =    0.0                 !
 ! D47   D(8,9,10,11)           -0.1703         -DE/DX =    0.0                 !
 ! D48   D(8,9,10,23)          179.6454         -DE/DX =    0.0                 !
 ! D49   D(22,9,10,11)        -179.9257         -DE/DX =    0.0                 !
 ! D50   D(22,9,10,23)          -0.11           -DE/DX =    0.0                 !
 ! D51   D(9,10,11,5)            0.0846         -DE/DX =    0.0                 !
 ! D52   D(9,10,11,24)        -179.8768         -DE/DX =    0.0                 !
 ! D53   D(23,10,11,5)        -179.7316         -DE/DX =    0.0                 !
 ! D54   D(23,10,11,24)          0.3069         -DE/DX =    0.0                 !
 ! D55   D(6,12,13,14)           0.2966         -DE/DX =    0.0                 !
 ! D56   D(6,12,13,26)        -179.6097         -DE/DX =    0.0                 !
 ! D57   D(25,12,13,14)       -179.7585         -DE/DX =    0.0                 !
 ! D58   D(25,12,13,26)          0.3351         -DE/DX =    0.0                 !
 ! D59   D(12,13,14,15)         -0.1666         -DE/DX =    0.0                 !
 ! D60   D(12,13,14,27)       -179.9252         -DE/DX =    0.0                 !
 ! D61   D(26,13,14,15)        179.7394         -DE/DX =    0.0                 !
 ! D62   D(26,13,14,27)         -0.0192         -DE/DX =    0.0                 !
 ! D63   D(13,14,15,16)         -0.2166         -DE/DX =    0.0                 !
 ! D64   D(13,14,15,28)       -179.7603         -DE/DX =    0.0                 !
 ! D65   D(27,14,15,16)        179.5421         -DE/DX =    0.0                 !
 ! D66   D(27,14,15,28)         -0.0017         -DE/DX =    0.0                 !
 ! D67   D(14,15,16,6)           0.4736         -DE/DX =    0.0                 !
 ! D68   D(14,15,16,29)       -178.9276         -DE/DX =    0.0                 !
 ! D69   D(28,15,16,6)        -179.9813         -DE/DX =    0.0                 !
 ! D70   D(28,15,16,29)          0.6175         -DE/DX =    0.0                 !
 --------------------------------------------------------------------------------
 Iteration  1 RMS(Cart)=  0.01453711 RMS(Int)=  0.02042313
 Iteration  2 RMS(Cart)=  0.00911396 RMS(Int)=  0.01807954
 Iteration  3 RMS(Cart)=  0.00220607 RMS(Int)=  0.01798236
 Iteration  4 RMS(Cart)=  0.00007901 RMS(Int)=  0.01798230
 Iteration  5 RMS(Cart)=  0.00000683 RMS(Int)=  0.01798230
 Iteration  6 RMS(Cart)=  0.00000027 RMS(Int)=  0.01798230
 Iteration  1 RMS(Cart)=  0.01020800 RMS(Int)=  0.00706080
 Iteration  2 RMS(Cart)=  0.00409711 RMS(Int)=  0.00784719
 Iteration  3 RMS(Cart)=  0.00162350 RMS(Int)=  0.00853271
 Iteration  4 RMS(Cart)=  0.00064053 RMS(Int)=  0.00884623
 Iteration  5 RMS(Cart)=  0.00025231 RMS(Int)=  0.00897551
 Iteration  6 RMS(Cart)=  0.00009933 RMS(Int)=  0.00902725
 Iteration  7 RMS(Cart)=  0.00003909 RMS(Int)=  0.00904774
 Iteration  8 RMS(Cart)=  0.00001538 RMS(Int)=  0.00905582
 Iteration  9 RMS(Cart)=  0.00000605 RMS(Int)=  0.00905900
 Iteration 10 RMS(Cart)=  0.00000238 RMS(Int)=  0.00906026
 Iteration 11 RMS(Cart)=  0.00000094 RMS(Int)=  0.00906075
 GradGradGradGradGradGradGradGradGradGradGradGradGradGradGradGradGradGrad

                          Input orientation:                          
 ---------------------------------------------------------------------
 Center     Atomic      Atomic             Coordinates (Angstroms)
 Number     Number       Type             X           Y           Z
 ---------------------------------------------------------------------
      1          6           0        1.871243   -0.718685    2.244677
      2          7           0        0.971871    0.144099    1.719388
      3          8           0        2.775918   -1.222539    1.598818
      4          6           0        0.445922   -0.060412    0.371427
      5          6           0       -0.362729   -1.343349    0.223080
      6          6           0       -0.350322    1.170974   -0.029660
      7          6           0       -0.894412   -2.032179    1.309153
      8          6           0       -1.663590   -3.178514    1.109618
      9          6           0       -1.904304   -3.645725   -0.177440
     10          6           0       -1.370667   -2.961775   -1.269165
     11          6           0       -0.606640   -1.818816   -1.067473
     12          6           0        0.251881    2.172151   -0.790636
     13          6           0       -0.454355    3.323784   -1.127827
     14          6           0       -1.769206    3.485121   -0.699914
     15          6           0       -2.375514    2.489763    0.062815
     16          6           0       -1.670576    1.335873    0.392117
     17          1           0        1.929335   -0.642358    3.340384
     18          1           0        0.329772    0.611657    2.345871
     19          1           0        1.310738   -0.138060   -0.292129
     20          1           0       -0.713081   -1.682085    2.319833
     21          1           0       -2.071968   -3.705414    1.964762
     22          1           0       -2.499773   -4.538427   -0.331452
     23          1           0       -1.547938   -3.321489   -2.276543
     24          1           0       -0.193373   -1.286225   -1.919551
     25          1           0        1.278360    2.049726   -1.121870
     26          1           0        0.022095    4.092791   -1.725330
     27          1           0       -2.320809    4.380656   -0.962680
     28          1           0       -3.400502    2.608185    0.395603
     29          1           0       -2.153776    0.555369    0.972325
 ---------------------------------------------------------------------
                    Distance matrix (angstroms):
                    1          2          3          4          5
     1  C    0.000000
     2  N    1.352478   0.000000
     3  O    1.220426   2.266456   0.000000
     4  C    2.444162   1.461316   2.878525   0.000000
     5  C    3.076961   2.496516   3.429045   1.523762   0.000000
     6  C    3.698482   2.421123   4.260777   1.520259   2.527024
     7  C    3.201457   2.896117   3.769715   2.561970   1.391664
     8  C    4.453556   4.284533   4.875898   3.836343   2.417854
     9  C    5.356209   5.121827   5.561601   4.321954   2.799608
    10  C    5.280958   4.905648   5.333333   3.795978   2.421165
    11  C    4.280249   3.756504   4.348143   2.504058   1.396814
    12  C    4.493594   3.306297   4.858413   2.524357   3.710001
    13  C    5.755322   4.500127   6.207922   3.809336   4.859576
    14  C    6.292493   4.952671   6.935732   4.315712   5.113142
    15  C    5.752357   4.410369   6.532820   3.815643   4.332406
    16  C    4.494182   3.188181   5.270001   2.535666   2.986179
    17  H    1.099897   2.040314   2.021476   3.369552   3.932241
    18  H    2.038672   1.011623   3.147379   2.088922   2.967801
    19  H    2.662081   2.059282   2.626504   1.092814   2.125713
    20  H    2.759079   2.556275   3.592236   2.787364   2.152640
    21  H    4.954575   4.913645   5.458991   4.707922   3.396219
    22  H    6.350799   6.179345   6.523341   5.405902   3.883682
    23  H    6.237533   5.858941   6.174118   4.649929   3.400863
    24  H    4.682472   4.079890   4.604310   2.675799   2.150073
    25  H    4.398777   3.434835   4.511378   2.715800   4.001877
    26  H    6.506197   5.325441   6.847352   4.671736   5.787574
    27  H    7.339190   5.998637   7.995854   5.399789   6.164766
    28  H    6.502187   5.190546   7.366840   4.681556   4.987229
    29  H    4.409407   3.239894   5.277815   2.738375   2.715575
                    6          7          8          9         10
     6  C    0.000000
     7  C    3.514064   0.000000
     8  C    4.684087   1.394823   0.000000
     9  C    5.063328   2.415237   1.390234   0.000000
    10  C    4.433632   2.781850   2.406530   1.394424   0.000000
    11  C    3.175154   2.403474   2.775905   2.411159   1.389522
    12  C    1.394306   4.837303   5.992463   6.234808   5.405446
    13  C    2.418963   5.900751   6.981997   7.181897   6.353570
    14  C    2.796024   5.936516   6.905765   7.151238   6.484239
    15  C    2.418504   4.918840   5.807925   6.158245   5.701154
    16  C    1.395765   3.575914   4.571055   5.019496   4.617313
    17  H    4.454459   3.745804   4.931278   6.007669   6.125165
    18  H    2.533478   3.092456   4.457265   5.429871   5.359981
    19  H    2.131098   3.318807   4.478379   4.759555   4.014711
    20  H    3.713712   1.084860   2.146482   3.392827   3.866644
    21  H    5.542648   2.148529   1.084282   2.149583   3.391623
    22  H    6.108066   3.398536   2.150640   1.084075   2.154069
    23  H    5.163815   3.866087   3.391151   2.153684   1.084264
    24  H    3.103892   3.387098   3.862404   3.395508   2.148602
    25  H    2.148891   5.224247   6.400710   6.592379   5.670466
    26  H    3.398677   6.896618   7.984381   8.123522   7.205191
    27  H    3.880130   6.951280   7.865584   8.075449   7.409993
    28  H    3.398532   5.352386   6.083795   6.455879   6.157608
    29  H    2.152996   2.897388   3.768423   4.362727   4.243564
                   11         12         13         14         15
    11  C    0.000000
    12  C    4.091640   0.000000
    13  C    5.145208   1.392381   0.000000
    14  C    5.442280   2.411828   1.392111   0.000000
    15  C    4.792737   2.780730   2.409164   1.392876   0.000000
    16  C    3.635165   2.407096   2.782304   2.412785   1.391704
    17  H    5.219619   5.272631   6.432508   6.858520   6.251749
    18  H    4.293598   3.504124   4.476277   4.683942   4.007268
    19  H    2.665040   2.589742   3.974708   4.772817   4.540913
    20  H    3.391735   5.045920   6.083751   6.077359   5.026145
    21  H    3.860167   6.894800   7.847955   7.674370   6.487663
    22  H    3.394402   7.267345   8.162861   8.065161   7.040337
    23  H    2.146140   5.968865   6.831919   6.990326   6.318871
[truncated: 5,861,253 more chars]
