# Supplementary material for: Rotational Barriers in N-Benzhydrylformamides: An NMR and DFT Study
Source: Molecules. 2023 Jan 5;28(2):535. doi: 10.3390/molecules28020535 (PMC9863877; doi:10.3390/molecules28020535)
Supplement: Supplementary file 1 [file molecules-28-00535-s001.zip › Supplementary_Materials/Quantum_chemistry_output_files/Gaussian_output_files/Transition_states_(corresponding_to_penultimate_barriers)/BHFA/BHFA_TS_Aryl.log]

 Entering Gaussian System, Link 0=g16
 Initial command:
 /home/aikhl/g16/l1.exe "/home/aikhl/works/aikhl/Gau-28948.inp" -scrdir="/home/aikhl/works/aikhl/"
 Entering Link 1 = /home/aikhl/g16/l1.exe PID=     28950.
  
 Copyright (c) 1988,1990,1992,1993,1995,1998,2003,2009,2016,
            Gaussian, Inc.  All Rights Reserved.
  
 This is part of the Gaussian(R) 16 program.  It is based on
 the Gaussian(R) 09 system (copyright 2009, Gaussian, Inc.),
 the Gaussian(R) 03 system (copyright 2003, Gaussian, Inc.),
 the Gaussian(R) 98 system (copyright 1998, Gaussian, Inc.),
 the Gaussian(R) 94 system (copyright 1995, Gaussian, Inc.),
 the Gaussian 92(TM) system (copyright 1992, Gaussian, Inc.),
 the Gaussian 90(TM) system (copyright 1990, Gaussian, Inc.),
 the Gaussian 88(TM) system (copyright 1988, Gaussian, Inc.),
 the Gaussian 86(TM) system (copyright 1986, Carnegie Mellon
 University), and the Gaussian 82(TM) system (copyright 1983,
 Carnegie Mellon University). Gaussian is a federally registered
 trademark of Gaussian, Inc.
  
 This software contains proprietary and confidential information,
 including trade secrets, belonging to Gaussian, Inc.
  
 This software is provided under written license and may be
 used, copied, transmitted, or stored only in accord with that
 written license.
  
 The following legend is applicable only to US Government
 contracts under FAR:
  
                    RESTRICTED RIGHTS LEGEND
  
 Use, reproduction and disclosure by the US Government is
 subject to restrictions as set forth in subparagraphs (a)
 and (c) of the Commercial Computer Software - Restricted
 Rights clause in FAR 52.227-19.
  
 Gaussian, Inc.
 340 Quinnipiac St., Bldg. 40, Wallingford CT 06492
  
  
 ---------------------------------------------------------------
 Warning -- This program may not be used in any manner that
 competes with the business of Gaussian, Inc. or will provide
 assistance to any competitor of Gaussian, Inc.  The licensee
 of this program is prohibited from giving any competitor of
 Gaussian, Inc. access to this program.  By using this program,
 the user acknowledges that Gaussian, Inc. is engaged in the
 business of creating and licensing software in the field of
 computational chemistry and represents and warrants to the
 licensee that it is not a competitor of Gaussian, Inc. and that
 it will not use this program in any manner prohibited above.
 ---------------------------------------------------------------
  

 Cite this work as:
 Gaussian 16, Revision A.03,
 M. J. Frisch, G. W. Trucks, H. B. Schlegel, G. E. Scuseria, 
 M. A. Robb, J. R. Cheeseman, G. Scalmani, V. Barone, 
 G. A. Petersson, H. Nakatsuji, X. Li, M. Caricato, A. V. Marenich, 
 J. Bloino, B. G. Janesko, R. Gomperts, B. Mennucci, H. P. Hratchian, 
 J. V. Ortiz, A. F. Izmaylov, J. L. Sonnenberg, D. Williams-Young, 
 F. Ding, F. Lipparini, F. Egidi, J. Goings, B. Peng, A. Petrone, 
 T. Henderson, D. Ranasinghe, V. G. Zakrzewski, J. Gao, N. Rega, 
 G. Zheng, W. Liang, M. Hada, M. Ehara, K. Toyota, R. Fukuda, 
 J. Hasegawa, M. Ishida, T. Nakajima, Y. Honda, O. Kitao, H. Nakai, 
 T. Vreven, K. Throssell, J. A. Montgomery, Jr., J. E. Peralta, 
 F. Ogliaro, M. J. Bearpark, J. J. Heyd, E. N. Brothers, K. N. Kudin, 
 V. N. Staroverov, T. A. Keith, R. Kobayashi, J. Normand, 
 K. Raghavachari, A. P. Rendell, J. C. Burant, S. S. Iyengar, 
 J. Tomasi, M. Cossi, J. M. Millam, M. Klene, C. Adamo, R. Cammi, 
 J. W. Ochterski, R. L. Martin, K. Morokuma, O. Farkas, 
 J. B. Foresman, and D. J. Fox, Gaussian, Inc., Wallingford CT, 2016.
 
 ******************************************
 Gaussian 16:  ES64L-G16RevA.03 25-Dec-2016
                21-Aug-2021 
 ******************************************
 %oldchk=BHFA_M062X_scanAr18_TS.chk
 %chk=BHFA_M062X_scanAr18_TS_freq.chk
 Copying data from "BHFA_M062X_scanAr18_TS.chk" to current chk file "BHFA_M062X_scanAr18_TS_freq.chk"
 IOpt=  2 FromEx=T IUOpen= 4 IOptOp= 5 NList=   0 IFRang= 0 IUIn= 4 IUOut= 2.
 ----------------------------------------------------------------------
 # freq=noraman M062X/6-311+G* nosymm Integral(Grid=SuperFine) scrf=(IE
 FPCM, solvent=dimethylsulfoxide) geom=allcheck guess=read
 ----------------------------------------------------------------------
 1/10=4,29=7,30=1,38=1/1,3;
 2/12=2,15=1,40=1/2;
 3/5=4,6=6,7=11,11=2,14=-4,25=1,30=1,70=2201,71=2,72=21,74=-55,75=-7,116=-2,140=1/1,2,3;
 4/5=1/1;
 5/5=2,38=6,53=21,98=1/2;
 8/6=4,10=90,11=11/1;
 11/6=1,8=1,9=11,15=111,16=1,31=1/1,2,10;
 10/6=1,31=1/2;
 6/7=2,8=2,9=2,10=2,28=1/1;
 7/8=1,10=1,25=1,30=1/1,2,3,16;
 1/10=4,30=1/3;
 99//99;
 Structure from the checkpoint file:  "BHFA_M062X_scanAr18_TS_freq.chk"
 ----------------------
 BHFA_M062X_scanAr18_TS
 ----------------------
 Charge =  0 Multiplicity = 1
 Redundant internal coordinates found in file.  (old form).
 C,0,2.4356702495,0.0170434629,-1.1749433771
 N,0,1.5864273715,-0.2907178492,-0.1741241159
 O,0,2.1266539056,0.0895553831,-2.352576445
 C,0,0.1615241923,-0.4844052587,-0.416526873
 C,0,-0.4727191444,-1.4538341373,0.5659223966
 C,0,-0.5862666667,0.8445027009,-0.4429997373
 C,0,-0.0058894744,-1.6511694561,1.8645613027
 C,0,-0.6709539444,-2.517109953,2.7317267014
 C,0,-1.8098551064,-3.1941633246,2.3112947635
 C,0,-2.2839608388,-3.0010499573,1.0151532705
 C,0,-1.6198508089,-2.1368530276,0.1533657064
 C,0,-1.170772294,1.2948887219,-1.6237924452
 C,0,-1.8529052366,2.5106647197,-1.6557984045
 C,0,-1.9498567169,3.2848700587,-0.5048462226
 C,0,-1.3655501022,2.8388631797,0.6806364869
 C,0,-0.6914327576,1.6239245349,0.7110943122
 H,0,3.4645033006,0.187494442,-0.8280874539
 H,0,1.9395411079,-0.2243930816,0.7684316795
 H,0,0.0905705777,-0.9214070932,-1.4142205458
 H,0,0.8783047822,-1.1412456628,2.23176411
 H,0,-0.2924712158,-2.6599186491,3.7375013452
 H,0,-2.3237854917,-3.8690841781,2.9860569722
 H,0,-3.1685149518,-3.5271340595,0.6743368948
 H,0,-1.9933912975,-1.9884023249,-0.8555823129
 H,0,-1.0885323792,0.6952326305,-2.5248284007
 H,0,-2.3039873483,2.8512398488,-2.5810813733
 H,0,-2.4784478259,4.2311305065,-0.5277455272
 H,0,-1.4407935552,3.4369228846,1.5818843564
 H,0,-0.2496573308,1.2786569387,1.6416229361
 Recover connectivity data from disk.

 GradGradGradGradGradGradGradGradGradGradGradGradGradGradGradGradGradGrad
 Berny optimization.
 Initialization pass.
                           ----------------------------
                           !    Initial Parameters    !
                           ! (Angstroms and Degrees)  !
 --------------------------                            --------------------------
 ! Name  Definition              Value          Derivative Info.                !
 --------------------------------------------------------------------------------
 ! R1    R(1,2)                  1.3482         calculate D2E/DX2 analytically  !
 ! R2    R(1,3)                  1.2197         calculate D2E/DX2 analytically  !
 ! R3    R(1,17)                 1.099          calculate D2E/DX2 analytically  !
 ! R4    R(2,4)                  1.4583         calculate D2E/DX2 analytically  !
 ! R5    R(2,18)                 1.0087         calculate D2E/DX2 analytically  !
 ! R6    R(4,5)                  1.519          calculate D2E/DX2 analytically  !
 ! R7    R(4,6)                  1.5251         calculate D2E/DX2 analytically  !
 ! R8    R(4,19)                 1.0915         calculate D2E/DX2 analytically  !
 ! R9    R(5,7)                  1.394          calculate D2E/DX2 analytically  !
 ! R10   R(5,11)                 1.3974         calculate D2E/DX2 analytically  !
 ! R11   R(6,12)                 1.3924         calculate D2E/DX2 analytically  !
 ! R12   R(6,16)                 1.3966         calculate D2E/DX2 analytically  !
 ! R13   R(7,8)                  1.3943         calculate D2E/DX2 analytically  !
 ! R14   R(7,20)                 1.0847         calculate D2E/DX2 analytically  !
 ! R15   R(8,9)                  1.3901         calculate D2E/DX2 analytically  !
 ! R16   R(8,21)                 1.0841         calculate D2E/DX2 analytically  !
 ! R17   R(9,10)                 1.3936         calculate D2E/DX2 analytically  !
 ! R18   R(9,22)                 1.0839         calculate D2E/DX2 analytically  !
 ! R19   R(10,11)                1.3894         calculate D2E/DX2 analytically  !
 ! R20   R(10,23)                1.0841         calculate D2E/DX2 analytically  !
 ! R21   R(11,24)                1.0861         calculate D2E/DX2 analytically  !
 ! R22   R(12,13)                1.3944         calculate D2E/DX2 analytically  !
 ! R23   R(12,25)                1.0855         calculate D2E/DX2 analytically  !
 ! R24   R(13,14)                1.3905         calculate D2E/DX2 analytically  !
 ! R25   R(13,26)                1.0843         calculate D2E/DX2 analytically  !
 ! R26   R(14,15)                1.3949         calculate D2E/DX2 analytically  !
 ! R27   R(14,27)                1.0841         calculate D2E/DX2 analytically  !
 ! R28   R(15,16)                1.3898         calculate D2E/DX2 analytically  !
 ! R29   R(15,28)                1.0842         calculate D2E/DX2 analytically  !
 ! R30   R(16,29)                1.0864         calculate D2E/DX2 analytically  !
 ! A1    A(2,1,3)              124.8023         calculate D2E/DX2 analytically  !
 ! A2    A(2,1,17)             113.0046         calculate D2E/DX2 analytically  !
 ! A3    A(3,1,17)             122.1873         calculate D2E/DX2 analytically  !
 ! A4    A(1,2,4)              121.4948         calculate D2E/DX2 analytically  !
 ! A5    A(1,2,18)             117.2673         calculate D2E/DX2 analytically  !
 ! A6    A(4,2,18)             120.4046         calculate D2E/DX2 analytically  !
 ! A7    A(2,4,5)              112.6588         calculate D2E/DX2 analytically  !
 ! A8    A(2,4,6)              111.4847         calculate D2E/DX2 analytically  !
 ! A9    A(2,4,19)             105.5826         calculate D2E/DX2 analytically  !
 ! A10   A(5,4,6)              111.2606         calculate D2E/DX2 analytically  !
 ! A11   A(5,4,19)             107.9709         calculate D2E/DX2 analytically  !
 ! A12   A(6,4,19)             107.5251         calculate D2E/DX2 analytically  !
 ! A13   A(4,5,7)              123.576          calculate D2E/DX2 analytically  !
 ! A14   A(4,5,11)             117.6308         calculate D2E/DX2 analytically  !
 ! A15   A(7,5,11)             118.7345         calculate D2E/DX2 analytically  !
 ! A16   A(4,6,12)             120.1592         calculate D2E/DX2 analytically  !
 ! A17   A(4,6,16)             120.5889         calculate D2E/DX2 analytically  !
 ! A18   A(12,6,16)            119.2518         calculate D2E/DX2 analytically  !
 ! A19   A(5,7,8)              120.5008         calculate D2E/DX2 analytically  !
 ! A20   A(5,7,20)             121.4512         calculate D2E/DX2 analytically  !
 ! A21   A(8,7,20)             118.048          calculate D2E/DX2 analytically  !
 ! A22   A(7,8,9)              120.3437         calculate D2E/DX2 analytically  !
 ! A23   A(7,8,21)             119.4911         calculate D2E/DX2 analytically  !
 ! A24   A(9,8,21)             120.1652         calculate D2E/DX2 analytically  !
 ! A25   A(8,9,10)             119.5086         calculate D2E/DX2 analytically  !
 ! A26   A(8,9,22)             120.2288         calculate D2E/DX2 analytically  !
 ! A27   A(10,9,22)            120.2624         calculate D2E/DX2 analytically  !
 ! A28   A(9,10,11)            120.0301         calculate D2E/DX2 analytically  !
 ! A29   A(9,10,23)            120.1802         calculate D2E/DX2 analytically  !
 ! A30   A(11,10,23)           119.7892         calculate D2E/DX2 analytically  !
 ! A31   A(5,11,10)            120.882          calculate D2E/DX2 analytically  !
 ! A32   A(5,11,24)            119.3281         calculate D2E/DX2 analytically  !
 ! A33   A(10,11,24)           119.7898         calculate D2E/DX2 analytically  !
 ! A34   A(6,12,13)            120.4532         calculate D2E/DX2 analytically  !
 ! A35   A(6,12,25)            119.5675         calculate D2E/DX2 analytically  !
 ! A36   A(13,12,25)           119.9786         calculate D2E/DX2 analytically  !
 ! A37   A(12,13,14)           120.0368         calculate D2E/DX2 analytically  !
 ! A38   A(12,13,26)           119.7995         calculate D2E/DX2 analytically  !
 ! A39   A(14,13,26)           120.1633         calculate D2E/DX2 analytically  !
 ! A40   A(13,14,15)           119.751          calculate D2E/DX2 analytically  !
 ! A41   A(13,14,27)           120.1647         calculate D2E/DX2 analytically  !
 ! A42   A(15,14,27)           120.0842         calculate D2E/DX2 analytically  !
 ! A43   A(14,15,16)           120.0884         calculate D2E/DX2 analytically  !
 ! A44   A(14,15,28)           120.0662         calculate D2E/DX2 analytically  !
 ! A45   A(16,15,28)           119.8446         calculate D2E/DX2 analytically  !
 ! A46   A(6,16,15)            120.4175         calculate D2E/DX2 analytically  !
 ! A47   A(6,16,29)            119.9877         calculate D2E/DX2 analytically  !
 ! A48   A(15,16,29)           119.5939         calculate D2E/DX2 analytically  !
 ! D1    D(3,1,2,4)             -4.1477         calculate D2E/DX2 analytically  !
 ! D2    D(3,1,2,18)          -173.732          calculate D2E/DX2 analytically  !
 ! D3    D(17,1,2,4)           176.7201         calculate D2E/DX2 analytically  !
 ! D4    D(17,1,2,18)            7.1358         calculate D2E/DX2 analytically  !
 ! D5    D(1,2,4,5)            150.9078         calculate D2E/DX2 analytically  !
 ! D6    D(1,2,4,6)            -83.1763         calculate D2E/DX2 analytically  !
 ! D7    D(1,2,4,19)            33.2934         calculate D2E/DX2 analytically  !
 ! D8    D(18,2,4,5)           -39.8305         calculate D2E/DX2 analytically  !
 ! D9    D(18,2,4,6)            86.0854         calculate D2E/DX2 analytically  !
 ! D10   D(18,2,4,19)         -157.4449         calculate D2E/DX2 analytically  !
 ! D11   D(2,4,5,7)             28.4003         calculate D2E/DX2 analytically  !
 ! D12   D(2,4,5,11)          -154.4236         calculate D2E/DX2 analytically  !
 ! D13   D(6,4,5,7)            -97.6363         calculate D2E/DX2 analytically  !
 ! D14   D(6,4,5,11)            79.5398         calculate D2E/DX2 analytically  !
 ! D15   D(19,4,5,7)           144.5958         calculate D2E/DX2 analytically  !
 ! D16   D(19,4,5,11)          -38.2281         calculate D2E/DX2 analytically  !
 ! D17   D(2,4,6,12)           113.7605         calculate D2E/DX2 analytically  !
 ! D18   D(2,4,6,16)           -66.1192         calculate D2E/DX2 analytically  !
 ! D19   D(5,4,6,12)          -119.5561         calculate D2E/DX2 analytically  !
 ! D20   D(5,4,6,16)            60.5642         calculate D2E/DX2 analytically  !
 ! D21   D(19,4,6,12)           -1.5188         calculate D2E/DX2 analytically  !
 ! D22   D(19,4,6,16)          178.6015         calculate D2E/DX2 analytically  !
 ! D23   D(4,5,7,8)            177.3247         calculate D2E/DX2 analytically  !
 ! D24   D(4,5,7,20)            -2.6583         calculate D2E/DX2 analytically  !
 ! D25   D(11,5,7,8)             0.178          calculate D2E/DX2 analytically  !
 ! D26   D(11,5,7,20)         -179.8051         calculate D2E/DX2 analytically  !
 ! D27   D(4,5,11,10)         -177.5411         calculate D2E/DX2 analytically  !
 ! D28   D(4,5,11,24)            2.5344         calculate D2E/DX2 analytically  !
 ! D29   D(7,5,11,10)           -0.2242         calculate D2E/DX2 analytically  !
 ! D30   D(7,5,11,24)          179.8514         calculate D2E/DX2 analytically  !
 ! D31   D(4,6,12,13)         -179.8303         calculate D2E/DX2 analytically  !
 ! D32   D(4,6,12,25)           -0.1414         calculate D2E/DX2 analytically  !
 ! D33   D(16,6,12,13)           0.051          calculate D2E/DX2 analytically  !
 ! D34   D(16,6,12,25)         179.7399         calculate D2E/DX2 analytically  !
 ! D35   D(4,6,16,15)          179.541          calculate D2E/DX2 analytically  !
 ! D36   D(4,6,16,29)           -0.8164         calculate D2E/DX2 analytically  !
 ! D37   D(12,6,16,15)          -0.3398         calculate D2E/DX2 analytically  !
 ! D38   D(12,6,16,29)         179.3029         calculate D2E/DX2 analytically  !
 ! D39   D(5,7,8,9)             -0.0535         calculate D2E/DX2 analytically  !
 ! D40   D(5,7,8,21)           179.8758         calculate D2E/DX2 analytically  !
 ! D41   D(20,7,8,9)           179.9301         calculate D2E/DX2 analytically  !
 ! D42   D(20,7,8,21)           -0.1406         calculate D2E/DX2 analytically  !
 ! D43   D(7,8,9,10)            -0.0292         calculate D2E/DX2 analytically  !
 ! D44   D(7,8,9,22)           179.8242         calculate D2E/DX2 analytically  !
 ! D45   D(21,8,9,10)         -179.958          calculate D2E/DX2 analytically  !
 ! D46   D(21,8,9,22)           -0.1046         calculate D2E/DX2 analytically  !
 ! D47   D(8,9,10,11)           -0.016          calculate D2E/DX2 analytically  !
 ! D48   D(8,9,10,23)          179.709          calculate D2E/DX2 analytically  !
 ! D49   D(22,9,10,11)        -179.8693         calculate D2E/DX2 analytically  !
 ! D50   D(22,9,10,23)          -0.1443         calculate D2E/DX2 analytically  !
 ! D51   D(9,10,11,5)            0.1448         calculate D2E/DX2 analytically  !
 ! D52   D(9,10,11,24)        -179.9311         calculate D2E/DX2 analytically  !
 ! D53   D(23,10,11,5)        -179.5813         calculate D2E/DX2 analytically  !
 ! D54   D(23,10,11,24)          0.3428         calculate D2E/DX2 analytically  !
 ! D55   D(6,12,13,14)           0.1997         calculate D2E/DX2 analytically  !
 ! D56   D(6,12,13,26)         179.9946         calculate D2E/DX2 analytically  !
 ! D57   D(25,12,13,14)       -179.4879         calculate D2E/DX2 analytically  !
 ! D58   D(25,12,13,26)          0.3069         calculate D2E/DX2 analytically  !
 ! D59   D(12,13,14,15)         -0.1629         calculate D2E/DX2 analytically  !
 ! D60   D(12,13,14,27)        179.9095         calculate D2E/DX2 analytically  !
 ! D61   D(26,13,14,15)       -179.957          calculate D2E/DX2 analytically  !
 ! D62   D(26,13,14,27)          0.1153         calculate D2E/DX2 analytically  !
 ! D63   D(13,14,15,16)         -0.1245         calculate D2E/DX2 analytically  !
 ! D64   D(13,14,15,28)       -179.8015         calculate D2E/DX2 analytically  !
 ! D65   D(27,14,15,16)        179.8032         calculate D2E/DX2 analytically  !
 ! D66   D(27,14,15,28)          0.1263         calculate D2E/DX2 analytically  !
 ! D67   D(14,15,16,6)           0.3781         calculate D2E/DX2 analytically  !
 ! D68   D(14,15,16,29)       -179.2659         calculate D2E/DX2 analytically  !
 ! D69   D(28,15,16,6)        -179.9443         calculate D2E/DX2 analytically  !
 ! D70   D(28,15,16,29)          0.4117         calculate D2E/DX2 analytically  !
 --------------------------------------------------------------------------------
 Trust Radius=3.00D-01 FncErr=1.00D-07 GrdErr=1.00D-07 EigMax=2.50D+02 EigMin=1.00D-04
 Number of steps in this run=      2 maximum allowed number of steps=      2.
 GradGradGradGradGradGradGradGradGradGradGradGradGradGradGradGradGradGrad

                          Input orientation:                          
 ---------------------------------------------------------------------
 Center     Atomic      Atomic             Coordinates (Angstroms)
 Number     Number       Type             X           Y           Z
 ---------------------------------------------------------------------
      1          6           0        2.435670    0.017043   -1.174943
      2          7           0        1.586427   -0.290718   -0.174124
      3          8           0        2.126654    0.089555   -2.352576
      4          6           0        0.161524   -0.484405   -0.416527
      5          6           0       -0.472719   -1.453834    0.565922
      6          6           0       -0.586267    0.844503   -0.443000
      7          6           0       -0.005889   -1.651169    1.864561
      8          6           0       -0.670954   -2.517110    2.731727
      9          6           0       -1.809855   -3.194163    2.311295
     10          6           0       -2.283961   -3.001050    1.015153
     11          6           0       -1.619851   -2.136853    0.153366
     12          6           0       -1.170772    1.294889   -1.623792
     13          6           0       -1.852905    2.510665   -1.655798
     14          6           0       -1.949857    3.284870   -0.504846
     15          6           0       -1.365550    2.838863    0.680636
     16          6           0       -0.691433    1.623925    0.711094
     17          1           0        3.464503    0.187494   -0.828087
     18          1           0        1.939541   -0.224393    0.768432
     19          1           0        0.090571   -0.921407   -1.414221
     20          1           0        0.878305   -1.141246    2.231764
     21          1           0       -0.292471   -2.659919    3.737501
     22          1           0       -2.323785   -3.869084    2.986057
     23          1           0       -3.168515   -3.527134    0.674337
     24          1           0       -1.993391   -1.988402   -0.855582
     25          1           0       -1.088532    0.695233   -2.524828
     26          1           0       -2.303987    2.851240   -2.581081
     27          1           0       -2.478448    4.231131   -0.527746
     28          1           0       -1.440794    3.436923    1.581884
     29          1           0       -0.249657    1.278657    1.641623
 ---------------------------------------------------------------------
                    Distance matrix (angstroms):
                    1          2          3          4          5
     1  C    0.000000
     2  N    1.348173   0.000000
     3  O    1.219659   2.276424   0.000000
     4  C    2.449160   1.458295   2.817704   0.000000
     5  C    3.694973   2.478022   4.201955   1.518968   0.000000
     6  C    3.217535   2.466094   3.402406   1.525086   2.512602
     7  C    4.240606   2.922762   5.036081   2.567631   1.394035
     8  C    5.597778   4.300763   6.361718   3.838803   2.420860
     9  C    6.363190   5.112928   6.930412   4.320895   2.804105
    10  C    6.015009   4.872390   6.351926   3.789935   2.424104
    11  C    4.780264   3.714254   5.027220   2.495728   1.397365
    12  C    3.852374   3.495402   3.585662   2.529504   3.582961
    13  C    4.984100   4.676763   4.710006   3.816302   4.749548
    14  C    5.510042   5.039793   5.499280   4.321246   5.077775
    15  C    5.084793   4.386236   5.380944   3.818355   4.386064
    16  C    3.989734   3.104531   4.436438   2.538527   3.088933
    17  H    1.099027   2.045367   2.030640   3.395659   4.487643
    18  H    2.020184   1.008712   3.142335   2.152458   2.715057
    19  H    2.537210   2.042840   2.459307   1.091512   2.126438
    20  H    3.920801   2.648232   4.908098   2.821110   2.167488
    21  H    6.224226   4.944106   7.106393   4.711149   3.397947
    22  H    7.420804   6.170998   7.998640   5.404664   3.888050
    23  H    6.883889   5.814099   7.090942   4.640834   3.402593
    24  H    4.872411   4.020152   4.851152   2.664289   2.149159
    25  H    3.834336   3.695040   3.276269   2.720133   3.814506
    26  H    5.698618   5.549835   5.225868   4.678736   5.638336
    27  H    6.505840   6.090597   6.456750   5.405377   6.126816
    28  H    5.858553   5.113017   6.277860   4.683789   5.088109
    29  H    4.090929   3.021768   4.797337   2.741065   2.945063
                    6          7          8          9         10
     6  C    0.000000
     7  C    3.448196   0.000000
     8  C    4.624554   1.394324   0.000000
     9  C    5.039259   2.415511   1.390058   0.000000
    10  C    4.449343   2.780878   2.404707   1.393575   0.000000
    11  C    3.211297   2.401864   2.773616   2.410532   1.389445
    12  C    1.392396   4.712199   5.809621   6.003743   5.163169
    13  C    2.418956   5.755455   6.776865   6.948723   6.139934
    14  C    2.796175   5.810128   6.765646   7.065984   6.475710
    15  C    2.418122   4.838465   5.777186   6.265290   5.921146
    16  C    1.396600   3.539307   4.607770   5.198604   4.900917
    17  H    4.121734   4.761793   6.090088   7.007866   6.827092
    18  H    2.998301   2.649885   3.990710   5.025727   5.060500
    19  H    2.125986   3.360397   4.507224   4.759885   3.983111
    20  H    3.639028   1.084739   2.131471   3.383341   3.865092
    21  H    5.462955   2.146534   1.084078   2.149869   3.390218
    22  H    6.082376   3.398461   2.150435   1.083950   2.153957
    23  H    5.198813   3.864981   3.389810   2.153243   1.084138
    24  H    3.189918   3.385716   3.859684   3.393620   2.146983
    25  H    2.146756   5.093570   6.174535   6.247863   5.255761
    26  H    3.398375   6.731767   7.727348   7.792715   6.868959
    27  H    3.880307   6.814553   7.709082   7.977603   7.397486
    28  H    3.398678   5.294104   6.112716   6.681284   6.517638
    29  H    2.155794   2.948391   3.971607   4.784224   4.779827
                   11         12         13         14         15
    11  C    0.000000
    12  C    3.890606   0.000000
    13  C    4.992676   1.394432   0.000000
    14  C    5.471492   2.412268   1.390498   0.000000
    15  C    5.010033   2.780681   2.409182   1.394886   0.000000
    16  C    3.913626   2.406185   2.781638   2.412650   1.389762
    17  H    5.675958   4.831692   5.861489   6.246080   5.712742
    18  H    4.087185   4.207731   5.266885   5.391065   4.507203
    19  H    2.619194   2.558686   3.951528   4.762675   4.544045
    20  H    3.398787   4.999878   5.992420   5.922671   4.825158
    21  H    3.857663   6.719776   7.632665   7.488989   6.382204
    22  H    3.394155   7.017604   7.903780   7.969021   7.157495
    23  H    2.145379   5.703006   6.604194   7.019900   6.616392
    24  H    1.086069   3.470857   4.571836   5.285103   5.104571
    25  H    3.933921   1.085457   2.152968   3.395354   3.866122
    26  H    5.729425   2.150071   1.084258   2.150394   3.394057
    27  H    6.461603   3.396005   2.150304   1.084132   2.153401
    28  H    5.756710   3.864917   3.392695   2.153302   1.084244
    29  H    3.969641   3.392883   3.867976   3.394540   2.145450
                   16         17         18         19         20
    16  C    0.000000
    17  H    4.658778   0.000000
    18  H    3.215834   2.245893   0.000000
    19  H    3.406935   3.599533   2.944230   0.000000
    20  H    3.524582   4.220979   2.026865   3.736584   0.000000
    21  H    5.260192   6.562562   4.441738   5.450631   2.438099
    22  H    6.165483   8.031676   6.031384   5.820684   4.273575
    23  H    5.715828   7.749366   6.083518   4.666211   4.949221
    24  H    4.147105   5.875704   4.606203   2.406959   4.300700
    25  H    3.389890   4.885372   4.567330   2.288506   5.465004
    26  H    3.865884   6.591207   6.219830   4.618261   7.016438
    27  H    3.394948   7.194433   6.407058   5.825319   6.909783
    28  H    2.146341   6.358356   5.049119   5.506066   5.173025
    29  H    1.086397   4.591851   2.795391   3.780769   2.734318
                   21         22         23         24         25
    21  H    0.000000
    22  H    2.480522   0.000000
    23  H    4.290299   2.484864   0.000000
    24  H    4.943731   4.290025   2.467643   0.000000
    25  H    7.148953   7.261453   5.691166   3.287408   0.000000
    26  H    8.622271   8.726751   7.213100   5.147422   2.475654
    27  H    8.393890   8.830867   7.881108   6.247027   4.292176
    28  H    6.567862   7.491937   7.232341   5.973338   4.950358
    29  H    4.461717   5.710407   5.705348   4.466578   4.289920
                   26         27         28         29
    26  H    0.000000
    27  H    2.480065   0.000000
    28  H    4.291668   2.481538   0.000000
    29  H    4.952224   4.288446   2.465864   0.000000
 Symmetry turned off by external request.
 Stoichiometry    C14H13NO
 Framework group  C1[X(C14H13NO)]
 Deg. of freedom    81
 Full point group                 C1      NOp   1
 Rotational constants (GHZ):           0.7126580           0.4052359           0.3157471
 Standard basis: 6-311+G(d) (5D, 7F)
   391 basis functions,   641 primitive gaussians,   407 cartesian basis functions
    56 alpha electrons       56 beta electrons
       nuclear repulsion energy      1009.8712286356 Hartrees.
 NAtoms=   29 NActive=   29 NUniq=   29 SFac= 1.00D+00 NAtFMM=   60 NAOKFM=F Big=F
 Integral buffers will be    131072 words long.
 Raffenetti 2 integral format.
 Two-electron integral symmetry is turned off.
 Force inversion solution in PCM.
 ------------------------------------------------------------------------------
 Polarizable Continuum Model (PCM)
 =================================
 Model                : PCM.
 Atomic radii         : UFF (Universal Force Field).
 Polarization charges : Total charges.
 Charge compensation  : None.
 Solution method      : Matrix inversion.
 Cavity type          : Scaled VdW (van der Waals Surface) (Alpha=1.100).
 Cavity algorithm     : GePol (No added spheres)
                        Default sphere list used, NSphG=   29.
                        Lebedev-Laikov grids with approx.  5.0 points / Ang**2.
                        Smoothing algorithm: York/Karplus (Gamma=1.0000).
                        Polarization charges: spherical gaussians, with
                                              point-specific exponents (IZeta= 3).
                        Self-potential: point-specific (ISelfS= 7).
                        Self-field    : sphere-specific E.n sum rule (ISelfD= 2).
 1st derivatives      : Analytical E(r).r(x)/FMM algorithm (CHGder, D1EAlg=3).
                        Cavity 1st derivative terms included.
 2nd derivatives      : Analytical E(r).r(xy)/FMM algorithm (CHGder, D2EAlg=3).
                        Cavity 2nd derivative terms included.
 Solvent              : DiMethylSulfoxide, Eps=  46.826000 Eps(inf)=   2.007889
 ------------------------------------------------------------------------------
 One-electron integrals computed using PRISM.
 NBasis=   391 RedAO= T EigKep=  1.01D-06  NBF=   391
 NBsUse=   391 1.00D-06 EigRej= -1.00D+00 NBFU=   391
 Initial guess from the checkpoint file:  "BHFA_M062X_scanAr18_TS_freq.chk"
 B after Tr=     0.000000    0.000000    0.000000
         Rot=    1.000000    0.000000    0.000000    0.000000 Ang=   0.00 deg.
 Requested convergence on RMS density matrix=1.00D-08 within 128 cycles.
 Requested convergence on MAX density matrix=1.00D-06.
 Requested convergence on             energy=1.00D-06.
 No special actions if energy rises.
 Inv3:  Mode=1 IEnd=    14999088.
 Iteration    1 A*A^-1 deviation from unit magnitude is 4.00D-15 for   2233.
 Iteration    1 A*A^-1 deviation from orthogonality  is 2.15D-15 for   1289    429.
 Iteration    1 A^-1*A deviation from unit magnitude is 3.89D-15 for   2226.
 Iteration    1 A^-1*A deviation from orthogonality  is 5.07D-15 for   1992   1971.
 Error on total polarization charges =  0.01670
 SCF Done:  E(RM062X) =  -671.192301585     A.U. after    2 cycles
            NFock=  2  Conv=0.15D-08     -V/T= 2.0040
 DoSCS=F DFT=T ScalE2(SS,OS)=  1.000000  1.000000
 Range of M.O.s used for correlation:     1   391
 NBasis=   391 NAE=    56 NBE=    56 NFC=     0 NFV=     0
 NROrb=    391 NOA=    56 NOB=    56 NVA=   335 NVB=   335

 **** Warning!!: The largest alpha MO coefficient is  0.22641370D+03

 Symmetrizing basis deriv contribution to polar:
 IMax=3 JMax=2 DiffMx= 0.00D+00
 G2DrvN: will do    30 centers at a time, making    1 passes.
 Calling FoFCou, ICntrl=  3107 FMM=F I1Cent=   0 AccDes= 0.00D+00.
 NEqPCM:  Using equilibrium solvation (IEInf=0, Eps=  46.8260, EpsInf=   2.0079)
 G2PCM: DoFxE=T DoFxN=T DoGrad=T DoDP/DQ/DG/TGxP=FFFF NFrqRd=   0 IEInf=0 SqF1=F DoCFld=F IF1Alg=4.
 End of G2Drv F.D. properties file   721 does not exist.
 End of G2Drv F.D. properties file   722 does not exist.
 End of G2Drv F.D. properties file   788 does not exist.
          IDoAtm=11111111111111111111111111111
 NEqPCM:  Using equilibrium solvation (IEInf=0, Eps=  46.8260, EpsInf=   2.0079)
          Differentiating once with respect to electric field.
                with respect to dipole field.
          Differentiating once with respect to nuclear coordinates.
 CalDSu exits because no D1Ps are significant.
          There are    90 degrees of freedom in the 1st order CPHF.  IDoFFX=6 NUNeed=     3.
     87 vectors produced by pass  0 Test12= 2.08D-14 1.11D-09 XBig12= 1.27D+02 4.42D+00.
 AX will form    87 AO Fock derivatives at one time.
     87 vectors produced by pass  1 Test12= 2.08D-14 1.11D-09 XBig12= 1.16D+01 3.03D-01.
     87 vectors produced by pass  2 Test12= 2.08D-14 1.11D-09 XBig12= 2.25D-01 5.25D-02.
     87 vectors produced by pass  3 Test12= 2.08D-14 1.11D-09 XBig12= 1.70D-03 4.00D-03.
     87 vectors produced by pass  4 Test12= 2.08D-14 1.11D-09 XBig12= 9.48D-06 2.44D-04.
     87 vectors produced by pass  5 Test12= 2.08D-14 1.11D-09 XBig12= 5.00D-08 1.27D-05.
     82 vectors produced by pass  6 Test12= 2.08D-14 1.11D-09 XBig12= 2.10D-10 1.11D-06.
     12 vectors produced by pass  7 Test12= 2.08D-14 1.11D-09 XBig12= 8.66D-13 7.74D-08.
      4 vectors produced by pass  8 Test12= 2.08D-14 1.11D-09 XBig12= 3.17D-14 1.61D-08.
      3 vectors produced by pass  9 Test12= 2.08D-14 1.11D-09 XBig12= 4.46D-15 6.19D-09.
      3 vectors produced by pass 10 Test12= 2.08D-14 1.11D-09 XBig12= 8.11D-16 3.88D-09.
      3 vectors produced by pass 11 Test12= 2.08D-14 1.11D-09 XBig12= 9.98D-16 2.70D-09.
      3 vectors produced by pass 12 Test12= 2.08D-14 1.11D-09 XBig12= 3.36D-15 5.65D-09.
      3 vectors produced by pass 13 Test12= 2.08D-14 1.11D-09 XBig12= 5.80D-16 2.13D-09.
      3 vectors produced by pass 14 Test12= 2.08D-14 1.11D-09 XBig12= 9.47D-16 3.39D-09.
      3 vectors produced by pass 15 Test12= 2.08D-14 1.11D-09 XBig12= 2.14D-15 5.06D-09.
      3 vectors produced by pass 16 Test12= 2.08D-14 1.11D-09 XBig12= 8.11D-16 2.06D-09.
      3 vectors produced by pass 17 Test12= 2.08D-14 1.11D-09 XBig12= 2.00D-15 4.97D-09.
      3 vectors produced by pass 18 Test12= 2.08D-14 1.11D-09 XBig12= 1.17D-15 3.68D-09.
      3 vectors produced by pass 19 Test12= 2.08D-14 1.11D-09 XBig12= 1.17D-15 3.20D-09.
      3 vectors produced by pass 20 Test12= 2.08D-14 1.11D-09 XBig12= 7.55D-16 2.99D-09.
      3 vectors produced by pass 21 Test12= 2.08D-14 1.11D-09 XBig12= 1.18D-15 3.29D-09.
      3 vectors produced by pass 22 Test12= 2.08D-14 1.11D-09 XBig12= 3.55D-15 6.29D-09.
      3 vectors produced by pass 23 Test12= 2.08D-14 1.11D-09 XBig12= 1.02D-15 3.50D-09.
      3 vectors produced by pass 24 Test12= 2.08D-14 1.11D-09 XBig12= 1.38D-15 3.58D-09.
      3 vectors produced by pass 25 Test12= 2.08D-14 1.11D-09 XBig12= 1.54D-15 3.59D-09.
      3 vectors produced by pass 26 Test12= 2.08D-14 1.11D-09 XBig12= 9.76D-16 2.84D-09.
      3 vectors produced by pass 27 Test12= 2.08D-14 1.11D-09 XBig12= 6.91D-16 2.24D-09.
      3 vectors produced by pass 28 Test12= 2.08D-14 1.11D-09 XBig12= 1.45D-15 3.73D-09.
      3 vectors produced by pass 29 Test12= 2.08D-14 1.11D-09 XBig12= 1.67D-15 3.43D-09.
      3 vectors produced by pass 30 Test12= 2.08D-14 1.11D-09 XBig12= 8.02D-16 2.10D-09.
      3 vectors produced by pass 31 Test12= 2.08D-14 1.11D-09 XBig12= 2.21D-15 4.12D-09.
      3 vectors produced by pass 32 Test12= 2.08D-14 1.11D-09 XBig12= 1.56D-15 3.27D-09.
      3 vectors produced by pass 33 Test12= 2.08D-14 1.11D-09 XBig12= 1.27D-15 3.12D-09.
      3 vectors produced by pass 34 Test12= 2.08D-14 1.11D-09 XBig12= 1.52D-15 3.72D-09.
      3 vectors produced by pass 35 Test12= 2.08D-14 1.11D-09 XBig12= 1.51D-15 3.51D-09.
      3 vectors produced by pass 36 Test12= 2.08D-14 1.11D-09 XBig12= 1.44D-15 3.39D-09.
      3 vectors produced by pass 37 Test12= 2.08D-14 1.11D-09 XBig12= 2.05D-15 3.54D-09.
      3 vectors produced by pass 38 Test12= 2.08D-14 1.11D-09 XBig12= 7.02D-16 2.08D-09.
      3 vectors produced by pass 39 Test12= 2.08D-14 1.11D-09 XBig12= 2.55D-15 4.56D-09.
      3 vectors produced by pass 40 Test12= 2.08D-14 1.11D-09 XBig12= 1.53D-15 3.10D-09.
      3 vectors produced by pass 41 Test12= 2.08D-14 1.11D-09 XBig12= 1.46D-15 2.85D-09.
      3 vectors produced by pass 42 Test12= 2.08D-14 1.11D-09 XBig12= 1.78D-15 3.77D-09.
      3 vectors produced by pass 43 Test12= 2.08D-14 1.11D-09 XBig12= 1.37D-15 2.97D-09.
      3 vectors produced by pass 44 Test12= 2.08D-14 1.11D-09 XBig12= 1.67D-15 4.13D-09.
      3 vectors produced by pass 45 Test12= 2.08D-14 1.11D-09 XBig12= 9.23D-16 2.81D-09.
      3 vectors produced by pass 46 Test12= 2.08D-14 1.11D-09 XBig12= 9.29D-16 2.46D-09.
      3 vectors produced by pass 47 Test12= 2.08D-14 1.11D-09 XBig12= 1.90D-15 4.63D-09.
      3 vectors produced by pass 48 Test12= 2.08D-14 1.11D-09 XBig12= 1.54D-15 3.14D-09.
      3 vectors produced by pass 49 Test12= 2.08D-14 1.11D-09 XBig12= 7.48D-16 2.80D-09.
      3 vectors produced by pass 50 Test12= 2.08D-14 1.11D-09 XBig12= 1.78D-15 3.32D-09.
      3 vectors produced by pass 51 Test12= 2.08D-14 1.11D-09 XBig12= 1.11D-15 2.82D-09.
      3 vectors produced by pass 52 Test12= 2.08D-14 1.11D-09 XBig12= 1.11D-15 2.54D-09.
      3 vectors produced by pass 53 Test12= 2.08D-14 1.11D-09 XBig12= 2.69D-15 4.43D-09.
      3 vectors produced by pass 54 Test12= 2.08D-14 1.11D-09 XBig12= 3.70D-15 4.77D-09.
      3 vectors produced by pass 55 Test12= 2.08D-14 1.11D-09 XBig12= 8.98D-16 2.27D-09.
      2 vectors produced by pass 56 Test12= 2.08D-14 1.11D-09 XBig12= 8.09D-16 2.10D-09.
 InvSVY:  IOpt=1 It=  1 EMax= 5.33D-15
 Solved reduced A of dimension   763 with    90 vectors.
 Isotropic polarizability for W=    0.000000      220.76 Bohr**3.
 End of Minotr F.D. properties file   721 does not exist.
 End of Minotr F.D. properties file   722 does not exist.
 End of Minotr F.D. properties file   788 does not exist.

 **********************************************************************

            Population analysis using the SCF density.

 **********************************************************************

 Alpha  occ. eigenvalues --  -19.60841 -14.78792 -10.65317 -10.60290 -10.56788
 Alpha  occ. eigenvalues --  -10.56179 -10.55623 -10.55308 -10.55299 -10.55218
 Alpha  occ. eigenvalues --  -10.55181 -10.55121 -10.55088 -10.55047 -10.55030
 Alpha  occ. eigenvalues --  -10.54929  -1.17693  -1.05714  -0.97833  -0.97003
 Alpha  occ. eigenvalues --   -0.89676  -0.85580  -0.85230  -0.85042  -0.79305
 Alpha  occ. eigenvalues --   -0.72021  -0.69900  -0.69241  -0.68896  -0.66931
 Alpha  occ. eigenvalues --   -0.63664  -0.60650  -0.58815  -0.56372  -0.54626
 Alpha  occ. eigenvalues --   -0.54139  -0.52454  -0.51835  -0.51435  -0.50645
 Alpha  occ. eigenvalues --   -0.49780  -0.49532  -0.47843  -0.46926  -0.44914
 Alpha  occ. eigenvalues --   -0.44256  -0.42293  -0.41395  -0.41157  -0.40495
 Alpha  occ. eigenvalues --   -0.35539  -0.33985  -0.32130  -0.31907  -0.31523
 Alpha  occ. eigenvalues --   -0.30149
 Alpha virt. eigenvalues --   -0.00153   0.00342   0.00777   0.01193   0.01833
 Alpha virt. eigenvalues --    0.02007   0.02251   0.02574   0.03798   0.03925
 Alpha virt. eigenvalues --    0.04107   0.04308   0.04596   0.05292   0.05772
 Alpha virt. eigenvalues --    0.06279   0.06522   0.07164   0.07486   0.08267
 Alpha virt. eigenvalues --    0.08653   0.09792   0.10194   0.10532   0.10932
 Alpha virt. eigenvalues --    0.11138   0.12167   0.12947   0.13262   0.13809
 Alpha virt. eigenvalues --    0.14045   0.14331   0.14721   0.15195   0.15593
 Alpha virt. eigenvalues --    0.16146   0.16348   0.16744   0.17083   0.17583
 Alpha virt. eigenvalues --    0.18205   0.18392   0.19239   0.19330   0.19954
 Alpha virt. eigenvalues --    0.20070   0.20895   0.20931   0.21273   0.21641
 Alpha virt. eigenvalues --    0.21805   0.21918   0.22318   0.22538   0.22764
 Alpha virt. eigenvalues --    0.23317   0.23674   0.23854   0.24032   0.24374
 Alpha virt. eigenvalues --    0.24540   0.24689   0.25169   0.25964   0.26010
 Alpha virt. eigenvalues --    0.26403   0.26996   0.27342   0.27830   0.28286
 Alpha virt. eigenvalues --    0.28794   0.29330   0.29360   0.29723   0.30538
 Alpha virt. eigenvalues --    0.31252   0.31675   0.31961   0.32699   0.33196
 Alpha virt. eigenvalues --    0.33600   0.34335   0.35358   0.35644   0.36329
 Alpha virt. eigenvalues --    0.36706   0.36728   0.38304   0.38901   0.39679
 Alpha virt. eigenvalues --    0.40558   0.41268   0.42147   0.43682   0.44687
 Alpha virt. eigenvalues --    0.47037   0.49798   0.50195   0.51103   0.55237
 Alpha virt. eigenvalues --    0.56133   0.56540   0.56846   0.57025   0.57412
 Alpha virt. eigenvalues --    0.58098   0.58628   0.58768   0.59763   0.60189
 Alpha virt. eigenvalues --    0.60595   0.61552   0.62335   0.62422   0.63224
 Alpha virt. eigenvalues --    0.65106   0.65712   0.66302   0.66680   0.67201
 Alpha virt. eigenvalues --    0.68429   0.69323   0.70511   0.71132   0.72336
 Alpha virt. eigenvalues --    0.72802   0.73498   0.73898   0.74414   0.74599
 Alpha virt. eigenvalues --    0.75370   0.75435   0.75945   0.76629   0.77086
 Alpha virt. eigenvalues --    0.78273   0.78705   0.79457   0.80082   0.81273
 Alpha virt. eigenvalues --    0.82189   0.82915   0.83188   0.84884   0.86323
 Alpha virt. eigenvalues --    0.86853   0.87478   0.88038   0.88515   0.88732
 Alpha virt. eigenvalues --    0.89358   0.90181   0.90884   0.92020   0.93155
 Alpha virt. eigenvalues --    0.93864   0.95754   0.96032   0.97390   0.99331
 Alpha virt. eigenvalues --    1.00452   1.02427   1.03312   1.03911   1.05711
 Alpha virt. eigenvalues --    1.07459   1.08246   1.09044   1.10817   1.12178
 Alpha virt. eigenvalues --    1.13224   1.15300   1.17604   1.18504   1.20656
 Alpha virt. eigenvalues --    1.21413   1.22808   1.24765   1.25954   1.26335
 Alpha virt. eigenvalues --    1.28285   1.29447   1.31088   1.31563   1.32890
 Alpha virt. eigenvalues --    1.34212   1.35666   1.38967   1.41979   1.43949
 Alpha virt. eigenvalues --    1.45617   1.46443   1.48332   1.53449   1.55869
 Alpha virt. eigenvalues --    1.56411   1.57900   1.58344   1.59742   1.61747
 Alpha virt. eigenvalues --    1.62647   1.63940   1.65577   1.67962   1.70069
 Alpha virt. eigenvalues --    1.73701   1.77062   1.78337   1.80517   1.82260
 Alpha virt. eigenvalues --    1.82729   1.83150   1.84044   1.87180   1.88050
 Alpha virt. eigenvalues --    1.88604   1.90328   1.91199   1.92502   1.93374
 Alpha virt. eigenvalues --    1.95818   1.96815   1.97622   1.98290   1.99677
 Alpha virt. eigenvalues --    2.02285   2.02658   2.02786   2.03250   2.04824
 Alpha virt. eigenvalues --    2.07835   2.11407   2.18231   2.19739   2.26128
 Alpha virt. eigenvalues --    2.28362   2.29627   2.30455   2.31179   2.32134
 Alpha virt. eigenvalues --    2.33797   2.35553   2.35864   2.37599   2.38456
 Alpha virt. eigenvalues --    2.39170   2.45518   2.46489   2.46809   2.47217
 Alpha virt. eigenvalues --    2.47768   2.51106   2.54946   2.61647   2.66547
 Alpha virt. eigenvalues --    2.67936   2.69960   2.74304   2.75741   2.76989
 Alpha virt. eigenvalues --    2.81307   2.82420   2.83201   2.83969   2.84874
 Alpha virt. eigenvalues --    2.88314   2.90194   2.91254   2.92582   2.94402
 Alpha virt. eigenvalues --    2.97105   2.98056   2.98323   2.99858   3.01396
 Alpha virt. eigenvalues --    3.03169   3.06698   3.13505   3.15792   3.18908
 Alpha virt. eigenvalues --    3.24888   3.26704   3.30428   3.35247   3.35435
 Alpha virt. eigenvalues --    3.36600   3.36891   3.37297   3.37721   3.39310
 Alpha virt. eigenvalues --    3.41009   3.41498   3.42308   3.46179   3.48056
 Alpha virt. eigenvalues --    3.49455   3.57144   3.61966   3.63069   3.68561
 Alpha virt. eigenvalues --    3.68733   3.71466   3.72784   3.74099   3.95185
 Alpha virt. eigenvalues --    3.97819   3.98032   4.06046   4.06499   4.06991
 Alpha virt. eigenvalues --    4.17842   4.30406   4.58950   4.81130   4.81767
 Alpha virt. eigenvalues --    4.95666   5.16540   5.30406   5.83016  23.43436
 Alpha virt. eigenvalues --   23.45980  23.84560  23.92646  23.93688  23.94479
 Alpha virt. eigenvalues --   23.97125  23.97449  24.12202  24.12315  24.13010
 Alpha virt. eigenvalues --   24.13619  24.22624  24.22793  35.61559  50.08602
          Condensed to atoms (all electrons):
               1          2          3          4          5          6
     1  C    5.080772   0.192982   0.425320  -0.189288   0.170751  -0.167348
     2  N    0.192982   8.469812  -0.210585  -3.165711   1.358555  -0.499181
     3  O    0.425320  -0.210585   8.041075   0.255520   0.019211  -0.115588
     4  C   -0.189288  -3.165711   0.255520  40.814764 -18.841208  -9.045563
     5  C    0.170751   1.358555   0.019211 -18.841208  27.841793   0.925993
     6  C   -0.167348  -0.499181  -0.115588  -9.045563   0.925993  23.513923
     7  C   -0.093085   0.738630  -0.022042  -5.963400   1.598820   1.400531
     8  C    0.048007   0.341523  -0.000787  -2.638537   2.435641   0.012681
     9  C   -0.010407  -0.045602   0.000180   0.280765  -1.756571   0.016251
    10  C   -0.067824  -0.075246  -0.004907  -2.131804   2.233205   0.578773
    11  C   -0.144061  -1.250739   0.040310  11.313841 -13.051491  -1.591406
    12  C   -0.157753  -0.761021   0.077869   1.918519  -2.311503  -5.056561
    13  C   -0.005616  -0.090186  -0.011487   0.068367  -0.269922   1.873359
    14  C    0.003031   0.054477   0.000066  -0.307116   0.231601  -2.318164
    15  C    0.075668   0.321874   0.001178  -3.082031   1.657463   1.265498
    16  C    0.232258   1.636627  -0.047541  -3.218828   3.912303  -6.554459
    17  H    0.433149  -0.265399  -0.044758   0.192456  -0.003858   0.009043
    18  H   -0.026508   0.133432   0.002660   0.334456  -0.056004   0.018793
    19  H    0.019354  -0.042135   0.004980   0.574632  -0.209486  -0.113639
    20  H    0.006793   0.004481  -0.000036   0.015193   0.059558   0.010726
    21  H    0.000001  -0.000578  -0.000001   0.023406  -0.015809  -0.001320
    22  H   -0.000018   0.000030   0.000000   0.000393   0.053630   0.000188
    23  H   -0.000001   0.000134   0.000000   0.007434   0.007636   0.000042
    24  H    0.000478   0.002790   0.000041   0.069801   0.041213   0.038345
    25  H    0.002378   0.003979  -0.003402  -0.006623  -0.010404   0.081799
    26  H    0.000166   0.000069  -0.000003   0.013928  -0.007238  -0.027768
    27  H   -0.000031   0.000009   0.000006   0.001757   0.000245   0.063819
    28  H   -0.000005   0.000252   0.000001  -0.001271   0.002384  -0.000053
    29  H    0.001957  -0.008110  -0.000103   0.198568  -0.097210   0.132306
               7          8          9         10         11         12
     1  C   -0.093085   0.048007  -0.010407  -0.067824  -0.144061  -0.157753
     2  N    0.738630   0.341523  -0.045602  -0.075246  -1.250739  -0.761021
     3  O   -0.022042  -0.000787   0.000180  -0.004907   0.040310   0.077869
     4  C   -5.963400  -2.638537   0.280765  -2.131804  11.313841   1.918519
     5  C    1.598820   2.435641  -1.756571   2.233205 -13.051491  -2.311503
     6  C    1.400531   0.012681   0.016251   0.578773  -1.591406  -5.056561
     7  C   17.778646  -3.110798   0.551329   0.109998  -8.133780  -0.264797
     8  C   -3.110798   9.358696  -0.400242   0.905256  -1.149316  -0.042126
     9  C    0.551329  -0.400242   6.406704  -0.356509   1.185103   0.091536
    10  C    0.109998   0.905256  -0.356509   9.714247  -4.403146   0.148359
    11  C   -8.133780  -1.149316   1.185103  -4.403146  24.470082   1.858877
    12  C   -0.264797  -0.042126   0.091536   0.148359   1.858877  23.109100
    13  C    0.196852  -0.058996   0.013022   0.008458  -0.137947  -2.718596
    14  C   -0.001518   0.049651  -0.010443   0.005442  -0.063539   1.702102
    15  C    0.447803   0.044536  -0.022970   0.073670  -1.029029  -2.751353
    16  C    0.177520   0.606448  -0.170642  -0.189342  -2.014326  -9.081221
    17  H   -0.045731  -0.008301  -0.000034   0.000629   0.022577   0.001435
    18  H   -0.087710  -0.034527  -0.000828   0.003768   0.078401   0.060223
    19  H   -0.049300  -0.010640   0.003514  -0.015150   0.120222   0.065835
    20  H    0.329742  -0.057271  -0.029219   0.007660  -0.019887   0.003800
    21  H    0.022462   0.229806   0.084416  -0.044634   0.030748   0.000301
    22  H   -0.064702   0.086037   0.249590   0.098682  -0.091927  -0.000325
    23  H    0.035168  -0.041408   0.086475   0.266018  -0.033373   0.002357
    24  H   -0.004334   0.007451  -0.029466   0.006353   0.194237   0.001266
    25  H   -0.003914   0.000245  -0.000068  -0.000815   0.008523   0.182495
    26  H   -0.000683  -0.000000   0.000016   0.000012   0.003468   0.052445
    27  H    0.000195  -0.000091   0.000007  -0.000053  -0.000803  -0.103688
    28  H   -0.003329   0.000071  -0.000120  -0.000053   0.000393   0.006084
    29  H   -0.024025  -0.008395   0.004352  -0.004623   0.051787   0.034163
              13         14         15         16         17         18
     1  C   -0.005616   0.003031   0.075668   0.232258   0.433149  -0.026508
     2  N   -0.090186   0.054477   0.321874   1.636627  -0.265399   0.133432
     3  O   -0.011487   0.000066   0.001178  -0.047541  -0.044758   0.002660
     4  C    0.068367  -0.307116  -3.082031  -3.218828   0.192456   0.334456
     5  C   -0.269922   0.231601   1.657463   3.912303  -0.003858  -0.056004
     6  C    1.873359  -2.318164   1.265498  -6.554459   0.009043   0.018793
     7  C    0.196852  -0.001518   0.447803   0.177520  -0.045731  -0.087710
     8  C   -0.058996   0.049651   0.044536   0.606448  -0.008301  -0.034527
     9  C    0.013022  -0.010443  -0.022970  -0.170642  -0.000034  -0.000828
    10  C    0.008458   0.005442   0.073670  -0.189342   0.000629   0.003768
    11  C   -0.137947  -0.063539  -1.029029  -2.014326   0.022577   0.078401
    12  C   -2.718596   1.702102  -2.751353  -9.081221   0.001435   0.060223
    13  C    8.372421  -0.949257   1.854317  -1.873554  -0.000332   0.002779
    14  C   -0.949257   6.807950  -0.758967   1.441444  -0.000314  -0.001037
    15  C    1.854317  -0.758967  12.553243  -3.907153  -0.003225  -0.024209
    16  C   -1.873554   1.441444  -3.907153  25.446889  -0.023611  -0.122197
    17  H   -0.000332  -0.000314  -0.003225  -0.023611   0.506610   0.010507
    18  H    0.002779  -0.001037  -0.024209  -0.122197   0.010507   0.323060
    19  H    0.026324  -0.004346   0.004945  -0.060894   0.000258   0.002179
    20  H    0.000578  -0.000155   0.004467  -0.004374   0.000101   0.008698
    21  H    0.000003  -0.000025  -0.000225   0.000225   0.000000   0.000048
    22  H   -0.000019   0.000001   0.000085   0.000057  -0.000000  -0.000003
    23  H    0.000420  -0.000080  -0.000049  -0.003537   0.000000   0.000002
    24  H   -0.003369   0.001939  -0.001005   0.008468   0.000002   0.000008
    25  H    0.116099  -0.017928   0.011221  -0.033369  -0.000054  -0.000060
    26  H    0.222150   0.095188  -0.046009   0.022404   0.000000  -0.000000
    27  H    0.116340   0.232157   0.103093  -0.081553   0.000000  -0.000000
    28  H   -0.029138   0.072293   0.273043   0.007103   0.000000   0.000002
    29  H    0.008831  -0.037639  -0.020292   0.105430  -0.000022  -0.001612
              19         20         21         22         23         24
     1  C    0.019354   0.006793   0.000001  -0.000018  -0.000001   0.000478
     2  N   -0.042135   0.004481  -0.000578   0.000030   0.000134   0.002790
     3  O    0.004980  -0.000036  -0.000001   0.000000   0.000000   0.000041
     4  C    0.574632   0.015193   0.023406   0.000393   0.007434   0.069801
     5  C   -0.209486   0.059558  -0.015809   0.053630   0.007636   0.041213
     6  C   -0.113639   0.010726  -0.001320   0.000188   0.000042   0.038345
     7  C   -0.049300   0.329742   0.022462  -0.064702   0.035168  -0.004334
     8  C   -0.010640  -0.057271   0.229806   0.086037  -0.041408   0.007451
     9  C    0.003514  -0.029219   0.084416   0.249590   0.086475  -0.029466
    10  C   -0.015150   0.007660  -0.044634   0.098682   0.266018   0.006353
    11  C    0.120222  -0.019887   0.030748  -0.091927  -0.033373   0.194237
    12  C    0.065835   0.003800   0.000301  -0.000325   0.002357   0.001266
    13  C    0.026324   0.000578   0.000003  -0.000019   0.000420  -0.003369
    14  C   -0.004346  -0.000155  -0.000025   0.000001  -0.000080   0.001939
    15  C    0.004945   0.004467  -0.000225   0.000085  -0.000049  -0.001005
    16  C   -0.060894  -0.004374   0.000225   0.000057  -0.003537   0.008468
    17  H    0.000258   0.000101   0.000000  -0.000000   0.000000   0.000002
    18  H    0.002179   0.008698   0.000048  -0.000003   0.000002   0.000008
    19  H    0.368710  -0.000165   0.000011   0.000000  -0.000016  -0.000956
    20  H   -0.000165   0.418872  -0.003616  -0.000235   0.000066  -0.000163
    21  H    0.000011  -0.003616   0.407889  -0.005051  -0.000161   0.000058
    22  H    0.000000  -0.000235  -0.005051   0.407738  -0.004854  -0.000196
    23  H   -0.000016   0.000066  -0.000161  -0.004854   0.407439  -0.003848
    24  H   -0.000956  -0.000163   0.000058  -0.000196  -0.003848   0.404241
    25  H    0.004887   0.000002  -0.000000   0.000000   0.000000  -0.000238
    26  H   -0.000003  -0.000000  -0.000000   0.000000  -0.000000  -0.000004
    27  H   -0.000004   0.000000   0.000000   0.000000   0.000000   0.000000
    28  H    0.000019   0.000010   0.000000  -0.000000  -0.000000   0.000002
    29  H   -0.000084  -0.001608  -0.000028   0.000005   0.000002  -0.000055
              25         26         27         28         29
     1  C    0.002378   0.000166  -0.000031  -0.000005   0.001957
     2  N    0.003979   0.000069   0.000009   0.000252  -0.008110
     3  O   -0.003402  -0.000003   0.000006   0.000001  -0.000103
     4  C   -0.006623   0.013928   0.001757  -0.001271   0.198568
     5  C   -0.010404  -0.007238   0.000245   0.002384  -0.097210
     6  C    0.081799  -0.027768   0.063819  -0.000053   0.132306
     7  C   -0.003914  -0.000683   0.000195  -0.003329  -0.024025
     8  C    0.000245  -0.000000  -0.000091   0.000071  -0.008395
     9  C   -0.000068   0.000016   0.000007  -0.000120   0.004352
    10  C   -0.000815   0.000012  -0.000053  -0.000053  -0.004623
    11  C    0.008523   0.003468  -0.000803   0.000393   0.051787
    12  C    0.182495   0.052445  -0.103688   0.006084   0.034163
    13  C    0.116099   0.222150   0.116340  -0.029138   0.008831
    14  C   -0.017928   0.095188   0.232157   0.072293  -0.037639
    15  C    0.011221  -0.046009   0.103093   0.273043  -0.020292
    16  C   -0.033369   0.022404  -0.081553   0.007103   0.105430
    17  H   -0.000054   0.000000   0.000000   0.000000  -0.000022
    18  H   -0.000060  -0.000000  -0.000000   0.000002  -0.001612
    19  H    0.004887  -0.000003  -0.000004   0.000019  -0.000084
    20  H    0.000002  -0.000000   0.000000   0.000010  -0.001608
    21  H   -0.000000  -0.000000   0.000000   0.000000  -0.000028
    22  H    0.000000   0.000000   0.000000  -0.000000   0.000005
    23  H    0.000000  -0.000000   0.000000  -0.000000   0.000002
    24  H   -0.000238  -0.000004   0.000000   0.000002  -0.000055
    25  H    0.409962  -0.004168  -0.000187   0.000056  -0.000165
    26  H   -0.004168   0.409461  -0.005050  -0.000170   0.000060
    27  H   -0.000187  -0.005050   0.409240  -0.004903  -0.000211
    28  H    0.000056  -0.000170  -0.004903   0.409283  -0.004471
    29  H   -0.000165   0.000060  -0.000211  -0.004471   0.401991
 Mulliken charges:
               1
     1  C    0.168879
     2  N    0.154836
     3  O   -0.407180
     4  C   -1.492420
     5  C    0.080703
     6  C    1.548981
     7  C    0.485453
     8  C   -0.564616
     9  C   -0.140140
    10  C   -0.866424
    11  C   -0.263799
    12  C   -0.067823
    13  C   -0.731901
    14  C   -0.226813
    15  C   -1.045585
    16  C   -0.210575
    17  H    0.218871
    18  H    0.375682
    19  H    0.310946
    20  H    0.245981
    21  H    0.272073
    22  H    0.270893
    23  H    0.274136
    24  H    0.266941
    25  H    0.259747
    26  H    0.271727
    27  H    0.269708
    28  H    0.272517
    29  H    0.269200
 Sum of Mulliken charges =   0.00000
 Mulliken charges with hydrogens summed into heavy atoms:
               1
     1  C    0.387750
     2  N    0.530517
     3  O   -0.407180
     4  C   -1.181474
     5  C    0.080703
     6  C    1.548981
     7  C    0.731434
     8  C   -0.292542
     9  C    0.130753
    10  C   -0.592288
    11  C    0.003142
    12  C    0.191924
    13  C   -0.460174
    14  C    0.042895
    15  C   -0.773068
    16  C    0.058625
 APT charges:
               1
     1  C    1.441556
     2  N   -1.080673
     3  O   -1.077208
     4  C    0.581598
     5  C    0.052604
     6  C   -0.040378
     7  C   -0.113678
     8  C   -0.027087
     9  C   -0.075636
    10  C   -0.018165
    11  C   -0.116768
    12  C   -0.083255
    13  C   -0.037425
    14  C   -0.064348
    15  C   -0.026465
    16  C   -0.113214
    17  H   -0.018551
    18  H    0.280284
    19  H    0.005117
    20  H    0.051153
    21  H    0.048308
    22  H    0.054376
    23  H    0.049702
    24  H    0.058821
    25  H    0.056319
    26  H    0.047656
    27  H    0.052348
    28  H    0.046603
    29  H    0.066404
 Sum of APT charges =   0.00000
 APT charges with hydrogens summed into heavy atoms:
               1
     1  C    1.423005
     2  N   -0.800389
     3  O   -1.077208
     4  C    0.586715
     5  C    0.052604
     6  C   -0.040378
     7  C   -0.062525
     8  C    0.021221
     9  C   -0.021259
    10  C    0.031537
    11  C   -0.057947
    12  C   -0.026936
    13  C    0.010231
    14  C   -0.012000
    15  C    0.020138
    16  C   -0.046810
 Electronic spatial extent (au):  <R**2>=           3788.1289
 Charge=              0.0000 electrons
 Dipole moment (field-independent basis, Debye):
    X=             -0.7695    Y=             -0.3983    Z=              5.0447  Tot=              5.1185
 Quadrupole moment (field-independent basis, Debye-Ang):
   XX=            -89.4466   YY=            -89.2093   ZZ=            -95.4013
   XY=              0.9526   XZ=             13.6934   YZ=             -1.3289
 Traceless Quadrupole moment (field-independent basis, Debye-Ang):
   XX=              1.9058   YY=              2.1431   ZZ=             -4.0489
   XY=              0.9526   XZ=             13.6934   YZ=             -1.3289
 Octapole moment (field-independent basis, Debye-Ang**2):
  XXX=            162.9587  YYY=             58.0116  ZZZ=             16.3780  XYY=              4.6796
  XXY=              3.9860  XXZ=              2.9738  XZZ=             14.9497  YZZ=              0.2719
  YYZ=              3.9610  XYZ=             11.2067
 Hexadecapole moment (field-independent basis, Debye-Ang**3):
 XXXX=          -1395.4580 YYYY=          -2428.9577 ZZZZ=          -1303.0738 XXXY=             46.2278
 XXXZ=            247.7399 YYYX=            -16.7404 YYYZ=            448.0778 ZZZX=            305.2795
 ZZZY=            404.2267 XXYY=           -550.9885 XXZZ=           -503.6076 YYZZ=           -553.0691
 XXYZ=            130.8657 YYXZ=             43.2356 ZZXY=             -5.1647
 N-N= 1.009871228636D+03 E-N=-3.580659056696D+03  KE= 6.685374629962D+02
  Exact polarizability: 199.635   1.802 217.218   9.751 -22.467 245.431
 Approx polarizability: 186.211   2.378 195.584  16.245 -12.728 239.160
 D2PCM: PCM CHGder 2nd derivatives, FixD1E=F FixD2E=F DoIter=F DoCFld=F I1PDM=0
 Calling FoFJK, ICntrl=    100127 FMM=F ISym2X=0 I1Cent= 0 IOpClX= 0 NMat=1 NMatS=1 NMatT=0.
 Full mass-weighted force constant matrix:
 Low frequencies ---  -52.3863   -7.6354   -0.9719   -0.0009   -0.0008    0.0008
 Low frequencies ---    6.2875   17.8687   26.7821
 ******    1 imaginary frequencies (negative Signs) ****** 
 Diagonal vibrational polarizability:
       88.3813748     658.0979174      25.1867102
 Harmonic frequencies (cm**-1), IR intensities (KM/Mole), Raman scattering
 activities (A**4/AMU), depolarization ratios for plane and unpolarized
 incident light, reduced masses (AMU), force constants (mDyne/A),
 and normal coordinates:
                      1                      2                      3
                      A                      A                      A
 Frequencies --    -52.2968                16.8215                26.5986
 Red. masses --      3.7889                 3.9832                 6.1681
 Frc consts  --      0.0061                 0.0007                 0.0026
 IR Inten    --     21.2719                 0.2467                 9.1487
  Atom  AN      X      Y      Z        X      Y      Z        X      Y      Z
     1   6    -0.01  -0.02  -0.03    -0.05  -0.05  -0.07    -0.06   0.14  -0.00
     2   7     0.01  -0.10  -0.04    -0.03  -0.00  -0.04     0.01  -0.09  -0.02
     3   8    -0.07   0.21   0.00    -0.07  -0.07  -0.06    -0.13   0.38   0.03
     4   6    -0.01  -0.04  -0.02    -0.04   0.01  -0.00     0.00  -0.08  -0.00
     5   6    -0.02  -0.01  -0.01    -0.01  -0.00   0.01    -0.00  -0.05   0.03
     6   6     0.03  -0.01  -0.00    -0.03   0.02   0.01     0.02  -0.07  -0.03
     7   6    -0.13   0.14   0.06    -0.04   0.08   0.03     0.07  -0.13  -0.01
     8   6    -0.12   0.14   0.06    -0.00   0.07   0.04     0.06  -0.09   0.01
     9   6    -0.02   0.01   0.01     0.06  -0.03   0.04    -0.04   0.02   0.08
    10   6     0.07  -0.13  -0.04     0.08  -0.11   0.02    -0.11   0.11   0.12
    11   6     0.08  -0.15  -0.05     0.05  -0.10   0.00    -0.10   0.07   0.09
    12   6    -0.03  -0.03   0.02     0.16   0.13  -0.04     0.13  -0.03  -0.06
    13   6    -0.02  -0.03   0.03     0.20   0.15  -0.04     0.16  -0.02  -0.09
    14   6     0.04  -0.00   0.02     0.05   0.06   0.01     0.08  -0.04  -0.08
    15   6     0.11   0.02  -0.00    -0.14  -0.05   0.06    -0.02  -0.08  -0.04
    16   6     0.11   0.02  -0.02    -0.18  -0.08   0.06    -0.05  -0.10  -0.02
    17   1     0.02  -0.18  -0.05    -0.04  -0.06  -0.09    -0.04   0.11  -0.03
    18   1     0.09  -0.45  -0.05    -0.01   0.01  -0.05     0.06  -0.29  -0.03
    19   1    -0.05  -0.03  -0.02    -0.07   0.01  -0.00    -0.02  -0.11   0.01
    20   1    -0.22   0.27   0.11    -0.08   0.16   0.04     0.14  -0.22  -0.05
    21   1    -0.20   0.25   0.11    -0.02   0.13   0.06     0.12  -0.16  -0.02
    22   1    -0.02   0.01   0.02     0.08  -0.04   0.05    -0.05   0.05   0.10
    23   1     0.14  -0.23  -0.08     0.13  -0.18   0.01    -0.19   0.20   0.17
    24   1     0.16  -0.26  -0.10     0.07  -0.16  -0.02    -0.16   0.13   0.13
    25   1    -0.09  -0.05   0.03     0.28   0.20  -0.07     0.19  -0.01  -0.07
    26   1    -0.07  -0.05   0.05     0.35   0.24  -0.08     0.24   0.02  -0.12
    27   1     0.05  -0.00   0.03     0.08   0.07   0.00     0.11  -0.03  -0.10
    28   1     0.17   0.04  -0.01    -0.27  -0.13   0.10    -0.08  -0.10  -0.04
    29   1     0.17   0.04  -0.04    -0.34  -0.16   0.10    -0.14  -0.13   0.01
                      4                      5                      6
                      A                      A                      A
 Frequencies --     59.9894               116.1660               129.9472
 Red. masses --      4.9617                 3.0104                 4.5396
 Frc consts  --      0.0105                 0.0239                 0.0452
 IR Inten    --      0.7024                30.9681                21.0959
  Atom  AN      X      Y      Z        X      Y      Z        X      Y      Z
     1   6     0.09  -0.04  -0.06    -0.04   0.20   0.04     0.08  -0.13   0.11
     2   7     0.09  -0.04  -0.07    -0.06   0.09  -0.00    -0.09  -0.10  -0.03
     3   8     0.09   0.01  -0.06     0.07  -0.03  -0.00     0.26   0.08   0.08
     4   6     0.09  -0.02  -0.06    -0.03  -0.06  -0.06    -0.09  -0.01  -0.11
     5   6     0.06   0.00  -0.05     0.01  -0.08  -0.06    -0.10   0.01  -0.07
     6   6     0.06  -0.03  -0.01    -0.08  -0.08  -0.04    -0.05   0.02  -0.09
     7   6     0.02   0.05  -0.03     0.01  -0.01  -0.05    -0.00   0.05  -0.09
     8   6    -0.07   0.16   0.01    -0.02   0.07   0.02     0.12   0.03  -0.03
     9   6    -0.12   0.22   0.03    -0.04   0.08   0.06     0.12  -0.02   0.07
    10   6    -0.06   0.16  -0.00    -0.01  -0.03   0.03    -0.01  -0.04   0.11
    11   6     0.03   0.05  -0.05     0.01  -0.10  -0.03    -0.11  -0.02   0.04
    12   6     0.06   0.00   0.00    -0.08  -0.03  -0.01    -0.06   0.08  -0.06
    13   6    -0.05  -0.05   0.08     0.02   0.03   0.03    -0.05   0.09   0.01
    14   6    -0.15  -0.15   0.14     0.13   0.03   0.04    -0.03   0.04   0.04
    15   6    -0.13  -0.18   0.11     0.10  -0.05   0.02    -0.01  -0.02   0.01
    16   6    -0.02  -0.12   0.04    -0.01  -0.11  -0.02    -0.02  -0.02  -0.06
    17   1     0.10  -0.09  -0.06    -0.12   0.51   0.13     0.06  -0.36   0.27
    18   1     0.11  -0.11  -0.07    -0.19   0.48   0.02    -0.12  -0.39  -0.00
    19   1     0.07  -0.01  -0.06     0.04  -0.05  -0.06    -0.11  -0.02  -0.11
    20   1     0.04   0.02  -0.04     0.03  -0.02  -0.09    -0.01   0.09  -0.14
    21   1    -0.12   0.21   0.03    -0.03   0.14   0.03     0.21   0.06  -0.06
    22   1    -0.19   0.31   0.06    -0.07   0.15   0.11     0.20  -0.05   0.11
    23   1    -0.09   0.20   0.01    -0.02  -0.04   0.06    -0.02  -0.07   0.20
    24   1     0.07   0.01  -0.06     0.02  -0.17  -0.04    -0.21  -0.05   0.07
    25   1     0.12   0.07  -0.04    -0.14  -0.02  -0.03    -0.09   0.12  -0.09
    26   1    -0.06  -0.03   0.09     0.03   0.09   0.04    -0.06   0.14   0.03
    27   1    -0.24  -0.20   0.20     0.22   0.08   0.06    -0.02   0.05   0.09
    28   1    -0.21  -0.26   0.16     0.17  -0.06   0.04     0.01  -0.06   0.04
    29   1    -0.02  -0.16   0.02    -0.01  -0.15  -0.03    -0.01  -0.07  -0.08
                      7                      8                      9
                      A                      A                      A
 Frequencies --    203.6432               240.7291               244.0725
 Red. masses --      3.6767                 5.8018                 4.4673
 Frc consts  --      0.0898                 0.1981                 0.1568
 IR Inten    --     14.6629                 2.9232                25.0028
  Atom  AN      X      Y      Z        X      Y      Z        X      Y      Z
     1   6    -0.06   0.12   0.04     0.07   0.08  -0.14     0.01   0.12  -0.07
     2   7    -0.00  -0.06   0.04     0.03   0.05  -0.16     0.02  -0.12  -0.11
     3   8    -0.08  -0.07   0.04     0.24   0.05  -0.19     0.16   0.01  -0.11
     4   6     0.00  -0.02  -0.03    -0.01  -0.01   0.02    -0.03  -0.01   0.01
     5   6    -0.10   0.08   0.02    -0.02   0.10   0.17    -0.04  -0.09  -0.02
     6   6     0.12   0.02  -0.11    -0.05  -0.05  -0.01     0.09   0.09   0.09
     7   6    -0.09   0.11   0.02    -0.12   0.08   0.21    -0.02  -0.12  -0.02
     8   6     0.00   0.02  -0.00    -0.11  -0.08   0.08    -0.04  -0.05   0.03
     9   6     0.08  -0.09  -0.02    -0.00  -0.18  -0.05    -0.09  -0.01   0.10
    10   6    -0.00  -0.03   0.02    -0.02   0.01  -0.02    -0.05  -0.09   0.07
    11   6    -0.10   0.08   0.04    -0.04   0.16   0.12    -0.03  -0.15   0.02
    12   6     0.12   0.06  -0.09    -0.07  -0.06   0.00     0.13   0.07   0.06
    13   6     0.01   0.00   0.01     0.00  -0.02   0.01     0.01  -0.00  -0.01
    14   6    -0.08  -0.11   0.08     0.08  -0.00   0.00    -0.14   0.00  -0.03
    15   6     0.04  -0.09   0.02     0.02  -0.05   0.01    -0.05   0.12  -0.02
    16   6     0.16  -0.02  -0.08    -0.06  -0.08   0.01     0.07   0.18   0.04
    17   1    -0.11   0.43   0.04     0.02   0.14  -0.02    -0.07   0.39   0.05
    18   1    -0.11   0.35   0.06     0.07   0.05  -0.17    -0.06   0.30  -0.10
    19   1     0.04  -0.09   0.00    -0.11  -0.13   0.08    -0.14   0.08  -0.02
    20   1    -0.11   0.15   0.01    -0.17   0.11   0.29     0.02  -0.15  -0.07
    21   1     0.04   0.01  -0.02    -0.15  -0.15   0.09    -0.02  -0.01   0.03
    22   1     0.18  -0.21  -0.06     0.07  -0.35  -0.17    -0.13   0.07   0.15
    23   1     0.03  -0.08   0.02     0.01   0.02  -0.11    -0.05  -0.10   0.09
    24   1    -0.14   0.09   0.06    -0.03   0.26   0.13    -0.04  -0.22   0.01
    25   1     0.15   0.12  -0.13    -0.11  -0.07   0.01     0.19   0.05   0.08
    26   1    -0.04   0.03   0.04     0.01   0.00   0.01     0.01  -0.09  -0.04
    27   1    -0.23  -0.19   0.16     0.16   0.05  -0.01    -0.29  -0.08  -0.05
    28   1     0.02  -0.15   0.06     0.03  -0.05   0.02    -0.11   0.16  -0.05
    29   1     0.23  -0.04  -0.12    -0.09  -0.12   0.01     0.09   0.27   0.07
                     10                     11                     12
                      A                      A                      A
 Frequencies --    282.6209               352.1592               402.5997
 Red. masses --      4.4201                 5.0733                 4.4339
 Frc consts  --      0.2080                 0.3707                 0.4234
 IR Inten    --     11.4185                46.3894                13.3616
  Atom  AN      X      Y      Z        X      Y      Z        X      Y      Z
     1   6    -0.02   0.05   0.01     0.02  -0.06  -0.05     0.15   0.02  -0.05
     2   7     0.01  -0.13  -0.01    -0.06   0.42   0.02     0.25   0.02   0.07
     3   8     0.02  -0.01  -0.00     0.02   0.04  -0.05    -0.07  -0.00   0.01
     4   6    -0.01  -0.00   0.00    -0.02   0.07   0.01     0.19   0.02   0.00
     5   6    -0.09   0.03  -0.10    -0.07  -0.04  -0.08    -0.03  -0.04  -0.10
     6   6     0.02  -0.02   0.18    -0.01  -0.01   0.06     0.09   0.03  -0.06
     7   6    -0.05   0.15  -0.12    -0.09   0.01  -0.07    -0.10  -0.04  -0.08
     8   6     0.07   0.12  -0.08    -0.00  -0.01  -0.03    -0.07   0.02   0.02
     9   6     0.13   0.01  -0.07    -0.00  -0.05   0.05    -0.01  -0.11   0.08
    10   6    -0.01   0.03  -0.02    -0.08  -0.04   0.08    -0.04  -0.09   0.09
    11   6    -0.13   0.07  -0.06    -0.11  -0.07  -0.00    -0.13  -0.03   0.04
    12   6     0.02  -0.15   0.15     0.12  -0.05   0.01    -0.05   0.04  -0.01
    13   6     0.05  -0.15   0.01     0.09  -0.08  -0.02    -0.12   0.02   0.04
    14   6     0.09  -0.03  -0.07    -0.02  -0.14   0.01     0.05   0.13  -0.02
    15   6    -0.03   0.02   0.02     0.06  -0.03   0.02    -0.03   0.02  -0.02
    16   6    -0.07  -0.00   0.17     0.11   0.01   0.05    -0.11  -0.04  -0.03
    17   1    -0.06   0.22   0.04     0.10  -0.45  -0.09     0.21   0.02  -0.23
    18   1    -0.04   0.16  -0.01     0.14  -0.30  -0.01     0.28   0.17   0.05
    19   1    -0.05   0.12  -0.05     0.09   0.12  -0.02     0.32   0.07  -0.02
    20   1    -0.07   0.23  -0.18    -0.14   0.10  -0.08    -0.09  -0.03  -0.11
    21   1     0.11   0.16  -0.10     0.06   0.04  -0.04    -0.03   0.15   0.02
    22   1     0.24  -0.07  -0.06     0.05  -0.06   0.09     0.06  -0.14   0.10
    23   1    -0.02  -0.02   0.06    -0.11  -0.03   0.14    -0.04  -0.10   0.12
    24   1    -0.20   0.09  -0.03    -0.18  -0.11   0.02    -0.27  -0.04   0.08
    25   1     0.04  -0.25   0.22     0.22  -0.06   0.03    -0.12   0.06  -0.04
    26   1     0.08  -0.23  -0.03     0.13  -0.06  -0.03    -0.22  -0.03   0.07
    27   1     0.17   0.01  -0.18    -0.11  -0.19   0.01     0.17   0.19  -0.03
    28   1    -0.08   0.10  -0.04     0.06   0.03  -0.02    -0.03  -0.04   0.02
    29   1    -0.16   0.04   0.23     0.21   0.05   0.01    -0.25  -0.09   0.01
                     13                     14                     15
                      A                      A                      A
 Frequencies --    406.9611               412.3617               476.3351
 Red. masses --      2.8492                 2.8841                 2.7147
 Frc consts  --      0.2780                 0.2889                 0.3629
 IR Inten    --      0.1815                 0.6019                 5.6964
  Atom  AN      X      Y      Z        X      Y      Z        X      Y      Z
     1   6     0.01   0.03   0.00    -0.01  -0.00   0.01     0.00  -0.06  -0.02
     2   7     0.04  -0.02   0.01    -0.02   0.00  -0.01    -0.00  -0.01   0.01
     3   8    -0.01  -0.02   0.00     0.01   0.00  -0.00     0.01   0.05  -0.02
     4   6     0.03  -0.01  -0.00    -0.02  -0.00   0.00    -0.03   0.10   0.04
     5   6     0.01  -0.02  -0.01     0.00   0.00   0.01    -0.13   0.17   0.06
     6   6     0.02   0.00  -0.01    -0.02  -0.01   0.01     0.08   0.09  -0.04
     7   6    -0.12   0.14   0.06    -0.01   0.03   0.02    -0.02  -0.00  -0.01
     8   6     0.11  -0.15  -0.06     0.03  -0.03  -0.01     0.06  -0.08  -0.04
     9   6     0.00  -0.02   0.00     0.00   0.01  -0.01    -0.09   0.10   0.06
    10   6    -0.12   0.15   0.08    -0.02   0.04   0.00     0.04  -0.07  -0.01
    11   6     0.10  -0.15  -0.06     0.03  -0.03  -0.02     0.01  -0.04  -0.01
    12   6    -0.05  -0.01   0.01     0.18   0.09  -0.05    -0.01  -0.04  -0.04
    13   6     0.01   0.03  -0.00    -0.16  -0.10   0.04    -0.03  -0.06  -0.01
    14   6     0.01   0.03  -0.00    -0.01  -0.02   0.01     0.11  -0.04  -0.01
    15   6    -0.05  -0.01   0.01     0.18   0.09  -0.05    -0.02  -0.06   0.04
    16   6     0.01   0.02  -0.02    -0.16  -0.09   0.05     0.01  -0.03   0.02
    17   1     0.00   0.12  -0.01    -0.02  -0.01   0.02     0.03  -0.21  -0.03
    18   1     0.06  -0.11   0.00    -0.03   0.00  -0.00    -0.10   0.57   0.01
    19   1     0.03  -0.01  -0.00    -0.03  -0.01   0.00    -0.04   0.04   0.07
    20   1    -0.28   0.36   0.14    -0.04   0.07   0.04     0.09  -0.14  -0.08
    21   1     0.24  -0.31  -0.13     0.05  -0.08  -0.03     0.20  -0.24  -0.11
    22   1     0.02  -0.03   0.00    -0.00   0.01  -0.01    -0.13   0.17   0.09
    23   1    -0.27   0.34   0.16    -0.04   0.07   0.02     0.14  -0.21  -0.07
    24   1     0.22  -0.32  -0.13     0.07  -0.06  -0.03     0.12  -0.22  -0.08
    25   1    -0.10  -0.03   0.02     0.40   0.21  -0.11    -0.08  -0.12   0.01
    26   1     0.04   0.04  -0.01    -0.36  -0.20   0.10    -0.13  -0.06   0.04
    27   1     0.03   0.04  -0.01    -0.04  -0.04   0.01     0.15  -0.01  -0.02
    28   1    -0.08  -0.05   0.02     0.39   0.21  -0.11    -0.13  -0.09   0.06
    29   1     0.04   0.04  -0.02    -0.36  -0.20   0.10    -0.07  -0.13   0.02
                     16                     17                     18
                      A                      A                      A
 Frequencies --    504.3171               555.8421               613.1228
 Red. masses --      1.4628                 3.2690                 5.3327
 Frc consts  --      0.2192                 0.5951                 1.1811
 IR Inten    --     88.2047                45.3092                44.2774
  Atom  AN      X      Y      Z        X      Y      Z        X      Y      Z
     1   6     0.02  -0.10  -0.02    -0.06  -0.04   0.03    -0.08  -0.04  -0.03
     2   7     0.01  -0.03   0.02    -0.12   0.03  -0.04    -0.04   0.09   0.06
     3   8    -0.01   0.07   0.00    -0.00   0.01   0.02     0.06   0.04  -0.07
     4   6     0.01  -0.01   0.01    -0.05   0.04  -0.09    -0.01  -0.18   0.16
     5   6     0.03  -0.05  -0.01     0.13  -0.09  -0.06    -0.10  -0.13   0.11
     6   6    -0.06  -0.05   0.02     0.17   0.14  -0.03     0.14  -0.08  -0.07
     7   6    -0.01   0.02   0.02     0.02  -0.03   0.01     0.07   0.01   0.06
     8   6    -0.01   0.02   0.01    -0.07   0.04   0.03     0.09   0.05   0.06
     9   6     0.03  -0.03  -0.02     0.03  -0.12  -0.01     0.10   0.12  -0.12
    10   6    -0.03   0.03   0.01    -0.02   0.07   0.04    -0.09  -0.02  -0.09
    11   6     0.01  -0.01  -0.01     0.07  -0.01   0.04    -0.11  -0.05  -0.10
    12   6    -0.01   0.00   0.00     0.04   0.02  -0.01     0.10  -0.04  -0.00
    13   6     0.03   0.02  -0.01    -0.09  -0.06  -0.00    -0.00  -0.06   0.17
    14   6    -0.05  -0.02   0.01     0.14   0.03  -0.05     0.03   0.18   0.02
    15   6     0.02   0.02  -0.01    -0.07  -0.06   0.03    -0.10   0.04   0.01
    16   6     0.01   0.00  -0.01     0.05   0.02   0.04    -0.01   0.06  -0.17
    17   1     0.06  -0.30  -0.05    -0.07  -0.14   0.09    -0.07  -0.13   0.01
    18   1    -0.17   0.87   0.03    -0.25   0.20  -0.00     0.09   0.08   0.01
    19   1     0.05   0.00   0.00    -0.08   0.09  -0.12     0.05  -0.27   0.19
    20   1    -0.02   0.05  -0.00    -0.07   0.05   0.13     0.09   0.09  -0.10
    21   1    -0.04   0.04   0.02    -0.19   0.20   0.10    -0.03  -0.04   0.09
    22   1     0.05  -0.07  -0.04     0.03  -0.14  -0.03     0.13   0.11  -0.11
    23   1    -0.07   0.09   0.04    -0.14   0.26   0.05    -0.10  -0.12   0.08
    24   1    -0.01   0.03   0.00    -0.03   0.10   0.09     0.01   0.04  -0.13
    25   1     0.04   0.04  -0.02    -0.11  -0.11   0.07    -0.14   0.00  -0.05
    26   1     0.10   0.06  -0.03    -0.33  -0.19   0.07    -0.19  -0.23   0.21
    27   1    -0.08  -0.03   0.02     0.17   0.04  -0.05    -0.04   0.14  -0.08
    28   1     0.09   0.04  -0.03    -0.34  -0.15   0.08    -0.22  -0.20   0.16
    29   1     0.06   0.05  -0.02    -0.14  -0.10   0.08    -0.18   0.04  -0.10
                     19                     20                     21
                      A                      A                      A
 Frequencies --    628.5418               631.1366               655.0422
 Red. masses --      6.1879                 6.1802                 4.7828
 Frc consts  --      1.4403                 1.4504                 1.2091
 IR Inten    --      3.6689                 6.4653                20.7913
  Atom  AN      X      Y      Z        X      Y      Z        X      Y      Z
     1   6    -0.03   0.01  -0.01     0.01   0.02   0.01    -0.02   0.02  -0.03
     2   7    -0.00  -0.04   0.01     0.01  -0.05  -0.01     0.08  -0.06   0.07
     3   8     0.02  -0.00  -0.03    -0.01  -0.01   0.01     0.04  -0.00  -0.05
     4   6    -0.01   0.07   0.06    -0.01   0.08  -0.01    -0.05   0.12   0.24
     5   6    -0.07  -0.05  -0.10     0.07   0.03  -0.02    -0.03  -0.10   0.07
     6   6    -0.05   0.05  -0.04    -0.08   0.05  -0.12    -0.08   0.14  -0.01
     7   6    -0.22  -0.19  -0.01     0.07   0.04  -0.04     0.12  -0.03   0.02
     8   6     0.03  -0.08   0.31    -0.05   0.04  -0.12     0.02   0.09   0.01
     9   6     0.11   0.00   0.08    -0.04  -0.07   0.00     0.10   0.00  -0.12
    10   6     0.24   0.20   0.02    -0.07  -0.04   0.03    -0.16  -0.03  -0.03
    11   6    -0.02   0.08  -0.28     0.06  -0.03   0.11    -0.04  -0.11  -0.03
    12   6    -0.01  -0.06  -0.11     0.03  -0.21  -0.23    -0.07   0.06  -0.13
    13   6     0.03  -0.04   0.01     0.15  -0.16   0.15    -0.08   0.06  -0.17
    14   6     0.03  -0.06   0.04     0.04  -0.07   0.13     0.08  -0.15  -0.00
    15   6     0.00   0.06   0.09    -0.04   0.23   0.24     0.05  -0.05   0.06
    16   6    -0.04   0.04  -0.03    -0.15   0.16  -0.13     0.03  -0.02   0.09
    17   1    -0.04   0.05   0.01     0.00   0.06   0.01    -0.02   0.11  -0.05
    18   1     0.04  -0.06  -0.00     0.00  -0.08  -0.01     0.29  -0.14   0.00
    19   1    -0.00   0.10   0.04    -0.02   0.08  -0.01    -0.05   0.14   0.23
    20   1    -0.24  -0.06  -0.15     0.02   0.03   0.08     0.02   0.16  -0.01
    21   1     0.08   0.09   0.32    -0.10   0.11  -0.10    -0.23   0.22   0.12
    22   1    -0.17  -0.05  -0.19     0.02  -0.02   0.10     0.11   0.10  -0.01
    23   1     0.18   0.19   0.19    -0.11   0.08  -0.04    -0.31   0.12   0.16
    24   1    -0.16   0.04  -0.24     0.02   0.01   0.13    -0.05   0.09  -0.00
    25   1     0.01  -0.06  -0.11     0.03  -0.14  -0.27    -0.00  -0.04  -0.07
    26   1     0.02   0.07   0.06     0.15   0.07   0.24    -0.13   0.21  -0.09
    27   1     0.02  -0.07  -0.04    -0.02  -0.11  -0.23     0.10  -0.13   0.12
    28   1     0.02   0.08   0.08     0.07   0.21   0.26    -0.02   0.06  -0.02
    29   1     0.01  -0.05  -0.09    -0.03  -0.00  -0.25     0.09  -0.15   0.01
                     22                     23                     24
                      A                      A                      A
 Frequencies --    710.7652               715.5733               745.5141
 Red. masses --      1.7717                 1.5953                 4.1990
 Frc consts  --      0.5273                 0.4813                 1.3750
 IR Inten    --     75.3609               118.8701                22.7458
  Atom  AN      X      Y      Z        X      Y      Z        X      Y      Z
     1   6    -0.00  -0.00  -0.00     0.00   0.00  -0.00     0.21   0.03   0.02
     2   7     0.00  -0.01   0.00     0.00  -0.01  -0.00     0.04   0.04  -0.14
     3   8     0.00   0.00  -0.00    -0.00  -0.00   0.00    -0.09  -0.03   0.12
     4   6    -0.00   0.00   0.00     0.00  -0.00  -0.00    -0.03  -0.07  -0.18
     5   6     0.05  -0.07  -0.03    -0.02   0.03   0.01     0.01  -0.12   0.03
     6   6    -0.05  -0.02   0.01    -0.07  -0.04   0.02    -0.06   0.04   0.01
     7   6    -0.03   0.05   0.02     0.01  -0.02  -0.01     0.01   0.05   0.14
     8   6     0.07  -0.10  -0.04    -0.04   0.05   0.02     0.06  -0.02   0.13
     9   6    -0.04   0.05   0.02     0.01  -0.02  -0.00     0.01   0.13  -0.05
    10   6     0.07  -0.10  -0.04    -0.03   0.05   0.02    -0.08  -0.05  -0.06
    11   6    -0.04   0.05   0.02     0.02  -0.02  -0.01    -0.11   0.01  -0.02
    12   6     0.03   0.02  -0.02     0.05   0.03  -0.02    -0.00   0.02  -0.06
    13   6    -0.06  -0.03   0.01    -0.10  -0.05   0.03    -0.02  -0.00  -0.07
    14   6     0.04   0.01  -0.01     0.05   0.02  -0.01     0.06  -0.06  -0.01
    15   6    -0.06  -0.03   0.02    -0.10  -0.05   0.03    -0.01   0.07   0.10
    16   6     0.03   0.02  -0.01     0.04   0.02  -0.01     0.02   0.06   0.08
    17   1     0.00  -0.00  -0.00     0.00   0.01  -0.00     0.24   0.02  -0.05
    18   1    -0.01   0.06   0.00     0.01  -0.02  -0.00    -0.18   0.07  -0.07
    19   1     0.01   0.02  -0.01    -0.00  -0.01   0.00    -0.11  -0.04  -0.18
    20   1    -0.27   0.37   0.15     0.14  -0.19  -0.08     0.14  -0.09   0.00
    21   1    -0.09   0.10   0.05     0.07  -0.08  -0.04     0.13  -0.41   0.05
    22   1    -0.29   0.39   0.16     0.16  -0.21  -0.09     0.18  -0.13  -0.18
    23   1    -0.08   0.10   0.04     0.07  -0.08  -0.04     0.10  -0.37  -0.03
    24   1    -0.25   0.35   0.15     0.13  -0.18  -0.07     0.04  -0.05  -0.09
    25   1     0.20   0.11  -0.07     0.38   0.21  -0.11    -0.03  -0.07  -0.01
    26   1     0.04   0.04  -0.01     0.15   0.09  -0.04    -0.17   0.02   0.02
    27   1     0.23   0.12  -0.06     0.43   0.24  -0.13    -0.07  -0.14  -0.02
    28   1     0.05   0.04  -0.01     0.15   0.09  -0.04    -0.20   0.10   0.06
    29   1     0.21   0.11  -0.06     0.39   0.21  -0.10    -0.03  -0.02   0.07
                     25                     26                     27
                      A                      A                      A
 Frequencies --    773.5449               789.9423               864.0844
 Red. masses --      2.2402                 2.3149                 1.4458
 Frc consts  --      0.7898                 0.8511                 0.6360
 IR Inten    --     44.1334                28.9780                 1.7445
  Atom  AN      X      Y      Z        X      Y      Z        X      Y      Z
     1   6     0.08   0.02   0.01    -0.10  -0.02   0.00     0.02   0.01   0.00
     2   7    -0.00   0.03  -0.08    -0.04   0.01   0.05     0.00  -0.01  -0.02
     3   8    -0.04  -0.01   0.05     0.03   0.01  -0.04    -0.01  -0.01   0.01
     4   6    -0.03   0.03  -0.08     0.04  -0.00  -0.00    -0.03   0.08   0.03
     5   6    -0.09   0.09   0.06     0.08  -0.11  -0.04     0.02  -0.02  -0.01
     6   6     0.11   0.04  -0.03     0.17   0.10  -0.05    -0.01   0.01   0.00
     7   6     0.06  -0.06   0.02    -0.02   0.04   0.04     0.05  -0.06  -0.02
     8   6     0.02  -0.01   0.06     0.01  -0.00   0.02     0.03  -0.04  -0.01
     9   6     0.07  -0.04  -0.06    -0.04   0.06   0.01    -0.01   0.02   0.01
    10   6    -0.04  -0.02  -0.02    -0.02  -0.02  -0.01    -0.05   0.05   0.02
    11   6     0.00  -0.07  -0.04    -0.04   0.03   0.02    -0.05   0.05   0.02
    12   6    -0.03  -0.04   0.05    -0.07  -0.03   0.00     0.02  -0.00   0.01
    13   6     0.02  -0.02   0.04    -0.00   0.01  -0.02     0.03  -0.01   0.03
    14   6    -0.08  -0.01   0.01    -0.08  -0.06   0.03    -0.01   0.02   0.00
    15   6     0.00  -0.01  -0.03     0.01   0.01   0.01     0.00  -0.04  -0.04
    16   6    -0.05  -0.04  -0.00    -0.07  -0.03   0.03    -0.01  -0.02  -0.04
    17   1     0.09  -0.00  -0.00    -0.11  -0.03   0.04     0.02   0.00   0.00
    18   1    -0.11   0.04  -0.04     0.01  -0.02   0.03    -0.02   0.03  -0.02
    19   1    -0.10  -0.03  -0.05     0.10   0.06  -0.03    -0.08   0.12   0.01
    20   1    -0.03   0.08   0.05     0.03  -0.03   0.01    -0.32   0.44   0.18
    21   1    -0.26   0.26   0.20     0.17  -0.27  -0.08    -0.19   0.23   0.12
    22   1    -0.19   0.29   0.07     0.17  -0.20  -0.10     0.10  -0.12  -0.06
    23   1    -0.26   0.24   0.16     0.15  -0.25  -0.08     0.29  -0.40  -0.16
    24   1    -0.04   0.05  -0.01     0.00   0.01  -0.00     0.23  -0.32  -0.14
    25   1     0.07   0.04   0.02     0.01   0.01  -0.02    -0.04  -0.02   0.02
    26   1     0.35   0.10  -0.08     0.37   0.24  -0.12    -0.02  -0.08   0.03
    27   1     0.25   0.17  -0.10     0.35   0.18  -0.09    -0.02   0.01   0.02
    28   1     0.32   0.13  -0.10     0.37   0.24  -0.10     0.08  -0.06  -0.02
    29   1     0.05   0.05  -0.02     0.01   0.00   0.00     0.06   0.02  -0.05
                     28                     29                     30
                      A                      A                      A
 Frequencies --    864.8506               870.2320               912.2037
 Red. masses --      2.6155                 1.2514                 2.7333
 Frc consts  --      1.1526                 0.5583                 1.3400
 IR Inten    --      5.2157                 0.0520                 2.1634
  Atom  AN      X      Y      Z        X      Y      Z        X      Y      Z
     1   6     0.05   0.03   0.01     0.00   0.00  -0.00     0.13   0.02  -0.00
     2   7     0.00  -0.03  -0.06     0.00  -0.00  -0.00     0.00   0.04  -0.10
     3   8    -0.02  -0.02   0.03    -0.00   0.00   0.00    -0.04  -0.01   0.06
     4   6    -0.08   0.22   0.07    -0.00   0.00   0.00    -0.11  -0.11   0.17
     5   6     0.05  -0.06  -0.04    -0.00  -0.00   0.00    -0.01  -0.07   0.05
     6   6    -0.03   0.02   0.01     0.00   0.00  -0.00     0.04   0.01  -0.00
     7   6    -0.03   0.04   0.04    -0.01   0.01   0.00    -0.03  -0.01  -0.08
     8   6    -0.02   0.04   0.05    -0.00   0.01   0.00    -0.04   0.04  -0.12
     9   6    -0.02   0.05   0.00     0.00  -0.00  -0.00    -0.03  -0.00   0.05
    10   6    -0.01  -0.05  -0.02     0.01  -0.01  -0.00     0.10   0.06   0.02
    11   6     0.02  -0.05  -0.02     0.01  -0.01  -0.00     0.04   0.01  -0.00
    12   6     0.02  -0.03   0.04     0.06   0.04  -0.02     0.03   0.02  -0.03
    13   6     0.05  -0.04   0.10     0.06   0.03  -0.02    -0.04   0.01  -0.02
    14   6    -0.02   0.06   0.01     0.00   0.00  -0.00    -0.05  -0.04   0.02
    15   6     0.02  -0.09  -0.11    -0.06  -0.03   0.02    -0.01  -0.00   0.01
    16   6     0.00  -0.04  -0.10    -0.07  -0.04   0.02     0.04   0.02  -0.01
    17   1     0.05   0.02   0.01     0.00  -0.00  -0.00     0.13   0.03  -0.00
    18   1     0.00  -0.05  -0.06     0.00   0.00  -0.00     0.00   0.07  -0.10
    19   1    -0.19   0.33   0.03     0.00   0.00   0.00    -0.31  -0.24   0.25
    20   1     0.15  -0.19  -0.06     0.04  -0.05  -0.02    -0.12   0.12  -0.08
    21   1     0.24  -0.37  -0.11     0.03  -0.04  -0.02     0.12   0.05  -0.19
    22   1     0.16  -0.18  -0.08    -0.00   0.00   0.00     0.10  -0.16  -0.01
    23   1    -0.13   0.08   0.08    -0.03   0.05   0.02     0.12   0.08  -0.07
    24   1    -0.27   0.35   0.14    -0.04   0.05   0.02    -0.07   0.15   0.06
    25   1     0.07   0.04   0.01    -0.43  -0.24   0.12    -0.28  -0.15   0.06
    26   1     0.10  -0.12   0.05    -0.40  -0.22   0.11     0.10   0.12  -0.05
    27   1    -0.06   0.03   0.05    -0.01  -0.01   0.00     0.36   0.19  -0.06
    28   1     0.04  -0.24  -0.01     0.40   0.22  -0.11     0.10   0.07  -0.02
    29   1    -0.02  -0.07  -0.11     0.44   0.24  -0.12    -0.27  -0.15   0.07
                     31                     32                     33
                      A                      A                      A
 Frequencies --    942.7407               956.3800              1002.7739
 Red. masses --      1.4598                 1.7448                 1.3759
 Frc consts  --      0.7644                 0.9403                 0.8152
 IR Inten    --      1.5756                 4.8454                 0.1353
  Atom  AN      X      Y      Z        X      Y      Z        X      Y      Z
     1   6    -0.00  -0.00  -0.00     0.04   0.00   0.00    -0.00  -0.00  -0.00
     2   7     0.00   0.01   0.01    -0.02   0.02  -0.06     0.00   0.00   0.00
     3   8     0.00   0.00  -0.01    -0.01  -0.00   0.03     0.00   0.00  -0.00
     4   6     0.01  -0.04  -0.03    -0.03  -0.03   0.08     0.00  -0.00  -0.00
     5   6    -0.04   0.05   0.03     0.02  -0.06   0.01    -0.00   0.01   0.00
     6   6     0.03  -0.00  -0.01     0.09   0.04  -0.02    -0.00  -0.00  -0.00
     7   6     0.06  -0.08  -0.03    -0.04   0.03  -0.01    -0.05   0.05   0.02
     8   6    -0.02   0.02   0.01    -0.01   0.00  -0.05     0.06  -0.07  -0.03
     9   6    -0.05   0.06   0.03     0.01  -0.03   0.00    -0.01   0.02   0.00
    10   6     0.00   0.00   0.00     0.03   0.02   0.01    -0.05   0.06   0.03
    11   6     0.05  -0.07  -0.03    -0.02   0.03   0.01     0.05  -0.07  -0.03
    12   6    -0.04  -0.02   0.01    -0.09  -0.05   0.01    -0.01  -0.01   0.00
    13   6    -0.00   0.01  -0.01     0.00   0.01  -0.01     0.02   0.01  -0.01
    14   6     0.03   0.01  -0.01     0.07   0.04  -0.01    -0.00   0.00  -0.00
    15   6     0.00   0.02   0.02     0.01   0.00  -0.00    -0.02  -0.01   0.01
    16   6    -0.03  -0.01   0.03    -0.08  -0.04   0.01     0.02   0.01   0.00
    17   1    -0.00  -0.00  -0.00     0.03   0.01   0.03    -0.00   0.01   0.00
    18   1    -0.02   0.04   0.01    -0.01   0.02  -0.06     0.00  -0.02   0.00
    19   1     0.03  -0.11   0.00    -0.14  -0.07   0.11     0.00  -0.01   0.00
    20   1    -0.29   0.40   0.15     0.11  -0.16  -0.11     0.21  -0.29  -0.12
    21   1     0.10  -0.13  -0.06    -0.01   0.09  -0.04    -0.31   0.43   0.18
    22   1     0.27  -0.37  -0.16    -0.10   0.14   0.08     0.07  -0.08  -0.03
    23   1     0.00   0.01  -0.00     0.05   0.01  -0.02     0.27  -0.37  -0.15
    24   1    -0.27   0.39   0.16     0.11  -0.14  -0.06    -0.26   0.37   0.15
    25   1     0.20   0.11  -0.05     0.46   0.24  -0.13     0.07   0.03  -0.02
    26   1    -0.04  -0.00  -0.00    -0.05   0.01   0.01    -0.09  -0.05   0.02
    27   1    -0.19  -0.11   0.04    -0.40  -0.22   0.14     0.01   0.01  -0.01
    28   1    -0.05   0.02   0.02    -0.02  -0.03   0.02     0.08   0.05  -0.02
    29   1     0.18   0.12  -0.02     0.41   0.22  -0.12    -0.07  -0.05   0.02
                     34                     35                     36
                      A                      A                      A
 Frequencies --   1005.4773              1017.8833              1019.1999
 Red. masses --      1.3790                 5.8405                 6.0381
 Frc consts  --      0.8214                 3.5653                 3.6955
 IR Inten    --      0.1028                 1.7494                 0.7026
  Atom  AN      X      Y      Z        X      Y      Z        X      Y      Z
     1   6     0.00  -0.00  -0.00     0.01  -0.00  -0.01    -0.00  -0.00   0.00
     2   7    -0.00  -0.00   0.00     0.00   0.00   0.01     0.01  -0.00   0.00
     3   8    -0.00   0.00  -0.00    -0.00   0.00  -0.00    -0.00   0.00  -0.00
     4   6    -0.00   0.00  -0.00    -0.01  -0.01   0.00    -0.01   0.00  -0.01
     5   6    -0.00   0.00   0.00     0.02   0.02  -0.02    -0.00  -0.01   0.01
     6   6     0.00  -0.00  -0.00    -0.00   0.02  -0.01    -0.02   0.04  -0.01
     7   6    -0.01   0.01   0.00    -0.30  -0.17  -0.14     0.10   0.06   0.05
     8   6     0.01  -0.01  -0.01     0.04   0.00   0.08    -0.02   0.00  -0.03
     9   6    -0.00   0.00  -0.00     0.15   0.19  -0.20    -0.05  -0.07   0.07
    10   6    -0.01   0.01   0.01    -0.06  -0.04  -0.04     0.02   0.01   0.01
    11   6     0.01  -0.01  -0.00     0.15  -0.02   0.34    -0.05   0.01  -0.12
    12   6     0.07   0.05  -0.01     0.01  -0.07  -0.10     0.03  -0.19  -0.32
    13   6    -0.08  -0.04   0.02     0.01  -0.00   0.03     0.02  -0.01   0.08
    14   6     0.01  -0.01  -0.00    -0.06   0.10  -0.01    -0.16   0.29  -0.01
    15   6     0.08   0.04  -0.02     0.00  -0.01  -0.02     0.01  -0.04  -0.07
    16   6    -0.08  -0.04   0.01     0.04  -0.03   0.11     0.14  -0.10   0.33
    17   1     0.00  -0.00  -0.00     0.01   0.03  -0.01     0.00   0.01  -0.01
    18   1    -0.00  -0.00   0.00    -0.01   0.00   0.01     0.02   0.00  -0.00
    19   1     0.01   0.00  -0.00    -0.03  -0.07   0.04     0.04  -0.03   0.01
    20   1     0.04  -0.06  -0.03    -0.30  -0.08  -0.30     0.10   0.04   0.11
    21   1    -0.06   0.08   0.03     0.12   0.04   0.04    -0.03  -0.02  -0.02
    22   1     0.01  -0.01  -0.01     0.14   0.21  -0.21    -0.06  -0.06   0.07
    23   1     0.05  -0.07  -0.03    -0.06   0.04  -0.13     0.02  -0.01   0.05
    24   1    -0.05   0.07   0.03     0.25  -0.02   0.32    -0.08  -0.00  -0.12
    25   1    -0.38  -0.20   0.11     0.00  -0.06  -0.12    -0.07  -0.20  -0.35
    26   1     0.43   0.24  -0.13     0.01   0.02   0.03     0.04   0.08   0.09
    27   1    -0.02  -0.02   0.01    -0.06   0.10  -0.01    -0.16   0.31  -0.01
    28   1    -0.43  -0.24   0.12    -0.02  -0.00  -0.03    -0.09  -0.02  -0.08
    29   1     0.39   0.22  -0.12     0.06  -0.00   0.12     0.17   0.01   0.37
                     37                     38                     39
                      A                      A                      A
 Frequencies --   1027.4006              1027.7749              1049.0726
 Red. masses --      1.2972                 1.2976                 1.6174
 Frc consts  --      0.8068                 0.8076                 1.0488
 IR Inten    --      0.1366                 0.2274                 0.5837
  Atom  AN      X      Y      Z        X      Y      Z        X      Y      Z
     1   6     0.00   0.00   0.00    -0.00   0.00   0.00     0.03  -0.21  -0.02
     2   7    -0.00  -0.00  -0.00    -0.00  -0.00  -0.01    -0.01   0.04  -0.01
     3   8    -0.00  -0.00   0.00    -0.00  -0.00   0.00    -0.01   0.05   0.01
     4   6     0.00  -0.00   0.00     0.00   0.00   0.01     0.02   0.01   0.01
     5   6     0.00  -0.00   0.00    -0.00   0.00   0.00     0.01   0.01  -0.01
     6   6     0.00  -0.00  -0.00    -0.00  -0.00   0.00    -0.01   0.00   0.00
     7   6     0.01  -0.01  -0.01    -0.01   0.01   0.01     0.00   0.00  -0.01
     8   6    -0.03   0.04   0.02     0.03  -0.04  -0.02     0.01   0.00   0.02
     9   6     0.04  -0.06  -0.02    -0.04   0.05   0.02    -0.01  -0.01   0.01
    10   6    -0.04   0.05   0.02     0.04  -0.05  -0.02    -0.02  -0.01  -0.01
    11   6     0.02  -0.02  -0.01    -0.02   0.02   0.01     0.00   0.00  -0.01
    12   6    -0.02  -0.01   0.01    -0.02  -0.01   0.00     0.00   0.00  -0.00
    13   6     0.05   0.03  -0.02     0.05   0.03  -0.02     0.00   0.00   0.01
    14   6    -0.06  -0.03   0.02    -0.06  -0.03   0.02     0.00  -0.01   0.00
    15   6     0.05   0.03  -0.01     0.05   0.03  -0.01     0.00  -0.00  -0.01
    16   6    -0.02  -0.01   0.00    -0.02  -0.01   0.00    -0.00   0.00  -0.00
    17   1     0.00  -0.01   0.00    -0.00  -0.00   0.01    -0.21   0.93   0.14
    18   1    -0.00   0.01  -0.00    -0.00  -0.00  -0.01     0.04   0.01  -0.03
    19   1    -0.00  -0.01   0.00    -0.01   0.00   0.01     0.00   0.02   0.01
    20   1    -0.07   0.10   0.03     0.07  -0.09  -0.04     0.00   0.02  -0.03
    21   1     0.20  -0.26  -0.11    -0.18   0.24   0.10     0.03   0.02   0.01
    22   1    -0.25   0.34   0.14     0.24  -0.31  -0.13    -0.00  -0.01   0.02
    23   1     0.23  -0.30  -0.13    -0.21   0.28   0.12    -0.02   0.00  -0.04
    24   1    -0.10   0.15   0.06     0.10  -0.14  -0.06     0.02   0.02  -0.01
    25   1     0.13   0.07  -0.03     0.14   0.07  -0.04    -0.01   0.00  -0.00
    26   1    -0.29  -0.16   0.08    -0.31  -0.17   0.09    -0.01   0.01   0.02
    27   1     0.35   0.19  -0.10     0.37   0.21  -0.10     0.01  -0.00   0.01
    28   1    -0.29  -0.16   0.08    -0.32  -0.18   0.09    -0.01  -0.00  -0.01
    29   1     0.13   0.08  -0.04     0.15   0.08  -0.04    -0.01   0.01   0.00
                     40                     41                     42
                      A                      A                      A
 Frequencies --   1055.1446              1062.7193              1076.8258
 Red. masses --      3.1431                 2.1303                 2.7525
 Frc consts  --      2.0617                 1.4175                 1.8805
 IR Inten    --     12.9544                 8.4839                12.3304
  Atom  AN      X      Y      Z        X      Y      Z        X      Y      Z
     1   6     0.04  -0.02  -0.02     0.01  -0.03  -0.01    -0.05  -0.01   0.03
     2   7     0.07   0.01   0.13     0.01   0.00   0.03    -0.08  -0.00  -0.15
     3   8     0.01   0.01  -0.05     0.00   0.01  -0.01    -0.01  -0.01   0.05
     4   6    -0.15  -0.04  -0.09    -0.03   0.03  -0.03     0.23   0.04   0.07
     5   6    -0.05  -0.05   0.01    -0.01  -0.01  -0.00     0.03   0.05   0.01
     6   6    -0.01   0.06  -0.02     0.00  -0.01  -0.00    -0.00  -0.05   0.03
     7   6     0.02  -0.00   0.05     0.01  -0.01   0.05    -0.04  -0.05   0.03
     8   6    -0.07  -0.01  -0.10    -0.06  -0.01  -0.08    -0.07  -0.01  -0.09
     9   6     0.03   0.06  -0.09     0.04   0.06  -0.07     0.08   0.08  -0.05
    10   6     0.13   0.07   0.08     0.09   0.03   0.07     0.03  -0.01   0.07
    11   6    -0.02  -0.03   0.04    -0.03  -0.03   0.02    -0.04  -0.03  -0.04
    12   6    -0.04   0.04  -0.01     0.03  -0.03   0.04     0.01  -0.01  -0.05
    13   6     0.06  -0.02   0.15    -0.03  -0.01  -0.12    -0.01   0.03   0.02
    14   6     0.05  -0.10  -0.01    -0.06   0.11  -0.01     0.03  -0.04   0.03
    15   6    -0.02  -0.04  -0.13     0.02   0.03   0.13    -0.01  -0.01  -0.05
    16   6    -0.01   0.03   0.03     0.01  -0.05  -0.04    -0.01   0.04   0.01
    17   1     0.06   0.16  -0.18    -0.01   0.14  -0.03    -0.11  -0.07   0.23
    18   1     0.04  -0.02   0.14    -0.01  -0.00   0.04    -0.12   0.01  -0.14
    19   1    -0.03   0.01  -0.11    -0.01   0.08  -0.05     0.10   0.01   0.09
    20   1     0.01  -0.09   0.18    -0.02  -0.09   0.22    -0.09  -0.13   0.29
    21   1    -0.29  -0.18  -0.04    -0.26  -0.18  -0.04    -0.23  -0.16  -0.06
    22   1    -0.05   0.04  -0.19     0.01   0.06  -0.11     0.20   0.12   0.07
    23   1     0.13  -0.01   0.23     0.08  -0.06   0.28    -0.01  -0.19   0.44
    24   1    -0.19  -0.19   0.09    -0.19  -0.17   0.06    -0.18  -0.09   0.00
    25   1    -0.11   0.24  -0.14     0.15  -0.20   0.16    -0.09   0.00  -0.07
    26   1    -0.01   0.12   0.25     0.07  -0.27  -0.28    -0.08   0.23   0.13
    27   1     0.04  -0.12  -0.07    -0.07   0.11  -0.03     0.06  -0.03   0.14
    28   1    -0.17   0.15  -0.28     0.18  -0.18   0.30    -0.07   0.07  -0.12
    29   1    -0.03   0.18   0.10     0.11  -0.28  -0.16    -0.12   0.19   0.12
                     43                     44                     45
                      A                      A                      A
 Frequencies --   1112.4980              1125.2138              1177.6436
 Red. masses --      1.5671                 1.6166                 1.1474
 Frc consts  --      1.1427                 1.2059                 0.9376
 IR Inten    --      3.8095                14.5306                 0.0969
  Atom  AN      X      Y      Z        X      Y      Z        X      Y      Z
     1   6     0.00   0.00   0.00     0.03   0.00  -0.01     0.00   0.00  -0.00
     2   7     0.00   0.00   0.01     0.01  -0.00   0.07    -0.00   0.00   0.00
     3   8     0.00  -0.00  -0.00     0.00   0.01  -0.03    -0.00   0.00  -0.00
     4   6    -0.01  -0.01  -0.02    -0.06  -0.01  -0.05     0.00  -0.01  -0.00
     5   6    -0.03   0.00  -0.02     0.02  -0.00   0.03    -0.01  -0.00   0.00
     6   6     0.02  -0.01   0.04     0.00   0.02   0.01     0.00   0.00   0.01
     7   6     0.04   0.03  -0.01    -0.07  -0.07   0.04     0.00  -0.00   0.01
     8   6     0.01  -0.01   0.04    -0.01   0.02  -0.06     0.01   0.01  -0.00
     9   6    -0.03  -0.01  -0.03     0.04   0.01   0.05    -0.01  -0.00  -0.01
    10   6     0.03   0.02   0.00    -0.05  -0.04  -0.00    -0.00  -0.01   0.01
    11   6    -0.00  -0.03   0.04     0.03   0.06  -0.07     0.01   0.00   0.00
    12   6     0.04  -0.09  -0.03     0.02  -0.04  -0.00    -0.01   0.01  -0.02
    13   6    -0.04   0.05  -0.05    -0.01   0.01  -0.02     0.02  -0.04  -0.03
    14   6     0.02   0.01   0.07     0.00   0.01   0.03     0.01   0.01   0.07
    15   6     0.01  -0.05  -0.04     0.01  -0.03  -0.02    -0.03   0.03  -0.03
    16   6    -0.05   0.08  -0.04    -0.03   0.04  -0.02     0.00  -0.01  -0.01
    17   1     0.01  -0.01  -0.01     0.06   0.05  -0.12     0.00  -0.00  -0.00
    18   1     0.02  -0.00   0.00    -0.13  -0.03   0.13    -0.01  -0.00   0.00
    19   1    -0.00   0.09  -0.06    -0.05  -0.02  -0.05     0.00   0.04  -0.02
    20   1     0.06   0.09  -0.15    -0.11  -0.21   0.32    -0.01  -0.01   0.04
    21   1    -0.06  -0.06   0.06     0.15   0.15  -0.11     0.09   0.08  -0.02
    22   1    -0.19  -0.06  -0.20     0.33   0.10   0.36    -0.10  -0.03  -0.11
    23   1     0.04   0.08  -0.11    -0.07  -0.12   0.16    -0.01  -0.05   0.09
    24   1    -0.14  -0.12   0.08     0.32   0.28  -0.15     0.05   0.04  -0.01
    25   1     0.21  -0.33   0.14     0.13  -0.18   0.10    -0.08   0.10  -0.09
    26   1    -0.12   0.26   0.05    -0.04   0.08   0.02     0.15  -0.39  -0.22
    27   1     0.10   0.06   0.48     0.04   0.03   0.21     0.13   0.10   0.65
    28   1     0.13  -0.20   0.06     0.08  -0.12   0.04    -0.24   0.31  -0.23
    29   1    -0.17   0.38   0.13    -0.07   0.17   0.05     0.05  -0.14  -0.08
                     46                     47                     48
                      A                      A                      A
 Frequencies --   1178.4111              1206.2910              1211.0782
 Red. masses --      1.1427                 1.1273                 1.2054
 Frc consts  --      0.9349                 0.9665                 1.0417
 IR Inten    --      0.3251                 0.7510                 8.3004
  Atom  AN      X      Y      Z        X      Y      Z        X      Y      Z
     1   6    -0.00  -0.00   0.00    -0.01  -0.00   0.01     0.04   0.01  -0.02
     2   7     0.01   0.00   0.00     0.01   0.00  -0.01    -0.03  -0.01   0.02
     3   8     0.00   0.00  -0.00     0.00  -0.00   0.01    -0.01   0.00  -0.02
     4   6    -0.01  -0.01  -0.01    -0.00  -0.00  -0.00     0.02   0.02   0.03
     5   6     0.01   0.01   0.00    -0.01  -0.01   0.01     0.01   0.01  -0.01
     6   6    -0.00   0.01   0.00     0.00  -0.00  -0.00     0.03  -0.05   0.01
     7   6    -0.00   0.01  -0.01    -0.00   0.00  -0.01    -0.00  -0.02   0.04
     8   6    -0.04  -0.03   0.01    -0.01  -0.01  -0.00     0.03   0.03  -0.00
     9   6     0.05   0.02   0.05    -0.00  -0.00   0.00     0.00   0.01  -0.01
    10   6     0.01   0.03  -0.05     0.00  -0.00   0.01    -0.00   0.01  -0.03
    11   6    -0.02  -0.02  -0.00     0.01   0.01  -0.00    -0.03  -0.03   0.01
    12   6    -0.00   0.00  -0.00    -0.03   0.03  -0.03    -0.01   0.00  -0.01
    13   6     0.01  -0.01  -0.00     0.01  -0.04  -0.02    -0.00   0.00  -0.02
    14   6     0.00   0.00   0.02     0.00  -0.01   0.00     0.00  -0.00  -0.00
    15   6    -0.01   0.00  -0.01     0.02  -0.03   0.02     0.00   0.01   0.01
    16   6    -0.00   0.00  -0.00    -0.02   0.04   0.02     0.00  -0.00   0.01
    17   1    -0.00  -0.00  -0.01    -0.01  -0.01   0.02     0.05   0.04  -0.06
    18   1     0.02   0.00  -0.00     0.05   0.01  -0.03    -0.27  -0.06   0.12
    19   1    -0.02  -0.03   0.00     0.01   0.04  -0.02    -0.08   0.07   0.01
    20   1     0.01   0.04  -0.10     0.01   0.04  -0.11    -0.05  -0.20   0.42
    21   1    -0.33  -0.28   0.09    -0.08  -0.06   0.02     0.33   0.28  -0.08
    22   1     0.43   0.13   0.46     0.01   0.00   0.02    -0.03  -0.00  -0.04
    23   1     0.04   0.22  -0.45    -0.00  -0.03   0.07     0.03   0.17  -0.36
    24   1    -0.18  -0.14   0.04     0.09   0.08  -0.02    -0.36  -0.29   0.09
    25   1    -0.00   0.01  -0.00    -0.25   0.33  -0.25    -0.11   0.15  -0.12
    26   1     0.04  -0.10  -0.06     0.15  -0.38  -0.21     0.01  -0.03  -0.04
    27   1     0.03   0.03   0.16     0.01  -0.01   0.01    -0.00  -0.01  -0.03
    28   1    -0.05   0.06  -0.05     0.25  -0.33   0.24     0.03  -0.04   0.05
    29   1     0.02  -0.03  -0.02    -0.17   0.42   0.23    -0.04   0.12   0.07
                     49                     50                     51
                      A                      A                      A
 Frequencies --   1225.1077              1226.3650              1256.2193
 Red. masses --      2.2355                 1.9354                 2.0064
 Frc consts  --      1.9768                 1.7150                 1.8655
 IR Inten    --      4.6747                 2.2866               111.4263
  Atom  AN      X      Y      Z        X      Y      Z        X      Y      Z
     1   6    -0.05  -0.01   0.02    -0.04  -0.01   0.02    -0.13  -0.02   0.05
     2   7     0.02   0.01  -0.04     0.02   0.01  -0.05     0.14   0.03  -0.06
     3   8     0.00  -0.00   0.02     0.00  -0.00   0.02     0.02  -0.00   0.06
     4   6     0.08  -0.07  -0.03     0.04   0.02  -0.05    -0.13   0.01  -0.04
     5   6     0.01  -0.02   0.05    -0.16  -0.12   0.09     0.06   0.05  -0.04
     6   6    -0.14   0.22  -0.03     0.01  -0.01   0.04     0.04  -0.07  -0.01
     7   6    -0.01  -0.02   0.02    -0.01  -0.04   0.07    -0.01  -0.02   0.03
     8   6     0.01   0.02  -0.02     0.02   0.04  -0.07     0.00   0.00   0.01
     9   6     0.00   0.00  -0.00    -0.02  -0.01  -0.01     0.01   0.01  -0.01
    10   6     0.01   0.02  -0.02     0.05   0.03   0.02    -0.02  -0.01  -0.01
    11   6    -0.03  -0.03   0.00     0.02  -0.00   0.03    -0.00   0.01  -0.02
    12   6    -0.01   0.03   0.02    -0.00  -0.00  -0.02     0.01  -0.02   0.01
    13   6     0.04  -0.05   0.06    -0.00  -0.00  -0.01    -0.02   0.02  -0.01
    14   6    -0.00   0.01  -0.00    -0.00   0.00   0.01     0.00  -0.00  -0.00
    15   6     0.02  -0.07  -0.05    -0.01   0.01  -0.01    -0.00   0.02   0.02
    16   6    -0.03   0.05   0.01     0.01  -0.01  -0.02     0.00  -0.00   0.00
    17   1    -0.07  -0.05   0.10    -0.07  -0.03   0.11    -0.15  -0.08   0.15
    18   1     0.15   0.06  -0.10     0.19   0.05  -0.12     0.70   0.20  -0.27
    19   1     0.19  -0.42   0.11     0.28   0.58  -0.31    -0.18  -0.06   0.00
    20   1    -0.03  -0.05   0.12    -0.02   0.03  -0.04    -0.03  -0.12   0.23
    21   1     0.27   0.23  -0.09     0.13   0.14  -0.10     0.17   0.14  -0.04
    22   1    -0.06  -0.01  -0.06     0.09   0.02   0.10     0.05   0.02   0.03
    23   1     0.02   0.07  -0.14     0.09   0.21  -0.33    -0.03  -0.03   0.01
    24   1    -0.19  -0.14   0.04     0.21   0.17  -0.00    -0.21  -0.17   0.03
    25   1     0.20  -0.26   0.25    -0.03   0.01  -0.03    -0.04   0.05  -0.05
    26   1     0.13  -0.27  -0.06    -0.04   0.10   0.05    -0.03   0.06   0.00
    27   1     0.01   0.01   0.05    -0.01  -0.00  -0.05     0.01   0.00   0.03
    28   1     0.16  -0.25   0.07     0.00  -0.01   0.01    -0.05   0.08  -0.02
    29   1     0.03  -0.10  -0.08     0.02  -0.08  -0.04    -0.03   0.10   0.06
                     52                     53                     54
                      A                      A                      A
 Frequencies --   1289.3550              1320.6816              1344.7323
 Red. masses --      2.6818                 4.2966                 2.6222
 Frc consts  --      2.6268                 4.4154                 2.7937
 IR Inten    --      4.2733                 9.0849                 0.8853
  Atom  AN      X      Y      Z        X      Y      Z        X      Y      Z
     1   6     0.00  -0.00  -0.00    -0.06  -0.02   0.02     0.01   0.00  -0.00
     2   7    -0.01  -0.02   0.00     0.05   0.01   0.03    -0.01  -0.00  -0.01
     3   8    -0.00   0.00  -0.00     0.01   0.00  -0.01    -0.00  -0.00   0.00
     4   6    -0.00   0.20  -0.06     0.04   0.08  -0.12    -0.01  -0.09   0.04
     5   6    -0.02  -0.10   0.08     0.12  -0.03   0.27     0.04   0.04   0.03
     6   6    -0.01  -0.11  -0.19     0.03  -0.02   0.11    -0.02   0.02  -0.07
     7   6    -0.01  -0.01   0.01    -0.01   0.05  -0.13     0.01   0.04  -0.07
     8   6    -0.01   0.01  -0.04    -0.14  -0.10  -0.02    -0.05  -0.05   0.02
     9   6     0.00  -0.00   0.00     0.10   0.03   0.11     0.06   0.02   0.06
    10   6     0.03   0.03  -0.00     0.03   0.09  -0.15     0.00   0.03  -0.06
    11   6    -0.03  -0.02   0.01    -0.14  -0.12   0.02    -0.05  -0.05   0.02
    12   6     0.05  -0.05   0.07    -0.03   0.03  -0.04     0.08  -0.11   0.06
    13   6    -0.03   0.08   0.04     0.02  -0.06  -0.05    -0.04   0.09   0.05
    14   6    -0.01  -0.01  -0.07     0.01   0.01   0.07    -0.03  -0.02  -0.15
    15   6     0.04  -0.03   0.08    -0.04   0.06  -0.03     0.06  -0.09   0.04
    16   6    -0.01   0.04   0.06     0.02  -0.06  -0.04    -0.06   0.13   0.05
    17   1    -0.00   0.05  -0.01    -0.04   0.01  -0.06     0.01  -0.01   0.02
    18   1    -0.05  -0.05   0.01    -0.11  -0.03   0.10     0.05   0.03  -0.03
    19   1     0.25  -0.50   0.23    -0.41  -0.00  -0.05     0.09   0.52  -0.23
    20   1     0.03   0.07  -0.22     0.00   0.12  -0.31    -0.03  -0.09   0.22
    21   1     0.08   0.09  -0.07     0.32   0.30  -0.15     0.04   0.03  -0.00
    22   1    -0.02  -0.01  -0.02    -0.13  -0.04  -0.14    -0.08  -0.02  -0.10
    23   1     0.04   0.06  -0.07    -0.00  -0.10   0.24    -0.01  -0.03   0.05
    24   1     0.07   0.01  -0.02     0.03   0.03  -0.01     0.11   0.10  -0.01
    25   1     0.07  -0.10   0.12    -0.05   0.04  -0.05    -0.19   0.26  -0.21
    26   1     0.07  -0.19  -0.11    -0.08   0.18   0.08     0.01  -0.01  -0.00
    27   1     0.03   0.01   0.13    -0.02  -0.00  -0.07     0.06   0.04   0.27
    28   1    -0.20   0.29  -0.15     0.06  -0.08   0.07     0.01  -0.03  -0.00
    29   1    -0.12   0.29   0.21     0.00  -0.01  -0.01     0.13  -0.35  -0.22
                     55                     56                     57
                      A                      A                      A
 Frequencies --   1363.1507              1376.0125              1395.9025
 Red. masses --      1.4918                 1.3052                 1.3034
 Frc consts  --      1.6332                 1.4560                 1.4964
 IR Inten    --      3.8214                 9.8514                10.7602
  Atom  AN      X      Y      Z        X      Y      Z        X      Y      Z
     1   6     0.02   0.01  -0.00     0.03   0.01  -0.01     0.05   0.01  -0.01
     2   7    -0.01  -0.01  -0.02    -0.04  -0.01   0.01    -0.05  -0.02  -0.01
     3   8    -0.01  -0.00   0.00    -0.00  -0.00  -0.00    -0.01  -0.00  -0.00
     4   6    -0.05  -0.02   0.05    -0.03  -0.05   0.03    -0.08   0.04   0.00
     5   6     0.00   0.02  -0.03     0.05   0.03   0.05     0.02   0.01   0.00
     6   6     0.00  -0.01  -0.04    -0.00   0.00  -0.04     0.03  -0.01   0.05
     7   6     0.02   0.04  -0.07    -0.01  -0.02   0.03     0.00   0.00  -0.00
     8   6    -0.03  -0.03   0.02    -0.03  -0.02   0.00    -0.02  -0.01   0.01
     9   6     0.06   0.02   0.06    -0.03  -0.01  -0.03     0.00   0.00   0.00
    10   6     0.00   0.01  -0.03    -0.01   0.01  -0.04    -0.00   0.01  -0.02
    11   6    -0.05  -0.05   0.03     0.04   0.03  -0.01     0.00  -0.00   0.00
    12   6    -0.04   0.05  -0.02    -0.01   0.01  -0.01     0.00  -0.00   0.02
    13   6     0.00  -0.01   0.00    -0.01   0.02   0.02     0.02  -0.05  -0.03
    14   6     0.01   0.01   0.06     0.00   0.00   0.02    -0.00  -0.00  -0.01
    15   6    -0.00   0.01   0.01     0.01  -0.02   0.02    -0.03   0.05  -0.03
    16   6     0.03  -0.06  -0.02     0.01  -0.02  -0.01     0.00  -0.00   0.01
    17   1     0.00  -0.01   0.07     0.04   0.02  -0.04     0.04   0.02   0.01
    18   1     0.08   0.02  -0.06     0.05  -0.01  -0.03     0.13   0.00  -0.08
    19   1     0.38   0.16  -0.07     0.24   0.39  -0.19     0.78  -0.26   0.06
    20   1    -0.04  -0.20   0.41     0.03   0.17  -0.34     0.00  -0.00   0.00
    21   1    -0.08  -0.07   0.04     0.20   0.18  -0.05     0.06   0.05  -0.01
    22   1    -0.13  -0.04  -0.15     0.17   0.05   0.18     0.04   0.01   0.03
    23   1     0.01   0.05  -0.11    -0.04  -0.15   0.29    -0.01  -0.03   0.06
    24   1     0.24   0.20  -0.04    -0.32  -0.26   0.08    -0.05  -0.05   0.02
    25   1     0.19  -0.24   0.19     0.11  -0.14   0.10    -0.11   0.17  -0.11
    26   1     0.07  -0.17  -0.08     0.06  -0.14  -0.07    -0.09   0.22   0.12
    27   1    -0.04  -0.03  -0.21    -0.03  -0.02  -0.13     0.04   0.02   0.18
    28   1    -0.10   0.14  -0.09    -0.09   0.12  -0.08     0.13  -0.17   0.13
    29   1    -0.11   0.30   0.18    -0.06   0.15   0.09     0.06  -0.14  -0.07
                     58                     59                     60
                      A                      A                      A
 Frequencies --   1442.5265              1496.1953              1501.3406
 Red. masses --      1.2407                 2.2687                 2.1997
 Frc consts  --      1.5211                 2.9922                 2.9212
 IR Inten    --     40.3524                 7.1762                10.0949
  Atom  AN      X      Y      Z        X      Y      Z        X      Y      Z
     1   6     0.06   0.01   0.00    -0.02  -0.00  -0.00    -0.01  -0.00  -0.00
     2   7     0.05   0.00   0.02     0.02   0.01  -0.01     0.01   0.00  -0.00
     3   8    -0.05  -0.00  -0.08     0.01  -0.00   0.01     0.00  -0.00   0.00
     4   6    -0.02   0.00  -0.00     0.03   0.02   0.02     0.02  -0.02   0.04
     5   6    -0.00  -0.00   0.00    -0.11  -0.04  -0.11     0.00   0.00   0.00
     6   6    -0.00  -0.00  -0.00    -0.00  -0.00  -0.00    -0.03  -0.02  -0.16
     7   6     0.00   0.00  -0.00     0.08   0.07  -0.03    -0.00   0.00  -0.00
     8   6    -0.00  -0.00   0.00    -0.06  -0.08   0.10     0.00   0.00  -0.00
     9   6    -0.01  -0.00  -0.00    -0.09  -0.03  -0.10     0.00  -0.00   0.00
    10   6     0.00   0.00  -0.01     0.08   0.09  -0.08    -0.00  -0.00  -0.00
    11   6     0.00   0.00   0.00    -0.00  -0.04   0.10     0.00   0.00  -0.00
    12   6     0.00  -0.00   0.00    -0.00   0.01  -0.00    -0.04   0.09   0.05
    13   6     0.00  -0.00   0.00     0.00   0.00   0.00     0.07  -0.12   0.02
    14   6    -0.00   0.00  -0.00     0.00  -0.00  -0.00    -0.03  -0.01  -0.14
    15   6     0.00  -0.00   0.00    -0.00   0.00  -0.00    -0.06   0.11   0.02
    16   6    -0.00   0.00   0.00    -0.00   0.00   0.01     0.05  -0.07   0.05
    17   1    -0.21  -0.15   0.94    -0.01  -0.00  -0.05    -0.01  -0.00  -0.01
    18   1    -0.11  -0.02   0.09    -0.05  -0.00   0.01    -0.03  -0.00   0.01
    19   1    -0.03  -0.01   0.00    -0.13  -0.14   0.10    -0.21   0.27  -0.07
    20   1     0.01   0.01  -0.02     0.07  -0.06   0.26    -0.00  -0.00   0.00
    21   1     0.01   0.01   0.00     0.31   0.22   0.03    -0.01  -0.01   0.00
    22   1     0.02   0.01   0.03     0.42   0.13   0.45    -0.01  -0.00  -0.01
    23   1    -0.00  -0.02   0.04     0.05  -0.12   0.38    -0.00  -0.00   0.01
    24   1    -0.02  -0.02   0.01     0.19   0.11   0.07    -0.01  -0.01   0.00
    25   1    -0.00   0.00  -0.00     0.01  -0.01   0.01     0.12  -0.11   0.21
    26   1    -0.00   0.00   0.00     0.00  -0.01  -0.00    -0.07   0.27   0.26
    27   1     0.00   0.00   0.01     0.00  -0.00   0.01     0.12   0.09   0.60
    28   1    -0.00   0.00   0.00     0.01  -0.02   0.01     0.16  -0.17   0.25
    29   1     0.00  -0.00  -0.00     0.01  -0.01  -0.00    -0.03   0.15   0.19
                     61                     62                     63
                      A                      A                      A
 Frequencies --   1540.4081              1543.2773              1562.2498
 Red. masses --      2.1856                 2.2666                 2.0050
 Frc consts  --      3.0556                 3.1806                 2.8831
 IR Inten    --    184.9099                66.1673               240.1719
  Atom  AN      X      Y      Z        X      Y      Z        X      Y      Z
     1   6     0.07   0.02  -0.04    -0.04  -0.01   0.02     0.09   0.03  -0.06
     2   7    -0.10  -0.02   0.06     0.06   0.01  -0.04    -0.15  -0.03   0.08
     3   8    -0.01  -0.00  -0.00     0.01   0.00   0.00    -0.01  -0.00   0.00
     4   6     0.04  -0.02  -0.01    -0.00  -0.02   0.01     0.07   0.02  -0.05
     5   6     0.04   0.06  -0.07    -0.03  -0.04   0.04    -0.05  -0.06   0.04
     6   6    -0.03   0.06   0.00    -0.06   0.11   0.00    -0.00  -0.00  -0.00
     7   6     0.03  -0.01   0.08    -0.01   0.01  -0.05    -0.02   0.00  -0.04
     8   6    -0.09  -0.07  -0.00     0.05   0.04   0.00     0.06   0.05  -0.01
     9   6     0.03   0.04  -0.05    -0.02  -0.03   0.03    -0.01  -0.03   0.06
    10   6     0.02  -0.03   0.10    -0.01   0.02  -0.06    -0.01   0.04  -0.10
    11   6    -0.08  -0.05  -0.01     0.04   0.03   0.01     0.05   0.03   0.03
    12   6     0.03  -0.02   0.05     0.05  -0.04   0.08     0.00   0.00  -0.00
    13   6     0.02  -0.06  -0.05     0.03  -0.10  -0.09     0.00  -0.00  -0.00
    14   6    -0.03   0.05   0.00    -0.05   0.08  -0.00     0.00   0.00   0.01
    15   6     0.04  -0.04   0.05     0.07  -0.08   0.10    -0.00  -0.00  -0.00
    16   6     0.01  -0.04  -0.05     0.01  -0.06  -0.09    -0.00   0.00   0.00
    17   1     0.04  -0.00   0.09    -0.03  -0.00  -0.05     0.06   0.00   0.11
    18   1     0.42   0.09  -0.14    -0.25  -0.05   0.08     0.69   0.16  -0.23
    19   1    -0.20  -0.06   0.02     0.14  -0.02   0.00    -0.29  -0.04  -0.01
    20   1     0.07   0.14  -0.22    -0.04  -0.09   0.15    -0.06  -0.14   0.25
    21   1     0.25   0.22  -0.09    -0.14  -0.13   0.06    -0.17  -0.15   0.05
    22   1     0.07   0.06  -0.03    -0.03  -0.03   0.03    -0.07  -0.05   0.01
    23   1     0.06   0.16  -0.26    -0.03  -0.09   0.17    -0.05  -0.13   0.21
    24   1     0.24   0.23  -0.10    -0.13  -0.12   0.06    -0.14  -0.14   0.08
    25   1    -0.11   0.16  -0.08    -0.20   0.29  -0.14    -0.00  -0.00   0.00
    26   1    -0.08   0.19   0.08    -0.15   0.34   0.15    -0.00  -0.00  -0.00
    27   1    -0.03   0.06  -0.00    -0.06   0.10  -0.01    -0.00  -0.00  -0.01
    28   1    -0.12   0.17  -0.10    -0.22   0.31  -0.18     0.00   0.00  -0.00
    29   1    -0.09   0.21   0.08    -0.15   0.34   0.12    -0.01   0.01   0.01
                     64                     65                     66
                      A                      A                      A
 Frequencies --   1661.5479              1662.0241              1675.9043
 Red. masses --      5.6233                 5.8790                 5.8729
 Frc consts  --      9.1468                 9.5681                 9.7186
 IR Inten    --      3.2270                 4.0635                 7.8669
  Atom  AN      X      Y      Z        X      Y      Z        X      Y      Z
     1   6    -0.02  -0.00  -0.01    -0.01  -0.00  -0.01     0.00   0.00  -0.01
     2   7     0.02   0.01  -0.01     0.02   0.00  -0.01    -0.01  -0.00   0.00
     3   8     0.00  -0.00   0.01     0.00  -0.00   0.01     0.00  -0.00   0.00
     4   6     0.01   0.01   0.01     0.02  -0.01   0.04    -0.01   0.03  -0.01
     5   6    -0.19  -0.05  -0.22    -0.06  -0.02  -0.08    -0.03  -0.05   0.06
     6   6     0.02   0.01   0.11    -0.07  -0.03  -0.30     0.10  -0.17  -0.00
     7   6     0.08  -0.02   0.19     0.03  -0.01   0.07     0.03   0.07  -0.11
     8   6    -0.18  -0.10  -0.09    -0.06  -0.03  -0.03    -0.07  -0.07   0.05
     9   6     0.24   0.08   0.23     0.08   0.03   0.08     0.02   0.04  -0.04
    10   6    -0.10  -0.00  -0.16    -0.03  -0.00  -0.06    -0.03  -0.07   0.10
    11   6     0.16   0.10   0.06     0.06   0.03   0.02     0.08   0.08  -0.06
    12   6    -0.03   0.03  -0.07     0.09  -0.07   0.19    -0.15   0.22  -0.08
    13   6     0.01   0.02   0.06    -0.01  -0.09  -0.19     0.11  -0.23  -0.07
    14   6    -0.03  -0.01  -0.12     0.07   0.05   0.33    -0.06   0.12   0.02
    15   6     0.03  -0.02   0.07    -0.08   0.04  -0.19     0.14  -0.22   0.06
    16   6    -0.00  -0.03  -0.06    -0.00   0.09   0.17    -0.12   0.26   0.08
    17   1    -0.02  -0.01  -0.00    -0.02  -0.00   0.01    -0.00   0.00   0.01
    18   1    -0.14  -0.04   0.04    -0.10  -0.03   0.04     0.04   0.01  -0.01
    19   1    -0.01  -0.18   0.10    -0.14   0.15  -0.02    -0.01   0.03  -0.01
    20   1     0.14   0.20  -0.23     0.05   0.08  -0.10     0.00  -0.06   0.15
    21   1     0.10   0.16  -0.19     0.03   0.05  -0.07     0.10   0.07   0.01
    22   1    -0.27  -0.07  -0.31    -0.10  -0.03  -0.11     0.04   0.04  -0.04
    23   1    -0.14  -0.13   0.07    -0.05  -0.05   0.03    -0.02   0.04  -0.13
    24   1    -0.13  -0.16   0.14    -0.04  -0.05   0.05    -0.13  -0.10  -0.01
    25   1     0.05  -0.09   0.01    -0.14   0.25  -0.03     0.17  -0.19   0.23
    26   1     0.04  -0.06   0.02    -0.13   0.20  -0.05    -0.06   0.22   0.19
    27   1     0.03   0.02   0.14    -0.09  -0.06  -0.41    -0.08   0.13  -0.03
    28   1    -0.04   0.08   0.01     0.10  -0.21  -0.03    -0.14   0.14  -0.22
    29   1    -0.04   0.07  -0.01     0.13  -0.22   0.01     0.09  -0.29  -0.23
                     67                     68                     69
                      A                      A                      A
 Frequencies --   1681.6623              1755.1632              3070.5555
 Red. masses --      5.7975                 6.7190                 1.0884
 Frc consts  --      9.6599                12.1952                 6.0460
 IR Inten    --      5.3311               726.8929                94.1000
  Atom  AN      X      Y      Z        X      Y      Z        X      Y      Z
     1   6    -0.01  -0.00  -0.01     0.09  -0.04   0.58    -0.08  -0.01  -0.03
     2   7     0.01   0.00  -0.00    -0.04  -0.00  -0.07     0.00   0.00  -0.00
     3   8     0.00  -0.00   0.01    -0.09   0.02  -0.34     0.00   0.00   0.00
     4   6    -0.03  -0.01   0.03     0.03   0.00   0.01     0.00  -0.00  -0.00
     5   6     0.09   0.13  -0.14    -0.02  -0.00  -0.03    -0.00   0.00  -0.00
     6   6     0.05  -0.08   0.00    -0.00  -0.01  -0.01    -0.00  -0.00  -0.00
     7   6    -0.07  -0.15   0.23     0.00  -0.00   0.01    -0.00  -0.00  -0.00
     8   6     0.16   0.16  -0.11    -0.00  -0.00  -0.00     0.00  -0.00   0.00
     9   6    -0.06  -0.08   0.08     0.01  -0.00   0.01    -0.00  -0.00   0.00
    10   6     0.08   0.15  -0.21    -0.00   0.01  -0.01    -0.00  -0.00  -0.00
    11   6    -0.19  -0.19   0.12     0.00  -0.00   0.01    -0.00  -0.00  -0.00
    12   6    -0.07   0.10  -0.04    -0.00   0.01   0.00    -0.00   0.00   0.00
    13   6     0.05  -0.10  -0.03     0.00  -0.01  -0.01    -0.00   0.00  -0.00
    14   6    -0.03   0.05   0.00    -0.00   0.00   0.00    -0.00   0.00   0.00
    15   6     0.06  -0.10   0.03     0.00  -0.01  -0.00    -0.00   0.00   0.00
    16   6    -0.05   0.12   0.03    -0.00   0.01   0.01     0.00   0.00   0.00
    17   1    -0.01  -0.00   0.00     0.39   0.11  -0.43     0.94   0.16   0.30
    18   1    -0.08  -0.02   0.03     0.32   0.13  -0.21    -0.01  -0.00  -0.01
    19   1     0.04  -0.01   0.02    -0.10  -0.01   0.05     0.00   0.01   0.02
    20   1    -0.01   0.14  -0.35     0.01   0.00   0.01     0.00   0.00   0.00
    21   1    -0.22  -0.16  -0.02    -0.00   0.00  -0.01    -0.00   0.00  -0.00
    22   1    -0.06  -0.09   0.10    -0.01  -0.00  -0.00     0.00   0.00  -0.00
    23   1     0.05  -0.08   0.28    -0.00  -0.01   0.02     0.00   0.00   0.00
    24   1     0.30   0.22   0.00     0.01   0.01   0.01     0.00  -0.00   0.00
    25   1     0.08  -0.09   0.10    -0.00  -0.00   0.01     0.00  -0.00  -0.00
    26   1    -0.03   0.09   0.08    -0.01   0.01   0.01     0.00  -0.00   0.00
    27   1    -0.03   0.06  -0.01    -0.00   0.00  -0.01     0.00  -0.00   0.00
    28   1    -0.06   0.06  -0.09    -0.00   0.00  -0.01    -0.00  -0.00  -0.00
    29   1     0.05  -0.13  -0.11     0.01  -0.01  -0.01     0.00  -0.00  -0.00
                     70                     71                     72
                      A                      A                      A
 Frequencies --   3125.5577              3196.1805              3198.8844
 Red. masses --      1.0849                 1.0888                 1.0891
 Frc consts  --      6.2442                 6.5532                 6.5661
 IR Inten    --      4.7634                 7.3101                 8.3131
  Atom  AN      X      Y      Z        X      Y      Z        X      Y      Z
     1   6     0.00   0.00  -0.00    -0.00  -0.00   0.00     0.00   0.00  -0.00
     2   7    -0.00  -0.00   0.00     0.00   0.00  -0.00    -0.00  -0.00   0.00
     3   8     0.00   0.00   0.00     0.00  -0.00  -0.00     0.00   0.00   0.00
     4   6    -0.01  -0.03  -0.08    -0.00   0.00  -0.00    -0.00  -0.00  -0.00
     5   6     0.00  -0.00   0.00    -0.00  -0.00   0.00     0.00   0.00  -0.00
     6   6    -0.00  -0.00  -0.00    -0.00   0.00   0.00    -0.00  -0.00   0.00
     7   6    -0.00  -0.00   0.00     0.00   0.00   0.00     0.00   0.00   0.00
     8   6    -0.00  -0.00   0.00    -0.00   0.00  -0.00    -0.00   0.00  -0.01
     9   6     0.00   0.00   0.00     0.00   0.00   0.00    -0.00  -0.01   0.01
    10   6    -0.00   0.00  -0.00    -0.00  -0.00  -0.00     0.02   0.01   0.01
    11   6     0.00  -0.00   0.00     0.00  -0.00   0.00    -0.03   0.01  -0.07
    12   6    -0.00   0.00   0.00     0.00   0.00   0.00    -0.00   0.00   0.00
    13   6     0.00  -0.00  -0.00    -0.00   0.00  -0.01    -0.00   0.00  -0.00
    14   6     0.00   0.00   0.00     0.00  -0.01  -0.00     0.00  -0.00   0.00
    15   6    -0.00   0.00  -0.00    -0.00   0.01   0.02    -0.00   0.00   0.00
    16   6    -0.00   0.00  -0.00    -0.03   0.02  -0.07    -0.00   0.00  -0.00
    17   1    -0.02  -0.01  -0.01     0.00   0.00   0.00    -0.00  -0.00  -0.00
    18   1     0.00  -0.00  -0.01     0.00  -0.00   0.00     0.00   0.00   0.00
    19   1     0.07   0.40   0.91     0.00  -0.00  -0.00    -0.00   0.01   0.02
    20   1    -0.00   0.00   0.00    -0.02  -0.01  -0.01    -0.06  -0.03  -0.02
    21   1    -0.00  -0.00  -0.00     0.00  -0.00   0.01     0.03  -0.01   0.08
    22   1    -0.00  -0.00   0.00    -0.00  -0.00   0.00     0.06   0.07  -0.07
    23   1     0.00   0.00   0.00     0.00   0.00   0.00    -0.28  -0.16  -0.11
    24   1    -0.00   0.00  -0.02    -0.01   0.00  -0.01     0.32  -0.12   0.86
    25   1     0.00  -0.01  -0.02     0.00  -0.03  -0.05     0.00  -0.00  -0.00
    26   1     0.00  -0.00   0.00     0.03  -0.02   0.06     0.00  -0.00   0.00
    27   1    -0.00   0.00   0.00    -0.05   0.10  -0.00    -0.00   0.00  -0.00
    28   1     0.00   0.00   0.00     0.02  -0.18  -0.27     0.00  -0.00  -0.00
    29   1     0.00  -0.00   0.00     0.38  -0.29   0.80     0.00  -0.00   0.01
                     73                     74                     75
                      A                      A                      A
 Frequencies --   3203.4909              3205.3696              3213.2393
 Red. masses --      1.0886                 1.0879                 1.0901
 Frc consts  --      6.5820                 6.5855                 6.6314
 IR Inten    --      4.6405                10.7707                 3.9172
  Atom  AN      X      Y      Z        X      Y      Z        X      Y      Z
     1   6    -0.00   0.00  -0.00     0.00   0.00  -0.00     0.00   0.00  -0.00
     2   7    -0.00   0.00   0.00     0.00  -0.00   0.00    -0.00   0.00   0.00
     3   8     0.00  -0.00   0.00    -0.00  -0.00   0.00     0.00  -0.00   0.00
     4   6    -0.00  -0.00  -0.00    -0.00  -0.00  -0.00     0.00  -0.00  -0.00
     5   6    -0.00   0.00  -0.00     0.00  -0.00   0.00    -0.00   0.00   0.00
     6   6     0.00  -0.00   0.00     0.00  -0.00   0.00     0.00  -0.00   0.00
     7   6     0.00   0.00   0.00    -0.06  -0.03  -0.03    -0.00  -0.00  -0.00
     8   6    -0.00   0.00  -0.00     0.01  -0.00   0.04    -0.00   0.00  -0.00
     9   6    -0.00  -0.00   0.00     0.01   0.01  -0.01    -0.00  -0.00   0.00
    10   6     0.00   0.00   0.00    -0.00  -0.00  -0.00     0.00   0.00   0.00
    11   6     0.00  -0.00   0.00    -0.00   0.00  -0.01     0.00  -0.00   0.00
    12   6     0.00  -0.04  -0.06     0.00  -0.00  -0.00     0.00  -0.02  -0.03
    13   6     0.01  -0.01   0.03     0.00  -0.00   0.00    -0.01   0.01  -0.02
    14   6    -0.01   0.01  -0.00    -0.00   0.00  -0.00     0.03  -0.05   0.00
    15   6     0.00  -0.00  -0.00    -0.00   0.00   0.00    -0.00   0.02   0.03
    16   6    -0.00   0.00  -0.01    -0.00   0.00  -0.00     0.01  -0.01   0.02
    17   1     0.00   0.00   0.00    -0.00  -0.00  -0.00    -0.00  -0.00   0.00
    18   1     0.00  -0.00   0.00    -0.00  -0.00  -0.01    -0.00   0.00  -0.00
    19   1     0.00   0.01   0.02     0.00   0.00   0.00    -0.00   0.01   0.01
    20   1    -0.03  -0.02  -0.01     0.69   0.40   0.28     0.01   0.00   0.00
    21   1     0.01  -0.00   0.02    -0.16   0.06  -0.42     0.00  -0.00   0.01
    22   1     0.00   0.00  -0.00    -0.09  -0.12   0.12     0.01   0.01  -0.01
    23   1    -0.00  -0.00  -0.00     0.04   0.03   0.02    -0.01  -0.01  -0.00
    24   1    -0.00   0.00  -0.01     0.05  -0.02   0.14    -0.00   0.00  -0.01
    25   1    -0.06   0.47   0.71    -0.00   0.02   0.03    -0.03   0.22   0.33
    26   1    -0.18   0.14  -0.38    -0.01   0.00  -0.01     0.12  -0.10   0.25
    27   1     0.10  -0.18   0.00     0.00  -0.00   0.00    -0.34   0.61  -0.01
    28   1    -0.01   0.04   0.06     0.00  -0.01  -0.01     0.03  -0.25  -0.38
    29   1     0.05  -0.04   0.11     0.01  -0.01   0.03    -0.10   0.08  -0.21
                     76                     77                     78
                      A                      A                      A
 Frequencies --   3215.4558              3222.2365              3224.2082
 Red. masses --      1.0901                 1.0944                 1.0945
 Frc consts  --      6.6407                 6.6946                 6.7034
 IR Inten    --      5.7114                31.5010                33.1814
  Atom  AN      X      Y      Z        X      Y      Z        X      Y      Z
     1   6     0.00   0.00   0.00    -0.00  -0.00  -0.00     0.00   0.00  -0.00
     2   7     0.00  -0.00   0.00    -0.00   0.00   0.00     0.00  -0.00   0.00
     3   8    -0.00  -0.00  -0.00     0.00  -0.00   0.00    -0.00  -0.00   0.00
     4   6    -0.00   0.00   0.00    -0.00  -0.00  -0.00    -0.00  -0.00  -0.00
     5   6    -0.00  -0.00   0.00    -0.00   0.00   0.00     0.00   0.00   0.00
     6   6     0.00   0.00  -0.00     0.00   0.00   0.00     0.00  -0.00   0.00
     7   6    -0.03  -0.02  -0.01     0.00   0.00  -0.00    -0.02  -0.01  -0.01
     8   6    -0.01   0.01  -0.02     0.00  -0.00   0.00    -0.02   0.01  -0.05
     9   6    -0.03  -0.04   0.04    -0.00  -0.00   0.00    -0.00  -0.00   0.01
    10   6     0.03   0.02   0.01     0.00   0.00   0.00    -0.05  -0.03  -0.02
    11   6     0.01  -0.00   0.02     0.00  -0.00   0.00    -0.00   0.00  -0.02
    12   6    -0.00   0.00   0.00     0.00  -0.02  -0.02     0.00  -0.00  -0.00
    13   6     0.00  -0.00   0.00    -0.02   0.02  -0.05    -0.00   0.00  -0.00
    14   6    -0.00   0.00  -0.00     0.00  -0.00   0.00    -0.00   0.00   0.00
    15   6     0.00  -0.00  -0.00     0.00  -0.03  -0.05     0.00  -0.00  -0.00
    16   6    -0.00   0.00  -0.00    -0.01   0.01  -0.01    -0.00   0.00  -0.00
    17   1    -0.00  -0.00  -0.00     0.00   0.00   0.00    -0.00  -0.00  -0.00
    18   1    -0.00  -0.00  -0.01     0.00  -0.00  -0.00    -0.00  -0.00  -0.00
    19   1     0.00  -0.00  -0.00     0.00   0.00   0.00     0.00   0.00   0.00
    20   1     0.32   0.18   0.13    -0.00   0.00   0.00     0.24   0.14   0.09
    21   1     0.10  -0.04   0.26    -0.00   0.00  -0.00     0.22  -0.09   0.60
    22   1     0.33   0.43  -0.43     0.00   0.00  -0.00     0.04   0.06  -0.06
    23   1    -0.38  -0.23  -0.14    -0.00  -0.00  -0.00     0.54   0.32   0.21
    24   1    -0.09   0.03  -0.24    -0.00   0.00  -0.00     0.06  -0.03   0.18
    25   1     0.00  -0.01  -0.01    -0.02   0.15   0.23    -0.00   0.00   0.00
    26   1    -0.00   0.00  -0.01     0.27  -0.21   0.56     0.00  -0.00   0.00
    27   1     0.01  -0.02   0.00    -0.04   0.06  -0.01     0.00  -0.00  -0.00
    28   1    -0.00   0.00   0.01    -0.05   0.37   0.56    -0.00   0.00   0.00
    29   1     0.01  -0.00   0.01     0.08  -0.06   0.16     0.00  -0.00   0.00
                     79                     80                     81
                      A                      A                      A
 Frequencies --   3232.6264              3234.5958              3666.0172
 Red. masses --      1.0984                 1.0985                 1.0784
 Frc consts  --      6.7630                 6.7719                 8.5389
 IR Inten    --     19.9502                15.3404                73.2595
  Atom  AN      X      Y      Z        X      Y      Z        X      Y      Z
     1   6    -0.00  -0.00   0.00    -0.00  -0.00   0.00    -0.00  -0.00   0.00
     2   7     0.00  -0.00  -0.00     0.00   0.00   0.00    -0.03  -0.00  -0.07
     3   8    -0.00   0.00  -0.00    -0.00   0.00  -0.00     0.00  -0.00   0.00
     4   6    -0.00   0.00   0.00    -0.00  -0.00   0.00     0.00  -0.00   0.00
     5   6     0.00   0.00  -0.00    -0.00  -0.00   0.00    -0.00   0.00  -0.00
     6   6    -0.00   0.00  -0.00     0.00   0.00  -0.00     0.00  -0.00  -0.00
     7   6     0.00   0.00   0.00    -0.01  -0.01  -0.00    -0.00  -0.00  -0.00
     8   6     0.00  -0.00   0.00    -0.02   0.01  -0.04    -0.00  -0.00  -0.00
     9   6    -0.00  -0.00   0.00     0.03   0.04  -0.04     0.00   0.00   0.00
    10   6    -0.00  -0.00  -0.00     0.03   0.02   0.02    -0.00   0.00  -0.00
    11   6    -0.00   0.00  -0.00     0.00  -0.00   0.01    -0.00  -0.00   0.00
    12   6    -0.00   0.01   0.01    -0.00   0.00   0.00    -0.00  -0.00  -0.00
    13   6     0.02  -0.01   0.04     0.00  -0.00   0.00    -0.00   0.00   0.00
    14   6     0.03  -0.05   0.00     0.00  -0.00   0.00     0.00  -0.00  -0.00
    15   6     0.00  -0.02  -0.04     0.00  -0.00  -0.00    -0.00  -0.00   0.00
    16   6    -0.01   0.01  -0.01    -0.00   0.00  -0.00    -0.00   0.00   0.00
    17   1     0.00   0.00   0.00     0.00   0.00   0.00     0.01   0.00   0.00
    18   1     0.00   0.00   0.00    -0.00  -0.00  -0.00     0.34   0.06   0.94
    19   1     0.00  -0.00  -0.00     0.00   0.00  -0.00     0.00   0.00   0.01
    20   1    -0.00  -0.00  -0.00     0.15   0.09   0.06     0.01   0.01   0.00
    21   1    -0.01   0.00  -0.02     0.19  -0.07   0.49     0.00  -0.00   0.00
    22   1     0.01   0.02  -0.02    -0.32  -0.42   0.42    -0.00  -0.00   0.00
    23   1     0.01   0.01   0.01    -0.38  -0.22  -0.15    -0.00  -0.00  -0.00
    24   1     0.00  -0.00   0.00    -0.04   0.02  -0.11    -0.00  -0.00   0.00
    25   1     0.01  -0.09  -0.14     0.00  -0.00  -0.01     0.00   0.00   0.00
    26   1    -0.22   0.16  -0.45    -0.01   0.01  -0.02     0.00  -0.00   0.00
    27   1    -0.33   0.58  -0.01    -0.01   0.02  -0.00     0.00  -0.00  -0.00
    28   1    -0.03   0.26   0.40    -0.00   0.01   0.02     0.00  -0.00  -0.00
    29   1     0.05  -0.04   0.10     0.00  -0.00   0.01     0.00  -0.00  -0.00

 -------------------
 - Thermochemistry -
 -------------------
 Temperature   298.150 Kelvin.  Pressure   1.00000 Atm.
 Atom     1 has atomic number  6 and mass  12.00000
 Atom     2 has atomic number  7 and mass  14.00307
 Atom     3 has atomic number  8 and mass  15.99491
 Atom     4 has atomic number  6 and mass  12.00000
 Atom     5 has atomic number  6 and mass  12.00000
 Atom     6 has atomic number  6 and mass  12.00000
 Atom     7 has atomic number  6 and mass  12.00000
 Atom     8 has atomic number  6 and mass  12.00000
 Atom     9 has atomic number  6 and mass  12.00000
 Atom    10 has atomic number  6 and mass  12.00000
 Atom    11 has atomic number  6 and mass  12.00000
 Atom    12 has atomic number  6 and mass  12.00000
 Atom    13 has atomic number  6 and mass  12.00000
 Atom    14 has atomic number  6 and mass  12.00000
 Atom    15 has atomic number  6 and mass  12.00000
 Atom    16 has atomic number  6 and mass  12.00000
 Atom    17 has atomic number  1 and mass   1.00783
 Atom    18 has atomic number  1 and mass   1.00783
 Atom    19 has atomic number  1 and mass   1.00783
 Atom    20 has atomic number  1 and mass   1.00783
 Atom    21 has atomic number  1 and mass   1.00783
 Atom    22 has atomic number  1 and mass   1.00783
 Atom    23 has atomic number  1 and mass   1.00783
 Atom    24 has atomic number  1 and mass   1.00783
 Atom    25 has atomic number  1 and mass   1.00783
 Atom    26 has atomic number  1 and mass   1.00783
 Atom    27 has atomic number  1 and mass   1.00783
 Atom    28 has atomic number  1 and mass   1.00783
 Atom    29 has atomic number  1 and mass   1.00783
 Molecular mass:   211.09971 amu.
 Principal axes and moments of inertia in atomic units:
                           1         2         3
     Eigenvalues --  2532.408494453.557445715.78001
           X            0.12090   0.87932   0.46062
           Y            0.85175  -0.33020   0.40680
           Z           -0.50981  -0.34316   0.78889
 This molecule is an asymmetric top.
 Rotational symmetry number  1.
 Warning -- assumption of classical behavior for rotation
           may cause significant error
 Rotational temperatures (Kelvin)      0.03420     0.01945     0.01515
 Rotational constants (GHZ):           0.71266     0.40524     0.31575
    1 imaginary frequencies ignored.
 Zero-point vibrational energy     626774.4 (Joules/Mol)
                                  149.80267 (Kcal/Mol)
 Warning -- explicit consideration of  17 degrees of freedom as
           vibrations may cause significant error
 Vibrational temperatures:     24.20    38.27    86.31   167.14   186.96
          (Kelvin)            293.00   346.36   351.17   406.63   506.68
                              579.25   585.53   593.30   685.34   725.60
                              799.73   882.15   904.33   908.06   942.46
                             1022.63  1029.55  1072.63  1112.96  1136.55
                             1243.22  1244.33  1252.07  1312.46  1356.39
                             1376.02  1442.77  1446.66  1464.51  1466.40
                             1478.20  1478.74  1509.38  1518.12  1529.02
                             1549.31  1600.64  1618.93  1694.37  1695.47
                             1735.58  1742.47  1762.66  1764.47  1807.42
                             1855.09  1900.17  1934.77  1961.27  1979.78
                             2008.39  2075.47  2152.69  2160.09  2216.30
                             2220.43  2247.73  2390.60  2391.28  2411.25
                             2419.54  2525.29  4417.84  4496.98  4598.59
                             4602.48  4609.11  4611.81  4623.13  4626.32
                             4636.08  4638.92  4651.03  4653.86  5274.58
 
 Zero-point correction=                           0.238726 (Hartree/Particle)
 Thermal correction to Energy=                    0.251408
 Thermal correction to Enthalpy=                  0.252352
 Thermal correction to Gibbs Free Energy=         0.197093
 Sum of electronic and zero-point Energies=           -670.953576
 Sum of electronic and thermal Energies=              -670.940894
 Sum of electronic and thermal Enthalpies=            -670.939949
 Sum of electronic and thermal Free Energies=         -670.995209
 
                     E (Thermal)             CV                S
                      KCal/Mol        Cal/Mol-Kelvin    Cal/Mol-Kelvin
 Total                  157.761             49.752            116.304
 Electronic               0.000              0.000              0.000
 Translational            0.889              2.981             41.945
 Rotational               0.889              2.981             32.533
 Vibrational            155.983             43.791             41.826
 Vibration     1          0.593              1.986              6.978
 Vibration     2          0.593              1.984              6.068
 Vibration     3          0.597              1.973              4.458
 Vibration     4          0.608              1.936              3.163
 Vibration     5          0.612              1.923              2.947
 Vibration     6          0.639              1.835              2.100
 Vibration     7          0.658              1.778              1.797
 Vibration     8          0.659              1.773              1.773
 Vibration     9          0.682              1.706              1.518
 Vibration    10          0.729              1.571              1.157
 Vibration    11          0.768              1.465              0.953
 Vibration    12          0.772              1.455              0.937
 Vibration    13          0.776              1.443              0.918
 Vibration    14          0.833              1.303              0.720
 Vibration    15          0.860              1.240              0.647
 Vibration    16          0.911              1.127              0.532
 Vibration    17          0.972              1.004              0.428
                       Q            Log10(Q)             Ln(Q)
 Total Bot       0.220702D-90        -90.656194       -208.743602
 Total V=0       0.141231D+20         19.149930         44.094343
 Vib (Bot)       0.636966-105       -105.195884       -242.222473
 Vib (Bot)    1  0.123157D+02          1.090458          2.510873
 Vib (Bot)    2  0.778547D+01          0.891285          2.052259
 Vib (Bot)    3  0.344232D+01          0.536852          1.236147
 Vib (Bot)    4  0.176072D+01          0.245691          0.565724
 Vib (Bot)    5  0.156885D+01          0.195582          0.450344
 Vib (Bot)    6  0.977765D+00         -0.009766         -0.022486
 Vib (Bot)    7  0.814257D+00         -0.089239         -0.205479
 Vib (Bot)    8  0.801869D+00         -0.095897         -0.220810
 Vib (Bot)    9  0.679337D+00         -0.167915         -0.386638
 Vib (Bot)   10  0.523173D+00         -0.281355         -0.647843
 Vib (Bot)   11  0.441869D+00         -0.354706         -0.816742
 Vib (Bot)   12  0.435725D+00         -0.360787         -0.830743
 Vib (Bot)   13  0.428286D+00         -0.368266         -0.847964
 Vib (Bot)   14  0.352212D+00         -0.453195         -1.043521
 Vib (Bot)   15  0.324641D+00         -0.488597         -1.125035
 Vib (Bot)   16  0.280747D+00         -0.551685         -1.270302
 Vib (Bot)   17  0.240247D+00         -0.619342         -1.426089
 Vib (V=0)       0.407606D+05          4.610241         10.615471
 Vib (V=0)    1  0.128258D+02          1.108085          2.551460
 Vib (V=0)    2  0.830151D+01          0.919157          2.116437
 Vib (V=0)    3  0.397845D+01          0.599714          1.380891
 Vib (V=0)    4  0.233034D+01          0.367419          0.846014
 Vib (V=0)    5  0.214660D+01          0.331751          0.763886
 Vib (V=0)    6  0.159819D+01          0.203629          0.468872
 Vib (V=0)    7  0.145552D+01          0.163018          0.375362
 Vib (V=0)    8  0.144498D+01          0.159863          0.368098
 Vib (V=0)    9  0.134350D+01          0.128239          0.295281
 Vib (V=0)   10  0.122368D+01          0.087667          0.201861
 Vib (V=0)   11  0.116727D+01          0.067171          0.154667
 Vib (V=0)   12  0.116322D+01          0.065661          0.151189
 Vib (V=0)   13  0.115835D+01          0.063841          0.146999
 Vib (V=0)   14  0.111160D+01          0.045948          0.105800
 Vib (V=0)   15  0.109615D+01          0.039869          0.091802
 Vib (V=0)   16  0.107343D+01          0.030773          0.070857
 Vib (V=0)   17  0.105472D+01          0.023139          0.053279
 Electronic      0.100000D+01          0.000000          0.000000
 Translational   0.120555D+09          8.081185         18.607617
 Rotational      0.287411D+07          6.458504         14.871254
 -------------------------------------------------------------------
 Center     Atomic                   Forces (Hartrees/Bohr)
 Number     Number              X              Y              Z
 -------------------------------------------------------------------
      1        6          -0.000001961   -0.000000592   -0.000004803
      2        7           0.000000121   -0.000001258   -0.000003696
      3        8          -0.000003755    0.000000351   -0.000004457
      4        6          -0.000002451    0.000000629   -0.000000553
      5        6           0.000000132   -0.000001210   -0.000001368
      6        6          -0.000001603   -0.000000371    0.000000361
      7        6           0.000002888   -0.000000372   -0.000000799
      8        6           0.000003507   -0.000000663   -0.000000345
      9        6           0.000003010   -0.000000224    0.000001636
     10        6           0.000001056    0.000000022    0.000002142
     11        6          -0.000000448    0.000000259    0.000001318
     12        6          -0.000002726    0.000000063    0.000001037
     13        6          -0.000002820    0.000000673    0.000002540
     14        6          -0.000000907    0.000000151    0.000002350
     15        6           0.000001127   -0.000000153    0.000001784
     16        6           0.000001186    0.000000482    0.000000363
     17        1          -0.000001679   -0.000000017   -0.000006403
     18        1           0.000000322   -0.000000517   -0.000002311
     19        1          -0.000002125    0.000000793   -0.000001132
     20        1           0.000004338    0.000001078   -0.000003458
     21        1           0.000005286   -0.000000533   -0.000000827
     22        1           0.000003972   -0.000000263    0.000002152
     23        1           0.000000430    0.000000150    0.000003491
     24        1          -0.000001865    0.000000368    0.000001875
     25        1          -0.000004467    0.000000429    0.000000975
     26        1          -0.000004173    0.000000525    0.000003108
     27        1          -0.000000849    0.000000248    0.000003590
     28        1           0.000002404   -0.000000129    0.000001837
     29        1           0.000002051    0.000000082   -0.000000406
 -------------------------------------------------------------------
 Cartesian Forces:  Max     0.000006403 RMS     0.000002143
 FormGI is forming the generalized inverse of G from B-inverse, IUseBI=4.

 GradGradGradGradGradGradGradGradGradGradGradGradGradGradGradGradGradGrad
 Berny optimization.
 Internal  Forces:  Max     0.000003990 RMS     0.000000718
 Search for a local minimum.
 Step number   1 out of a maximum of    2
 All quantities printed in internal units (Hartrees-Bohrs-Radians)
 Second derivative matrix not updated -- analytic derivatives used.
 ITU=  0
     Eigenvalues ---   -0.00278   0.00058   0.00103   0.00394   0.01533
     Eigenvalues ---    0.01658   0.01745   0.01758   0.01802   0.01817
     Eigenvalues ---    0.01957   0.02057   0.02096   0.02372   0.02405
     Eigenvalues ---    0.02513   0.02536   0.02663   0.02696   0.02839
     Eigenvalues ---    0.02878   0.02884   0.02898   0.05662   0.06092
     Eigenvalues ---    0.06268   0.08833   0.10844   0.10853   0.11405
     Eigenvalues ---    0.11461   0.11746   0.11987   0.12291   0.12319
     Eigenvalues ---    0.12459   0.12798   0.12971   0.14878   0.16645
     Eigenvalues ---    0.17848   0.18683   0.18755   0.18814   0.19177
     Eigenvalues ---    0.19303   0.19400   0.19733   0.20496   0.23103
     Eigenvalues ---    0.25740   0.27722   0.28685   0.29924   0.31832
     Eigenvalues ---    0.33815   0.34307   0.36061   0.36110   0.36284
     Eigenvalues ---    0.36426   0.36515   0.36526   0.36542   0.36644
     Eigenvalues ---    0.36709   0.36740   0.37213   0.42285   0.42358
     Eigenvalues ---    0.42650   0.43378   0.47194   0.48109   0.48166
     Eigenvalues ---    0.48191   0.48279   0.48439   0.51996   0.52090
     Eigenvalues ---    0.83464
 Eigenvalue     1 is  -2.78D-03 should be greater than     0.000000 Eigenvector:
                          D15       D11       D13       D16       D12
   1                   -0.31663  -0.31608  -0.31259  -0.29752  -0.29698
                          D14       D10       D8        D9        D7
   1                   -0.29349  -0.28484  -0.28359  -0.27806  -0.15444
 Angle between quadratic step and forces=  83.65 degrees.
 Linear search not attempted -- first point.
 Iteration  1 RMS(Cart)=  0.00032054 RMS(Int)=  0.00000003
 Iteration  2 RMS(Cart)=  0.00000005 RMS(Int)=  0.00000000
 Variable       Old X    -DE/DX   Delta X   Delta X   Delta X     New X
                                 (Linear)    (Quad)   (Total)
    R1        2.54768   0.00000   0.00000   0.00000   0.00000   2.54768
    R2        2.30482   0.00000   0.00000  -0.00000  -0.00000   2.30482
    R3        2.07686  -0.00000   0.00000  -0.00000  -0.00000   2.07686
    R4        2.75578   0.00000   0.00000  -0.00001  -0.00001   2.75577
    R5        1.90619   0.00000   0.00000   0.00000   0.00000   1.90619
    R6        2.87043  -0.00000   0.00000   0.00000   0.00000   2.87044
    R7        2.88200   0.00000   0.00000  -0.00001  -0.00001   2.88199
    R8        2.06266  -0.00000   0.00000  -0.00000  -0.00000   2.06266
    R9        2.63434  -0.00000   0.00000  -0.00000  -0.00000   2.63434
   R10        2.64064  -0.00000   0.00000  -0.00000  -0.00000   2.64064
   R11        2.63125   0.00000   0.00000  -0.00000  -0.00000   2.63124
   R12        2.63919   0.00000   0.00000   0.00000   0.00000   2.63919
   R13        2.63489   0.00000   0.00000   0.00000   0.00000   2.63489
   R14        2.04986   0.00000   0.00000   0.00000   0.00000   2.04986
   R15        2.62683   0.00000   0.00000  -0.00000  -0.00000   2.62683
   R16        2.04861   0.00000   0.00000   0.00000   0.00000   2.04861
   R17        2.63348   0.00000   0.00000   0.00000   0.00000   2.63348
   R18        2.04837   0.00000   0.00000   0.00000   0.00000   2.04837
   R19        2.62567  -0.00000   0.00000  -0.00000  -0.00000   2.62567
   R20        2.04872   0.00000   0.00000   0.00000   0.00000   2.04872
   R21        2.05237   0.00000   0.00000   0.00000   0.00000   2.05237
   R22        2.63509   0.00000   0.00000   0.00000   0.00000   2.63510
   R23        2.05122  -0.00000   0.00000   0.00000   0.00000   2.05122
   R24        2.62766  -0.00000   0.00000  -0.00000  -0.00000   2.62766
   R25        2.04895   0.00000   0.00000  -0.00000  -0.00000   2.04895
   R26        2.63595   0.00000   0.00000   0.00000   0.00000   2.63595
   R27        2.04871  -0.00000   0.00000  -0.00000  -0.00000   2.04871
   R28        2.62627  -0.00000   0.00000  -0.00000  -0.00000   2.62627
   R29        2.04892  -0.00000   0.00000  -0.00000  -0.00000   2.04892
   R30        2.05299  -0.00000   0.00000   0.00000   0.00000   2.05300
    A1        2.17821   0.00000   0.00000   0.00000   0.00000   2.17821
    A2        1.97230  -0.00000   0.00000   0.00000   0.00000   1.97230
    A3        2.13257  -0.00000   0.00000  -0.00000  -0.00000   2.13257
    A4        2.12048   0.00000   0.00000  -0.00000  -0.00000   2.12048
    A5        2.04670   0.00000   0.00000   0.00000   0.00000   2.04670
    A6        2.10146  -0.00000   0.00000  -0.00001  -0.00001   2.10145
    A7        1.96627  -0.00000   0.00000  -0.00001  -0.00001   1.96626
    A8        1.94577   0.00000   0.00000   0.00002   0.00002   1.94579
    A9        1.84276   0.00000   0.00000   0.00000   0.00000   1.84277
   A10        1.94186   0.00000   0.00000  -0.00003  -0.00003   1.94184
   A11        1.88445   0.00000   0.00000   0.00001   0.00001   1.88446
   A12        1.87667  -0.00000   0.00000   0.00000   0.00000   1.87667
   A13        2.15681  -0.00000   0.00000  -0.00001  -0.00001   2.15680
   A14        2.05305   0.00000   0.00000   0.00000   0.00000   2.05305
   A15        2.07231   0.00000   0.00000   0.00001   0.00001   2.07231
   A16        2.09717  -0.00000   0.00000   0.00001   0.00001   2.09718
   A17        2.10467   0.00000   0.00000  -0.00001  -0.00001   2.10466
   A18        2.08134  -0.00000   0.00000   0.00000   0.00000   2.08134
   A19        2.10314  -0.00000   0.00000  -0.00000  -0.00000   2.10313
   A20        2.11972  -0.00000   0.00000  -0.00001  -0.00001   2.11972
   A21        2.06033   0.00000   0.00000   0.00001   0.00001   2.06034
   A22        2.10039  -0.00000   0.00000  -0.00000  -0.00000   2.10039
   A23        2.08551   0.00000   0.00000   0.00000   0.00000   2.08551
   A24        2.09728   0.00000   0.00000  -0.00000  -0.00000   2.09728
   A25        2.08582   0.00000   0.00000   0.00000   0.00000   2.08582
   A26        2.09839  -0.00000   0.00000   0.00000   0.00000   2.09839
   A27        2.09898  -0.00000   0.00000  -0.00000  -0.00000   2.09897
   A28        2.09492  -0.00000   0.00000  -0.00000  -0.00000   2.09492
   A29        2.09754   0.00000   0.00000   0.00000   0.00000   2.09754
   A30        2.09072  -0.00000   0.00000  -0.00000  -0.00000   2.09072
   A31        2.10979  -0.00000   0.00000  -0.00000  -0.00000   2.10979
   A32        2.08267   0.00000   0.00000  -0.00000  -0.00000   2.08267
   A33        2.09073   0.00000   0.00000   0.00000   0.00000   2.09073
   A34        2.10231   0.00000   0.00000  -0.00000  -0.00000   2.10230
   A35        2.08685  -0.00000   0.00000   0.00000   0.00000   2.08685
   A36        2.09402  -0.00000   0.00000  -0.00000  -0.00000   2.09402
   A37        2.09504   0.00000   0.00000  -0.00000  -0.00000   2.09504
   A38        2.09090  -0.00000   0.00000  -0.00000  -0.00000   2.09090
   A39        2.09725   0.00000   0.00000   0.00000   0.00000   2.09725
   A40        2.09005  -0.00000   0.00000   0.00000   0.00000   2.09005
   A41        2.09727   0.00000   0.00000  -0.00000  -0.00000   2.09727
   A42        2.09587   0.00000   0.00000  -0.00000  -0.00000   2.09587
   A43        2.09594   0.00000   0.00000  -0.00000  -0.00000   2.09594
   A44        2.09555  -0.00000   0.00000  -0.00000  -0.00000   2.09555
   A45        2.09168  -0.00000   0.00000   0.00000   0.00000   2.09168
   A46        2.10168   0.00000   0.00000  -0.00000  -0.00000   2.10168
   A47        2.09418   0.00000   0.00000   0.00000   0.00000   2.09418
   A48        2.08731  -0.00000   0.00000   0.00000   0.00000   2.08731
    D1       -0.07239   0.00000   0.00000  -0.00002  -0.00002  -0.07241
    D2       -3.03220   0.00000   0.00000   0.00003   0.00003  -3.03216
    D3        3.08435  -0.00000   0.00000  -0.00002  -0.00002   3.08433
    D4        0.12454  -0.00000   0.00000   0.00003   0.00003   0.12457
    D5        2.63384  -0.00000   0.00000  -0.00002  -0.00002   2.63382
    D6       -1.45170  -0.00000   0.00000  -0.00004  -0.00004  -1.45174
    D7        0.58108   0.00000   0.00000  -0.00003  -0.00003   0.58105
    D8       -0.69517  -0.00000   0.00000  -0.00006  -0.00006  -0.69524
    D9        1.50247   0.00000   0.00000  -0.00009  -0.00009   1.50239
   D10       -2.74793   0.00000   0.00000  -0.00007  -0.00007  -2.74801
   D11        0.49568   0.00000   0.00000  -0.00014  -0.00014   0.49554
   D12       -2.69520   0.00000   0.00000  -0.00015  -0.00015  -2.69535
   D13       -1.70407  -0.00000   0.00000  -0.00014  -0.00014  -1.70422
   D14        1.38823  -0.00000   0.00000  -0.00015  -0.00015   1.38808
   D15        2.52367  -0.00000   0.00000  -0.00014  -0.00014   2.52353
   D16       -0.66721  -0.00000   0.00000  -0.00014  -0.00014  -0.66735
   D17        1.98550   0.00000   0.00000   0.00048   0.00048   1.98598
   D18       -1.15400   0.00000   0.00000   0.00044   0.00044  -1.15356
   D19       -2.08665  -0.00000   0.00000   0.00047   0.00047  -2.08618
   D20        1.05704  -0.00000   0.00000   0.00042   0.00042   1.05747
   D21       -0.02651   0.00000   0.00000   0.00047   0.00047  -0.02604
   D22        3.11718   0.00000   0.00000   0.00042   0.00042   3.11761
   D23        3.09490   0.00000   0.00000   0.00000   0.00000   3.09490
   D24       -0.04640   0.00000   0.00000  -0.00001  -0.00001  -0.04640
   D25        0.00311   0.00000   0.00000   0.00000   0.00000   0.00311
   D26       -3.13819   0.00000   0.00000  -0.00000  -0.00000  -3.13819
   D27       -3.09868   0.00000   0.00000  -0.00000  -0.00000  -3.09868
   D28        0.04423   0.00000   0.00000  -0.00000  -0.00000   0.04423
   D29       -0.00391  -0.00000   0.00000  -0.00001  -0.00001  -0.00392
   D30        3.13900  -0.00000   0.00000  -0.00001  -0.00001   3.13899
   D31       -3.13863   0.00000   0.00000  -0.00005  -0.00005  -3.13868
   D32       -0.00247   0.00000   0.00000  -0.00005  -0.00005  -0.00251
   D33        0.00089  -0.00000   0.00000   0.00000   0.00000   0.00089
   D34        3.13705   0.00000   0.00000   0.00000   0.00000   3.13705
   D35        3.13358  -0.00000   0.00000   0.00005   0.00005   3.13363
   D36       -0.01425  -0.00000   0.00000   0.00006   0.00006  -0.01419
   D37       -0.00593  -0.00000   0.00000   0.00000   0.00000  -0.00593
   D38        3.12943  -0.00000   0.00000   0.00001   0.00001   3.12943
   D39       -0.00093  -0.00000   0.00000   0.00000   0.00000  -0.00093
   D40        3.13942  -0.00000   0.00000   0.00000   0.00000   3.13942
   D41        3.14037  -0.00000   0.00000   0.00001   0.00001   3.14038
   D42       -0.00245   0.00000   0.00000   0.00001   0.00001  -0.00245
   D43       -0.00051   0.00000   0.00000  -0.00000  -0.00000  -0.00051
   D44        3.13852   0.00000   0.00000  -0.00000  -0.00000   3.13852
   D45       -3.14086  -0.00000   0.00000  -0.00000  -0.00000  -3.14086
   D46       -0.00183  -0.00000   0.00000   0.00000   0.00000  -0.00183
   D47       -0.00028  -0.00000   0.00000  -0.00000  -0.00000  -0.00028
   D48        3.13651   0.00000   0.00000   0.00000   0.00000   3.13652
   D49       -3.13931  -0.00000   0.00000  -0.00000  -0.00000  -3.13931
   D50       -0.00252   0.00000   0.00000   0.00000   0.00000  -0.00252
   D51        0.00253   0.00000   0.00000   0.00001   0.00001   0.00253
   D52       -3.14039   0.00000   0.00000   0.00001   0.00001  -3.14038
   D53       -3.13429   0.00000   0.00000   0.00000   0.00000  -3.13428
   D54        0.00598   0.00000   0.00000   0.00000   0.00000   0.00599
   D55        0.00349   0.00000   0.00000  -0.00000  -0.00000   0.00348
   D56        3.14150   0.00000   0.00000  -0.00001  -0.00001   3.14149
   D57       -3.13266  -0.00000   0.00000  -0.00000  -0.00000  -3.13266
   D58        0.00536  -0.00000   0.00000  -0.00001  -0.00001   0.00535
   D59       -0.00284  -0.00000   0.00000   0.00000   0.00000  -0.00284
   D60        3.14001   0.00000   0.00000  -0.00000  -0.00000   3.14001
   D61       -3.14084  -0.00000   0.00000   0.00001   0.00001  -3.14083
   D62        0.00201  -0.00000   0.00000   0.00000   0.00000   0.00202
   D63       -0.00217  -0.00000   0.00000   0.00000   0.00000  -0.00217
   D64       -3.13813   0.00000   0.00000  -0.00000  -0.00000  -3.13813
   D65        3.13816  -0.00000   0.00000   0.00001   0.00001   3.13816
   D66        0.00220  -0.00000   0.00000   0.00000   0.00000   0.00221
   D67        0.00660   0.00000   0.00000  -0.00000  -0.00000   0.00660
   D68       -3.12878   0.00000   0.00000  -0.00001  -0.00001  -3.12879
   D69       -3.14062  -0.00000   0.00000   0.00000   0.00000  -3.14062
   D70        0.00719   0.00000   0.00000  -0.00000  -0.00000   0.00718
         Item               Value     Threshold  Converged?
 Maximum Force            0.000004     0.000450     YES
 RMS     Force            0.000001     0.000300     YES
 Maximum Displacement     0.001370     0.001800     YES
 RMS     Displacement     0.000321     0.001200     YES
 Predicted change in Energy=-5.691333D-10
 Optimization completed.
    -- Stationary point found.
                           ----------------------------
                           !   Optimized Parameters   !
                           ! (Angstroms and Degrees)  !
 --------------------------                            --------------------------
 ! Name  Definition              Value          Derivative Info.                !
 --------------------------------------------------------------------------------
 ! R1    R(1,2)                  1.3482         -DE/DX =    0.0                 !
 ! R2    R(1,3)                  1.2197         -DE/DX =    0.0                 !
 ! R3    R(1,17)                 1.099          -DE/DX =    0.0                 !
 ! R4    R(2,4)                  1.4583         -DE/DX =    0.0                 !
 ! R5    R(2,18)                 1.0087         -DE/DX =    0.0                 !
 ! R6    R(4,5)                  1.519          -DE/DX =    0.0                 !
 ! R7    R(4,6)                  1.5251         -DE/DX =    0.0                 !
 ! R8    R(4,19)                 1.0915         -DE/DX =    0.0                 !
 ! R9    R(5,7)                  1.394          -DE/DX =    0.0                 !
 ! R10   R(5,11)                 1.3974         -DE/DX =    0.0                 !
 ! R11   R(6,12)                 1.3924         -DE/DX =    0.0                 !
 ! R12   R(6,16)                 1.3966         -DE/DX =    0.0                 !
 ! R13   R(7,8)                  1.3943         -DE/DX =    0.0                 !
 ! R14   R(7,20)                 1.0847         -DE/DX =    0.0                 !
 ! R15   R(8,9)                  1.3901         -DE/DX =    0.0                 !
 ! R16   R(8,21)                 1.0841         -DE/DX =    0.0                 !
 ! R17   R(9,10)                 1.3936         -DE/DX =    0.0                 !
 ! R18   R(9,22)                 1.0839         -DE/DX =    0.0                 !
 ! R19   R(10,11)                1.3894         -DE/DX =    0.0                 !
 ! R20   R(10,23)                1.0841         -DE/DX =    0.0                 !
 ! R21   R(11,24)                1.0861         -DE/DX =    0.0                 !
 ! R22   R(12,13)                1.3944         -DE/DX =    0.0                 !
 ! R23   R(12,25)                1.0855         -DE/DX =    0.0                 !
 ! R24   R(13,14)                1.3905         -DE/DX =    0.0                 !
 ! R25   R(13,26)                1.0843         -DE/DX =    0.0                 !
 ! R26   R(14,15)                1.3949         -DE/DX =    0.0                 !
 ! R27   R(14,27)                1.0841         -DE/DX =    0.0                 !
 ! R28   R(15,16)                1.3898         -DE/DX =    0.0                 !
 ! R29   R(15,28)                1.0842         -DE/DX =    0.0                 !
 ! R30   R(16,29)                1.0864         -DE/DX =    0.0                 !
 ! A1    A(2,1,3)              124.8023         -DE/DX =    0.0                 !
 ! A2    A(2,1,17)             113.0046         -DE/DX =    0.0                 !
 ! A3    A(3,1,17)             122.1873         -DE/DX =    0.0                 !
 ! A4    A(1,2,4)              121.4948         -DE/DX =    0.0                 !
 ! A5    A(1,2,18)             117.2673         -DE/DX =    0.0                 !
 ! A6    A(4,2,18)             120.4046         -DE/DX =    0.0                 !
 ! A7    A(2,4,5)              112.6588         -DE/DX =    0.0                 !
 ! A8    A(2,4,6)              111.4847         -DE/DX =    0.0                 !
 ! A9    A(2,4,19)             105.5826         -DE/DX =    0.0                 !
 ! A10   A(5,4,6)              111.2606         -DE/DX =    0.0                 !
 ! A11   A(5,4,19)             107.9709         -DE/DX =    0.0                 !
 ! A12   A(6,4,19)             107.5251         -DE/DX =    0.0                 !
 ! A13   A(4,5,7)              123.576          -DE/DX =    0.0                 !
 ! A14   A(4,5,11)             117.6308         -DE/DX =    0.0                 !
 ! A15   A(7,5,11)             118.7345         -DE/DX =    0.0                 !
 ! A16   A(4,6,12)             120.1592         -DE/DX =    0.0                 !
 ! A17   A(4,6,16)             120.5889         -DE/DX =    0.0                 !
 ! A18   A(12,6,16)            119.2518         -DE/DX =    0.0                 !
 ! A19   A(5,7,8)              120.5008         -DE/DX =    0.0                 !
 ! A20   A(5,7,20)             121.4512         -DE/DX =    0.0                 !
 ! A21   A(8,7,20)             118.048          -DE/DX =    0.0                 !
 ! A22   A(7,8,9)              120.3437         -DE/DX =    0.0                 !
 ! A23   A(7,8,21)             119.4911         -DE/DX =    0.0                 !
 ! A24   A(9,8,21)             120.1652         -DE/DX =    0.0                 !
 ! A25   A(8,9,10)             119.5086         -DE/DX =    0.0                 !
 ! A26   A(8,9,22)             120.2288         -DE/DX =    0.0                 !
 ! A27   A(10,9,22)            120.2624         -DE/DX =    0.0                 !
 ! A28   A(9,10,11)            120.0301         -DE/DX =    0.0                 !
 ! A29   A(9,10,23)            120.1802         -DE/DX =    0.0                 !
 ! A30   A(11,10,23)           119.7892         -DE/DX =    0.0                 !
 ! A31   A(5,11,10)            120.882          -DE/DX =    0.0                 !
 ! A32   A(5,11,24)            119.3281         -DE/DX =    0.0                 !
 ! A33   A(10,11,24)           119.7898         -DE/DX =    0.0                 !
 ! A34   A(6,12,13)            120.4532         -DE/DX =    0.0                 !
 ! A35   A(6,12,25)            119.5675         -DE/DX =    0.0                 !
 ! A36   A(13,12,25)           119.9786         -DE/DX =    0.0                 !
 ! A37   A(12,13,14)           120.0368         -DE/DX =    0.0                 !
 ! A38   A(12,13,26)           119.7995         -DE/DX =    0.0                 !
 ! A39   A(14,13,26)           120.1633         -DE/DX =    0.0                 !
 ! A40   A(13,14,15)           119.751          -DE/DX =    0.0                 !
 ! A41   A(13,14,27)           120.1647         -DE/DX =    0.0                 !
 ! A42   A(15,14,27)           120.0842         -DE/DX =    0.0                 !
 ! A43   A(14,15,16)           120.0884         -DE/DX =    0.0                 !
 ! A44   A(14,15,28)           120.0662         -DE/DX =    0.0                 !
 ! A45   A(16,15,28)           119.8446         -DE/DX =    0.0                 !
 ! A46   A(6,16,15)            120.4175         -DE/DX =    0.0                 !
 ! A47   A(6,16,29)            119.9877         -DE/DX =    0.0                 !
 ! A48   A(15,16,29)           119.5939         -DE/DX =    0.0                 !
 ! D1    D(3,1,2,4)             -4.1477         -DE/DX =    0.0                 !
 ! D2    D(3,1,2,18)          -173.732          -DE/DX =    0.0                 !
 ! D3    D(17,1,2,4)           176.7201         -DE/DX =    0.0                 !
 ! D4    D(17,1,2,18)            7.1358         -DE/DX =    0.0                 !
 ! D5    D(1,2,4,5)            150.9078         -DE/DX =    0.0                 !
 ! D6    D(1,2,4,6)            -83.1763         -DE/DX =    0.0                 !
 ! D7    D(1,2,4,19)            33.2934         -DE/DX =    0.0                 !
 ! D8    D(18,2,4,5)           -39.8305         -DE/DX =    0.0                 !
 ! D9    D(18,2,4,6)            86.0854         -DE/DX =    0.0                 !
 ! D10   D(18,2,4,19)         -157.4449         -DE/DX =    0.0                 !
 ! D11   D(2,4,5,7)             28.4003         -DE/DX =    0.0                 !
 ! D12   D(2,4,5,11)          -154.4236         -DE/DX =    0.0                 !
 ! D13   D(6,4,5,7)            -97.6363         -DE/DX =    0.0                 !
 ! D14   D(6,4,5,11)            79.5398         -DE/DX =    0.0                 !
 ! D15   D(19,4,5,7)           144.5958         -DE/DX =    0.0                 !
 ! D16   D(19,4,5,11)          -38.2281         -DE/DX =    0.0                 !
 ! D17   D(2,4,6,12)           113.7605         -DE/DX =    0.0                 !
 ! D18   D(2,4,6,16)           -66.1192         -DE/DX =    0.0                 !
 ! D19   D(5,4,6,12)          -119.5561         -DE/DX =    0.0                 !
 ! D20   D(5,4,6,16)            60.5642         -DE/DX =    0.0                 !
 ! D21   D(19,4,6,12)           -1.5188         -DE/DX =    0.0                 !
 ! D22   D(19,4,6,16)          178.6015         -DE/DX =    0.0                 !
 ! D23   D(4,5,7,8)            177.3247         -DE/DX =    0.0                 !
 ! D24   D(4,5,7,20)            -2.6583         -DE/DX =    0.0                 !
 ! D25   D(11,5,7,8)             0.178          -DE/DX =    0.0                 !
 ! D26   D(11,5,7,20)         -179.8051         -DE/DX =    0.0                 !
 ! D27   D(4,5,11,10)         -177.5411         -DE/DX =    0.0                 !
 ! D28   D(4,5,11,24)            2.5344         -DE/DX =    0.0                 !
 ! D29   D(7,5,11,10)           -0.2242         -DE/DX =    0.0                 !
 ! D30   D(7,5,11,24)          179.8514         -DE/DX =    0.0                 !
 ! D31   D(4,6,12,13)         -179.8303         -DE/DX =    0.0                 !
 ! D32   D(4,6,12,25)           -0.1414         -DE/DX =    0.0                 !
 ! D33   D(16,6,12,13)           0.051          -DE/DX =    0.0                 !
 ! D34   D(16,6,12,25)         179.7399         -DE/DX =    0.0                 !
 ! D35   D(4,6,16,15)          179.541          -DE/DX =    0.0                 !
 ! D36   D(4,6,16,29)           -0.8164         -DE/DX =    0.0                 !
 ! D37   D(12,6,16,15)          -0.3398         -DE/DX =    0.0                 !
 ! D38   D(12,6,16,29)         179.3029         -DE/DX =    0.0                 !
 ! D39   D(5,7,8,9)             -0.0535         -DE/DX =    0.0                 !
 ! D40   D(5,7,8,21)           179.8758         -DE/DX =    0.0                 !
 ! D41   D(20,7,8,9)           179.9301         -DE/DX =    0.0                 !
 ! D42   D(20,7,8,21)           -0.1406         -DE/DX =    0.0                 !
 ! D43   D(7,8,9,10)            -0.0292         -DE/DX =    0.0                 !
 ! D44   D(7,8,9,22)           179.8242         -DE/DX =    0.0                 !
 ! D45   D(21,8,9,10)         -179.958          -DE/DX =    0.0                 !
 ! D46   D(21,8,9,22)           -0.1046         -DE/DX =    0.0                 !
 ! D47   D(8,9,10,11)           -0.016          -DE/DX =    0.0                 !
 ! D48   D(8,9,10,23)          179.709          -DE/DX =    0.0                 !
 ! D49   D(22,9,10,11)        -179.8693         -DE/DX =    0.0                 !
 ! D50   D(22,9,10,23)          -0.1443         -DE/DX =    0.0                 !
 ! D51   D(9,10,11,5)            0.1448         -DE/DX =    0.0                 !
 ! D52   D(9,10,11,24)        -179.9311         -DE/DX =    0.0                 !
 ! D53   D(23,10,11,5)        -179.5813         -DE/DX =    0.0                 !
 ! D54   D(23,10,11,24)          0.3428         -DE/DX =    0.0                 !
 ! D55   D(6,12,13,14)           0.1997         -DE/DX =    0.0                 !
 ! D56   D(6,12,13,26)         179.9946         -DE/DX =    0.0                 !
 ! D57   D(25,12,13,14)       -179.4879         -DE/DX =    0.0                 !
 ! D58   D(25,12,13,26)          0.3069         -DE/DX =    0.0                 !
 ! D59   D(12,13,14,15)         -0.1629         -DE/DX =    0.0                 !
 ! D60   D(12,13,14,27)        179.9095         -DE/DX =    0.0                 !
 ! D61   D(26,13,14,15)       -179.957          -DE/DX =    0.0                 !
 ! D62   D(26,13,14,27)          0.1153         -DE/DX =    0.0                 !
 ! D63   D(13,14,15,16)         -0.1245         -DE/DX =    0.0                 !
 ! D64   D(13,14,15,28)       -179.8015         -DE/DX =    0.0                 !
 ! D65   D(27,14,15,16)        179.8032         -DE/DX =    0.0                 !
 ! D66   D(27,14,15,28)          0.1263         -DE/DX =    0.0                 !
 ! D67   D(14,15,16,6)           0.3781         -DE/DX =    0.0                 !
 ! D68   D(14,15,16,29)       -179.2659         -DE/DX =    0.0                 !
 ! D69   D(28,15,16,6)        -179.9443         -DE/DX =    0.0                 !
 ! D70   D(28,15,16,29)          0.4117         -DE/DX =    0.0                 !
 --------------------------------------------------------------------------------
 GradGradGradGradGradGradGradGradGradGradGradGradGradGradGradGradGradGrad


 ----------------------------------------------------------------------

 Electric dipole moment (input orientation):
 (Debye = 10**-18 statcoulomb cm , SI units = C m)
                  (au)            (Debye)         (10**-30 SI)
   Tot        0.201379D+01      0.511854D+01      0.170736D+02
   x         -0.302764D+00     -0.769549D+00     -0.256694D+01
   y         -0.156707D+00     -0.398309D+00     -0.132862D+01
   z          0.198472D+01      0.504466D+01      0.168272D+02

 Dipole polarizability, Alpha (input orientation).
 (esu units = cm**3 , SI units = C**2 m**2 J**-1)
 Alpha(0;0):
               (au)            (10**-24 esu)      (10**-40 SI)
   iso        0.220761D+03      0.327134D+02      0.363986D+02
   aniso      0.583995D+02      0.865391D+01      0.962878D+01
   xx         0.199635D+03      0.295828D+02      0.329154D+02
   yx         0.180197D+01      0.267024D+00      0.297104D+00
   yy         0.217218D+03      0.321884D+02      0.358144D+02
   zx         0.975053D+01      0.144488D+01      0.160765D+01
   zy        -0.224672D+02     -0.332930D+01     -0.370434D+01
   zz         0.245431D+03      0.363691D+02      0.404661D+02

 ----------------------------------------------------------------------

 Dipole orientation:
     6          4.21634688         -0.16778984         -2.88278232
     7          2.91755126         -0.59097149         -0.73226926
     8          3.30365165         -0.20091340         -4.99893320
     6          0.18881521         -0.97565148         -0.75041838
     6         -0.70616704         -2.65048562          1.40209760
     6         -1.23053596          1.53239539         -0.78268614
     6          0.53712622         -2.83648769          3.71713484
     6         -0.44934230         -4.33296316          5.64847874
     6         -2.68896358         -5.65765094          5.28858289
     6         -3.94509352         -5.47915461          2.98088502
     6         -2.95886078         -3.98516249          1.06008463
     6         -2.66300919          2.21377549         -2.88201938
     6         -3.96000968          4.50714120         -2.92661008
     6         -3.82275729          6.13604553         -0.86932286
     6         -2.38937214          5.46360746          1.23815784
     6         -1.10779566          3.17168088          1.28201941
     1          6.23507450          0.19288383         -2.55414923
     1          3.84429572         -0.33134452          0.91311701
     1         -0.22233186         -1.94487025         -2.52415213
     1          2.28763856         -1.83165724          4.07483616
     1          0.54508671         -4.45832186          7.43515298
     1         -3.44987232         -6.82422874          6.79055650
     1         -5.68860151         -6.51054627          2.67480576
     1         -3.94502105         -3.84969614         -0.73473369
     1         -2.75868535          0.95063014         -4.49533827
     1         -5.06940328          5.01772942         -4.57182833
     1         -4.82732059          7.92128344         -0.90094291
     1         -2.28054711          6.72369853          2.85011839
     1         -0.01424633          2.65312725          2.94034162

 Electric dipole moment (dipole orientation):
 (Debye = 10**-18 statcoulomb cm , SI units = C m)
                  (au)            (Debye)         (10**-30 SI)
   Tot        0.201379D+01      0.511854D+01      0.170736D+02
   x          0.000000D+00      0.000000D+00      0.000000D+00
   y          0.000000D+00      0.000000D+00      0.000000D+00
   z          0.201379D+01      0.511854D+01      0.170736D+02

 Dipole polarizability, Alpha (dipole orientation).
 (esu units = cm**3 , SI units = C**2 m**2 J**-1)
 Alpha(0;0):
               (au)            (10**-24 esu)      (10**-40 SI)
   iso        0.220761D+03      0.327134D+02      0.363986D+02
   aniso      0.583995D+02      0.865391D+01      0.962878D+01
   xx         0.203588D+03      0.301686D+02      0.335671D+02
   yx        -0.407174D+00     -0.603370D-01     -0.671340D-01
   yy         0.213872D+03      0.316926D+02      0.352627D+02
   zx         0.163302D+02      0.241989D+01      0.269249D+01
   zy        -0.202311D+02     -0.299794D+01     -0.333566D+01
   zz         0.244824D+03      0.362791D+02      0.403660D+02

 ----------------------------------------------------------------------
 1\1\GINC-LC06-3-1\Freq\RM062X\6-311+G(d)\C14H13N1O1\AIKHL\22-Aug-2021\
 0\\# freq=noraman M062X/6-311+G* nosymm Integral(Grid=SuperFine) scrf=
 (IEFPCM, solvent=dimethylsulfoxide) geom=allcheck guess=read\\BHFA_M06
 2X_scanAr18_TS\\0,1\C,2.4356702495,0.0170434629,-1.1749433771\N,1.5864
 273715,-0.2907178492,-0.1741241159\O,2.1266539056,0.0895553831,-2.3525
 76445\C,0.1615241923,-0.4844052587,-0.416526873\C,-0.4727191444,-1.453
 8341373,0.5659223966\C,-0.5862666667,0.8445027009,-0.4429997373\C,-0.0
 058894744,-1.6511694561,1.8645613027\C,-0.6709539444,-2.517109953,2.73
 17267014\C,-1.8098551064,-3.1941633246,2.3112947635\C,-2.2839608388,-3
 .0010499573,1.0151532705\C,-1.6198508089,-2.1368530276,0.1533657064\C,
 -1.170772294,1.2948887219,-1.6237924452\C,-1.8529052366,2.5106647197,-
 1.6557984045\C,-1.9498567169,3.2848700587,-0.5048462226\C,-1.365550102
 2,2.8388631797,0.6806364869\C,-0.6914327576,1.6239245349,0.7110943122\
 H,3.4645033006,0.187494442,-0.8280874539\H,1.9395411079,-0.2243930816,
 0.7684316795\H,0.0905705777,-0.9214070932,-1.4142205458\H,0.8783047822
 ,-1.1412456628,2.23176411\H,-0.2924712158,-2.6599186491,3.7375013452\H
 ,-2.3237854917,-3.8690841781,2.9860569722\H,-3.1685149518,-3.527134059
 5,0.6743368948\H,-1.9933912975,-1.9884023249,-0.8555823129\H,-1.088532
 3792,0.6952326305,-2.5248284007\H,-2.3039873483,2.8512398488,-2.581081
 3733\H,-2.4784478259,4.2311305065,-0.5277455272\H,-1.4407935552,3.4369
 228846,1.5818843564\H,-0.2496573308,1.2786569387,1.6416229361\\Version
 =ES64L-G16RevA.03\HF=-671.1923016\RMSD=1.549e-09\RMSF=2.143e-06\ZeroPo
 int=0.2387257\Thermal=0.251408\Dipole=-0.3027638,-0.1567068,1.9847211\
 DipoleDeriv=1.2917576,0.1745993,-0.319803,0.2980285,0.3673571,-0.34985
 14,-0.9465208,-0.3274817,2.6655528,-1.2671237,-0.0037338,0.7216574,-0.
 1848391,-0.8163645,0.4607195,0.5832861,0.2436674,-1.15853,-0.7160489,0
 .0195003,-0.2489828,-0.0639262,-0.5525412,0.0852985,0.4544948,0.176939
 1,-1.9630345,0.979257,-0.0324956,-0.2622328,-0.0084951,0.5838862,-0.07
 89055,0.0413788,0.0051816,0.1816518,-0.1320166,0.2403772,-0.0494322,0.
 1557232,0.1659783,-0.1988571,-0.0484003,-0.1804946,0.1238506,-0.140059
 2,-0.2998188,0.1844479,-0.1389694,0.0794327,0.0066124,0.0489584,0.0264
 175,-0.0605063,-0.014296,0.0611511,0.0362789,0.0654132,-0.1962422,0.05
 46772,0.0868235,0.0587828,-0.1304967,-0.0480359,0.0408376,0.0733421,0.
 0559781,-0.1136949,-0.0591863,0.0645122,-0.0416576,0.0804707,-0.081214
 2,0.0868329,-0.0209837,0.0811643,-0.1018392,-0.0720211,-0.0274818,-0.0
 338542,-0.0438532,0.0151589,0.1223133,0.0733296,0.1102318,-0.0570466,-
 0.0030881,0.056816,-0.0460681,-0.0126078,-0.1154486,-0.04004,0.120718,
 -0.0003747,-0.2290745,0.0073418,0.0876093,0.0145163,-0.0057795,-0.1530
 484,-0.0174398,-0.0175334,-0.00852,-0.132048,0.1113338,-0.0023102,0.07
 21127,0.0353312,-0.1001001,-0.050722,0.0701505,-0.0683888,-0.0624612,-
 0.0570815,0.0687819,-0.0163531,0.0502865,-0.1196825,-0.085261,0.024781
 1,-0.0995813,-0.0148896,0.020331,0.0307676,0.020049,-0.0584713,-0.1368
 84,-0.0579695,0.0052227,-0.0586869,-0.0040085,0.0917395,0.032835,0.071
 2401,0.0614975,-0.1369906,-0.023731,0.0545642,-0.0098778,-0.2085528,-0
 .0091428,0.0527398,-0.0418067,0.0059026,-0.1860401,-0.0440596,-0.08593
 62,-0.0638385,0.127265,-0.0117277,-0.0864244,-0.0031183,0.0031223,0.19
 26725,-0.0058162,0.056629,-0.0036274,0.4218095,-0.086716,-0.0381375,-0
 .041642,0.2263699,0.0189119,-0.0151894,-0.0097848,-0.0091981,0.0116519
 ,0.0017438,-0.0332676,-0.0509556,-0.0152135,-0.0427184,-0.1303662,-0.0
 534282,-0.1421264,0.0761696,-0.021056,-0.0582663,-0.0208897,0.1200089,
 0.0935936,-0.0345129,-0.0800126,-0.0264601,0.1339559,0.0491862,-0.0768
 213,0.0643788,-0.0826265,0.0777842,-0.1017406,0.0487982,-0.0982079,0.0
 616129,0.1053655,0.04593,0.1065475,0.0237315,-0.0166789,-0.1291333,-0.
 0596273,-0.1191389,0.0851175,-0.004276,-0.0681735,-0.0102906,0.0806682
 ,0.1013019,-0.019013,-0.0521801,-0.0170705,0.1552409,0.0575316,-0.0707
 553,0.0493481,-0.0800804,0.1480535,0.045649,0.0115065,0.0359023,0.0412
 117,-0.1135359,-0.0026408,-0.0952597,-0.0203069,0.1176297,0.0716814,-0
 .0950324,0.0667889,0.0792718,0.0492747,-0.0946293,0.0536943,-0.0539345
 ,0.1093493,0.1269095,-0.0203618,0.1267814,-0.0535302,-0.0029377,-0.019
 8699,-0.0031663,0.1012254,0.1514315,0.0476011,-0.0056766,0.0460811,0.0
 333644,-0.1002726,-0.0026762,-0.1138552,-0.0449874,0.1094845,0.0535899
 ,-0.1004181,0.0792344,0.1189679,0.0675004,-0.0785583,0.0640182,-0.0292
 413\Polar=199.6349103,1.8019678,217.2178343,9.750529,-22.4672162,245.4
 310476\Quadrupole=1.4169253,1.5933334,-3.0102587,0.7082491,10.1807147,
 -0.9880353\PG=C01 [X(C14H13N1O1)]\NImag=1\\0.71417855,0.09479558,0.219
 51259,0.11277037,-0.05608172,0.92621741,-0.25546967,-0.05514211,0.0773
 4744,0.65193797,-0.05405936,-0.06424332,0.02317430,0.11372002,0.102327
 17,0.11927283,0.04384756,-0.22751188,0.02584637,-0.03746314,0.86004915
 ,-0.16159885,-0.00081227,-0.15731135,0.03300989,0.00263801,0.02524140,
 0.12967720,0.00241139,-0.07709568,0.02898058,-0.00043375,0.01628535,0.
 02169963,0.00198690,0.03968209,-0.17714852,0.02328194,-0.61459649,0.03
 273308,0.02773559,-0.11001762,0.16507231,-0.04986525,0.74994039,-0.036
 61113,-0.00796171,0.02337979,-0.20280929,-0.01971441,-0.03303978,-0.00
 024484,0.00124423,-0.01628843,0.48088438,-0.01141788,-0.00299686,0.007
 10900,-0.01935933,-0.05675225,-0.00520132,-0.00240460,-0.00463919,-0.0
 0480162,0.02276143,0.47309851,0.02254502,0.00215494,0.02192800,-0.0193
 5138,-0.00017570,-0.12331314,-0.00154928,-0.00012695,-0.00419738,0.005
 13593,0.04512563,0.61932321,-0.00281145,-0.00203409,-0.00678436,-0.025
 90311,-0.02442962,0.02885869,0.00175600,0.00004645,0.00127320,-0.09863
 423,-0.03176317,0.02265715,0.50450544,-0.00027175,-0.00072774,0.001171
 35,-0.00773090,-0.00275514,0.00129583,0.00148993,0.00047642,-0.0014229
 1,-0.04269695,-0.12158621,0.05258458,0.19695467,0.38010293,-0.00162962
 ,0.00057203,-0.00690183,-0.00345138,-0.00734936,0.00991003,0.00188207,
 -0.00010342,0.00272443,0.03009373,0.05058781,-0.14127572,0.11205297,-0
 .11472063,0.62042362,0.00032370,0.00305211,-0.00661248,-0.03831922,0.0
 2722820,0.00075514,0.00165591,0.00054492,0.00266811,-0.08887033,0.0459
 7133,-0.00020635,0.01081002,-0.00377022,-0.00332619,0.31108870,-0.0000
 8311,0.00082124,-0.00552987,0.00521210,0.00591447,0.00259280,0.0004413
 5,-0.00048411,0.00287410,0.05288416,-0.16542252,-0.01015479,0.00277673
 ,-0.02755860,0.00882776,-0.17876789,0.53176068,0.00098693,0.00011263,-
 0.00119665,-0.00865969,0.00737997,0.00342734,-0.00045577,0.00035974,0.
 00142670,-0.00438021,-0.00067808,-0.08998420,-0.00996336,0.02224926,0.
 00001282,0.10776315,0.05461897,0.65885287,0.00013058,-0.00037082,-0.00
 004873,0.00103171,0.00007020,0.00015974,-0.00050795,0.00000142,0.00006
 981,0.00874798,-0.00024804,0.01453775,-0.13372878,-0.00858412,-0.10465
 292,-0.00083634,0.00052949,0.00083587,0.54763182,0.00041460,0.00011484
 ,-0.00045337,0.00076290,0.00021997,0.00029800,-0.00048369,-0.00019539,
 0.00043918,0.00700627,0.00162064,0.01961836,-0.03157065,-0.09778807,0.
 02079418,-0.00066711,0.00038689,0.00014574,0.25995814,0.38267884,-0.00
 169885,-0.00030228,0.00037562,-0.00158882,0.00079671,-0.00159653,0.000
 62121,0.00020786,-0.00097047,-0.00038142,0.00488368,-0.01641961,-0.048
 42802,0.06244283,-0.29372410,-0.00043461,-0.00211420,-0.00059170,0.118
 55543,-0.11876766,0.62314164,0.00010408,0.00014004,0.00006919,-0.00064
 535,0.00007975,0.00026240,0.00009458,0.00001777,0.00005198,0.00196153,
 -0.00409313,-0.00415564,0.05259252,0.01787976,0.04411103,-0.00133005,-
 0.00104941,0.00075067,-0.15575418,-0.07883126,0.02020127,0.51625409,-0
 .00016540,0.00009608,0.00030457,-0.00006004,0.00057951,-0.00001038,-0.
 00013556,-0.00005154,-0.00017223,-0.00176093,0.00407366,0.00204261,0.0
 3557989,0.01110045,0.05295353,-0.00043423,0.00016716,-0.00095432,-0.10
 243616,-0.17293021,0.07429253,0.22903193,0.36840108,0.00048454,0.00007
 932,-0.00023264,-0.00063819,-0.00065730,0.00099379,0.00002846,-0.00002
 090,0.00030902,-0.00451402,0.00053173,-0.00250469,-0.00147488,0.019744
 87,-0.04095441,0.00070398,0.00010490,-0.00046250,0.07848245,0.11813333
 ,-0.20426382,0.12740419,-0.13667410,0.68686145,0.00041597,-0.00000129,
 -0.00062291,-0.00022395,-0.00068770,0.00052453,-0.00003508,-0.00003818
 ,0.00044473,-0.00095645,0.00155081,-0.00094771,-0.04060941,-0.00868618
 ,-0.03945288,0.00060828,0.00014828,0.00021117,-0.02216344,-0.04403974,
 0.05272793,-0.25540259,-0.10321790,-0.09378915,0.52155086,0.00037156,0
 .00007250,-0.00059153,-0.00031677,-0.00039964,0.00042410,-0.00006453,-
 0.00004964,0.00041038,0.00058195,-0.00027100,-0.00052991,-0.00884171,-
 0.00708668,-0.01434217,-0.00024175,0.00011627,0.00029454,-0.02569883,-
 0.01841265,0.01586146,-0.12761329,-0.14535359,-0.03581947,0.25825729,0
 .40096411,-0.00000688,-0.00013645,0.00018784,0.00033604,-0.00032814,-0
 .00018455,0.00009946,0.00005111,-0.00009854,-0.00144280,0.00141696,-0.
 00159272,-0.03977107,-0.01567123,-0.04256933,0.00153520,0.00016950,-0.
 00011366,0.00801488,-0.01660995,0.06298242,-0.03730710,0.00684974,-0.1
 4608441,0.07286481,-0.16297844,0.64939275,0.00012019,0.00002070,-0.000
 71705,-0.00060318,-0.00078333,0.00088571,0.00005197,-0.00004121,0.0003
 7903,-0.00129653,-0.00313228,-0.00370106,-0.02153152,-0.02566707,0.008
 42885,0.00021308,0.00014249,0.00045544,-0.00354777,-0.00017998,0.00660
 498,-0.00739672,0.00190081,-0.03071919,-0.13515547,-0.00810165,-0.1063
 8301,0.55542972,0.00019153,-0.00010556,-0.00100515,-0.00091851,-0.0014
 3065,0.00149102,0.00008263,-0.00001392,0.00051801,-0.00448958,0.005841
 81,-0.00232935,-0.04405241,-0.02011392,-0.01709208,0.00105796,0.000379
 12,-0.00047748,-0.00075400,-0.01948065,0.03028346,0.02002577,0.0310874
 4,-0.01966576,-0.03197054,-0.09830693,0.02228226,0.26491228,0.38969171
 ,-0.00043515,0.00001113,-0.00028205,-0.00088246,-0.00008989,0.00097039
 ,0.00005276,0.00000577,-0.00002009,-0.00229822,-0.00204766,0.00122006,
 0.05466733,0.01639562,0.06351317,-0.00133121,0.00014199,-0.00045488,0.
 00738284,0.03013213,-0.06667778,-0.07409402,-0.05233658,-0.00084134,-0
 .04990491,0.06511253,-0.30564627,0.11725712,-0.11896924,0.62868187,-0.
 00034892,-0.00004163,-0.00083598,-0.00099896,-0.00091936,0.00075272,0.
 00016450,-0.00006468,0.00026809,-0.01000727,-0.01346542,0.00184335,-0.
 23853640,-0.11408599,-0.03111960,-0.00178940,0.00101542,-0.00034673,-0
 .00639517,0.01912209,-0.07389837,-0.04915088,-0.03727048,0.01214148,0.
 05295052,0.01562902,0.04456237,-0.16005675,-0.08209856,0.02177174,0.50
 367702,-0.00060624,0.00013159,-0.00141393,-0.00106648,-0.00105102,0.00
 246786,0.00008918,-0.00008847,0.00038398,-0.01874200,-0.01214330,-0.00
 117825,-0.09036353,-0.13758131,0.00593378,-0.00219384,-0.00000050,0.00
 030034,0.00108206,0.02953959,-0.04936400,-0.03535553,-0.03659599,0.007
 76615,0.03267802,0.01042497,0.05180187,-0.10690450,-0.17855921,0.08009
 522,0.22931710,0.37572339,0.00033313,0.00011065,0.00321977,0.00432213,
 0.00431500,-0.00486800,-0.00026610,0.00016094,-0.00137317,0.01713108,0
 .01139670,0.00786927,-0.09116828,-0.03632334,-0.14077317,0.00178517,0.
 00068057,-0.00021600,-0.03069833,-0.01849580,-0.00153541,0.01186286,0.
 00815332,-0.00448050,-0.00002637,0.02012294,-0.03987314,0.07990143,0.1
 2208506,-0.20891365,0.11090366,-0.15043196,0.68732948,0.00005273,-0.00
 008535,-0.00037447,-0.00082186,0.00039433,-0.00021279,-0.00052272,0.00
 031389,0.00051483,-0.00328275,0.00921143,-0.01334799,-0.00162376,-0.00
 018010,0.00033334,-0.11894681,0.06171254,-0.06780640,0.00052959,0.0003
 6969,-0.00027626,-0.00012903,-0.00001660,-0.00018010,0.00000689,0.0000
 0755,0.00013926,0.00018499,0.00009183,-0.00015816,0.00019995,-0.000356
 91,-0.00012989,0.28915189,-0.00030937,0.00007137,0.00175286,0.00144626
 ,-0.00040737,0.00114703,-0.00019623,-0.00024468,-0.00129665,0.01246155
 ,-0.01180449,0.02224750,0.00235762,-0.00119141,-0.00055172,0.04261955,
 -0.13456306,0.01371906,-0.00061478,-0.00037737,0.00057001,-0.00003021,
 0.00011798,0.00023816,-0.00000118,-0.00010744,0.00009537,-0.00013316,0
 .00006669,0.00000546,-0.00016279,-0.00013708,0.00034699,-0.21932917,0.
 58109592,-0.00049594,-0.00038193,0.00207045,0.00334170,-0.00147094,-0.
 00181303,-0.00043438,-0.00023523,-0.00141231,-0.00253901,0.00223200,0.
 00286344,0.00043270,-0.00100685,-0.00068177,-0.10511543,0.08039509,-0.
 27535311,-0.00003138,-0.00002624,-0.00000930,-0.00011350,0.00011087,-0
 .00003158,-0.00010120,-0.00011820,0.00017065,0.00004011,0.00006371,-0.
 00010632,0.00000152,-0.00029789,0.00031400,0.10301103,0.09669786,0.693
 32234,-0.00000379,0.00001473,0.00015676,0.00076739,-0.00059356,0.00095
 705,-0.00003978,-0.00006928,-0.00004877,0.00479862,0.00340829,-0.00376
 338,-0.00112519,0.00096242,0.00000102,-0.01102855,0.01277398,-0.035446
 94,0.00009727,0.00015649,0.00004303,0.00008373,-0.00011409,-0.00002074
 ,0.00003994,0.00007702,-0.00007366,0.00007624,-0.00011213,-0.00000505,
 -0.00007464,0.00012698,-0.00012659,-0.13314093,0.12365997,0.00132673,0
 .30116435,-0.00024444,-0.00070079,0.00165362,0.00234348,-0.00168134,-0
 .00113119,-0.00066283,0.00059134,-0.00068654,0.00266650,0.00357106,0.0
 0053941,-0.00028282,-0.00001995,-0.00030899,0.02737715,-0.00251026,0.0
 8000346,0.00019826,-0.00002317,-0.00001674,0.00008630,0.00017863,-0.00
 017786,-0.00019602,-0.00007194,-0.00006956,-0.00004143,-0.00000947,0.0
 0015528,0.00013217,-0.00003548,-0.00016683,0.10579729,-0.27395854,-0.0
 3546404,-0.22184026,0.56213902,0.00008202,-0.00005625,-0.00053450,-0.0
 0057340,-0.00008193,-0.00020099,0.00011208,0.00006598,0.00044423,-0.00
 223939,0.00026236,-0.00318324,-0.00000062,-0.00015649,0.00050261,-0.00
 808169,0.02971767,0.03656907,0.00009572,-0.00000118,-0.00020488,-0.000
 08061,-0.00001826,0.00000552,0.00003249,0.00001508,0.00006047,0.000047
 09,0.00005991,-0.00005611,0.00007665,-0.00009815,-0.00008697,-0.033835
 32,0.02871120,-0.12922223,0.13866050,0.04173046,0.70573273,0.00021414,
 0.00024962,-0.00087654,-0.00082534,0.00051883,0.00057729,0.00017833,-0
 .00010787,0.00044279,-0.00050278,-0.00075472,-0.00047948,-0.00025771,0
 .00020578,0.00012074,-0.00800238,-0.00548690,-0.01492610,-0.00001241,0
 .00016688,0.00010895,0.00001623,-0.00001531,0.00002415,0.00005368,0.00
 003011,-0.00005943,0.00000066,-0.00001956,0.00000587,-0.00014307,0.000
 04305,-0.00006455,0.01208367,0.00186738,0.02049850,-0.08502534,0.04486
 099,0.01561045,0.30644784,-0.00040130,-0.00012912,0.00080450,0.0006032
 6,-0.00032121,-0.00016037,0.00017915,-0.00007070,-0.00044832,-0.000953
 68,0.00041758,0.00033632,0.00055124,-0.00001923,-0.00013272,-0.0053328
 8,-0.00298662,-0.01061266,-0.00009801,-0.00012585,-0.00006517,-0.00009
 193,-0.00005160,0.00006663,0.00003553,-0.00003016,0.00012344,0.0000009
 4,0.00003725,-0.00008592,0.00000862,-0.00014063,0.00016375,0.01584350,
 -0.03112122,-0.01958712,0.02695651,-0.18505075,-0.13817315,-0.24847209
 ,0.62102563,0.00018707,0.00055627,-0.00117725,-0.00104652,0.00108216,0
 .00154712,0.00049633,-0.00044367,0.00046409,-0.00103145,0.00036080,-0.
 00172173,-0.00007173,0.00042249,0.00028034,-0.01402193,-0.01195715,-0.
 07987896,-0.00016853,0.00006525,0.00014999,0.00000823,-0.00017980,0.00
 013227,0.00015546,0.00007994,0.00001777,0.00004202,-0.00005347,-0.0001
 3228,-0.00022656,0.00007988,0.00009017,0.04756301,-0.06837208,0.041927
 10,-0.01954630,-0.07470344,-0.27606769,0.10934129,0.06299848,0.6409523
 8,-0.00004610,-0.00034939,0.00082603,0.00122176,-0.00098589,-0.0005558
 6,-0.00037743,0.00021439,-0.00027027,0.00534187,0.00115649,-0.00075270
 ,-0.00043636,-0.00030225,-0.00038628,0.01146378,0.01688238,0.04804390,
 0.00006076,-0.00013443,-0.00021035,0.00015854,0.00020926,-0.00015838,-
 0.00022088,-0.00007915,-0.00016049,-0.00005827,-0.00008824,0.00027975,
 0.00048644,0.00021561,-0.00012439,-0.02724680,0.02668035,-0.01982325,0
 .02083450,-0.03718008,-0.02571258,-0.12009904,0.06358200,-0.06947679,0
 .28830104,0.00018364,0.00044492,-0.00095501,-0.00031983,0.00097720,0.0
 0177333,0.00047254,-0.00037874,0.00039419,-0.00010289,0.00243781,-0.00
 421897,-0.00019841,0.00071370,0.00013098,0.00216221,-0.03263257,-0.069
 11781,-0.00020503,0.00000913,0.00023817,0.00013054,-0.00008217,0.00006
 052,0.00003716,0.00002346,-0.00006677,0.00002323,-0.00012199,-0.000006
 27,-0.00022006,0.00019318,0.00002624,0.02675645,-0.04091944,0.02849815
 ,-0.02381561,0.05774073,0.01418539,0.04569325,-0.13908968,0.01565796,-
 0.21724259,0.58473339,-0.00009327,-0.00015721,0.00046892,-0.00016825,0
 .00030167,-0.00062730,-0.00008080,0.00019440,-0.00016968,-0.00090770,-
 0.00401382,-0.00444040,0.00012487,0.00041013,-0.00039492,0.02023739,-0
 .01816705,0.04301512,-0.00003918,0.00017329,-0.00012977,-0.00015665,-0
 .00002025,0.00008872,0.00006432,-0.00002774,0.00012154,0.00003463,0.00
 014567,-0.00006351,-0.00017385,-0.00014126,0.00003055,-0.02056077,0.02
 888765,-0.02198766,0.00112408,-0.03444625,-0.05571232,-0.10449771,0.07
 923751,-0.27666102,0.10389751,0.09868263,0.69606989,0.00029750,0.00044
 893,-0.00123972,0.00064888,0.00103362,0.00151142,0.00026356,-0.0002758
 7,0.00055427,-0.00076719,0.01115284,0.01392280,-0.00008645,-0.00048001
 ,0.00091395,-0.08514058,0.02127695,-0.01873514,0.00018446,-0.00006388,
 -0.00015007,0.00005940,-0.00002208,-0.00003452,0.00004803,0.00010180,-
 0.00001339,0.00004657,0.00000556,-0.00010823,0.00027708,-0.00013219,-0
 .00017053,0.02090396,-0.02165242,0.00013904,-0.01301493,0.01876072,0.0
 1281143,-0.01019954,0.01468869,-0.03424893,-0.13416166,0.12849701,0.00
 142773,0.30100745,-0.00020674,-0.00056587,0.00198059,-0.00015042,0.000
 17806,-0.00187519,-0.00034681,0.00054753,-0.00091222,0.00412425,-0.019
 86940,-0.02261800,0.00151673,0.00001678,-0.00238134,0.03911594,-0.1712
 9440,-0.06374038,0.00004400,-0.00068761,-0.00039219,-0.00000375,0.0000
 8764,-0.00012855,-0.00012485,-0.00010268,0.00012197,-0.00011361,0.0001
 7121,0.00004671,0.00024477,-0.00024860,0.00014280,-0.03575683,0.056108
 53,-0.03342826,0.01936927,-0.05679153,-0.03057922,0.02846325,-0.004092
 56,0.07822432,0.11056925,-0.28338350,-0.03563359,-0.22821551,0.5745157
 7,0.00022842,-0.00001006,-0.00061225,-0.00181559,-0.00019004,0.0001079
 1,-0.00027674,0.00022548,0.00038050,0.00417477,-0.00282619,0.00724350,
 0.00012323,0.00059800,0.00009524,0.01410389,-0.12479305,-0.26234476,0.
 00023747,0.00028849,0.00034988,0.00000246,-0.00019839,-0.00013095,0.00
 005908,0.00010268,-0.00016916,-0.00020854,-0.00012398,0.00013139,0.000
 06361,0.00039328,-0.00012660,-0.02566318,0.01393125,-0.05515819,0.0133
 6839,-0.03099384,-0.01915677,-0.00778560,0.02953448,0.03747858,-0.0340
 3956,0.02873939,-0.12873011,0.13335097,0.03315861,0.68703305,-0.275383
 82,-0.03799134,-0.05403265,-0.02627158,-0.00645401,-0.00374795,-0.0015
 6270,-0.00175854,-0.02059079,0.00283221,-0.00212521,0.00372736,-0.0011
 3606,0.00020140,-0.00087578,0.00027611,-0.00022305,0.00000456,-0.00006
 271,-0.00006443,0.00000792,0.00001739,-0.00002542,0.00001211,-0.000048
 63,-0.00004358,0.00004290,-0.00009520,-0.00010330,-0.00009264,-0.00009
 612,-0.00022132,0.00049518,-0.00006203,0.00010688,0.00003919,-0.000014
 88,0.00000736,-0.00000818,-0.00002821,0.00006745,0.00000921,-0.0000322
 2,0.00002302,0.00001232,-0.00000535,0.00010484,-0.00006819,0.30221701,
 -0.03531103,-0.06785548,-0.01055267,-0.01251444,0.00899401,-0.00005195
 ,0.00017151,0.01861503,0.00132753,-0.00034108,0.00655026,0.00192346,0.
 00063357,0.00027570,0.00044819,-0.00162840,-0.00034185,-0.00040668,0.0
 0000589,-0.00004276,0.00003810,-0.00002143,-0.00001510,0.00001300,0.00
 002433,-0.00000779,0.00002332,0.00002896,0.00005916,-0.00000343,0.0001
 0972,-0.00002766,-0.00019309,-0.00017891,0.00015457,0.00026967,0.00007
 849,-0.00003827,-0.00004963,-0.00003994,0.00009271,0.00006036,-0.00000
 411,0.00006262,-0.00008312,-0.00003911,-0.00008500,-0.00012519,0.04794
 480,0.03563189,-0.06459685,-0.01162195,-0.07690953,0.02775969,0.005110
 29,0.00855447,-0.04044578,-0.00319574,-0.02482895,0.00121628,0.0019265
 4,-0.00301923,0.00100699,-0.00004495,0.00060842,-0.00026258,0.00020997
 ,-0.00005546,-0.00000528,-0.00000945,0.00007756,0.00000408,0.00002267,
 -0.00002251,-0.00000447,0.00001007,-0.00003343,0.00003941,0.00005521,0
 .00008761,0.00010633,0.00022138,-0.00031373,-0.00004382,-0.00006145,-0
 .00001035,-0.00000198,-0.00004776,0.00001280,0.00002245,-0.00000402,0.
 00002998,-0.00001657,0.00002666,-0.00000544,0.00003342,-0.00008099,-0.
 00002843,0.07463014,0.00739116,0.09556369,0.01610312,0.00565898,0.0211
 7834,-0.11983115,-0.02198153,-0.13158488,-0.00311157,-0.00380630,0.006
 15742,-0.00316185,-0.00148935,-0.02842652,0.00123418,0.00051672,-0.000
 41350,-0.00055929,-0.00103579,-0.00030092,-0.00124873,-0.00053173,-0.0
 0108966,0.00032231,0.00000598,0.00073161,0.00034991,0.00020231,0.00006
 313,0.00017616,0.00025459,-0.00022181,-0.00036954,-0.00032255,0.000150
 47,-0.00036166,0.00083797,-0.00020056,0.00032315,-0.00021998,-0.000161
 95,0.00005062,0.00001513,0.00036382,-0.00001772,0.00046174,0.00010660,
 0.00004040,-0.00003924,-0.00067650,-0.00064222,0.00036155,0.00036226,0
 .11495718,0.00516605,-0.00783397,0.01249116,-0.02175949,-0.00467208,-0
 .02867987,-0.00410270,0.00757926,0.00068971,0.00110022,-0.00516164,-0.
 00572511,0.00032428,0.00049856,-0.00031238,0.00096795,0.00052317,0.000
 59116,-0.00091172,-0.00065686,-0.00084890,0.00028175,-0.00021053,0.000
 37290,0.00018984,0.00024637,0.00007782,0.00020234,0.00020722,-0.000112
 32,-0.00025984,-0.00024465,-0.00004274,0.00013910,-0.00046196,0.000262
 79,-0.00019834,0.00018266,0.00008229,-0.00002418,0.00001940,-0.0002379
 4,-0.00005321,-0.00028704,0.00002336,-0.00003650,0.00011752,0.00026033
 ,0.00043587,-0.00217528,-0.00009155,0.02194364,0.01222595,-0.01349293,
 -0.00346882,-0.02103120,-0.12612492,-0.02100716,-0.41163394,0.00445413
 ,0.00123036,0.00063226,0.00019935,-0.00108091,0.00395359,-0.00039669,0
 .00019517,-0.00032392,-0.00004844,0.00062253,-0.00009118,0.00170984,0.
 00055884,0.00100809,-0.00028367,-0.00029640,-0.00046855,-0.00008809,-0
 .00004866,0.00005422,-0.00008400,-0.00006180,0.00004210,0.00006083,0.0
 0010625,-0.00034307,0.00001751,-0.00028300,0.00005199,-0.00008800,0.00
 006862,0.00005521,-0.00000869,-0.00004692,-0.00007474,-0.00004346,-0.0
 0006437,-0.00007286,-0.00003440,0.00007758,0.00018095,0.00060939,0.000
 49930,0.00044677,0.13039908,0.02043286,0.42986753,-0.00014222,0.000392
 74,-0.00551158,-0.01431169,-0.01482548,-0.03745617,0.00099447,0.000009
 77,0.00321408,-0.04985773,-0.00454320,-0.00945280,0.00126777,0.0048125
 4,0.01127490,0.00073925,0.00819283,0.01395925,-0.00116468,-0.00126495,
 0.00080893,0.00050358,-0.00021464,0.00015508,-0.00007846,-0.00003879,0
 .00015266,-0.00016507,0.00045305,-0.00009142,0.00033210,-0.00080781,0.
 00160929,0.00016971,0.00039430,0.00135272,-0.00010129,0.00008385,-0.00
 003608,0.00005191,-0.00002463,-0.00020630,0.00012375,0.00004243,0.0008
 4936,-0.00078728,0.00299129,-0.00103772,0.00014507,0.00072018,0.000152
 82,-0.00480133,-0.00306109,0.00094795,0.06798010,-0.00074067,0.0009545
 7,-0.00257320,-0.00346411,-0.00091968,-0.00311791,0.00143223,-0.000266
 51,0.00124692,-0.00709665,-0.09079994,-0.09962426,0.00104739,0.0071084
 9,0.02321232,0.00078081,-0.01580628,-0.02774047,-0.00245980,-0.0017326
 5,0.00095556,0.00052427,-0.00087278,0.00051968,0.00010486,0.00005882,0
 .00045009,0.00024059,0.00035224,-0.00018949,0.00035098,0.00007016,0.00
 107229,-0.00110731,0.00115392,-0.00184018,0.00011105,-0.00021936,0.000
 02230,0.00005372,0.00014511,0.00037385,-0.00034402,-0.00009052,-0.0015
 5855,0.00330261,-0.00436910,0.00179622,0.00010043,0.00008385,0.0001732
 7,-0.00009808,-0.00038019,0.00077950,0.00701738,0.10564700,0.00154068,
 0.00103864,-0.00193675,-0.00782944,-0.00143382,-0.00513071,0.00234147,
 0.00097857,-0.00002844,-0.01554682,-0.10338789,-0.27361731,0.00023104,
 -0.00413397,-0.02052089,0.00086736,-0.00046137,-0.00031450,0.00234002,
 0.00149879,-0.00061891,-0.00097372,0.00007196,-0.00025811,0.00034481,-
 0.00003641,0.00046131,-0.00017349,0.00084710,-0.00025811,-0.00245177,-
 0.00115486,0.00145741,-0.00111581,0.00247325,0.00092052,0.00013533,-0.
 00020181,0.00005611,-0.00002025,0.00009623,0.00022646,-0.00025592,0.00
 022573,-0.00008105,-0.00018700,0.00029192,0.00047439,-0.00017789,-0.00
 050995,-0.00011637,-0.00001052,-0.00094434,0.00064535,0.01999171,0.104
 77306,0.29814269,0.00046910,0.00010085,0.00009817,-0.00030805,-0.00054
 358,0.00151159,-0.00016225,-0.00005832,0.00021885,-0.00241539,0.000962
 57,0.00102438,-0.00484630,-0.00476185,-0.00244203,0.00033455,0.0000987
 5,-0.00060072,-0.23928014,-0.11802594,-0.08150630,-0.00883377,-0.00675
 614,-0.00686967,0.00237710,-0.00429772,0.00151278,0.00007288,0.0005019
 7,0.00038293,0.00295532,-0.00171801,-0.00285768,-0.00004267,0.00016907
 ,0.00006639,-0.00003804,-0.00003997,0.00000952,0.00002571,-0.00000445,
 -0.00000700,0.00000806,-0.00000614,0.00016903,-0.00011095,-0.00007028,
 -0.00025398,-0.00000140,-0.00001773,-0.00001530,0.00049469,-0.00091683
 ,0.00206456,-0.00007125,-0.00003057,0.00000693,0.25138620,0.00010270,-
 0.00019047,0.00031837,-0.00037204,-0.00068834,0.00067589,0.00000213,0.
 00006689,-0.00008814,0.00107827,-0.00233379,-0.00130640,0.00408746,0.0
 0590440,0.00091276,-0.00010452,-0.00026869,0.00055430,-0.11676728,-0.1
 0833802,-0.03844369,-0.01694476,-0.00553533,-0.00799715,-0.00408476,0.
 00225730,0.00472652,0.00047721,-0.00064113,0.00040863,-0.00203699,0.00
 439717,0.00259919,-0.00003430,-0.00005364,-0.00003640,0.00002630,0.000
 01920,-0.00002143,-0.00003081,0.00002438,0.00000601,0.00005048,0.00002
 833,-0.00010805,0.00001294,0.00006543,0.00009832,0.00003661,0.00001678
 ,-0.00002305,-0.00106816,0.00029251,0.00220886,0.00010206,0.00035879,-
 0.00023992,0.13326515,0.10789788,0.00106046,0.00029522,-0.00117347,-0.
 00038286,-0.00008592,0.00028233,-0.00004231,-0.00008088,0.00105316,-0.
 00008857,-0.00148207,0.00064736,-0.02286622,-0.01436519,-0.00333486,-0
 .00014478,0.00006041,0.00014629,-0.08334445,-0.04004094,-0.09012456,0.
 01726512,0.01024129,0.01047548,0.00092057,0.00426257,-0.00114653,0.000
 45856,0.00044231,-0.00111041,-0.00252770,0.00301816,-0.00445703,0.0000
 3129,-0.00004129,-0.00001309,0.00001749,-0.00001476,0.00000695,0.00002
 074,-0.00004655,0.00000856,0.00006749,0.00003733,0.00007603,-0.0000445
 6,-0.00005954,-0.00028174,-0.00006301,-0.00000849,-0.00003970,0.002628
 05,0.00225614,-0.00230277,0.00016953,-0.00003644,0.00010315,0.08659914
 ,0.03754465,0.09063401,0.00003608,-0.00000401,-0.00006869,-0.00003485,
 0.00002876,-0.00005286,-0.00002374,-0.00000383,0.00004493,0.00055760,0
 .00006600,0.00059020,0.00129128,-0.00511176,0.00116340,-0.00011532,0.0
 0004819,0.00000853,0.00896158,-0.00249318,0.01509409,-0.08829401,0.003
 97525,-0.09696936,-0.00371039,0.00454759,-0.02456101,-0.00146156,-0.00
 585428,-0.00207190,-0.00096151,-0.00022404,0.00053148,0.00004629,-0.00
 003748,0.00001428,0.00000392,0.00003180,0.00000419,0.00000329,-0.00001
 531,-0.00002588,0.00002571,-0.00001088,0.00000702,-0.00001565,0.000003
 41,-0.00001922,-0.00000882,-0.00000443,0.00000226,-0.00002404,0.000011
 24,0.00002512,-0.00004423,-0.00006392,0.00009825,-0.00074552,0.0023969
 9,0.00060343,0.08577668,0.00004738,0.00003843,-0.00014037,0.00005389,-
 0.00001305,0.00003516,-0.00004139,-0.00002454,0.00009051,0.00035651,0.
 00022022,0.00080163,-0.00483717,0.00192999,0.00353617,-0.00008567,0.00
 008459,0.00008989,0.00734171,0.00149272,0.01845116,0.00379549,-0.05276
 910,0.04013878,-0.00532396,0.00650885,-0.01501670,-0.00570008,0.002941
 98,0.00071503,-0.00030425,-0.00108810,-0.00015988,0.00002407,-0.000044
 54,-0.00003054,0.00001905,-0.00001422,0.00000355,0.00000921,-0.0000146
 5,0.00001291,-0.00001044,0.00000029,-0.00000770,0.00003561,-0.00003082
 ,0.00003168,-0.00002058,0.00000097,0.00000717,0.00000555,0.00001238,-0
 .00001559,-0.00010940,-0.00024387,0.00015512,0.00219112,-0.00198271,-0
 .00146427,-0.00023224,0.04552603,-0.00014355,-0.00003247,0.00032702,0.
 00017093,0.00012852,-0.00016112,0.00005223,0.00002861,-0.00020683,-0.0
 0078379,-0.00044220,-0.00042478,0.00130236,0.00403765,0.00031589,0.000
 22228,-0.00006736,-0.00009515,-0.00807130,0.00101241,-0.01293534,-0.09
 669607,0.04028712,-0.30459043,-0.00121352,0.00246750,-0.00382715,-0.00
 246438,0.00045706,0.00203364,0.00054603,-0.00015225,0.00036615,-0.0000
 4225,0.00008267,0.00002991,-0.00002839,-0.00001243,-0.00000614,-0.0000
 1868,0.00003739,0.00000263,-0.00001548,-0.00000252,-0.00000296,-0.0000
 0549,0.00004909,-0.00000562,0.00003779,0.00000319,-0.00001208,-0.00004
 482,-0.00006869,0.00001384,0.00007351,0.00016348,-0.00013073,0.0010094
 3,-0.00117873,0.00031504,0.10525062,-0.04535309,0.31947377,0.00009939,
 0.00003272,-0.00014713,-0.00008760,-0.00007959,0.00013371,-0.00002037,
 -0.00001688,0.00011118,-0.00023412,0.00059561,0.00013948,-0.00075747,0
 .00024624,-0.00061032,0.00001421,0.00003487,-0.00006215,-0.00101189,-0
 .00483724,-0.00372219,-0.00721024,-0.01568218,0.01752139,-0.11745587,-
 0.09397879,0.08061992,0.00933829,0.00766039,-0.00786845,0.00215903,-0.
 00233296,-0.00364363,-0.00000308,-0.00000696,-0.00000783,-0.00000730,0
 .00000430,0.00000639,0.00000494,-0.00000857,-0.00001132,0.00000242,-0.
 00001197,0.00002309,-0.00001619,-0.00000258,-0.00001062,-0.00001283,0.
 00000004,0.00000312,0.00009815,0.00006731,-0.00008348,0.00002250,-0.00
 002432,0.00011959,-0.00057061,-0.00085561,0.00084454,-0.00063420,0.002
 48838,0.00071263,0.11691204,0.00008636,0.00002017,-0.00012381,-0.00009
 306,-0.00007816,0.00005945,-0.00000951,-0.00000765,0.00009444,0.000428
 95,-0.00062453,-0.00014413,0.00033908,-0.00022136,-0.00068818,-0.00009
 321,0.00001871,0.00011144,-0.00505881,0.00365205,0.00010467,-0.0054496
 8,-0.00485774,0.01039368,-0.09410715,-0.15890236,0.11635305,-0.0023192
 7,0.00148231,0.00087017,-0.00214551,0.00489703,0.00183970,0.00002417,-
 0.00002653,-0.00000962,0.00002280,-0.00001201,-0.00000118,0.00001170,-
 0.00001214,0.00002116,-0.00000299,0.00002321,-0.00000885,0.00001585,-0
 .00004220,-0.00002586,-0.00001146,-0.00000146,-0.00000002,0.00006024,0
 .00006220,-0.00001245,-0.00005144,-0.00002241,-0.00008182,-0.00032058,
 -0.00036563,0.00051006,0.00218253,-0.00212704,-0.00135069,0.10448842,0
 .15930926,-0.00000132,-0.00001215,0.00010828,0.00009770,0.00007629,-0.
 00005375,0.00000574,0.00001061,-0.00004740,0.00017435,-0.00032023,0.00
 002977,-0.00067303,-0.00055043,-0.00062007,0.00003412,-0.00003919,0.00
 003794,-0.00328084,0.00025915,0.00115055,-0.00580634,-0.00723768,0.010
 36211,0.08062719,0.11644547,-0.16911036,0.01544977,0.01848277,-0.01245
 360,-0.00407336,0.00157737,-0.00362143,0.00000553,0.00001460,0.0000092
 3,0.00000661,-0.00001180,-0.00000426,-0.00000332,0.00001139,0.00001381
 ,-0.00001080,0.00001141,-0.00000459,0.00000989,0.00000755,-0.00002093,
 0.00001411,-0.00000200,-0.00000884,0.00002997,0.00002018,-0.00001877,-
 0.00005617,-0.00001531,0.00001285,-0.00036090,-0.00036778,0.00032059,0
 .00140832,-0.00083758,0.00009368,-0.08509537,-0.12697792,0.17400390,0.
 00004716,0.00004007,-0.00031834,-0.00019401,-0.00018760,0.00031663,-0.
 00001419,-0.00002296,0.00016040,-0.00027061,0.00004914,-0.00057735,0.0
 0270701,-0.00433174,0.00098925,-0.00011237,0.00009333,0.00004857,0.000
 04474,0.00049550,0.00045182,0.00316870,-0.00190304,-0.00303143,-0.0039
 2589,-0.00549242,-0.00125576,-0.24382987,-0.12248020,-0.07719995,-0.00
 739468,-0.00604209,-0.00608300,0.00002538,-0.00003616,-0.00003660,0.00
 001667,-0.00000997,0.00000681,0.00001758,-0.00002386,0.00001577,-0.000
 01488,0.00000919,-0.00000641,0.00002904,-0.00005249,0.00001730,-0.0000
 3854,-0.00000501,0.00002415,0.00001822,0.00003714,-0.00001162,0.000006
 39,0.00000384,0.00001295,-0.00045813,0.00045132,0.00018431,-0.00034954
 ,-0.00026553,-0.00001047,-0.00092110,0.00215049,0.00073018,0.25235848,
 0.00006634,-0.00001344,-0.00038686,-0.00041627,-0.00041881,0.00037941,
 0.00000584,-0.00002230,0.00020082,-0.00042797,0.00004057,-0.00052158,-
 0.00398765,0.00266189,0.00456877,-0.00014154,0.00001880,0.00008558,0.0
 0059105,-0.00057641,0.00041091,-0.00212890,0.00456276,0.00272351,0.004
 48769,0.00635201,0.00243601,-0.12253464,-0.11542556,-0.03860008,-0.015
 80796,-0.00487116,-0.00759984,0.00001676,-0.00006683,-0.00002620,0.000
 01420,0.00001452,0.00001082,0.00001371,-0.00002295,-0.00001282,0.00001
 605,-0.00000827,0.00000108,0.00000056,-0.00001323,0.00001257,-0.000046
 57,0.00002236,0.00002266,0.00001332,0.00003507,0.00000831,0.00000549,0
 .00001129,-0.00006441,0.00044417,-0.00066580,-0.00036939,0.00023916,0.
 00014578,0.00015184,0.00183547,-0.00212863,-0.00147871,0.13531490,0.11
 244325,0.00002284,-0.00001074,0.00020188,0.00019224,0.00020793,-0.0002
 8645,-0.00000938,0.00001131,-0.00008347,0.00068201,0.00019405,0.000568
 48,0.00073748,0.00452903,-0.00118563,0.00001130,-0.00008510,-0.0000090
 5,0.00042891,0.00039067,-0.00107503,-0.00265222,0.00296794,-0.00438448
 ,-0.02434302,-0.01524073,-0.00350953,-0.07741716,-0.03876358,-0.086452
 43,0.01702970,0.01028224,0.01036268,-0.00003404,0.00001554,0.00001032,
 0.00000085,0.00000301,-0.00000838,-0.00000663,0.00000607,-0.00000124,0
 .00001715,0.00000532,0.00000096,-0.00002855,0.00000687,-0.00000652,0.0
 0003208,-0.00000303,-0.00002128,0.00001000,-0.00000900,-0.00001160,-0.
 00002526,-0.00006004,0.00000384,0.00016900,-0.00037426,0.00000992,-0.0
 0122678,-0.00076149,-0.00033558,0.00142001,-0.00094226,0.00060058,0.08
 449300,0.03925616,0.08530599,-0.00002310,-0.00007464,-0.00001346,0.000
 02076,0.00001029,0.00047452,0.00005214,0.00003425,-0.00001432,-0.00049
 256,0.00218936,-0.00119475,-0.00478177,0.00351144,-0.02375499,0.000078
 31,-0.00012178,-0.00006120,-0.00182381,-0.00546717,-0.00195540,-0.0009
 1496,-0.00028852,0.00061468,0.00142043,-0.00503483,0.00093483,0.009487
 26,-0.00239726,0.01515938,-0.08653884,0.00388442,-0.09375240,-0.000079
 08,0.00002690,-0.00003129,0.00002753,-0.00000403,-0.00002438,-0.000004
 04,0.00000803,0.00003072,-0.00001344,0.00005019,0.00003405,-0.00010442
 ,-0.00000917,-0.00005954,0.00000707,0.00000085,0.00000034,0.00016894,0
 .00011917,-0.00009792,-0.00054988,-0.00014422,0.00076721,-0.00025720,0
 .00013664,-0.00125249,-0.00026269,0.00055942,0.00015004,0.00029116,-0.
 00013475,0.00077927,-0.00092535,0.00243450,0.00050398,0.08520674,-0.00
 003853,-0.00001254,0.00027297,0.00046493,0.00040047,-0.00011429,0.0000
 3759,0.00001635,-0.00013370,0.00106918,-0.00223250,-0.00117877,-0.0049
 6211,0.00610089,-0.01417969,0.00001034,-0.00003916,0.00024871,-0.00523
 652,0.00234028,0.00068763,-0.00019824,-0.00098784,-0.00010282,-0.00526
 618,0.00200830,0.00371176,0.00765893,0.00171581,0.01860109,0.00323240,
 -0.05244147,0.04002235,0.00010532,0.00013200,-0.00005968,0.00012635,-0
 .00013462,-0.00000412,-0.00001076,0.00006193,0.00015943,-0.00009531,0.
 00012134,-0.00007422,0.00010801,-0.00011482,-0.00015959,0.00003671,-0.
 00000281,-0.00002424,0.00008501,0.00004647,-0.00008114,-0.00046803,0.0
 0004837,-0.00013465,-0.00038547,0.00022806,-0.00070118,0.00055811,-0.0
 0056474,-0.00025553,0.00035126,-0.00003670,0.00093496,0.00220260,-0.00
 206607,-0.00163045,0.00067278,0.04538704,0.00006264,-0.00000525,-0.000
 09176,0.00002566,0.00009854,0.00026521,-0.00003249,0.00000292,0.000069
 58,0.00147645,-0.00030133,0.00003832,-0.00181522,0.00249375,-0.0056235
 1,-0.00012395,-0.00014561,0.00028056,-0.00235446,0.00022165,0.00174518
 ,0.00045550,-0.00017412,0.00033306,0.00139106,0.00410619,0.00042748,-0
 .00827811,0.00123020,-0.01311559,-0.09416772,0.03995982,-0.29987771,0.
 00001171,-0.00010026,0.00001310,0.00006134,-0.00003429,-0.00000893,0.0
 0001113,-0.00000606,0.00004914,-0.00002234,0.00004022,-0.00001991,0.00
 003002,-0.00009334,-0.00009250,-0.00001829,-0.00001014,0.00000163,0.00
 010287,0.00011672,-0.00001450,-0.00019093,-0.00022504,0.00026046,-0.00
 006083,0.00022048,-0.00028003,0.00013657,-0.00026856,-0.00021507,-0.00
 041231,-0.00000271,-0.00078213,0.00106782,-0.00121733,0.00031026,0.102
 68348,-0.04592174,0.31634068,-0.00001563,0.00012874,-0.00040923,-0.000
 71474,0.00035414,-0.00032409,0.00036449,-0.00016976,0.00014836,-0.0023
 3174,-0.00286196,0.00049040,0.00048027,-0.00021689,0.00020979,0.004575
 69,-0.00658432,-0.01081703,-0.00009730,-0.00010939,0.00000918,-0.00001
 288,0.00001331,0.00003095,-0.00000653,-0.00001965,0.00002370,-0.000020
 61,0.00002941,0.00000024,-0.00003904,0.00003181,0.00004411,-0.04536010
 ,0.02068378,0.01400485,0.00299116,0.00802619,0.01328952,0.00386464,0.0
 0524764,-0.00166829,-0.00100531,0.00021430,-0.00019225,0.00377415,0.00
 334537,-0.00360136,0.00000895,0.00003008,0.00001391,-0.00007739,0.0000
 9346,0.00001306,-0.00003053,0.00046565,-0.00006632,0.00001813,0.000003
 44,0.00000106,-0.00000786,-0.00000564,0.00001316,0.00000373,-0.0000095
 3,-0.00000374,-0.00000643,-0.00000464,0.00000254,0.00002855,-0.0000523
 7,-0.00002554,0.03681145,0.00011208,0.00018316,-0.00055568,-0.00078559
 ,0.00016057,-0.00003704,0.00013984,-0.00017325,0.00033172,-0.00136077,
 -0.00019162,0.00195703,0.00026143,-0.00010735,0.00026724,0.00024467,0.
 00788371,0.00822247,-0.00001922,-0.00005394,-0.00001908,0.00000754,0.0
 0002199,0.00002163,0.00000808,0.00001572,-0.00001702,-0.00000996,-0.00
 000212,-0.00001585,0.00001073,0.00007230,-0.00001517,0.01994602,-0.140
 17014,-0.13208377,0.00091968,-0.01001080,-0.02368213,0.00550937,-0.002
 28263,0.00066110,0.00002675,-0.00054705,0.00066796,0.00335636,0.001551
 27,0.00157724,-0.00000361,0.00000346,0.00002855,-0.00004824,-0.0000481
 8,0.00003605,0.00018097,-0.00004840,0.00019247,-0.00000089,-0.00000015
 ,0.00000398,-0.00000478,-0.00000031,-0.00000066,0.00000303,-0.00000182
 ,-0.00000560,0.00000507,0.00000227,0.00000024,-0.00001884,-0.00000819,
 0.00000654,-0.02601927,0.14429333,-0.00011760,0.00001087,-0.00043518,-
 0.00005210,-0.00005104,0.00057008,0.00037888,-0.00002723,0.00023318,0.
 00188467,-0.00114929,0.00015520,-0.00000156,0.00017894,0.00018322,0.00
 264935,-0.01574215,-0.01780291,-0.00006891,0.00000612,0.00006797,0.000
 02845,-0.00002117,0.00003016,0.00000071,0.00000725,-0.00000111,0.00002
 489,-0.00000709,0.00002204,-0.00007106,-0.00001903,-0.00013533,0.01292
 923,-0.13159783,-0.25373864,-0.00091456,0.00228488,0.00519379,-0.00149
 959,0.00016213,0.00204731,-0.00024514,0.00086503,-0.00000456,-0.003776
 48,0.00202593,-0.00286213,0.00002777,-0.00001168,0.00003760,0.00015278
 ,-0.00002567,-0.00000571,-0.00061015,0.00128014,0.00019179,0.00001982,
 -0.00000653,0.00000543,0.00000135,-0.00000720,0.00000141,0.00000062,0.
 00000064,0.00000605,-0.00000049,-0.00000086,-0.00000082,0.00005243,0.0
 0010975,-0.00003403,-0.01227795,0.14226888,0.26685995,0.00007600,0.000
 01173,-0.00022210,-0.00012126,0.00006561,-0.00005740,-0.00002268,-0.00
 000357,0.00011137,-0.00000107,0.00000999,-0.00053354,-0.00014045,0.000
 06757,0.00013213,0.00427432,0.00515309,-0.00066277,0.00001978,0.000039
 05,-0.00004071,-0.00000030,-0.00002862,0.00000264,0.00002944,0.0000244
 3,-0.00001795,0.00000298,-0.00001200,-0.00001446,0.00002406,0.00003544
 ,-0.00000452,-0.00204261,0.00374269,-0.01349540,-0.09414697,0.04599102
 ,-0.10588846,0.00504226,-0.00039584,0.00284285,0.00591830,0.00280052,-
 0.00056039,-0.00078912,-0.00007801,0.00064872,-0.00001440,-0.00001945,
 0.00000234,-0.00003906,0.00001871,0.00001850,-0.00000398,-0.00004435,-
 0.00000283,-0.00000950,0.00000099,0.00000539,-0.00000117,0.00000646,-0
 .00000828,-0.00000019,0.00000567,-0.00000158,0.00000743,0.00000459,-0.
 00000170,-0.00001696,0.00000551,0.00000083,-0.00269351,-0.00205142,0.0
 0113301,0.08842565,-0.00015885,-0.00008998,0.00042934,0.00054375,-0.00
 014558,-0.00021023,0.00002470,0.00000494,-0.00026709,-0.00004436,0.000
 01855,0.00110387,0.00026143,-0.00005208,-0.00012488,0.00511878,-0.0026
 6555,-0.00142629,-0.00006403,-0.00003687,0.00001126,-0.00001980,-0.000
 00478,0.00002441,-0.00000074,-0.00001758,0.00003579,-0.00001077,0.0000
 1212,-0.00001798,-0.00001664,-0.00003318,0.00007604,0.01107469,-0.0036
 5670,0.02456796,0.04597248,-0.08367741,0.07422731,-0.00785453,0.009989
 39,-0.01601414,0.00301846,0.00002719,-0.00403596,-0.00012488,-0.001075
 57,-0.00053302,0.00002564,0.00002307,-0.00000198,0.00002293,0.00001591
 ,-0.00001088,-0.00002235,0.00004121,0.00001031,0.00001155,0.00000167,-
 0.00000868,-0.00000458,-0.00000751,0.00001326,-0.00000171,-0.00000508,
 0.00000319,-0.00001007,-0.00000985,0.00000427,0.00001000,0.00000832,-0
 .00001127,-0.00222947,-0.00006444,0.00016173,-0.05275757,0.08155877,0.
 00008507,0.00004141,-0.00017073,-0.00021189,0.00005792,0.00006603,-0.0
 0003147,0.00000463,0.00010297,0.00028375,-0.00032329,0.00003924,-0.000
 08510,-0.00001405,-0.00000150,-0.00087542,-0.00103614,0.00214263,0.000
 01896,0.00002962,0.00002090,0.00001360,0.00001236,-0.00001350,-0.00000
 794,0.00000446,-0.00002054,0.00000221,-0.00000716,0.00001591,-0.000009
 31,0.00002258,-0.00003420,0.00088770,-0.00164526,0.00376334,-0.1059323
 6,0.07413502,-0.26716036,-0.01145550,0.01024740,-0.01637202,-0.0003249
 4,-0.00449263,-0.00223763,0.00058074,-0.00051119,0.00006487,-0.0000133
 8,-0.00001087,0.00000112,-0.00000228,-0.00001329,0.00000628,-0.0000068
 3,0.00002196,-0.00001596,0.00000237,-0.00000661,0.00000662,0.00000370,
 0.00000204,-0.00000686,0.00000183,0.00000187,-0.00000243,0.00000429,0.
 00000501,-0.00000149,-0.00000153,-0.00001460,0.00000288,0.00077509,0.0
 0089600,0.00028824,0.11551535,-0.07862559,0.27989251,0.00006058,0.0000
 2123,-0.00013469,-0.00020131,0.00007996,-0.00012127,0.00000574,-0.0000
 1750,0.00007055,-0.00063497,-0.00051435,0.00031274,0.00009143,0.000017
 81,0.00007034,-0.00049616,-0.00059198,-0.00011359,0.00000074,0.0000348
 0,0.00002203,-0.00004106,-0.00002292,0.00002961,0.00003935,0.00001478,
 0.00002624,0.00000653,0.00002503,-0.00004440,-0.00006190,-0.00001662,0
 .00000482,0.00599995,0.00250713,-0.00110107,0.00300388,0.00087983,-0.0
 0101948,-0.11251060,0.13044680,-0.00745282,-0.00219377,0.01118133,0.00
 127447,0.00460732,0.00265211,-0.00373217,-0.00000587,-0.00000176,0.000
 00247,-0.00002398,0.00000563,0.00001344,-0.00000806,0.00002583,0.00001
 041,0.00001433,-0.00002296,-0.00000256,-0.00000288,0.00000274,-0.00000
 128,0.00000330,-0.00000108,-0.00000197,0.00000416,-0.00000014,-0.00000
 235,-0.00000194,-0.00000673,-0.00000057,0.00004826,0.00006498,-0.00007
 277,-0.00301082,-0.00188106,0.00119001,0.10827605,-0.00007758,-0.00003
 160,0.00011755,0.00006005,0.00000051,-0.00012509,0.00006667,-0.0000155
 5,-0.00007850,-0.00048099,-0.00024095,0.00015782,0.00014205,0.00005592
 ,-0.00000876,-0.00059960,0.00019912,-0.00008953,-0.00002188,-0.0000278
 5,0.00002212,-0.00001208,-0.00000854,0.00001180,0.00000427,-0.00000660
 ,0.00002825,-0.00000216,0.00001522,-0.00002140,-0.00002883,-0.00002950
 ,0.00002395,0.00228700,0.00147781,-0.00394870,0.00845022,-0.01015253,0
 .00270090,0.13044678,-0.27336513,0.00280715,0.00362596,-0.00393191,-0.
 00188283,0.00285047,0.00252166,0.00102749,0.00001577,0.00001071,0.0000
 0342,-0.00002759,0.00003643,0.00000363,-0.00000129,0.00001108,0.000006
 71,-0.00000366,0.00000322,-0.00001356,-0.00000376,-0.00000291,0.000008
 76,-0.00000115,-0.00000440,0.00000205,-0.00000442,-0.00000610,0.000000
 48,0.00000613,0.00000944,-0.00000388,0.00043883,-0.00062279,0.00017766
 ,-0.00211071,-0.00033643,0.00044991,-0.14338846,0.28521822,0.00000654,
 0.00001954,-0.00005393,0.00003557,-0.00001348,0.00011469,0.00003470,-0
 .00001443,0.00003320,0.00022229,0.00015263,0.00006340,-0.00001549,-0.0
 0002618,0.00001044,-0.00006508,-0.00018316,-0.00137487,-0.00001737,0.0
 0001190,-0.00000747,-0.00000257,-0.00000042,0.00001143,0.00000557,-0.0
 0000003,-0.00000100,0.00000577,0.00000231,0.00000224,-0.00000639,-0.00
 000008,-0.00000715,-0.00135008,-0.00347239,-0.00364303,0.01347495,-0.0
 2356484,0.00548344,-0.00748032,0.00280818,-0.05915495,-0.01325494,0.02
 436800,0.00438884,-0.00349063,0.00063208,-0.00385709,-0.00000012,0.000
 00222,0.00000235,0.00005631,-0.00003338,-0.00001657,-0.00004985,0.0001
 0139,0.00001494,0.00001720,-0.00000807,0.00001214,0.00000056,-0.000000
 20,-0.00000194,0.00000132,0.00000180,0.00000025,0.00000080,0.00000086,
 0.00000049,0.00000431,0.00000653,0.00000187,0.00064403,-0.00118378,0.0
 0010577,0.00077866,0.00121647,0.00067323,0.00973385,-0.00202558,0.0564
 5691,0.00008801,0.00006998,-0.00020116,-0.00026793,-0.00005713,0.00002
 751,-0.00003723,-0.00002009,0.00011902,0.00039017,0.00031891,0.0007324
 2,-0.00007885,-0.00018272,0.00013698,0.00427223,0.00547341,-0.00197037
 ,0.00002073,-0.00002144,-0.00001252,0.00002254,0.00001325,-0.00001529,
 -0.00001782,0.00000811,-0.00002867,-0.00000647,-0.00001234,0.00003815,
 0.00003977,0.00002947,-0.00003134,-0.00091721,0.00009551,-0.00015238,0
 .00413529,0.00372189,-0.00364127,0.00503200,-0.00792018,-0.01132051,-0
 .04595590,0.01929553,0.01211303,0.00308216,0.00842793,0.01341196,-0.00
 001707,0.00000371,0.00000051,-0.00000737,-0.00002734,0.00001920,-0.000
 20279,0.00019069,0.00001102,-0.00000539,-0.00000559,0.00000482,0.00000
 191,0.00000357,-0.00000474,0.00000179,-0.00000036,-0.00000235,0.000004
 00,0.00000217,-0.00000200,-0.00000268,-0.00001099,0.00000097,-0.000749
 93,-0.00050165,0.00027727,0.00009416,-0.00038437,-0.00057794,-0.002720
 33,-0.00181481,0.00139273,0.03677125,-0.00012757,-0.00004444,0.0003422
 6,0.00014413,0.00004800,-0.00009126,0.00001569,0.00001181,-0.00019160,
 -0.00039060,-0.00021978,-0.00132766,0.00012715,0.00013397,-0.00010181,
 0.00558650,-0.00214406,0.00047360,-0.00003985,-0.00006844,-0.00000057,
 0.00000216,-0.00000064,0.00000470,-0.00002096,-0.00002394,0.00003496,-
 0.00000546,0.00000905,-0.00000442,-0.00001553,-0.00003452,0.00005732,0
 .00015115,-0.00070833,0.00085031,0.00351760,0.00173921,0.00161102,-0.0
 0053052,0.00983938,0.00983409,0.01936812,-0.14232909,-0.13329164,0.001
 11284,-0.01013524,-0.02371875,0.00002579,0.00001729,-0.00000557,0.0000
 1231,0.00002243,-0.00001272,0.00016171,-0.00041777,0.00000928,-0.00000
 365,0.00001472,-0.00000774,-0.00000285,-0.00000833,0.00001439,-0.00000
 230,-0.00000623,0.00000389,-0.00000958,-0.00001026,0.00000290,0.000012
 46,0.00000954,-0.00000402,-0.00049339,-0.00022045,0.00000848,0.0000039
 0,0.00032111,0.00052736,-0.00204814,-0.00043317,-0.00002032,-0.0243667
 6,0.14467724,-0.00008555,-0.00005505,0.00017898,0.00023748,-0.00007536
 ,-0.00006142,0.00002763,0.00000518,-0.00010004,-0.00027516,0.00029892,
 0.00005563,0.00008064,0.00000803,-0.00003568,-0.00167103,0.00000375,0.
 00204404,-0.00001012,-0.00001878,-0.00000894,-0.00001032,0.00000004,0.
 00000587,-0.00000050,-0.00000817,0.00001808,-0.00000263,0.00000875,-0.
 00001125,0.00000460,-0.00002673,0.00002019,-0.00021208,0.00082705,0.00
 002102,-0.00391786,0.00202869,-0.00261310,0.00329957,-0.01627986,-0.01
 629890,0.01204726,-0.13344031,-0.25661336,-0.00102052,0.00234657,0.004
 93307,0.00001383,0.00000943,-0.00000088,-0.00000844,0.00001911,-0.0000
 0539,0.00002678,0.00001222,0.00001646,-0.00000135,0.00000668,-0.000008
 50,-0.00000152,-0.00000308,0.00000600,-0.00000151,-0.00000246,0.000001
 94,-0.00000443,-0.00000349,0.00000109,0.00000302,0.00000864,-0.0000020
 1,0.00028416,0.00000263,-0.00008800,0.00016299,-0.00082811,-0.00094707
 ,0.00094707,0.00076644,0.00071962,-0.01115880,0.14418328,0.26841792,-0
 .00036219,-0.00031011,0.00065653,0.00032572,0.00008044,-0.00091620,0.0
 0001261,0.00008321,-0.00046732,-0.00213151,-0.00123156,0.00078096,0.00
 028938,0.00019420,0.00020102,0.00481867,-0.00094610,0.00224105,0.00017
 356,0.00025979,0.00013676,-0.00024319,-0.00015943,0.00004760,0.0001204
 6,0.00000992,0.00015307,0.00001746,0.00007094,-0.00017567,-0.00030268,
 -0.00012653,0.00007282,0.00522811,0.00285300,-0.00058956,-0.00060200,-
 0.00024728,0.00045854,0.00452297,0.00550824,-0.00052494,-0.00206713,0.
 00409912,-0.01406226,-0.09007067,0.04419789,-0.10054178,0.00003682,0.0
 0001318,0.00000965,-0.00006012,0.00024753,0.00033437,-0.00001614,-0.00
 013429,-0.00000701,0.00000051,0.00009709,-0.00012247,-0.00000635,-0.00
 000379,0.00001147,-0.00000787,-0.00000787,-0.00000166,0.00000065,-0.00
 000969,-0.00000399,0.00000384,0.00000620,-0.00001527,0.00020005,0.0000
 2762,0.00014713,-0.00086032,-0.00049863,0.00017125,-0.00024796,0.00018
 478,-0.00068232,-0.00296902,-0.00218431,0.00124680,0.08419632,0.000270
 62,0.00017542,-0.00053987,-0.00045162,-0.00010764,0.00008215,-0.000015
 77,-0.00005515,0.00034574,-0.00119889,-0.00060071,0.00056666,0.0003161
 5,-0.00027103,-0.00034741,-0.00777757,0.01044429,-0.01431716,-0.000233
 33,-0.00050018,0.00007636,-0.00015966,-0.00014692,0.00029422,0.0002411
 9,0.00010194,0.00010449,0.00007208,0.00014075,-0.00019623,-0.00022851,
 -0.00009754,0.00003286,0.00277868,-0.00035804,-0.00389662,-0.00002061,
 -0.00106394,-0.00048310,0.00520357,-0.00272594,-0.00148907,0.01125657,
 -0.00373453,0.02493275,0.04428109,-0.08297927,0.07192246,-0.00004013,-
 0.00002101,0.00000369,0.00021059,0.00000887,-0.00033703,-0.00012746,0.
 00014454,0.00011611,0.00021657,-0.00051303,0.00015477,-0.00001771,0.00
 003420,-0.00002634,0.00003476,0.00001914,-0.00000448,0.00002456,0.0000
 1512,-0.00000335,0.00002838,0.00000686,0.00002788,-0.00032988,0.000365
 84,-0.00088165,-0.00048542,-0.00014367,0.00024112,0.00055369,-0.000343
 38,0.00122242,-0.00232838,-0.00003905,0.00020599,-0.05207355,0.0822440
 7,0.00027747,0.00020014,-0.00043607,0.00033085,0.00000831,0.00060190,0
 .00003502,-0.00010997,0.00033716,-0.00029766,0.00157708,-0.00030430,-0
 .00003303,-0.00032129,0.00034109,-0.01101526,0.00945618,-0.01761583,-0
 .00007789,0.00034627,-0.00017616,-0.00015861,-0.00001647,0.00011555,0.
 00012826,0.00001432,0.00008691,0.00009160,0.00010133,-0.00012475,-0.00
 022428,-0.00013178,-0.00002341,-0.00010102,-0.00434158,-0.00230679,0.0
 0058044,-0.00054949,0.00010392,-0.00090154,-0.00098506,0.00212311,0.00
 068139,-0.00160198,0.00369850,-0.10199750,0.07332143,-0.26488960,-0.00
 002698,0.00001297,0.00000220,0.00064966,-0.00055135,-0.00054341,-0.000
 00731,0.00002666,0.00004014,0.00009367,-0.00007444,0.00016962,0.000008
 92,-0.00000452,-0.00002120,0.00001747,0.00000983,-0.00000297,0.0000118
 1,0.00000722,-0.00000351,0.00002140,0.00000661,0.00001825,-0.00061229,
 0.00047407,-0.00089078,0.00015730,0.00023087,-0.00010250,0.00009293,-0
 .00011825,0.00002277,0.00083377,0.00082024,0.00035463,0.11144141,-0.07
 780735,0.27942554\\0.00000196,0.00000059,0.00000480,-0.00000012,0.0000
 0126,0.00000370,0.00000376,-0.00000035,0.00000446,0.00000245,-0.000000
 63,0.00000055,-0.00000013,0.00000121,0.00000137,0.00000160,0.00000037,
 -0.00000036,-0.00000289,0.00000037,0.00000080,-0.00000351,0.00000066,0
 .00000034,-0.00000301,0.00000022,-0.00000164,-0.00000106,-0.00000002,-
 0.00000214,0.00000045,-0.00000026,-0.00000132,0.00000273,-0.00000006,-
 0.00000104,0.00000282,-0.00000067,-0.00000254,0.00000091,-0.00000015,-
 0.00000235,-0.00000113,0.00000015,-0.00000178,-0.00000119,-0.00000048,
 -0.00000036,0.00000168,0.00000002,0.00000640,-0.00000032,0.00000052,0.
 00000231,0.00000212,-0.00000079,0.00000113,-0.00000434,-0.00000108,0.0
 0000346,-0.00000529,0.00000053,0.00000083,-0.00000397,0.00000026,-0.00
 000215,-0.00000043,-0.00000015,-0.00000349,0.00000186,-0.00000037,-0.0
 0000188,0.00000447,-0.00000043,-0.00000098,0.00000417,-0.00000053,-0.0
 0000311,0.00000085,-0.00000025,-0.00000359,-0.00000240,0.00000013,-0.0
 0000184,-0.00000205,-0.00000008,0.00000041\\\@


 IT WAS A GAME, A VERY INTERESTING GAME ONE COULD
 PLAY.  WHENEVER ONE SOLVED ONE OF THE LITTLE PROBLEMS,
 ONE COULD WRITE A PAPER ABOUT IT.  IT WAS VERY EASY IN
 THOSE DAYS FOR ANY SECOND-RATE PHYSICIST TO DO
 FIRST-RATE WORK.  THERE HAS NOT BEEN SUCH A GLORIOUS
 TIME SINCE.  IT IS VERY DIFFICULT NOW FOR A FIRST-RATE
 PHYSICIST TO DO SECOND-RATE WORK.
     P.A.M. DIRAC, ON THE EARLY DAYS OF QUANTUM MECHANICS
                   DIRECTIONS IN PHYSICS, 1978, P. 7
 Job cpu time:       0 days 10 hours 13 minutes  5.1 seconds.
 Elapsed time:       0 days 10 hours 13 minutes  4.6 seconds.
 File lengths (MBytes):  RWF=    508 Int=      0 D2E=      0 Chk=     24 Scr=      1
 Normal termination of Gaussian 16 at Sun Aug 22 06:29:41 2021.
