# Supplementary material for: Rotational Barriers in N-Benzhydrylformamides: An NMR and DFT Study
Source: Molecules. 2023 Jan 5;28(2):535. doi: 10.3390/molecules28020535 (PMC9863877; doi:10.3390/molecules28020535)
Supplement: Supplementary file 1 [file molecules-28-00535-s001.zip › Supplementary_Materials/Quantum_chemistry_output_files/Gaussian_output_files/Transition_states_(corresponding_to_penultimate_barriers)/BHFA/BHFA_TS_Formyl.log]

 Entering Gaussian System, Link 0=g16
 Initial command:
 /home/aikhl/g16/l1.exe "/home/aikhl/works/aikhl/Gau-29552.inp" -scrdir="/home/aikhl/works/aikhl/"
 Entering Link 1 = /home/aikhl/g16/l1.exe PID=     29554.
  
 Copyright (c) 1988,1990,1992,1993,1995,1998,2003,2009,2016,
            Gaussian, Inc.  All Rights Reserved.
  
 This is part of the Gaussian(R) 16 program.  It is based on
 the Gaussian(R) 09 system (copyright 2009, Gaussian, Inc.),
 the Gaussian(R) 03 system (copyright 2003, Gaussian, Inc.),
 the Gaussian(R) 98 system (copyright 1998, Gaussian, Inc.),
 the Gaussian(R) 94 system (copyright 1995, Gaussian, Inc.),
 the Gaussian 92(TM) system (copyright 1992, Gaussian, Inc.),
 the Gaussian 90(TM) system (copyright 1990, Gaussian, Inc.),
 the Gaussian 88(TM) system (copyright 1988, Gaussian, Inc.),
 the Gaussian 86(TM) system (copyright 1986, Carnegie Mellon
 University), and the Gaussian 82(TM) system (copyright 1983,
 Carnegie Mellon University). Gaussian is a federally registered
 trademark of Gaussian, Inc.
  
 This software contains proprietary and confidential information,
 including trade secrets, belonging to Gaussian, Inc.
  
 This software is provided under written license and may be
 used, copied, transmitted, or stored only in accord with that
 written license.
  
 The following legend is applicable only to US Government
 contracts under FAR:
  
                    RESTRICTED RIGHTS LEGEND
  
 Use, reproduction and disclosure by the US Government is
 subject to restrictions as set forth in subparagraphs (a)
 and (c) of the Commercial Computer Software - Restricted
 Rights clause in FAR 52.227-19.
  
 Gaussian, Inc.
 340 Quinnipiac St., Bldg. 40, Wallingford CT 06492
  
  
 ---------------------------------------------------------------
 Warning -- This program may not be used in any manner that
 competes with the business of Gaussian, Inc. or will provide
 assistance to any competitor of Gaussian, Inc.  The licensee
 of this program is prohibited from giving any competitor of
 Gaussian, Inc. access to this program.  By using this program,
 the user acknowledges that Gaussian, Inc. is engaged in the
 business of creating and licensing software in the field of
 computational chemistry and represents and warrants to the
 licensee that it is not a competitor of Gaussian, Inc. and that
 it will not use this program in any manner prohibited above.
 ---------------------------------------------------------------
  

 Cite this work as:
 Gaussian 16, Revision A.03,
 M. J. Frisch, G. W. Trucks, H. B. Schlegel, G. E. Scuseria, 
 M. A. Robb, J. R. Cheeseman, G. Scalmani, V. Barone, 
 G. A. Petersson, H. Nakatsuji, X. Li, M. Caricato, A. V. Marenich, 
 J. Bloino, B. G. Janesko, R. Gomperts, B. Mennucci, H. P. Hratchian, 
 J. V. Ortiz, A. F. Izmaylov, J. L. Sonnenberg, D. Williams-Young, 
 F. Ding, F. Lipparini, F. Egidi, J. Goings, B. Peng, A. Petrone, 
 T. Henderson, D. Ranasinghe, V. G. Zakrzewski, J. Gao, N. Rega, 
 G. Zheng, W. Liang, M. Hada, M. Ehara, K. Toyota, R. Fukuda, 
 J. Hasegawa, M. Ishida, T. Nakajima, Y. Honda, O. Kitao, H. Nakai, 
 T. Vreven, K. Throssell, J. A. Montgomery, Jr., J. E. Peralta, 
 F. Ogliaro, M. J. Bearpark, J. J. Heyd, E. N. Brothers, K. N. Kudin, 
 V. N. Staroverov, T. A. Keith, R. Kobayashi, J. Normand, 
 K. Raghavachari, A. P. Rendell, J. C. Burant, S. S. Iyengar, 
 J. Tomasi, M. Cossi, J. M. Millam, M. Klene, C. Adamo, R. Cammi, 
 J. W. Ochterski, R. L. Martin, K. Morokuma, O. Farkas, 
 J. B. Foresman, and D. J. Fox, Gaussian, Inc., Wallingford CT, 2016.
 
 ******************************************
 Gaussian 16:  ES64L-G16RevA.03 25-Dec-2016
                22-Aug-2021 
 ******************************************
 %oldchk=BHFA_M062X_scanForm07_TS.chk
 %chk=BHFA_M062X_scanForm07_TS_freq.chk
 Copying data from "BHFA_M062X_scanForm07_TS.chk" to current chk file "BHFA_M062X_scanForm07_TS_freq.chk"
 IOpt=  2 FromEx=T IUOpen= 4 IOptOp= 5 NList=   0 IFRang= 0 IUIn= 4 IUOut= 2.
 ----------------------------------------------------------------------
 # freq=noraman M062X/6-311+G* nosymm Integral(Grid=SuperFine) scrf=(IE
 FPCM, solvent=dimethylsulfoxide) geom=allcheck guess=read
 ----------------------------------------------------------------------
 1/10=4,29=7,30=1,38=1/1,3;
 2/12=2,15=1,40=1/2;
 3/5=4,6=6,7=11,11=2,14=-4,25=1,30=1,70=2201,71=2,72=21,74=-55,75=-7,116=-2,140=1/1,2,3;
 4/5=1/1;
 5/5=2,38=6,53=21,98=1/2;
 8/6=4,10=90,11=11/1;
 11/6=1,8=1,9=11,15=111,16=1,31=1/1,2,10;
 10/6=1,31=1/2;
 6/7=2,8=2,9=2,10=2,28=1/1;
 7/8=1,10=1,25=1,30=1/1,2,3,16;
 1/10=4,30=1/3;
 99//99;
 Structure from the checkpoint file:  "BHFA_M062X_scanForm07_TS_freq.chk"
 ------------------------
 BHFA_M062X_scanForm07_TS
 ------------------------
 Charge =  0 Multiplicity = 1
 Redundant internal coordinates found in file.  (old form).
 C,0,2.4359704467,-1.016528813,0.8493772052
 N,0,1.5417116187,0.0992279327,0.8966537735
 O,0,3.6001238625,-0.8921108859,0.5983246645
 C,0,0.4351041417,-0.0484560242,-0.0775420363
 C,0,-0.4441988169,-1.2660225913,0.185720247
 C,0,-0.3863853067,1.2322032762,-0.1439497611
 C,0,-1.2605714135,-1.3101903072,1.3188703102
 C,0,-2.037052999,-2.4311324139,1.585839014
 C,0,-2.0121717801,-3.5218455567,0.7164402484
 C,0,-1.2070739291,-3.4831741255,-0.4163175068
 C,0,-0.4250537577,-2.3584168788,-0.6781820588
 C,0,-0.0534947674,2.3758137038,0.5776700152
 C,0,-0.8363620417,3.5269476093,0.4771365461
 C,0,-1.9504135394,3.5488410654,-0.3526359647
 C,0,-2.2840473651,2.4091655653,-1.084486661
 C,0,-1.5108291726,1.2607700457,-0.9756209917
 H,0,2.0022600462,-2.0123197477,1.044301055
 H,0,1.1427793332,0.139808849,1.8366816952
 H,0,0.9103679434,-0.1833581415,-1.054823928
 H,0,-1.298086384,-0.4570965487,1.9914120376
 H,0,-2.6673056145,-2.4537038639,2.4677597453
 H,0,-2.6206601488,-4.3949991322,0.9227827241
 H,0,-1.1842340678,-4.3261439381,-1.0977170967
 H,0,0.2046088286,-2.3322732802,-1.5626595304
 H,0,0.8242234606,2.3779862718,1.2119361562
 H,0,-0.5668722885,4.4078763912,1.0491454608
 H,0,-2.5560369856,4.444548909,-0.4316835198
 H,0,-3.1498841043,2.4154979421,-1.7371470587
 H,0,-1.7828151988,0.3731866874,-1.539085784
 Recover connectivity data from disk.

 GradGradGradGradGradGradGradGradGradGradGradGradGradGradGradGradGradGrad
 Berny optimization.
 Initialization pass.
                           ----------------------------
                           !    Initial Parameters    !
                           ! (Angstroms and Degrees)  !
 --------------------------                            --------------------------
 ! Name  Definition              Value          Derivative Info.                !
 --------------------------------------------------------------------------------
 ! R1    R(1,2)                  1.4307         calculate D2E/DX2 analytically  !
 ! R2    R(1,3)                  1.1974         calculate D2E/DX2 analytically  !
 ! R3    R(1,17)                 1.1035         calculate D2E/DX2 analytically  !
 ! R4    R(2,4)                  1.4817         calculate D2E/DX2 analytically  !
 ! R5    R(2,18)                 1.022          calculate D2E/DX2 analytically  !
 ! R6    R(4,5)                  1.5248         calculate D2E/DX2 analytically  !
 ! R7    R(4,6)                  1.5229         calculate D2E/DX2 analytically  !
 ! R8    R(4,19)                 1.0951         calculate D2E/DX2 analytically  !
 ! R9    R(5,7)                  1.3973         calculate D2E/DX2 analytically  !
 ! R10   R(5,11)                 1.3928         calculate D2E/DX2 analytically  !
 ! R11   R(6,12)                 1.3926         calculate D2E/DX2 analytically  !
 ! R12   R(6,16)                 1.3989         calculate D2E/DX2 analytically  !
 ! R13   R(7,8)                  1.3895         calculate D2E/DX2 analytically  !
 ! R14   R(7,20)                 1.087          calculate D2E/DX2 analytically  !
 ! R15   R(8,9)                  1.395          calculate D2E/DX2 analytically  !
 ! R16   R(8,21)                 1.0842         calculate D2E/DX2 analytically  !
 ! R17   R(9,10)                 1.3903         calculate D2E/DX2 analytically  !
 ! R18   R(9,22)                 1.0841         calculate D2E/DX2 analytically  !
 ! R19   R(10,11)                1.3947         calculate D2E/DX2 analytically  !
 ! R20   R(10,23)                1.0842         calculate D2E/DX2 analytically  !
 ! R21   R(11,24)                1.086          calculate D2E/DX2 analytically  !
 ! R22   R(12,13)                1.3957         calculate D2E/DX2 analytically  !
 ! R23   R(12,25)                1.0829         calculate D2E/DX2 analytically  !
 ! R24   R(13,14)                1.3893         calculate D2E/DX2 analytically  !
 ! R25   R(13,26)                1.0844         calculate D2E/DX2 analytically  !
 ! R26   R(14,15)                1.3949         calculate D2E/DX2 analytically  !
 ! R27   R(14,27)                1.0841         calculate D2E/DX2 analytically  !
 ! R28   R(15,16)                1.3887         calculate D2E/DX2 analytically  !
 ! R29   R(15,28)                1.0843         calculate D2E/DX2 analytically  !
 ! R30   R(16,29)                1.0859         calculate D2E/DX2 analytically  !
 ! A1    A(2,1,3)              122.2489         calculate D2E/DX2 analytically  !
 ! A2    A(2,1,17)             116.8884         calculate D2E/DX2 analytically  !
 ! A3    A(3,1,17)             120.8587         calculate D2E/DX2 analytically  !
 ! A4    A(1,2,4)              111.5532         calculate D2E/DX2 analytically  !
 ! A5    A(1,2,18)             107.7795         calculate D2E/DX2 analytically  !
 ! A6    A(4,2,18)             108.4927         calculate D2E/DX2 analytically  !
 ! A7    A(2,4,5)              113.3758         calculate D2E/DX2 analytically  !
 ! A8    A(2,4,6)              110.3474         calculate D2E/DX2 analytically  !
 ! A9    A(2,4,19)             105.9567         calculate D2E/DX2 analytically  !
 ! A10   A(5,4,6)              111.5892         calculate D2E/DX2 analytically  !
 ! A11   A(5,4,19)             107.8182         calculate D2E/DX2 analytically  !
 ! A12   A(6,4,19)             107.3847         calculate D2E/DX2 analytically  !
 ! A13   A(4,5,7)              120.1444         calculate D2E/DX2 analytically  !
 ! A14   A(4,5,11)             120.7475         calculate D2E/DX2 analytically  !
 ! A15   A(7,5,11)             119.0931         calculate D2E/DX2 analytically  !
 ! A16   A(4,6,12)             122.6167         calculate D2E/DX2 analytically  !
 ! A17   A(4,6,16)             118.4691         calculate D2E/DX2 analytically  !
 ! A18   A(12,6,16)            118.9104         calculate D2E/DX2 analytically  !
 ! A19   A(5,7,8)              120.5176         calculate D2E/DX2 analytically  !
 ! A20   A(5,7,20)             119.8099         calculate D2E/DX2 analytically  !
 ! A21   A(8,7,20)             119.6687         calculate D2E/DX2 analytically  !
 ! A22   A(7,8,9)              120.0684         calculate D2E/DX2 analytically  !
 ! A23   A(7,8,21)             119.8627         calculate D2E/DX2 analytically  !
 ! A24   A(9,8,21)             120.0677         calculate D2E/DX2 analytically  !
 ! A25   A(8,9,10)             119.7594         calculate D2E/DX2 analytically  !
 ! A26   A(8,9,22)             120.0726         calculate D2E/DX2 analytically  !
 ! A27   A(10,9,22)            120.1678         calculate D2E/DX2 analytically  !
 ! A28   A(9,10,11)            120.0077         calculate D2E/DX2 analytically  !
 ! A29   A(9,10,23)            120.1762         calculate D2E/DX2 analytically  !
 ! A30   A(11,10,23)           119.816          calculate D2E/DX2 analytically  !
 ! A31   A(5,11,10)            120.5524         calculate D2E/DX2 analytically  !
 ! A32   A(5,11,24)            119.6186         calculate D2E/DX2 analytically  !
 ! A33   A(10,11,24)           119.829          calculate D2E/DX2 analytically  !
 ! A34   A(6,12,13)            120.3895         calculate D2E/DX2 analytically  !
 ! A35   A(6,12,25)            119.9267         calculate D2E/DX2 analytically  !
 ! A36   A(13,12,25)           119.6797         calculate D2E/DX2 analytically  !
 ! A37   A(12,13,14)           120.3841         calculate D2E/DX2 analytically  !
 ! A38   A(12,13,26)           119.5132         calculate D2E/DX2 analytically  !
 ! A39   A(14,13,26)           120.1023         calculate D2E/DX2 analytically  !
 ! A40   A(13,14,15)           119.4905         calculate D2E/DX2 analytically  !
 ! A41   A(13,14,27)           120.3            calculate D2E/DX2 analytically  !
 ! A42   A(15,14,27)           120.2094         calculate D2E/DX2 analytically  !
 ! A43   A(14,15,16)           120.0884         calculate D2E/DX2 analytically  !
 ! A44   A(14,15,28)           120.1341         calculate D2E/DX2 analytically  !
 ! A45   A(16,15,28)           119.7771         calculate D2E/DX2 analytically  !
 ! A46   A(6,16,15)            120.7337         calculate D2E/DX2 analytically  !
 ! A47   A(6,16,29)            119.5456         calculate D2E/DX2 analytically  !
 ! A48   A(15,16,29)           119.7204         calculate D2E/DX2 analytically  !
 ! D1    D(3,1,2,4)            120.7846         calculate D2E/DX2 analytically  !
 ! D2    D(3,1,2,18)          -120.2164         calculate D2E/DX2 analytically  !
 ! D3    D(17,1,2,4)           -58.4954         calculate D2E/DX2 analytically  !
 ! D4    D(17,1,2,18)           60.5036         calculate D2E/DX2 analytically  !
 ! D5    D(1,2,4,5)             61.8831         calculate D2E/DX2 analytically  !
 ! D6    D(1,2,4,6)           -172.1142         calculate D2E/DX2 analytically  !
 ! D7    D(1,2,4,19)           -56.1711         calculate D2E/DX2 analytically  !
 ! D8    D(18,2,4,5)           -56.6908         calculate D2E/DX2 analytically  !
 ! D9    D(18,2,4,6)            69.312          calculate D2E/DX2 analytically  !
 ! D10   D(18,2,4,19)         -174.7449         calculate D2E/DX2 analytically  !
 ! D11   D(2,4,5,7)             68.3435         calculate D2E/DX2 analytically  !
 ! D12   D(2,4,5,11)          -110.2354         calculate D2E/DX2 analytically  !
 ! D13   D(6,4,5,7)            -56.9963         calculate D2E/DX2 analytically  !
 ! D14   D(6,4,5,11)           124.4249         calculate D2E/DX2 analytically  !
 ! D15   D(19,4,5,7)          -174.6875         calculate D2E/DX2 analytically  !
 ! D16   D(19,4,5,11)            6.7336         calculate D2E/DX2 analytically  !
 ! D17   D(2,4,6,12)             3.2234         calculate D2E/DX2 analytically  !
 ! D18   D(2,4,6,16)          -177.4975         calculate D2E/DX2 analytically  !
 ! D19   D(5,4,6,12)           130.2253         calculate D2E/DX2 analytically  !
 ! D20   D(5,4,6,16)           -50.4955         calculate D2E/DX2 analytically  !
 ! D21   D(19,4,6,12)         -111.8229         calculate D2E/DX2 analytically  !
 ! D22   D(19,4,6,16)           67.4563         calculate D2E/DX2 analytically  !
 ! D23   D(4,5,7,8)           -178.215          calculate D2E/DX2 analytically  !
 ! D24   D(4,5,7,20)             2.4937         calculate D2E/DX2 analytically  !
 ! D25   D(11,5,7,8)             0.3873         calculate D2E/DX2 analytically  !
 ! D26   D(11,5,7,20)         -178.9041         calculate D2E/DX2 analytically  !
 ! D27   D(4,5,11,10)          178.4605         calculate D2E/DX2 analytically  !
 ! D28   D(4,5,11,24)           -1.5472         calculate D2E/DX2 analytically  !
 ! D29   D(7,5,11,10)           -0.1331         calculate D2E/DX2 analytically  !
 ! D30   D(7,5,11,24)          179.8592         calculate D2E/DX2 analytically  !
 ! D31   D(4,6,12,13)          179.6986         calculate D2E/DX2 analytically  !
 ! D32   D(4,6,12,25)            0.4364         calculate D2E/DX2 analytically  !
 ! D33   D(16,6,12,13)           0.4225         calculate D2E/DX2 analytically  !
 ! D34   D(16,6,12,25)        -178.8397         calculate D2E/DX2 analytically  !
 ! D35   D(4,6,16,15)         -179.206          calculate D2E/DX2 analytically  !
 ! D36   D(4,6,16,29)            1.0078         calculate D2E/DX2 analytically  !
 ! D37   D(12,6,16,15)           0.1004         calculate D2E/DX2 analytically  !
 ! D38   D(12,6,16,29)        -179.6858         calculate D2E/DX2 analytically  !
 ! D39   D(5,7,8,9)             -0.3546         calculate D2E/DX2 analytically  !
 ! D40   D(5,7,8,21)          -179.9502         calculate D2E/DX2 analytically  !
 ! D41   D(20,7,8,9)           178.9378         calculate D2E/DX2 analytically  !
 ! D42   D(20,7,8,21)           -0.6579         calculate D2E/DX2 analytically  !
 ! D43   D(7,8,9,10)             0.0635         calculate D2E/DX2 analytically  !
 ! D44   D(7,8,9,22)          -179.7804         calculate D2E/DX2 analytically  !
 ! D45   D(21,8,9,10)          179.6583         calculate D2E/DX2 analytically  !
 ! D46   D(21,8,9,22)           -0.1856         calculate D2E/DX2 analytically  !
 ! D47   D(8,9,10,11)            0.1891         calculate D2E/DX2 analytically  !
 ! D48   D(8,9,10,23)         -179.8639         calculate D2E/DX2 analytically  !
 ! D49   D(22,9,10,11)        -179.9672         calculate D2E/DX2 analytically  !
 ! D50   D(22,9,10,23)          -0.0202         calculate D2E/DX2 analytically  !
 ! D51   D(9,10,11,5)           -0.1538         calculate D2E/DX2 analytically  !
 ! D52   D(9,10,11,24)         179.8539         calculate D2E/DX2 analytically  !
 ! D53   D(23,10,11,5)         179.899          calculate D2E/DX2 analytically  !
 ! D54   D(23,10,11,24)         -0.0933         calculate D2E/DX2 analytically  !
 ! D55   D(6,12,13,14)          -0.5415         calculate D2E/DX2 analytically  !
 ! D56   D(6,12,13,26)         179.7            calculate D2E/DX2 analytically  !
 ! D57   D(25,12,13,14)        178.7225         calculate D2E/DX2 analytically  !
 ! D58   D(25,12,13,26)         -1.036          calculate D2E/DX2 analytically  !
 ! D59   D(12,13,14,15)          0.1309         calculate D2E/DX2 analytically  !
 ! D60   D(12,13,14,27)       -179.8388         calculate D2E/DX2 analytically  !
 ! D61   D(26,13,14,15)        179.8879         calculate D2E/DX2 analytically  !
 ! D62   D(26,13,14,27)         -0.0817         calculate D2E/DX2 analytically  !
 ! D63   D(13,14,15,16)          0.3902         calculate D2E/DX2 analytically  !
 ! D64   D(13,14,15,28)       -179.8492         calculate D2E/DX2 analytically  !
 ! D65   D(27,14,15,16)       -179.6401         calculate D2E/DX2 analytically  !
 ! D66   D(27,14,15,28)          0.1204         calculate D2E/DX2 analytically  !
 ! D67   D(14,15,16,6)          -0.5087         calculate D2E/DX2 analytically  !
 ! D68   D(14,15,16,29)        179.2772         calculate D2E/DX2 analytically  !
 ! D69   D(28,15,16,6)         179.7299         calculate D2E/DX2 analytically  !
 ! D70   D(28,15,16,29)         -0.4842         calculate D2E/DX2 analytically  !
 --------------------------------------------------------------------------------
 Trust Radius=3.00D-01 FncErr=1.00D-07 GrdErr=1.00D-07 EigMax=2.50D+02 EigMin=1.00D-04
 Number of steps in this run=      2 maximum allowed number of steps=      2.
 GradGradGradGradGradGradGradGradGradGradGradGradGradGradGradGradGradGrad

                          Input orientation:                          
 ---------------------------------------------------------------------
 Center     Atomic      Atomic             Coordinates (Angstroms)
 Number     Number       Type             X           Y           Z
 ---------------------------------------------------------------------
      1          6           0        2.435970   -1.016529    0.849377
      2          7           0        1.541712    0.099228    0.896654
      3          8           0        3.600124   -0.892111    0.598325
      4          6           0        0.435104   -0.048456   -0.077542
      5          6           0       -0.444199   -1.266023    0.185720
      6          6           0       -0.386385    1.232203   -0.143950
      7          6           0       -1.260571   -1.310190    1.318870
      8          6           0       -2.037053   -2.431132    1.585839
      9          6           0       -2.012172   -3.521846    0.716440
     10          6           0       -1.207074   -3.483174   -0.416318
     11          6           0       -0.425054   -2.358417   -0.678182
     12          6           0       -0.053495    2.375814    0.577670
     13          6           0       -0.836362    3.526948    0.477137
     14          6           0       -1.950414    3.548841   -0.352636
     15          6           0       -2.284047    2.409166   -1.084487
     16          6           0       -1.510829    1.260770   -0.975621
     17          1           0        2.002260   -2.012320    1.044301
     18          1           0        1.142779    0.139809    1.836682
     19          1           0        0.910368   -0.183358   -1.054824
     20          1           0       -1.298086   -0.457097    1.991412
     21          1           0       -2.667306   -2.453704    2.467760
     22          1           0       -2.620660   -4.394999    0.922783
     23          1           0       -1.184234   -4.326144   -1.097717
     24          1           0        0.204609   -2.332273   -1.562660
     25          1           0        0.824223    2.377986    1.211936
     26          1           0       -0.566872    4.407876    1.049145
     27          1           0       -2.556037    4.444549   -0.431684
     28          1           0       -3.149884    2.415498   -1.737147
     29          1           0       -1.782815    0.373187   -1.539086
 ---------------------------------------------------------------------
                    Distance matrix (angstroms):
                    1          2          3          4          5
     1  C    0.000000
     2  N    1.430681   0.000000
     3  O    1.197397   2.304086   0.000000
     4  C    2.408280   1.481704   3.344533   0.000000
     5  C    2.966153   2.512603   4.082475   1.524778   0.000000
     6  C    3.742885   2.466586   4.577766   1.522939   2.520547
     7  C    3.737791   3.165046   4.931565   2.533230   1.397299
     8  C    4.748833   4.436807   5.926342   3.815173   2.419710
     9  C    5.106883   5.076883   6.198977   4.322500   2.798024
    10  C    4.578001   4.702480   5.554481   3.822147   2.420783
    11  C    3.509923   3.519701   4.470076   2.537037   1.392846
    12  C    4.216545   2.798084   4.901906   2.558342   3.683646
    13  C    5.611586   4.192910   6.263000   3.835076   4.817809
    14  C    6.444207   5.065125   7.171809   4.325149   5.073601
    15  C    6.144410   4.888472   6.953686   3.801003   4.301799
    16  C    4.908557   3.764651   5.764897   2.511429   2.978438
    17  H    1.103494   2.166227   2.001732   2.751594   2.698014
    18  H    1.996054   1.021982   2.938865   2.049512   2.687105
    19  H    2.578298   2.070438   3.235741   1.095059   2.132126
    20  H    3.944666   3.093937   5.111007   2.729745   2.154996
    21  H    5.543290   5.167365   6.724138   4.678539   3.400073
    22  H    6.081855   6.125692   7.146583   5.406550   3.882105
    23  H    5.277368   5.567065   6.128558   4.686323   3.399883
    24  H    3.539503   3.707865   4.274745   2.733957   2.148179
    25  H    3.775170   2.409758   4.333091   2.775210   3.992595
    26  H    6.203317   4.799357   6.756994   4.704496   5.740530
    27  H    7.508970   6.118647   8.212136   5.409199   6.119777
    28  H    7.047743   5.857737   7.871297   4.655910   4.956990
    29  H    5.043235   4.130419   5.928367   2.689435   2.730175
                    6          7          8          9         10
     6  C    0.000000
     7  C    3.060688   0.000000
     8  C    4.374574   1.389499   0.000000
     9  C    5.097493   2.412311   1.395037   0.000000
    10  C    4.794006   2.781294   2.409209   1.390258   0.000000
    11  C    3.630352   2.405221   2.780220   2.411946   1.394707
    12  C    1.392622   3.948802   5.296946   6.215952   6.053635
    13  C    2.419520   4.928121   6.178155   7.150194   7.076545
    14  C    2.802953   5.184593   6.286913   7.151318   7.071481
    15  C    2.423009   4.545023   5.533546   6.204365   6.027105
    16  C    1.398881   3.455019   4.524172   5.097826   4.786449
    17  H    4.200535   3.348797   4.096916   4.301375   3.820555
    18  H    2.730306   2.854246   4.096827   4.961489   4.870711
    19  H    2.124871   3.408394   4.551141   4.777459   3.972409
    20  H    2.871359   1.086963   2.146481   3.395314   3.868151
    21  H    5.060586   2.146269   1.084210   2.153427   3.392637
    22  H    6.147789   3.394521   2.153373   1.084081   2.150079
    23  H    5.695740   3.865449   3.394089   2.150243   1.084170
    24  H    3.881688   3.390372   3.866247   3.394627   2.152097
    25  H    2.148678   4.237977   5.608416   6.564958   6.413313
    26  H    3.397198   5.766304   7.015804   8.067222   8.051467
    27  H    3.887074   6.153023   7.184340   8.067058   8.041687
    28  H    3.402262   5.175857   5.980841   6.524303   6.349286
    29  H    2.152750   3.357739   4.206423   4.506804   4.057537
                   11         12         13         14         15
    11  C    0.000000
    12  C    4.912042   0.000000
    13  C    6.011776   1.395743   0.000000
    14  C    6.109697   2.416560   1.389285   0.000000
    15  C    5.133301   2.781949   2.404973   1.394911   0.000000
    16  C    3.790236   2.404134   2.775062   2.411766   1.388715
    17  H    2.996428   4.868222   6.250035   6.964307   6.515650
    18  H    3.876051   2.831236   4.151876   5.097299   5.042454
    19  H    2.579940   3.184875   4.377709   4.754624   4.114164
    20  H    3.391746   3.401919   4.287053   4.686964   4.318418
    21  H    3.864418   5.807640   6.563774   6.670765   6.034305
    22  H    3.395798   7.249369   8.132623   8.073445   7.102049
    23  H    2.150422   7.000124   8.016996   7.947173   6.824526
    24  H    1.086029   5.178196   6.290855   6.379325   5.376179
    25  H    5.250405   1.082907   2.148857   3.393729   3.864696
    26  H    6.984733   2.148284   1.084368   2.148748   3.390564
    27  H    7.133176   3.400173   2.150634   1.084122   2.154743
    28  H    5.597890   3.866210   3.389802   2.154082   1.084287
    29  H    3.169595   3.388469   3.860976   3.394191   2.145485
                   16         17         18         19         20
    16  C    0.000000
    17  H    5.209126   0.000000
    18  H    4.025821   2.449129   0.000000
    19  H    2.820279   2.990594   2.918777   0.000000
    20  H    3.435056   3.769353   2.517551   3.772500   0.000000
    21  H    5.195346   4.901622   4.652023   5.510246   2.467409
    22  H    6.068228   5.202242   5.963487   5.840977   4.289318
    23  H    5.597783   4.482830   5.828415   4.642399   4.952293
    24  H    4.024587   3.182792   4.306608   2.318152   4.290199
    25  H    3.389107   4.548699   2.345469   3.421419   3.626221
    26  H    3.859406   6.915156   4.664710   5.261973   5.009042
    27  H    3.394816   8.040383   6.112079   5.815651   5.610700
    28  H    2.144719   7.340750   6.031415   4.868805   5.057975
    29  H    1.085943   5.166365   4.473184   2.792398   3.659064
                   21         22         23         24         25
    21  H    0.000000
    22  H    2.481483   0.000000
    23  H    4.291638   2.480016   0.000000
    24  H    4.950446   4.291201   2.473980   0.000000
    25  H    6.092052   7.604220   7.369787   5.501713   0.000000
    26  H    7.314750   9.040168   9.015169   7.269548   2.466192
    27  H    7.483652   8.942951   8.902275   7.404431   4.289327
    28  H    6.451608   7.330633   7.051410   5.815875   4.948942
    29  H    4.982815   5.431241   4.757816   3.357071   4.287656
                   26         27         28         29
    26  H    0.000000
    27  H    2.480116   0.000000
    28  H    4.290099   2.484741   0.000000
    29  H    4.945319   4.289546   2.465591   0.000000
 Symmetry turned off by external request.
 Stoichiometry    C14H13NO
 Framework group  C1[X(C14H13NO)]
 Deg. of freedom    81
 Full point group                 C1      NOp   1
 Rotational constants (GHZ):           0.6851305           0.4146882           0.2944031
 Standard basis: 6-311+G(d) (5D, 7F)
   391 basis functions,   641 primitive gaussians,   407 cartesian basis functions
    56 alpha electrons       56 beta electrons
       nuclear repulsion energy      1004.9632399185 Hartrees.
 NAtoms=   29 NActive=   29 NUniq=   29 SFac= 1.00D+00 NAtFMM=   60 NAOKFM=F Big=F
 Integral buffers will be    131072 words long.
 Raffenetti 2 integral format.
 Two-electron integral symmetry is turned off.
 Force inversion solution in PCM.
 ------------------------------------------------------------------------------
 Polarizable Continuum Model (PCM)
 =================================
 Model                : PCM.
 Atomic radii         : UFF (Universal Force Field).
 Polarization charges : Total charges.
 Charge compensation  : None.
 Solution method      : Matrix inversion.
 Cavity type          : Scaled VdW (van der Waals Surface) (Alpha=1.100).
 Cavity algorithm     : GePol (No added spheres)
                        Default sphere list used, NSphG=   29.
                        Lebedev-Laikov grids with approx.  5.0 points / Ang**2.
                        Smoothing algorithm: York/Karplus (Gamma=1.0000).
                        Polarization charges: spherical gaussians, with
                                              point-specific exponents (IZeta= 3).
                        Self-potential: point-specific (ISelfS= 7).
                        Self-field    : sphere-specific E.n sum rule (ISelfD= 2).
 1st derivatives      : Analytical E(r).r(x)/FMM algorithm (CHGder, D1EAlg=3).
                        Cavity 1st derivative terms included.
 2nd derivatives      : Analytical E(r).r(xy)/FMM algorithm (CHGder, D2EAlg=3).
                        Cavity 2nd derivative terms included.
 Solvent              : DiMethylSulfoxide, Eps=  46.826000 Eps(inf)=   2.007889
 ------------------------------------------------------------------------------
 One-electron integrals computed using PRISM.
 NBasis=   391 RedAO= T EigKep=  1.17D-06  NBF=   391
 NBsUse=   391 1.00D-06 EigRej= -1.00D+00 NBFU=   391
 Initial guess from the checkpoint file:  "BHFA_M062X_scanForm07_TS_freq.chk"
 B after Tr=     0.000000    0.000000    0.000000
         Rot=    1.000000    0.000000    0.000000    0.000000 Ang=   0.00 deg.
 Requested convergence on RMS density matrix=1.00D-08 within 128 cycles.
 Requested convergence on MAX density matrix=1.00D-06.
 Requested convergence on             energy=1.00D-06.
 No special actions if energy rises.
 Inv3:  Mode=1 IEnd=    14665563.
 Iteration    1 A*A^-1 deviation from unit magnitude is 3.77D-15 for   2203.
 Iteration    1 A*A^-1 deviation from orthogonality  is 2.31D-15 for   2208   2188.
 Iteration    1 A^-1*A deviation from unit magnitude is 3.55D-15 for   2203.
 Iteration    1 A^-1*A deviation from orthogonality  is 2.95D-15 for   2201    988.
 Error on total polarization charges =  0.01693
 SCF Done:  E(RM062X) =  -671.161438609     A.U. after    2 cycles
            NFock=  2  Conv=0.15D-08     -V/T= 2.0039
 DoSCS=F DFT=T ScalE2(SS,OS)=  1.000000  1.000000
 Range of M.O.s used for correlation:     1   391
 NBasis=   391 NAE=    56 NBE=    56 NFC=     0 NFV=     0
 NROrb=    391 NOA=    56 NOB=    56 NVA=   335 NVB=   335

 **** Warning!!: The largest alpha MO coefficient is  0.19553425D+03

 Symmetrizing basis deriv contribution to polar:
 IMax=3 JMax=2 DiffMx= 0.00D+00
 G2DrvN: will do    30 centers at a time, making    1 passes.
 Calling FoFCou, ICntrl=  3107 FMM=F I1Cent=   0 AccDes= 0.00D+00.
 NEqPCM:  Using equilibrium solvation (IEInf=0, Eps=  46.8260, EpsInf=   2.0079)
 G2PCM: DoFxE=T DoFxN=T DoGrad=T DoDP/DQ/DG/TGxP=FFFF NFrqRd=   0 IEInf=0 SqF1=F DoCFld=F IF1Alg=4.
 End of G2Drv F.D. properties file   721 does not exist.
 End of G2Drv F.D. properties file   722 does not exist.
 End of G2Drv F.D. properties file   788 does not exist.
          IDoAtm=11111111111111111111111111111
 NEqPCM:  Using equilibrium solvation (IEInf=0, Eps=  46.8260, EpsInf=   2.0079)
          Differentiating once with respect to electric field.
                with respect to dipole field.
          Differentiating once with respect to nuclear coordinates.
 CalDSu exits because no D1Ps are significant.
          There are    90 degrees of freedom in the 1st order CPHF.  IDoFFX=6 NUNeed=     3.
     87 vectors produced by pass  0 Test12= 2.08D-14 1.11D-09 XBig12= 1.25D+02 3.23D+00.
 AX will form    87 AO Fock derivatives at one time.
     87 vectors produced by pass  1 Test12= 2.08D-14 1.11D-09 XBig12= 9.71D+00 2.87D-01.
     87 vectors produced by pass  2 Test12= 2.08D-14 1.11D-09 XBig12= 1.98D-01 5.90D-02.
     87 vectors produced by pass  3 Test12= 2.08D-14 1.11D-09 XBig12= 1.73D-03 4.05D-03.
     87 vectors produced by pass  4 Test12= 2.08D-14 1.11D-09 XBig12= 1.02D-05 3.32D-04.
     87 vectors produced by pass  5 Test12= 2.08D-14 1.11D-09 XBig12= 5.33D-08 1.72D-05.
     82 vectors produced by pass  6 Test12= 2.08D-14 1.11D-09 XBig12= 2.23D-10 9.14D-07.
     11 vectors produced by pass  7 Test12= 2.08D-14 1.11D-09 XBig12= 9.84D-13 6.78D-08.
      3 vectors produced by pass  8 Test12= 2.08D-14 1.11D-09 XBig12= 2.75D-14 1.64D-08.
      3 vectors produced by pass  9 Test12= 2.08D-14 1.11D-09 XBig12= 5.26D-15 7.33D-09.
      3 vectors produced by pass 10 Test12= 2.08D-14 1.11D-09 XBig12= 1.96D-15 4.85D-09.
      3 vectors produced by pass 11 Test12= 2.08D-14 1.11D-09 XBig12= 1.83D-15 4.10D-09.
      3 vectors produced by pass 12 Test12= 2.08D-14 1.11D-09 XBig12= 1.63D-15 4.89D-09.
      2 vectors produced by pass 13 Test12= 2.08D-14 1.11D-09 XBig12= 1.99D-15 4.46D-09.
      1 vectors produced by pass 14 Test12= 2.08D-14 1.11D-09 XBig12= 3.36D-16 1.68D-09.
 InvSVY:  IOpt=1 It=  1 EMax= 1.24D-14
 Solved reduced A of dimension   633 with    90 vectors.
 Isotropic polarizability for W=    0.000000      220.83 Bohr**3.
 End of Minotr F.D. properties file   721 does not exist.
 End of Minotr F.D. properties file   722 does not exist.
 End of Minotr F.D. properties file   788 does not exist.

 **********************************************************************

            Population analysis using the SCF density.

 **********************************************************************

 Alpha  occ. eigenvalues --  -19.64883 -14.76258 -10.66948 -10.60083 -10.56288
 Alpha  occ. eigenvalues --  -10.56169 -10.55345 -10.55321 -10.55257 -10.55217
 Alpha  occ. eigenvalues --  -10.55092 -10.55013 -10.54947 -10.54928 -10.54823
 Alpha  occ. eigenvalues --  -10.54782  -1.20864  -1.04646  -0.97390  -0.96877
 Alpha  occ. eigenvalues --   -0.88769  -0.85465  -0.85168  -0.84810  -0.77823
 Alpha  occ. eigenvalues --   -0.71540  -0.70063  -0.68926  -0.68435  -0.66466
 Alpha  occ. eigenvalues --   -0.62158  -0.60619  -0.59833  -0.55872  -0.55602
 Alpha  occ. eigenvalues --   -0.54124  -0.53539  -0.52219  -0.50738  -0.50088
 Alpha  occ. eigenvalues --   -0.49622  -0.49333  -0.47887  -0.46358  -0.45093
 Alpha  occ. eigenvalues --   -0.43887  -0.42574  -0.41333  -0.40846  -0.40353
 Alpha  occ. eigenvalues --   -0.37359  -0.33947  -0.31907  -0.31608  -0.31535
 Alpha  occ. eigenvalues --   -0.30184
 Alpha virt. eigenvalues --   -0.00577   0.00331   0.00412   0.00807   0.01099
 Alpha virt. eigenvalues --    0.01910   0.02011   0.02391   0.02683   0.03653
 Alpha virt. eigenvalues --    0.03836   0.04325   0.04473   0.05246   0.05481
 Alpha virt. eigenvalues --    0.06153   0.06486   0.07150   0.07682   0.08539
 Alpha virt. eigenvalues --    0.08928   0.09307   0.09639   0.10665   0.10793
 Alpha virt. eigenvalues --    0.11397   0.12178   0.12782   0.13765   0.13787
 Alpha virt. eigenvalues --    0.14121   0.14688   0.14870   0.15265   0.15458
 Alpha virt. eigenvalues --    0.15569   0.16384   0.16611   0.17089   0.17800
 Alpha virt. eigenvalues --    0.18504   0.18590   0.18868   0.19284   0.19749
 Alpha virt. eigenvalues --    0.20224   0.20543   0.20602   0.21555   0.21763
 Alpha virt. eigenvalues --    0.21795   0.22029   0.22166   0.22873   0.22936
 Alpha virt. eigenvalues --    0.23494   0.23787   0.23849   0.24187   0.24418
 Alpha virt. eigenvalues --    0.24818   0.25119   0.25818   0.26250   0.26669
 Alpha virt. eigenvalues --    0.26853   0.27277   0.27474   0.28185   0.28230
 Alpha virt. eigenvalues --    0.28550   0.28885   0.29554   0.29748   0.30433
 Alpha virt. eigenvalues --    0.30526   0.30947   0.32015   0.32163   0.32772
 Alpha virt. eigenvalues --    0.33745   0.34012   0.34492   0.35238   0.35828
 Alpha virt. eigenvalues --    0.36436   0.36858   0.37774   0.39074   0.39976
 Alpha virt. eigenvalues --    0.40544   0.40891   0.42489   0.43270   0.44290
 Alpha virt. eigenvalues --    0.45110   0.49565   0.49984   0.51554   0.54831
 Alpha virt. eigenvalues --    0.55562   0.56175   0.57300   0.57516   0.57881
 Alpha virt. eigenvalues --    0.58054   0.58627   0.58806   0.59481   0.60066
 Alpha virt. eigenvalues --    0.60905   0.61278   0.61587   0.62420   0.63584
 Alpha virt. eigenvalues --    0.64579   0.65503   0.65716   0.66838   0.67018
 Alpha virt. eigenvalues --    0.67855   0.68184   0.69941   0.71107   0.71624
 Alpha virt. eigenvalues --    0.73102   0.73398   0.73845   0.74356   0.75395
 Alpha virt. eigenvalues --    0.75745   0.76128   0.76430   0.77283   0.77482
 Alpha virt. eigenvalues --    0.78242   0.78751   0.79172   0.79958   0.81674
 Alpha virt. eigenvalues --    0.82265   0.82797   0.83487   0.85652   0.86541
 Alpha virt. eigenvalues --    0.86945   0.87782   0.88033   0.89449   0.89829
 Alpha virt. eigenvalues --    0.89976   0.90592   0.91057   0.93070   0.93350
 Alpha virt. eigenvalues --    0.93839   0.95280   0.96545   0.98444   0.99067
 Alpha virt. eigenvalues --    1.02076   1.02187   1.02493   1.04563   1.04962
 Alpha virt. eigenvalues --    1.07425   1.07953   1.08274   1.10624   1.12987
 Alpha virt. eigenvalues --    1.14493   1.16794   1.17371   1.18640   1.19862
 Alpha virt. eigenvalues --    1.20972   1.22093   1.24156   1.25224   1.25631
 Alpha virt. eigenvalues --    1.26991   1.29346   1.29785   1.30716   1.32170
 Alpha virt. eigenvalues --    1.33445   1.36297   1.40182   1.42387   1.44665
 Alpha virt. eigenvalues --    1.48379   1.49852   1.51081   1.53545   1.55553
 Alpha virt. eigenvalues --    1.56740   1.57002   1.58563   1.58842   1.61032
 Alpha virt. eigenvalues --    1.61459   1.63441   1.63846   1.65937   1.69654
 Alpha virt. eigenvalues --    1.73348   1.76761   1.77718   1.80629   1.81700
 Alpha virt. eigenvalues --    1.82891   1.82963   1.83822   1.86314   1.86494
 Alpha virt. eigenvalues --    1.87012   1.88420   1.91709   1.92715   1.93881
 Alpha virt. eigenvalues --    1.95756   1.95936   1.97599   1.98040   1.99530
 Alpha virt. eigenvalues --    2.00640   2.02929   2.03333   2.03597   2.04820
 Alpha virt. eigenvalues --    2.07789   2.13182   2.18937   2.21784   2.25572
 Alpha virt. eigenvalues --    2.27274   2.29368   2.30862   2.31943   2.32590
 Alpha virt. eigenvalues --    2.34018   2.34343   2.35757   2.36551   2.39065
 Alpha virt. eigenvalues --    2.41075   2.43911   2.45736   2.47612   2.48685
 Alpha virt. eigenvalues --    2.48719   2.53056   2.55951   2.59235   2.64866
 Alpha virt. eigenvalues --    2.66322   2.71016   2.74002   2.76307   2.77630
 Alpha virt. eigenvalues --    2.80825   2.82615   2.83211   2.83509   2.84382
 Alpha virt. eigenvalues --    2.86460   2.90078   2.90460   2.91857   2.93382
 Alpha virt. eigenvalues --    2.94258   2.95407   2.97286   2.97886   2.99800
 Alpha virt. eigenvalues --    3.02061   3.03493   3.14011   3.15936   3.18183
 Alpha virt. eigenvalues --    3.24672   3.26957   3.28507   3.31454   3.35109
 Alpha virt. eigenvalues --    3.36623   3.36983   3.37620   3.38383   3.39748
 Alpha virt. eigenvalues --    3.40968   3.41657   3.42424   3.47167   3.47621
 Alpha virt. eigenvalues --    3.49005   3.51786   3.56214   3.61192   3.63612
 Alpha virt. eigenvalues --    3.68981   3.71936   3.72263   3.73434   3.90915
 Alpha virt. eigenvalues --    3.96212   4.02322   4.06206   4.07694   4.14323
 Alpha virt. eigenvalues --    4.19383   4.34806   4.56280   4.81268   4.81686
 Alpha virt. eigenvalues --    4.84884   5.16249   5.23264   5.78673  23.42888
 Alpha virt. eigenvalues --   23.47316  23.85270  23.88891  23.92886  23.94000
 Alpha virt. eigenvalues --   23.97065  23.98080  24.12050  24.12584  24.12798
 Alpha virt. eigenvalues --   24.13325  24.22523  24.22813  35.59978  50.04331
          Condensed to atoms (all electrons):
               1          2          3          4          5          6
     1  C    5.348782   0.170897   0.526311   0.395557  -0.371381  -0.471949
     2  N    0.170897   8.505490  -0.014266  -1.732735  -0.874533   0.316928
     3  O    0.526311  -0.014266   7.915805  -0.083576   0.008489  -0.008831
     4  C    0.395557  -1.732735  -0.083576  29.437315  -7.175258 -13.872655
     5  C   -0.371381  -0.874533   0.008489  -7.175258  21.271011   2.223042
     6  C   -0.471949   0.316928  -0.008831 -13.872655   2.223042  27.685462
     7  C   -0.085892   0.699581   0.040033  -2.388533  -3.178384   3.499073
     8  C    0.058363   0.449033   0.007569  -2.595188   1.701817   1.250830
     9  C   -0.009075   0.010583   0.000193   0.030442  -2.135087  -0.074537
    10  C    0.002238   0.032512  -0.005210  -0.808979   2.138571   0.607170
    11  C    0.027613  -0.329208  -0.045829   3.925813  -8.361546  -4.081770
    12  C    0.070397   1.523296   0.025805  -3.603414  -1.054676  -4.764854
    13  C    0.045313  -0.050630  -0.013923   0.730532  -0.620519   0.810749
    14  C    0.002336   0.002278   0.000341   0.009864   0.039662  -1.955620
    15  C   -0.044460  -0.173607  -0.000750  -0.907759   0.365160   1.247040
    16  C   -0.090025  -1.284797  -0.013766   4.733020   0.821109  -6.788273
    17  H    0.384582  -0.280138  -0.061409   0.233696   0.027130  -0.042144
    18  H    0.002220   0.213310  -0.011052   0.402508  -0.090031  -0.278580
    19  H    0.008638  -0.000451   0.001948   0.415711  -0.194312   0.004171
    20  H    0.005508   0.022215   0.000129   0.102662   0.079809  -0.034764
    21  H    0.000239  -0.000245   0.000001   0.010091   0.003270  -0.005166
    22  H    0.000089  -0.000041  -0.000001   0.000613   0.071164  -0.000020
    23  H    0.000004   0.000193   0.000004   0.009101  -0.009568   0.000314
    24  H    0.007239   0.005551   0.000120   0.039085   0.028986  -0.025258
    25  H   -0.002393   0.001478  -0.000432   0.056004  -0.000430   0.080099
    26  H    0.000114  -0.000249   0.000000   0.018234  -0.000223  -0.015396
    27  H   -0.000001  -0.000036  -0.000000   0.004903  -0.000653   0.059258
    28  H   -0.000021   0.000150   0.000000   0.011110  -0.001542  -0.009054
    29  H    0.002605   0.001276  -0.000023   0.142888   0.042855   0.016934
               7          8          9         10         11         12
     1  C   -0.085892   0.058363  -0.009075   0.002238   0.027613   0.070397
     2  N    0.699581   0.449033   0.010583   0.032512  -0.329208   1.523296
     3  O    0.040033   0.007569   0.000193  -0.005210  -0.045829   0.025805
     4  C   -2.388533  -2.595188   0.030442  -0.808979   3.925813  -3.603414
     5  C   -3.178384   1.701817  -2.135087   2.138571  -8.361546  -1.054676
     6  C    3.499073   1.250830  -0.074537   0.607170  -4.081770  -4.764854
     7  C   19.133986  -2.372849   0.768174  -0.852840  -7.698826   0.147139
     8  C   -2.372849  10.252063  -0.536190   1.518817  -2.636825   0.172833
     9  C    0.768174  -0.536190   6.527877  -0.814518   1.885900  -0.028184
    10  C   -0.852840   1.518817  -0.814518   8.248942  -3.479735   0.249511
    11  C   -7.698826  -2.636825   1.885900  -3.479735  24.314684   0.876139
    12  C    0.147139   0.172833  -0.028184   0.249511   0.876139  33.344755
    13  C    0.131873  -0.089911   0.011368  -0.047539   0.023235  -8.150540
    14  C   -0.154276  -0.010407   0.002810  -0.002160   0.146140   1.722785
    15  C    0.088468   0.021249  -0.003678   0.021748  -0.281008  -2.646169
    16  C   -1.577057  -0.565706   0.099543  -0.566884   1.432923 -12.494230
    17  H   -0.149466  -0.019805  -0.004451   0.011293   0.131111  -0.043119
    18  H   -0.108664  -0.062777  -0.001715  -0.002298   0.087612   0.020447
    19  H   -0.080650  -0.005123  -0.003072   0.023113   0.117262   0.140701
    20  H    0.151652   0.026183  -0.033634   0.008922   0.012610  -0.003680
    21  H    0.015610   0.244780   0.070027  -0.032598   0.018471   0.001645
    22  H   -0.077934   0.096312   0.221845   0.131434  -0.110923  -0.000308
    23  H    0.014530  -0.034419   0.078370   0.240578   0.029591   0.000508
    24  H    0.005829   0.000755  -0.014340   0.057988   0.216506  -0.003863
    25  H    0.001908  -0.001762  -0.000017   0.000377  -0.000457   0.277707
    26  H    0.000086   0.000125  -0.000011   0.000005  -0.000048   0.002812
    27  H    0.000041   0.000026  -0.000007  -0.000010  -0.000352  -0.106480
    28  H   -0.001863  -0.001216   0.000109   0.000347   0.004039   0.048955
    29  H    0.065942   0.001498  -0.000339  -0.008640  -0.072504  -0.025511
              13         14         15         16         17         18
     1  C    0.045313   0.002336  -0.044460  -0.090025   0.384582   0.002220
     2  N   -0.050630   0.002278  -0.173607  -1.284797  -0.280138   0.213310
     3  O   -0.013923   0.000341  -0.000750  -0.013766  -0.061409  -0.011052
     4  C    0.730532   0.009864  -0.907759   4.733020   0.233696   0.402508
     5  C   -0.620519   0.039662   0.365160   0.821109   0.027130  -0.090031
     6  C    0.810749  -1.955620   1.247040  -6.788273  -0.042144  -0.278580
     7  C    0.131873  -0.154276   0.088468  -1.577057  -0.149466  -0.108664
     8  C   -0.089911  -0.010407   0.021249  -0.565706  -0.019805  -0.062777
     9  C    0.011368   0.002810  -0.003678   0.099543  -0.004451  -0.001715
    10  C   -0.047539  -0.002160   0.021748  -0.566884   0.011293  -0.002298
    11  C    0.023235   0.146140  -0.281008   1.432923   0.131111   0.087612
    12  C   -8.150540   1.722785  -2.646169 -12.494230  -0.043119   0.020447
    13  C   12.063181  -0.551730   1.512837   0.552508  -0.007014   0.075989
    14  C   -0.551730   6.387039  -0.598253   0.741261   0.000089   0.000493
    15  C    1.512837  -0.598253  10.702298  -2.693757   0.001463   0.003581
    16  C    0.552508   0.741261  -2.693757  23.890978   0.033093   0.022735
    17  H   -0.007014   0.000089   0.001463   0.033093   0.532679   0.009035
    18  H    0.075989   0.000493   0.003581   0.022735   0.009035   0.325561
    19  H    0.010804   0.000219  -0.009100  -0.138290  -0.000267   0.002132
    20  H   -0.005077   0.000625  -0.002867   0.014064  -0.000465  -0.003349
    21  H    0.000285   0.000137  -0.000994   0.001980  -0.000028   0.000065
    22  H   -0.000009  -0.000008   0.000139   0.000030  -0.000008   0.000001
    23  H    0.000033  -0.000019   0.000017  -0.001319  -0.000029   0.000001
    24  H    0.001232  -0.000162   0.002189   0.016666  -0.001050   0.000032
    25  H   -0.059322  -0.026133   0.011659  -0.000168   0.000101   0.002325
    26  H    0.250464   0.085015  -0.045415   0.032694  -0.000000   0.000012
    27  H    0.121738   0.234591   0.114066  -0.095133   0.000000   0.000000
    28  H   -0.055125   0.091587   0.226124   0.013952   0.000000  -0.000003
    29  H    0.012180  -0.035426  -0.089081   0.280054  -0.000018   0.000089
              19         20         21         22         23         24
     1  C    0.008638   0.005508   0.000239   0.000089   0.000004   0.007239
     2  N   -0.000451   0.022215  -0.000245  -0.000041   0.000193   0.005551
     3  O    0.001948   0.000129   0.000001  -0.000001   0.000004   0.000120
     4  C    0.415711   0.102662   0.010091   0.000613   0.009101   0.039085
     5  C   -0.194312   0.079809   0.003270   0.071164  -0.009568   0.028986
     6  C    0.004171  -0.034764  -0.005166  -0.000020   0.000314  -0.025258
     7  C   -0.080650   0.151652   0.015610  -0.077934   0.014530   0.005829
     8  C   -0.005123   0.026183   0.244780   0.096312  -0.034419   0.000755
     9  C   -0.003072  -0.033634   0.070027   0.221845   0.078370  -0.014340
    10  C    0.023113   0.008922  -0.032598   0.131434   0.240578   0.057988
    11  C    0.117262   0.012610   0.018471  -0.110923   0.029591   0.216506
    12  C    0.140701  -0.003680   0.001645  -0.000308   0.000508  -0.003863
    13  C    0.010804  -0.005077   0.000285  -0.000009   0.000033   0.001232
    14  C    0.000219   0.000625   0.000137  -0.000008  -0.000019  -0.000162
    15  C   -0.009100  -0.002867  -0.000994   0.000139   0.000017   0.002189
    16  C   -0.138290   0.014064   0.001980   0.000030  -0.001319   0.016666
    17  H   -0.000267  -0.000465  -0.000028  -0.000008  -0.000029  -0.001050
    18  H    0.002132  -0.003349   0.000065   0.000001   0.000001   0.000032
    19  H    0.382816   0.000243   0.000013  -0.000004  -0.000002   0.003893
    20  H    0.000243   0.398120  -0.003814  -0.000200   0.000064  -0.000164
    21  H    0.000013  -0.003814   0.407483  -0.005024  -0.000164   0.000057
    22  H   -0.000004  -0.000200  -0.005024   0.408309  -0.005012  -0.000175
    23  H   -0.000002   0.000064  -0.000164  -0.005012   0.407814  -0.003890
    24  H    0.003893  -0.000164   0.000057  -0.000175  -0.003890   0.406803
    25  H   -0.000421  -0.000229   0.000000   0.000000  -0.000000   0.000002
    26  H    0.000010  -0.000003  -0.000000   0.000000  -0.000000  -0.000000
    27  H   -0.000002  -0.000000  -0.000000   0.000000   0.000000   0.000000
    28  H    0.000001   0.000003   0.000000   0.000000  -0.000000  -0.000000
    29  H   -0.000424  -0.000217  -0.000003  -0.000004  -0.000005  -0.000181
              25         26         27         28         29
     1  C   -0.002393   0.000114  -0.000001  -0.000021   0.002605
     2  N    0.001478  -0.000249  -0.000036   0.000150   0.001276
     3  O   -0.000432   0.000000  -0.000000   0.000000  -0.000023
     4  C    0.056004   0.018234   0.004903   0.011110   0.142888
     5  C   -0.000430  -0.000223  -0.000653  -0.001542   0.042855
     6  C    0.080099  -0.015396   0.059258  -0.009054   0.016934
     7  C    0.001908   0.000086   0.000041  -0.001863   0.065942
     8  C   -0.001762   0.000125   0.000026  -0.001216   0.001498
     9  C   -0.000017  -0.000011  -0.000007   0.000109  -0.000339
    10  C    0.000377   0.000005  -0.000010   0.000347  -0.008640
    11  C   -0.000457  -0.000048  -0.000352   0.004039  -0.072504
    12  C    0.277707   0.002812  -0.106480   0.048955  -0.025511
    13  C   -0.059322   0.250464   0.121738  -0.055125   0.012180
    14  C   -0.026133   0.085015   0.234591   0.091587  -0.035426
    15  C    0.011659  -0.045415   0.114066   0.226124  -0.089081
    16  C   -0.000168   0.032694  -0.095133   0.013952   0.280054
    17  H    0.000101  -0.000000   0.000000   0.000000  -0.000018
    18  H    0.002325   0.000012   0.000000  -0.000003   0.000089
    19  H   -0.000421   0.000010  -0.000002   0.000001  -0.000424
    20  H   -0.000229  -0.000003  -0.000000   0.000003  -0.000217
    21  H    0.000000  -0.000000  -0.000000   0.000000  -0.000003
    22  H    0.000000   0.000000   0.000000   0.000000  -0.000004
    23  H   -0.000000  -0.000000   0.000000  -0.000000  -0.000005
    24  H    0.000002  -0.000000   0.000000  -0.000000  -0.000181
    25  H    0.392792  -0.003443  -0.000193   0.000044  -0.000121
    26  H   -0.003443   0.410468  -0.005024  -0.000163   0.000060
    27  H   -0.000193  -0.005024   0.410267  -0.004918  -0.000236
    28  H    0.000044  -0.000163  -0.004918   0.410697  -0.003704
    29  H   -0.000121   0.000060  -0.000236  -0.003704   0.398951
 Mulliken charges:
               1
     1  C    0.016149
     2  N   -0.213834
     3  O   -0.267682
     4  C   -1.541052
     5  C    1.246068
     6  C    0.627802
     7  C   -0.036692
     8  C   -0.870073
     9  C   -0.048384
    10  C   -0.672152
    11  C   -0.150617
    12  C    0.299593
    13  C   -0.702980
    14  C   -0.133076
    15  C   -0.821142
    16  C   -0.377207
    17  H    0.245138
    18  H    0.390320
    19  H    0.320443
    20  H    0.265656
    21  H    0.273882
    22  H    0.269735
    23  H    0.273305
    24  H    0.256150
    25  H    0.271024
    26  H    0.269876
    27  H    0.268154
    28  H    0.270492
    29  H    0.271106
 Sum of Mulliken charges =  -0.00000
 Mulliken charges with hydrogens summed into heavy atoms:
               1
     1  C    0.261287
     2  N    0.176486
     3  O   -0.267682
     4  C   -1.220610
     5  C    1.246068
     6  C    0.627802
     7  C    0.228964
     8  C   -0.596191
     9  C    0.221351
    10  C   -0.398848
    11  C    0.105532
    12  C    0.570618
    13  C   -0.433104
    14  C    0.135078
    15  C   -0.550650
    16  C   -0.106101
 APT charges:
               1
     1  C    1.293731
     2  N   -0.966870
     3  O   -0.914087
     4  C    0.602348
     5  C   -0.061913
     6  C    0.023699
     7  C   -0.112880
     8  C   -0.025064
     9  C   -0.064918
    10  C   -0.037538
    11  C   -0.086521
    12  C   -0.121829
    13  C   -0.031481
    14  C   -0.080525
    15  C   -0.031371
    16  C   -0.114119
    17  H   -0.039236
    18  H    0.253219
    19  H   -0.052957
    20  H    0.064258
    21  H    0.048529
    22  H    0.053432
    23  H    0.048709
    24  H    0.053858
    25  H    0.091940
    26  H    0.044030
    27  H    0.051035
    28  H    0.046900
    29  H    0.065622
 Sum of APT charges =  -0.00000
 APT charges with hydrogens summed into heavy atoms:
               1
     1  C    1.254495
     2  N   -0.713651
     3  O   -0.914087
     4  C    0.549392
     5  C   -0.061913
     6  C    0.023699
     7  C   -0.048623
     8  C    0.023464
     9  C   -0.011485
    10  C    0.011172
    11  C   -0.032663
    12  C   -0.029890
    13  C    0.012549
    14  C   -0.029490
    15  C    0.015529
    16  C   -0.048497
 Electronic spatial extent (au):  <R**2>=           3869.8209
 Charge=             -0.0000 electrons
 Dipole moment (field-independent basis, Debye):
    X=             -4.5746    Y=             -1.5332    Z=              0.9199  Tot=              4.9116
 Quadrupole moment (field-independent basis, Debye-Ang):
   XX=           -111.1448   YY=            -83.4614   ZZ=            -86.4721
   XY=              1.2702   XZ=             -0.3785   YZ=              2.6025
 Traceless Quadrupole moment (field-independent basis, Debye-Ang):
   XX=            -17.4520   YY=             10.2313   ZZ=              7.2207
   XY=              1.2702   XZ=             -0.3785   YZ=              2.6025
 Octapole moment (field-independent basis, Debye-Ang**2):
  XXX=             29.7190  YYY=             29.7464  ZZZ=            -49.2691  XYY=              4.3493
  XXY=             20.9884  XXZ=            -29.0846  XZZ=             37.3143  YZZ=              2.2342
  YYZ=            -16.9481  XYZ=             14.5748
 Hexadecapole moment (field-independent basis, Debye-Ang**3):
 XXXX=          -2066.8750 YYYY=          -2766.5500 ZZZZ=           -514.0550 XXXY=            110.0452
 XXXZ=           -102.5831 YYYX=             92.1854 YYYZ=            221.9390 ZZZX=            -76.3040
 ZZZY=            151.6445 XXYY=           -731.1835 XXZZ=           -340.8670 YYZZ=           -595.8302
 XXYZ=             -4.5214 YYXZ=            -25.3751 ZZXY=             35.1993
 N-N= 1.004963239918D+03 E-N=-3.570323430818D+03  KE= 6.685219542391D+02
  Exact polarizability: 217.040   4.434 257.360   2.767  17.142 188.098
 Approx polarizability: 203.407   5.678 228.187   0.477  21.023 188.040
 D2PCM: PCM CHGder 2nd derivatives, FixD1E=F FixD2E=F DoIter=F DoCFld=F I1PDM=0
 Calling FoFJK, ICntrl=    100127 FMM=F ISym2X=0 I1Cent= 0 IOpClX= 0 NMat=1 NMatS=1 NMatT=0.
 Full mass-weighted force constant matrix:
 Low frequencies --- -204.7668   -0.0010   -0.0008    0.0009    7.0368    8.2515
 Low frequencies ---    9.7562   29.7500   43.3044
 ******    1 imaginary frequencies (negative Signs) ****** 
 Diagonal vibrational polarizability:
       32.6027299      91.8737579      25.1194363
 Harmonic frequencies (cm**-1), IR intensities (KM/Mole), Raman scattering
 activities (A**4/AMU), depolarization ratios for plane and unpolarized
 incident light, reduced masses (AMU), force constants (mDyne/A),
 and normal coordinates:
                      1                      2                      3
                      A                      A                      A
 Frequencies --   -204.7658                29.2921                43.2027
 Red. masses --      2.9096                 3.9810                 3.8308
 Frc consts  --      0.0719                 0.0020                 0.0042
 IR Inten    --     14.0330                 0.6713                 0.4138
  Atom  AN      X      Y      Z        X      Y      Z        X      Y      Z
     1   6     0.01  -0.02  -0.22     0.05   0.01  -0.10    -0.01  -0.00   0.07
     2   7     0.05  -0.00  -0.11     0.02  -0.03  -0.01     0.02   0.03   0.02
     3   8     0.10   0.02   0.25     0.04   0.06  -0.11    -0.01  -0.05   0.06
     4   6    -0.03  -0.01  -0.00     0.01  -0.01  -0.00     0.03   0.01   0.01
     5   6    -0.02  -0.00   0.01    -0.01   0.00   0.02     0.03   0.01   0.02
     6   6    -0.02  -0.00   0.01     0.02  -0.01  -0.00     0.01  -0.00  -0.01
     7   6    -0.01  -0.01   0.02    -0.03   0.04   0.01     0.19  -0.07   0.13
     8   6    -0.01  -0.01   0.02    -0.04   0.06   0.03     0.17  -0.06   0.11
     9   6    -0.01  -0.01   0.01    -0.04   0.03   0.06    -0.01   0.04  -0.01
    10   6    -0.02  -0.00   0.00    -0.03  -0.01   0.07    -0.18   0.12  -0.13
    11   6    -0.03   0.00   0.01    -0.01  -0.02   0.05    -0.15   0.11  -0.11
    12   6    -0.01   0.00   0.00    -0.12  -0.08   0.17    -0.04  -0.00   0.01
    13   6    -0.00   0.00   0.00    -0.14  -0.09   0.18    -0.07  -0.02  -0.01
    14   6    -0.00   0.01   0.00    -0.01  -0.03   0.01    -0.04  -0.04  -0.05
    15   6    -0.01   0.01   0.00     0.13   0.04  -0.17     0.02  -0.04  -0.07
    16   6    -0.02   0.01   0.01     0.14   0.05  -0.17     0.04  -0.02  -0.05
    17   1    -0.13  -0.09  -0.86     0.09  -0.02  -0.15    -0.05   0.02   0.12
    18   1     0.22   0.16  -0.05     0.03  -0.11   0.00     0.02   0.08   0.01
    19   1    -0.10  -0.01  -0.04    -0.00  -0.03  -0.00     0.04   0.00   0.02
    20   1    -0.00  -0.01   0.03    -0.03   0.06  -0.02     0.32  -0.14   0.23
    21   1    -0.00  -0.02   0.02    -0.06   0.09   0.02     0.30  -0.13   0.20
    22   1    -0.01  -0.01   0.01    -0.06   0.05   0.08    -0.03   0.05  -0.02
    23   1    -0.02  -0.00   0.00    -0.03  -0.03   0.10    -0.32   0.20  -0.23
    24   1    -0.03   0.01   0.00     0.00  -0.06   0.06    -0.27   0.17  -0.19
    25   1    -0.00   0.01  -0.00    -0.21  -0.12   0.29    -0.06   0.02   0.04
    26   1     0.00   0.00  -0.00    -0.25  -0.15   0.31    -0.11  -0.02   0.01
    27   1     0.00   0.01  -0.00    -0.02  -0.04   0.01    -0.06  -0.05  -0.07
    28   1    -0.01   0.01   0.00     0.23   0.09  -0.30     0.05  -0.06  -0.11
    29   1    -0.02   0.01   0.01     0.25   0.10  -0.31     0.09  -0.03  -0.07
                      4                      5                      6
                      A                      A                      A
 Frequencies --     57.6400                65.6599               127.2267
 Red. masses --      6.0067                 4.9084                 4.9948
 Frc consts  --      0.0118                 0.0125                 0.0476
 IR Inten    --      4.6682                 2.1041                 2.2405
  Atom  AN      X      Y      Z        X      Y      Z        X      Y      Z
     1   6     0.16   0.11  -0.05     0.05  -0.02   0.06     0.00   0.07   0.11
     2   7    -0.01  -0.04   0.13     0.11   0.04  -0.06    -0.12  -0.04  -0.01
     3   8     0.13   0.33  -0.09     0.06  -0.11   0.06    -0.00   0.21   0.15
     4   6     0.02  -0.06   0.10     0.11   0.01  -0.06    -0.00  -0.06  -0.15
     5   6     0.01  -0.06   0.07     0.09   0.03  -0.02    -0.04  -0.03  -0.15
     6   6     0.02  -0.07   0.06     0.07  -0.02  -0.06     0.04  -0.03  -0.16
     7   6    -0.02  -0.06   0.05     0.03   0.13  -0.06     0.03   0.03  -0.09
     8   6    -0.13  -0.01  -0.04    -0.08   0.20  -0.07     0.07   0.04   0.04
     9   6    -0.20   0.05  -0.11    -0.12   0.17  -0.04     0.02  -0.02   0.11
    10   6    -0.16   0.04  -0.08    -0.05   0.07   0.01    -0.08  -0.07   0.04
    11   6    -0.05  -0.01   0.01     0.06  -0.00   0.02    -0.10  -0.08  -0.09
    12   6     0.06  -0.03  -0.02     0.02  -0.01  -0.05     0.09  -0.09  -0.09
    13   6     0.08  -0.02  -0.09    -0.10  -0.08   0.04     0.08  -0.08   0.08
    14   6     0.06  -0.05  -0.06    -0.16  -0.16   0.12     0.02  -0.01   0.16
    15   6     0.01  -0.10   0.03    -0.10  -0.16   0.10    -0.01   0.07   0.06
    16   6    -0.01  -0.10   0.09     0.02  -0.09   0.01     0.00   0.05  -0.10
    17   1     0.33   0.01  -0.18    -0.01   0.03   0.16     0.13   0.03   0.20
    18   1    -0.01  -0.22   0.14     0.10   0.14  -0.07    -0.27  -0.11  -0.07
    19   1     0.05  -0.06   0.12     0.10  -0.01  -0.06     0.09  -0.08  -0.10
    20   1     0.02  -0.09   0.09     0.05   0.15  -0.10     0.08   0.07  -0.14
    21   1    -0.15  -0.00  -0.06    -0.14   0.28  -0.11     0.15   0.09   0.10
    22   1    -0.29   0.09  -0.18    -0.22   0.23  -0.06     0.06  -0.02   0.22
    23   1    -0.22   0.08  -0.13    -0.08   0.05   0.03    -0.13  -0.11   0.08
    24   1    -0.04  -0.01   0.03     0.10  -0.07   0.05    -0.16  -0.13  -0.14
    25   1     0.07  -0.01  -0.04     0.06   0.05  -0.10     0.12  -0.15  -0.13
    26   1     0.11   0.02  -0.15    -0.14  -0.07   0.05     0.12  -0.14   0.15
    27   1     0.07  -0.04  -0.11    -0.26  -0.22   0.20     0.00  -0.01   0.30
    28   1    -0.01  -0.13   0.06    -0.14  -0.22   0.16    -0.05   0.13   0.12
    29   1    -0.04  -0.14   0.16     0.06  -0.10   0.00    -0.04   0.10  -0.16
                      7                      8                      9
                      A                      A                      A
 Frequencies --    180.9942               218.6349               261.3581
 Red. masses --      3.4635                 4.2726                 3.8692
 Frc consts  --      0.0668                 0.1203                 0.1557
 IR Inten    --      8.6899                 2.6692                 3.6595
  Atom  AN      X      Y      Z        X      Y      Z        X      Y      Z
     1   6    -0.04  -0.11  -0.11    -0.01  -0.03  -0.00    -0.15  -0.00  -0.11
     2   7    -0.08  -0.15   0.21    -0.03  -0.04   0.01    -0.10   0.02   0.12
     3   8    -0.03   0.01  -0.02    -0.00   0.00   0.03    -0.14   0.01  -0.01
     4   6     0.03   0.03   0.05     0.01   0.01  -0.05     0.00   0.01   0.02
     5   6    -0.05   0.08  -0.07     0.09  -0.04  -0.14     0.12  -0.05   0.05
     6   6     0.07   0.04   0.01    -0.12  -0.06   0.13    -0.02  -0.01  -0.08
     7   6    -0.04   0.09  -0.06     0.14   0.07  -0.11     0.19  -0.06   0.09
     8   6     0.05   0.05   0.01     0.08   0.15  -0.01     0.05   0.02   0.01
     9   6     0.11   0.02   0.06     0.00   0.10   0.04    -0.10   0.10  -0.08
    10   6     0.03   0.04   0.00    -0.02  -0.02   0.02     0.04  -0.00   0.02
    11   6    -0.05   0.08  -0.07     0.04  -0.08  -0.09     0.17  -0.08   0.09
    12   6     0.04   0.07  -0.02    -0.13  -0.08   0.16     0.02  -0.03  -0.08
    13   6    -0.03   0.02  -0.04    -0.01  -0.01   0.01     0.03  -0.02   0.00
    14   6    -0.06  -0.07  -0.00     0.10   0.06  -0.15    -0.01   0.01   0.06
    15   6    -0.01  -0.09   0.01    -0.01   0.01  -0.00    -0.02   0.05  -0.00
    16   6     0.07  -0.03   0.01    -0.14  -0.07   0.16    -0.02   0.04  -0.09
    17   1    -0.02  -0.19  -0.48     0.01  -0.04  -0.03    -0.22  -0.04  -0.46
    18   1    -0.17  -0.46   0.18    -0.10  -0.15  -0.01    -0.15  -0.15   0.10
    19   1     0.14   0.05   0.10     0.04   0.18  -0.06     0.09  -0.00   0.06
    20   1    -0.05   0.11  -0.09     0.20   0.13  -0.18     0.27  -0.09   0.13
    21   1     0.08   0.04   0.04     0.11   0.24   0.01     0.02   0.05  -0.00
    22   1     0.20  -0.03   0.13    -0.05   0.15   0.10    -0.28   0.19  -0.20
    23   1     0.05   0.02   0.03    -0.10  -0.07   0.08     0.01  -0.00   0.02
    24   1    -0.08   0.09  -0.09     0.02  -0.16  -0.11     0.24  -0.12   0.13
    25   1     0.04   0.09  -0.01    -0.17  -0.10   0.22     0.03  -0.07  -0.10
    26   1    -0.08   0.05  -0.07     0.02   0.01  -0.03     0.06  -0.04   0.03
    27   1    -0.13  -0.11   0.01     0.25   0.15  -0.33    -0.03   0.00   0.14
    28   1    -0.03  -0.16   0.04     0.02   0.03  -0.05    -0.03   0.09   0.02
    29   1     0.12  -0.06   0.04    -0.19  -0.09   0.22    -0.03   0.06  -0.13
                     10                     11                     12
                      A                      A                      A
 Frequencies --    292.4728               329.6423               399.5145
 Red. masses --      5.3012                 4.6168                 4.5387
 Frc consts  --      0.2672                 0.2956                 0.4268
 IR Inten    --      0.4119                 3.2328                 1.0043
  Atom  AN      X      Y      Z        X      Y      Z        X      Y      Z
     1   6     0.14  -0.09   0.04    -0.15   0.13  -0.05     0.04   0.09  -0.03
     2   7     0.04  -0.14   0.04    -0.01   0.20  -0.03     0.12   0.18   0.22
     3   8     0.13  -0.03   0.02    -0.14   0.03  -0.03     0.06  -0.12  -0.03
     4   6     0.03   0.00  -0.01     0.02   0.04   0.01     0.11   0.01   0.14
     5   6     0.04  -0.09  -0.08     0.03  -0.06  -0.09     0.11  -0.07   0.01
     6   6     0.03   0.12   0.03     0.11   0.06   0.12    -0.06  -0.06  -0.07
     7   6     0.09  -0.11  -0.04     0.02  -0.05  -0.10    -0.06   0.01  -0.11
     8   6     0.01  -0.04   0.00    -0.01  -0.02  -0.02    -0.04   0.01  -0.03
     9   6    -0.13  -0.05   0.01    -0.05  -0.08   0.05     0.06  -0.09   0.10
    10   6    -0.07  -0.13   0.04    -0.08  -0.11   0.03    -0.11  -0.02  -0.02
    11   6     0.01  -0.18   0.00    -0.06  -0.12  -0.05    -0.06  -0.04  -0.05
    12   6    -0.04   0.21  -0.03     0.09   0.11   0.08    -0.05  -0.06  -0.10
    13   6    -0.12   0.18  -0.05     0.01   0.05   0.01    -0.00  -0.03   0.01
    14   6    -0.17   0.13   0.00     0.01  -0.08   0.00    -0.02   0.07   0.03
    15   6    -0.05   0.10  -0.01     0.10  -0.11   0.02    -0.03   0.10  -0.02
    16   6     0.05   0.15  -0.00     0.17  -0.04   0.08    -0.10   0.02  -0.06
    17   1     0.22  -0.11   0.15    -0.29   0.16  -0.22    -0.16   0.11  -0.33
    18   1    -0.00  -0.24   0.02     0.04   0.37  -0.02     0.13   0.03   0.24
    19   1     0.03   0.08  -0.01     0.03   0.11  -0.00     0.25   0.01   0.21
    20   1     0.16  -0.11  -0.03     0.03  -0.03  -0.13    -0.15   0.07  -0.19
    21   1     0.04   0.04   0.03     0.01   0.06  -0.01    -0.06   0.08  -0.05
    22   1    -0.23   0.02   0.00    -0.05  -0.06   0.12     0.17  -0.14   0.20
    23   1    -0.11  -0.15   0.07    -0.11  -0.13   0.06    -0.20   0.01  -0.07
    24   1     0.01  -0.28  -0.00    -0.09  -0.21  -0.09    -0.13  -0.07  -0.10
    25   1    -0.05   0.29  -0.01     0.09   0.20   0.08    -0.03  -0.10  -0.13
    26   1    -0.15   0.20  -0.07    -0.07   0.11  -0.04     0.06  -0.09   0.06
    27   1    -0.25   0.07   0.04    -0.06  -0.13  -0.04     0.00   0.08   0.09
    28   1    -0.04   0.01  -0.02     0.13  -0.19  -0.02    -0.03   0.16  -0.02
    29   1     0.09   0.16  -0.04     0.28  -0.08   0.11    -0.20   0.06  -0.07
                     13                     14                     15
                      A                      A                      A
 Frequencies --    413.4412               415.2546               470.0325
 Red. masses --      2.8946                 2.9416                 3.4556
 Frc consts  --      0.2915                 0.2989                 0.4498
 IR Inten    --      0.2428                 0.0523                 8.9092
  Atom  AN      X      Y      Z        X      Y      Z        X      Y      Z
     1   6    -0.00   0.00  -0.01    -0.00  -0.01  -0.00     0.01  -0.02   0.02
     2   7    -0.00   0.01  -0.01    -0.01  -0.02  -0.01    -0.01  -0.03  -0.04
     3   8    -0.00  -0.00   0.00    -0.01   0.01   0.00     0.00   0.01  -0.00
     4   6    -0.00   0.00  -0.01    -0.01  -0.00  -0.01    -0.11  -0.03   0.09
     5   6    -0.01   0.01  -0.00    -0.01   0.01  -0.00     0.02  -0.07   0.00
     6   6     0.01   0.00  -0.00     0.00   0.01   0.01    -0.19  -0.09   0.22
     7   6    -0.14   0.07  -0.09    -0.06   0.03  -0.04     0.01   0.03  -0.02
     8   6     0.14  -0.08   0.10     0.07  -0.04   0.05     0.01   0.06   0.01
     9   6    -0.01   0.00  -0.01    -0.01   0.01  -0.01     0.06   0.06   0.01
    10   6    -0.13   0.07  -0.09    -0.05   0.03  -0.04     0.00   0.02  -0.04
    11   6     0.15  -0.08   0.11     0.07  -0.03   0.05     0.03  -0.01  -0.06
    12   6    -0.05  -0.03   0.07     0.12   0.07  -0.14     0.03   0.00  -0.03
    13   6     0.05   0.03  -0.06    -0.11  -0.05   0.14     0.09   0.03  -0.10
    14   6     0.01  -0.00  -0.01    -0.01  -0.01   0.00    -0.10  -0.08   0.16
    15   6    -0.05  -0.03   0.07     0.11   0.05  -0.15     0.07   0.03  -0.10
    16   6     0.05   0.02  -0.06    -0.10  -0.06   0.15     0.02   0.01  -0.05
    17   1    -0.01   0.01  -0.00     0.02  -0.02   0.01     0.05  -0.02   0.11
    18   1    -0.02  -0.02  -0.01    -0.01   0.00  -0.01     0.13   0.13   0.01
    19   1    -0.01   0.00  -0.01    -0.01  -0.01  -0.01    -0.19   0.14   0.03
    20   1    -0.31   0.16  -0.21    -0.13   0.07  -0.09     0.02   0.09  -0.09
    21   1     0.31  -0.17   0.22     0.15  -0.09   0.11    -0.03   0.07  -0.02
    22   1    -0.03   0.01  -0.02    -0.03   0.02  -0.02     0.08   0.06   0.03
    23   1    -0.30   0.16  -0.21    -0.13   0.07  -0.09    -0.08   0.01  -0.02
    24   1     0.32  -0.17   0.23     0.16  -0.08   0.11     0.01   0.03  -0.07
    25   1    -0.11  -0.06   0.15     0.24   0.14  -0.31     0.16   0.05  -0.21
    26   1     0.10   0.06  -0.14    -0.25  -0.12   0.30     0.24   0.12  -0.31
    27   1     0.01   0.00  -0.02    -0.03  -0.02   0.02    -0.19  -0.13   0.28
    28   1    -0.11  -0.07   0.15     0.24   0.11  -0.31     0.21   0.13  -0.29
    29   1     0.11   0.05  -0.13    -0.22  -0.13   0.32     0.19   0.09  -0.26
                     16                     17                     18
                      A                      A                      A
 Frequencies --    533.2222               595.5608               628.0506
 Red. masses --      4.0065                 2.8111                 5.6937
 Frc consts  --      0.6712                 0.5875                 1.3232
 IR Inten    --      9.7578                41.4487                 3.1192
  Atom  AN      X      Y      Z        X      Y      Z        X      Y      Z
     1   6    -0.07  -0.08   0.00    -0.01  -0.01   0.04    -0.01  -0.07   0.02
     2   7    -0.02  -0.09  -0.09     0.04  -0.00   0.01     0.02  -0.05  -0.03
     3   8    -0.10   0.09   0.00    -0.03   0.03  -0.03    -0.03   0.04  -0.00
     4   6     0.03  -0.12  -0.02    -0.02  -0.14   0.14    -0.01   0.05   0.05
     5   6     0.19  -0.15   0.17    -0.13  -0.07  -0.04     0.06  -0.04  -0.10
     6   6     0.09  -0.03  -0.03     0.08  -0.07  -0.03    -0.03   0.02  -0.05
     7   6     0.01   0.02   0.05    -0.04   0.05   0.01    -0.04  -0.25  -0.13
     8   6    -0.09   0.07  -0.06     0.04   0.04   0.07    -0.19  -0.08   0.20
     9   6     0.18  -0.04   0.08     0.01   0.14  -0.06    -0.05   0.03   0.12
    10   6    -0.08   0.06  -0.10     0.07  -0.06  -0.04     0.03   0.27   0.14
    11   6     0.04  -0.02   0.02    -0.01  -0.04  -0.10     0.18   0.08  -0.18
    12   6    -0.02   0.03  -0.01    -0.04  -0.02  -0.05    -0.05   0.04  -0.05
    13   6    -0.06   0.02  -0.00    -0.05  -0.01  -0.01     0.00   0.08   0.07
    14   6    -0.04   0.09  -0.04    -0.03   0.09  -0.03     0.07  -0.00   0.00
    15   6     0.01   0.03   0.05     0.02   0.02   0.06     0.04  -0.04   0.05
    16   6     0.05   0.04   0.04     0.05   0.02   0.02    -0.01  -0.08  -0.08
    17   1     0.01  -0.11   0.01    -0.02  -0.04  -0.11     0.05  -0.09   0.04
    18   1     0.01   0.13  -0.09     0.36   0.58   0.11     0.19   0.26   0.02
    19   1    -0.03  -0.18  -0.05     0.02  -0.21   0.16    -0.01   0.09   0.05
    20   1    -0.16   0.14  -0.11     0.16   0.05   0.02     0.05  -0.18  -0.22
    21   1    -0.36   0.16  -0.25     0.17  -0.12   0.16    -0.15   0.08   0.23
    22   1     0.24  -0.06   0.12     0.03   0.13  -0.02     0.08  -0.12  -0.18
    23   1    -0.34   0.18  -0.26     0.13  -0.20   0.13    -0.08   0.21   0.20
    24   1    -0.12   0.13  -0.09     0.13  -0.02  -0.00     0.12  -0.06  -0.23
    25   1    -0.06   0.10   0.05    -0.09   0.06   0.02    -0.05  -0.05  -0.05
    26   1    -0.07  -0.01   0.06    -0.04  -0.08   0.09    -0.03   0.05   0.14
    27   1    -0.04   0.08  -0.07    -0.04   0.08  -0.03     0.00  -0.05  -0.06
    28   1    -0.02  -0.07   0.08    -0.03  -0.08   0.12    -0.02   0.02   0.14
    29   1    -0.01   0.04   0.06    -0.07   0.04   0.05    -0.05  -0.09  -0.05
                     19                     20                     21
                      A                      A                      A
 Frequencies --    630.2996               638.6618               651.2767
 Red. masses --      6.2263                 4.0521                 3.5580
 Frc consts  --      1.4574                 0.9738                 0.8892
 IR Inten    --      1.4536                31.4678                21.2407
  Atom  AN      X      Y      Z        X      Y      Z        X      Y      Z
     1   6    -0.01  -0.06   0.01     0.06   0.17  -0.05     0.01  -0.09   0.04
     2   7     0.02  -0.03  -0.02    -0.13   0.08   0.02     0.03  -0.06   0.01
     3   8    -0.03   0.04  -0.00     0.12  -0.14   0.01    -0.01   0.04  -0.02
     4   6     0.06   0.03  -0.01    -0.16  -0.06  -0.02    -0.11   0.10   0.15
     5   6     0.00   0.07   0.02    -0.06  -0.14   0.03     0.00  -0.01   0.01
     6   6    -0.09  -0.07  -0.07    -0.01   0.05  -0.04    -0.08   0.15  -0.04
     7   6     0.02   0.08   0.01    -0.01   0.00   0.09     0.05   0.04   0.00
     8   6     0.09   0.01  -0.10    -0.06   0.05   0.08     0.04   0.05  -0.07
     9   6    -0.02  -0.06  -0.04     0.11   0.11  -0.00     0.04  -0.02   0.01
    10   6    -0.02  -0.08  -0.01     0.02  -0.03  -0.09    -0.05  -0.08  -0.05
    11   6    -0.08  -0.00   0.10     0.05  -0.07  -0.09    -0.01  -0.07   0.02
    12   6    -0.25   0.07  -0.13     0.00   0.08  -0.02     0.09   0.07   0.02
    13   6     0.01   0.29   0.11    -0.00   0.09   0.08     0.03   0.01   0.12
    14   6     0.06   0.06   0.11     0.07  -0.02  -0.02     0.15  -0.11  -0.06
    15   6     0.27  -0.08   0.14     0.04  -0.06   0.05    -0.13  -0.06  -0.04
    16   6    -0.02  -0.28  -0.10     0.03  -0.05  -0.05    -0.06  -0.00  -0.14
    17   1     0.02  -0.07   0.00    -0.03   0.23   0.08     0.10  -0.12   0.04
    18   1     0.05   0.09  -0.02    -0.33  -0.55  -0.03     0.38   0.46   0.13
    19   1     0.05   0.02  -0.02    -0.17  -0.09  -0.02    -0.11   0.14   0.14
    20   1    -0.03   0.03   0.09     0.01   0.11  -0.05     0.05   0.05  -0.02
    21   1     0.11  -0.02  -0.08    -0.19  -0.02  -0.02    -0.02   0.07  -0.11
    22   1    -0.06  -0.00   0.07     0.08   0.13  -0.04    -0.01   0.04   0.10
    23   1     0.08  -0.05  -0.06    -0.17  -0.06  -0.05    -0.12  -0.05  -0.10
    24   1    -0.06   0.00   0.11     0.03   0.06  -0.10    -0.03  -0.03   0.00
    25   1    -0.19  -0.06  -0.21    -0.05  -0.02   0.04     0.07  -0.08   0.05
    26   1     0.19   0.24   0.11    -0.12   0.07   0.18    -0.21   0.02   0.21
    27   1    -0.16  -0.11  -0.16    -0.03  -0.09  -0.06     0.14  -0.11   0.00
    28   1     0.28   0.10   0.13    -0.04  -0.05   0.16    -0.29   0.05   0.17
    29   1    -0.11  -0.18  -0.19     0.00  -0.10   0.04    -0.01  -0.11  -0.00
                     22                     23                     24
                      A                      A                      A
 Frequencies --    716.4164               719.0893               755.8673
 Red. masses --      1.9370                 1.6654                 2.1899
 Frc consts  --      0.5858                 0.5074                 0.7372
 IR Inten    --     71.8009                84.3629                53.9849
  Atom  AN      X      Y      Z        X      Y      Z        X      Y      Z
     1   6     0.00  -0.00   0.00     0.01   0.01  -0.00     0.01   0.04  -0.02
     2   7     0.00  -0.00  -0.00    -0.01   0.00   0.00    -0.06  -0.01  -0.02
     3   8    -0.00   0.00  -0.00     0.01  -0.01  -0.00     0.02  -0.03   0.00
     4   6    -0.00   0.00   0.00    -0.00  -0.00  -0.01    -0.08   0.01   0.05
     5   6    -0.04   0.01  -0.02    -0.07   0.04  -0.05     0.01   0.05  -0.02
     6   6     0.05   0.05  -0.09    -0.01  -0.02   0.03    -0.04  -0.07   0.09
     7   6     0.02  -0.01   0.02     0.05  -0.02   0.03     0.05  -0.01  -0.05
     8   6    -0.05   0.02  -0.02    -0.09   0.05  -0.07     0.05   0.00  -0.07
     9   6     0.03  -0.00   0.01     0.04  -0.03   0.03    -0.03  -0.06   0.02
    10   6    -0.04   0.02  -0.04    -0.10   0.06  -0.06    -0.01   0.05   0.05
    11   6     0.03  -0.02   0.01     0.05  -0.02   0.04     0.00   0.04   0.05
    12   6    -0.04  -0.02   0.08     0.01  -0.00  -0.03     0.02  -0.02  -0.10
    13   6     0.09   0.06  -0.10    -0.03  -0.02   0.03    -0.02  -0.05  -0.04
    14   6    -0.03  -0.04   0.06     0.00   0.02  -0.02     0.02   0.08  -0.08
    15   6     0.07   0.04  -0.12    -0.01  -0.01   0.05     0.06   0.01   0.05
    16   6    -0.06  -0.03   0.05     0.02   0.01  -0.01     0.09   0.03  -0.03
    17   1     0.00  -0.01  -0.00    -0.00   0.01  -0.01     0.02   0.05   0.08
    18   1     0.05   0.06   0.01    -0.01   0.01   0.01     0.02  -0.03   0.01
    19   1     0.02  -0.04   0.02     0.00   0.01  -0.01    -0.13   0.11   0.02
    20   1     0.15  -0.07   0.10     0.35  -0.19   0.26     0.01  -0.03  -0.03
    21   1     0.03  -0.03   0.04     0.15  -0.07   0.10     0.05   0.11  -0.07
    22   1     0.17  -0.08   0.11     0.41  -0.22   0.28    -0.07  -0.04   0.01
    23   1     0.03  -0.04   0.03     0.15  -0.07   0.10     0.01   0.11  -0.03
    24   1     0.15  -0.08   0.09     0.35  -0.19   0.25    -0.03   0.00   0.03
    25   1    -0.25  -0.13   0.37     0.09   0.05  -0.15    -0.14  -0.06   0.12
    26   1    -0.08  -0.01   0.09     0.06   0.01  -0.06    -0.24  -0.27   0.39
    27   1    -0.30  -0.19   0.41     0.11   0.08  -0.17    -0.29  -0.09   0.33
    28   1    -0.09  -0.02   0.09     0.07   0.01  -0.06    -0.21  -0.24   0.41
    29   1    -0.28  -0.16   0.37     0.11   0.07  -0.14    -0.09  -0.02   0.15
                     25                     26                     27
                      A                      A                      A
 Frequencies --    775.7176               809.3216               862.6777
 Red. masses --      1.8919                 3.2289                 2.3049
 Frc consts  --      0.6707                 1.2461                 1.0107
 IR Inten    --     82.6995                56.5216                33.7486
  Atom  AN      X      Y      Z        X      Y      Z        X      Y      Z
     1   6    -0.03  -0.03  -0.02    -0.03  -0.09  -0.01     0.03   0.04   0.08
     2   7     0.06   0.02  -0.03     0.19   0.06   0.01    -0.06  -0.03   0.05
     3   8    -0.03   0.03   0.02    -0.06   0.07   0.02     0.02  -0.03  -0.04
     4   6     0.05  -0.01  -0.02     0.10   0.10  -0.06     0.12  -0.12  -0.15
     5   6     0.12  -0.07   0.09    -0.14   0.05  -0.09    -0.02   0.01  -0.02
     6   6    -0.05  -0.01   0.05    -0.06  -0.04   0.09    -0.06  -0.06   0.09
     7   6    -0.07   0.03  -0.02    -0.01  -0.01   0.12    -0.01   0.01   0.03
     8   6    -0.01  -0.01   0.02    -0.08  -0.00   0.09    -0.01  -0.01   0.02
     9   6    -0.07   0.06  -0.06     0.10   0.03   0.02     0.02  -0.01  -0.00
    10   6     0.00  -0.01  -0.01     0.00  -0.08  -0.07     0.01   0.03   0.01
    11   6    -0.06   0.02  -0.05     0.04  -0.07  -0.02    -0.01   0.02   0.02
    12   6     0.03   0.04  -0.01     0.01  -0.01  -0.05     0.01   0.04   0.05
    13   6     0.01   0.03   0.02    -0.00  -0.02  -0.02     0.01   0.08   0.05
    14   6     0.04  -0.01  -0.03     0.03   0.03  -0.04     0.06  -0.02  -0.04
    15   6    -0.03  -0.00  -0.02     0.01   0.00   0.01    -0.05   0.01  -0.07
    16   6    -0.00   0.01  -0.04     0.02   0.00  -0.03    -0.02   0.01  -0.04
    17   1    -0.02  -0.01   0.10    -0.05  -0.06   0.09    -0.04  -0.03  -0.44
    18   1    -0.12  -0.34  -0.08    -0.09  -0.43  -0.07    -0.09   0.51  -0.01
    19   1    -0.02   0.02  -0.05     0.07   0.21  -0.09     0.20  -0.12  -0.11
    20   1     0.04  -0.02   0.06    -0.01   0.01   0.09    -0.02  -0.00   0.04
    21   1     0.32  -0.22   0.26    -0.35  -0.03  -0.10    -0.10  -0.00  -0.04
    22   1     0.32  -0.15   0.20    -0.17   0.17  -0.18    -0.05   0.01  -0.10
    23   1     0.36  -0.22   0.25    -0.30  -0.02  -0.16     0.01   0.05  -0.02
    24   1     0.08  -0.04   0.05     0.05  -0.03  -0.01     0.05  -0.01   0.07
    25   1    -0.01  -0.02   0.05    -0.01  -0.05  -0.02     0.17   0.14  -0.16
    26   1    -0.14  -0.01   0.16    -0.12  -0.13   0.20    -0.12   0.11   0.08
    27   1    -0.09  -0.08   0.14    -0.14  -0.06   0.21    -0.17  -0.15   0.23
    28   1    -0.15  -0.02   0.13    -0.12  -0.07   0.17    -0.25  -0.02   0.20
    29   1    -0.02  -0.02   0.01     0.00   0.02  -0.04    -0.01   0.00  -0.03
                     28                     29                     30
                      A                      A                      A
 Frequencies --    875.1470               876.1215               892.7185
 Red. masses --      1.2627                 1.2703                 2.7512
 Frc consts  --      0.5698                 0.5745                 1.2918
 IR Inten    --      0.3092                 0.5988                70.2218
  Atom  AN      X      Y      Z        X      Y      Z        X      Y      Z
     1   6    -0.00   0.00   0.00    -0.00  -0.01  -0.01     0.04  -0.01   0.04
     2   7     0.01   0.00  -0.00     0.00   0.00  -0.00    -0.13  -0.05   0.02
     3   8    -0.00   0.00  -0.00     0.00   0.00   0.00     0.05  -0.03  -0.02
     4   6     0.00  -0.02   0.01    -0.01   0.03   0.01     0.02   0.22  -0.08
     5   6    -0.01   0.00  -0.01     0.00   0.00   0.00     0.09   0.00   0.03
     6   6     0.00  -0.00  -0.00     0.00   0.01  -0.00    -0.02   0.04  -0.01
     7   6     0.05  -0.03   0.03     0.03  -0.02   0.03    -0.03   0.01   0.07
     8   6     0.05  -0.02   0.02     0.03  -0.02   0.03    -0.07  -0.01   0.09
     9   6    -0.00  -0.01   0.00    -0.00   0.00  -0.00    -0.01   0.05  -0.04
    10   6    -0.04   0.03  -0.02    -0.03   0.01  -0.03    -0.02  -0.08  -0.07
    11   6    -0.05   0.03  -0.03    -0.03   0.01  -0.03     0.01  -0.04  -0.02
    12   6     0.02   0.02  -0.02    -0.03  -0.03   0.03    -0.02  -0.05  -0.03
    13   6     0.03   0.02  -0.03    -0.04  -0.03   0.04    -0.00  -0.09  -0.07
    14   6     0.01  -0.00  -0.00    -0.01   0.00   0.01    -0.01   0.04  -0.01
    15   6    -0.03  -0.01   0.02     0.05   0.02  -0.03     0.07  -0.01   0.06
    16   6    -0.03  -0.01   0.03     0.05   0.02  -0.05     0.02  -0.01   0.04
    17   1    -0.01   0.00  -0.01     0.01  -0.00   0.05     0.08  -0.07  -0.19
    18   1     0.01  -0.00  -0.00    -0.00  -0.04  -0.00     0.02   0.53   0.04
    19   1    -0.00  -0.04   0.01    -0.03   0.04   0.01     0.07   0.38  -0.08
    20   1    -0.30   0.17  -0.24    -0.22   0.12  -0.16    -0.20   0.09  -0.04
    21   1    -0.30   0.17  -0.22    -0.20   0.10  -0.13    -0.05  -0.16   0.11
    22   1    -0.01   0.00  -0.01     0.02  -0.01   0.02     0.23  -0.09   0.13
    23   1     0.30  -0.14   0.20     0.20  -0.13   0.15     0.07  -0.20   0.08
    24   1     0.32  -0.17   0.23     0.20  -0.11   0.13    -0.11   0.05  -0.11
    25   1    -0.14  -0.06   0.21     0.21   0.09  -0.30    -0.04  -0.02  -0.02
    26   1    -0.16  -0.07   0.21     0.25   0.11  -0.32    -0.01  -0.20   0.10
    27   1    -0.01  -0.01   0.02     0.03   0.03  -0.05    -0.06   0.01   0.09
    28   1     0.14   0.09  -0.20    -0.20  -0.14   0.29     0.13  -0.06  -0.01
    29   1     0.16   0.09  -0.22    -0.25  -0.14   0.34     0.13   0.05  -0.09
                     31                     32                     33
                      A                      A                      A
 Frequencies --    952.4019               955.5357               990.8053
 Red. masses --      1.5272                 1.4457                 3.0179
 Frc consts  --      0.8162                 0.7777                 1.7456
 IR Inten    --     21.3149                 7.3649                76.3626
  Atom  AN      X      Y      Z        X      Y      Z        X      Y      Z
     1   6    -0.00   0.02  -0.02     0.01  -0.01   0.04    -0.06   0.15  -0.16
     2   7    -0.05  -0.03  -0.02     0.01   0.01   0.01    -0.09  -0.13  -0.07
     3   8     0.01  -0.01   0.00     0.00   0.00  -0.01    -0.01  -0.03   0.04
     4   6     0.04   0.04   0.01     0.01  -0.02  -0.05     0.20   0.01   0.12
     5   6     0.07  -0.01   0.03    -0.01   0.01  -0.02    -0.02   0.06  -0.05
     6   6    -0.01   0.00   0.01    -0.04  -0.03   0.05     0.03  -0.06   0.05
     7   6    -0.08   0.04  -0.04     0.01  -0.00   0.02     0.02  -0.00   0.03
     8   6    -0.01  -0.01   0.03    -0.01  -0.00   0.00    -0.02  -0.01   0.05
     9   6     0.07  -0.03   0.04    -0.01   0.01  -0.01    -0.02   0.01  -0.02
    10   6     0.01  -0.03  -0.01    -0.00   0.01  -0.00    -0.00  -0.04  -0.03
    11   6    -0.08   0.04  -0.06     0.02  -0.01   0.02     0.03  -0.02   0.03
    12   6     0.01   0.01  -0.02     0.05   0.04  -0.07    -0.00   0.00  -0.02
    13   6     0.00  -0.01  -0.01     0.00   0.00   0.00     0.02   0.05   0.03
    14   6    -0.02  -0.00   0.02    -0.05  -0.04   0.07     0.00  -0.00   0.02
    15   6     0.00   0.00   0.01    -0.01  -0.00   0.01    -0.08   0.01  -0.05
    16   6     0.01   0.00  -0.02     0.05   0.03  -0.07    -0.00  -0.01  -0.03
    17   1     0.02   0.03   0.06    -0.02  -0.04  -0.18     0.02   0.26   0.58
    18   1     0.02   0.07   0.00    -0.06   0.08  -0.02     0.31  -0.00   0.08
    19   1     0.04   0.10  -0.00    -0.00   0.06  -0.06     0.33   0.06   0.16
    20   1     0.36  -0.20   0.30    -0.09   0.05  -0.05    -0.12   0.07  -0.07
    21   1    -0.07  -0.00  -0.01    -0.01  -0.02   0.01    -0.11  -0.00  -0.01
    22   1    -0.39   0.22  -0.28     0.10  -0.06   0.04     0.16  -0.09   0.09
    23   1    -0.06  -0.01  -0.04     0.02   0.01   0.00    -0.01  -0.04  -0.03
    24   1     0.42  -0.23   0.29    -0.10   0.06  -0.06    -0.18   0.10  -0.12
    25   1    -0.09  -0.04   0.12    -0.32  -0.12   0.45    -0.04  -0.01   0.05
    26   1     0.01  -0.02   0.00    -0.01   0.00   0.01     0.00   0.03   0.06
    27   1     0.09   0.06  -0.10     0.31   0.16  -0.40     0.08   0.05  -0.00
    28   1     0.02   0.01  -0.02     0.03   0.04  -0.05    -0.08   0.07  -0.05
    29   1    -0.08  -0.05   0.11    -0.29  -0.15   0.38    -0.07  -0.05   0.05
                     34                     35                     36
                      A                      A                      A
 Frequencies --   1008.6539              1009.9817              1018.0966
 Red. masses --      1.3770                 1.3785                 5.7511
 Frc consts  --      0.8254                 0.8285                 3.5122
 IR Inten    --      0.3179                 0.5849                 3.7166
  Atom  AN      X      Y      Z        X      Y      Z        X      Y      Z
     1   6     0.00  -0.00   0.00    -0.00   0.00   0.00    -0.01   0.03   0.01
     2   7     0.00   0.00   0.00    -0.00  -0.00  -0.00     0.01  -0.02  -0.00
     3   8    -0.00   0.00  -0.00     0.00  -0.00  -0.00    -0.00  -0.00  -0.00
     4   6    -0.01  -0.00  -0.01     0.00   0.00   0.00     0.01  -0.01  -0.00
     5   6     0.00  -0.00   0.00     0.00   0.00  -0.00    -0.00   0.01  -0.01
     6   6    -0.00   0.00  -0.00     0.00  -0.00   0.00    -0.02   0.03   0.01
     7   6    -0.07   0.03  -0.06     0.00  -0.00   0.01     0.01  -0.05  -0.04
     8   6     0.07  -0.03   0.04    -0.01   0.00  -0.00    -0.01   0.00   0.01
     9   6     0.02   0.01   0.00    -0.00  -0.00  -0.00     0.03   0.05  -0.01
    10   6    -0.07   0.04  -0.05     0.01  -0.00   0.00     0.01  -0.01  -0.01
    11   6     0.06  -0.03   0.05    -0.00   0.00  -0.00    -0.04   0.00   0.06
    12   6     0.00   0.00  -0.01     0.03   0.03  -0.08     0.31   0.02   0.22
    13   6    -0.00  -0.00   0.01    -0.05  -0.03   0.06    -0.05  -0.06  -0.04
    14   6     0.00  -0.00  -0.00     0.01  -0.02   0.01    -0.18   0.27  -0.02
    15   6     0.01   0.00  -0.00     0.05   0.03  -0.07     0.07   0.02   0.03
    16   6    -0.00   0.00   0.01    -0.05  -0.01   0.08    -0.13  -0.30  -0.20
    17   1    -0.00  -0.01  -0.01    -0.00   0.00  -0.00    -0.02   0.03  -0.03
    18   1    -0.00  -0.01   0.00     0.02   0.02   0.00     0.02  -0.00  -0.00
    19   1    -0.00  -0.01  -0.00     0.01   0.01  -0.00     0.01  -0.02  -0.00
    20   1     0.35  -0.21   0.26    -0.03   0.02  -0.02     0.01  -0.03  -0.07
    21   1    -0.36   0.19  -0.25     0.03  -0.02   0.02    -0.01   0.01   0.01
    22   1    -0.05   0.04  -0.03     0.00  -0.01   0.00     0.06   0.04  -0.01
    23   1     0.40  -0.21   0.28    -0.03   0.02  -0.02     0.00   0.01  -0.03
    24   1    -0.35   0.19  -0.23     0.03  -0.01   0.02    -0.05   0.02   0.06
    25   1    -0.02  -0.01   0.03    -0.30  -0.10   0.37     0.22   0.09   0.36
    26   1     0.02   0.01  -0.03     0.27   0.14  -0.35    -0.04   0.03  -0.15
    27   1    -0.00  -0.01   0.00     0.04  -0.01  -0.01    -0.17   0.29  -0.04
    28   1    -0.02  -0.01   0.03    -0.31  -0.15   0.40    -0.04   0.06   0.16
    29   1     0.02   0.02  -0.03     0.28   0.16  -0.36    -0.15  -0.23  -0.33
                     37                     38                     39
                      A                      A                      A
 Frequencies --   1018.4410              1028.4205              1029.6594
 Red. masses --      5.9856                 1.2905                 1.2990
 Frc consts  --      3.6579                 0.8041                 0.8114
 IR Inten    --      0.4302                 0.2202                 0.5506
  Atom  AN      X      Y      Z        X      Y      Z        X      Y      Z
     1   6     0.01  -0.01   0.00     0.00   0.00   0.00     0.00  -0.01   0.00
     2   7    -0.00   0.01  -0.00    -0.00  -0.00  -0.00     0.00   0.01   0.00
     3   8     0.00   0.00  -0.00     0.00  -0.00  -0.00     0.00   0.00  -0.00
     4   6     0.00   0.00   0.01     0.00  -0.00  -0.00    -0.01   0.00  -0.00
     5   6     0.02   0.04  -0.00     0.00   0.00  -0.00     0.00  -0.00   0.00
     6   6    -0.00  -0.00  -0.00    -0.00  -0.00   0.00    -0.00   0.00  -0.00
     7   6     0.04  -0.29  -0.25    -0.00   0.00  -0.00    -0.03   0.01  -0.02
     8   6    -0.05   0.01   0.06     0.00  -0.00   0.01     0.07  -0.03   0.04
     9   6     0.19   0.28  -0.06    -0.00   0.00  -0.00    -0.07   0.04  -0.05
    10   6     0.03  -0.06  -0.06     0.00  -0.00   0.00     0.06  -0.03   0.04
    11   6    -0.23   0.01   0.31    -0.00   0.00   0.00    -0.02   0.01  -0.02
    12   6    -0.06  -0.00  -0.04     0.02   0.02  -0.03    -0.00  -0.00   0.00
    13   6     0.01   0.01   0.01    -0.05  -0.03   0.06     0.00  -0.00  -0.01
    14   6     0.03  -0.05   0.00     0.06   0.03  -0.07    -0.00  -0.00   0.00
    15   6    -0.01  -0.00  -0.01    -0.04  -0.02   0.06     0.01   0.00  -0.00
    16   6     0.03   0.06   0.04     0.02   0.01  -0.03    -0.00   0.00   0.00
    17   1     0.00  -0.01  -0.01    -0.00  -0.00  -0.02     0.00  -0.01  -0.02
    18   1    -0.04  -0.00  -0.01    -0.00   0.01  -0.00    -0.01  -0.00  -0.00
    19   1    -0.04  -0.07  -0.01     0.00   0.01  -0.00    -0.01   0.00  -0.01
    20   1     0.04  -0.22  -0.37     0.01  -0.00   0.01     0.19  -0.12   0.16
    21   1     0.03   0.05   0.10    -0.02   0.01  -0.01    -0.39   0.21  -0.28
    22   1     0.21   0.28  -0.05     0.03  -0.02   0.01     0.44  -0.23   0.31
    23   1     0.02   0.02  -0.14    -0.02   0.01  -0.02    -0.36   0.19  -0.24
    24   1    -0.17   0.05   0.38     0.01  -0.00   0.01     0.16  -0.09   0.11
    25   1    -0.05  -0.02  -0.06    -0.16  -0.05   0.22     0.01   0.00  -0.02
    26   1     0.01  -0.01   0.03     0.30   0.16  -0.40    -0.02  -0.01   0.02
    27   1     0.04  -0.05  -0.00    -0.32  -0.18   0.44     0.02   0.01  -0.03
    28   1     0.00  -0.02  -0.02     0.27   0.17  -0.36    -0.01  -0.01   0.02
    29   1     0.03   0.05   0.06    -0.14  -0.07   0.18     0.01   0.01  -0.01
                     40                     41                     42
                      A                      A                      A
 Frequencies --   1061.0348              1064.6270              1105.0535
 Red. masses --      2.1788                 2.1654                 2.1709
 Frc consts  --      1.4452                 1.4461                 1.5619
 IR Inten    --      2.1772                23.7411                79.9242
  Atom  AN      X      Y      Z        X      Y      Z        X      Y      Z
     1   6     0.01  -0.01   0.01     0.01  -0.02   0.02    -0.04   0.13  -0.00
     2   7     0.00   0.02  -0.00    -0.01   0.02  -0.00     0.11  -0.11   0.06
     3   8    -0.00   0.00  -0.00     0.00   0.00  -0.01    -0.03  -0.01   0.01
     4   6    -0.03  -0.02   0.00    -0.02   0.03   0.00    -0.07   0.00  -0.08
     5   6     0.01   0.02  -0.00     0.00   0.00   0.00     0.02  -0.04  -0.02
     6   6     0.00  -0.01  -0.00     0.02  -0.01  -0.00    -0.04   0.04  -0.02
     7   6     0.05   0.03  -0.05    -0.01  -0.01   0.00     0.02   0.07   0.01
     8   6    -0.07   0.06   0.16     0.01  -0.01  -0.01    -0.03  -0.02   0.04
     9   6    -0.09  -0.13   0.02     0.01   0.01   0.00     0.02  -0.03  -0.05
    10   6     0.05  -0.10  -0.14    -0.01   0.00   0.01     0.01   0.06   0.03
    11   6     0.02   0.07   0.03    -0.00  -0.00  -0.01    -0.06  -0.04   0.05
    12   6     0.01  -0.01   0.00     0.01  -0.07  -0.03     0.03  -0.04   0.00
    13   6     0.01   0.02   0.01     0.09   0.10   0.11     0.00   0.02   0.02
    14   6    -0.01   0.01  -0.00    -0.08   0.14  -0.00    -0.03  -0.01  -0.02
    15   6    -0.01  -0.01  -0.01    -0.12  -0.07  -0.12     0.04  -0.02   0.02
    16   6     0.00   0.00   0.01     0.05  -0.03   0.03    -0.00   0.05   0.02
    17   1    -0.01  -0.02  -0.05     0.00  -0.04  -0.07    -0.08   0.15   0.03
    18   1    -0.03  -0.03  -0.01    -0.05   0.02  -0.02     0.36  -0.02   0.15
    19   1    -0.05  -0.05  -0.00    -0.05   0.06  -0.02    -0.01   0.11  -0.07
    20   1     0.31   0.19  -0.23    -0.03  -0.04   0.04     0.25   0.21  -0.14
    21   1     0.02   0.44   0.25    -0.00  -0.03  -0.02    -0.09  -0.17  -0.00
    22   1    -0.08  -0.15   0.03     0.00   0.02   0.02     0.14  -0.18  -0.34
    23   1     0.30   0.09  -0.39    -0.04  -0.02   0.04     0.15   0.17  -0.09
    24   1     0.12   0.36   0.10     0.01  -0.03  -0.00    -0.12  -0.29   0.00
    25   1     0.02  -0.04  -0.01     0.03  -0.38  -0.05     0.06  -0.29  -0.05
    26   1     0.02   0.01   0.02     0.44  -0.08   0.24    -0.00   0.04  -0.01
    27   1    -0.02   0.00  -0.02    -0.08   0.16   0.02    -0.16  -0.11  -0.16
    28   1    -0.00  -0.05  -0.02    -0.05  -0.45  -0.23     0.08  -0.19  -0.03
    29   1     0.02  -0.00   0.00     0.33  -0.20   0.16    -0.06   0.10  -0.01
                     43                     44                     45
                      A                      A                      A
 Frequencies --   1111.7020              1115.2744              1149.6464
 Red. masses --      2.5655                 1.5713                 2.1166
 Frc consts  --      1.8681                 1.1515                 1.6482
 IR Inten    --    136.8968                 0.6968                24.9280
  Atom  AN      X      Y      Z        X      Y      Z        X      Y      Z
     1   6    -0.03   0.20   0.11     0.00   0.02   0.03     0.03   0.03   0.14
     2   7     0.12  -0.17  -0.01     0.01  -0.02  -0.01    -0.04  -0.02  -0.13
     3   8    -0.04  -0.02  -0.02    -0.01  -0.00  -0.01    -0.01  -0.01  -0.03
     4   6    -0.02   0.01  -0.02    -0.00  -0.00   0.02     0.07   0.03   0.18
     5   6     0.00   0.03   0.04    -0.01  -0.03  -0.01     0.01   0.04  -0.01
     6   6     0.00   0.05   0.01     0.03   0.03   0.02     0.04  -0.01  -0.00
     7   6    -0.03  -0.07  -0.02     0.02   0.05   0.00     0.03   0.04  -0.00
     8   6     0.03   0.01  -0.04    -0.02  -0.01   0.02    -0.02  -0.02   0.02
     9   6    -0.02   0.03   0.05     0.01  -0.02  -0.03     0.01  -0.00  -0.01
    10   6    -0.01  -0.06  -0.03     0.01   0.04   0.02     0.00   0.01   0.00
    11   6     0.05   0.05  -0.04    -0.04  -0.03   0.03    -0.01  -0.04   0.00
    12   6    -0.04   0.00  -0.02    -0.08   0.06  -0.03     0.02  -0.04   0.00
    13   6    -0.01  -0.03  -0.02    -0.00  -0.07  -0.04    -0.02   0.03   0.00
    14   6     0.02   0.01   0.02     0.04   0.03   0.05     0.00  -0.01  -0.00
    15   6    -0.00  -0.00  -0.00    -0.05   0.02  -0.03     0.01  -0.01   0.00
    16   6     0.00  -0.02  -0.00     0.02  -0.09  -0.02    -0.03   0.03  -0.00
    17   1    -0.21   0.18  -0.38    -0.04   0.01  -0.11    -0.15  -0.02  -0.52
    18   1     0.11  -0.19  -0.02    -0.06  -0.08  -0.04    -0.33  -0.26  -0.24
    19   1    -0.19   0.03  -0.10    -0.07   0.05  -0.02    -0.16   0.08   0.06
    20   1    -0.23  -0.23   0.15     0.18   0.15  -0.11     0.10   0.10  -0.07
    21   1     0.10   0.19   0.01    -0.05  -0.09  -0.01    -0.08  -0.17  -0.02
    22   1    -0.14   0.18   0.34     0.08  -0.11  -0.21     0.04  -0.05  -0.10
    23   1    -0.13  -0.16   0.07     0.11   0.12  -0.07     0.03   0.03  -0.02
    24   1     0.16   0.30   0.03    -0.09  -0.18  -0.01    -0.11  -0.23  -0.08
    25   1    -0.02   0.00  -0.05    -0.10   0.38  -0.01     0.07  -0.22  -0.06
    26   1     0.05  -0.07   0.02     0.14  -0.18   0.06    -0.14   0.12  -0.06
    27   1     0.09   0.07   0.10     0.32   0.24   0.34    -0.06  -0.06  -0.07
    28   1    -0.01   0.03  -0.00    -0.10   0.21   0.02     0.02  -0.05  -0.01
    29   1     0.08  -0.06   0.04     0.29  -0.26   0.11    -0.21   0.16  -0.12
                     46                     47                     48
                      A                      A                      A
 Frequencies --   1177.1251              1177.8691              1205.6274
 Red. masses --      1.1499                 1.1409                 1.1201
 Frc consts  --      0.9388                 0.9326                 0.9593
 IR Inten    --      0.7099                 0.0592                 0.1535
  Atom  AN      X      Y      Z        X      Y      Z        X      Y      Z
     1   6    -0.00  -0.00  -0.01     0.00   0.01   0.01     0.00   0.00   0.00
     2   7    -0.00   0.00   0.01    -0.00  -0.01  -0.01     0.00   0.00   0.00
     3   8     0.00   0.00   0.00    -0.00  -0.00  -0.00    -0.00   0.00  -0.00
     4   6     0.00   0.01  -0.02     0.01   0.00   0.01     0.00  -0.00  -0.00
     5   6    -0.01  -0.01   0.01    -0.00   0.01   0.00    -0.01  -0.01   0.00
     6   6    -0.00   0.00   0.01    -0.01   0.01  -0.01     0.00  -0.00   0.00
     7   6     0.01   0.00  -0.01     0.00   0.00  -0.00     0.03   0.02  -0.03
     8   6    -0.01  -0.05  -0.02    -0.01  -0.01  -0.00    -0.01  -0.04  -0.01
     9   6    -0.03   0.03   0.06    -0.01   0.01   0.02    -0.01  -0.01   0.00
    10   6     0.03   0.02  -0.03     0.01   0.01  -0.01    -0.03  -0.02   0.03
    11   6     0.00  -0.01  -0.01     0.00  -0.01  -0.00     0.02   0.05   0.02
    12   6    -0.00  -0.00  -0.00     0.00   0.01   0.01    -0.00   0.00   0.00
    13   6    -0.01   0.01  -0.01     0.04  -0.03   0.02     0.00  -0.00   0.00
    14   6     0.01   0.01   0.01    -0.04  -0.03  -0.04     0.00  -0.00  -0.00
    15   6     0.00  -0.01  -0.00    -0.01   0.05   0.01    -0.00  -0.00  -0.00
    16   6    -0.00   0.00  -0.00     0.01  -0.01   0.01    -0.00   0.00  -0.00
    17   1     0.02  -0.00   0.04    -0.02   0.00  -0.04    -0.00   0.00  -0.01
    18   1     0.02   0.04   0.02    -0.02  -0.03  -0.02     0.01  -0.01   0.00
    19   1     0.01  -0.03  -0.01     0.01  -0.02   0.02     0.00   0.03  -0.01
    20   1     0.11   0.07  -0.10     0.03   0.02  -0.03     0.36   0.25  -0.30
    21   1    -0.14  -0.40  -0.11    -0.05  -0.12  -0.03    -0.15  -0.43  -0.12
    22   1    -0.23   0.29   0.56    -0.06   0.08   0.15    -0.01  -0.01   0.00
    23   1     0.31   0.23  -0.27     0.09   0.06  -0.08    -0.31  -0.23   0.28
    24   1    -0.03  -0.12  -0.04    -0.02  -0.06  -0.02     0.16   0.47   0.13
    25   1    -0.00  -0.03   0.00    -0.01   0.12   0.02    -0.00   0.03   0.01
    26   1    -0.09   0.06  -0.05     0.37  -0.23   0.18     0.02  -0.01   0.01
    27   1     0.11   0.08   0.12    -0.39  -0.30  -0.42    -0.00  -0.00  -0.00
    28   1     0.03  -0.13  -0.04    -0.09   0.44   0.12     0.00  -0.01  -0.00
    29   1    -0.04   0.02  -0.02     0.16  -0.09   0.08    -0.02   0.01  -0.01
                     49                     50                     51
                      A                      A                      A
 Frequencies --   1210.0482              1223.3544              1229.4973
 Red. masses --      1.1284                 3.0520                 1.9808
 Frc consts  --      0.9735                 2.6911                 1.7642
 IR Inten    --      4.7529                20.6994                 3.9797
  Atom  AN      X      Y      Z        X      Y      Z        X      Y      Z
     1   6    -0.00   0.01  -0.00    -0.01   0.01  -0.01    -0.00   0.00  -0.00
     2   7     0.01  -0.01   0.00     0.03   0.00   0.05     0.01  -0.00   0.02
     3   8    -0.00  -0.00   0.00     0.00  -0.00   0.00     0.00  -0.00   0.00
     4   6    -0.01   0.00   0.00    -0.17  -0.02  -0.03    -0.03   0.08  -0.02
     5   6     0.01   0.02  -0.00     0.16   0.22  -0.04    -0.06  -0.13   0.00
     6   6     0.02  -0.02   0.00     0.12  -0.16   0.01     0.16  -0.12   0.01
     7   6     0.00   0.00   0.00     0.03   0.04  -0.01    -0.03  -0.02   0.02
     8   6    -0.00  -0.00   0.00    -0.06  -0.03   0.06     0.03   0.02  -0.03
     9   6     0.00   0.00  -0.00     0.01   0.01  -0.01     0.00  -0.00  -0.00
    10   6     0.00  -0.00  -0.00    -0.02  -0.08  -0.03     0.00   0.04   0.02
    11   6     0.00  -0.00  -0.00     0.02   0.03  -0.02    -0.02  -0.00   0.02
    12   6    -0.01   0.05   0.02     0.02  -0.04   0.00     0.01  -0.06  -0.01
    13   6     0.04  -0.01   0.02    -0.02   0.07   0.02    -0.02   0.06   0.01
    14   6     0.01  -0.01  -0.00     0.01  -0.00   0.01     0.02  -0.00   0.01
    15   6     0.00  -0.04  -0.01    -0.06   0.02  -0.03    -0.05   0.00  -0.03
    16   6    -0.04   0.02  -0.02     0.02  -0.04   0.00    -0.01  -0.02  -0.01
    17   1     0.01   0.00   0.00     0.05  -0.00   0.06     0.01   0.00   0.01
    18   1    -0.02  -0.01  -0.01     0.09   0.03   0.08    -0.01   0.04   0.01
    19   1    -0.06  -0.01  -0.02    -0.35  -0.13  -0.10    -0.13   0.74  -0.16
    20   1    -0.02  -0.01   0.02    -0.12  -0.07   0.14     0.03  -0.00  -0.01
    21   1    -0.00   0.00   0.01    -0.16  -0.31  -0.01     0.07   0.12  -0.00
    22   1     0.01  -0.00  -0.01     0.01   0.01  -0.01    -0.02   0.02   0.04
    23   1    -0.00  -0.01  -0.00    -0.16  -0.19   0.09     0.14   0.14  -0.09
    24   1    -0.02  -0.05  -0.02    -0.09  -0.38  -0.12     0.07   0.22   0.10
    25   1    -0.07   0.52   0.10    -0.00   0.19   0.04     0.01   0.14   0.01
    26   1     0.37  -0.23   0.19    -0.19   0.18  -0.06    -0.08   0.11  -0.02
    27   1    -0.01  -0.03  -0.02     0.01   0.00   0.01    -0.06  -0.06  -0.06
    28   1     0.07  -0.41  -0.12    -0.12   0.34   0.05    -0.10   0.29   0.03
    29   1    -0.42   0.26  -0.21    -0.02  -0.01  -0.03    -0.19   0.10  -0.12
                     52                     53                     54
                      A                      A                      A
 Frequencies --   1281.7385              1320.8159              1343.4382
 Red. masses --      2.2071                 3.0372                 2.4849
 Frc consts  --      2.1364                 3.1219                 2.6424
 IR Inten    --     21.4990                 4.4405                 1.9487
  Atom  AN      X      Y      Z        X      Y      Z        X      Y      Z
     1   6     0.01  -0.01   0.03    -0.01  -0.01  -0.06    -0.01   0.00  -0.03
     2   7    -0.01   0.03  -0.04     0.01   0.02   0.05     0.01  -0.01   0.03
     3   8    -0.01   0.00  -0.01     0.01   0.00   0.01     0.00   0.00   0.01
     4   6    -0.05  -0.13   0.04     0.05  -0.15   0.03     0.03  -0.11   0.03
     5   6     0.10  -0.02  -0.16     0.04   0.02  -0.06    -0.02   0.07   0.06
     6   6    -0.05   0.02  -0.07     0.08   0.20   0.11    -0.04   0.01  -0.07
     7   6    -0.04  -0.01   0.05    -0.00   0.00   0.01     0.10   0.09  -0.07
     8   6     0.00   0.06   0.05    -0.00   0.02   0.02    -0.05  -0.11  -0.01
     9   6     0.02  -0.02  -0.05     0.01  -0.01  -0.02    -0.05   0.06   0.12
    10   6    -0.06  -0.04   0.05    -0.02  -0.02   0.01     0.07   0.05  -0.07
    11   6     0.01   0.08   0.05     0.01   0.03   0.01    -0.05  -0.12  -0.02
    12   6    -0.01   0.05   0.02    -0.01  -0.09  -0.04    -0.01   0.06   0.02
    13   6     0.03  -0.03   0.01    -0.11   0.02  -0.07     0.04  -0.03   0.02
    14   6    -0.02  -0.01  -0.02     0.07   0.05   0.07    -0.03  -0.02  -0.04
    15   6     0.01   0.03   0.02     0.04  -0.13  -0.02    -0.00   0.05   0.02
    16   6     0.02  -0.01   0.02    -0.12   0.06  -0.06     0.03  -0.03   0.02
    17   1    -0.05  -0.01  -0.09     0.04   0.02   0.17     0.01   0.02   0.09
    18   1     0.15  -0.18   0.04    -0.28   0.25  -0.09    -0.18   0.15  -0.07
    19   1     0.33   0.59   0.12    -0.42   0.21  -0.25    -0.27   0.60  -0.21
    20   1    -0.22  -0.13   0.20    -0.10  -0.06   0.08    -0.25  -0.16   0.22
    21   1    -0.12  -0.30  -0.05    -0.06  -0.14  -0.02    -0.02  -0.01   0.01
    22   1    -0.04   0.06   0.11    -0.01   0.00   0.01     0.08  -0.11  -0.21
    23   1     0.14   0.10  -0.12     0.03   0.01  -0.03    -0.04  -0.04   0.03
    24   1     0.03   0.16   0.07    -0.00   0.03   0.00     0.08   0.28   0.08
    25   1     0.02   0.04  -0.02     0.02  -0.28  -0.08     0.02  -0.07  -0.03
    26   1    -0.02   0.01  -0.02     0.31  -0.24   0.12    -0.05   0.03  -0.03
    27   1     0.05   0.04   0.06    -0.08  -0.07  -0.09     0.04   0.03   0.04
    28   1     0.05  -0.15  -0.03    -0.02   0.19   0.06     0.03  -0.11  -0.03
    29   1     0.08  -0.02   0.02    -0.01   0.00  -0.01     0.02  -0.00  -0.01
                     55                     56                     57
                      A                      A                      A
 Frequencies --   1350.7107              1361.6724              1377.1241
 Red. masses --      1.7956                 1.3412                 1.3267
 Frc consts  --      1.9301                 1.4651                 1.4824
 IR Inten    --      4.0781                 1.4428                 9.8599
  Atom  AN      X      Y      Z        X      Y      Z        X      Y      Z
     1   6     0.01  -0.01   0.05    -0.00   0.01  -0.01     0.00  -0.01   0.01
     2   7    -0.02   0.03  -0.05     0.01  -0.02   0.01    -0.02   0.02  -0.01
     3   8    -0.01   0.00  -0.01     0.00  -0.00   0.00    -0.00   0.00  -0.00
     4   6    -0.07   0.01  -0.04     0.03   0.00   0.03    -0.01  -0.08  -0.02
     5   6     0.01   0.01   0.02    -0.01  -0.00  -0.00    -0.02   0.05   0.07
     6   6     0.04   0.02   0.05    -0.05  -0.02  -0.05     0.00   0.02  -0.01
     7   6     0.05   0.05  -0.04    -0.01  -0.01   0.00    -0.02  -0.02   0.02
     8   6    -0.02  -0.05  -0.01     0.00   0.01  -0.00    -0.02  -0.06  -0.02
     9   6    -0.03   0.04   0.07     0.00  -0.00  -0.01     0.01  -0.01  -0.03
    10   6     0.03   0.03  -0.03    -0.00  -0.00   0.00     0.04   0.02  -0.04
    11   6    -0.03  -0.07  -0.01     0.00   0.01   0.00     0.01   0.03   0.01
    12   6     0.02  -0.07  -0.02     0.03  -0.08  -0.01    -0.00  -0.00   0.00
    13   6    -0.06   0.04  -0.03     0.01   0.01   0.01    -0.01   0.00  -0.01
    14   6     0.05   0.03   0.05     0.05   0.04   0.05     0.01   0.00   0.01
    15   6     0.01  -0.07  -0.02     0.01   0.01   0.01     0.01  -0.01   0.00
    16   6    -0.05   0.04  -0.03    -0.06   0.06  -0.02    -0.01   0.01  -0.00
    17   1    -0.00  -0.05  -0.12     0.00   0.01   0.02    -0.01  -0.01  -0.02
    18   1     0.33  -0.24   0.12    -0.13   0.05  -0.06     0.14  -0.09   0.06
    19   1     0.63  -0.04   0.30    -0.15   0.07  -0.07     0.22   0.47   0.02
    20   1    -0.19  -0.12   0.16     0.02   0.02  -0.02     0.24   0.17  -0.21
    21   1    -0.02  -0.04  -0.00     0.00   0.01  -0.00     0.11   0.33   0.09
    22   1     0.06  -0.07  -0.14    -0.01   0.01   0.01    -0.09   0.12   0.23
    23   1     0.03   0.02  -0.02     0.00   0.00  -0.00    -0.24  -0.19   0.20
    24   1     0.09   0.24   0.09    -0.01  -0.01  -0.01    -0.14  -0.40  -0.11
    25   1    -0.02   0.17   0.04    -0.07   0.53   0.13     0.01   0.00  -0.01
    26   1     0.05  -0.03   0.03    -0.25   0.17  -0.11     0.03  -0.02   0.01
    27   1    -0.05  -0.05  -0.06    -0.18  -0.15  -0.20     0.00  -0.00  -0.00
    28   1    -0.02   0.07   0.02     0.08  -0.31  -0.07     0.01  -0.01   0.00
    29   1     0.08  -0.05   0.05     0.44  -0.25   0.23     0.03  -0.01   0.01
                     58                     59                     60
                      A                      A                      A
 Frequencies --   1431.8227              1464.6999              1492.4104
 Red. masses --      1.1556                 1.2507                 2.2680
 Frc consts  --      1.3959                 1.5809                 2.9763
 IR Inten    --     24.2711               148.7832                18.5698
  Atom  AN      X      Y      Z        X      Y      Z        X      Y      Z
     1   6    -0.03   0.07  -0.01     0.02  -0.01   0.04     0.00   0.01   0.00
     2   7     0.03   0.01  -0.01    -0.08   0.05  -0.01    -0.00  -0.00  -0.00
     3   8    -0.05  -0.04   0.02    -0.02  -0.00  -0.00    -0.00  -0.00   0.00
     4   6    -0.00  -0.00   0.01     0.08  -0.01  -0.02     0.04   0.01   0.02
     5   6    -0.00  -0.00  -0.00    -0.01   0.00   0.00    -0.00   0.00  -0.01
     6   6    -0.00   0.00  -0.00     0.00   0.01   0.00    -0.10  -0.06  -0.11
     7   6     0.00  -0.00   0.00    -0.00  -0.01   0.00    -0.00  -0.00   0.01
     8   6     0.00   0.00   0.00     0.01   0.01  -0.00    -0.00  -0.00  -0.00
     9   6     0.00  -0.00  -0.00    -0.00   0.01   0.01     0.00   0.00  -0.00
    10   6    -0.00  -0.00   0.00    -0.01  -0.01   0.01    -0.00   0.00   0.00
    11   6     0.00   0.00   0.00     0.00  -0.01  -0.01    -0.00  -0.01  -0.00
    12   6    -0.00   0.00  -0.00    -0.01   0.01   0.00     0.09  -0.06   0.04
    13   6     0.00  -0.00   0.00     0.00  -0.01  -0.00    -0.07   0.13  -0.00
    14   6    -0.00  -0.00  -0.00     0.01   0.00   0.01    -0.08  -0.06  -0.09
    15   6    -0.00   0.00   0.00    -0.00   0.01   0.00     0.09  -0.12   0.02
    16   6     0.00  -0.00   0.00    -0.01  -0.00  -0.01    -0.01   0.10   0.03
    17   1     0.91  -0.36  -0.13     0.13  -0.09  -0.10     0.02  -0.01  -0.02
    18   1    -0.10   0.00  -0.06     0.65  -0.31   0.33     0.04  -0.03   0.02
    19   1     0.06   0.02   0.04    -0.46  -0.03  -0.29    -0.14   0.04  -0.07
    20   1     0.01   0.00  -0.00    -0.01  -0.01  -0.01     0.01   0.01  -0.01
    21   1    -0.00  -0.00  -0.00    -0.00  -0.02  -0.01     0.01   0.02   0.00
    22   1    -0.00   0.00   0.00     0.02  -0.02  -0.05    -0.00   0.01   0.01
    23   1    -0.00  -0.00   0.00     0.04   0.03  -0.04     0.01   0.01  -0.00
    24   1    -0.00  -0.01  -0.00     0.01   0.03  -0.00     0.00   0.03   0.00
    25   1     0.00  -0.02  -0.00     0.00  -0.00  -0.01     0.05   0.23   0.12
    26   1    -0.00   0.00  -0.00    -0.02  -0.00  -0.01     0.33  -0.11   0.20
    27   1     0.00   0.00   0.00    -0.03  -0.03  -0.04     0.38   0.30   0.41
    28   1     0.00  -0.00  -0.00     0.01  -0.06  -0.02     0.00   0.38   0.16
    29   1    -0.00   0.00  -0.00     0.02  -0.02   0.01     0.16   0.01   0.13
                     61                     62                     63
                      A                      A                      A
 Frequencies --   1500.0815              1542.1651              1543.9795
 Red. masses --      2.2150                 2.3024                 2.3035
 Frc consts  --      2.9366                 3.2263                 3.2353
 IR Inten    --     10.8343                11.0463                18.6037
  Atom  AN      X      Y      Z        X      Y      Z        X      Y      Z
     1   6     0.00   0.00   0.00     0.00  -0.00   0.00    -0.00   0.00  -0.00
     2   7    -0.00   0.00   0.00    -0.00   0.00  -0.00     0.00  -0.00   0.00
     3   8    -0.00  -0.00   0.00    -0.00   0.00  -0.00     0.00  -0.00  -0.00
     4   6     0.00   0.04   0.02     0.02   0.03  -0.01    -0.02   0.03  -0.00
     5   6     0.05  -0.07  -0.14    -0.09  -0.11   0.04     0.00   0.00  -0.00
     6   6     0.00   0.00   0.00     0.00  -0.01  -0.00     0.08  -0.12   0.01
     7   6     0.04   0.10   0.02     0.08   0.01  -0.10    -0.00   0.00   0.00
     8   6    -0.08  -0.09   0.04     0.03   0.15   0.07    -0.00  -0.01  -0.00
     9   6     0.04  -0.07  -0.12    -0.06  -0.09   0.02     0.00   0.00  -0.00
    10   6     0.07   0.12  -0.01     0.10   0.04  -0.11    -0.00   0.00   0.00
    11   6    -0.07  -0.06   0.06     0.01   0.10   0.07    -0.00  -0.00  -0.00
    12   6    -0.00  -0.00  -0.00     0.00   0.00   0.00     0.03   0.10   0.06
    13   6     0.00  -0.00   0.00    -0.00   0.00  -0.00    -0.13   0.05  -0.07
    14   6     0.00   0.00   0.00    -0.00  -0.01  -0.00     0.05  -0.10  -0.01
    15   6    -0.00   0.00  -0.00     0.00   0.00   0.00     0.01   0.15   0.07
    16   6     0.00  -0.00   0.00    -0.01   0.00  -0.00    -0.11   0.01  -0.07
    17   1     0.02  -0.01  -0.01    -0.00  -0.00  -0.01     0.00   0.00   0.00
    18   1     0.04  -0.02   0.02     0.03  -0.02   0.02    -0.02   0.02  -0.01
    19   1    -0.18  -0.26  -0.03     0.02   0.05  -0.01     0.00   0.01   0.01
    20   1    -0.16  -0.03   0.20    -0.30  -0.27   0.21     0.01   0.01  -0.00
    21   1     0.04   0.30   0.16    -0.18  -0.45  -0.08     0.01   0.02   0.01
    22   1    -0.22   0.26   0.51    -0.07  -0.11   0.02    -0.00   0.01   0.01
    23   1    -0.25  -0.10   0.28    -0.30  -0.26   0.23     0.01   0.01  -0.00
    24   1     0.01   0.22   0.15    -0.18  -0.41  -0.06     0.01   0.02   0.01
    25   1    -0.00   0.00  -0.00     0.01  -0.00   0.00     0.13  -0.41  -0.06
    26   1    -0.02   0.01  -0.01     0.02  -0.01   0.01     0.36  -0.26   0.16
    27   1    -0.01  -0.01  -0.01     0.01   0.00   0.01     0.10  -0.09   0.04
    28   1    -0.00   0.00  -0.00     0.01  -0.01   0.00     0.13  -0.44  -0.09
    29   1    -0.02   0.01  -0.01     0.02  -0.01   0.01     0.35  -0.29   0.15
                     64                     65                     66
                      A                      A                      A
 Frequencies --   1657.7195              1661.4778              1676.1572
 Red. masses --      5.9579                 5.9370                 5.8861
 Frc consts  --      9.6464                 9.6562                 9.7433
 IR Inten    --      1.9843                 0.2201                 9.5551
  Atom  AN      X      Y      Z        X      Y      Z        X      Y      Z
     1   6     0.01   0.01  -0.00    -0.00  -0.00  -0.00     0.00  -0.00   0.00
     2   7     0.01  -0.01   0.00     0.00   0.00   0.00     0.00  -0.00   0.00
     3   8    -0.01  -0.00   0.00     0.00   0.00  -0.00     0.00   0.00  -0.00
     4   6     0.01   0.03   0.03    -0.01   0.02   0.02     0.01   0.03  -0.01
     5   6     0.03  -0.05  -0.10     0.10  -0.14  -0.25    -0.10  -0.15   0.04
     6   6    -0.17  -0.16  -0.19     0.07   0.06   0.08     0.06  -0.10   0.00
     7   6    -0.05   0.00   0.07    -0.11   0.01   0.16     0.18   0.18  -0.12
     8   6     0.01  -0.05  -0.06     0.03  -0.14  -0.14    -0.12  -0.22   0.00
     9   6    -0.05   0.06   0.12    -0.12   0.15   0.28     0.07   0.09  -0.04
    10   6     0.05  -0.01  -0.08     0.11  -0.03  -0.18    -0.16  -0.16   0.10
    11   6    -0.00   0.07   0.06    -0.01   0.17   0.14     0.11   0.24   0.02
    12   6     0.06   0.18   0.12    -0.03  -0.07  -0.05    -0.06   0.15   0.02
    13   6    -0.17  -0.03  -0.14     0.07   0.01   0.06     0.11  -0.10   0.04
    14   6     0.21   0.16   0.23    -0.09  -0.06  -0.09    -0.05   0.06  -0.01
    15   6    -0.08  -0.14  -0.12     0.03   0.05   0.05     0.06  -0.15  -0.01
    16   6     0.15   0.01   0.12    -0.07  -0.00  -0.05    -0.12   0.12  -0.04
    17   1     0.01   0.01  -0.01     0.00  -0.00   0.00    -0.00  -0.00  -0.00
    18   1    -0.04   0.02  -0.02    -0.01   0.00  -0.00     0.01   0.00   0.00
    19   1    -0.10  -0.02  -0.02    -0.08  -0.21   0.01     0.00   0.03  -0.01
    20   1     0.06   0.08  -0.02     0.15   0.20  -0.05    -0.24  -0.11   0.24
    21   1     0.06   0.06  -0.04     0.14   0.16  -0.08     0.03   0.24   0.14
    22   1     0.06  -0.08  -0.15     0.14  -0.19  -0.35     0.07   0.12  -0.01
    23   1    -0.05  -0.09   0.00    -0.12  -0.21   0.01     0.17   0.08  -0.19
    24   1    -0.07  -0.10   0.01    -0.15  -0.24   0.04    -0.06  -0.29  -0.13
    25   1     0.15  -0.28   0.01    -0.06   0.10  -0.01     0.00  -0.18  -0.07
    26   1     0.11  -0.23  -0.01    -0.05   0.09   0.00    -0.13   0.05  -0.08
    27   1    -0.25  -0.21  -0.28     0.10   0.09   0.11    -0.04   0.08   0.00
    28   1    -0.15   0.15  -0.05     0.06  -0.05   0.02     0.01   0.16   0.07
    29   1    -0.14   0.20  -0.02     0.06  -0.08   0.01     0.18  -0.07   0.11
                     67                     68                     69
                      A                      A                      A
 Frequencies --   1679.8418              1851.8889              3025.7889
 Red. masses --      5.8818                10.2406                 1.0871
 Frc consts  --      9.7790                20.6921                 5.8643
 IR Inten    --      5.2888               576.6000                87.2859
  Atom  AN      X      Y      Z        X      Y      Z        X      Y      Z
     1   6     0.00   0.00  -0.00     0.69   0.04  -0.15    -0.04  -0.08   0.02
     2   7     0.00  -0.00  -0.00    -0.01  -0.01   0.02    -0.00   0.00  -0.00
     3   8    -0.00  -0.00   0.00    -0.48  -0.06   0.10     0.00   0.00  -0.00
     4   6    -0.03   0.01   0.00    -0.03   0.01  -0.02    -0.00   0.00   0.00
     5   6     0.07   0.10  -0.02     0.00  -0.00   0.01    -0.00  -0.00   0.00
     6   6     0.10  -0.16   0.01     0.01   0.00   0.01     0.00   0.00   0.00
     7   6    -0.11  -0.11   0.07     0.00   0.00  -0.00     0.00   0.00  -0.00
     8   6     0.07   0.14   0.00    -0.00  -0.00  -0.00    -0.00  -0.00  -0.00
     9   6    -0.04  -0.06   0.01     0.00   0.00  -0.00    -0.00   0.00   0.00
    10   6     0.09   0.10  -0.06    -0.00  -0.00   0.00     0.00   0.00  -0.00
    11   6    -0.07  -0.15  -0.01     0.00   0.00  -0.00    -0.00   0.00  -0.00
    12   6    -0.09   0.24   0.03     0.00  -0.01  -0.00     0.00  -0.00   0.00
    13   6     0.17  -0.16   0.06     0.00   0.00   0.00    -0.00  -0.00  -0.00
    14   6    -0.08   0.09  -0.02    -0.00  -0.00  -0.00     0.00  -0.00   0.00
    15   6     0.10  -0.23  -0.02    -0.00   0.00   0.00     0.00   0.00   0.00
    16   6    -0.20   0.19  -0.07     0.00  -0.00  -0.00     0.00   0.00   0.00
    17   1     0.00   0.01  -0.00    -0.06   0.44  -0.03     0.39   0.90  -0.18
    18   1    -0.01   0.01  -0.01    -0.13   0.17  -0.07     0.00  -0.00   0.01
    19   1     0.00   0.02   0.01     0.07   0.00   0.03     0.01  -0.00  -0.03
    20   1     0.14   0.06  -0.15    -0.01  -0.00   0.00    -0.00  -0.00  -0.00
    21   1    -0.02  -0.15  -0.08     0.00   0.00   0.00    -0.00  -0.00   0.00
    22   1    -0.05  -0.07   0.01     0.00   0.00   0.00     0.00   0.00   0.00
    23   1    -0.10  -0.04   0.12     0.00   0.00  -0.00     0.00   0.00   0.00
    24   1     0.04   0.18   0.08     0.00  -0.01  -0.00     0.00  -0.00   0.00
    25   1     0.01  -0.30  -0.11    -0.01   0.02   0.00    -0.00   0.00  -0.00
    26   1    -0.22   0.08  -0.13     0.00   0.00   0.00     0.00   0.00   0.00
    27   1    -0.06   0.13   0.01     0.00   0.00   0.00    -0.00   0.00   0.00
    28   1     0.02   0.26   0.12     0.00  -0.01  -0.00    -0.00  -0.00  -0.00
    29   1     0.29  -0.11   0.18    -0.01  -0.00  -0.01    -0.00  -0.00  -0.00
                     70                     71                     72
                      A                      A                      A
 Frequencies --   3080.9438              3188.8982              3198.8402
 Red. masses --      1.0848                 1.0896                 1.0893
 Frc consts  --      6.0671                 6.5284                 6.5673
 IR Inten    --     15.5387                 8.4796                 7.7905
  Atom  AN      X      Y      Z        X      Y      Z        X      Y      Z
     1   6    -0.00  -0.00   0.00    -0.00  -0.00   0.00    -0.00  -0.00  -0.00
     2   7    -0.00   0.00   0.00     0.00   0.00  -0.00    -0.00   0.00   0.00
     3   8    -0.00   0.00   0.00    -0.00   0.00  -0.00    -0.00   0.00   0.00
     4   6     0.04  -0.01  -0.07    -0.00  -0.00  -0.00     0.00  -0.00  -0.00
     5   6     0.00  -0.00  -0.00    -0.00  -0.00   0.00     0.00   0.00   0.00
     6   6     0.00  -0.00  -0.00     0.00   0.00   0.00     0.00  -0.00   0.00
     7   6    -0.00  -0.00   0.00     0.00  -0.07  -0.05    -0.00  -0.00  -0.00
     8   6     0.00  -0.00  -0.00    -0.01   0.00   0.02     0.00   0.00  -0.00
     9   6    -0.00   0.00   0.00     0.00   0.00  -0.00    -0.00  -0.01   0.00
    10   6     0.00   0.00  -0.00     0.00  -0.00  -0.00    -0.00   0.02   0.02
    11   6    -0.00  -0.00   0.00    -0.00   0.00   0.00     0.05   0.00  -0.06
    12   6    -0.00   0.00  -0.00    -0.00   0.00  -0.00     0.00   0.00   0.00
    13   6    -0.00  -0.00  -0.00     0.00  -0.00   0.00    -0.00  -0.00  -0.00
    14   6     0.00   0.00   0.00     0.00  -0.00  -0.00    -0.00   0.00  -0.00
    15   6     0.00  -0.00   0.00    -0.00  -0.00  -0.00     0.00   0.00   0.00
    16   6    -0.00   0.00   0.00     0.00   0.00   0.00    -0.00  -0.01  -0.01
    17   1     0.01   0.03  -0.01     0.00   0.00  -0.00     0.00   0.00  -0.00
    18   1     0.01   0.00  -0.02     0.00   0.00   0.00     0.00   0.00  -0.00
    19   1    -0.43   0.12   0.89     0.00   0.00  -0.00    -0.01  -0.00   0.01
    20   1    -0.00   0.00   0.00    -0.04   0.76   0.60    -0.00   0.04   0.03
    21   1    -0.00   0.00   0.00     0.14   0.00  -0.19    -0.03  -0.00   0.04
    22   1    -0.00  -0.00   0.00    -0.03  -0.04   0.01     0.06   0.09  -0.02
    23   1     0.00   0.00   0.00    -0.00   0.03   0.02     0.01  -0.25  -0.21
    24   1     0.01   0.00  -0.01     0.01  -0.00  -0.02    -0.53  -0.02   0.74
    25   1     0.00   0.00   0.00     0.00   0.00   0.00    -0.00  -0.00  -0.00
    26   1     0.00   0.00   0.00    -0.00  -0.00  -0.00     0.00   0.02   0.01
    27   1    -0.00   0.00  -0.00    -0.00   0.00   0.00     0.02  -0.02   0.00
    28   1     0.00  -0.00  -0.00     0.00   0.00   0.00    -0.06  -0.00  -0.04
    29   1     0.00  -0.00  -0.00    -0.00  -0.01  -0.00     0.04   0.14   0.09
                     73                     74                     75
                      A                      A                      A
 Frequencies --   3199.5331              3210.1049              3213.3703
 Red. masses --      1.0885                 1.0880                 1.0892
 Frc consts  --      6.5653                 6.6054                 6.6265
 IR Inten    --      6.7962                 0.5820                 2.0322
  Atom  AN      X      Y      Z        X      Y      Z        X      Y      Z
     1   6     0.00  -0.00  -0.00    -0.00   0.00  -0.00    -0.00   0.00   0.00
     2   7    -0.00   0.00  -0.00     0.00  -0.00  -0.00     0.00   0.00  -0.00
     3   8    -0.00   0.00   0.00     0.00  -0.00  -0.00     0.00  -0.00  -0.00
     4   6    -0.00  -0.00  -0.00     0.00   0.00   0.00    -0.00  -0.00   0.00
     5   6    -0.00  -0.00  -0.00     0.00   0.00  -0.00    -0.00  -0.00   0.00
     6   6     0.00  -0.00   0.00    -0.00  -0.00  -0.00     0.00   0.00  -0.00
     7   6     0.00   0.00   0.00    -0.00   0.00   0.00    -0.00  -0.01  -0.01
     8   6    -0.00  -0.00   0.00     0.00   0.00  -0.00     0.02   0.00  -0.03
     9   6     0.00   0.00  -0.00    -0.00  -0.00   0.00    -0.03  -0.05   0.01
    10   6     0.00  -0.00  -0.00    -0.00   0.00   0.00     0.00   0.03   0.02
    11   6    -0.01  -0.00   0.01     0.00  -0.00  -0.00    -0.01  -0.00   0.02
    12   6     0.00   0.00   0.00     0.01   0.00   0.01    -0.00  -0.00  -0.00
    13   6    -0.00  -0.01  -0.00    -0.01  -0.05  -0.03     0.00   0.00   0.00
    14   6    -0.01   0.01  -0.00    -0.03   0.04  -0.00    -0.00   0.00  -0.00
    15   6     0.02   0.00   0.02     0.02  -0.00   0.01     0.00   0.00   0.00
    16   6    -0.02  -0.06  -0.04     0.01   0.02   0.01    -0.00  -0.00  -0.00
    17   1     0.00   0.00  -0.00    -0.00  -0.00   0.00     0.00   0.00  -0.00
    18   1     0.00  -0.00  -0.00    -0.00   0.00  -0.00    -0.00  -0.00   0.00
    19   1    -0.00   0.00   0.00     0.00  -0.00  -0.00     0.00   0.00  -0.00
    20   1    -0.00  -0.00  -0.00     0.00  -0.00  -0.00    -0.01   0.13   0.10
    21   1     0.01   0.00  -0.01    -0.00  -0.00   0.00    -0.28  -0.01   0.39
    22   1    -0.01  -0.02   0.01     0.00   0.00  -0.00     0.40   0.57  -0.14
    23   1    -0.00   0.05   0.04     0.00  -0.00  -0.00     0.01  -0.31  -0.25
    24   1     0.10   0.00  -0.14    -0.00  -0.00   0.00     0.15   0.01  -0.21
    25   1    -0.02  -0.00  -0.02    -0.14  -0.00  -0.10     0.00   0.00   0.00
    26   1     0.03   0.08   0.05     0.16   0.53   0.35    -0.00  -0.00  -0.00
    27   1     0.09  -0.13   0.01     0.34  -0.51   0.04     0.00  -0.00   0.00
    28   1    -0.30  -0.00  -0.23    -0.20   0.00  -0.15    -0.00   0.00  -0.00
    29   1     0.22   0.72   0.46    -0.08  -0.25  -0.16     0.00   0.01   0.00
                     76                     77                     78
                      A                      A                      A
 Frequencies --   3219.3821              3222.7302              3230.4521
 Red. masses --      1.0926                 1.0940                 1.0966
 Frc consts  --      6.6722                 6.6943                 6.7424
 IR Inten    --     24.3553                27.9024                24.1740
  Atom  AN      X      Y      Z        X      Y      Z        X      Y      Z
     1   6    -0.00  -0.00  -0.00     0.00  -0.00  -0.00    -0.00   0.00  -0.00
     2   7     0.00  -0.00  -0.00    -0.00  -0.00  -0.00     0.00  -0.00  -0.00
     3   8     0.00   0.00  -0.00    -0.00   0.00   0.00     0.00  -0.00  -0.00
     4   6     0.00  -0.00  -0.00     0.00  -0.00  -0.00     0.00   0.00   0.00
     5   6    -0.00  -0.00   0.00    -0.00   0.00   0.00    -0.00   0.00  -0.00
     6   6     0.00  -0.00   0.00    -0.00  -0.00   0.00    -0.00  -0.00  -0.00
     7   6     0.00  -0.00  -0.00    -0.00  -0.01  -0.01    -0.00   0.00   0.00
     8   6     0.00   0.00  -0.00     0.04   0.00  -0.05    -0.00   0.00   0.00
     9   6    -0.00  -0.00   0.00     0.00   0.01   0.00    -0.00  -0.00   0.00
    10   6     0.00   0.00   0.00     0.00  -0.05  -0.04     0.00  -0.00  -0.00
    11   6    -0.00  -0.00   0.00     0.01   0.00  -0.01     0.00   0.00  -0.00
    12   6     0.01   0.00   0.01    -0.00  -0.00  -0.00     0.02   0.00   0.02
    13   6    -0.01  -0.04  -0.03    -0.00  -0.00  -0.00    -0.01  -0.02  -0.01
    14   6     0.02  -0.02   0.00     0.00  -0.00   0.00     0.03  -0.05   0.00
    15   6    -0.05   0.00  -0.03    -0.00   0.00  -0.00     0.04   0.00   0.03
    16   6    -0.00  -0.02  -0.01    -0.00  -0.00  -0.00     0.00   0.01   0.01
    17   1     0.00  -0.00   0.00    -0.00   0.00  -0.00    -0.00  -0.00   0.00
    18   1    -0.00   0.00  -0.00     0.00   0.00   0.00    -0.00   0.00  -0.00
    19   1    -0.00   0.00   0.00    -0.00   0.00   0.00     0.00  -0.00  -0.00
    20   1    -0.00   0.00   0.00    -0.00   0.11   0.09     0.00  -0.00  -0.00
    21   1    -0.00  -0.00   0.00    -0.40  -0.02   0.56     0.00   0.00  -0.00
    22   1     0.00   0.00  -0.00    -0.03  -0.04   0.00     0.01   0.01  -0.00
    23   1     0.00  -0.00  -0.00    -0.01   0.53   0.42    -0.00   0.01   0.00
    24   1     0.00   0.00  -0.00    -0.12  -0.01   0.16    -0.00  -0.00   0.00
    25   1    -0.16  -0.00  -0.12     0.00   0.00   0.00    -0.25  -0.00  -0.18
    26   1     0.15   0.48   0.31     0.00   0.00   0.00     0.07   0.22   0.15
    27   1    -0.16   0.24  -0.02    -0.00   0.00  -0.00    -0.38   0.57  -0.05
    28   1     0.53  -0.01   0.40     0.00  -0.00   0.00    -0.45   0.00  -0.34
    29   1     0.07   0.22   0.14     0.00   0.00   0.00    -0.04  -0.13  -0.08
                     79                     80                     81
                      A                      A                      A
 Frequencies --   3233.3784              3240.5477              3481.4002
 Red. masses --      1.0983                 1.0939                 1.0720
 Frc consts  --      6.7654                 6.7678                 7.6550
 IR Inten    --     19.4349                 6.7817                21.8071
  Atom  AN      X      Y      Z        X      Y      Z        X      Y      Z
     1   6     0.00  -0.00  -0.00     0.00  -0.00   0.00     0.00   0.00  -0.00
     2   7    -0.00  -0.00   0.00    -0.00   0.00   0.00     0.03  -0.01  -0.06
     3   8    -0.00  -0.00   0.00    -0.00  -0.00   0.00    -0.00  -0.00  -0.00
     4   6     0.00   0.00  -0.00    -0.00  -0.00  -0.00     0.00   0.00  -0.00
     5   6     0.00   0.00  -0.00     0.00  -0.00  -0.00     0.00   0.00   0.00
     6   6    -0.00   0.00   0.00     0.00   0.00   0.00    -0.00   0.00  -0.00
     7   6     0.00   0.01   0.00    -0.00   0.00   0.00    -0.00   0.00   0.00
     8   6    -0.02   0.00   0.04     0.00  -0.00  -0.00    -0.00  -0.00  -0.00
     9   6    -0.03  -0.05   0.01     0.00   0.00  -0.00    -0.00   0.00   0.00
    10   6     0.00  -0.04  -0.03    -0.00   0.00   0.00     0.00   0.00  -0.00
    11   6     0.01   0.00  -0.01    -0.00  -0.00   0.00     0.00  -0.00  -0.00
    12   6    -0.00  -0.00  -0.00    -0.06   0.00  -0.05     0.00   0.00  -0.00
    13   6     0.00   0.00   0.00    -0.01  -0.03  -0.02     0.00   0.00   0.00
    14   6    -0.00   0.00  -0.00     0.01  -0.01   0.00    -0.00   0.00  -0.00
    15   6    -0.00  -0.00  -0.00     0.01   0.00   0.01     0.00  -0.00   0.00
    16   6     0.00  -0.00   0.00     0.00   0.00   0.00    -0.00  -0.00  -0.00
    17   1     0.00  -0.00   0.00     0.00   0.00  -0.00    -0.00  -0.00  -0.00
    18   1     0.00   0.00  -0.00    -0.00   0.00   0.00    -0.39   0.06   0.92
    19   1    -0.00  -0.00   0.00     0.00  -0.00  -0.00    -0.01   0.00   0.02
    20   1     0.00  -0.08  -0.06     0.00  -0.00  -0.00     0.00  -0.00  -0.00
    21   1     0.28   0.01  -0.39    -0.00  -0.00   0.00     0.00  -0.00  -0.00
    22   1     0.38   0.55  -0.13    -0.00  -0.00   0.00     0.00   0.00  -0.00
    23   1    -0.01   0.40   0.33     0.00  -0.00  -0.00    -0.00   0.00   0.00
    24   1    -0.08  -0.01   0.11     0.00   0.00  -0.00    -0.00  -0.00   0.00
    25   1     0.01   0.00   0.01     0.74  -0.00   0.53    -0.00   0.00   0.00
    26   1    -0.00  -0.00  -0.00     0.08   0.28   0.18    -0.00  -0.00  -0.00
    27   1     0.00  -0.01   0.00    -0.10   0.15  -0.01     0.00  -0.00   0.00
    28   1     0.01  -0.00   0.00    -0.08  -0.00  -0.06    -0.00   0.00  -0.00
    29   1    -0.00   0.00   0.00    -0.01  -0.02  -0.01     0.00   0.00   0.00

 -------------------
 - Thermochemistry -
 -------------------
 Temperature   298.150 Kelvin.  Pressure   1.00000 Atm.
 Atom     1 has atomic number  6 and mass  12.00000
 Atom     2 has atomic number  7 and mass  14.00307
 Atom     3 has atomic number  8 and mass  15.99491
 Atom     4 has atomic number  6 and mass  12.00000
 Atom     5 has atomic number  6 and mass  12.00000
 Atom     6 has atomic number  6 and mass  12.00000
 Atom     7 has atomic number  6 and mass  12.00000
 Atom     8 has atomic number  6 and mass  12.00000
 Atom     9 has atomic number  6 and mass  12.00000
 Atom    10 has atomic number  6 and mass  12.00000
 Atom    11 has atomic number  6 and mass  12.00000
 Atom    12 has atomic number  6 and mass  12.00000
 Atom    13 has atomic number  6 and mass  12.00000
 Atom    14 has atomic number  6 and mass  12.00000
 Atom    15 has atomic number  6 and mass  12.00000
 Atom    16 has atomic number  6 and mass  12.00000
 Atom    17 has atomic number  1 and mass   1.00783
 Atom    18 has atomic number  1 and mass   1.00783
 Atom    19 has atomic number  1 and mass   1.00783
 Atom    20 has atomic number  1 and mass   1.00783
 Atom    21 has atomic number  1 and mass   1.00783
 Atom    22 has atomic number  1 and mass   1.00783
 Atom    23 has atomic number  1 and mass   1.00783
 Atom    24 has atomic number  1 and mass   1.00783
 Atom    25 has atomic number  1 and mass   1.00783
 Atom    26 has atomic number  1 and mass   1.00783
 Atom    27 has atomic number  1 and mass   1.00783
 Atom    28 has atomic number  1 and mass   1.00783
 Atom    29 has atomic number  1 and mass   1.00783
 Molecular mass:   211.09971 amu.
 Principal axes and moments of inertia in atomic units:
                           1         2         3
     Eigenvalues --  2634.156674352.043426130.16984
           X           -0.16448   0.97570  -0.14475
           Y            0.97893   0.17947   0.09738
           Z           -0.12099   0.12568   0.98467
 This molecule is an asymmetric top.
 Rotational symmetry number  1.
 Warning -- assumption of classical behavior for rotation
           may cause significant error
 Rotational temperatures (Kelvin)      0.03288     0.01990     0.01413
 Rotational constants (GHZ):           0.68513     0.41469     0.29440
    1 imaginary frequencies ignored.
 Zero-point vibrational energy     624393.8 (Joules/Mol)
                                  149.23369 (Kcal/Mol)
 Warning -- explicit consideration of  16 degrees of freedom as
           vibrations may cause significant error
 Vibrational temperatures:     42.14    62.16    82.93    94.47   183.05
          (Kelvin)            260.41   314.57   376.04   420.80   474.28
                              574.81   594.85   597.46   676.27   767.19
                              856.88   903.62   906.86   918.89   937.04
                             1030.76  1034.61  1087.52  1116.08  1164.43
                             1241.20  1259.14  1260.54  1284.42  1370.29
                             1374.80  1425.55  1451.23  1453.14  1464.81
                             1465.31  1479.67  1481.45  1526.59  1531.76
                             1589.93  1599.49  1604.63  1654.08  1693.62
                             1694.69  1734.63  1740.99  1760.13  1768.97
                             1844.14  1900.36  1932.91  1943.37  1959.14
                             1981.37  2060.07  2107.38  2147.25  2158.28
                             2218.83  2221.44  2385.09  2390.50  2411.62
                             2416.92  2664.46  4353.44  4432.79  4588.11
                             4602.42  4603.41  4618.62  4623.32  4631.97
                             4636.79  4647.90  4652.11  4662.43  5008.96
 
 Zero-point correction=                           0.237819 (Hartree/Particle)
 Thermal correction to Energy=                    0.250548
 Thermal correction to Enthalpy=                  0.251492
 Thermal correction to Gibbs Free Energy=         0.196521
 Sum of electronic and zero-point Energies=           -670.923620
 Sum of electronic and thermal Energies=              -670.910890
 Sum of electronic and thermal Enthalpies=            -670.909946
 Sum of electronic and thermal Free Energies=         -670.964917
 
                     E (Thermal)             CV                S
                      KCal/Mol        Cal/Mol-Kelvin    Cal/Mol-Kelvin
 Total                  157.221             49.716            115.697
 Electronic               0.000              0.000              0.000
 Translational            0.889              2.981             41.945
 Rotational               0.889              2.981             32.619
 Vibrational            155.444             43.754             41.133
 Vibration     1          0.593              1.984              5.877
 Vibration     2          0.595              1.980              5.107
 Vibration     3          0.596              1.974              4.536
 Vibration     4          0.597              1.971              4.279
 Vibration     5          0.611              1.926              2.988
 Vibration     6          0.630              1.866              2.318
 Vibration     7          0.646              1.813              1.970
 Vibration     8          0.669              1.743              1.653
 Vibration     9          0.688              1.688              1.460
 Vibration    10          0.712              1.616              1.262
 Vibration    11          0.766              1.471              0.964
 Vibration    12          0.777              1.441              0.915
 Vibration    13          0.779              1.437              0.908
 Vibration    14          0.827              1.317              0.737
 Vibration    15          0.888              1.177              0.580
 Vibration    16          0.953              1.041              0.457
                       Q            Log10(Q)             Ln(Q)
 Total Bot       0.404242D-90        -90.393359       -208.138401
 Total V=0       0.990151D+19         18.995701         43.739219
 Vib (Bot)       0.111739-104       -104.951794       -241.660436
 Vib (Bot)    1  0.706853D+01          0.849329          1.955653
 Vib (Bot)    2  0.478789D+01          0.680144          1.566089
 Vib (Bot)    3  0.358359D+01          0.554318          1.276365
 Vib (Bot)    4  0.314286D+01          0.497326          1.145135
 Vib (Bot)    5  0.160348D+01          0.205063          0.472176
 Vib (Bot)    6  0.110933D+01          0.045059          0.103752
 Vib (Bot)    7  0.905237D+00         -0.043238         -0.099559
 Vib (Bot)    8  0.742665D+00         -0.129207         -0.297511
 Vib (Bot)    9  0.652965D+00         -0.185110         -0.426232
 Vib (Bot)   10  0.566939D+00         -0.246464         -0.567503
 Vib (Bot)   11  0.446290D+00         -0.350383         -0.806786
 Vib (Bot)   12  0.426821D+00         -0.369754         -0.851391
 Vib (Bot)   13  0.424375D+00         -0.372250         -0.857137
 Vib (Bot)   14  0.358846D+00         -0.445092         -1.024862
 Vib (Bot)   15  0.299028D+00         -0.524288         -1.207219
 Vib (Bot)   16  0.251865D+00         -0.598833         -1.378863
 Vib (V=0)       0.273695D+05          4.437267         10.217184
 Vib (V=0)    1  0.758619D+01          0.880024          2.026330
 Vib (V=0)    2  0.531392D+01          0.725415          1.670331
 Vib (V=0)    3  0.411830D+01          0.614718          1.415441
 Vib (V=0)    4  0.368239D+01          0.566130          1.303562
 Vib (V=0)    5  0.217963D+01          0.338382          0.779154
 Vib (V=0)    6  0.171680D+01          0.234720          0.540462
 Vib (V=0)    7  0.153414D+01          0.185866          0.427972
 Vib (V=0)    8  0.139529D+01          0.144666          0.333105
 Vib (V=0)    9  0.132241D+01          0.121367          0.279458
 Vib (V=0)   10  0.125592D+01          0.098963          0.227871
 Vib (V=0)   11  0.117021D+01          0.068262          0.157179
 Vib (V=0)   12  0.115740D+01          0.063484          0.146177
 Vib (V=0)   13  0.115582D+01          0.062889          0.144807
 Vib (V=0)   14  0.111544D+01          0.047448          0.109252
 Vib (V=0)   15  0.108260D+01          0.034466          0.079361
 Vib (V=0)   16  0.105985D+01          0.025246          0.058131
 Electronic      0.100000D+01          0.000000          0.000000
 Translational   0.120555D+09          8.081185         18.607617
 Rotational      0.300088D+07          6.477249         14.914418
 -------------------------------------------------------------------
 Center     Atomic                   Forces (Hartrees/Bohr)
 Number     Number              X              Y              Z
 -------------------------------------------------------------------
      1        6          -0.000033427    0.000057204   -0.000007381
      2        7          -0.000015762   -0.000116230    0.000027032
      3        8           0.000037950   -0.000001793   -0.000001049
      4        6          -0.000002243    0.000020075   -0.000014625
      5        6           0.000004859    0.000002400    0.000005322
      6        6           0.000000194   -0.000001569   -0.000002234
      7        6          -0.000002177   -0.000000383    0.000000638
      8        6          -0.000001291    0.000001076   -0.000002123
      9        6          -0.000000287   -0.000000098   -0.000002903
     10        6          -0.000000242   -0.000000523   -0.000000279
     11        6           0.000003480   -0.000000542   -0.000003204
     12        6          -0.000000789    0.000000036    0.000000412
     13        6           0.000000762    0.000000503    0.000000412
     14        6           0.000001281    0.000000144    0.000000027
     15        6           0.000001614    0.000000094   -0.000001031
     16        6           0.000000725    0.000000966   -0.000000211
     17        1          -0.000009319    0.000009199    0.000007944
     18        1           0.000012945    0.000026900   -0.000001596
     19        1           0.000001769   -0.000000151    0.000002531
     20        1          -0.000001882   -0.000000702   -0.000000935
     21        1          -0.000002132   -0.000000319   -0.000002459
     22        1          -0.000001026    0.000000085   -0.000002912
     23        1           0.000000666    0.000000742   -0.000001668
     24        1           0.000000280    0.000000579   -0.000000470
     25        1          -0.000000736    0.000000798    0.000002767
     26        1          -0.000000217   -0.000000286    0.000001100
     27        1           0.000001176    0.000000263   -0.000000457
     28        1           0.000002172    0.000000715   -0.000001634
     29        1           0.000001656    0.000000819   -0.000001016
 -------------------------------------------------------------------
 Cartesian Forces:  Max     0.000116230 RMS     0.000016013
 FormGI is forming the generalized inverse of G from B-inverse, IUseBI=4.

 GradGradGradGradGradGradGradGradGradGradGradGradGradGradGradGradGradGrad
 Berny optimization.
 Internal  Forces:  Max     0.000052809 RMS     0.000007388
 Search for a local minimum.
 Step number   1 out of a maximum of    2
 All quantities printed in internal units (Hartrees-Bohrs-Radians)
 Second derivative matrix not updated -- analytic derivatives used.
 ITU=  0
     Eigenvalues ---   -0.01033   0.00165   0.00344   0.00446   0.01575
     Eigenvalues ---    0.01689   0.01763   0.01787   0.01805   0.01820
     Eigenvalues ---    0.02121   0.02127   0.02435   0.02445   0.02519
     Eigenvalues ---    0.02532   0.02658   0.02670   0.02847   0.02852
     Eigenvalues ---    0.02887   0.02897   0.02943   0.05446   0.06125
     Eigenvalues ---    0.06468   0.07836   0.10809   0.10836   0.10923
     Eigenvalues ---    0.11424   0.11482   0.11932   0.11978   0.12306
     Eigenvalues ---    0.12314   0.12795   0.12803   0.14365   0.17507
     Eigenvalues ---    0.17783   0.18699   0.18814   0.19166   0.19319
     Eigenvalues ---    0.19357   0.19566   0.20564   0.22059   0.23960
     Eigenvalues ---    0.24644   0.27676   0.28832   0.30739   0.32689
     Eigenvalues ---    0.32969   0.33146   0.34695   0.35892   0.36211
     Eigenvalues ---    0.36232   0.36481   0.36524   0.36529   0.36539
     Eigenvalues ---    0.36690   0.36725   0.37944   0.38317   0.42245
     Eigenvalues ---    0.42331   0.42640   0.43456   0.43973   0.48135
     Eigenvalues ---    0.48163   0.48214   0.48414   0.51982   0.52081
     Eigenvalues ---    0.93254
 Eigenvalue     1 is  -1.03D-02 should be greater than     0.000000 Eigenvector:
                          D2        D4        D1        D3        D5
   1                   -0.51805  -0.49981  -0.49661  -0.47836  -0.03972
                          D6        D7        D12       D14       A5
   1                   -0.03694  -0.03129   0.02095   0.01986  -0.01568
 Angle between quadratic step and forces=  61.40 degrees.
 Linear search not attempted -- first point.
 Iteration  1 RMS(Cart)=  0.00038577 RMS(Int)=  0.00000007
 Iteration  2 RMS(Cart)=  0.00000010 RMS(Int)=  0.00000003
 Variable       Old X    -DE/DX   Delta X   Delta X   Delta X     New X
                                 (Linear)    (Quad)   (Total)
    R1        2.70359  -0.00005   0.00000  -0.00025  -0.00025   2.70334
    R2        2.26275   0.00004   0.00000   0.00005   0.00005   2.26281
    R3        2.08530  -0.00000   0.00000   0.00000   0.00000   2.08530
    R4        2.80002   0.00000   0.00000  -0.00010  -0.00010   2.79992
    R5        1.93127  -0.00001   0.00000  -0.00006  -0.00006   1.93121
    R6        2.88141  -0.00000   0.00000  -0.00001  -0.00001   2.88140
    R7        2.87794   0.00000   0.00000   0.00000   0.00000   2.87794
    R8        2.06936  -0.00000   0.00000   0.00000   0.00000   2.06936
    R9        2.64051   0.00000   0.00000   0.00000   0.00000   2.64051
   R10        2.63210   0.00000   0.00000   0.00000   0.00000   2.63210
   R11        2.63167   0.00000   0.00000   0.00001   0.00001   2.63168
   R12        2.64350  -0.00000   0.00000  -0.00000  -0.00000   2.64350
   R13        2.62577  -0.00000   0.00000  -0.00001  -0.00001   2.62577
   R14        2.05406  -0.00000   0.00000  -0.00000  -0.00000   2.05406
   R15        2.63624   0.00000   0.00000   0.00000   0.00000   2.63624
   R16        2.04886  -0.00000   0.00000   0.00000   0.00000   2.04886
   R17        2.62721  -0.00000   0.00000  -0.00000  -0.00000   2.62720
   R18        2.04862  -0.00000   0.00000   0.00000   0.00000   2.04862
   R19        2.63561   0.00000   0.00000   0.00001   0.00001   2.63562
   R20        2.04878  -0.00000   0.00000  -0.00000  -0.00000   2.04878
   R21        2.05230  -0.00000   0.00000  -0.00000  -0.00000   2.05230
   R22        2.63757  -0.00000   0.00000  -0.00001  -0.00001   2.63757
   R23        2.04640   0.00000   0.00000   0.00000   0.00000   2.04640
   R24        2.62537  -0.00000   0.00000  -0.00000  -0.00000   2.62537
   R25        2.04916  -0.00000   0.00000  -0.00000  -0.00000   2.04916
   R26        2.63600   0.00000   0.00000  -0.00000  -0.00000   2.63600
   R27        2.04869  -0.00000   0.00000  -0.00000  -0.00000   2.04869
   R28        2.62429   0.00000   0.00000   0.00000   0.00000   2.62430
   R29        2.04901  -0.00000   0.00000  -0.00000  -0.00000   2.04901
   R30        2.05214  -0.00000   0.00000  -0.00000  -0.00000   2.05213
    A1        2.13365   0.00002   0.00000   0.00009   0.00009   2.13374
    A2        2.04009  -0.00002   0.00000  -0.00008  -0.00008   2.04001
    A3        2.10938   0.00000   0.00000  -0.00001  -0.00001   2.10937
    A4        1.94697   0.00003   0.00000   0.00031   0.00031   1.94728
    A5        1.88111   0.00000   0.00000   0.00039   0.00039   1.88149
    A6        1.89355   0.00001   0.00000   0.00037   0.00037   1.89393
    A7        1.97878  -0.00000   0.00000  -0.00006  -0.00006   1.97872
    A8        1.92593  -0.00000   0.00000   0.00002   0.00002   1.92594
    A9        1.84929   0.00000   0.00000  -0.00002  -0.00002   1.84927
   A10        1.94760   0.00000   0.00000   0.00007   0.00007   1.94767
   A11        1.88178  -0.00000   0.00000  -0.00001  -0.00001   1.88177
   A12        1.87422  -0.00000   0.00000   0.00000   0.00000   1.87422
   A13        2.09691   0.00000   0.00000   0.00001   0.00001   2.09693
   A14        2.10744  -0.00000   0.00000  -0.00001  -0.00001   2.10743
   A15        2.07857   0.00000   0.00000   0.00000   0.00000   2.07857
   A16        2.14007  -0.00000   0.00000  -0.00002  -0.00002   2.14004
   A17        2.06768   0.00000   0.00000   0.00003   0.00003   2.06771
   A18        2.07538  -0.00000   0.00000  -0.00001  -0.00001   2.07537
   A19        2.10343  -0.00000   0.00000  -0.00000  -0.00000   2.10343
   A20        2.09108   0.00000   0.00000  -0.00000  -0.00000   2.09107
   A21        2.08861   0.00000   0.00000   0.00000   0.00000   2.08862
   A22        2.09559   0.00000   0.00000   0.00000   0.00000   2.09559
   A23        2.09200  -0.00000   0.00000   0.00000   0.00000   2.09200
   A24        2.09558  -0.00000   0.00000  -0.00000  -0.00000   2.09557
   A25        2.09020   0.00000   0.00000   0.00000   0.00000   2.09020
   A26        2.09566  -0.00000   0.00000  -0.00000  -0.00000   2.09566
   A27        2.09732  -0.00000   0.00000  -0.00000  -0.00000   2.09732
   A28        2.09453   0.00000   0.00000   0.00000   0.00000   2.09453
   A29        2.09747   0.00000   0.00000   0.00000   0.00000   2.09747
   A30        2.09118  -0.00000   0.00000  -0.00000  -0.00000   2.09118
   A31        2.10404  -0.00000   0.00000  -0.00000  -0.00000   2.10403
   A32        2.08774   0.00000   0.00000   0.00000   0.00000   2.08774
   A33        2.09141   0.00000   0.00000   0.00000   0.00000   2.09141
   A34        2.10119   0.00000   0.00000   0.00001   0.00001   2.10120
   A35        2.09312   0.00000   0.00000   0.00001   0.00001   2.09312
   A36        2.08881  -0.00000   0.00000  -0.00001  -0.00001   2.08879
   A37        2.10110  -0.00000   0.00000  -0.00000  -0.00000   2.10110
   A38        2.08590   0.00000   0.00000  -0.00000  -0.00000   2.08590
   A39        2.09618   0.00000   0.00000   0.00000   0.00000   2.09618
   A40        2.08550   0.00000   0.00000  -0.00000  -0.00000   2.08550
   A41        2.09963  -0.00000   0.00000  -0.00000  -0.00000   2.09963
   A42        2.09805   0.00000   0.00000   0.00000   0.00000   2.09805
   A43        2.09594   0.00000   0.00000   0.00001   0.00001   2.09594
   A44        2.09674  -0.00000   0.00000  -0.00000  -0.00000   2.09673
   A45        2.09051  -0.00000   0.00000  -0.00000  -0.00000   2.09050
   A46        2.10720  -0.00000   0.00000  -0.00000  -0.00000   2.10720
   A47        2.08646   0.00000   0.00000   0.00001   0.00001   2.08647
   A48        2.08951   0.00000   0.00000  -0.00001  -0.00001   2.08951
    D1        2.10809  -0.00001   0.00000  -0.00042  -0.00042   2.10767
    D2       -2.09817   0.00002   0.00000   0.00045   0.00045  -2.09772
    D3       -1.02094  -0.00002   0.00000  -0.00049  -0.00049  -1.02142
    D4        1.05599   0.00001   0.00000   0.00039   0.00039   1.05638
    D5        1.08006   0.00001   0.00000   0.00016   0.00016   1.08023
    D6       -3.00396   0.00001   0.00000   0.00022   0.00022  -3.00374
    D7       -0.98037   0.00001   0.00000   0.00022   0.00022  -0.98015
    D8       -0.98944  -0.00001   0.00000  -0.00073  -0.00073  -0.99017
    D9        1.20972  -0.00001   0.00000  -0.00067  -0.00067   1.20905
   D10       -3.04987  -0.00001   0.00000  -0.00067  -0.00067  -3.05054
   D11        1.19282   0.00000   0.00000  -0.00003  -0.00003   1.19279
   D12       -1.92397  -0.00000   0.00000  -0.00004  -0.00004  -1.92401
   D13       -0.99477   0.00000   0.00000  -0.00006  -0.00006  -0.99483
   D14        2.17162  -0.00000   0.00000  -0.00007  -0.00007   2.17156
   D15       -3.04887  -0.00000   0.00000  -0.00010  -0.00010  -3.04897
   D16        0.11752  -0.00000   0.00000  -0.00011  -0.00011   0.11742
   D17        0.05626   0.00000   0.00000   0.00053   0.00053   0.05678
   D18       -3.09791   0.00000   0.00000   0.00045   0.00045  -3.09747
   D19        2.27286  -0.00000   0.00000   0.00051   0.00051   2.27337
   D20       -0.88131  -0.00000   0.00000   0.00043   0.00043  -0.88088
   D21       -1.95168   0.00000   0.00000   0.00054   0.00054  -1.95114
   D22        1.17733   0.00000   0.00000   0.00046   0.00046   1.17780
   D23       -3.11044  -0.00000   0.00000  -0.00002  -0.00002  -3.11046
   D24        0.04352  -0.00000   0.00000  -0.00002  -0.00002   0.04351
   D25        0.00676  -0.00000   0.00000  -0.00001  -0.00001   0.00675
   D26       -3.12246   0.00000   0.00000  -0.00001  -0.00001  -3.12247
   D27        3.11472   0.00000   0.00000   0.00001   0.00001   3.11473
   D28       -0.02700  -0.00000   0.00000  -0.00003  -0.00003  -0.02703
   D29       -0.00232  -0.00000   0.00000   0.00000   0.00000  -0.00232
   D30        3.13914  -0.00000   0.00000  -0.00004  -0.00004   3.13910
   D31        3.13633  -0.00000   0.00000  -0.00009  -0.00009   3.13624
   D32        0.00762  -0.00000   0.00000  -0.00009  -0.00009   0.00753
   D33        0.00737  -0.00000   0.00000  -0.00001  -0.00001   0.00736
   D34       -3.12134  -0.00000   0.00000  -0.00002  -0.00002  -3.12136
   D35       -3.12773   0.00000   0.00000   0.00008   0.00008  -3.12765
   D36        0.01759   0.00000   0.00000   0.00007   0.00007   0.01766
   D37        0.00175   0.00000   0.00000   0.00001   0.00001   0.00176
   D38       -3.13611  -0.00000   0.00000  -0.00000  -0.00000  -3.13611
   D39       -0.00619   0.00000   0.00000   0.00001   0.00001  -0.00618
   D40       -3.14072   0.00000   0.00000   0.00001   0.00001  -3.14072
   D41        3.12305  -0.00000   0.00000   0.00001   0.00001   3.12306
   D42       -0.01148  -0.00000   0.00000   0.00001   0.00001  -0.01148
   D43        0.00111  -0.00000   0.00000  -0.00000  -0.00000   0.00111
   D44       -3.13776   0.00000   0.00000   0.00000   0.00000  -3.13776
   D45        3.13563  -0.00000   0.00000   0.00000   0.00000   3.13563
   D46       -0.00324   0.00000   0.00000   0.00001   0.00001  -0.00323
   D47        0.00330   0.00000   0.00000  -0.00001  -0.00001   0.00329
   D48       -3.13922   0.00000   0.00000   0.00001   0.00001  -3.13920
   D49       -3.14102  -0.00000   0.00000  -0.00001  -0.00001  -3.14103
   D50       -0.00035   0.00000   0.00000   0.00001   0.00001  -0.00034
   D51       -0.00268  -0.00000   0.00000   0.00001   0.00001  -0.00268
   D52        3.13904   0.00000   0.00000   0.00005   0.00005   3.13909
   D53        3.13983  -0.00000   0.00000  -0.00001  -0.00001   3.13982
   D54       -0.00163   0.00000   0.00000   0.00002   0.00002  -0.00160
   D55       -0.00945   0.00000   0.00000   0.00001   0.00001  -0.00944
   D56        3.13636   0.00000   0.00000   0.00000   0.00000   3.13636
   D57        3.11930   0.00000   0.00000   0.00001   0.00001   3.11931
   D58       -0.01808   0.00000   0.00000   0.00001   0.00001  -0.01808
   D59        0.00228  -0.00000   0.00000  -0.00000  -0.00000   0.00228
   D60       -3.13878  -0.00000   0.00000  -0.00001  -0.00001  -3.13878
   D61        3.13964   0.00000   0.00000   0.00000   0.00000   3.13964
   D62       -0.00143   0.00000   0.00000   0.00000   0.00000  -0.00143
   D63        0.00681   0.00000   0.00000  -0.00000  -0.00000   0.00681
   D64       -3.13896   0.00000   0.00000  -0.00000  -0.00000  -3.13897
   D65       -3.13531   0.00000   0.00000   0.00000   0.00000  -3.13531
   D66        0.00210   0.00000   0.00000   0.00000   0.00000   0.00210
   D67       -0.00888   0.00000   0.00000  -0.00000  -0.00000  -0.00888
   D68        3.12898   0.00000   0.00000   0.00001   0.00001   3.12899
   D69        3.13688  -0.00000   0.00000   0.00000   0.00000   3.13688
   D70       -0.00845   0.00000   0.00000   0.00001   0.00001  -0.00844
         Item               Value     Threshold  Converged?
 Maximum Force            0.000053     0.000450     YES
 RMS     Force            0.000007     0.000300     YES
 Maximum Displacement     0.001289     0.001800     YES
 RMS     Displacement     0.000386     0.001200     YES
 Predicted change in Energy=-4.462110D-08
 Optimization completed.
    -- Stationary point found.
                           ----------------------------
                           !   Optimized Parameters   !
                           ! (Angstroms and Degrees)  !
 --------------------------                            --------------------------
 ! Name  Definition              Value          Derivative Info.                !
 --------------------------------------------------------------------------------
 ! R1    R(1,2)                  1.4307         -DE/DX =   -0.0001              !
 ! R2    R(1,3)                  1.1974         -DE/DX =    0.0                 !
 ! R3    R(1,17)                 1.1035         -DE/DX =    0.0                 !
 ! R4    R(2,4)                  1.4817         -DE/DX =    0.0                 !
 ! R5    R(2,18)                 1.022          -DE/DX =    0.0                 !
 ! R6    R(4,5)                  1.5248         -DE/DX =    0.0                 !
 ! R7    R(4,6)                  1.5229         -DE/DX =    0.0                 !
 ! R8    R(4,19)                 1.0951         -DE/DX =    0.0                 !
 ! R9    R(5,7)                  1.3973         -DE/DX =    0.0                 !
 ! R10   R(5,11)                 1.3928         -DE/DX =    0.0                 !
 ! R11   R(6,12)                 1.3926         -DE/DX =    0.0                 !
 ! R12   R(6,16)                 1.3989         -DE/DX =    0.0                 !
 ! R13   R(7,8)                  1.3895         -DE/DX =    0.0                 !
 ! R14   R(7,20)                 1.087          -DE/DX =    0.0                 !
 ! R15   R(8,9)                  1.395          -DE/DX =    0.0                 !
 ! R16   R(8,21)                 1.0842         -DE/DX =    0.0                 !
 ! R17   R(9,10)                 1.3903         -DE/DX =    0.0                 !
 ! R18   R(9,22)                 1.0841         -DE/DX =    0.0                 !
 ! R19   R(10,11)                1.3947         -DE/DX =    0.0                 !
 ! R20   R(10,23)                1.0842         -DE/DX =    0.0                 !
 ! R21   R(11,24)                1.086          -DE/DX =    0.0                 !
 ! R22   R(12,13)                1.3957         -DE/DX =    0.0                 !
 ! R23   R(12,25)                1.0829         -DE/DX =    0.0                 !
 ! R24   R(13,14)                1.3893         -DE/DX =    0.0                 !
 ! R25   R(13,26)                1.0844         -DE/DX =    0.0                 !
 ! R26   R(14,15)                1.3949         -DE/DX =    0.0                 !
 ! R27   R(14,27)                1.0841         -DE/DX =    0.0                 !
 ! R28   R(15,16)                1.3887         -DE/DX =    0.0                 !
 ! R29   R(15,28)                1.0843         -DE/DX =    0.0                 !
 ! R30   R(16,29)                1.0859         -DE/DX =    0.0                 !
 ! A1    A(2,1,3)              122.2489         -DE/DX =    0.0                 !
 ! A2    A(2,1,17)             116.8884         -DE/DX =    0.0                 !
 ! A3    A(3,1,17)             120.8587         -DE/DX =    0.0                 !
 ! A4    A(1,2,4)              111.5532         -DE/DX =    0.0                 !
 ! A5    A(1,2,18)             107.7795         -DE/DX =    0.0                 !
 ! A6    A(4,2,18)             108.4927         -DE/DX =    0.0                 !
 ! A7    A(2,4,5)              113.3758         -DE/DX =    0.0                 !
 ! A8    A(2,4,6)              110.3474         -DE/DX =    0.0                 !
 ! A9    A(2,4,19)             105.9567         -DE/DX =    0.0                 !
 ! A10   A(5,4,6)              111.5892         -DE/DX =    0.0                 !
 ! A11   A(5,4,19)             107.8182         -DE/DX =    0.0                 !
 ! A12   A(6,4,19)             107.3847         -DE/DX =    0.0                 !
 ! A13   A(4,5,7)              120.1444         -DE/DX =    0.0                 !
 ! A14   A(4,5,11)             120.7475         -DE/DX =    0.0                 !
 ! A15   A(7,5,11)             119.0931         -DE/DX =    0.0                 !
 ! A16   A(4,6,12)             122.6167         -DE/DX =    0.0                 !
 ! A17   A(4,6,16)             118.4691         -DE/DX =    0.0                 !
 ! A18   A(12,6,16)            118.9104         -DE/DX =    0.0                 !
 ! A19   A(5,7,8)              120.5176         -DE/DX =    0.0                 !
 ! A20   A(5,7,20)             119.8099         -DE/DX =    0.0                 !
 ! A21   A(8,7,20)             119.6687         -DE/DX =    0.0                 !
 ! A22   A(7,8,9)              120.0684         -DE/DX =    0.0                 !
 ! A23   A(7,8,21)             119.8627         -DE/DX =    0.0                 !
 ! A24   A(9,8,21)             120.0677         -DE/DX =    0.0                 !
 ! A25   A(8,9,10)             119.7594         -DE/DX =    0.0                 !
 ! A26   A(8,9,22)             120.0726         -DE/DX =    0.0                 !
 ! A27   A(10,9,22)            120.1678         -DE/DX =    0.0                 !
 ! A28   A(9,10,11)            120.0077         -DE/DX =    0.0                 !
 ! A29   A(9,10,23)            120.1762         -DE/DX =    0.0                 !
 ! A30   A(11,10,23)           119.816          -DE/DX =    0.0                 !
 ! A31   A(5,11,10)            120.5524         -DE/DX =    0.0                 !
 ! A32   A(5,11,24)            119.6186         -DE/DX =    0.0                 !
 ! A33   A(10,11,24)           119.829          -DE/DX =    0.0                 !
 ! A34   A(6,12,13)            120.3895         -DE/DX =    0.0                 !
 ! A35   A(6,12,25)            119.9267         -DE/DX =    0.0                 !
 ! A36   A(13,12,25)           119.6797         -DE/DX =    0.0                 !
 ! A37   A(12,13,14)           120.3841         -DE/DX =    0.0                 !
 ! A38   A(12,13,26)           119.5132         -DE/DX =    0.0                 !
 ! A39   A(14,13,26)           120.1023         -DE/DX =    0.0                 !
 ! A40   A(13,14,15)           119.4905         -DE/DX =    0.0                 !
 ! A41   A(13,14,27)           120.3            -DE/DX =    0.0                 !
 ! A42   A(15,14,27)           120.2094         -DE/DX =    0.0                 !
 ! A43   A(14,15,16)           120.0884         -DE/DX =    0.0                 !
 ! A44   A(14,15,28)           120.1341         -DE/DX =    0.0                 !
 ! A45   A(16,15,28)           119.7771         -DE/DX =    0.0                 !
 ! A46   A(6,16,15)            120.7337         -DE/DX =    0.0                 !
 ! A47   A(6,16,29)            119.5456         -DE/DX =    0.0                 !
 ! A48   A(15,16,29)           119.7204         -DE/DX =    0.0                 !
 ! D1    D(3,1,2,4)            120.7846         -DE/DX =    0.0                 !
 ! D2    D(3,1,2,18)          -120.2164         -DE/DX =    0.0                 !
 ! D3    D(17,1,2,4)           -58.4954         -DE/DX =    0.0                 !
 ! D4    D(17,1,2,18)           60.5036         -DE/DX =    0.0                 !
 ! D5    D(1,2,4,5)             61.8831         -DE/DX =    0.0                 !
 ! D6    D(1,2,4,6)           -172.1142         -DE/DX =    0.0                 !
 ! D7    D(1,2,4,19)           -56.1711         -DE/DX =    0.0                 !
 ! D8    D(18,2,4,5)           -56.6908         -DE/DX =    0.0                 !
 ! D9    D(18,2,4,6)            69.312          -DE/DX =    0.0                 !
 ! D10   D(18,2,4,19)         -174.7449         -DE/DX =    0.0                 !
 ! D11   D(2,4,5,7)             68.3435         -DE/DX =    0.0                 !
 ! D12   D(2,4,5,11)          -110.2354         -DE/DX =    0.0                 !
 ! D13   D(6,4,5,7)            -56.9963         -DE/DX =    0.0                 !
 ! D14   D(6,4,5,11)           124.4249         -DE/DX =    0.0                 !
 ! D15   D(19,4,5,7)          -174.6875         -DE/DX =    0.0                 !
 ! D16   D(19,4,5,11)            6.7336         -DE/DX =    0.0                 !
 ! D17   D(2,4,6,12)             3.2234         -DE/DX =    0.0                 !
 ! D18   D(2,4,6,16)          -177.4975         -DE/DX =    0.0                 !
 ! D19   D(5,4,6,12)           130.2253         -DE/DX =    0.0                 !
 ! D20   D(5,4,6,16)           -50.4955         -DE/DX =    0.0                 !
 ! D21   D(19,4,6,12)         -111.8229         -DE/DX =    0.0                 !
 ! D22   D(19,4,6,16)           67.4563         -DE/DX =    0.0                 !
 ! D23   D(4,5,7,8)           -178.215          -DE/DX =    0.0                 !
 ! D24   D(4,5,7,20)             2.4937         -DE/DX =    0.0                 !
 ! D25   D(11,5,7,8)             0.3873         -DE/DX =    0.0                 !
 ! D26   D(11,5,7,20)         -178.9041         -DE/DX =    0.0                 !
 ! D27   D(4,5,11,10)          178.4605         -DE/DX =    0.0                 !
 ! D28   D(4,5,11,24)           -1.5472         -DE/DX =    0.0                 !
 ! D29   D(7,5,11,10)           -0.1331         -DE/DX =    0.0                 !
 ! D30   D(7,5,11,24)          179.8592         -DE/DX =    0.0                 !
 ! D31   D(4,6,12,13)          179.6986         -DE/DX =    0.0                 !
 ! D32   D(4,6,12,25)            0.4364         -DE/DX =    0.0                 !
 ! D33   D(16,6,12,13)           0.4225         -DE/DX =    0.0                 !
 ! D34   D(16,6,12,25)        -178.8397         -DE/DX =    0.0                 !
 ! D35   D(4,6,16,15)         -179.206          -DE/DX =    0.0                 !
 ! D36   D(4,6,16,29)            1.0078         -DE/DX =    0.0                 !
 ! D37   D(12,6,16,15)           0.1004         -DE/DX =    0.0                 !
 ! D38   D(12,6,16,29)        -179.6858         -DE/DX =    0.0                 !
 ! D39   D(5,7,8,9)             -0.3546         -DE/DX =    0.0                 !
 ! D40   D(5,7,8,21)          -179.9502         -DE/DX =    0.0                 !
 ! D41   D(20,7,8,9)           178.9378         -DE/DX =    0.0                 !
 ! D42   D(20,7,8,21)           -0.6579         -DE/DX =    0.0                 !
 ! D43   D(7,8,9,10)             0.0635         -DE/DX =    0.0                 !
 ! D44   D(7,8,9,22)          -179.7804         -DE/DX =    0.0                 !
 ! D45   D(21,8,9,10)          179.6583         -DE/DX =    0.0                 !
 ! D46   D(21,8,9,22)           -0.1856         -DE/DX =    0.0                 !
 ! D47   D(8,9,10,11)            0.1891         -DE/DX =    0.0                 !
 ! D48   D(8,9,10,23)         -179.8639         -DE/DX =    0.0                 !
 ! D49   D(22,9,10,11)        -179.9672         -DE/DX =    0.0                 !
 ! D50   D(22,9,10,23)          -0.0202         -DE/DX =    0.0                 !
 ! D51   D(9,10,11,5)           -0.1538         -DE/DX =    0.0                 !
 ! D52   D(9,10,11,24)         179.8539         -DE/DX =    0.0                 !
 ! D53   D(23,10,11,5)         179.899          -DE/DX =    0.0                 !
 ! D54   D(23,10,11,24)         -0.0933         -DE/DX =    0.0                 !
 ! D55   D(6,12,13,14)          -0.5415         -DE/DX =    0.0                 !
 ! D56   D(6,12,13,26)         179.7            -DE/DX =    0.0                 !
 ! D57   D(25,12,13,14)        178.7225         -DE/DX =    0.0                 !
 ! D58   D(25,12,13,26)         -1.036          -DE/DX =    0.0                 !
 ! D59   D(12,13,14,15)          0.1309         -DE/DX =    0.0                 !
 ! D60   D(12,13,14,27)       -179.8388         -DE/DX =    0.0                 !
 ! D61   D(26,13,14,15)        179.8879         -DE/DX =    0.0                 !
 ! D62   D(26,13,14,27)         -0.0817         -DE/DX =    0.0                 !
 ! D63   D(13,14,15,16)          0.3902         -DE/DX =    0.0                 !
 ! D64   D(13,14,15,28)       -179.8492         -DE/DX =    0.0                 !
 ! D65   D(27,14,15,16)       -179.6401         -DE/DX =    0.0                 !
 ! D66   D(27,14,15,28)          0.1204         -DE/DX =    0.0                 !
 ! D67   D(14,15,16,6)          -0.5087         -DE/DX =    0.0                 !
 ! D68   D(14,15,16,29)        179.2772         -DE/DX =    0.0                 !
 ! D69   D(28,15,16,6)         179.7299         -DE/DX =    0.0                 !
 ! D70   D(28,15,16,29)         -0.4842         -DE/DX =    0.0                 !
 --------------------------------------------------------------------------------
 GradGradGradGradGradGradGradGradGradGradGradGradGradGradGradGradGradGrad


 ----------------------------------------------------------------------

 Electric dipole moment (input orientation):
 (Debye = 10**-18 statcoulomb cm , SI units = C m)
                  (au)            (Debye)         (10**-30 SI)
   Tot        0.193238D+01      0.491162D+01      0.163834D+02
   x         -0.179979D+01     -0.457462D+01     -0.152593D+02
   y         -0.603193D+00     -0.153316D+01     -0.511409D+01
   z          0.361931D+00      0.919938D+00      0.306858D+01

 Dipole polarizability, Alpha (input orientation).
 (esu units = cm**3 , SI units = C**2 m**2 J**-1)
 Alpha(0;0):
               (au)            (10**-24 esu)      (10**-40 SI)
   iso        0.220833D+03      0.327240D+02      0.364104D+02
   aniso      0.677776D+02      0.100436D+02      0.111750D+02
   xx         0.217040D+03      0.321620D+02      0.357850D+02
   yx         0.443395D+01      0.657043D+00      0.731059D+00
   yy         0.257360D+03      0.381368D+02      0.424330D+02
   zx         0.276729D+01      0.410070D+00      0.456264D+00
   zy         0.171420D+02      0.254018D+01      0.282634D+01
   zz         0.188098D+03      0.278732D+02      0.310132D+02

 ----------------------------------------------------------------------

 Dipole orientation:
     6          3.20531623         -2.38949479         -3.38721066
     7          2.31702492         -0.01236311         -2.45468348
     8          3.29845876         -2.86045982         -5.59844734
     6          0.10742248         -0.33113239         -0.76467436
     6          0.68660489         -1.88099748          1.59435294
     6         -1.02022550          2.23131337         -0.09773622
     6          2.28590727         -0.91142733          3.45834595
     6          2.87924040         -2.33907630          5.58071599
     6          1.86641788         -4.75542649          5.87259465
     6          0.26461017         -5.72908209          4.03182693
     6         -0.31868543         -4.29436729          1.89926471
     6         -0.10986615          4.48669609         -1.10282505
     6         -1.21798201          6.78645972         -0.43953881
     6         -3.25564857          6.85048339          1.21465972
     6         -4.18621419          4.59623531          2.21511451
     6         -3.06961189          2.31060175          1.57014509
     1          3.78841315         -3.80116135         -1.96746430
     1          3.74969126          0.79713257         -1.44375853
     1         -1.30831283         -1.36153824         -1.86749554
     1          3.05577239          0.98246259          3.25919407
     1          4.12110904         -1.56636343          7.01546568
     1          2.32389716         -5.86674951          7.53166222
     1         -0.53300009         -7.60384495          4.24770090
     1         -1.56700740         -5.06211890          0.46254144
     1          1.45226027          4.45845318         -2.42445534
     1         -0.48166821          8.52726931         -1.23104142
     1         -4.11753138          8.63783121          1.72426016
     1         -5.77860328          4.62288289          3.50430520
     1         -3.78907883          0.56444396          2.37299082

 Electric dipole moment (dipole orientation):
 (Debye = 10**-18 statcoulomb cm , SI units = C m)
                  (au)            (Debye)         (10**-30 SI)
   Tot        0.193238D+01      0.491162D+01      0.163834D+02
   x          0.000000D+00      0.000000D+00      0.000000D+00
   y          0.000000D+00      0.000000D+00      0.000000D+00
   z          0.193238D+01      0.491162D+01      0.163834D+02

 Dipole polarizability, Alpha (dipole orientation).
 (esu units = cm**3 , SI units = C**2 m**2 J**-1)
 Alpha(0;0):
               (au)            (10**-24 esu)      (10**-40 SI)
   iso        0.220833D+03      0.327240D+02      0.364104D+02
   aniso      0.677776D+02      0.100436D+02      0.111750D+02
   xx         0.187335D+03      0.277603D+02      0.308874D+02
   yx        -0.316821D+01     -0.469480D+00     -0.522367D+00
   yy         0.255601D+03      0.378762D+02      0.421429D+02
   zx        -0.935932D+01     -0.138691D+01     -0.154314D+01
   zy        -0.163517D+02     -0.242307D+01     -0.269603D+01
   zz         0.219561D+03      0.325356D+02      0.362008D+02

 ----------------------------------------------------------------------
 1\1\GINC-LC06-3-1\Freq\RM062X\6-311+G(d)\C14H13N1O1\AIKHL\22-Aug-2021\
 0\\# freq=noraman M062X/6-311+G* nosymm Integral(Grid=SuperFine) scrf=
 (IEFPCM, solvent=dimethylsulfoxide) geom=allcheck guess=read\\BHFA_M06
 2X_scanForm07_TS\\0,1\C,2.4359704467,-1.016528813,0.8493772052\N,1.541
 7116187,0.0992279327,0.8966537735\O,3.6001238625,-0.8921108859,0.59832
 46645\C,0.4351041417,-0.0484560242,-0.0775420363\C,-0.4441988169,-1.26
 60225913,0.185720247\C,-0.3863853067,1.2322032762,-0.1439497611\C,-1.2
 605714135,-1.3101903072,1.3188703102\C,-2.037052999,-2.4311324139,1.58
 5839014\C,-2.0121717801,-3.5218455567,0.7164402484\C,-1.2070739291,-3.
 4831741255,-0.4163175068\C,-0.4250537577,-2.3584168788,-0.6781820588\C
 ,-0.0534947674,2.3758137038,0.5776700152\C,-0.8363620417,3.5269476093,
 0.4771365461\C,-1.9504135394,3.5488410654,-0.3526359647\C,-2.284047365
 1,2.4091655653,-1.084486661\C,-1.5108291726,1.2607700457,-0.9756209917
 \H,2.0022600462,-2.0123197477,1.044301055\H,1.1427793332,0.139808849,1
 .8366816952\H,0.9103679434,-0.1833581415,-1.054823928\H,-1.298086384,-
 0.4570965487,1.9914120376\H,-2.6673056145,-2.4537038639,2.4677597453\H
 ,-2.6206601488,-4.3949991322,0.9227827241\H,-1.1842340678,-4.326143938
 1,-1.0977170967\H,0.2046088286,-2.3322732802,-1.5626595304\H,0.8242234
 606,2.3779862718,1.2119361562\H,-0.5668722885,4.4078763912,1.049145460
 8\H,-2.5560369856,4.444548909,-0.4316835198\H,-3.1498841043,2.41549794
 21,-1.7371470587\H,-1.7828151988,0.3731866874,-1.539085784\\Version=ES
 64L-G16RevA.03\HF=-671.1614386\RMSD=1.513e-09\RMSF=1.601e-05\ZeroPoint
 =0.237819\Thermal=0.2505483\Dipole=-1.7997949,-0.6031933,0.3619314\Dip
 oleDeriv=2.3286695,-0.3169964,-0.1650853,-0.4942769,1.2755705,-0.16660
 85,-0.4155245,-0.0470201,0.2769523,-1.381805,0.0422509,-0.1463708,0.39
 585,-1.1662257,0.0680969,-0.2664782,0.0335566,-0.3525791,-1.6840172,0.
 1150978,0.0827726,-0.024224,-0.61485,0.0653113,0.2838056,-0.0032649,-0
 .4433935,0.827727,0.1354705,0.1206969,0.1699203,0.4985651,-0.1546685,0
 .4069472,-0.2684612,0.4807526,-0.1405347,0.2191659,-0.0673562,0.104366
 5,0.049824,0.0203068,-0.0839934,0.0577833,-0.0950275,-0.0762211,-0.312
 7074,0.0225176,-0.1974478,0.2044592,0.0114598,-0.0374727,0.0593724,-0.
 0571424,-0.1750072,-0.0455906,-0.0337196,-0.033689,-0.0889276,0.086143
 3,-0.0160901,0.1124865,-0.0747054,-0.05444,0.0411484,-0.1361954,0.0660
 485,-0.0469582,0.0152425,-0.1219992,0.0353895,0.0262053,-0.0912037,0.0
 771926,-0.0623404,0.0860933,-0.0198367,0.0082371,-0.0627534,0.0009425,
 -0.0837126,-0.1109156,0.0361827,-0.0356857,0.0286111,0.0239728,0.11230
 63,-0.0418005,0.0854659,-0.0256711,-0.1043566,-0.0317731,-0.1035632,-0
 .0039043,-0.159501,0.010007,-0.1100048,0.0513374,0.0042944,-0.0248899,
 0.0617315,0.0755084,0.0148804,-0.2172476,0.0385408,0.0914066,0.0416217
 ,-0.1233508,-0.0615259,0.0003261,0.0853563,-0.0034041,0.0428667,0.1057
 067,0.0813116,0.0801508,-0.075784,-0.0761345,-0.0647879,0.047437,-0.08
 28646,-0.0283514,0.0305003,0.044687,0.0171075,-0.1370887,-0.0050243,-0
 .0271524,0.135145,-0.030084,-0.0255924,0.0368306,0.1221692,0.0478232,-
 0.0634974,-0.1333086,0.1067171,0.0515286,0.0735752,-0.1007772,0.102280
 8,0.0518196,0.1116527,-0.1082713,-0.0016405,-0.0324415,0.0289444,-0.01
 09694,-0.2082518,0.0602147,0.0581434,0.0283495,0.0921846,0.2179454,0.0
 802182,0.0921335,0.0647299,0.3837859,0.0846144,0.0280623,0.0499445,0.1
 579253,-0.0402534,0.0576911,0.0466303,0.0572501,-0.0461711,-0.0462566,
 0.0344308,0.0252729,-0.0724451,0.1415949,-0.0180889,0.0100877,-0.02585
 86,-0.0125492,-0.1213899,0.0294115,-0.1283574,0.0637269,0.0673889,-0.0
 387967,0.1316871,-0.0296161,0.0970447,-0.0141455,0.1335321,-0.002426,-
 0.018848,0.0793919,-0.1246025,0.0558464,-0.1223005,-0.0327517,0.015003
 8,0.0562709,0.0138768,0.1136566,0.1420574,-0.0290966,0.0358619,-0.0288
 032,-0.0325624,-0.1162528,0.0342863,-0.1227594,0.0366334,0.0584138,-0.
 0270997,0.1332976,-0.0442315,0.111653,0.0148044,0.1205233,-0.0066081,-
 0.0084917,0.0392178,0.0038674,-0.1102012,-0.0170316,0.1503307,-0.01991
 65,-0.1137213,-0.01424,0.0862702,0.1078278,-0.0199892,-0.0675694,-0.02
 23142,-0.0609272,-0.1074963,-0.0636225,-0.1188814,0.0851903,0.0567444,
 0.122486,-0.0472445,0.1159513,-0.0506428,-0.0062078,-0.0473051,-0.0085
 895,0.1470021,-0.0158398,0.0304167,-0.1416746,0.0198965,0.0914675,-0.0
 1824,-0.1409116,-0.0102349,0.0650722,0.1101391,-0.0408398,-0.0384448,-
 0.0261533,-0.0174159,-0.1144252,-0.0551301,-0.1212908,0.1041423\Polar=
 217.0396824,4.4339487,257.3601805,2.7672888,17.1420102,188.0980008\Qua
 drupole=-12.9751363,7.6067328,5.3684035,0.9443725,-0.2814304,1.9349097
 \PG=C01 [X(C14H13N1O1)]\NImag=1\\0.98533461,0.10577097,0.57209441,-0.1
 5978902,-0.05930936,0.27585750,-0.09613337,0.08501050,-0.01029849,0.44
 071389,0.03217949,-0.19947080,0.00543003,-0.13123747,0.32214623,0.0065
 2026,-0.01239428,-0.09887475,-0.05979873,0.03438884,0.55936965,-0.7639
 8759,-0.10702165,0.15301376,-0.06877452,0.03294553,0.01118415,0.869971
 19,-0.09523203,-0.11847555,0.02576413,0.04429880,0.01494243,-0.0070761
 7,0.08013697,0.10150517,0.15226683,0.02790506,-0.09975294,0.01458905,-
 0.00498092,0.02381355,-0.18173335,-0.02571428,0.05810108,-0.03807490,0
 .00222209,-0.01097356,-0.12749846,0.00307531,-0.06379884,0.00602665,0.
 00326245,0.00037962,0.47975072,0.01576661,0.00453309,0.02207282,-0.003
 60562,-0.07139395,-0.02379395,0.00533641,-0.00195068,-0.00192521,-0.02
 615569,0.46941773,-0.01742760,0.01455175,0.00572227,-0.02939840,-0.016
 49641,-0.13130292,0.01167521,-0.00433303,-0.00472786,-0.06116797,0.023
 25242,0.57245687,-0.00188287,-0.00196239,-0.00107270,-0.02488329,-0.02
 036573,-0.00687416,-0.00086590,0.00008676,0.00022347,-0.10897328,-0.04
 569838,0.02368137,0.38777589,-0.00090689,0.00361033,0.00020399,-0.0106
 4996,-0.00355783,-0.00559072,0.00099275,-0.00083451,-0.00043732,-0.051
 18044,-0.14895888,0.01863977,0.12493327,0.57467374,0.00167428,-0.00371
 735,-0.00030340,-0.02206318,-0.01870831,0.00108513,-0.00147514,0.00102
 392,0.00063709,0.02347531,0.01363122,-0.09147131,-0.18697471,0.1197194
 6,0.54578392,0.00000234,-0.00234586,-0.00369412,-0.02471209,0.02448439
 ,-0.00524101,-0.00155244,0.00059996,0.00061936,-0.11034494,0.04639801,
 -0.00845670,0.01520412,-0.00997667,-0.00148053,0.49955919,0.00161497,-
 0.00324726,-0.00217154,0.00120247,0.00489921,0.00011957,-0.00259791,0.
 00091255,0.00121324,0.05558065,-0.16280925,0.00040480,0.00788501,-0.03
 357977,-0.00141766,-0.05995558,0.61007319,0.00022211,-0.00341141,-0.00
 455856,-0.02287287,0.02173688,-0.00338931,-0.00257988,0.00102924,0.001
 18040,-0.00246526,-0.00674122,-0.07774017,-0.00115853,0.00616611,0.000
 83897,0.21479365,0.13360149,0.38767216,0.00056477,-0.00139213,0.000543
 31,0.00034315,0.00018286,0.00213404,-0.00022838,0.00053994,-0.00007339
 ,-0.01244153,-0.00644593,0.01436916,-0.15756417,-0.03712313,0.10020338
 ,-0.00073801,0.00096475,0.00014096,0.37338026,0.00119338,-0.00153958,-
 0.00003752,-0.00157142,-0.00039409,0.00003760,-0.00049794,0.00048620,0
 .00008744,-0.01591637,0.00001761,0.02409305,-0.00062986,-0.11904300,-0
 .03920450,-0.00246855,0.00048662,0.00135970,0.16476123,0.64624383,0.00
 028374,0.00136469,-0.00062740,-0.00084445,-0.00081661,-0.00080195,-0.0
 0052661,-0.00054848,0.00023106,0.00593883,0.00614457,-0.00020354,0.128
 69131,0.01540455,-0.23951872,0.00059084,-0.00004238,-0.00010095,-0.208
 77579,0.14171271,0.54108159,-0.00011109,0.00045777,-0.00013511,0.00131
 732,0.00100711,-0.00022859,0.00006456,-0.00014476,0.00002137,0.0027989
 1,-0.00006118,0.00579175,-0.02217564,-0.00763237,0.03656804,-0.0001370
 4,0.00034571,-0.00032388,-0.16195306,-0.13899569,0.03526848,0.40087492
 ,-0.00031235,0.00092546,-0.00028405,0.00085374,0.00017249,-0.00112182,
 0.00009949,-0.00035221,0.00009546,0.00036158,0.00362845,-0.00122749,-0
 .03838037,0.03188665,0.07477372,0.00048310,0.00042660,-0.00002655,-0.0
 9871026,-0.26323865,-0.00891554,0.16370787,0.58982151,-0.00006012,0.00
 008782,-0.00003350,0.00040523,0.00045085,0.00059035,-0.00008412,-0.000
 02735,-0.00000858,0.00436673,-0.00211912,-0.00311641,0.01251868,0.0294
 6931,0.01208424,0.00000153,-0.00073680,-0.00001760,0.06552526,0.047682
 11,-0.12160213,-0.25019880,0.10749086,0.57951631,0.00041402,-0.0000375
 6,-0.00017390,-0.00014202,-0.00007972,-0.00024367,-0.00026433,-0.00001
 106,0.00010152,-0.00005272,0.00102502,-0.00021007,-0.01441959,0.014537
 43,0.02180115,-0.00002435,0.00017596,0.00001841,0.02373077,-0.00351755
 ,-0.02554811,-0.09514824,-0.03765980,0.01425478,0.39802854,0.00088360,
 -0.00083024,-0.00000746,-0.00140768,-0.00054222,0.00040970,-0.00059009
 ,0.00021899,0.00008478,0.00081007,-0.00039496,-0.00113281,0.01552641,-
 0.01597282,-0.02907916,-0.00071055,-0.00020848,0.00001414,-0.03340486,
 -0.04861584,0.00550437,0.00192647,-0.24703350,-0.14176943,0.19995009,0
 .63933604,-0.00005220,-0.00082182,0.00033137,-0.00126008,-0.00068396,0
 .00057887,0.00020213,0.00032711,-0.00014411,-0.00041603,-0.00066537,-0
 .00154626,0.02206133,-0.02792394,-0.06064366,-0.00015729,-0.00045454,0
 .00005638,-0.04805282,-0.03761566,0.04822621,0.04430323,-0.08555350,-0
 .19414147,-0.22200575,0.09611188,0.53191591,-0.00024295,-0.00016057,0.
 00029302,-0.00002383,0.00058793,0.00072857,0.00021566,0.00011386,-0.00
 012686,0.00497090,-0.00194154,0.00249247,0.02387723,-0.03236018,-0.049
 69606,-0.00103780,-0.00119400,-0.00030928,-0.03903297,-0.02349714,0.02
 926869,0.02081087,0.05568649,0.02340307,-0.16608311,-0.04430198,0.1131
 4241,0.37069777,0.00031496,-0.00130469,0.00029573,-0.00237664,-0.00141
 768,-0.00010542,0.00009534,0.00043597,-0.00011071,-0.00008848,0.000544
 29,-0.00445829,-0.00189202,-0.04828005,-0.03976320,-0.00049364,-0.0001
 4140,0.00021350,-0.02391224,-0.01988948,0.02396845,0.02564622,0.038646
 32,-0.01321888,-0.00496346,-0.12323874,-0.03766891,0.15814375,0.633695
 31,-0.00007679,0.00088613,-0.00038233,0.00130779,0.00125033,-0.0001178
 7,-0.00007833,-0.00029653,0.00012479,0.00358465,-0.00480159,0.00059555
 ,-0.02629828,0.00482735,0.04754388,-0.00084369,-0.00034471,0.00017962,
 0.02830997,0.02327452,-0.03003382,0.00069419,-0.05602030,-0.03623724,0
 .14337807,0.01867005,-0.25735644,-0.21347682,0.15292273,0.56440925,0.0
 0070600,0.00034767,-0.00136889,-0.00273542,-0.00090684,-0.00057629,-0.
 00121918,-0.00022660,0.00058640,0.00486952,-0.01675763,-0.00887994,-0.
 09317954,0.00338020,0.04415472,-0.00261788,-0.00037546,-0.00019818,0.0
 2004863,0.02445963,0.00115159,-0.01229013,-0.02139389,-0.00876367,-0.0
 2145084,-0.00712745,0.03628852,-0.15904876,-0.13300818,0.03312712,0.39
 928694,0.00048283,-0.00052809,-0.00011256,0.00130272,-0.00023604,-0.00
 063006,0.00004851,0.00025723,0.00005632,-0.00322582,-0.02143330,-0.013
 43264,-0.03695989,-0.24279884,-0.08394826,-0.00186313,-0.00080323,-0.0
 0035754,0.05321226,0.03662047,-0.05599348,-0.02124533,-0.07004834,-0.0
 1726928,-0.03721456,0.03330628,0.07317548,-0.09319798,-0.25515002,-0.0
 1190350,0.16534163,0.58772215,-0.00096995,0.00049794,0.00030490,0.0025
 8943,0.00148254,0.00087953,0.00047181,-0.00004804,-0.00019195,-0.00161
 260,0.00263930,0.00623154,0.01310873,-0.14349636,-0.19311197,0.0012430
 3,0.00165155,-0.00079032,0.02369966,-0.01371912,-0.03584396,-0.0085426
 5,-0.01698795,-0.00774723,0.01329336,0.02963984,0.01109051,0.06297250,
 0.04471539,-0.12092437,-0.24550239,0.10935182,0.57543643,0.00066728,0.
 00001329,-0.00002602,-0.00020973,0.00101730,0.00022356,-0.00029577,-0.
 00004986,-0.00004036,0.00866168,0.01561237,0.00944751,-0.00299447,0.00
 082855,0.00058647,-0.12260361,-0.05666815,-0.06680116,0.00021726,-0.00
 014264,0.00007956,0.00024325,0.00021434,0.00007765,0.00013887,0.000017
 07,-0.00024483,0.00004895,-0.00008900,0.00038348,0.00091354,0.00082248
 ,-0.00021513,0.55830738,-0.00224041,0.00002802,-0.00049956,0.00004885,
 -0.00459856,-0.00287681,0.00064125,0.00006052,-0.00013296,-0.00033405,
 -0.02054368,-0.01103583,0.00170227,0.00013657,-0.00006407,-0.00102023,
 -0.25751025,-0.08069775,0.00003049,0.00040703,-0.00056337,-0.00035097,
 -0.00036324,-0.00008805,-0.00013756,0.00006755,0.00036910,0.00012792,0
 .00018728,-0.00031936,-0.00072260,-0.00087986,0.00016650,-0.09801384,0
 .61848244,-0.00052384,-0.00001430,-0.00012211,-0.00021655,-0.00158160,
 -0.00030927,0.00003370,0.00000176,-0.00008223,0.00364779,-0.00052262,0
 .00523906,-0.00078056,0.00193371,-0.00008248,-0.04406405,-0.12172805,-
 0.14715894,0.00000135,0.00043172,-0.00045884,-0.00025110,-0.00028416,0
 .00005760,0.00001407,0.00025906,0.00023737,0.00031430,0.00011426,-0.00
 004959,0.00016301,-0.00001371,-0.00001122,0.26762715,0.12838514,0.3873
 0879,0.00026687,0.00022317,-0.00018795,-0.00073025,0.00117442,-0.00013
 880,0.00003864,-0.00005630,0.00008001,0.00193714,-0.00004991,-0.004060
 85,-0.00047544,0.00085263,0.00025800,0.04950901,0.03060173,0.04535842,
 -0.00003164,0.00049101,-0.00014598,-0.00019422,-0.00040555,-0.00011367
 ,-0.00009709,0.00019600,0.00031860,0.00025093,0.00019522,-0.00017605,-
 0.00028439,-0.00035763,-0.00021686,-0.17514870,0.07798428,-0.04872980,
 0.51071124,0.00040525,0.00000641,0.00007678,-0.00048052,0.00138952,0.0
 0050398,-0.00013240,0.00002541,-0.00002216,-0.00139674,-0.00096354,-0.
 00419372,0.00063746,-0.00037571,-0.00022796,-0.01268011,-0.05263573,-0
 .03421911,0.00004233,-0.00024064,0.00009691,0.00005365,0.00020575,0.00
 005075,0.00000351,-0.00010614,-0.00013330,-0.00017268,-0.00004627,0.00
 004786,0.00003924,0.00006189,0.00009912,0.13587088,-0.26355792,0.01697
 497,-0.07811085,0.66659500,0.00043952,0.00016422,0.00020724,-0.0005981
 8,0.00098809,0.00054271,-0.00011692,-0.00004736,-0.00000692,-0.0052769
 8,-0.00309029,0.00310266,0.00097756,-0.00084192,-0.00014827,0.02769508
 ,-0.00106162,0.02560409,0.00005656,0.00001977,-0.00015844,-0.00008813,
 -0.00008463,-0.00004767,-0.00002017,0.00000538,0.00009547,-0.00000257,
 0.00002778,-0.00014049,-0.00032463,-0.00027493,0.00013357,-0.02578521,
 -0.02566649,-0.09415883,0.24590006,0.16351446,0.39238650,0.00058915,-0
 .00025374,0.00004081,-0.00023002,0.00069251,0.00040662,-0.00033090,0.0
 0006225,0.00001045,-0.00032690,-0.00165975,0.00015591,0.00016155,-0.00
 020870,-0.00031076,-0.03335845,-0.02430735,-0.03001983,-0.00001189,-0.
 00016877,0.00015245,0.00008106,0.00023640,0.00006984,0.00009010,-0.000
 06027,-0.00016983,-0.00015451,-0.00007952,0.00010696,0.00016004,0.0001
 7206,-0.00006232,-0.02937126,0.06058402,-0.00306276,-0.25063328,-0.012
 68371,-0.14513503,0.52927297,-0.00060456,0.00021050,0.00014365,0.00054
 499,-0.00049866,0.00018783,0.00028152,-0.00004228,-0.00011701,-0.00022
 965,-0.00175946,-0.00128844,0.00078990,-0.00005883,-0.00001473,-0.0260
 2673,-0.01670762,-0.02320934,-0.00000417,-0.00036708,0.00007776,0.0000
 9543,0.00020804,0.00007526,-0.00000626,-0.00017426,-0.00015905,-0.0001
 6537,-0.00011607,0.00005412,0.00006233,0.00012285,0.00026691,0.0170520
 5,0.03664133,0.02433384,0.04371981,-0.12700661,0.00670437,-0.13817926,
 0.67355067,0.00017064,-0.00011423,0.00004618,-0.00003773,0.00042192,0.
 00037008,-0.00013412,0.00004848,-0.00001827,0.00031395,-0.00145458,-0.
 00125287,0.00030763,-0.00024470,-0.00011555,-0.03080270,-0.02242879,-0
 .03952685,0.00004928,-0.00034443,0.00015055,0.00018130,0.00029737,0.00
 009096,0.00004350,-0.00013917,-0.00025086,-0.00021468,-0.00012715,0.00
 014030,0.00022683,0.00027451,0.00011016,-0.02061879,0.05738315,0.01555
 737,-0.12176751,-0.03552489,-0.17113407,0.23720239,0.12180885,0.367331
 59,0.00047301,-0.00057947,-0.00040539,-0.00137937,0.00169619,-0.000193
 69,-0.00045852,0.00016157,0.00014042,0.00005489,-0.00227406,-0.0058262
 4,0.00018830,-0.00025936,0.00039477,-0.02985452,0.01753546,-0.02030591
 ,0.00018721,-0.00023124,0.00005290,0.00013065,0.00016575,0.00004185,-0
 .00002314,-0.00008055,-0.00011977,-0.00006519,-0.00000497,0.00009652,0
 .00031509,0.00023686,0.00021155,-0.00556093,0.01251154,0.00583719,0.00
 389690,-0.02813548,-0.01478512,-0.12234337,-0.05547846,-0.06692223,0.5
 5136963,-0.00008204,-0.00012485,-0.00035290,-0.00074463,0.00004234,-0.
 00101314,-0.00002300,0.00001558,0.00015330,-0.00085484,0.00471317,-0.0
 0088274,-0.00069290,0.00007512,0.00046787,0.06208025,0.03515492,0.0588
 5168,0.00009417,0.00058167,-0.00029141,-0.00024947,-0.00050842,-0.0001
 7001,-0.00013371,0.00020626,0.00039753,0.00037425,0.00026901,-0.000176
 77,-0.00020820,-0.00031948,-0.00010192,0.01324600,-0.07441269,-0.01752
 816,-0.07187666,0.03888461,-0.04083887,0.00098183,-0.26266895,-0.08309
 654,-0.10114787,0.62305277,0.00037424,-0.00035143,-0.00038542,-0.00118
 048,0.00104751,-0.00022281,-0.00032531,0.00007656,0.00013724,-0.004613
 78,-0.00187988,0.00118186,-0.00014418,-0.00057189,-0.00008955,-0.00155
 855,0.02463456,0.01621690,0.00012414,0.00024388,-0.00012872,-0.0001346
 8,-0.00022076,-0.00009667,-0.00005453,0.00010092,0.00017244,0.00017439
 ,0.00008725,-0.00010874,-0.00010008,-0.00015194,0.00008091,0.00648143,
 -0.01839642,-0.00973029,-0.03259240,-0.00841958,-0.02038019,-0.0434980
 3,-0.12554860,-0.15054794,0.27085455,0.12588700,0.39656137,0.00046217,
 -0.00038882,-0.00081346,-0.00102251,0.00161244,-0.00064526,-0.00029731
 ,0.00002334,0.00020451,-0.01478767,0.00909964,-0.00922713,-0.00106682,
 -0.00052392,-0.00050808,-0.22945226,0.03782443,-0.10583906,-0.00030315
 ,0.00010788,0.00047958,0.00022034,-0.00000799,-0.00007649,0.00000224,0
 .00000361,-0.00014699,-0.00016521,-0.00005589,0.00001768,-0.00002018,0
 .00005745,-0.00043384,0.00451270,-0.06974618,-0.03165477,-0.05284703,0
 .02943623,-0.02252590,0.04839398,0.03330105,0.04437206,-0.17762727,0.0
 8474049,-0.05174421,0.49967978,-0.00120340,0.00223471,0.00188005,0.005
 76565,-0.00595091,0.00141697,0.00165611,-0.00058539,-0.00074405,0.0224
 2938,-0.00080379,0.01601442,0.00281344,-0.00118517,0.00105512,-0.01763
 604,-0.12186076,-0.03586283,-0.00000873,-0.00104654,0.00047169,0.00028
 809,0.00055347,0.00015292,0.00004483,-0.00031343,-0.00042372,-0.000469
 49,-0.00027698,0.00015671,0.00026427,0.00049490,0.00051830,-0.02787111
 ,0.03681249,-0.00921080,0.02936640,-0.02003289,0.01616857,-0.01011210,
 -0.05259676,-0.03261578,0.14249457,-0.27639734,0.01917706,-0.09183821,
 0.68667840,-0.00084571,0.00034768,0.00033522,0.00120702,-0.00123207,0.
 00095749,0.00042519,-0.00004820,-0.00006591,-0.00200630,0.00449013,0.0
 0227945,-0.00097258,0.00056273,0.00011032,-0.12892556,0.00612139,-0.16
 218185,-0.00065746,0.00042119,-0.00004155,-0.00011100,-0.00018400,0.00
 000928,0.00001486,0.00009391,0.00016297,-0.00001044,0.00010939,-0.0001
 8604,-0.00031276,-0.00046446,-0.00058385,-0.01455403,-0.04047347,-0.01
 931808,-0.02285105,0.01633400,-0.01653759,0.02639044,-0.00009640,0.027
 33703,-0.02813696,-0.02365532,-0.09451633,0.23466322,0.15414186,0.3782
 5137,-0.08029305,-0.07516547,0.01119080,0.00486833,0.02503956,-0.00128
 120,-0.03282822,-0.03812337,0.01594408,0.00258260,-0.00030081,0.001648
 41,-0.00168418,-0.00002926,-0.00053231,-0.00007041,0.00005368,0.000136
 97,0.00023383,0.00007915,-0.00009926,-0.00006717,-0.00026961,-0.000006
 70,-0.00004102,0.00006939,0.00018565,0.00004823,0.00007558,-0.00020656
 ,-0.00098625,-0.00039227,-0.00018978,-0.00002702,0.00025423,0.00018159
 ,-0.00006576,-0.00008514,-0.00009943,-0.00004192,0.00004677,-0.0000243
 2,-0.00001472,0.00002727,-0.00000487,0.00004461,-0.00006710,0.00001261
 ,0.10816019,-0.07445713,-0.25568364,0.03669200,-0.00165103,-0.02637383
 ,0.00563775,-0.01186891,0.00529172,0.00444813,-0.00238201,-0.00137490,
 -0.00252770,-0.00045950,0.00005189,0.00057239,0.00057815,0.00028856,0.
 00052938,0.00054243,0.00042172,-0.00068576,-0.00005950,-0.00038434,-0.
 00003997,-0.00008349,0.00006936,0.00039331,0.00020260,0.00042183,-0.00
 025075,-0.00063224,0.00030962,-0.00018378,0.00000929,-0.00027268,-0.00
 015149,0.00006319,0.00012993,0.00008770,0.00010851,-0.00006274,0.00006
 934,0.00014594,-0.00005517,0.00007010,0.00004125,-0.00025970,-0.000143
 27,0.08905868,0.27691623,0.01026733,0.03510880,-0.07605073,0.00241574,
 -0.00099363,0.02132782,0.01419343,0.01018409,0.02164434,0.00035493,-0.
 00404711,0.00073875,-0.00022380,0.00025456,-0.00029462,0.00061334,0.00
 030271,0.00057565,-0.00007249,0.00004629,0.00004019,-0.00000071,0.0000
 3296,-0.00003589,0.00001411,0.00003342,-0.00000489,-0.00005987,-0.0000
 5010,-0.00004017,-0.00049581,-0.00019981,-0.00021946,0.00014314,0.0002
 4390,0.00017821,-0.00003461,-0.00003098,-0.00009352,0.00001015,0.00001
 729,0.00001208,0.00006885,0.00001741,0.00006556,0.00010064,-0.00024127
 ,-0.00014297,-0.02668436,-0.04578264,0.03195139,-0.01143288,-0.0046484
 7,0.02574707,-0.10447102,0.02958994,0.14789430,-0.00501289,0.00508980,
 -0.00381109,0.00938005,-0.00348644,-0.03320798,0.00071567,-0.00001937,
 -0.00049518,0.00113006,-0.00024725,0.00090918,0.00059390,-0.00036424,-
 0.00120330,-0.00030960,-0.00032824,0.00032927,-0.00006934,0.00040391,0
 .00035513,0.00031630,0.00042686,-0.00019997,-0.00008821,-0.00068616,-0
 .00003736,-0.00008260,0.00023258,0.00036970,-0.00039257,0.00020255,-0.
 00007229,0.00024662,0.00010292,0.00028156,0.00012862,-0.00035504,-0.00
 005128,-0.00045067,-0.00005649,-0.00006893,0.00030833,0.00030707,-0.00
 052649,0.11427501,0.01443261,-0.00220688,-0.03065939,0.01327714,-0.027
 42682,0.01329638,0.00169972,-0.00199587,0.00013963,-0.00360031,0.00054
 192,-0.00743747,0.00100444,0.00012107,-0.00076055,-0.00057998,0.000779
 71,0.00119620,0.00006664,0.00042107,0.00005243,-0.00013722,-0.00058494
 ,-0.00007033,-0.00009639,0.00036368,0.00036573,0.00026803,0.00038731,-
 0.00018171,0.00012623,-0.00058538,-0.00032294,0.00064572,0.00059739,0.
 00043538,0.00001886,-0.00040887,-0.00047548,-0.00037265,0.00002982,-0.
 00018232,-0.00015930,0.00033523,-0.00000618,0.00042670,-0.00021323,0.0
 0006196,-0.00000415,0.00042219,0.00513383,-0.02661855,0.03085037,0.004
 32513,0.00157771,0.00045382,0.12492282,-0.02020140,-0.34916099,-0.0028
 0975,-0.00076455,-0.00115713,0.00987277,-0.00049451,-0.02760102,0.0007
 3929,0.00071742,0.00161269,0.00059752,0.00021056,0.00061090,0.00006592
 ,0.00014976,0.00020405,-0.00028685,-0.00067160,0.00002719,-0.00016011,
 0.00038240,0.00049588,0.00034706,0.00038798,-0.00029548,0.00002823,-0.
 00058944,-0.00018436,-0.00015838,0.00009302,-0.00025457,-0.00007694,0.
 00020528,0.00005799,0.00017853,0.00005971,0.00013615,0.00015373,-0.000
 20785,0.00004196,-0.00035275,-0.00006690,0.00003272,-0.00000621,0.0004
 1714,0.00037530,-0.13274790,0.01839555,0.37593980,0.00184894,0.0000135
 0,-0.00210563,0.00781669,-0.00525847,-0.03047351,0.00006203,-0.0005318
 8,0.00048328,-0.10169086,0.01384374,0.10971641,-0.00957505,0.00050711,
 0.01784028,-0.00748129,0.00525651,0.01430093,-0.00092286,-0.00390308,0
 .00009496,-0.00040143,0.00065581,0.00084578,0.00019178,-0.00010300,-0.
 00022206,-0.00012577,-0.00024192,-0.00003287,0.00028090,0.00159317,0.0
 0042540,-0.00129121,-0.00019743,-0.00053719,-0.00007753,0.00068363,-0.
 00066258,0.00005054,0.00043934,0.00039021,0.00039973,-0.00020979,-0.00
 024728,0.00051323,0.00105015,-0.00024289,-0.00016374,0.00019194,0.0000
 8476,-0.00394946,0.00027660,-0.00450160,0.11506012,0.00061641,-0.00006
 837,0.00098853,0.00095453,0.00034105,-0.00293584,-0.00047120,0.0000429
 3,-0.00002940,0.01559388,-0.05034979,-0.03135949,-0.01409298,0.0006919
 7,0.02417170,0.01432139,-0.00764345,-0.02444291,-0.00248131,-0.0043936
 1,-0.00046551,-0.00061539,0.00061926,0.00107873,0.00007171,-0.00007723
 ,-0.00020938,-0.00003009,-0.00006163,0.00008180,-0.00078284,0.00105698
 ,0.00176867,0.00166861,-0.00112415,0.00076484,-0.00070565,-0.00072516,
 0.00106066,0.00034334,-0.00033891,-0.00002052,-0.00065848,-0.00063477,
 0.00033929,-0.00114445,0.00027461,-0.00005198,-0.00005530,-0.00004739,
 -0.00003999,-0.00025998,0.00047509,-0.00022884,-0.01330122,0.06253614,
 0.00225865,-0.00157956,-0.00201236,0.00199791,-0.00361976,-0.02550305,
 -0.00118946,0.00028877,0.00032971,0.10172681,-0.02506702,-0.25232808,0
 .00459928,-0.00056698,-0.00589660,0.00073204,-0.00141841,0.00340527,0.
 00069549,0.00111651,0.00077332,-0.00002281,-0.00042711,-0.00038483,-0.
 00009219,0.00007279,0.00026202,0.00013803,0.00023835,0.00003495,-0.001
 53686,-0.00181862,0.00080902,0.00024884,-0.00025556,0.00017477,-0.0004
 8215,0.00032318,-0.00046257,0.00036785,0.00077965,0.00057564,0.0003857
 5,-0.00136240,0.00016616,-0.00163815,0.00105988,0.00022044,-0.00012008
 ,0.00036132,0.00002559,-0.00370474,0.00044263,-0.00168102,-0.10459204,
 0.03087156,0.28139098,-0.00046973,0.00041160,0.00001980,0.00009644,-0.
 00050078,-0.00038972,0.00037713,-0.00012957,-0.00001433,-0.00143680,0.
 00146287,-0.00116983,0.00402196,0.01517008,0.01047143,0.00022481,-0.00
 009328,0.00008616,-0.04879800,0.00271330,0.01619524,0.00493067,-0.0146
 4909,-0.01191553,0.00233009,-0.00490944,0.00383727,-0.00092164,-0.0001
 2849,0.00003245,0.00178308,-0.00259023,0.00545384,-0.00025354,-0.00005
 334,0.00008919,0.00015649,-0.00006042,0.00000851,-0.00012260,-0.000052
 18,-0.00009317,-0.00011064,0.00017002,0.00004187,0.00011302,-0.0001107
 9,0.00021203,0.00007581,-0.00004851,0.00000052,-0.00115397,-0.00019279
 ,-0.00029635,0.00009408,0.00011279,-0.00012625,0.04162796,-0.00005544,
 0.00005265,0.00003441,0.00024946,0.00019095,0.00057388,0.00001170,-0.0
 0000910,-0.00002460,0.00023173,-0.00099866,0.00049706,0.00031321,0.004
 56554,0.00067615,-0.00014592,-0.00020379,0.00034492,0.00106086,-0.2267
 4009,-0.13931950,0.00219657,-0.01479218,-0.01718919,-0.00510522,-0.001
 41467,0.00072766,-0.00014475,-0.00013260,0.00074869,-0.00200345,0.0021
 5381,-0.00039566,-0.00004148,-0.00013745,0.00004263,0.00007575,-0.0000
 9352,0.00001823,-0.00005200,-0.00003220,-0.00007875,-0.00000456,0.0001
 1457,-0.00002656,-0.00011689,-0.00001159,0.00006267,-0.00001260,-0.000
 01555,-0.00002186,0.00036568,0.00030997,-0.00003888,0.00017991,0.00007
 361,-0.00007018,0.00112981,0.23768908,0.00014202,-0.00032568,0.0000791
 9,0.00006330,0.00016602,0.00018141,-0.00009083,0.00008070,-0.00001711,
 -0.00207462,-0.00027147,-0.00082423,-0.00009774,-0.02043428,-0.0112257
 5,0.00023329,0.00038973,0.00006467,0.01460053,-0.13979690,-0.16091674,
 0.00045817,0.00592192,0.00781420,0.00345139,0.00014558,0.00299677,0.00
 020327,0.00089820,-0.00045965,0.00578351,-0.00015046,-0.00134944,-0.00
 009258,0.00023932,0.00016917,0.00001149,0.00008157,0.00002476,0.000075
 52,-0.00006231,0.00000261,-0.00003225,0.00002250,-0.00000290,-0.000310
 87,-0.00010006,-0.00001740,0.00000271,0.00006689,-0.00001607,0.0004089
 9,0.00005107,0.00021383,-0.00010031,0.00008886,0.00003082,-0.01997518,
 0.15286648,0.16478317,0.00022307,-0.00012187,-0.00004316,-0.00032433,-
 0.00010231,-0.00020673,-0.00014531,0.00002155,0.00003596,0.00010900,0.
 00040467,0.00086884,0.00337049,-0.00516623,0.00244572,-0.00018514,0.00
 022666,0.00001576,-0.00569188,0.00101050,0.01460476,-0.14481325,-0.009
 53612,0.14375390,0.00396551,-0.00113390,-0.00087947,0.00473125,-0.0019
 3236,0.00207721,-0.00036275,-0.00007182,-0.00067203,0.00005773,-0.0000
 5790,-0.00001516,-0.00001726,-0.00000277,-0.00001696,0.00001905,-0.000
 01267,0.00000747,0.00000050,-0.00001173,0.00000637,0.00003764,-0.00000
 138,-0.00000605,-0.00000861,-0.00000179,-0.00000361,0.00002101,0.00007
 856,0.00004127,-0.00025043,-0.00019822,0.00002621,-0.00210974,0.001500
 53,-0.00226766,0.14410714,0.00017845,-0.00007070,-0.00003588,-0.000065
 30,0.00003008,-0.00006664,-0.00009638,0.00000763,0.00002604,-0.0004020
 0,0.00045842,0.00116658,-0.00493154,-0.00263117,-0.00088600,-0.0000903
 7,0.00013074,-0.00000343,-0.01519577,0.00390518,0.02139947,-0.00956788
 ,-0.05706578,0.00020875,0.01512336,0.00547292,-0.02044469,-0.00210179,
 -0.00252561,-0.00442719,-0.00016184,-0.00130329,-0.00015433,0.00003721
 ,-0.00002059,0.00001024,0.00000466,-0.00000735,-0.00000406,0.00001502,
 -0.00002936,-0.00000360,0.00000035,0.00000800,0.00000014,0.00001402,-0
 .00003551,-0.00000216,0.00000293,0.,0.00001571,0.00003338,0.00005248,-
 0.00002210,-0.00022704,-0.00033632,0.00013203,0.00196948,0.00024913,0.
 00073635,0.01318479,0.05349958,-0.00018269,0.00006420,0.00003250,0.000
 13986,0.00004634,-0.00002062,0.00010573,-0.00000760,-0.00002754,-0.000
 08695,-0.00042130,-0.00015470,0.00284906,-0.00056804,0.00337456,0.0000
 6881,0.00004102,0.00001788,0.00219850,-0.00148442,-0.00021733,0.143689
 03,0.00040612,-0.24368253,0.01160690,0.00251321,-0.01069590,0.00179024
 ,-0.00481135,0.00103827,-0.00067135,-0.00005787,0.00012012,-0.00002390
 ,-0.00001028,-0.00004391,-0.00002288,0.00001907,-0.00000246,-0.0000032
 6,0.00003642,0.00001868,0.00000862,-0.00002396,0.00000134,0.00000692,0
 .00005842,-0.00001870,-0.00002107,0.00000026,-0.00001323,-0.00006211,-
 0.00004477,-0.00000463,0.00002630,0.00011243,-0.00005079,-0.00191042,0
 .00121585,-0.00080506,-0.15766235,0.00150084,0.25267810,0.00011131,-0.
 00002797,-0.00000880,-0.00015191,-0.00017041,-0.00015145,-0.00005506,-
 0.00000441,0.00001754,-0.00049660,0.00039087,-0.00041041,-0.00045876,0
 .00067791,0.00000820,-0.00000889,0.00005086,0.00007837,0.00470245,-0.0
 0123569,0.00252363,0.00439163,0.00197069,0.00053915,-0.13818224,-0.136
 00897,0.03911624,-0.00546278,-0.01510905,0.00183029,0.00301261,-0.0013
 8989,0.00572305,-0.00001023,0.00002239,0.00000988,0.00001196,0.0000032
 6,0.00000361,0.00000586,-0.00001458,-0.00000396,-0.00000924,0.00000220
 ,-0.00000021,0.00000532,-0.00002175,0.00002231,0.00002210,-0.00000468,
 0.00000831,-0.00000544,0.00000869,-0.00001104,0.00001435,0.00002134,-0
 .00001082,0.00005449,0.00014020,0.00006151,-0.00208664,0.00115434,-0.0
 0203400,0.13703726,0.00013533,-0.00004252,-0.00002570,-0.00009165,0.00
 004051,0.00004367,-0.00009464,0.00000824,0.00002121,0.00039463,-0.0000
 9994,0.00027586,0.00070752,-0.00003691,-0.00041797,-0.00008640,0.00000
 943,-0.00004050,-0.00103764,-0.00120143,-0.00491619,-0.01420202,-0.014
 18198,0.00668397,-0.13601077,-0.24254829,0.03941725,0.00100965,0.00386
 644,-0.00145283,-0.00160977,0.00265059,-0.00159674,0.00003794,-0.00002
 015,0.00002635,-0.00000211,-0.00001004,-0.00000554,0.00000810,-0.00001
 812,-0.00000347,-0.00000204,0.00000644,-0.00000316,-0.00001151,-0.0000
 2354,0.00000260,0.00000281,-0.00000405,0.00000073,0.00007991,0.0000579
 7,0.00003396,-0.00004249,-0.00004043,0.00002835,-0.00071444,-0.0008533
 2,0.00032790,0.00162668,0.00017099,0.00093453,0.14856881,0.25247745,-0
 .00001160,-0.00005029,0.00001417,-0.00004431,-0.00006789,-0.00003538,0
 .00001934,0.00001130,-0.00001021,-0.00049306,0.00031783,-0.00018532,0.
 00007304,-0.00034886,-0.00118836,0.00005366,0.00004036,0.00008699,0.00
 272966,-0.00454854,-0.00025047,-0.01191745,-0.01649365,0.00815023,0.03
 906201,0.03938187,-0.06468382,0.01432521,0.02183540,0.00000543,0.00550
 150,-0.00203985,-0.00180753,-0.00003694,0.00003968,0.00000847,0.000007
 86,0.00001176,0.00000915,0.00000197,-0.00000072,-0.00000255,-0.0000034
 9,0.00000320,0.00000267,-0.00002178,-0.00000824,0.00000345,0.00000986,
 0.00001366,-0.00000080,0.00004336,0.00000420,-0.00000209,-0.00004968,-
 0.00006625,0.00002849,-0.00059834,-0.00084268,0.00022705,-0.00164877,0
 .00161136,-0.00050813,-0.04533977,-0.04056535,0.06065533,0.00013329,-0
 .00010882,-0.00000812,-0.00007818,-0.00006096,-0.00006305,-0.00006703,
 0.00002026,0.00001352,0.00025450,-0.00042889,-0.00045785,0.00225246,-0
 .00470637,0.00354455,-0.00020543,-0.00011516,0.00005063,-0.00113628,-0
 .00011494,0.00013112,0.00232618,-0.00248085,0.00576212,0.00420729,0.01
 504089,0.01139573,-0.04804464,-0.00185227,0.01213661,0.00457091,-0.014
 07617,-0.01194603,0.00002602,-0.00002106,0.00002034,0.00003409,-0.0000
 1364,-0.00001123,-0.00000350,-0.00003855,-0.00001296,-0.00000366,0.000
 03448,-0.00001596,0.00003261,-0.00003437,0.00005146,0.00002511,0.00003
 247,0.00002808,0.00000906,0.00000958,-0.00002516,0.00000120,0.00004413
 ,-0.00000809,-0.00059146,0.00039333,-0.00055048,0.00003120,0.00074622,
 0.00056264,-0.00204825,0.00127251,-0.00241886,0.04021262,0.00034440,-0
 .00012117,-0.00008024,-0.00058693,-0.00023009,-0.00014008,-0.00020619,
 0.00002157,0.00006359,0.00083759,-0.00025959,-0.00071612,-0.00517905,-
 0.00136910,0.00059646,-0.00034694,-0.00001717,0.00000137,-0.00013494,-
 0.00013730,0.00086987,-0.00227750,0.00255569,-0.00063699,-0.00101579,0
 .00523796,0.00236051,-0.00182844,-0.22988085,-0.14436897,0.00210460,-0
 .01436902,-0.01695212,0.00011033,-0.00007379,0.00003988,-0.00000391,-0
 .00001799,-0.00003129,0.00001869,-0.00003170,0.00000174,0.00000487,-0.
 00000153,0.00000028,0.00002049,-0.00005059,-0.00000448,-0.00000997,-0.
 00000254,-0.00000151,0.00003810,0.00008687,0.00005051,-0.00000038,0.00
 001525,0.00001508,0.00040735,-0.00021245,0.00014577,-0.00007918,0.0001
 0240,0.00016689,0.00173924,-0.00023856,0.00068458,0.00459023,0.2388572
 1,0.00005354,-0.00003655,0.00000176,0.00010374,0.00001730,0.00000270,-
 0.00003326,0.00000294,0.00000375,-0.00003154,0.00035160,0.00020340,0.0
 0337573,0.00037789,0.00277149,0.00000391,-0.00002929,-0.00000055,0.000
 06697,0.00082869,-0.00047351,0.00599475,-0.00021153,-0.00116714,-0.000
 94400,-0.02088637,-0.01061807,0.01213046,-0.14434559,-0.16734061,0.000
 44740,0.00618907,0.00788494,-0.00001635,0.00001144,0.00001780,0.000020
 04,-0.00000917,0.00000615,-0.00000586,-0.00001834,-0.00001221,-0.00001
 213,0.00001726,-0.00000471,0.00001061,-0.00001535,0.00002867,0.0000293
 2,0.00000741,0.00001695,0.00001324,-0.00000353,-0.00002535,-0.00001767
 ,-0.00001794,-0.00000855,-0.00053897,0.00012234,-0.00030675,-0.0000639
 8,-0.00104392,-0.00067226,-0.00205724,0.00136800,-0.00037804,-0.016433
 75,0.15674125,0.17079380,-0.00017024,-0.00030623,0.00004551,-0.0001863
 8,-0.00059486,-0.00022847,0.00006540,0.00007994,-0.00003119,-0.0020642
 0,0.00103970,-0.00250513,0.00274690,-0.00101388,0.00058805,0.00033603,
 0.00027686,0.00005060,0.00460356,-0.00170739,0.00198103,-0.00045916,-0
 .00012048,-0.00066426,0.00297469,-0.00507897,0.00236520,-0.00571891,0.
 00120855,0.01438925,-0.14163855,-0.01014676,0.14110125,-0.00008060,0.0
 0006156,-0.00009141,-0.00001786,0.00002015,0.00002908,0.00000569,0.000
 03206,0.00000747,-0.00002524,-0.00004515,-0.00001313,0.00006347,0.0000
 8247,0.00011888,0.00009975,0.00014364,-0.00002130,-0.00005104,-0.00007
 186,-0.00002531,0.00017754,0.00004267,-0.00009012,0.00014159,-0.000150
 71,0.00000452,-0.00067517,0.00038257,-0.00037451,-0.00039029,0.0000616
 9,0.00074322,-0.00193099,0.00146297,-0.00209444,0.14224884,-0.00023399
 ,0.00019509,-0.00014127,0.00029354,0.00035039,0.00039215,0.00005418,-0
 .00007323,0.00000474,0.00248366,0.00027546,-0.00055514,0.01361960,0.00
 378989,-0.01957467,-0.00012348,-0.00016375,-0.00001009,-0.00197911,-0.
 00264897,-0.00435240,-0.00016129,-0.00115959,-0.00004501,-0.00478108,-
 0.00274795,-0.00084097,-0.01488625,0.00406021,0.02165959,-0.01025892,-
 0.05608558,0.00077624,0.00000220,0.00001159,0.00003969,-0.00000719,0.0
 0000569,-0.00003268,-0.00001463,0.00003101,-0.00000065,0.00001118,0.00
 000670,0.00003349,-0.00008965,0.00002452,-0.00007368,-0.00002160,-0.00
 005799,0.00001161,0.00007607,-0.00007719,0.00003584,-0.00056216,-0.000
 76630,0.00038715,0.00070335,0.00018701,-0.00104548,0.00037905,-0.00004
 338,0.00030057,-0.00076261,0.00003455,0.00108015,0.00189022,0.00014512
 ,0.00058646,0.01434683,0.05465667,-0.00010688,-0.00058188,-0.00014750,
 -0.00070771,-0.00049732,-0.00019697,0.00005423,0.00012554,-0.00004209,
 -0.00096567,0.00272277,-0.00066956,0.01192085,0.00200040,-0.01203093,0
 .00016417,0.00025231,0.00046508,0.00174756,-0.00468206,0.00070279,-0.0
 0075508,-0.00029872,0.00003238,0.00249555,-0.00035168,0.00340835,0.002
 12785,-0.00128853,-0.00042314,0.14101825,0.00009866,-0.24044064,-0.000
 09981,0.00009409,-0.00005373,0.00003090,0.00003458,0.00001280,0.000004
 91,0.00000109,-0.00000219,-0.00000612,-0.00001067,-0.00002043,0.000009
 22,-0.00003302,0.00004023,0.00008443,0.00015092,-0.00001195,0.00011450
 ,0.00009600,0.00007437,-0.00049568,-0.00061149,0.00049458,0.00064940,0
 .00013408,-0.00062744,-0.00037221,0.00028725,-0.00037237,0.00009806,-0
 .00012515,-0.00013786,-0.00174597,0.00120390,-0.00070547,-0.15527139,0
 .00134718,0.25067234,0.00060524,0.00026837,0.00029930,-0.00106493,0.00
 341500,0.00103101,-0.00018240,-0.00005286,0.00006408,-0.00271711,0.000
 01369,0.00104554,0.00039426,-0.00036773,-0.00022514,-0.00225936,-0.000
 60793,-0.00463845,0.00000160,-0.00004302,-0.00002945,0.00000621,0.0000
 1915,0.00002329,0.00000840,-0.00001360,-0.00000865,-0.00002823,-0.0000
 1394,-0.00003500,-0.00008027,-0.00006112,0.00007384,-0.24161896,0.0009
 9481,-0.14714490,-0.00856328,-0.00162134,-0.00963041,0.00191276,0.0039
 2147,-0.00218030,0.00005387,0.00007755,0.00067546,0.00290317,-0.000134
 41,-0.00268532,-0.00013860,0.00013823,-0.00018522,0.00022186,-0.000263
 66,0.00005283,-0.00011959,0.00037724,-0.00002381,-0.00005098,-0.000026
 12,0.00001239,-0.00000425,-0.00000195,0.00000039,-0.00000353,0.0000020
 7,0.00000117,-0.00000560,-0.00001194,0.00000352,-0.00000008,-0.0000053
 1,0.00000213,0.25241668,0.00141384,-0.00047926,-0.00008718,0.00026532,
 -0.00187253,0.00058826,-0.00069629,0.00015221,0.00003244,-0.00116454,0
 .00028341,0.00068556,0.00008524,-0.00006391,0.00026003,-0.02039752,0.0
 0570197,-0.01429534,0.00004220,0.00001277,-0.00007464,-0.00000117,-0.0
 0000231,0.00001252,0.00001631,0.00002464,-0.00000446,-0.00001855,0.000
 02179,0.00000051,0.00006927,0.00007124,-0.00002362,0.00149713,-0.05684
 934,-0.00584437,0.02144867,0.00435615,0.01596847,0.00394893,-0.0031954
 4,-0.00156974,0.00008475,-0.00124118,-0.00006473,0.00032173,-0.0036414
 3,-0.00429354,-0.00017400,0.00032860,0.00003839,0.00012347,-0.00238396
 ,0.00059363,-0.00000374,0.00027907,0.00010610,-0.00003308,0.00002446,0
 .00001805,0.00000854,0.00000454,-0.00000526,0.00000156,0.00000654,-0.0
 0000042,0.00000470,0.00001321,0.00000032,-0.00000128,-0.00001193,0.000
 00072,-0.00506957,0.05776314,0.00084173,0.00021453,-0.00010186,-0.0004
 2648,0.00210766,0.00037873,-0.00015884,-0.00006589,0.00005674,0.000643
 74,0.00145261,-0.00268460,-0.00018915,0.00025715,0.00010236,-0.0130828
 0,0.00040884,-0.00532941,0.00002550,0.00002982,0.00004388,-0.00002108,
 -0.00003015,-0.00001174,-0.00001015,0.00002333,0.00002248,0.00002702,0
 .00001516,-0.00001072,-0.00002160,0.00000814,-0.00004099,-0.14560498,-
 0.00632312,-0.14642702,-0.00069671,-0.00084900,0.00272193,-0.00244039,
 -0.00123547,0.00520463,0.00075337,-0.00025234,-0.00040933,-0.00286811,
 -0.00435941,0.00299341,-0.00012890,0.00018774,-0.00004693,-0.00020930,
 0.00060690,0.00007759,0.00021530,-0.00060973,0.00002256,-0.00000975,-0
 .00003367,-0.00002643,0.00000134,-0.00000256,0.00000264,0.00000001,-0.
 00000355,-0.00000048,0.00000206,0.00000051,-0.00000056,0.00000648,0.00
 000452,0.00000752,0.16157948,0.00674835,0.14663857,0.00009362,-0.00004
 790,-0.00003335,-0.00000909,-0.00004157,-0.00002302,-0.00005328,0.0000
 1035,0.00001393,0.00049406,0.00051799,0.00042924,-0.00021099,0.0001352
 8,0.00001913,0.00064892,0.00451945,-0.00297627,0.00000797,0.00002645,-
 0.00002901,0.00000455,-0.00002056,0.00000997,0.00000611,0.00002604,0.0
 0000462,0.00003457,0.00000085,0.00001389,0.00003743,0.00004507,-0.0000
 2040,0.00824657,0.01513860,0.00974019,-0.07096165,-0.05375073,-0.04683
 758,-0.00114174,-0.02166494,-0.01295791,-0.00131779,0.00198513,-0.0059
 1812,-0.00114456,0.00038685,0.00004760,-0.00000037,0.00000843,0.000009
 12,0.00002123,-0.00000125,-0.00000084,-0.00001644,0.00006161,0.0000235
 4,-0.00000569,0.00000821,-0.00000199,0.00000277,0.00000295,-0.00000429
 ,-0.00000159,0.00000395,-0.00000259,0.00000419,0.00000807,0.00000157,-
 0.00001212,0.00000342,-0.00001050,-0.00069436,-0.00145429,0.00206087,0
 .06710734,-0.00031547,0.00019218,0.00006028,0.00017397,-0.00014262,0.0
 0007445,0.00018984,-0.00004301,-0.00004465,-0.00079085,-0.00037199,-0.
 00075056,0.00035345,-0.00005402,-0.00007034,0.00464348,-0.00188610,-0.
 00035650,-0.00001715,-0.00004628,-0.00001842,-0.00001124,-0.00000756,-
 0.00000108,-0.00002278,-0.00002997,0.00001248,-0.00001715,-0.00000742,
 -0.00003786,-0.00010957,-0.00008133,0.00007024,-0.00798461,-0.01592604
 ,-0.01424490,-0.05381388,-0.24618443,-0.12758150,0.00177252,0.00484514
 ,0.00163195,0.00157534,0.00224550,-0.00106514,0.00046625,-0.00004493,0
 .00070703,0.00000886,-0.00004073,-0.00001202,-0.00000426,0.00006376,-0
 .00003066,0.00014812,-0.00020595,0.00000552,0.00002304,0.00000978,-0.0
 0001447,-0.00001147,-0.00001067,0.00000940,-0.00000303,-0.00000848,0.0
 0000287,-0.00000898,-0.00002030,-0.00000080,0.00001328,0.00000549,0.00
 000956,-0.00083929,0.00048838,0.00140590,0.05601392,0.25728039,-0.0000
 7992,0.00002976,0.00003030,0.00008734,-0.00012192,-0.00002808,0.000043
 10,-0.00000736,-0.00001116,-0.00009738,0.00027049,0.00008462,0.0000353
 1,-0.00008607,0.00002785,-0.00294217,-0.00061481,0.00478050,0.00000448
 ,-0.00003020,0.00003052,0.00000711,0.00002679,-0.00000667,-0.00000003,
 -0.00002419,-0.00001736,-0.00002439,-0.00000795,0.00000750,0.00001877,
 0.00000580,0.00002549,0.00008139,0.00333310,0.00521707,-0.04667764,-0.
 12762340,-0.12721037,-0.00329429,-0.01598157,-0.00512489,-0.00609206,-
 0.00067119,0.00277143,0.00017373,0.00072437,-0.00053364,0.00000932,-0.
 00001329,-0.00000393,-0.00004571,0.00000838,-0.00000487,-0.00004520,-0
 .00001621,-0.00001381,0.00000207,0.00000068,-0.00001247,-0.00000113,-0
 .00000151,0.00000299,0.00000011,-0.00000255,0.00000011,-0.00000379,-0.
 00000230,-0.00000291,0.00000611,0.00000095,0.00000232,0.00215572,0.000
 97775,-0.00224904,0.05400323,0.13900600,0.12538307,0.00018283,-0.00005
 049,0.00000534,-0.00013563,0.00017572,0.00009321,-0.00009190,0.0000121
 5,0.00001454,-0.00027030,-0.00014776,0.00047847,-0.00004500,-0.0000378
 8,-0.00003204,-0.00053890,-0.00076546,-0.00022473,-0.00000134,0.000022
 49,-0.00001117,-0.00000100,-0.00000316,0.00000137,0.00000654,0.0000119
 6,-0.00000014,0.00000691,0.00000074,0.00000005,0.00000610,-0.00000142,
 -0.00000972,-0.00071586,0.00023953,-0.00619801,-0.00881943,0.02171563,
 -0.00030622,-0.14221164,0.13599729,-0.02107692,0.00833654,-0.00796413,
 0.00027290,0.00263943,-0.00064297,-0.00362869,-0.00001937,0.00002950,-
 0.00000809,0.00002415,-0.00009430,0.00002720,-0.00004868,0.00012703,0.
 00005440,-0.00000768,-0.00000542,0.00000828,0.00000379,0.00000188,-0.0
 0000164,0.00000109,0.00000218,0.,-0.00000028,0.00000468,-0.00000010,-0
 .00000162,-0.00000130,-0.00000176,-0.00045829,0.00101922,-0.00004354,-
 0.00066717,-0.00125827,0.00228163,0.14350870,-0.00012070,0.00008570,0.
 00005363,0.00013843,-0.00016711,0.00007972,0.00007758,-0.00001914,-0.0
 0002396,-0.00021724,0.00002963,0.00027431,0.00007756,-0.00000481,-0.00
 001198,-0.00077706,-0.00000091,-0.00027508,0.00001656,-0.00002060,-0.0
 0001244,-0.00000011,0.00000113,-0.00000352,-0.00001218,-0.00001515,0.0
 0000225,0.00000063,-0.00000090,-0.00000833,-0.00001870,-0.00000752,0.0
 0004275,0.00070395,0.00224802,-0.00173570,-0.00170457,0.00415875,-0.00
 112254,0.13598819,-0.25325754,0.01191455,0.01551062,-0.01546532,0.0036
 8430,-0.00104672,-0.00184866,-0.00461410,0.00000593,-0.00001686,-0.000
 00864,0.00000325,0.00000562,-0.00001360,-0.00001700,0.00003758,0.00001
 964,0.00000797,0.00000594,-0.00001222,-0.00000469,-0.00000450,0.000004
 99,-0.00000205,-0.00000426,0.00000079,-0.00000452,-0.00000726,-0.00000
 217,0.00000114,0.00000519,-0.00000097,-0.00012041,0.00004234,-0.000110
 60,-0.00055991,0.00005469,0.00145454,-0.14761359,0.26458298,0.00008490
 ,-0.00001454,-0.00001763,-0.00001765,0.00017185,-0.00000644,-0.0000212
 9,0.00000336,0.00000586,0.00042331,0.00019046,-0.00055220,-0.00001605,
 0.00003663,0.00007053,-0.00027643,-0.00025665,-0.00100721,0.00003335,-
 0.00001299,-0.00000189,-0.00000108,-0.00000089,-0.00000067,-0.00000634
 ,-0.00000076,0.00000398,0.00000305,0.00001179,0.00000497,0.00003747,0.
 00002465,0.00001615,-0.00600597,-0.00210698,0.00223454,-0.01010886,0.0
 1659622,0.00305827,-0.02112163,0.01181085,-0.04918317,0.01021554,-0.01
 386679,0.00536747,-0.00380063,-0.00426738,0.00242245,-0.00001144,0.000
 02120,0.00000059,-0.00001994,-0.00003968,0.00001982,0.00002639,-0.0000
 9765,-0.00004172,-0.00000959,-0.00000262,0.00000253,-0.00000126,0.0000
 0050,-0.00000040,-0.00000102,0.00000026,-0.00000007,0.00000205,0.00000
 014,-0.00000023,-0.00000607,0.00000204,-0.00000074,-0.00047856,0.00078
 338,0.00005975,0.00256767,0.00092501,-0.00208119,0.02611316,-0.0108707
 9,0.04142323,0.00018826,-0.00023173,-0.00010482,-0.00040897,0.00040159
 ,-0.00001265,-0.00017679,0.00006217,0.00005833,-0.00016582,-0.00044590
 ,-0.00046549,-0.00014093,-0.00013511,0.00001579,0.00223288,0.00418954,
 -0.00255506,0.00003218,0.00002633,0.00000685,-0.00000255,0.00000128,-0
 .00000677,0.00001698,0.00001883,-0.00000199,-0.00000122,0.00000978,0.0
 0001509,0.00005690,0.00002955,-0.00002807,0.00000170,0.00014532,0.0006
 5047,0.00337550,-0.00017885,-0.00296620,-0.00143918,0.00179575,-0.0032
 2438,-0.23532330,0.00520507,-0.14658414,-0.00921667,-0.00178937,-0.010
 63702,-0.00000258,0.00003662,0.00001054,0.00003488,-0.00002730,0.00004
 409,-0.00005699,0.00008773,0.00001040,-0.00001279,-0.00000946,0.000024
 80,0.00000667,0.00000742,-0.00000666,0.00000343,0.00000587,-0.00000034
 ,0.00000441,0.00001235,0.00000113,-0.00000692,-0.00000536,-0.00000138,
 -0.00040228,-0.00022815,0.00042822,-0.00021066,0.00012601,-0.00014983,
 -0.00093129,-0.00108191,0.00192069,0.24345451,-0.00022959,0.00020814,0
 .00017611,0.00050162,-0.00049018,0.00017275,0.00018734,-0.00004808,-0.
 00006377,0.00061057,0.00063195,0.00069063,0.00006470,0.00007818,-0.000
 01023,0.00395036,-0.00337720,-0.00163566,0.00000104,-0.00002929,-0.000
 00941,-0.00000923,-0.00000263,0.00000250,-0.00001605,-0.00001589,0.000
 00687,-0.00000189,-0.00000257,-0.00001270,-0.00004006,-0.00002312,0.00
 002605,0.00006708,-0.00127369,-0.00014824,0.00023032,-0.00333959,-0.00
 424844,-0.02146623,0.00521811,-0.01566237,0.00496006,-0.05804280,-0.00
 433311,0.02149500,0.00422978,0.01641554,0.00000125,-0.00003611,-0.0000
 3309,-0.00001693,0.00001073,-0.00000858,-0.00001867,0.00003813,-0.0000
 4501,0.00001407,0.00000239,-0.00000736,-0.00000597,-0.00000650,0.00000
 517,-0.00000095,-0.00000439,0.00000150,-0.00000270,-0.00000994,-0.0000
 0007,0.00000741,0.00000109,0.00000296,-0.00019702,0.00002687,0.0003256
 2,-0.00108367,0.00007814,-0.00080396,-0.00034728,0.00047962,0.00165318
 ,-0.00720447,0.05516105,0.00016855,-0.00004641,-0.00005854,-0.00009240
 ,0.00014098,-0.00010957,-0.00006837,0.00000087,0.00000959,-0.00000266,
 -0.00032728,0.00011490,-0.00005196,0.00009472,-0.00001680,-0.00258676,
 -0.00120997,0.00529021,-0.00003150,0.00004473,-0.00000060,0.00000271,-
 0.00001494,0.00000372,0.00000959,0.00002363,0.00000824,0.00001833,0.00
 000427,0.00000043,-0.00000513,-0.00000913,-0.00004978,0.00071499,-0.00
 012020,-0.00028790,-0.00276354,-0.00459759,0.00312332,-0.01301630,0.00
 196786,-0.00515482,-0.14656457,-0.00421289,-0.15150399,-0.00095086,-0.
 00115034,0.00273660,-0.00000956,0.00001717,0.00001584,-0.00000990,-0.0
 0001253,-0.00002460,-0.00000414,-0.00000607,-0.00001061,-0.00000790,-0
 .00000040,0.00000329,0.00000387,0.00000445,-0.00000502,0.00000057,0.00
 000338,-0.00000103,0.00000421,0.00000608,0.00000158,-0.00000280,-0.000
 00358,-0.00000075,0.00040017,0.00031474,-0.00067033,-0.00066924,0.0001
 0694,-0.00039286,0.00221956,0.00110445,-0.00193506,0.16114596,0.006548
 12,0.15126714,-0.00006810,0.00011222,0.00004376,0.00014948,0.00004183,
 0.00035314,0.00006649,-0.00001940,-0.00003767,-0.00054851,-0.00145209,
 0.00107130,-0.00011291,0.00028222,-0.00025613,-0.00166455,-0.02137714,
 -0.01289377,0.00020761,0.00011416,-0.00028242,-0.00013754,-0.00017737,
 -0.00003933,-0.00011387,0.00004697,0.00016184,0.00014795,0.00012424,-0
 .00007693,-0.00004534,0.00013559,0.00009167,-0.00177845,0.00217593,-0.
 00542983,-0.00083138,0.00039159,0.00015178,0.00073179,0.00429469,-0.00
 348260,0.00858195,0.01558044,0.00977588,-0.07122240,-0.05464449,-0.046
 51286,-0.00001591,0.00001086,-0.00000663,0.00004295,-0.00011977,0.0000
 6279,-0.00033977,0.00035271,0.00037239,0.00001762,0.00001705,0.0000488
 2,-0.00001204,-0.00001719,0.00001509,-0.00000242,-0.00001416,0.0000151
 2,-0.00000983,-0.00002281,-0.00000664,-0.00003407,0.00003063,0.0000181
 8,-0.00013198,-0.00110868,-0.00067334,-0.00026181,-0.00030009,0.000544
 12,0.00024929,0.00076956,0.00047623,-0.00090934,-0.00145012,0.00214906
 ,0.06804511,0.00026091,-0.00018309,-0.00006754,-0.00041288,0.00021869,
 -0.00017856,-0.00015766,0.00004471,0.00003960,0.00004545,-0.00060878,0
 .00128165,0.00064437,-0.00087564,0.00092890,0.00018571,0.00393261,0.00
 054067,0.00028962,-0.00001171,-0.00004194,-0.00000258,0.00007484,-0.00
 006131,-0.00004322,-0.00002389,-0.00006388,-0.00002525,-0.00006282,0.0
 0002272,0.00014916,-0.00017556,0.00026942,0.00138688,0.00188381,-0.000
 78535,0.00044808,-0.00006672,0.00067992,0.00468632,-0.00189484,-0.0002
 4017,-0.00807920,-0.01583937,-0.01434296,-0.05402177,-0.24412377,-0.12
 453497,-0.00001542,0.00003658,0.00002096,0.00001594,-0.00002911,0.0000
 2843,-0.00022128,0.00033179,-0.00001792,-0.00002932,0.00001828,-0.0000
 2620,0.00001084,-0.00000137,-0.00000090,0.00000369,0.00000726,-0.00000
 777,-0.00001073,0.00001567,-0.00000133,-0.00002593,0.00005018,-0.00008
 050,0.00022363,0.00013996,0.00007871,-0.00027780,-0.00015164,0.0001698
 8,-0.00042656,-0.00089667,-0.00069378,-0.00082360,0.00053778,0.0013289
 2,0.05622261,0.25765282,0.00003286,-0.00003124,0.00001260,0.00002845,0
 .00015467,0.00000197,0.00000381,0.00001609,-0.00001118,0.00135476,0.00
 008631,-0.00158987,-0.00030824,0.00044532,0.00009494,-0.00329787,-0.01
 547691,-0.00524394,0.00033843,-0.00010314,-0.00010359,0.00003886,0.000
 01413,-0.00003847,-0.00009025,-0.00007921,0.00003763,0.00002106,0.0001
 1047,0.00002178,0.00022428,0.00023310,0.00017378,-0.00577071,-0.000728
 17,0.00214878,-0.00014113,0.00088036,-0.00060521,-0.00303452,-0.000593
 46,0.00524222,0.00019033,0.00289813,0.00538072,-0.04647981,-0.12389721
 ,-0.12377722,-0.00000970,0.00003485,0.00000690,0.00000717,-0.00008940,
 0.00002207,-0.00011964,-0.00011787,-0.00035031,-0.00004443,-0.00002119
 ,0.00001398,-0.00002812,-0.00000163,0.00000851,-0.00001211,-0.00000932
 ,0.00000062,-0.00000381,-0.00001429,-0.00001609,-0.00001714,0.00001324
 ,-0.00002901,-0.00015512,-0.00086592,-0.00032333,0.00054056,0.00020128
 ,-0.00067053,-0.00002734,0.00019073,0.00013848,0.00241242,0.00099499,-
 0.00235261,0.05434696,0.13575528,0.12180637\\0.00003343,-0.00005720,0.
 00000738,0.00001576,0.00011623,-0.00002703,-0.00003795,0.00000179,0.00
 000105,0.00000224,-0.00002008,0.00001462,-0.00000486,-0.00000240,-0.00
 000532,-0.00000019,0.00000157,0.00000223,0.00000218,0.00000038,-0.0000
 0064,0.00000129,-0.00000108,0.00000212,0.00000029,0.00000010,0.0000029
 0,0.00000024,0.00000052,0.00000028,-0.00000348,0.00000054,0.00000320,0
 .00000079,-0.00000004,-0.00000041,-0.00000076,-0.00000050,-0.00000041,
 -0.00000128,-0.00000014,-0.00000003,-0.00000161,-0.00000009,0.00000103
 ,-0.00000073,-0.00000097,0.00000021,0.00000932,-0.00000920,-0.00000794
 ,-0.00001294,-0.00002690,0.00000160,-0.00000177,0.00000015,-0.00000253
 ,0.00000188,0.00000070,0.00000094,0.00000213,0.00000032,0.00000246,0.0
 0000103,-0.00000008,0.00000291,-0.00000067,-0.00000074,0.00000167,-0.0
 0000028,-0.00000058,0.00000047,0.00000074,-0.00000080,-0.00000277,0.00
 000022,0.00000029,-0.00000110,-0.00000118,-0.00000026,0.00000046,-0.00
 000217,-0.00000072,0.00000163,-0.00000166,-0.00000082,0.00000102\\\@


 THERE ARE PEOPLE SO ADDICTED TO EXAGERATING THEY
 CAN'T TELL THE TRUTH WITHOUT LYING. -- FORTUNE COOKIE
 Job cpu time:       0 days  9 hours  8 minutes 25.1 seconds.
 Elapsed time:       0 days  9 hours  8 minutes 24.4 seconds.
 File lengths (MBytes):  RWF=    506 Int=      0 D2E=      0 Chk=     22 Scr=      1
 Normal termination of Gaussian 16 at Sun Aug 22 18:25:16 2021.
