# Supplementary material for: Rotational Barriers in N-Benzhydrylformamides: An NMR and DFT Study
Source: Molecules. 2023 Jan 5;28(2):535. doi: 10.3390/molecules28020535 (PMC9863877; doi:10.3390/molecules28020535)
Supplement: Supplementary file 1 [file molecules-28-00535-s001.zip › Supplementary_Materials/Quantum_chemistry_output_files/Gaussian_output_files/Transition_states_(corresponding_to_penultimate_barriers)/BHFA_NMe/BHFA_NMe_TS_Aryl.log]

 Entering Gaussian System, Link 0=g16
 Initial command:
 /usr/local/gaussian/g16/l1.exe "/home/gauss/GAUSS_SCRDIR/Gau-27449.inp" -scrdir="/home/gauss/GAUSS_SCRDIR/"
 Entering Link 1 = /usr/local/gaussian/g16/l1.exe PID=     27451.
  
 Copyright (c) 1988,1990,1992,1993,1995,1998,2003,2009,2016,
            Gaussian, Inc.  All Rights Reserved.
  
 This is part of the Gaussian(R) 16 program.  It is based on
 the Gaussian(R) 09 system (copyright 2009, Gaussian, Inc.),
 the Gaussian(R) 03 system (copyright 2003, Gaussian, Inc.),
 the Gaussian(R) 98 system (copyright 1998, Gaussian, Inc.),
 the Gaussian(R) 94 system (copyright 1995, Gaussian, Inc.),
 the Gaussian 92(TM) system (copyright 1992, Gaussian, Inc.),
 the Gaussian 90(TM) system (copyright 1990, Gaussian, Inc.),
 the Gaussian 88(TM) system (copyright 1988, Gaussian, Inc.),
 the Gaussian 86(TM) system (copyright 1986, Carnegie Mellon
 University), and the Gaussian 82(TM) system (copyright 1983,
 Carnegie Mellon University). Gaussian is a federally registered
 trademark of Gaussian, Inc.
  
 This software contains proprietary and confidential information,
 including trade secrets, belonging to Gaussian, Inc.
  
 This software is provided under written license and may be
 used, copied, transmitted, or stored only in accord with that
 written license.
  
 The following legend is applicable only to US Government
 contracts under FAR:
  
                    RESTRICTED RIGHTS LEGEND
  
 Use, reproduction and disclosure by the US Government is
 subject to restrictions as set forth in subparagraphs (a)
 and (c) of the Commercial Computer Software - Restricted
 Rights clause in FAR 52.227-19.
  
 Gaussian, Inc.
 340 Quinnipiac St., Bldg. 40, Wallingford CT 06492
  
  
 ---------------------------------------------------------------
 Warning -- This program may not be used in any manner that
 competes with the business of Gaussian, Inc. or will provide
 assistance to any competitor of Gaussian, Inc.  The licensee
 of this program is prohibited from giving any competitor of
 Gaussian, Inc. access to this program.  By using this program,
 the user acknowledges that Gaussian, Inc. is engaged in the
 business of creating and licensing software in the field of
 computational chemistry and represents and warrants to the
 licensee that it is not a competitor of Gaussian, Inc. and that
 it will not use this program in any manner prohibited above.
 ---------------------------------------------------------------
  

 Cite this work as:
 Gaussian 16, Revision A.03,
 M. J. Frisch, G. W. Trucks, H. B. Schlegel, G. E. Scuseria, 
 M. A. Robb, J. R. Cheeseman, G. Scalmani, V. Barone, 
 G. A. Petersson, H. Nakatsuji, X. Li, M. Caricato, A. V. Marenich, 
 J. Bloino, B. G. Janesko, R. Gomperts, B. Mennucci, H. P. Hratchian, 
 J. V. Ortiz, A. F. Izmaylov, J. L. Sonnenberg, D. Williams-Young, 
 F. Ding, F. Lipparini, F. Egidi, J. Goings, B. Peng, A. Petrone, 
 T. Henderson, D. Ranasinghe, V. G. Zakrzewski, J. Gao, N. Rega, 
 G. Zheng, W. Liang, M. Hada, M. Ehara, K. Toyota, R. Fukuda, 
 J. Hasegawa, M. Ishida, T. Nakajima, Y. Honda, O. Kitao, H. Nakai, 
 T. Vreven, K. Throssell, J. A. Montgomery, Jr., J. E. Peralta, 
 F. Ogliaro, M. J. Bearpark, J. J. Heyd, E. N. Brothers, K. N. Kudin, 
 V. N. Staroverov, T. A. Keith, R. Kobayashi, J. Normand, 
 K. Raghavachari, A. P. Rendell, J. C. Burant, S. S. Iyengar, 
 J. Tomasi, M. Cossi, J. M. Millam, M. Klene, C. Adamo, R. Cammi, 
 J. W. Ochterski, R. L. Martin, K. Morokuma, O. Farkas, 
 J. B. Foresman, and D. J. Fox, Gaussian, Inc., Wallingford CT, 2016.
 
 ******************************************
 Gaussian 16:  ES64L-G16RevA.03 25-Dec-2016
                25-May-2022 
 ******************************************
 %nprocshared=6
 Will use up to    6 processors via shared memory.
 %mem=1GB
 %oldchk=BHFA_NMe_M062X_scanAr01_TS.chk
 %chk=BHFA_NMe_M062X_scanAr01_TS_freq.chk
 Copying data from "BHFA_NMe_M062X_scanAr01_TS.chk" to current chk file "BHFA_NMe_M062X_scanAr01_TS_freq.chk"
 IOpt=  2 FromEx=T IUOpen= 4 IOptOp= 5 NList=   0 IFRang= 0 IUIn= 4 IUOut= 2.
 ----------------------------------------------------------------------
 # freq=noraman M062X/6-311+G* nosymm Integral(Grid=SuperFine) scrf=(IE
 FPCM, solvent=dimethylsulfoxide) geom=allcheck guess=read
 ----------------------------------------------------------------------
 1/10=4,29=7,30=1,38=1/1,3;
 2/12=2,15=1,40=1/2;
 3/5=4,6=6,7=11,11=2,14=-4,25=1,30=1,70=2201,71=2,72=21,74=-55,75=-7,116=-2,140=1/1,2,3;
 4/5=1/1;
 5/5=2,38=6,53=21,98=1/2;
 8/6=4,10=90,11=11/1;
 11/6=1,8=1,9=11,15=111,16=1,31=1/1,2,10;
 10/6=1,31=1/2;
 6/7=2,8=2,9=2,10=2,28=1/1;
 7/8=1,10=1,25=1,30=1/1,2,3,16;
 1/10=4,30=1/3;
 99//99;
 Structure from the checkpoint file:  "BHFA_NMe_M062X_scanAr01_TS_freq.chk"
 --------------------------
 BHFA_NMe_M062X_scanAr01_TS
 --------------------------
 Charge =  0 Multiplicity = 1
 Redundant internal coordinates found in file.  (old form).
 C,0,4.2127038649,2.0364652435,-3.0042367614
 C,0,3.1519100507,1.4222454807,-3.6571036431
 C,0,2.035511384,0.9901186346,-2.9384700669
 C,0,1.9729101809,1.1689007467,-1.5594910299
 C,0,3.0415750405,1.7986672852,-0.9113835374
 C,0,4.1536894522,2.2264726745,-1.6230688827
 C,0,0.7791142638,0.7481264874,-0.7115595099
 C,0,-0.415900693,0.2144239944,-1.4818510531
 N,0,1.1983581348,-0.1654224001,0.3679877304
 C,0,-1.5790587785,0.9812429651,-1.5391452774
 C,0,-2.6988943037,0.5309844722,-2.2349168261
 C,0,-2.6680385609,-0.7007642232,-2.8800409667
 C,0,-1.511124319,-1.47572658,-2.8286957636
 C,0,-0.3933768198,-1.0199581998,-2.1376129739
 C,0,0.5616121219,-0.0683611978,1.5542339917
 O,0,-0.3327691013,0.7231535206,1.8118771186
 H,0,5.0791854822,2.3702475645,-3.5637466273
 H,0,3.1854208865,1.2758809814,-4.7308881592
 H,0,1.2138547546,0.5210262566,-3.4664199369
 H,0,2.9973737315,1.9456915539,0.1643823111
 H,0,4.9732374423,2.710931709,-1.1042835752
 H,0,0.4354857669,1.6444106985,-0.1898822906
 H,0,-1.6120613474,1.9378682358,-1.0271829452
 H,0,-3.5947715033,1.1408587239,-2.2662313664
 H,0,-3.5383520185,-1.0564379777,-3.4198291157
 H,0,-1.4764047436,-2.4350668932,-3.3326325727
 H,0,0.5039921745,-1.6278000967,-2.1307555873
 H,0,0.9317285733,-0.783293014,2.3032563264
 C,0,2.2130507207,-1.189148338,0.1554546345
 H,0,3.1531078469,-0.7433675473,-0.1687763526
 H,0,2.3829695827,-1.7117414576,1.0956190673
 H,0,1.8949607331,-1.9216303032,-0.5866063589
 Recover connectivity data from disk.

 GradGradGradGradGradGradGradGradGradGradGradGradGradGradGradGradGradGrad
 Berny optimization.
 Initialization pass.
                           ----------------------------
                           !    Initial Parameters    !
                           ! (Angstroms and Degrees)  !
 --------------------------                            --------------------------
 ! Name  Definition              Value          Derivative Info.                !
 --------------------------------------------------------------------------------
 ! R1    R(1,2)                  1.3888         calculate D2E/DX2 analytically  !
 ! R2    R(1,6)                  1.3954         calculate D2E/DX2 analytically  !
 ! R3    R(1,17)                 1.0841         calculate D2E/DX2 analytically  !
 ! R4    R(2,3)                  1.3962         calculate D2E/DX2 analytically  !
 ! R5    R(2,18)                 1.0842         calculate D2E/DX2 analytically  !
 ! R6    R(3,4)                  1.3919         calculate D2E/DX2 analytically  !
 ! R7    R(3,19)                 1.0835         calculate D2E/DX2 analytically  !
 ! R8    R(4,5)                  1.3995         calculate D2E/DX2 analytically  !
 ! R9    R(4,7)                  1.5235         calculate D2E/DX2 analytically  !
 ! R10   R(5,6)                  1.3879         calculate D2E/DX2 analytically  !
 ! R11   R(5,20)                 1.0867         calculate D2E/DX2 analytically  !
 ! R12   R(6,21)                 1.0842         calculate D2E/DX2 analytically  !
 ! R13   R(7,8)                  1.5186         calculate D2E/DX2 analytically  !
 ! R14   R(7,9)                  1.475          calculate D2E/DX2 analytically  !
 ! R15   R(7,22)                 1.0925         calculate D2E/DX2 analytically  !
 ! R16   R(8,10)                 1.3944         calculate D2E/DX2 analytically  !
 ! R17   R(8,14)                 1.3979         calculate D2E/DX2 analytically  !
 ! R18   R(9,15)                 1.3498         calculate D2E/DX2 analytically  !
 ! R19   R(9,29)                 1.457          calculate D2E/DX2 analytically  !
 ! R20   R(10,11)                1.3931         calculate D2E/DX2 analytically  !
 ! R21   R(10,23)                1.0855         calculate D2E/DX2 analytically  !
 ! R22   R(11,12)                1.3908         calculate D2E/DX2 analytically  !
 ! R23   R(11,24)                1.0842         calculate D2E/DX2 analytically  !
 ! R24   R(12,13)                1.3934         calculate D2E/DX2 analytically  !
 ! R25   R(12,25)                1.0841         calculate D2E/DX2 analytically  !
 ! R26   R(13,14)                1.3909         calculate D2E/DX2 analytically  !
 ! R27   R(13,26)                1.0842         calculate D2E/DX2 analytically  !
 ! R28   R(14,27)                1.0839         calculate D2E/DX2 analytically  !
 ! R29   R(15,16)                1.2218         calculate D2E/DX2 analytically  !
 ! R30   R(15,28)                1.0996         calculate D2E/DX2 analytically  !
 ! R31   R(29,30)                1.0897         calculate D2E/DX2 analytically  !
 ! R32   R(29,31)                1.089          calculate D2E/DX2 analytically  !
 ! R33   R(29,32)                1.0901         calculate D2E/DX2 analytically  !
 ! A1    A(2,1,6)              119.5516         calculate D2E/DX2 analytically  !
 ! A2    A(2,1,17)             120.2681         calculate D2E/DX2 analytically  !
 ! A3    A(6,1,17)             120.1798         calculate D2E/DX2 analytically  !
 ! A4    A(1,2,3)              120.3745         calculate D2E/DX2 analytically  !
 ! A5    A(1,2,18)             120.1097         calculate D2E/DX2 analytically  !
 ! A6    A(3,2,18)             119.5157         calculate D2E/DX2 analytically  !
 ! A7    A(2,3,4)              120.405          calculate D2E/DX2 analytically  !
 ! A8    A(2,3,19)             119.3117         calculate D2E/DX2 analytically  !
 ! A9    A(4,3,19)             120.2815         calculate D2E/DX2 analytically  !
 ! A10   A(3,4,5)              118.8315         calculate D2E/DX2 analytically  !
 ! A11   A(3,4,7)              123.4453         calculate D2E/DX2 analytically  !
 ! A12   A(5,4,7)              117.7014         calculate D2E/DX2 analytically  !
 ! A13   A(4,5,6)              120.87           calculate D2E/DX2 analytically  !
 ! A14   A(4,5,20)             119.2267         calculate D2E/DX2 analytically  !
 ! A15   A(6,5,20)             119.902          calculate D2E/DX2 analytically  !
 ! A16   A(1,6,5)              119.9636         calculate D2E/DX2 analytically  !
 ! A17   A(1,6,21)             120.1643         calculate D2E/DX2 analytically  !
 ! A18   A(5,6,21)             119.8718         calculate D2E/DX2 analytically  !
 ! A19   A(4,7,8)              115.5533         calculate D2E/DX2 analytically  !
 ! A20   A(4,7,9)              110.8343         calculate D2E/DX2 analytically  !
 ! A21   A(4,7,22)             106.597          calculate D2E/DX2 analytically  !
 ! A22   A(8,7,9)              112.1619         calculate D2E/DX2 analytically  !
 ! A23   A(8,7,22)             106.4402         calculate D2E/DX2 analytically  !
 ! A24   A(9,7,22)             104.3607         calculate D2E/DX2 analytically  !
 ! A25   A(7,8,10)             118.9468         calculate D2E/DX2 analytically  !
 ! A26   A(7,8,14)             122.383          calculate D2E/DX2 analytically  !
 ! A27   A(10,8,14)            118.6702         calculate D2E/DX2 analytically  !
 ! A28   A(7,9,15)             117.6823         calculate D2E/DX2 analytically  !
 ! A29   A(7,9,29)             121.7593         calculate D2E/DX2 analytically  !
 ! A30   A(15,9,29)            120.4803         calculate D2E/DX2 analytically  !
 ! A31   A(8,10,11)            120.8851         calculate D2E/DX2 analytically  !
 ! A32   A(8,10,23)            119.3821         calculate D2E/DX2 analytically  !
 ! A33   A(11,10,23)           119.731          calculate D2E/DX2 analytically  !
 ! A34   A(10,11,12)           120.0038         calculate D2E/DX2 analytically  !
 ! A35   A(10,11,24)           119.7893         calculate D2E/DX2 analytically  !
 ! A36   A(12,11,24)           120.2058         calculate D2E/DX2 analytically  !
 ! A37   A(11,12,13)           119.5958         calculate D2E/DX2 analytically  !
 ! A38   A(11,12,25)           120.2449         calculate D2E/DX2 analytically  !
 ! A39   A(13,12,25)           120.1593         calculate D2E/DX2 analytically  !
 ! A40   A(12,13,14)           120.2165         calculate D2E/DX2 analytically  !
 ! A41   A(12,13,26)           120.1036         calculate D2E/DX2 analytically  !
 ! A42   A(14,13,26)           119.6789         calculate D2E/DX2 analytically  !
 ! A43   A(8,14,13)            120.6276         calculate D2E/DX2 analytically  !
 ! A44   A(8,14,27)            120.3687         calculate D2E/DX2 analytically  !
 ! A45   A(13,14,27)           118.993          calculate D2E/DX2 analytically  !
 ! A46   A(9,15,16)            125.2545         calculate D2E/DX2 analytically  !
 ! A47   A(9,15,28)            113.147          calculate D2E/DX2 analytically  !
 ! A48   A(16,15,28)           121.5973         calculate D2E/DX2 analytically  !
 ! A49   A(9,29,30)            110.9005         calculate D2E/DX2 analytically  !
 ! A50   A(9,29,31)            108.658          calculate D2E/DX2 analytically  !
 ! A51   A(9,29,32)            111.6048         calculate D2E/DX2 analytically  !
 ! A52   A(30,29,31)           108.5768         calculate D2E/DX2 analytically  !
 ! A53   A(30,29,32)           108.9076         calculate D2E/DX2 analytically  !
 ! A54   A(31,29,32)           108.1054         calculate D2E/DX2 analytically  !
 ! D1    D(6,1,2,3)             -0.3406         calculate D2E/DX2 analytically  !
 ! D2    D(6,1,2,18)           179.6015         calculate D2E/DX2 analytically  !
 ! D3    D(17,1,2,3)           179.9268         calculate D2E/DX2 analytically  !
 ! D4    D(17,1,2,18)           -0.1312         calculate D2E/DX2 analytically  !
 ! D5    D(2,1,6,5)              0.1985         calculate D2E/DX2 analytically  !
 ! D6    D(2,1,6,21)          -179.583          calculate D2E/DX2 analytically  !
 ! D7    D(17,1,6,5)           179.9314         calculate D2E/DX2 analytically  !
 ! D8    D(17,1,6,21)            0.1498         calculate D2E/DX2 analytically  !
 ! D9    D(1,2,3,4)             -0.0449         calculate D2E/DX2 analytically  !
 ! D10   D(1,2,3,19)           179.4564         calculate D2E/DX2 analytically  !
 ! D11   D(18,2,3,4)          -179.9873         calculate D2E/DX2 analytically  !
 ! D12   D(18,2,3,19)           -0.486          calculate D2E/DX2 analytically  !
 ! D13   D(2,3,4,5)              0.5628         calculate D2E/DX2 analytically  !
 ! D14   D(2,3,4,7)            178.8242         calculate D2E/DX2 analytically  !
 ! D15   D(19,3,4,5)          -178.9337         calculate D2E/DX2 analytically  !
 ! D16   D(19,3,4,7)            -0.6723         calculate D2E/DX2 analytically  !
 ! D17   D(3,4,5,6)             -0.7076         calculate D2E/DX2 analytically  !
 ! D18   D(3,4,5,20)           179.7186         calculate D2E/DX2 analytically  !
 ! D19   D(7,4,5,6)           -179.0691         calculate D2E/DX2 analytically  !
 ! D20   D(7,4,5,20)             1.3571         calculate D2E/DX2 analytically  !
 ! D21   D(3,4,7,8)             -4.9451         calculate D2E/DX2 analytically  !
 ! D22   D(3,4,7,9)            124.0552         calculate D2E/DX2 analytically  !
 ! D23   D(3,4,7,22)          -122.9692         calculate D2E/DX2 analytically  !
 ! D24   D(5,4,7,8)            173.3346         calculate D2E/DX2 analytically  !
 ! D25   D(5,4,7,9)            -57.665          calculate D2E/DX2 analytically  !
 ! D26   D(5,4,7,22)            55.3105         calculate D2E/DX2 analytically  !
 ! D27   D(4,5,6,1)              0.3301         calculate D2E/DX2 analytically  !
 ! D28   D(4,5,6,21)          -179.8877         calculate D2E/DX2 analytically  !
 ! D29   D(20,5,6,1)           179.9011         calculate D2E/DX2 analytically  !
 ! D30   D(20,5,6,21)           -0.3167         calculate D2E/DX2 analytically  !
 ! D31   D(4,7,8,10)          -110.0078         calculate D2E/DX2 analytically  !
 ! D32   D(4,7,8,14)            69.9782         calculate D2E/DX2 analytically  !
 ! D33   D(9,7,8,10)           121.6453         calculate D2E/DX2 analytically  !
 ! D34   D(9,7,8,14)           -58.3688         calculate D2E/DX2 analytically  !
 ! D35   D(22,7,8,10)            8.1035         calculate D2E/DX2 analytically  !
 ! D36   D(22,7,8,14)         -171.9105         calculate D2E/DX2 analytically  !
 ! D37   D(4,7,9,15)           144.4819         calculate D2E/DX2 analytically  !
 ! D38   D(4,7,9,29)           -38.7168         calculate D2E/DX2 analytically  !
 ! D39   D(8,7,9,15)           -84.7235         calculate D2E/DX2 analytically  !
 ! D40   D(8,7,9,29)            92.0779         calculate D2E/DX2 analytically  !
 ! D41   D(22,7,9,15)           30.0942         calculate D2E/DX2 analytically  !
 ! D42   D(22,7,9,29)         -153.1045         calculate D2E/DX2 analytically  !
 ! D43   D(7,8,10,11)          179.9688         calculate D2E/DX2 analytically  !
 ! D44   D(7,8,10,23)           -0.5182         calculate D2E/DX2 analytically  !
 ! D45   D(14,8,10,11)          -0.0177         calculate D2E/DX2 analytically  !
 ! D46   D(14,8,10,23)         179.4953         calculate D2E/DX2 analytically  !
 ! D47   D(7,8,14,13)          179.7612         calculate D2E/DX2 analytically  !
 ! D48   D(7,8,14,27)           -1.4392         calculate D2E/DX2 analytically  !
 ! D49   D(10,8,14,13)          -0.2528         calculate D2E/DX2 analytically  !
 ! D50   D(10,8,14,27)         178.5468         calculate D2E/DX2 analytically  !
 ! D51   D(7,9,15,16)           -0.4613         calculate D2E/DX2 analytically  !
 ! D52   D(7,9,15,28)          179.939          calculate D2E/DX2 analytically  !
 ! D53   D(29,9,15,16)        -177.3055         calculate D2E/DX2 analytically  !
 ! D54   D(29,9,15,28)           3.0948         calculate D2E/DX2 analytically  !
 ! D55   D(7,9,29,30)           58.613          calculate D2E/DX2 analytically  !
 ! D56   D(7,9,29,31)          177.8796         calculate D2E/DX2 analytically  !
 ! D57   D(7,9,29,32)          -63.0087         calculate D2E/DX2 analytically  !
 ! D58   D(15,9,29,30)        -124.6739         calculate D2E/DX2 analytically  !
 ! D59   D(15,9,29,31)          -5.4072         calculate D2E/DX2 analytically  !
 ! D60   D(15,9,29,32)         113.7044         calculate D2E/DX2 analytically  !
 ! D61   D(8,10,11,12)           0.2487         calculate D2E/DX2 analytically  !
 ! D62   D(8,10,11,24)         179.8772         calculate D2E/DX2 analytically  !
 ! D63   D(23,10,11,12)       -179.2627         calculate D2E/DX2 analytically  !
 ! D64   D(23,10,11,24)          0.3658         calculate D2E/DX2 analytically  !
 ! D65   D(10,11,12,13)         -0.2088         calculate D2E/DX2 analytically  !
 ! D66   D(10,11,12,25)        179.7959         calculate D2E/DX2 analytically  !
 ! D67   D(24,11,12,13)       -179.8357         calculate D2E/DX2 analytically  !
 ! D68   D(24,11,12,25)          0.169          calculate D2E/DX2 analytically  !
 ! D69   D(11,12,13,14)         -0.0595         calculate D2E/DX2 analytically  !
 ! D70   D(11,12,13,26)       -179.7064         calculate D2E/DX2 analytically  !
 ! D71   D(25,12,13,14)        179.9357         calculate D2E/DX2 analytically  !
 ! D72   D(25,12,13,26)          0.2889         calculate D2E/DX2 analytically  !
 ! D73   D(12,13,14,8)           0.2934         calculate D2E/DX2 analytically  !
 ! D74   D(12,13,14,27)       -178.5224         calculate D2E/DX2 analytically  !
 ! D75   D(26,13,14,8)         179.9417         calculate D2E/DX2 analytically  !
 ! D76   D(26,13,14,27)          1.1259         calculate D2E/DX2 analytically  !
 --------------------------------------------------------------------------------
 Trust Radius=3.00D-01 FncErr=1.00D-07 GrdErr=1.00D-07 EigMax=2.50D+02 EigMin=1.00D-04
 Number of steps in this run=      2 maximum allowed number of steps=      2.
 GradGradGradGradGradGradGradGradGradGradGradGradGradGradGradGradGradGrad

                          Input orientation:                          
 ---------------------------------------------------------------------
 Center     Atomic      Atomic             Coordinates (Angstroms)
 Number     Number       Type             X           Y           Z
 ---------------------------------------------------------------------
      1          6           0        4.212704    2.036465   -3.004237
      2          6           0        3.151910    1.422245   -3.657104
      3          6           0        2.035511    0.990119   -2.938470
      4          6           0        1.972910    1.168901   -1.559491
      5          6           0        3.041575    1.798667   -0.911384
      6          6           0        4.153689    2.226473   -1.623069
      7          6           0        0.779114    0.748126   -0.711560
      8          6           0       -0.415901    0.214424   -1.481851
      9          7           0        1.198358   -0.165422    0.367988
     10          6           0       -1.579059    0.981243   -1.539145
     11          6           0       -2.698894    0.530984   -2.234917
     12          6           0       -2.668039   -0.700764   -2.880041
     13          6           0       -1.511124   -1.475727   -2.828696
     14          6           0       -0.393377   -1.019958   -2.137613
     15          6           0        0.561612   -0.068361    1.554234
     16          8           0       -0.332769    0.723154    1.811877
     17          1           0        5.079185    2.370248   -3.563747
     18          1           0        3.185421    1.275881   -4.730888
     19          1           0        1.213855    0.521026   -3.466420
     20          1           0        2.997374    1.945692    0.164382
     21          1           0        4.973237    2.710932   -1.104284
     22          1           0        0.435486    1.644411   -0.189882
     23          1           0       -1.612061    1.937868   -1.027183
     24          1           0       -3.594772    1.140859   -2.266231
     25          1           0       -3.538352   -1.056438   -3.419829
     26          1           0       -1.476405   -2.435067   -3.332633
     27          1           0        0.503992   -1.627800   -2.130756
     28          1           0        0.931729   -0.783293    2.303256
     29          6           0        2.213051   -1.189148    0.155455
     30          1           0        3.153108   -0.743368   -0.168776
     31          1           0        2.382970   -1.711741    1.095619
     32          1           0        1.894961   -1.921630   -0.586606
 ---------------------------------------------------------------------
                    Distance matrix (angstroms):
                    1          2          3          4          5
     1  C    0.000000
     2  C    1.388807   0.000000
     3  C    2.416471   1.396250   0.000000
     4  C    2.802969   2.419546   1.391929   0.000000
     5  C    2.410005   2.773598   2.403122   1.399533   0.000000
     6  C    1.395425   2.405752   2.783079   2.424520   1.387916
     7  C    4.325011   3.841982   2.568312   1.523544   2.502458
     8  C    5.202064   4.349693   2.955142   2.573611   3.845699
     9  N    5.030555   4.747464   3.601217   2.468911   2.981927
    10  C    6.066671   5.202143   3.875991   3.556981   4.734187
    11  C    7.115372   6.086779   4.808367   4.763286   6.025923
    12  C    7.406245   6.243621   4.998588   5.174737   6.536242
    13  C    6.717776   5.552332   4.321003   4.554496   5.926619
    14  C    5.595421   4.565333   3.252888   3.274850   4.609467
    15  C    6.208093   6.007461   4.845322   3.635638   3.964250
    16  O    6.751375   6.522382   5.314680   4.108646   4.467558
    17  H    1.084091   2.149840   3.399953   3.887058   3.393168
    18  H    2.148284   1.084232   2.148654   3.396967   3.857799
    19  H    3.391646   2.145837   1.083466   2.152274   3.391333
    20  H    3.394910   3.860263   3.386147   2.150504   1.086666
    21  H    2.154794   3.390404   3.867256   3.403974   2.144937
    22  H    4.726698   4.410209   3.246986   2.113199   2.708516
    23  H    6.151939   5.466056   4.225640   3.704954   4.657158
    24  H    7.893252   6.894303   5.672276   5.612428   6.805103
    25  H    8.355695   7.138612   5.957185   6.227921   7.598642
    26  H    7.243507   6.033692   4.921465   5.294373   6.648240
    27  H    5.286242   4.317868   3.138702   3.210233   4.434735
    28  H    6.847285   6.731976   5.642608   4.451509   4.631617
    29  C    4.938304   4.715552   3.788548   2.925594   3.278969
    30  H    4.109751   4.105887   3.453288   2.642674   2.650631
    31  H    5.848572   5.744695   4.867715   3.939017   4.096924
    32  H    5.184920   4.710561   3.745571   3.240982   3.906510
                    6          7          8          9         10
     6  C    0.000000
     7  C    3.795275   0.000000
     8  C    4.994941   1.518634   0.000000
     9  N    4.291789   1.475046   2.484355   0.000000
    10  C    5.867030   2.510024   1.394357   3.558938   0.000000
    11  C    7.085686   3.803198   2.424743   4.738003   1.393148
    12  C    7.528922   4.322552   2.804395   5.077923   2.411022
    13  C    6.873858   3.830533   2.422832   4.390555   2.775654
    14  C    5.610693   2.556264   1.397938   3.088994   2.401835
    15  C    5.316440   2.418218   3.202079   1.349832   3.905526
    16  O    5.846976   2.757651   3.333821   2.284455   3.584578
    17  H    2.154865   5.408961   6.259220   6.078567   7.096518
    18  H    3.391122   4.714217   4.965123   5.659002   5.742325
    19  H    3.866409   2.798183   2.586237   3.895399   3.424406
    20  H    2.147297   2.668728   4.166271   2.781135   4.977540
    21  H    1.084204   4.647312   5.951295   4.968975   6.790693
    22  H    4.027140   1.092499   2.106871   2.041737   2.513701
    23  H    5.803642   2.689391   2.146575   3.777405   1.085507
    24  H    7.850533   4.658553   3.402757   5.623128   2.148774
    25  H    8.554142   5.406634   3.888515   6.130081   3.395283
    26  H    7.506698   4.700012   3.401450   5.099042   3.859833
    27  H    5.332303   2.781157   2.158951   2.977316   3.390606
    28  H    5.903876   3.384915   4.139877   2.048931   4.917488
    29  C    4.312272   2.561429   3.400319   1.456978   4.686402
    30  H    3.454863   2.855698   3.921652   2.107886   5.219731
    31  H    5.102572   3.448071   4.264638   2.079388   5.467341
    32  H    4.835584   2.896261   3.271738   2.116783   4.626318
                   11         12         13         14         15
    11  C    0.000000
    12  C    1.390806   0.000000
    13  C    2.406296   1.393432   0.000000
    14  C    2.780342   2.413953   1.390928   0.000000
    15  C    5.034658   5.522080   5.048464   3.930302   0.000000
    16  O    4.691697   5.430941   5.268635   4.317474   1.221799
    17  H    8.102296   8.361701   7.665768   6.593655   7.249069
    18  H    6.435053   6.449477   5.766040   4.980336   6.942198
    19  H    4.101988   4.111655   3.437910   2.592982   5.097035
    20  H    6.340781   6.954792   6.402435   5.058799   3.452685
    21  H    8.055564   8.554653   7.908771   6.617239   5.852745
    22  H    3.904641   4.729552   4.526354   3.402871   2.447741
    23  H    2.149221   3.392720   3.861122   3.386294   3.926006
    24  H    1.084215   2.151086   3.391824   3.864531   5.773534
    25  H    2.151422   1.084122   2.152880   3.396510   6.521296
    26  H    3.390711   2.152356   1.084201   2.145589   5.799679
    27  H    3.863895   3.388599   2.137976   1.083877   4.001789
    28  H    5.958503   6.311236   5.725725   4.640392   1.099613
    29  C    5.727123   5.768690   4.780874   3.475665   2.437211
    30  H    6.335522   6.421722   5.419094   4.065756   3.184376
    31  H    6.476699   6.506968   5.533527   4.317459   2.495670
    32  H    5.462211   5.250840   4.102098   2.907769   3.129796
                   16         17         18         19         20
    16  O    0.000000
    17  H    7.803813   0.000000
    18  H    7.449225   2.479153   0.000000
    19  H    5.503937   4.286009   2.460845   0.000000
    20  H    3.911354   4.291053   4.944460   4.288745   0.000000
    21  H    6.372516   2.485206   4.290445   4.950589   2.469644
    22  H    2.333660   5.785650   5.321531   3.550148   2.603756
    23  H    3.342511   7.168953   6.096843   3.992884   4.760964
    24  H    5.238903   8.856211   7.215523   4.994750   7.071918
    25  H    6.388541   9.274958   7.236554   5.007398   8.035861
    26  H    6.143960   8.131434   6.120365   3.999235   7.171810
    27  H    4.665995   6.242615   4.730974   2.627805   4.924881
    28  H    2.027261   7.846524   7.668019   5.921994   4.035967
    29  C    3.589127   5.892070   5.558617   4.128083   3.231480
    30  H    4.269076   4.993015   4.989115   4.029125   2.714090
    31  H    3.717119   6.755879   6.596818   5.211936   3.823808
    32  H    4.208371   6.117423   5.391144   3.837161   4.090902
                   21         22         23         24         25
    21  H    0.000000
    22  H    4.750241   0.000000
    23  H    6.630968   2.231510   0.000000
    24  H    8.787834   4.561553   2.470143   0.000000
    25  H    9.591766   5.789519   4.289664   2.482354   0.000000
    26  H    8.546621   5.493118   4.945307   4.290913   2.481904
    27  H    6.312875   3.805134   4.290635   4.948100   4.281204
    28  H    6.336776   3.515074   4.996740   6.713552   7.267044
    29  C    4.941275   3.362745   5.080192   6.710015   6.773396
    30  H    4.015000   3.617651   5.534684   7.313242   7.446005
    31  H    5.577553   4.087660   5.812591   7.427836   7.475342
    32  H    5.586091   3.873513   5.233454   6.506700   6.188424
                   26         27         28         29         30
    26  H    0.000000
    27  H    2.453194   0.000000
    28  H    6.347496   4.533940   0.000000
    29  C    5.227920   2.887915   2.533684   0.000000
    30  H    5.856980   3.413121   3.323713   1.089749   0.000000
    31  H    5.918394   3.734581   2.103926   1.088984   1.769055
    32  H    4.378400   2.098935   3.251912   1.090122   1.773646
                   31         32
    31  H    0.000000
    32  H    1.764111   0.000000
 Symmetry turned off by external request.
 Stoichiometry    C15H15NO
 Framework group  C1[X(C15H15NO)]
 Deg. of freedom    90
 Full point group                 C1      NOp   1
 Rotational constants (GHZ):           0.6580813           0.3789270           0.2876857
 Standard basis: 6-311+G(d) (5D, 7F)
   419 basis functions,   687 primitive gaussians,   436 cartesian basis functions
    60 alpha electrons       60 beta electrons
       nuclear repulsion energy      1146.3256699629 Hartrees.
 NAtoms=   32 NActive=   32 NUniq=   32 SFac= 1.00D+00 NAtFMM=   60 NAOKFM=F Big=F
 Integral buffers will be    131072 words long.
 Raffenetti 2 integral format.
 Two-electron integral symmetry is turned off.
 Force inversion solution in PCM.
 ------------------------------------------------------------------------------
 Polarizable Continuum Model (PCM)
 =================================
 Model                : PCM.
 Atomic radii         : UFF (Universal Force Field).
 Polarization charges : Total charges.
 Charge compensation  : None.
 Solution method      : Matrix inversion.
 Cavity type          : Scaled VdW (van der Waals Surface) (Alpha=1.100).
 Cavity algorithm     : GePol (No added spheres)
                        Default sphere list used, NSphG=   32.
                        Lebedev-Laikov grids with approx.  5.0 points / Ang**2.
                        Smoothing algorithm: York/Karplus (Gamma=1.0000).
                        Polarization charges: spherical gaussians, with
                                              point-specific exponents (IZeta= 3).
                        Self-potential: point-specific (ISelfS= 7).
                        Self-field    : sphere-specific E.n sum rule (ISelfD= 2).
 1st derivatives      : Analytical E(r).r(x)/FMM algorithm (CHGder, D1EAlg=3).
                        Cavity 1st derivative terms included.
 2nd derivatives      : Analytical E(r).r(xy)/FMM algorithm (CHGder, D2EAlg=3).
                        Cavity 2nd derivative terms included.
 Solvent              : DiMethylSulfoxide, Eps=  46.826000 Eps(inf)=   2.007889
 ------------------------------------------------------------------------------
 One-electron integrals computed using PRISM.
 NBasis=   419 RedAO= T EigKep=  1.18D-06  NBF=   419
 NBsUse=   417 1.00D-06 EigRej=  9.72D-07 NBFU=   417
 Initial guess from the checkpoint file:  "BHFA_NMe_M062X_scanAr01_TS_freq.chk"
 B after Tr=     0.000000    0.000000    0.000000
         Rot=    1.000000    0.000000    0.000000    0.000000 Ang=   0.00 deg.
 Requested convergence on RMS density matrix=1.00D-08 within 128 cycles.
 Requested convergence on MAX density matrix=1.00D-06.
 Requested convergence on             energy=1.00D-06.
 No special actions if energy rises.
 Inv3:  Mode=1 IEnd=    16440843.
 Iteration    1 A*A^-1 deviation from unit magnitude is 1.04D-14 for    360.
 Iteration    1 A*A^-1 deviation from orthogonality  is 2.09D-15 for   1988    377.
 Iteration    1 A^-1*A deviation from unit magnitude is 8.88D-15 for    360.
 Iteration    1 A^-1*A deviation from orthogonality  is 4.30D-15 for   2330     47.
 Error on total polarization charges =  0.01676
 SCF Done:  E(RM062X) =  -710.487589943     A.U. after    1 cycles
            NFock=  1  Conv=0.95D-08     -V/T= 2.0040
 DoSCS=F DFT=T ScalE2(SS,OS)=  1.000000  1.000000
 Range of M.O.s used for correlation:     1   417
 NBasis=   419 NAE=    60 NBE=    60 NFC=     0 NFV=     0
 NROrb=    417 NOA=    60 NOB=    60 NVA=   357 NVB=   357

 **** Warning!!: The largest alpha MO coefficient is  0.16594842D+03

 Symmetrizing basis deriv contribution to polar:
 IMax=3 JMax=2 DiffMx= 0.00D+00
 G2DrvN: will do    33 centers at a time, making    1 passes.
 Calling FoFCou, ICntrl=  3107 FMM=F I1Cent=   0 AccDes= 0.00D+00.
 NEqPCM:  Using equilibrium solvation (IEInf=0, Eps=  46.8260, EpsInf=   2.0079)
 G2PCM: DoFxE=T DoFxN=T DoGrad=T DoDP/DQ/DG/TGxP=FFFF NFrqRd=   0 IEInf=0 SqF1=F DoCFld=F IF1Alg=4.
 End of G2Drv F.D. properties file   721 does not exist.
 End of G2Drv F.D. properties file   722 does not exist.
 End of G2Drv F.D. properties file   788 does not exist.
          IDoAtm=11111111111111111111111111111111
 NEqPCM:  Using equilibrium solvation (IEInf=0, Eps=  46.8260, EpsInf=   2.0079)
          Differentiating once with respect to electric field.
                with respect to dipole field.
          Differentiating once with respect to nuclear coordinates.
 CalDSu exits because no D1Ps are significant.
          There are    99 degrees of freedom in the 1st order CPHF.  IDoFFX=6 NUNeed=     3.
     99 vectors produced by pass  0 Test12= 2.16D-14 1.01D-09 XBig12= 1.29D+02 3.27D+00.
 AX will form    48 AO Fock derivatives at one time.
     96 vectors produced by pass  1 Test12= 2.16D-14 1.01D-09 XBig12= 1.07D+01 2.81D-01.
     96 vectors produced by pass  2 Test12= 2.16D-14 1.01D-09 XBig12= 2.25D-01 3.67D-02.
     96 vectors produced by pass  3 Test12= 2.16D-14 1.01D-09 XBig12= 1.54D-03 3.10D-03.
     96 vectors produced by pass  4 Test12= 2.16D-14 1.01D-09 XBig12= 7.98D-06 1.95D-04.
     96 vectors produced by pass  5 Test12= 2.16D-14 1.01D-09 XBig12= 3.87D-08 1.04D-05.
     91 vectors produced by pass  6 Test12= 2.16D-14 1.01D-09 XBig12= 1.68D-10 8.64D-07.
     40 vectors produced by pass  7 Test12= 2.16D-14 1.01D-09 XBig12= 6.67D-13 7.98D-08.
      3 vectors produced by pass  8 Test12= 2.16D-14 1.01D-09 XBig12= 6.39D-15 7.25D-09.
      3 vectors produced by pass  9 Test12= 2.16D-14 1.01D-09 XBig12= 1.74D-15 3.43D-09.
      3 vectors produced by pass 10 Test12= 2.16D-14 1.01D-09 XBig12= 8.21D-15 7.28D-09.
      3 vectors produced by pass 11 Test12= 2.16D-14 1.01D-09 XBig12= 1.07D-14 1.00D-08.
      3 vectors produced by pass 12 Test12= 2.16D-14 1.01D-09 XBig12= 2.38D-14 1.17D-08.
      3 vectors produced by pass 13 Test12= 2.16D-14 1.01D-09 XBig12= 1.59D-14 1.44D-08.
      3 vectors produced by pass 14 Test12= 2.16D-14 1.01D-09 XBig12= 2.41D-14 1.36D-08.
      3 vectors produced by pass 15 Test12= 2.16D-14 1.01D-09 XBig12= 1.67D-14 1.31D-08.
      3 vectors produced by pass 16 Test12= 2.16D-14 1.01D-09 XBig12= 5.93D-15 6.14D-09.
      3 vectors produced by pass 17 Test12= 2.16D-14 1.01D-09 XBig12= 5.57D-15 6.53D-09.
      3 vectors produced by pass 18 Test12= 2.16D-14 1.01D-09 XBig12= 1.02D-14 8.57D-09.
      3 vectors produced by pass 19 Test12= 2.16D-14 1.01D-09 XBig12= 7.89D-15 8.66D-09.
      3 vectors produced by pass 20 Test12= 2.16D-14 1.01D-09 XBig12= 1.36D-14 8.96D-09.
      3 vectors produced by pass 21 Test12= 2.16D-14 1.01D-09 XBig12= 9.06D-15 8.04D-09.
      3 vectors produced by pass 22 Test12= 2.16D-14 1.01D-09 XBig12= 8.52D-15 9.02D-09.
      3 vectors produced by pass 23 Test12= 2.16D-14 1.01D-09 XBig12= 3.45D-15 4.99D-09.
      3 vectors produced by pass 24 Test12= 2.16D-14 1.01D-09 XBig12= 7.98D-15 8.59D-09.
      3 vectors produced by pass 25 Test12= 2.16D-14 1.01D-09 XBig12= 8.87D-15 8.22D-09.
      3 vectors produced by pass 26 Test12= 2.16D-14 1.01D-09 XBig12= 7.76D-15 9.19D-09.
      3 vectors produced by pass 27 Test12= 2.16D-14 1.01D-09 XBig12= 6.36D-15 8.23D-09.
      3 vectors produced by pass 28 Test12= 2.16D-14 1.01D-09 XBig12= 2.04D-15 3.06D-09.
      3 vectors produced by pass 29 Test12= 2.16D-14 1.01D-09 XBig12= 3.84D-15 5.52D-09.
      3 vectors produced by pass 30 Test12= 2.16D-14 1.01D-09 XBig12= 9.70D-15 6.99D-09.
      3 vectors produced by pass 31 Test12= 2.16D-14 1.01D-09 XBig12= 5.75D-15 6.83D-09.
      3 vectors produced by pass 32 Test12= 2.16D-14 1.01D-09 XBig12= 9.96D-15 7.80D-09.
      3 vectors produced by pass 33 Test12= 2.16D-14 1.01D-09 XBig12= 4.23D-15 6.17D-09.
      3 vectors produced by pass 34 Test12= 2.16D-14 1.01D-09 XBig12= 5.24D-15 6.41D-09.
      3 vectors produced by pass 35 Test12= 2.16D-14 1.01D-09 XBig12= 3.60D-15 5.34D-09.
      3 vectors produced by pass 36 Test12= 2.16D-14 1.01D-09 XBig12= 5.26D-15 5.30D-09.
      3 vectors produced by pass 37 Test12= 2.16D-14 1.01D-09 XBig12= 7.70D-15 7.34D-09.
      3 vectors produced by pass 38 Test12= 2.16D-14 1.01D-09 XBig12= 8.73D-15 8.98D-09.
      3 vectors produced by pass 39 Test12= 2.16D-14 1.01D-09 XBig12= 6.85D-15 7.15D-09.
      3 vectors produced by pass 40 Test12= 2.16D-14 1.01D-09 XBig12= 4.88D-15 4.78D-09.
      3 vectors produced by pass 41 Test12= 2.16D-14 1.01D-09 XBig12= 2.40D-15 3.99D-09.
      3 vectors produced by pass 42 Test12= 2.16D-14 1.01D-09 XBig12= 5.16D-15 5.04D-09.
      3 vectors produced by pass 43 Test12= 2.16D-14 1.01D-09 XBig12= 4.04D-15 4.40D-09.
      3 vectors produced by pass 44 Test12= 2.16D-14 1.01D-09 XBig12= 8.17D-15 6.90D-09.
      3 vectors produced by pass 45 Test12= 2.16D-14 1.01D-09 XBig12= 4.94D-15 4.95D-09.
      3 vectors produced by pass 46 Test12= 2.16D-14 1.01D-09 XBig12= 4.98D-15 6.15D-09.
      3 vectors produced by pass 47 Test12= 2.16D-14 1.01D-09 XBig12= 1.02D-14 8.25D-09.
      3 vectors produced by pass 48 Test12= 2.16D-14 1.01D-09 XBig12= 3.05D-15 4.92D-09.
      3 vectors produced by pass 49 Test12= 2.16D-14 1.01D-09 XBig12= 2.94D-15 4.50D-09.
      3 vectors produced by pass 50 Test12= 2.16D-14 1.01D-09 XBig12= 7.41D-15 9.54D-09.
      3 vectors produced by pass 51 Test12= 2.16D-14 1.01D-09 XBig12= 3.17D-15 5.33D-09.
      3 vectors produced by pass 52 Test12= 2.16D-14 1.01D-09 XBig12= 8.50D-15 8.04D-09.
      3 vectors produced by pass 53 Test12= 2.16D-14 1.01D-09 XBig12= 3.10D-15 3.66D-09.
      3 vectors produced by pass 54 Test12= 2.16D-14 1.01D-09 XBig12= 3.20D-15 3.82D-09.
      3 vectors produced by pass 55 Test12= 2.16D-14 1.01D-09 XBig12= 7.67D-15 7.03D-09.
      3 vectors produced by pass 56 Test12= 2.16D-14 1.01D-09 XBig12= 2.92D-15 5.33D-09.
      3 vectors produced by pass 57 Test12= 2.16D-14 1.01D-09 XBig12= 6.71D-15 6.69D-09.
      3 vectors produced by pass 58 Test12= 2.16D-14 1.01D-09 XBig12= 2.69D-15 4.06D-09.
      3 vectors produced by pass 59 Test12= 2.16D-14 1.01D-09 XBig12= 2.14D-15 3.40D-09.
      3 vectors produced by pass 60 Test12= 2.16D-14 1.01D-09 XBig12= 5.20D-15 4.40D-09.
      3 vectors produced by pass 61 Test12= 2.16D-14 1.01D-09 XBig12= 8.35D-15 6.43D-09.
      3 vectors produced by pass 62 Test12= 2.16D-14 1.01D-09 XBig12= 6.44D-15 6.51D-09.
      3 vectors produced by pass 63 Test12= 2.16D-14 1.01D-09 XBig12= 2.32D-15 3.98D-09.
      3 vectors produced by pass 64 Test12= 2.16D-14 1.01D-09 XBig12= 3.04D-15 4.54D-09.
      3 vectors produced by pass 65 Test12= 2.16D-14 1.01D-09 XBig12= 2.48D-15 3.38D-09.
      3 vectors produced by pass 66 Test12= 2.16D-14 1.01D-09 XBig12= 2.39D-15 4.17D-09.
      3 vectors produced by pass 67 Test12= 2.16D-14 1.01D-09 XBig12= 1.66D-15 3.33D-09.
      3 vectors produced by pass 68 Test12= 2.16D-14 1.01D-09 XBig12= 1.48D-15 3.00D-09.
      3 vectors produced by pass 69 Test12= 2.16D-14 1.01D-09 XBig12= 5.07D-15 5.75D-09.
      3 vectors produced by pass 70 Test12= 2.16D-14 1.01D-09 XBig12= 1.48D-15 3.93D-09.
      3 vectors produced by pass 71 Test12= 2.16D-14 1.01D-09 XBig12= 7.81D-15 5.54D-09.
      3 vectors produced by pass 72 Test12= 2.16D-14 1.01D-09 XBig12= 1.88D-15 3.91D-09.
      3 vectors produced by pass 73 Test12= 2.16D-14 1.01D-09 XBig12= 3.50D-15 4.79D-09.
      3 vectors produced by pass 74 Test12= 2.16D-14 1.01D-09 XBig12= 1.58D-15 3.00D-09.
      3 vectors produced by pass 75 Test12= 2.16D-14 1.01D-09 XBig12= 4.09D-15 5.02D-09.
      3 vectors produced by pass 76 Test12= 2.16D-14 1.01D-09 XBig12= 3.68D-15 5.19D-09.
      3 vectors produced by pass 77 Test12= 2.16D-14 1.01D-09 XBig12= 3.99D-15 4.09D-09.
      3 vectors produced by pass 78 Test12= 2.16D-14 1.01D-09 XBig12= 3.77D-15 4.53D-09.
      3 vectors produced by pass 79 Test12= 2.16D-14 1.01D-09 XBig12= 5.26D-15 7.38D-09.
      3 vectors produced by pass 80 Test12= 2.16D-14 1.01D-09 XBig12= 3.44D-15 3.62D-09.
      3 vectors produced by pass 81 Test12= 2.16D-14 1.01D-09 XBig12= 3.52D-15 4.43D-09.
      3 vectors produced by pass 82 Test12= 2.16D-14 1.01D-09 XBig12= 7.65D-15 6.17D-09.
      3 vectors produced by pass 83 Test12= 2.16D-14 1.01D-09 XBig12= 4.27D-15 5.07D-09.
      3 vectors produced by pass 84 Test12= 2.16D-14 1.01D-09 XBig12= 4.33D-15 5.25D-09.
      3 vectors produced by pass 85 Test12= 2.16D-14 1.01D-09 XBig12= 5.71D-15 5.08D-09.
      3 vectors produced by pass 86 Test12= 2.16D-14 1.01D-09 XBig12= 5.52D-15 5.24D-09.
      2 vectors produced by pass 87 Test12= 2.16D-14 1.01D-09 XBig12= 2.39D-15 3.04D-09.
 InvSVY:  IOpt=1 It=  1 EMax= 1.24D-14
 Solved reduced A of dimension   949 with    99 vectors.
 Isotropic polarizability for W=    0.000000      236.92 Bohr**3.
 End of Minotr F.D. properties file   721 does not exist.
 End of Minotr F.D. properties file   722 does not exist.
 End of Minotr F.D. properties file   788 does not exist.

 **********************************************************************

            Population analysis using the SCF density.

 **********************************************************************

 Alpha  occ. eigenvalues --  -19.60481 -14.79227 -10.64790 -10.59949 -10.57430
 Alpha  occ. eigenvalues --  -10.56455 -10.56161 -10.55233 -10.55199 -10.55148
 Alpha  occ. eigenvalues --  -10.55123 -10.55117 -10.55110 -10.55075 -10.55037
 Alpha  occ. eigenvalues --  -10.54991 -10.54960  -1.17373  -1.06502  -0.97844
 Alpha  occ. eigenvalues --   -0.96959  -0.89846  -0.85511  -0.85332  -0.84866
 Alpha  occ. eigenvalues --   -0.81603  -0.78630  -0.70673  -0.70261  -0.69220
 Alpha  occ. eigenvalues --   -0.68509  -0.64550  -0.61179  -0.60114  -0.58692
 Alpha  occ. eigenvalues --   -0.56371  -0.55510  -0.53433  -0.53238  -0.52293
 Alpha  occ. eigenvalues --   -0.52181  -0.50028  -0.49628  -0.49401  -0.48139
 Alpha  occ. eigenvalues --   -0.47757  -0.47074  -0.45898  -0.44411  -0.44009
 Alpha  occ. eigenvalues --   -0.42371  -0.41236  -0.40549  -0.40298  -0.35391
 Alpha  occ. eigenvalues --   -0.32484  -0.31932  -0.31433  -0.31230  -0.30506
 Alpha virt. eigenvalues --   -0.00290   0.00707   0.00784   0.01015   0.01658
 Alpha virt. eigenvalues --    0.01963   0.02257   0.02533   0.03422   0.03758
 Alpha virt. eigenvalues --    0.03896   0.04207   0.04973   0.05532   0.05748
 Alpha virt. eigenvalues --    0.06109   0.06320   0.06881   0.07372   0.07639
 Alpha virt. eigenvalues --    0.08465   0.09390   0.09495   0.10145   0.10301
 Alpha virt. eigenvalues --    0.11066   0.11624   0.12255   0.12734   0.12802
 Alpha virt. eigenvalues --    0.13542   0.13918   0.14075   0.14246   0.14757
 Alpha virt. eigenvalues --    0.15267   0.15702   0.15934   0.16439   0.16938
 Alpha virt. eigenvalues --    0.17412   0.17824   0.17960   0.18224   0.18508
 Alpha virt. eigenvalues --    0.19219   0.19682   0.19959   0.20495   0.20920
 Alpha virt. eigenvalues --    0.21210   0.21376   0.21730   0.22089   0.22167
 Alpha virt. eigenvalues --    0.22565   0.23109   0.23334   0.23868   0.24133
 Alpha virt. eigenvalues --    0.24215   0.24237   0.24880   0.25036   0.25262
 Alpha virt. eigenvalues --    0.25820   0.26352   0.26736   0.26880   0.27393
 Alpha virt. eigenvalues --    0.27760   0.27904   0.28371   0.28835   0.29255
 Alpha virt. eigenvalues --    0.29485   0.29851   0.30154   0.30530   0.31331
 Alpha virt. eigenvalues --    0.32171   0.32649   0.33290   0.33881   0.34396
 Alpha virt. eigenvalues --    0.34897   0.35142   0.35711   0.36431   0.36643
 Alpha virt. eigenvalues --    0.37725   0.37959   0.38377   0.39088   0.40026
 Alpha virt. eigenvalues --    0.40869   0.41101   0.43228   0.44270   0.45822
 Alpha virt. eigenvalues --    0.47729   0.49629   0.49972   0.51566   0.52655
 Alpha virt. eigenvalues --    0.54932   0.55731   0.56038   0.57058   0.57264
 Alpha virt. eigenvalues --    0.57740   0.57945   0.58359   0.58897   0.59434
 Alpha virt. eigenvalues --    0.60349   0.61022   0.61338   0.62156   0.62415
 Alpha virt. eigenvalues --    0.63757   0.64340   0.65714   0.65979   0.66750
 Alpha virt. eigenvalues --    0.67383   0.67874   0.68063   0.69077   0.70028
 Alpha virt. eigenvalues --    0.71342   0.71762   0.72047   0.72994   0.73490
 Alpha virt. eigenvalues --    0.74037   0.74535   0.75088   0.75400   0.75729
 Alpha virt. eigenvalues --    0.76542   0.76814   0.77319   0.78092   0.78721
 Alpha virt. eigenvalues --    0.79339   0.80085   0.80567   0.81433   0.82208
 Alpha virt. eigenvalues --    0.82731   0.83445   0.83964   0.85660   0.86311
 Alpha virt. eigenvalues --    0.86984   0.87796   0.88214   0.89197   0.89751
 Alpha virt. eigenvalues --    0.90131   0.90270   0.91489   0.92338   0.94600
 Alpha virt. eigenvalues --    0.94913   0.95699   0.97799   0.98647   0.99501
 Alpha virt. eigenvalues --    1.00591   1.02009   1.03389   1.05587   1.06589
 Alpha virt. eigenvalues --    1.07905   1.09115   1.10704   1.11042   1.11987
 Alpha virt. eigenvalues --    1.13586   1.16900   1.18369   1.20693   1.21391
 Alpha virt. eigenvalues --    1.22702   1.23762   1.24150   1.25789   1.26288
 Alpha virt. eigenvalues --    1.28659   1.29645   1.29913   1.30497   1.32307
 Alpha virt. eigenvalues --    1.33306   1.36052   1.36404   1.37734   1.42525
 Alpha virt. eigenvalues --    1.45085   1.47821   1.49092   1.50055   1.52031
 Alpha virt. eigenvalues --    1.55496   1.56321   1.57193   1.57919   1.59157
 Alpha virt. eigenvalues --    1.59788   1.60906   1.63528   1.63928   1.67019
 Alpha virt. eigenvalues --    1.67670   1.70468   1.71700   1.73019   1.74398
 Alpha virt. eigenvalues --    1.77231   1.77772   1.77971   1.81018   1.82609
 Alpha virt. eigenvalues --    1.83467   1.83673   1.86262   1.86468   1.88114
 Alpha virt. eigenvalues --    1.88802   1.89881   1.91702   1.93772   1.95802
 Alpha virt. eigenvalues --    1.96505   1.96937   1.98221   1.98574   1.99488
 Alpha virt. eigenvalues --    2.00070   2.02704   2.02920   2.03709   2.04501
 Alpha virt. eigenvalues --    2.08388   2.10005   2.15471   2.21188   2.22811
 Alpha virt. eigenvalues --    2.28578   2.29519   2.31228   2.32050   2.33121
 Alpha virt. eigenvalues --    2.33979   2.34640   2.37311   2.37500   2.40137
 Alpha virt. eigenvalues --    2.40835   2.45335   2.46023   2.47875   2.47941
 Alpha virt. eigenvalues --    2.49177   2.50522   2.52391   2.57422   2.59427
 Alpha virt. eigenvalues --    2.59864   2.66560   2.67510   2.69589   2.70363
 Alpha virt. eigenvalues --    2.74221   2.76723   2.78957   2.81189   2.83009
 Alpha virt. eigenvalues --    2.84003   2.84260   2.85013   2.85901   2.88894
 Alpha virt. eigenvalues --    2.90491   2.91516   2.93427   2.95991   2.98733
 Alpha virt. eigenvalues --    2.99476   3.00088   3.01210   3.02654   3.05544
 Alpha virt. eigenvalues --    3.14061   3.15110   3.19978   3.25601   3.25852
 Alpha virt. eigenvalues --    3.28816   3.30041   3.30444   3.36151   3.37108
 Alpha virt. eigenvalues --    3.37848   3.38077   3.38433   3.40032   3.40860
 Alpha virt. eigenvalues --    3.41849   3.42611   3.43947   3.47733   3.49386
 Alpha virt. eigenvalues --    3.50507   3.54027   3.60892   3.62502   3.65736
 Alpha virt. eigenvalues --    3.68143   3.70790   3.72252   3.73199   3.74905
 Alpha virt. eigenvalues --    3.96608   3.98926   4.00739   4.06607   4.07384
 Alpha virt. eigenvalues --    4.09715   4.15082   4.40469   4.81419   4.81638
 Alpha virt. eigenvalues --    4.83572   4.92241   5.18219   5.32148   5.84792
 Alpha virt. eigenvalues --   23.42586  23.49041  23.69488  23.87938  23.93365
 Alpha virt. eigenvalues --   23.94365  23.94928  23.96956  23.98099  24.11918
 Alpha virt. eigenvalues --   24.12570  24.12842  24.13609  24.22457  24.22955
 Alpha virt. eigenvalues --   35.63551  50.10283
          Condensed to atoms (all electrons):
               1          2          3          4          5          6
     1  C    7.053827  -2.123730   2.099336  -2.058732   2.685041  -1.338000
     2  C   -2.123730  17.329244  -9.750423   1.967538  -4.077878   2.576789
     3  C    2.099336  -9.750423  18.962221  -0.621796  -0.571371  -1.057622
     4  C   -2.058732   1.967538  -0.621796  14.072279  -8.195769   3.285368
     5  C    2.685041  -4.077878  -0.571371  -8.195769  21.922089  -8.248967
     6  C   -1.338000   2.576789  -1.057622   3.285368  -8.248967  12.183332
     7  C   -0.365625   0.597904  -2.915080  -0.809163   1.742307  -0.864506
     8  C   -0.108908  -0.286500  -1.404328  -1.417947   0.828962  -0.107335
     9  N    0.018663  -0.019523   0.097225  -0.135461  -0.001668   0.181733
    10  C   -0.044712  -0.462902   1.335211   0.462657  -1.120129   0.267262
    11  C    0.009571  -0.008303  -0.468104   0.281686   0.307944  -0.059812
    12  C   -0.003678   0.052618   0.212574  -0.222993  -0.130605   0.001700
    13  C   -0.016897  -0.119927  -0.237241  -0.017037   0.120744   0.040373
    14  C    0.114903   0.794834   0.143012  -0.803571   0.147967  -0.444236
    15  C    0.012624  -0.022725   0.002553  -0.320064   0.224307  -0.030630
    16  O   -0.000607   0.003405  -0.006816  -0.007751  -0.005341  -0.008794
    17  H    0.199331   0.174549  -0.141138   0.079467  -0.123831   0.138015
    18  H    0.075567   0.251033  -0.012822   0.019095   0.041155  -0.048929
    19  H   -0.008077  -0.078740   0.321205   0.013073  -0.019674  -0.012483
    20  H   -0.030482   0.015032  -0.042527   0.016265   0.300364  -0.023783
    21  H    0.094559  -0.055964   0.037440  -0.019299   0.040617   0.230400
    22  H    0.002869   0.001711   0.031647   0.012198  -0.002312   0.011254
    23  H    0.000456  -0.001320  -0.008935   0.014296   0.016104   0.001545
    24  H    0.000025   0.000223   0.002205  -0.000731  -0.000867  -0.000067
    25  H   -0.000017  -0.000302  -0.002457   0.002325   0.000294   0.000010
    26  H   -0.000104   0.001205   0.002190  -0.004438  -0.001050   0.000086
    27  H   -0.000527  -0.016882  -0.023024   0.053944   0.023045  -0.000646
    28  H   -0.000274   0.000711  -0.005124  -0.038971   0.007665   0.003621
    29  C    0.006992  -0.059263   0.095240  -0.033462   0.024109   0.005756
    30  H    0.008254  -0.003877   0.012553  -0.064364   0.076121  -0.055064
    31  H   -0.001904   0.001620  -0.005786   0.038870  -0.027986   0.001875
    32  H   -0.000317  -0.012260  -0.002191  -0.017985   0.012250   0.020980
               7          8          9         10         11         12
     1  C   -0.365625  -0.108908   0.018663  -0.044712   0.009571  -0.003678
     2  C    0.597904  -0.286500  -0.019523  -0.462902  -0.008303   0.052618
     3  C   -2.915080  -1.404328   0.097225   1.335211  -0.468104   0.212574
     4  C   -0.809163  -1.417947  -0.135461   0.462657   0.281686  -0.222993
     5  C    1.742307   0.828962  -0.001668  -1.120129   0.307944  -0.130605
     6  C   -0.864506  -0.107335   0.181733   0.267262  -0.059812   0.001700
     7  C   11.487395  -1.089726  -0.958920   1.783750  -0.223017  -0.416294
     8  C   -1.089726  19.156041  -0.746804  -5.188337   1.057480  -1.297651
     9  N   -0.958920  -0.746804   8.347737  -1.078742  -0.001818   0.000473
    10  C    1.783750  -5.188337  -1.078742  26.186890  -3.672657   0.854990
    11  C   -0.223017   1.057480  -0.001818  -3.672657   7.900894  -0.151769
    12  C   -0.416294  -1.297651   0.000473   0.854990  -0.151769   6.673533
    13  C    0.631049  -0.988409   0.129530  -0.593298   0.173032  -0.093620
    14  C   -2.360132  -3.675534   1.480925 -13.021983   0.853565   0.598907
    15  C   -0.190763   0.160700   0.130757   0.099316  -0.062022   0.006148
    16  O    0.248838  -0.043908  -0.268545   0.193576  -0.012057   0.003949
    17  H    0.004337   0.001083  -0.000059   0.000306   0.000005   0.000005
    18  H    0.000109   0.000677   0.000249   0.000407  -0.000142   0.000143
    19  H    0.045746  -0.030342  -0.000397  -0.048711   0.000516   0.004637
    20  H    0.068376   0.012858   0.019938   0.002784  -0.000550   0.000032
    21  H   -0.000875   0.001515   0.000290   0.000249  -0.000003  -0.000001
    22  H    0.439091  -0.166559  -0.077710   0.153533   0.017330   0.001197
    23  H    0.063253  -0.009250   0.007458   0.204869   0.074148  -0.023523
    24  H   -0.014349   0.005100  -0.000015  -0.024656   0.281076   0.095949
    25  H    0.004885   0.046980   0.000019  -0.079980   0.095923   0.261141
    26  H   -0.001651   0.038961  -0.000519   0.015302  -0.020738   0.054831
    27  H    0.047032   0.182828   0.015582   0.041875   0.007359  -0.043507
    28  H    0.059265   0.056004  -0.227976   0.016726  -0.000014   0.000630
    29  C   -0.146379   0.129566  -0.106001   0.081318  -0.014692   0.006125
    30  H    0.116062  -0.144542  -0.055884  -0.026411   0.001429   0.000335
    31  H    0.028732   0.020681  -0.128513   0.013568   0.001136  -0.000341
    32  H   -0.118773   0.209262  -0.028216   0.031344  -0.010401   0.000053
              13         14         15         16         17         18
     1  C   -0.016897   0.114903   0.012624  -0.000607   0.199331   0.075567
     2  C   -0.119927   0.794834  -0.022725   0.003405   0.174549   0.251033
     3  C   -0.237241   0.143012   0.002553  -0.006816  -0.141138  -0.012822
     4  C   -0.017037  -0.803571  -0.320064  -0.007751   0.079467   0.019095
     5  C    0.120744   0.147967   0.224307  -0.005341  -0.123831   0.041155
     6  C    0.040373  -0.444236  -0.030630  -0.008794   0.138015  -0.048929
     7  C    0.631049  -2.360132  -0.190763   0.248838   0.004337   0.000109
     8  C   -0.988409  -3.675534   0.160700  -0.043908   0.001083   0.000677
     9  N    0.129530   1.480925   0.130757  -0.268545  -0.000059   0.000249
    10  C   -0.593298 -13.021983   0.099316   0.193576   0.000306   0.000407
    11  C    0.173032   0.853565  -0.062022  -0.012057   0.000005  -0.000142
    12  C   -0.093620   0.598907   0.006148   0.003949   0.000005   0.000143
    13  C    9.965943  -2.866466   0.024861  -0.004063  -0.000091  -0.000115
    14  C   -2.866466  25.860633  -0.114964  -0.133123  -0.000794   0.002270
    15  C    0.024861  -0.114964   5.213685   0.415347  -0.000067   0.000039
    16  O   -0.004063  -0.133123   0.415347   8.073632   0.000000  -0.000000
    17  H   -0.000091  -0.000794  -0.000067   0.000000   0.409136  -0.005099
    18  H   -0.000115   0.002270   0.000039  -0.000000  -0.005099   0.408482
    19  H    0.025926   0.102259   0.000568  -0.000047  -0.000267  -0.003489
    20  H   -0.000303  -0.005020   0.002206  -0.000428  -0.000196   0.000054
    21  H    0.000008  -0.000332   0.000185  -0.000003  -0.004925  -0.000160
    22  H   -0.024959  -0.104031   0.005125  -0.002731   0.000002   0.000018
    23  H    0.003911  -0.019444   0.003035  -0.003685  -0.000000   0.000001
    24  H   -0.035813   0.022496   0.000007   0.000019   0.000000   0.000000
    25  H    0.067397  -0.064922  -0.000064   0.000002  -0.000000   0.000000
    26  H    0.281529  -0.031314  -0.000110   0.000007   0.000000  -0.000000
    27  H   -0.090972   0.135254   0.004701  -0.000281   0.000000   0.000000
    28  H   -0.005955  -0.031337   0.458573  -0.030559   0.000000   0.000000
    29  C   -0.006510  -0.159216  -0.087935   0.009694  -0.000028   0.000013
    30  H    0.002824   0.121496  -0.010999  -0.000237  -0.000012  -0.000013
    31  H    0.000623  -0.032476  -0.000887   0.002299  -0.000000   0.000000
    32  H    0.045284  -0.206654   0.015914   0.000569   0.000001   0.000000
              19         20         21         22         23         24
     1  C   -0.008077  -0.030482   0.094559   0.002869   0.000456   0.000025
     2  C   -0.078740   0.015032  -0.055964   0.001711  -0.001320   0.000223
     3  C    0.321205  -0.042527   0.037440   0.031647  -0.008935   0.002205
     4  C    0.013073   0.016265  -0.019299   0.012198   0.014296  -0.000731
     5  C   -0.019674   0.300364   0.040617  -0.002312   0.016104  -0.000867
     6  C   -0.012483  -0.023783   0.230400   0.011254   0.001545  -0.000067
     7  C    0.045746   0.068376  -0.000875   0.439091   0.063253  -0.014349
     8  C   -0.030342   0.012858   0.001515  -0.166559  -0.009250   0.005100
     9  N   -0.000397   0.019938   0.000290  -0.077710   0.007458  -0.000015
    10  C   -0.048711   0.002784   0.000249   0.153533   0.204869  -0.024656
    11  C    0.000516  -0.000550  -0.000003   0.017330   0.074148   0.281076
    12  C    0.004637   0.000032  -0.000001   0.001197  -0.023523   0.095949
    13  C    0.025926  -0.000303   0.000008  -0.024959   0.003911  -0.035813
    14  C    0.102259  -0.005020  -0.000332  -0.104031  -0.019444   0.022496
    15  C    0.000568   0.002206   0.000185   0.005125   0.003035   0.000007
    16  O   -0.000047  -0.000428  -0.000003  -0.002731  -0.003685   0.000019
    17  H   -0.000267  -0.000196  -0.004925   0.000002  -0.000000   0.000000
    18  H   -0.003489   0.000054  -0.000160   0.000018   0.000001   0.000000
    19  H    0.400539  -0.000159   0.000065  -0.000538  -0.000113  -0.000020
    20  H   -0.000159   0.392891  -0.003537  -0.000608   0.000022  -0.000000
    21  H    0.000065  -0.003537   0.407626  -0.000016  -0.000000  -0.000000
    22  H   -0.000538  -0.000608  -0.000016   0.391108   0.007652   0.000009
    23  H   -0.000113   0.000022  -0.000000   0.007652   0.411578  -0.003958
    24  H   -0.000020  -0.000000  -0.000000   0.000009  -0.003958   0.408729
    25  H    0.000003   0.000000   0.000000  -0.000003  -0.000190  -0.004902
    26  H   -0.000017   0.000000  -0.000000   0.000019   0.000059  -0.000185
    27  H   -0.002841   0.000018  -0.000001   0.000418  -0.000125   0.000080
    28  H   -0.000006   0.000279  -0.000001   0.000492  -0.000051   0.000000
    29  C   -0.002325   0.005618  -0.000119  -0.000730   0.000420  -0.000018
    30  H    0.000359  -0.001014  -0.000005   0.000547   0.000003   0.000000
    31  H   -0.000022   0.000140  -0.000001  -0.000365  -0.000001  -0.000000
    32  H   -0.000342   0.000046   0.000005  -0.000261  -0.000010  -0.000001
              25         26         27         28         29         30
     1  C   -0.000017  -0.000104  -0.000527  -0.000274   0.006992   0.008254
     2  C   -0.000302   0.001205  -0.016882   0.000711  -0.059263  -0.003877
     3  C   -0.002457   0.002190  -0.023024  -0.005124   0.095240   0.012553
     4  C    0.002325  -0.004438   0.053944  -0.038971  -0.033462  -0.064364
     5  C    0.000294  -0.001050   0.023045   0.007665   0.024109   0.076121
     6  C    0.000010   0.000086  -0.000646   0.003621   0.005756  -0.055064
     7  C    0.004885  -0.001651   0.047032   0.059265  -0.146379   0.116062
     8  C    0.046980   0.038961   0.182828   0.056004   0.129566  -0.144542
     9  N    0.000019  -0.000519   0.015582  -0.227976  -0.106001  -0.055884
    10  C   -0.079980   0.015302   0.041875   0.016726   0.081318  -0.026411
    11  C    0.095923  -0.020738   0.007359  -0.000014  -0.014692   0.001429
    12  C    0.261141   0.054831  -0.043507   0.000630   0.006125   0.000335
    13  C    0.067397   0.281529  -0.090972  -0.005955  -0.006510   0.002824
    14  C   -0.064922  -0.031314   0.135254  -0.031337  -0.159216   0.121496
    15  C   -0.000064  -0.000110   0.004701   0.458573  -0.087935  -0.010999
    16  O    0.000002   0.000007  -0.000281  -0.030559   0.009694  -0.000237
    17  H   -0.000000   0.000000   0.000000   0.000000  -0.000028  -0.000012
    18  H    0.000000  -0.000000   0.000000   0.000000   0.000013  -0.000013
    19  H    0.000003  -0.000017  -0.002841  -0.000006  -0.002325   0.000359
    20  H    0.000000   0.000000   0.000018   0.000279   0.005618  -0.001014
    21  H    0.000000  -0.000000  -0.000001  -0.000001  -0.000119  -0.000005
    22  H   -0.000003   0.000019   0.000418   0.000492  -0.000730   0.000547
    23  H   -0.000190   0.000059  -0.000125  -0.000051   0.000420   0.000003
    24  H   -0.004902  -0.000185   0.000080   0.000000  -0.000018   0.000000
    25  H    0.408362  -0.004658  -0.000302  -0.000000  -0.000110   0.000000
    26  H   -0.004658   0.409393  -0.003958   0.000001   0.000152   0.000000
    27  H   -0.000302  -0.003958   0.427666  -0.000037   0.000428   0.000241
    28  H   -0.000000   0.000001  -0.000037   0.508814   0.004642   0.000071
    29  C   -0.000110   0.000152   0.000428   0.004642   5.940755   0.372443
    30  H    0.000000   0.000000   0.000241   0.000071   0.372443   0.410079
    31  H   -0.000000  -0.000001  -0.000319   0.006130   0.441532  -0.019675
    32  H   -0.000000  -0.000031   0.001388   0.000005   0.392979  -0.036486
              31         32
     1  C   -0.001904  -0.000317
     2  C    0.001620  -0.012260
     3  C   -0.005786  -0.002191
     4  C    0.038870  -0.017985
     5  C   -0.027986   0.012250
     6  C    0.001875   0.020980
     7  C    0.028732  -0.118773
     8  C    0.020681   0.209262
     9  N   -0.128513  -0.028216
    10  C    0.013568   0.031344
    11  C    0.001136  -0.010401
    12  C   -0.000341   0.000053
    13  C    0.000623   0.045284
    14  C   -0.032476  -0.206654
    15  C   -0.000887   0.015914
    16  O    0.002299   0.000569
    17  H   -0.000000   0.000001
    18  H    0.000000   0.000000
    19  H   -0.000022  -0.000342
    20  H    0.000140   0.000046
    21  H   -0.000001   0.000005
    22  H   -0.000365  -0.000261
    23  H   -0.000001  -0.000010
    24  H   -0.000000  -0.000001
    25  H   -0.000000  -0.000000
    26  H   -0.000001  -0.000031
    27  H   -0.000319   0.001388
    28  H    0.006130   0.000005
    29  C    0.441532   0.392979
    30  H   -0.019675  -0.036486
    31  H    0.411889  -0.018725
    32  H   -0.018725   0.445203
 Mulliken charges:
               1
     1  C   -0.279430
     2  C   -0.667899
     3  C   -0.077825
     4  C    0.470472
     5  C    0.006364
     6  C   -0.649222
     7  C   -0.892882
     8  C    0.797381
     9  N    0.406191
    10  C   -0.383417
    11  C   -0.356995
    12  C   -0.445987
    13  C   -0.411359
    14  C   -0.302972
    15  C    0.060580
    16  O   -0.422361
    17  H    0.270270
    18  H    0.271456
    19  H    0.293715
    20  H    0.271684
    21  H    0.272283
    22  H    0.304605
    23  H    0.261795
    24  H    0.269665
    25  H    0.270566
    26  H    0.265037
    27  H    0.241562
    28  H    0.216673
    29  C   -0.900995
    30  H    0.295767
    31  H    0.267906
    32  H    0.277369
 Sum of Mulliken charges =  -0.00000
 Mulliken charges with hydrogens summed into heavy atoms:
               1
     1  C   -0.009160
     2  C   -0.396443
     3  C    0.215890
     4  C    0.470472
     5  C    0.278048
     6  C   -0.376939
     7  C   -0.588277
     8  C    0.797381
     9  N    0.406191
    10  C   -0.121622
    11  C   -0.087330
    12  C   -0.175421
    13  C   -0.146322
    14  C   -0.061410
    15  C    0.277253
    16  O   -0.422361
    29  C   -0.059952
 APT charges:
               1
     1  C   -0.070774
     2  C   -0.028383
     3  C   -0.119976
     4  C    0.005523
     5  C   -0.089687
     6  C   -0.052368
     7  C    0.615663
     8  C   -0.009193
     9  N   -1.134074
    10  C   -0.079965
    11  C   -0.033256
    12  C   -0.059008
    13  C   -0.039809
    14  C   -0.104558
    15  C    1.455583
    16  O   -1.153378
    17  H    0.051408
    18  H    0.046638
    19  H    0.085180
    20  H    0.061904
    21  H    0.046448
    22  H   -0.007196
    23  H    0.056762
    24  H    0.047564
    25  H    0.052572
    26  H    0.047387
    27  H    0.065531
    28  H   -0.013569
    29  C    0.351532
    30  H    0.002824
    31  H    0.013246
    32  H   -0.010571
 Sum of APT charges =   0.00000
 APT charges with hydrogens summed into heavy atoms:
               1
     1  C   -0.019366
     2  C    0.018255
     3  C   -0.034796
     4  C    0.005523
     5  C   -0.027782
     6  C   -0.005920
     7  C    0.608467
     8  C   -0.009193
     9  N   -1.134074
    10  C   -0.023203
    11  C    0.014308
    12  C   -0.006436
    13  C    0.007579
    14  C   -0.039027
    15  C    1.442013
    16  O   -1.153378
    29  C    0.357031
 Electronic spatial extent (au):  <R**2>=           5160.2034
 Charge=             -0.0000 electrons
 Dipole moment (field-independent basis, Debye):
    X=              3.7412    Y=             -2.5834    Z=             -2.8109  Tot=              5.3452
 Quadrupole moment (field-independent basis, Debye-Ang):
   XX=            -86.3589   YY=            -97.4779   ZZ=            -98.0105
   XY=              1.5364   XZ=              5.4334   YZ=             -0.8590
 Traceless Quadrupole moment (field-independent basis, Debye-Ang):
   XX=              7.5902   YY=             -3.5288   ZZ=             -4.0614
   XY=              1.5364   XZ=              5.4334   YZ=             -0.8590
 Octapole moment (field-independent basis, Debye-Ang**2):
  XXX=           -220.3835  YYY=           -154.0570  ZZZ=            381.0873  XYY=            -76.6232
  XXY=            -16.2404  XXZ=            105.9384  XZZ=            -63.7462  YZZ=            -68.2716
  YYZ=            136.6697  XYZ=            -11.7468
 Hexadecapole moment (field-independent basis, Debye-Ang**3):
 XXXX=          -3085.0128 YYYY=          -1086.6618 ZZZZ=          -2684.4898 XXXY=           -377.8374
 XXXZ=            328.5056 YYYX=           -556.1835 YYYZ=            322.0891 ZZZX=            270.4117
 ZZZY=            264.9076 XXYY=           -657.6649 XXZZ=           -883.8538 YYZZ=           -638.5279
 XXYZ=             24.8165 YYXZ=            135.4077 ZZXY=           -112.2087
 N-N= 1.146325669963D+03 E-N=-3.944414773625D+03  KE= 7.076568111260D+02
  Exact polarizability: 268.483  13.830 204.928   1.613  20.308 237.346
 Approx polarizability: 242.160   5.561 199.097   2.748  24.113 221.442
 D2PCM: PCM CHGder 2nd derivatives, FixD1E=F FixD2E=F DoIter=F DoCFld=F I1PDM=0
 Calling FoFJK, ICntrl=    100127 FMM=F ISym2X=0 I1Cent= 0 IOpClX= 0 NMat=1 NMatS=1 NMatT=0.
 Full mass-weighted force constant matrix:
 Low frequencies ---  -63.5765   -8.4123   -3.2208   -0.0004   -0.0001    0.0004
 Low frequencies ---    9.3168   28.9983   43.0604
 ******    1 imaginary frequencies (negative Signs) ****** 
 Diagonal vibrational polarizability:
       52.7814999      39.8506787      82.2264816
 Harmonic frequencies (cm**-1), IR intensities (KM/Mole), Raman scattering
 activities (A**4/AMU), depolarization ratios for plane and unpolarized
 incident light, reduced masses (AMU), force constants (mDyne/A),
 and normal coordinates:
                      1                      2                      3
                      A                      A                      A
 Frequencies --    -63.5283                28.7811                43.0176
 Red. masses --      2.0756                 3.0591                 3.7629
 Frc consts  --      0.0049                 0.0015                 0.0041
 IR Inten    --      3.3596                 1.5201                 0.1313
  Atom  AN      X      Y      Z        X      Y      Z        X      Y      Z
     1   6    -0.02  -0.01  -0.01     0.06  -0.04  -0.00    -0.07   0.03  -0.07
     2   6     0.00  -0.05   0.00     0.03   0.03  -0.02    -0.17   0.18  -0.05
     3   6     0.01  -0.05   0.01     0.02   0.05  -0.03    -0.13   0.15  -0.01
     4   6    -0.00  -0.00   0.00     0.03   0.00  -0.02     0.00  -0.03   0.02
     5   6    -0.02   0.04  -0.01     0.06  -0.06  -0.01     0.10  -0.18   0.01
     6   6    -0.03   0.04  -0.02     0.07  -0.08   0.00     0.06  -0.16  -0.04
     7   6     0.00  -0.01   0.01     0.02   0.04  -0.03     0.01  -0.01   0.04
     8   6    -0.00   0.01   0.01     0.01   0.02  -0.01     0.02  -0.02   0.03
     9   7     0.01  -0.03  -0.01    -0.02   0.04  -0.01    -0.00   0.01   0.06
    10   6     0.03   0.06  -0.05    -0.05  -0.05   0.12     0.04   0.01  -0.06
    11   6     0.03   0.07  -0.06    -0.07  -0.09   0.17     0.07   0.02  -0.11
    12   6    -0.01   0.04  -0.00    -0.03  -0.05   0.10     0.07  -0.00  -0.06
    13   6    -0.05  -0.01   0.06     0.03   0.03  -0.03     0.04  -0.03   0.03
    14   6    -0.05  -0.03   0.08     0.05   0.06  -0.09     0.02  -0.04   0.07
    15   6    -0.02  -0.07  -0.02    -0.10   0.00  -0.06    -0.03   0.02   0.04
    16   8    -0.04  -0.10  -0.02    -0.13  -0.01  -0.11    -0.04   0.02   0.01
    17   1    -0.02  -0.01  -0.02     0.07  -0.05   0.00    -0.10   0.05  -0.10
    18   1     0.01  -0.09   0.01     0.02   0.06  -0.02    -0.27   0.32  -0.08
    19   1     0.02  -0.09   0.03    -0.00   0.10  -0.04    -0.20   0.27  -0.00
    20   1    -0.03   0.08  -0.02     0.07  -0.08  -0.00     0.20  -0.31   0.03
    21   1    -0.04   0.08  -0.03     0.09  -0.12   0.01     0.14  -0.28  -0.04
    22   1     0.01  -0.01   0.02     0.02   0.05  -0.05     0.01  -0.00   0.02
    23   1     0.06   0.08  -0.10    -0.08  -0.09   0.19     0.05   0.03  -0.10
    24   1     0.05   0.11  -0.11    -0.11  -0.15   0.28     0.09   0.05  -0.18
    25   1    -0.01   0.06  -0.01    -0.04  -0.07   0.14     0.09   0.00  -0.10
    26   1    -0.08  -0.03   0.11     0.06   0.06  -0.09     0.04  -0.05   0.06
    27   1    -0.08  -0.08   0.14     0.09   0.12  -0.18     0.00  -0.06   0.13
    28   1    -0.01  -0.08  -0.02    -0.15  -0.01  -0.04    -0.05   0.03   0.06
    29   6     0.14   0.10   0.02     0.03   0.08   0.03     0.01   0.01   0.10
    30   1     0.23   0.23   0.46     0.14   0.14   0.40     0.05   0.02   0.22
    31   1    -0.16  -0.19  -0.09    -0.25  -0.16  -0.05    -0.09  -0.05   0.09
    32   1     0.42   0.32  -0.31     0.23   0.27  -0.24     0.09   0.06   0.02
                      4                      5                      6
                      A                      A                      A
 Frequencies --     61.7921                82.2485                97.9321
 Red. masses --      2.7746                 4.4989                 4.1216
 Frc consts  --      0.0062                 0.0179                 0.0233
 IR Inten    --      2.8347                 1.2986                 2.1227
  Atom  AN      X      Y      Z        X      Y      Z        X      Y      Z
     1   6    -0.01  -0.01   0.05     0.07   0.10   0.10    -0.09   0.21  -0.06
     2   6    -0.00   0.00   0.02     0.09   0.15   0.03    -0.01   0.04  -0.03
     3   6    -0.01  -0.01   0.00     0.08   0.09  -0.03     0.08  -0.13  -0.00
     4   6    -0.03  -0.03   0.00     0.04  -0.00  -0.03     0.09  -0.14  -0.00
     5   6    -0.04  -0.04   0.03     0.02  -0.05   0.05     0.03  -0.03  -0.02
     6   6    -0.03  -0.03   0.05     0.04  -0.00   0.11    -0.06   0.15  -0.06
     7   6    -0.04  -0.04  -0.01     0.01  -0.02  -0.09     0.07  -0.11  -0.00
     8   6    -0.03  -0.04  -0.03     0.00  -0.01  -0.09     0.05  -0.07   0.00
     9   7    -0.04  -0.03  -0.01    -0.03  -0.03  -0.08    -0.02  -0.07   0.05
    10   6    -0.04  -0.05   0.01     0.04   0.04  -0.13     0.08  -0.02   0.06
    11   6    -0.04  -0.03  -0.02    -0.03  -0.00  -0.01     0.05   0.05   0.07
    12   6    -0.02  -0.00  -0.08    -0.13  -0.09   0.17    -0.01   0.08   0.01
    13   6    -0.01   0.01  -0.10    -0.15  -0.13   0.18    -0.04   0.03  -0.05
    14   6    -0.02  -0.01  -0.08    -0.08  -0.08   0.04    -0.01  -0.04  -0.05
    15   6     0.10   0.08   0.05     0.00   0.02  -0.07    -0.08   0.03   0.01
    16   8     0.18   0.15   0.10     0.05   0.07  -0.07    -0.04   0.10  -0.08
    17   1    -0.00   0.00   0.07     0.08   0.15   0.14    -0.17   0.37  -0.09
    18   1     0.01   0.02   0.02     0.12   0.23   0.02    -0.02   0.06  -0.04
    19   1    -0.00   0.00  -0.02     0.09   0.11  -0.08     0.12  -0.22   0.01
    20   1    -0.05  -0.05   0.03    -0.01  -0.13   0.06     0.04  -0.04  -0.02
    21   1    -0.03  -0.04   0.07     0.03  -0.04   0.17    -0.11   0.27  -0.08
    22   1    -0.05  -0.04  -0.02     0.00  -0.03  -0.08     0.10  -0.07  -0.05
    23   1    -0.06  -0.07   0.04     0.10   0.10  -0.24     0.13  -0.04   0.11
    24   1    -0.04  -0.04   0.01    -0.00   0.04  -0.03     0.07   0.09   0.11
    25   1    -0.01   0.01  -0.10    -0.19  -0.14   0.29    -0.03   0.14   0.00
    26   1     0.00   0.03  -0.15    -0.23  -0.20   0.31    -0.09   0.06  -0.09
    27   1    -0.02  -0.01  -0.10    -0.11  -0.12   0.06    -0.03  -0.08  -0.08
    28   1     0.12   0.08   0.05    -0.02   0.01  -0.07    -0.17   0.04   0.07
    29   6     0.03   0.03  -0.01    -0.04  -0.05  -0.07    -0.06  -0.13   0.14
    30   1     0.15   0.11   0.46    -0.01  -0.06  -0.00     0.01  -0.17   0.29
    31   1    -0.32  -0.31  -0.14    -0.10  -0.09  -0.08    -0.22  -0.19   0.14
    32   1     0.26   0.30  -0.37    -0.01  -0.01  -0.12    -0.01  -0.06   0.06
                      7                      8                      9
                      A                      A                      A
 Frequencies --    158.6303               221.8574               239.3101
 Red. masses --      2.8760                 6.2983                 3.6275
 Frc consts  --      0.0426                 0.1827                 0.1224
 IR Inten    --      5.6484                 9.4590                 2.4854
  Atom  AN      X      Y      Z        X      Y      Z        X      Y      Z
     1   6     0.02  -0.00   0.06     0.03   0.09  -0.07    -0.07   0.10   0.02
     2   6     0.03   0.03   0.01     0.06   0.01  -0.04     0.01  -0.01   0.00
     3   6    -0.00   0.01  -0.04     0.10  -0.06  -0.02     0.04  -0.14  -0.02
     4   6    -0.03  -0.03  -0.04     0.08  -0.06  -0.01     0.01  -0.12  -0.02
     5   6    -0.05  -0.05   0.01     0.10  -0.07  -0.03    -0.00  -0.16   0.01
     6   6    -0.02  -0.05   0.07     0.06   0.01  -0.06    -0.04  -0.04   0.04
     7   6    -0.01  -0.06  -0.03    -0.01   0.01  -0.04    -0.02   0.02  -0.01
     8   6    -0.03  -0.09   0.01     0.02   0.01  -0.15    -0.07   0.16   0.01
     9   7     0.09   0.04   0.01    -0.07   0.10   0.08    -0.07  -0.10  -0.07
    10   6    -0.01  -0.05   0.06     0.02   0.02  -0.15    -0.11   0.10  -0.03
    11   6    -0.02   0.04   0.02    -0.05  -0.01  -0.02    -0.07  -0.03  -0.02
    12   6    -0.06   0.08  -0.05    -0.13  -0.05   0.06     0.04  -0.05   0.02
    13   6    -0.10   0.02  -0.06    -0.09  -0.00  -0.07     0.10   0.04   0.03
    14   6    -0.08  -0.08  -0.02    -0.02   0.03  -0.19     0.03   0.16   0.05
    15   6     0.08   0.08   0.00     0.02   0.01   0.15    -0.00  -0.04  -0.04
    16   8    -0.04  -0.02  -0.10    -0.08  -0.18   0.34     0.06   0.03  -0.03
    17   1     0.04  -0.00   0.10    -0.02   0.18  -0.09    -0.12   0.25   0.02
    18   1     0.06   0.07   0.00     0.03   0.03  -0.04     0.02   0.04  -0.01
    19   1     0.01   0.02  -0.07     0.12  -0.08  -0.02     0.07  -0.17  -0.04
    20   1    -0.08  -0.09   0.02     0.14  -0.10  -0.03    -0.01  -0.22   0.02
    21   1    -0.03  -0.08   0.11     0.05   0.03  -0.06    -0.07  -0.01   0.06
    22   1    -0.03  -0.06  -0.06    -0.05   0.06  -0.13     0.12   0.04   0.04
    23   1     0.03  -0.08   0.10     0.04   0.05  -0.20    -0.18   0.12  -0.06
    24   1     0.01   0.08   0.05    -0.05  -0.01   0.04    -0.13  -0.11  -0.05
    25   1    -0.06   0.15  -0.10    -0.19  -0.11   0.20     0.07  -0.14   0.03
    26   1    -0.14   0.04  -0.11    -0.12  -0.01  -0.06     0.18   0.03   0.06
    27   1    -0.11  -0.12  -0.01    -0.01   0.03  -0.25     0.09   0.24   0.13
    28   1     0.19   0.23   0.09     0.24   0.04   0.08    -0.01  -0.04  -0.04
    29   6     0.17   0.10   0.08    -0.02   0.14   0.10     0.11   0.05   0.04
    30   1     0.05   0.13  -0.21    -0.07   0.15  -0.03    -0.00   0.17  -0.12
    31   1     0.42   0.37   0.19     0.11   0.24   0.14     0.30   0.28   0.13
    32   1     0.11  -0.13   0.33    -0.05   0.04   0.21     0.21  -0.17   0.21
                     10                     11                     12
                      A                      A                      A
 Frequencies --    248.2660               277.4351               296.2735
 Red. masses --      3.9091                 3.6715                 4.6184
 Frc consts  --      0.1420                 0.1665                 0.2388
 IR Inten    --      4.3221                 2.1245                 1.2715
  Atom  AN      X      Y      Z        X      Y      Z        X      Y      Z
     1   6     0.04   0.11  -0.00    -0.13   0.01   0.05    -0.04   0.06  -0.08
     2   6     0.11   0.04  -0.04    -0.08  -0.06   0.04    -0.07  -0.05   0.08
     3   6     0.10  -0.06  -0.09    -0.05  -0.10   0.04     0.04  -0.05   0.23
     4   6     0.02  -0.06  -0.08    -0.03  -0.06   0.02     0.11   0.06   0.20
     5   6     0.02  -0.10  -0.04    -0.05  -0.10   0.06     0.22   0.02   0.10
     6   6     0.02  -0.01   0.01    -0.08  -0.04   0.06     0.13   0.03  -0.06
     7   6    -0.01   0.06  -0.02    -0.01   0.02   0.01     0.00   0.03   0.05
     8   6    -0.08  -0.01   0.12     0.05   0.01  -0.03    -0.04   0.01  -0.01
     9   7     0.06   0.15   0.03     0.10   0.11   0.02     0.02  -0.01  -0.01
    10   6    -0.11  -0.05   0.12     0.09   0.06  -0.07    -0.10  -0.05  -0.02
    11   6    -0.03  -0.02  -0.04     0.06   0.03   0.00    -0.10  -0.06  -0.05
    12   6     0.05   0.03  -0.13     0.02  -0.02   0.11    -0.09  -0.03  -0.10
    13   6     0.01  -0.02   0.06     0.04   0.02   0.00    -0.08  -0.02  -0.04
    14   6    -0.06  -0.03   0.17     0.08   0.05  -0.09    -0.10  -0.01   0.01
    15   6     0.04   0.04   0.02     0.14   0.13   0.03     0.05   0.04  -0.01
    16   8    -0.05  -0.07   0.05    -0.08  -0.07  -0.10     0.00   0.02  -0.12
    17   1     0.02   0.22   0.02    -0.16   0.09   0.05    -0.14   0.11  -0.19
    18   1     0.15   0.08  -0.04    -0.06  -0.05   0.04    -0.19  -0.12   0.08
    19   1     0.14  -0.10  -0.13    -0.05  -0.12   0.05     0.01  -0.10   0.34
    20   1    -0.00  -0.16  -0.04    -0.06  -0.15   0.07     0.38   0.02   0.11
    21   1    -0.02  -0.00   0.07    -0.09  -0.02   0.05     0.20   0.04  -0.17
    22   1     0.06   0.13  -0.09    -0.02   0.03  -0.03    -0.05  -0.01   0.08
    23   1    -0.17  -0.07   0.15     0.12   0.08  -0.10    -0.16  -0.06  -0.01
    24   1    -0.03  -0.01  -0.11     0.06   0.04   0.00    -0.10  -0.06  -0.03
    25   1     0.13   0.09  -0.30    -0.03  -0.07   0.22    -0.06  -0.02  -0.15
    26   1     0.05  -0.02   0.06     0.03   0.02  -0.00    -0.05  -0.03  -0.02
    27   1    -0.08  -0.04   0.22     0.10   0.08  -0.17    -0.12  -0.05   0.02
    28   1     0.10   0.04  -0.01     0.36   0.36   0.14     0.09   0.13   0.05
    29   6    -0.11   0.01  -0.12    -0.05   0.00  -0.13     0.04   0.03  -0.10
    30   1    -0.02  -0.12  -0.02     0.03  -0.11  -0.07    -0.00   0.05  -0.18
    31   1    -0.24  -0.20  -0.21    -0.14  -0.19  -0.22     0.12   0.02  -0.12
    32   1    -0.22   0.19  -0.25    -0.17   0.18  -0.24    -0.01   0.03  -0.08
                     13                     14                     15
                      A                      A                      A
 Frequencies --    314.3064               383.5501               411.7641
 Red. masses --      2.9928                 3.6522                 2.8791
 Frc consts  --      0.1742                 0.3166                 0.2876
 IR Inten    --      8.7007                30.0973                 0.0216
  Atom  AN      X      Y      Z        X      Y      Z        X      Y      Z
     1   6    -0.07   0.03   0.02    -0.03   0.01   0.02     0.01  -0.00  -0.00
     2   6    -0.03  -0.02   0.02     0.00  -0.04   0.01     0.05  -0.10   0.02
     3   6    -0.00  -0.07   0.03    -0.03  -0.01  -0.01    -0.05   0.11  -0.01
     4   6     0.00  -0.02   0.01    -0.01   0.01  -0.02     0.00  -0.01   0.01
     5   6     0.01  -0.07   0.04    -0.01  -0.04   0.01     0.05  -0.11   0.02
     6   6    -0.01  -0.04   0.03    -0.03   0.01   0.02    -0.05   0.11  -0.02
     7   6    -0.01   0.03  -0.02     0.04   0.05   0.04    -0.01  -0.01  -0.00
     8   6     0.06  -0.07  -0.01    -0.02   0.00   0.05    -0.00   0.00  -0.01
     9   7    -0.04   0.07  -0.02     0.26   0.18   0.10    -0.02  -0.02  -0.01
    10   6     0.09  -0.05   0.04    -0.04   0.01  -0.08    -0.06  -0.07   0.14
    11   6     0.07   0.02   0.05    -0.05  -0.02  -0.08     0.05   0.08  -0.13
    12   6     0.03   0.05   0.01    -0.10  -0.07   0.01     0.01   0.01  -0.00
    13   6    -0.01  -0.02  -0.00    -0.04   0.02  -0.05    -0.05  -0.08   0.14
    14   6     0.03  -0.09  -0.01    -0.03   0.05  -0.06     0.06   0.07  -0.14
    15   6    -0.15  -0.08  -0.06    -0.07  -0.13  -0.06    -0.00   0.00   0.00
    16   8     0.03   0.09   0.07     0.10   0.03  -0.02    -0.00   0.00   0.00
    17   1    -0.10   0.10   0.00    -0.04   0.03   0.03     0.01  -0.02  -0.00
    18   1    -0.03  -0.01   0.02     0.04  -0.07   0.02     0.11  -0.23   0.04
    19   1     0.01  -0.11   0.05    -0.03   0.01  -0.01    -0.12   0.25  -0.04
    20   1     0.02  -0.11   0.04    -0.01  -0.10   0.02     0.12  -0.23   0.04
    21   1     0.00  -0.05   0.02    -0.04   0.03   0.02    -0.12   0.24  -0.04
    22   1    -0.05   0.05  -0.09     0.03   0.06  -0.00    -0.01  -0.01   0.00
    23   1     0.15  -0.06   0.07    -0.07   0.05  -0.15    -0.12  -0.17   0.32
    24   1     0.10   0.06   0.08    -0.03   0.01  -0.11     0.12   0.16  -0.30
    25   1     0.02   0.10  -0.01    -0.12  -0.12   0.08     0.01   0.01  -0.02
    26   1    -0.07  -0.01  -0.02     0.02   0.04  -0.07    -0.13  -0.16   0.30
    27   1    -0.00  -0.13  -0.03    -0.01   0.08  -0.14     0.13   0.17  -0.30
    28   1    -0.38  -0.35  -0.21    -0.46  -0.49  -0.20     0.01   0.02   0.01
    29   6     0.01   0.17  -0.16     0.04  -0.05   0.10     0.01   0.01   0.00
    30   1    -0.10   0.28  -0.33     0.15  -0.25   0.12    -0.00   0.04  -0.01
    31   1     0.25   0.22  -0.17    -0.09  -0.08   0.10     0.04   0.03   0.01
    32   1    -0.02   0.12  -0.10    -0.10   0.01   0.09     0.03  -0.00   0.01
                     16                     17                     18
                      A                      A                      A
 Frequencies --    417.4769               451.1979               497.7612
 Red. masses --      2.9230                 3.4976                 3.5727
 Frc consts  --      0.3002                 0.4195                 0.5215
 IR Inten    --      0.0278                 0.9371                 8.1785
  Atom  AN      X      Y      Z        X      Y      Z        X      Y      Z
     1   6     0.00  -0.00   0.00     0.11  -0.04  -0.02    -0.00   0.19  -0.07
     2   6     0.07  -0.14   0.02     0.04   0.07  -0.01     0.11  -0.09   0.01
     3   6    -0.08   0.15  -0.03     0.02   0.04  -0.03     0.04   0.01  -0.00
     4   6     0.00  -0.00  -0.00     0.01  -0.13   0.01    -0.18   0.23  -0.02
     5   6     0.07  -0.15   0.02    -0.01   0.00  -0.06    -0.00  -0.03  -0.05
     6   6    -0.07   0.15  -0.02    -0.01   0.05  -0.04     0.06  -0.11  -0.03
     7   6    -0.01   0.00  -0.01     0.01  -0.10   0.13    -0.10   0.01   0.07
     8   6     0.00  -0.01  -0.00    -0.05  -0.05   0.15    -0.05  -0.09   0.10
     9   7    -0.02  -0.00  -0.02    -0.00  -0.08   0.15    -0.03  -0.06   0.00
    10   6     0.05   0.05  -0.09    -0.01   0.02  -0.04     0.02  -0.01   0.00
    11   6    -0.03  -0.05   0.11     0.00   0.01  -0.07     0.03   0.05  -0.03
    12   6     0.01   0.01  -0.01    -0.06  -0.07   0.07    -0.01  -0.02   0.09
    13   6     0.04   0.05  -0.09     0.02   0.04  -0.06     0.03   0.02  -0.05
    14   6    -0.04  -0.07   0.11    -0.01   0.04  -0.01     0.03  -0.03  -0.01
    15   6     0.00   0.01  -0.01    -0.06  -0.01   0.13     0.00  -0.01   0.02
    16   8    -0.01  -0.01   0.01    -0.05   0.08  -0.04     0.00   0.01  -0.03
    17   1     0.01  -0.02   0.01     0.15  -0.11   0.00    -0.05   0.30  -0.07
    18   1     0.16  -0.32   0.05    -0.00   0.13  -0.02     0.20  -0.35   0.05
    19   1    -0.16   0.33  -0.04     0.01   0.13  -0.09     0.16  -0.18  -0.04
    20   1     0.16  -0.33   0.05    -0.02   0.08  -0.07     0.16  -0.24  -0.01
    21   1    -0.15   0.32  -0.04    -0.08   0.14  -0.00     0.15  -0.37   0.06
    22   1    -0.01   0.00  -0.01     0.08  -0.05   0.08    -0.19  -0.08   0.17
    23   1     0.10   0.11  -0.21     0.00   0.09  -0.16     0.09   0.03  -0.06
    24   1    -0.08  -0.12   0.24     0.04   0.06  -0.17     0.08   0.10  -0.13
    25   1     0.01   0.02  -0.02    -0.09  -0.12   0.15    -0.04  -0.04   0.15
    26   1     0.08   0.11  -0.20     0.10   0.10  -0.17     0.03   0.08  -0.16
    27   1    -0.09  -0.14   0.24     0.02   0.09  -0.12     0.06   0.01  -0.09
    28   1     0.03   0.03  -0.01    -0.13   0.03   0.21     0.02   0.04   0.06
    29   6    -0.01   0.00  -0.01     0.05   0.04  -0.16     0.00  -0.03   0.02
    30   1    -0.01   0.00  -0.00    -0.08   0.20  -0.30    -0.00   0.01   0.05
    31   1    -0.01   0.01  -0.00     0.31  -0.10  -0.29    -0.01  -0.02   0.02
    32   1     0.01  -0.01  -0.00    -0.04   0.15  -0.23     0.05  -0.03   0.01
                     19                     20                     21
                      A                      A                      A
 Frequencies --    561.0348               619.1711               628.9575
 Red. masses --      3.4200                 5.6168                 6.2851
 Frc consts  --      0.6342                 1.2687                 1.4649
 IR Inten    --     43.1215                36.4502                 1.1302
  Atom  AN      X      Y      Z        X      Y      Z        X      Y      Z
     1   6     0.03  -0.06   0.00    -0.15   0.01   0.12     0.05   0.03   0.08
     2   6    -0.04   0.04   0.02    -0.06  -0.08   0.01    -0.07   0.01   0.23
     3   6     0.02  -0.02   0.05    -0.13  -0.04  -0.14    -0.19  -0.11  -0.05
     4   6     0.06  -0.08   0.03     0.10   0.09  -0.14    -0.05  -0.05  -0.08
     5   6     0.05   0.00   0.03     0.06   0.07  -0.01     0.06  -0.01  -0.23
     6   6     0.01   0.05  -0.01     0.13   0.04   0.13     0.20   0.11   0.04
     7   6    -0.05   0.02  -0.07     0.20   0.05  -0.03     0.00   0.07   0.05
     8   6    -0.11  -0.13   0.16     0.08   0.05   0.15     0.10  -0.06  -0.01
     9   7    -0.06   0.06  -0.14    -0.05  -0.08  -0.06    -0.04  -0.02  -0.01
    10   6    -0.03  -0.01   0.05     0.07  -0.02   0.09    -0.01  -0.21  -0.13
    11   6     0.03   0.08  -0.08     0.16  -0.10  -0.06    -0.19   0.04  -0.04
    12   6    -0.01  -0.04   0.16    -0.13  -0.13  -0.02    -0.09   0.07  -0.01
    13   6     0.06   0.03  -0.09    -0.07   0.00  -0.09     0.03   0.21   0.13
    14   6     0.01  -0.06   0.03    -0.15   0.09   0.04     0.19  -0.05   0.04
    15   6     0.04   0.01  -0.13    -0.03   0.08  -0.02     0.03  -0.02   0.01
    16   8     0.04  -0.05   0.01    -0.08   0.02   0.09     0.03  -0.01  -0.04
    17   1     0.02  -0.08  -0.02    -0.20  -0.02   0.03    -0.08  -0.05  -0.16
    18   1    -0.12   0.15  -0.00     0.19  -0.11   0.02     0.02   0.10   0.22
    19   1    -0.05   0.06   0.07    -0.15  -0.10  -0.04    -0.13  -0.06  -0.18
    20   1     0.02   0.12   0.01    -0.10  -0.08   0.01    -0.06  -0.03  -0.23
    21   1    -0.03   0.18  -0.06     0.23  -0.06   0.05     0.11   0.13   0.16
    22   1    -0.02   0.05  -0.12     0.27   0.07   0.01    -0.00   0.07   0.05
    23   1     0.10   0.09  -0.12    -0.06   0.05  -0.07     0.04  -0.23  -0.09
    24   1     0.12   0.20  -0.36     0.27   0.05  -0.17    -0.11   0.16   0.08
    25   1    -0.02  -0.06   0.18    -0.19  -0.00  -0.01     0.04  -0.15  -0.08
    26   1     0.11   0.18  -0.37     0.17   0.06  -0.18    -0.05   0.21   0.13
    27   1     0.11   0.09  -0.14    -0.15   0.09  -0.09     0.10  -0.18  -0.06
    28   1     0.13  -0.01  -0.19     0.06   0.14  -0.01     0.05   0.01   0.02
    29   6    -0.07   0.05   0.06     0.04  -0.05  -0.03    -0.03   0.02   0.01
    30   1    -0.01  -0.02   0.14    -0.00   0.04  -0.03    -0.03   0.03   0.03
    31   1    -0.21   0.18   0.15     0.09  -0.02  -0.02    -0.04   0.04   0.03
    32   1     0.01  -0.06   0.13     0.09  -0.06  -0.03     0.00  -0.01   0.02
                     22                     23                     24
                      A                      A                      A
 Frequencies --    631.9011               654.1355               701.0190
 Red. masses --      6.2347                 6.0110                 5.4820
 Frc consts  --      1.4668                 1.5154                 1.5873
 IR Inten    --      9.6741                19.7770                 4.2869
  Atom  AN      X      Y      Z        X      Y      Z        X      Y      Z
     1   6     0.12   0.05   0.02    -0.05   0.02   0.03     0.17  -0.03  -0.07
     2   6    -0.04   0.04   0.26    -0.04  -0.03   0.05    -0.00   0.11   0.11
     3   6    -0.14  -0.08   0.04    -0.06  -0.00  -0.01     0.06  -0.05   0.13
     4   6    -0.11  -0.07  -0.01     0.03   0.03  -0.03    -0.14   0.01   0.07
     5   6     0.04  -0.03  -0.23     0.06   0.06   0.00    -0.05  -0.13  -0.07
     6   6     0.16   0.09  -0.02     0.11   0.04   0.04    -0.13   0.01  -0.11
     7   6    -0.09  -0.03   0.02     0.01  -0.18  -0.16    -0.03   0.07   0.04
     8   6    -0.10   0.06  -0.05    -0.15  -0.06  -0.09     0.09   0.04   0.03
     9   7     0.02   0.05   0.01     0.14  -0.00  -0.01     0.06   0.00  -0.13
    10   6     0.03   0.22   0.09    -0.14   0.09   0.00     0.08  -0.07   0.01
    11   6     0.17  -0.04   0.08    -0.15   0.13  -0.00     0.10  -0.06  -0.03
    12   6     0.13  -0.02  -0.01     0.14   0.06   0.11    -0.09  -0.04  -0.04
    13   6    -0.03  -0.24  -0.11     0.09  -0.04   0.00    -0.02   0.08  -0.00
    14   6    -0.15   0.02  -0.09     0.07  -0.09  -0.00    -0.02   0.06   0.03
    15   6     0.02  -0.04  -0.00    -0.11   0.12  -0.04    -0.06   0.15  -0.16
    16   8     0.04  -0.01  -0.04    -0.15   0.07   0.18    -0.12   0.04   0.16
    17   1     0.01  -0.05  -0.20    -0.08  -0.07  -0.05     0.19  -0.06  -0.05
    18   1    -0.05   0.07   0.26     0.05  -0.11   0.06    -0.22   0.14   0.10
    19   1    -0.06  -0.05  -0.13    -0.05  -0.08   0.05     0.14  -0.07   0.02
    20   1     0.02  -0.02  -0.23     0.05  -0.04   0.02     0.09  -0.11  -0.07
    21   1     0.05   0.09   0.15     0.19  -0.06   0.00    -0.27   0.09   0.05
    22   1    -0.09  -0.03   0.01    -0.02  -0.18  -0.17    -0.05   0.01   0.13
    23   1    -0.02   0.19   0.14     0.02   0.09   0.02    -0.04  -0.12   0.08
    24   1     0.04  -0.22   0.07    -0.23   0.01  -0.16     0.14   0.01   0.12
    25   1    -0.01   0.19   0.08     0.20  -0.02   0.05    -0.15  -0.07   0.08
    26   1    -0.05  -0.29  -0.01    -0.05   0.01  -0.10     0.06   0.02   0.11
    27   1    -0.09   0.12   0.07     0.16   0.06   0.05    -0.11  -0.07   0.09
    28   1    -0.01  -0.07  -0.02    -0.15   0.08  -0.07    -0.01   0.13  -0.20
    29   6    -0.04   0.04   0.03     0.19  -0.16  -0.08     0.16  -0.15  -0.05
    30   1    -0.01  -0.01   0.03     0.18  -0.16  -0.12     0.19  -0.19  -0.00
    31   1    -0.07   0.05   0.03     0.21  -0.24  -0.12     0.03  -0.06   0.03
    32   1    -0.06   0.04   0.04     0.10  -0.08  -0.13     0.17  -0.20  -0.01
                     25                     26                     27
                      A                      A                      A
 Frequencies --    715.2958               718.8186               755.9398
 Red. masses --      1.7699                 1.7829                 1.9876
 Frc consts  --      0.5335                 0.5428                 0.6692
 IR Inten    --    116.0317                43.8570                65.2333
  Atom  AN      X      Y      Z        X      Y      Z        X      Y      Z
     1   6    -0.01  -0.05   0.02    -0.01   0.06  -0.02     0.01  -0.11   0.04
     2   6    -0.04   0.07  -0.04     0.05  -0.09   0.04     0.00  -0.01  -0.06
     3   6     0.01  -0.05  -0.02    -0.03   0.06   0.01     0.03  -0.09  -0.05
     4   6    -0.01   0.06  -0.02     0.02  -0.08   0.02    -0.03   0.12  -0.04
     5   6     0.03  -0.03   0.02    -0.04   0.04  -0.02     0.07  -0.06   0.03
     6   6    -0.02   0.09   0.01     0.03  -0.10   0.00     0.03   0.02   0.03
     7   6    -0.00   0.00   0.00     0.00  -0.01  -0.00    -0.05   0.11   0.04
     8   6     0.01   0.03  -0.07     0.02   0.03  -0.05    -0.02  -0.01  -0.00
     9   7    -0.00   0.00   0.03     0.01   0.01  -0.00    -0.01  -0.03   0.02
    10   6    -0.03  -0.01   0.04    -0.01  -0.02   0.03    -0.01   0.01  -0.00
    11   6     0.02   0.06  -0.09     0.03   0.04  -0.08    -0.01   0.02   0.01
    12   6    -0.00  -0.02   0.05    -0.01  -0.02   0.03     0.02   0.02   0.01
    13   6     0.04   0.04  -0.09     0.03   0.04  -0.07    -0.01  -0.05  -0.02
    14   6    -0.01  -0.03   0.04    -0.01  -0.02   0.04     0.01  -0.04  -0.03
    15   6     0.01  -0.02   0.03    -0.00   0.00  -0.01    -0.00  -0.01   0.04
    16   8     0.01  -0.00  -0.02    -0.00   0.00   0.01    -0.01   0.01  -0.01
    17   1     0.13  -0.32   0.06    -0.17   0.40  -0.07    -0.22   0.38  -0.02
    18   1     0.08  -0.08  -0.01    -0.07   0.09   0.01    -0.16   0.51  -0.14
    19   1     0.12  -0.29   0.02    -0.15   0.34  -0.04    -0.10   0.15  -0.06
    20   1     0.12  -0.28   0.05    -0.16   0.34  -0.07    -0.09   0.15  -0.00
    21   1     0.08  -0.08   0.00    -0.08   0.10  -0.01    -0.16   0.50  -0.10
    22   1    -0.03  -0.01   0.00     0.02   0.02  -0.02    -0.11   0.04   0.12
    23   1    -0.14  -0.18   0.34    -0.11  -0.16   0.29     0.02   0.01   0.01
    24   1    -0.08  -0.08   0.12    -0.05  -0.06   0.12    -0.02  -0.01   0.01
    25   1    -0.14  -0.20   0.39    -0.13  -0.18   0.32     0.00   0.04   0.03
    26   1    -0.06  -0.08   0.12    -0.04  -0.06   0.11    -0.07  -0.05  -0.03
    27   1    -0.12  -0.19   0.33    -0.11  -0.15   0.27     0.01  -0.03  -0.01
    28   1    -0.01  -0.02   0.04    -0.00  -0.00  -0.01    -0.02   0.01   0.07
    29   6    -0.02   0.01   0.00     0.00  -0.00  -0.01     0.04  -0.05  -0.01
    30   1    -0.02   0.02  -0.00     0.01  -0.01  -0.01     0.03  -0.03  -0.00
    31   1    -0.00  -0.01  -0.01    -0.00  -0.00  -0.00     0.05  -0.05  -0.01
    32   1    -0.02   0.03  -0.01    -0.00  -0.00  -0.00     0.05  -0.05  -0.01
                     28                     29                     30
                      A                      A                      A
 Frequencies --    782.3358               838.2647               871.3312
 Red. masses --      2.1255                 3.4918                 1.2547
 Frc consts  --      0.7665                 1.4456                 0.5612
 IR Inten    --     42.6514                22.1429                 0.2029
  Atom  AN      X      Y      Z        X      Y      Z        X      Y      Z
     1   6    -0.02  -0.00   0.01    -0.04   0.08  -0.00     0.00  -0.00  -0.00
     2   6     0.00  -0.01  -0.03     0.00   0.02  -0.04    -0.01   0.01   0.00
     3   6     0.00   0.00  -0.02    -0.01   0.02  -0.03    -0.01   0.02   0.00
     4   6     0.02  -0.01  -0.01     0.08  -0.16   0.03    -0.00   0.00  -0.00
     5   6     0.02   0.02   0.02    -0.02   0.02  -0.01     0.01  -0.01   0.00
     6   6     0.03   0.01   0.02    -0.01   0.01   0.01     0.00  -0.01   0.00
     7   6    -0.01  -0.04   0.03    -0.05   0.32   0.13     0.01  -0.01  -0.01
     8   6    -0.07  -0.10   0.19    -0.00   0.01   0.02     0.00  -0.00  -0.00
     9   7    -0.01   0.00  -0.04    -0.03  -0.01  -0.02     0.00   0.00   0.00
    10   6     0.04   0.04  -0.08    -0.02  -0.00  -0.00    -0.03  -0.04   0.06
    11   6     0.00  -0.01   0.01    -0.04   0.04   0.01    -0.02  -0.03   0.05
    12   6     0.04   0.05  -0.11     0.03   0.04   0.03     0.00  -0.00   0.00
    13   6    -0.00   0.00   0.02    -0.02  -0.11  -0.07     0.03   0.03  -0.06
    14   6     0.04   0.05  -0.08     0.03  -0.10  -0.06     0.02   0.04  -0.06
    15   6    -0.00   0.03  -0.05     0.00   0.01   0.01     0.00  -0.00   0.01
    16   8    -0.01  -0.00   0.02    -0.02   0.01   0.00     0.00  -0.00  -0.00
    17   1    -0.01  -0.02   0.01     0.20  -0.39   0.11    -0.01   0.02  -0.01
    18   1     0.04  -0.01  -0.03     0.20  -0.30   0.01     0.03  -0.07   0.02
    19   1    -0.01  -0.01   0.01    -0.04   0.08  -0.04     0.05  -0.10   0.02
    20   1     0.01   0.01   0.02    -0.07   0.10  -0.03    -0.04   0.08  -0.01
    21   1     0.06   0.00  -0.02     0.13  -0.29   0.06    -0.05   0.09  -0.01
    22   1     0.01  -0.02   0.03     0.06   0.35   0.14     0.00  -0.01  -0.01
    23   1    -0.02  -0.03   0.04     0.03   0.01  -0.03     0.16   0.23  -0.41
    24   1    -0.18  -0.25   0.47    -0.06   0.02  -0.04     0.15   0.21  -0.39
    25   1    -0.16  -0.22   0.39    -0.01   0.09   0.06     0.01  -0.00  -0.00
    26   1    -0.18  -0.25   0.48    -0.19  -0.12  -0.08    -0.15  -0.21   0.39
    27   1    -0.02  -0.03   0.05     0.02  -0.13  -0.02    -0.17  -0.24   0.42
    28   1     0.03   0.02  -0.08     0.00   0.04   0.04    -0.00  -0.00   0.01
    29   6    -0.01   0.01  -0.00     0.09  -0.10  -0.02    -0.01   0.00  -0.00
    30   1    -0.00   0.00   0.02     0.10  -0.10   0.01    -0.01   0.00  -0.00
    31   1    -0.04   0.05   0.02     0.04  -0.03   0.03    -0.00  -0.00  -0.01
    32   1     0.01  -0.02   0.01     0.13  -0.15   0.01     0.01  -0.00  -0.00
                     31                     32                     33
                      A                      A                      A
 Frequencies --    877.1478               901.3492               927.7804
 Red. masses --      1.2501                 3.8742                 2.2266
 Frc consts  --      0.5667                 1.8545                 1.1292
 IR Inten    --      0.0122                16.8087                 4.8769
  Atom  AN      X      Y      Z        X      Y      Z        X      Y      Z
     1   6    -0.00   0.00  -0.00     0.06  -0.03  -0.01    -0.01  -0.01   0.02
     2   6    -0.03   0.06  -0.01    -0.01   0.01   0.12     0.02  -0.01  -0.07
     3   6    -0.03   0.06  -0.01    -0.01   0.02   0.05    -0.01   0.00  -0.04
     4   6    -0.00   0.01  -0.00     0.03   0.10  -0.04    -0.02  -0.02   0.03
     5   6     0.04  -0.07   0.01    -0.06  -0.03  -0.05     0.00   0.01  -0.01
     6   6     0.03  -0.06   0.01    -0.13  -0.07  -0.05     0.03   0.02   0.02
     7   6     0.00  -0.00   0.00     0.32   0.04   0.03     0.03  -0.09   0.20
     8   6    -0.00  -0.00   0.00     0.05   0.01   0.07     0.03   0.02   0.01
     9   7     0.00  -0.00  -0.00    -0.02  -0.05  -0.01     0.03   0.00  -0.05
    10   6     0.00   0.01  -0.01    -0.06   0.04   0.01     0.01   0.04  -0.06
    11   6     0.00   0.01  -0.01    -0.15   0.08  -0.03    -0.05   0.01   0.01
    12   6     0.00   0.00   0.00     0.05   0.03  -0.00    -0.01  -0.03   0.08
    13   6    -0.01  -0.01   0.01    -0.00  -0.13  -0.07    -0.00  -0.04  -0.01
    14   6    -0.00  -0.01   0.01     0.01  -0.09  -0.02     0.03   0.01  -0.07
    15   6     0.00   0.00  -0.00     0.02   0.03  -0.02    -0.00   0.05  -0.12
    16   8    -0.00   0.00   0.00    -0.00  -0.01   0.01    -0.01  -0.00   0.03
    17   1     0.00  -0.01   0.00    -0.05   0.26  -0.02    -0.02   0.06   0.04
    18   1     0.20  -0.42   0.06    -0.16   0.08   0.11     0.07   0.06  -0.08
    19   1     0.21  -0.43   0.06     0.08  -0.15   0.08     0.02  -0.05  -0.04
    20   1    -0.22   0.45  -0.07     0.03  -0.21  -0.03     0.05  -0.04   0.00
    21   1    -0.21   0.43  -0.07    -0.25  -0.01   0.06     0.05   0.02  -0.00
    22   1     0.00  -0.00   0.00     0.46   0.08   0.07     0.02  -0.15   0.30
    23   1    -0.03  -0.05   0.08     0.00   0.10  -0.09    -0.15  -0.19   0.37
    24   1    -0.03  -0.04   0.07    -0.26  -0.07  -0.02    -0.02   0.06  -0.16
    25   1     0.00   0.00  -0.01    -0.01  -0.09   0.18     0.19   0.21  -0.41
    26   1     0.03   0.04  -0.08    -0.17  -0.14  -0.07     0.00   0.02  -0.13
    27   1     0.03   0.04  -0.08     0.06  -0.03  -0.17    -0.15  -0.24   0.34
    28   1     0.00   0.00  -0.00     0.02  -0.00  -0.04     0.04   0.03  -0.16
    29   6    -0.00   0.00   0.00    -0.07   0.06   0.02    -0.05   0.05  -0.00
    30   1    -0.00   0.00  -0.00    -0.11   0.13   0.00    -0.02   0.02   0.02
    31   1     0.00   0.00  -0.00     0.00   0.03  -0.01    -0.11   0.10   0.03
    32   1    -0.00   0.00   0.00    -0.03   0.07  -0.02    -0.03   0.02   0.02
                     34                     35                     36
                      A                      A                      A
 Frequencies --    957.5435               963.9800              1005.2579
 Red. masses --      1.5272                 1.9532                 1.4014
 Frc consts  --      0.8250                 1.0694                 0.8344
 IR Inten    --      5.0926                 1.1116                 0.2352
  Atom  AN      X      Y      Z        X      Y      Z        X      Y      Z
     1   6    -0.04   0.08  -0.01    -0.00  -0.04   0.02     0.01  -0.00  -0.00
     2   6    -0.00   0.01  -0.01     0.01  -0.01  -0.07    -0.01   0.01  -0.00
     3   6     0.04  -0.09   0.01    -0.02   0.03  -0.03     0.00  -0.01  -0.00
     4   6    -0.03   0.06  -0.00    -0.02  -0.06   0.05     0.00  -0.00  -0.00
     5   6     0.04  -0.08   0.01    -0.01   0.04  -0.02    -0.01   0.01   0.00
     6   6    -0.00   0.01   0.00     0.05   0.02   0.03     0.00  -0.01   0.00
     7   6     0.04  -0.06   0.04    -0.03  -0.05   0.14    -0.00   0.00  -0.00
     8   6     0.02   0.02  -0.02     0.04   0.05  -0.09    -0.00  -0.00   0.00
     9   7     0.02  -0.01  -0.01     0.02   0.01  -0.02    -0.00  -0.00   0.00
    10   6    -0.02  -0.00   0.03    -0.03  -0.04   0.08     0.03   0.06  -0.06
    11   6    -0.02   0.01  -0.00    -0.00   0.01  -0.01    -0.03  -0.04   0.08
    12   6     0.01   0.01  -0.02     0.02   0.03  -0.06    -0.02  -0.01  -0.02
    13   6     0.00  -0.01  -0.01    -0.00  -0.01  -0.01     0.03   0.04  -0.08
    14   6    -0.01  -0.01   0.03    -0.02  -0.05   0.08    -0.00  -0.06   0.07
    15   6     0.00   0.02  -0.03    -0.00   0.02  -0.07    -0.00  -0.00  -0.00
    16   8    -0.00  -0.00   0.01    -0.00   0.00   0.02     0.00   0.00   0.00
    17   1     0.24  -0.46   0.09    -0.10   0.20   0.01    -0.01   0.03  -0.01
    18   1     0.04  -0.03  -0.01     0.07   0.01  -0.08     0.04  -0.07   0.01
    19   1    -0.25   0.50  -0.08     0.11  -0.22  -0.02    -0.02   0.04  -0.01
    20   1    -0.21   0.45  -0.08     0.12  -0.19   0.02     0.03  -0.07   0.01
    21   1     0.01  -0.03   0.02     0.04   0.05  -0.00    -0.03   0.06  -0.01
    22   1    -0.01  -0.13   0.13    -0.08  -0.11   0.21     0.01   0.01  -0.00
    23   1     0.05   0.08  -0.12     0.16   0.23  -0.41    -0.15  -0.18   0.39
    24   1    -0.03   0.00  -0.03    -0.01  -0.00   0.01     0.17   0.23  -0.42
    25   1    -0.03  -0.07   0.10    -0.16  -0.19   0.37    -0.03  -0.01  -0.01
    26   1    -0.01  -0.03   0.03    -0.02  -0.02   0.00    -0.18  -0.23   0.43
    27   1     0.04   0.07  -0.12     0.16   0.21  -0.38     0.18   0.20  -0.37
    28   1     0.01   0.01  -0.05     0.03   0.03  -0.08     0.01   0.00   0.00
    29   6    -0.03   0.03   0.01    -0.01   0.02  -0.00     0.00  -0.00   0.00
    30   1    -0.04   0.04  -0.00     0.01  -0.02   0.01     0.00   0.00  -0.00
    31   1    -0.02   0.02  -0.00    -0.07   0.05   0.03     0.01  -0.01  -0.00
    32   1    -0.04   0.05  -0.00    -0.04   0.01   0.02    -0.01   0.01  -0.00
                     37                     38                     39
                      A                      A                      A
 Frequencies --   1011.8932              1018.7921              1019.8871
 Red. masses --      1.3717                 5.8243                 5.4521
 Frc consts  --      0.8275                 3.5618                 3.3413
 IR Inten    --      0.0090                 1.8663                 0.2345
  Atom  AN      X      Y      Z        X      Y      Z        X      Y      Z
     1   6     0.01   0.00  -0.00     0.25   0.09  -0.17     0.10   0.04  -0.07
     2   6    -0.04   0.08  -0.01     0.02   0.01   0.06     0.01   0.01   0.03
     3   6     0.03  -0.08   0.01    -0.27  -0.15  -0.19    -0.12  -0.07  -0.08
     4   6     0.00  -0.00  -0.00     0.02  -0.01  -0.02     0.01   0.00  -0.01
     5   6    -0.04   0.08  -0.00     0.02   0.06   0.35     0.01   0.03   0.15
     6   6     0.04  -0.08   0.01    -0.05  -0.02  -0.04    -0.02  -0.01  -0.02
     7   6     0.00   0.00  -0.00    -0.01  -0.00   0.03    -0.00  -0.00   0.01
     8   6     0.00  -0.00   0.00     0.02   0.01  -0.00    -0.03  -0.00  -0.02
     9   7    -0.00  -0.00  -0.00     0.00   0.00  -0.00     0.01  -0.00   0.00
    10   6    -0.00  -0.01   0.01     0.01  -0.14  -0.08    -0.04   0.29   0.18
    11   6     0.00   0.01  -0.01    -0.03   0.02   0.02     0.06  -0.04  -0.04
    12   6     0.00  -0.00   0.01     0.11   0.05   0.05    -0.24  -0.10  -0.13
    13   6    -0.00  -0.01   0.01     0.01  -0.04  -0.02    -0.02   0.06   0.05
    14   6    -0.00   0.01  -0.01    -0.13   0.09   0.01     0.28  -0.20  -0.03
    15   6     0.00   0.00   0.00    -0.01  -0.00  -0.02    -0.00   0.00  -0.01
    16   8    -0.00  -0.00  -0.00     0.00   0.00   0.00    -0.00   0.00   0.00
    17   1     0.01   0.01  -0.00     0.26   0.10  -0.17     0.11   0.04  -0.07
    18   1     0.21  -0.42   0.06     0.07   0.10   0.04     0.03   0.03   0.02
    19   1    -0.21   0.41  -0.05    -0.20  -0.22  -0.28    -0.08  -0.08  -0.13
    20   1     0.21  -0.44   0.08     0.07   0.14   0.36     0.04   0.05   0.16
    21   1    -0.22   0.45  -0.07     0.02  -0.07  -0.09     0.00  -0.01  -0.05
    22   1    -0.00  -0.00   0.00    -0.05  -0.02   0.03     0.05  -0.01   0.05
    23   1     0.02   0.02  -0.05     0.03  -0.17  -0.03    -0.04   0.41  -0.01
    24   1    -0.03  -0.04   0.07     0.03   0.10  -0.06    -0.07  -0.21   0.11
    25   1     0.02   0.02  -0.02     0.08   0.01   0.14    -0.21  -0.06  -0.23
    26   1     0.02   0.02  -0.04     0.04  -0.03  -0.01    -0.06   0.10  -0.05
    27   1    -0.03  -0.03   0.06    -0.08   0.17  -0.02     0.17  -0.37   0.02
    28   1    -0.00  -0.00  -0.00     0.04   0.03  -0.00     0.01   0.01   0.00
    29   6    -0.00   0.00  -0.00     0.00   0.00   0.00    -0.01   0.01  -0.00
    30   1     0.00  -0.00   0.00     0.01  -0.01  -0.00    -0.00   0.00  -0.00
    31   1    -0.00   0.00   0.00    -0.01   0.01   0.00    -0.01  -0.00  -0.01
    32   1     0.00  -0.00  -0.00    -0.02   0.01   0.00     0.01  -0.00   0.00
                     40                     41                     42
                      A                      A                      A
 Frequencies --   1028.6209              1030.1930              1043.0392
 Red. masses --      1.3037                 1.2932                 1.6124
 Frc consts  --      0.8127                 0.8087                 1.0336
 IR Inten    --      0.2956                 0.0910                 0.3630
  Atom  AN      X      Y      Z        X      Y      Z        X      Y      Z
     1   6    -0.01   0.02  -0.00     0.04  -0.09   0.01    -0.01  -0.00   0.00
     2   6     0.01  -0.01   0.01    -0.04   0.07  -0.01    -0.00   0.00   0.01
     3   6     0.00   0.00   0.00     0.01  -0.03   0.01     0.01   0.00   0.00
     4   6     0.00   0.00  -0.00    -0.00   0.00  -0.00     0.01   0.01  -0.00
     5   6    -0.00   0.01  -0.00     0.01  -0.03   0.00     0.00  -0.00  -0.01
     6   6     0.01  -0.02   0.00    -0.03   0.07  -0.01    -0.01  -0.00  -0.01
     7   6     0.00   0.00  -0.00     0.00  -0.00  -0.00     0.01   0.00  -0.00
     8   6    -0.00  -0.00   0.00     0.00  -0.00  -0.00     0.00   0.00   0.01
     9   7    -0.00   0.00  -0.00     0.00  -0.00   0.00     0.03   0.03   0.01
    10   6     0.01   0.03  -0.02     0.00   0.01  -0.00     0.00   0.00   0.00
    11   6    -0.03  -0.04   0.07    -0.01  -0.01   0.01    -0.01   0.01  -0.00
    12   6     0.03   0.04  -0.09     0.00   0.01  -0.02    -0.00  -0.00  -0.00
    13   6    -0.03  -0.03   0.07    -0.01  -0.01   0.02     0.00  -0.01  -0.00
    14   6     0.02   0.01  -0.03     0.00   0.00  -0.01     0.00   0.00  -0.00
    15   6     0.00  -0.00   0.00     0.00   0.00  -0.00    -0.15  -0.15  -0.06
    16   8    -0.00   0.00  -0.00    -0.00  -0.00   0.00     0.04   0.04   0.02
    17   1     0.05  -0.11   0.02    -0.25   0.51  -0.08    -0.00  -0.00   0.01
    18   1    -0.04   0.08  -0.01     0.22  -0.45   0.07     0.00   0.00   0.01
    19   1     0.01  -0.02   0.01    -0.12   0.23  -0.03     0.00   0.01   0.00
    20   1     0.03  -0.06   0.01    -0.10   0.21  -0.03     0.00  -0.00  -0.01
    21   1    -0.05   0.10  -0.02     0.21  -0.43   0.07    -0.01   0.00  -0.01
    22   1     0.01   0.01  -0.01     0.00  -0.01   0.00     0.02   0.01   0.00
    23   1    -0.07  -0.09   0.19    -0.01  -0.01   0.03     0.01  -0.00   0.00
    24   1     0.16   0.21  -0.41     0.03   0.04  -0.07    -0.01   0.01   0.01
    25   1    -0.20  -0.27   0.48    -0.04  -0.05   0.09    -0.00   0.00  -0.00
    26   1     0.16   0.23  -0.41     0.04   0.05  -0.09     0.01  -0.01  -0.01
    27   1    -0.08  -0.13   0.18    -0.02  -0.03   0.05     0.00  -0.00   0.01
    28   1    -0.00  -0.00   0.00    -0.00  -0.00  -0.00     0.66   0.65   0.30
    29   6    -0.00  -0.00  -0.00    -0.00   0.00   0.00     0.00   0.01   0.00
    30   1     0.00  -0.00   0.00    -0.01   0.01  -0.00     0.01  -0.02  -0.01
    31   1    -0.00   0.00   0.00     0.00  -0.00  -0.00    -0.01  -0.02  -0.01
    32   1     0.01  -0.01   0.00    -0.00   0.00  -0.00    -0.03   0.02   0.00
                     43                     44                     45
                      A                      A                      A
 Frequencies --   1062.1107              1064.6244              1101.0901
 Red. masses --      2.2331                 2.0944                 1.5158
 Frc consts  --      1.4842                 1.3986                 1.0827
 IR Inten    --      9.6678                12.3557               167.6386
  Atom  AN      X      Y      Z        X      Y      Z        X      Y      Z
     1   6    -0.05  -0.02   0.04    -0.11  -0.04   0.08    -0.00  -0.00  -0.00
     2   6     0.02   0.02   0.07     0.05   0.05   0.14     0.00   0.00  -0.00
     3   6     0.01  -0.00  -0.03     0.02   0.00  -0.07     0.00   0.00  -0.00
     4   6     0.02   0.00  -0.00     0.02  -0.00  -0.00    -0.00  -0.01   0.00
     5   6     0.03   0.01  -0.01     0.06   0.03   0.01    -0.00   0.00   0.00
     6   6    -0.05  -0.03  -0.06    -0.08  -0.06  -0.13     0.01   0.00   0.00
     7   6     0.01   0.01   0.03    -0.04  -0.02   0.02    -0.03   0.04  -0.02
     8   6    -0.02  -0.01  -0.01    -0.00  -0.00  -0.01    -0.01  -0.00  -0.00
     9   7     0.00  -0.01   0.01     0.00   0.01  -0.00    -0.01  -0.02   0.06
    10   6    -0.06   0.01  -0.02     0.03  -0.01   0.01     0.01  -0.00   0.00
    11   6     0.10  -0.13  -0.03    -0.03   0.05   0.01    -0.01   0.01   0.00
    12   6     0.12   0.05   0.07    -0.06  -0.02  -0.03    -0.01  -0.01  -0.01
    13   6    -0.06   0.15   0.05     0.03  -0.06  -0.02     0.01  -0.01   0.00
    14   6    -0.03  -0.05  -0.03     0.01   0.02   0.02    -0.00   0.00  -0.00
    15   6     0.00   0.01  -0.03     0.01   0.01   0.00     0.02   0.03  -0.12
    16   8     0.00  -0.00   0.00    -0.00   0.00  -0.00     0.01  -0.02   0.01
    17   1    -0.04  -0.00   0.08    -0.11  -0.03   0.11    -0.01  -0.00  -0.01
    18   1     0.19   0.09   0.07     0.39   0.20   0.14    -0.00  -0.00  -0.00
    19   1     0.05   0.02  -0.12     0.16   0.04  -0.31     0.02  -0.01  -0.01
    20   1     0.17   0.07  -0.01     0.35   0.16  -0.00     0.02  -0.01   0.01
    21   1     0.02  -0.02  -0.19     0.09  -0.03  -0.46     0.01   0.01  -0.00
    22   1     0.01  -0.01   0.06    -0.07  -0.03   0.02    -0.02   0.01   0.04
    23   1    -0.33   0.04  -0.11     0.15  -0.02   0.03     0.06  -0.01   0.02
    24   1    -0.06  -0.39  -0.24     0.04   0.18   0.12     0.02   0.05   0.04
    25   1     0.14   0.04   0.08    -0.07  -0.01  -0.03    -0.01  -0.02  -0.01
    26   1    -0.41   0.20  -0.04     0.18  -0.08   0.02     0.10  -0.01   0.01
    27   1    -0.17  -0.26  -0.25     0.09   0.14   0.12    -0.03  -0.03   0.01
    28   1     0.02   0.02  -0.03    -0.03  -0.03  -0.01     0.08   0.00  -0.18
    29   6    -0.00   0.00   0.02     0.00   0.00  -0.01    -0.01  -0.03   0.14
    30   1    -0.03   0.03  -0.03     0.02  -0.02   0.01    -0.28   0.26  -0.24
    31   1     0.05  -0.04  -0.01    -0.03   0.02   0.01     0.46  -0.45  -0.19
    32   1    -0.04   0.06  -0.02     0.01  -0.03   0.01    -0.21   0.40  -0.19
                     46                     47                     48
                      A                      A                      A
 Frequencies --   1114.3947              1118.9407              1156.9306
 Red. masses --      1.5709                 1.5398                 1.2923
 Frc consts  --      1.1494                 1.1359                 1.0191
 IR Inten    --      9.5599                13.0843                 0.6996
  Atom  AN      X      Y      Z        X      Y      Z        X      Y      Z
     1   6    -0.02  -0.02  -0.04     0.03   0.02   0.05    -0.00  -0.00  -0.00
     2   6    -0.01   0.00   0.05     0.01  -0.00  -0.07     0.00   0.00  -0.00
     3   6     0.06   0.02  -0.01    -0.09  -0.04   0.02    -0.00  -0.00   0.00
     4   6    -0.01  -0.00  -0.03     0.02   0.02   0.03    -0.00  -0.00   0.00
     5   6    -0.03  -0.01   0.05     0.05   0.01  -0.07     0.00   0.00   0.00
     6   6     0.04   0.02   0.01    -0.06  -0.03  -0.01     0.00   0.00   0.00
     7   6     0.01  -0.02   0.01     0.01  -0.01  -0.02    -0.00   0.00   0.01
     8   6    -0.02   0.04   0.01    -0.04   0.01  -0.00     0.00  -0.01  -0.01
     9   7     0.02  -0.01   0.00     0.00   0.00   0.00     0.05   0.05   0.02
    10   6    -0.06  -0.06  -0.05    -0.04  -0.04  -0.04     0.00   0.00   0.00
    11   6     0.07  -0.03   0.01     0.05  -0.02   0.01     0.00   0.00   0.00
    12   6    -0.03   0.06   0.02    -0.03   0.03   0.01     0.00  -0.01  -0.00
    13   6    -0.02  -0.05  -0.03    -0.01  -0.03  -0.01    -0.01   0.01   0.00
    14   6     0.09  -0.01   0.03     0.06   0.00   0.02    -0.01   0.00   0.00
    15   6     0.00   0.01  -0.01     0.00   0.00  -0.00     0.00   0.01  -0.01
    16   8    -0.00  -0.00   0.00     0.00  -0.00  -0.00     0.00  -0.00  -0.00
    17   1    -0.14  -0.11  -0.27     0.20   0.16   0.40    -0.00  -0.00  -0.01
    18   1    -0.13  -0.06   0.06     0.16   0.07  -0.08     0.01   0.00  -0.00
    19   1     0.16   0.06  -0.19    -0.25  -0.09   0.31     0.00  -0.00  -0.00
    20   1    -0.23  -0.10   0.06     0.34   0.15  -0.09     0.01  -0.00   0.00
    21   1     0.11   0.03  -0.11    -0.18  -0.05   0.20     0.00   0.00  -0.00
    22   1     0.09  -0.00   0.03    -0.00  -0.02  -0.02    -0.02   0.01  -0.02
    23   1    -0.37  -0.02  -0.16    -0.22  -0.02  -0.09     0.02   0.00   0.01
    24   1     0.16   0.10   0.12     0.13   0.10   0.10    -0.00  -0.01  -0.01
    25   1    -0.23   0.39   0.12    -0.16   0.25   0.07     0.03  -0.05  -0.02
    26   1    -0.23  -0.02  -0.12    -0.10  -0.01  -0.06    -0.03   0.01  -0.00
    27   1     0.23   0.20   0.23     0.17   0.16   0.19     0.02   0.04  -0.01
    28   1    -0.00   0.00  -0.01     0.00  -0.00  -0.00     0.03   0.02  -0.01
    29   6    -0.02   0.01   0.00    -0.01  -0.00   0.00    -0.10  -0.09  -0.03
    30   1    -0.03   0.04   0.00    -0.02   0.02  -0.00    -0.30   0.52   0.24
    31   1     0.01  -0.01  -0.01     0.03  -0.03  -0.02     0.26   0.20   0.07
    32   1     0.01   0.01  -0.01     0.01   0.01  -0.01     0.58  -0.25  -0.17
                     49                     50                     51
                      A                      A                      A
 Frequencies --   1177.3592              1177.9657              1207.5362
 Red. masses --      1.1587                 1.1381                 1.3909
 Frc consts  --      0.9464                 0.9305                 1.1949
 IR Inten    --      0.1091                 0.4302                 1.6907
  Atom  AN      X      Y      Z        X      Y      Z        X      Y      Z
     1   6     0.03   0.02   0.04     0.02   0.02   0.04     0.01   0.00  -0.01
     2   6    -0.04  -0.02   0.01    -0.03  -0.01   0.00    -0.01   0.00   0.03
     3   6     0.00  -0.00  -0.02     0.00  -0.00  -0.01     0.01   0.00  -0.00
     4   6     0.03   0.01   0.00     0.01   0.00   0.00     0.10   0.03  -0.03
     5   6    -0.02  -0.01  -0.01    -0.01  -0.01  -0.00    -0.02  -0.01  -0.01
     6   6     0.02   0.00  -0.04     0.02   0.00  -0.03    -0.02  -0.01  -0.02
     7   6    -0.00   0.00   0.01    -0.00  -0.00  -0.00    -0.01   0.02   0.03
     8   6    -0.00  -0.01  -0.01    -0.01   0.00   0.00    -0.06  -0.02  -0.04
     9   7    -0.00  -0.00   0.00     0.00   0.00   0.00     0.03  -0.03   0.00
    10   6    -0.01   0.01  -0.00     0.01  -0.01   0.00    -0.05   0.00  -0.02
    11   6     0.02   0.02   0.02    -0.02  -0.03  -0.02     0.04   0.02   0.03
    12   6     0.02  -0.04  -0.01    -0.03   0.05   0.01     0.00  -0.00   0.00
    13   6    -0.03   0.01  -0.01     0.04  -0.00   0.01     0.05   0.01   0.03
    14   6     0.00   0.01   0.01    -0.00  -0.01  -0.01    -0.03  -0.03  -0.03
    15   6     0.00   0.00  -0.00     0.00   0.00   0.00     0.00   0.00  -0.01
    16   8    -0.00   0.00   0.00    -0.00  -0.00  -0.00    -0.01   0.00   0.01
    17   1     0.22   0.17   0.43     0.18   0.14   0.35    -0.03  -0.03  -0.08
    18   1    -0.34  -0.17   0.02    -0.27  -0.13   0.01     0.09   0.05   0.03
    19   1     0.04   0.01  -0.08     0.03   0.01  -0.06    -0.10  -0.03   0.20
    20   1    -0.18  -0.09  -0.00    -0.13  -0.06  -0.00    -0.25  -0.13  -0.01
    21   1     0.17   0.03  -0.31     0.15   0.03  -0.27    -0.04  -0.02   0.02
    22   1    -0.06  -0.02   0.02    -0.00  -0.01   0.01    -0.09  -0.09   0.16
    23   1    -0.10   0.02  -0.03     0.12  -0.02   0.03    -0.32   0.04  -0.11
    24   1     0.14   0.22   0.17    -0.16  -0.26  -0.20     0.24   0.33   0.27
    25   1     0.21  -0.36  -0.11    -0.26   0.44   0.13     0.01  -0.00   0.00
    26   1    -0.27   0.04  -0.09     0.36  -0.05   0.12     0.48  -0.05   0.17
    27   1     0.05   0.08   0.08    -0.05  -0.09  -0.08    -0.18  -0.25  -0.23
    28   1    -0.00  -0.00  -0.01    -0.00  -0.00   0.00    -0.03   0.02   0.02
    29   6     0.00   0.00   0.00    -0.00  -0.00  -0.00    -0.02   0.02  -0.01
    30   1     0.00  -0.01  -0.01    -0.01   0.02   0.01    -0.00   0.02   0.03
    31   1    -0.00  -0.01  -0.01     0.01   0.02   0.01    -0.04   0.07   0.03
    32   1    -0.01   0.01   0.00     0.03  -0.01  -0.01     0.01  -0.01   0.01
                     52                     53                     54
                      A                      A                      A
 Frequencies --   1209.9898              1211.4118              1237.2650
 Red. masses --      1.5562                 1.2573                 2.2862
 Frc consts  --      1.3424                 1.0871                 2.0620
 IR Inten    --      1.0653                 1.6425                13.4117
  Atom  AN      X      Y      Z        X      Y      Z        X      Y      Z
     1   6     0.00   0.00   0.00    -0.01  -0.00   0.01    -0.01  -0.01  -0.02
     2   6    -0.06  -0.02   0.04    -0.02  -0.01  -0.02     0.04   0.01  -0.04
     3   6     0.04   0.01  -0.06     0.01  -0.00  -0.02    -0.02  -0.01   0.05
     4   6     0.11   0.03  -0.04    -0.08  -0.02   0.02    -0.15  -0.05   0.01
     5   6     0.03   0.02  -0.01     0.03   0.02   0.01     0.01   0.01   0.03
     6   6    -0.05  -0.02   0.02     0.01   0.01   0.03     0.03   0.02   0.03
     7   6    -0.02   0.03   0.04     0.01  -0.02  -0.03     0.05   0.07  -0.05
     8   6    -0.08  -0.03  -0.05     0.05   0.02   0.04    -0.15   0.02  -0.05
     9   7     0.04  -0.04   0.00    -0.02   0.02  -0.00     0.10  -0.11   0.01
    10   6     0.01  -0.01  -0.00    -0.03   0.01  -0.01     0.01  -0.04  -0.01
    11   6     0.02  -0.02   0.00    -0.01   0.03   0.01     0.04  -0.03  -0.00
    12   6    -0.01  -0.00  -0.01     0.01   0.00   0.01    -0.01   0.01   0.00
    13   6    -0.00   0.03   0.02     0.02  -0.02  -0.01     0.04   0.03   0.03
    14   6    -0.01   0.01   0.00    -0.01  -0.02  -0.01    -0.03  -0.04  -0.03
    15   6     0.00   0.00  -0.01    -0.00  -0.00   0.01    -0.00   0.01  -0.01
    16   8    -0.01   0.00   0.01     0.00  -0.00  -0.01    -0.02   0.01   0.02
    17   1    -0.03  -0.02  -0.05     0.02   0.02   0.07     0.04   0.03   0.10
    18   1    -0.43  -0.21   0.05    -0.30  -0.15  -0.01     0.03   0.01  -0.04
    19   1     0.17   0.03  -0.27     0.20   0.06  -0.38     0.03   0.01  -0.05
    20   1     0.24   0.10  -0.02     0.42   0.21   0.00     0.17   0.08   0.03
    21   1    -0.30  -0.07   0.46    -0.07  -0.00   0.17     0.18   0.05  -0.23
    22   1    -0.06  -0.10   0.23     0.05   0.07  -0.15     0.66   0.20   0.13
    23   1     0.29  -0.05   0.09    -0.38   0.06  -0.11     0.31  -0.09   0.08
    24   1    -0.00  -0.06  -0.03     0.09   0.17   0.13     0.17   0.16   0.16
    25   1    -0.01  -0.00  -0.01     0.01   0.01   0.01     0.06  -0.10  -0.03
    26   1    -0.01   0.03   0.01     0.19  -0.05   0.06     0.05   0.03   0.04
    27   1     0.09   0.17   0.14    -0.16  -0.25  -0.21    -0.01  -0.02  -0.01
    28   1    -0.04   0.02   0.02     0.02  -0.01  -0.00    -0.10   0.07   0.11
    29   6    -0.02   0.03  -0.00     0.01  -0.02  -0.00    -0.06   0.06  -0.01
    30   1    -0.00   0.00   0.01     0.01   0.00   0.01    -0.02   0.02   0.04
    31   1    -0.04   0.03   0.00     0.02   0.01   0.01    -0.09   0.10   0.02
    32   1    -0.01  -0.00   0.02     0.02  -0.02  -0.01    -0.03   0.01   0.03
                     55                     56                     57
                      A                      A                      A
 Frequencies --   1259.0231              1302.0712              1324.0554
 Red. masses --      3.0947                 3.3202                 4.5934
 Frc consts  --      2.8902                 3.3165                 4.7446
 IR Inten    --     52.6861                20.5722                 3.8651
  Atom  AN      X      Y      Z        X      Y      Z        X      Y      Z
     1   6    -0.00  -0.00  -0.00    -0.01  -0.01  -0.02     0.06   0.05   0.11
     2   6     0.00  -0.00   0.01     0.02   0.02   0.06    -0.14  -0.07  -0.04
     3   6     0.01  -0.01  -0.00     0.02   0.01   0.02     0.03   0.00  -0.12
     4   6     0.00   0.06  -0.03     0.07   0.02  -0.17     0.04   0.05   0.26
     5   6     0.01  -0.00   0.00     0.07   0.03   0.00    -0.14  -0.07  -0.00
     6   6    -0.01  -0.01   0.00    -0.05  -0.02   0.03     0.09   0.02  -0.14
     7   6     0.07  -0.10   0.18    -0.21  -0.10   0.01     0.05  -0.01  -0.10
     8   6    -0.15  -0.00  -0.08     0.02   0.22   0.10    -0.09   0.15   0.07
     9   7    -0.17   0.18  -0.02     0.03   0.00   0.00    -0.00   0.04  -0.04
    10   6    -0.01  -0.03  -0.01     0.11  -0.04   0.03     0.12  -0.02   0.03
    11   6     0.04  -0.03  -0.00    -0.07  -0.06  -0.06    -0.06  -0.10  -0.08
    12   6    -0.01   0.01   0.00    -0.03   0.06   0.02    -0.06   0.11   0.03
    13   6     0.03   0.04   0.03     0.08  -0.06  -0.00     0.13  -0.03   0.04
    14   6    -0.03  -0.04  -0.03     0.00  -0.05  -0.02    -0.05  -0.09  -0.07
    15   6    -0.01  -0.00   0.02     0.00   0.01  -0.01    -0.00  -0.02   0.05
    16   8     0.03  -0.01  -0.03    -0.00  -0.00   0.00    -0.00   0.01  -0.01
    17   1    -0.01  -0.01  -0.02     0.02   0.02   0.06    -0.06  -0.05  -0.14
    18   1    -0.05  -0.01   0.01    -0.28  -0.12   0.07     0.40   0.18  -0.07
    19   1    -0.01   0.04  -0.01    -0.18  -0.03   0.38     0.12   0.01  -0.27
    20   1    -0.06   0.01  -0.00     0.05   0.03  -0.00    -0.04  -0.02  -0.00
    21   1    -0.02  -0.00   0.02    -0.03  -0.02  -0.02    -0.13  -0.02   0.25
    22   1     0.53   0.37  -0.32     0.30   0.07   0.05    -0.10  -0.23   0.20
    23   1     0.24  -0.05   0.04     0.08  -0.02  -0.01    -0.02  -0.02   0.00
    24   1     0.16   0.13   0.13     0.05   0.13   0.09     0.12   0.17   0.15
    25   1     0.02  -0.03  -0.01     0.06  -0.09  -0.03     0.08  -0.13  -0.04
    26   1     0.10   0.03   0.06    -0.40  -0.01  -0.16    -0.26   0.02  -0.08
    27   1     0.04   0.07   0.04    -0.15  -0.29  -0.26    -0.00  -0.02  -0.00
    28   1     0.22  -0.11  -0.20    -0.05  -0.00   0.01     0.01  -0.03   0.03
    29   6     0.10  -0.10   0.00    -0.01  -0.00   0.00    -0.00  -0.01   0.01
    30   1     0.04  -0.04  -0.06    -0.02   0.03   0.01    -0.01  -0.01  -0.03
    31   1     0.10  -0.14  -0.02    -0.00   0.03   0.02     0.09  -0.04  -0.02
    32   1     0.03  -0.02  -0.03    -0.01   0.02  -0.02     0.05   0.02  -0.04
                     58                     59                     60
                      A                      A                      A
 Frequencies --   1343.9453              1355.8062              1365.6704
 Red. masses --      2.3026                 1.5909                 1.3791
 Frc consts  --      2.4503                 1.7230                 1.5154
 IR Inten    --     21.6268                19.4265                17.5701
  Atom  AN      X      Y      Z        X      Y      Z        X      Y      Z
     1   6    -0.05  -0.04  -0.09    -0.00  -0.00  -0.01     0.04   0.03   0.06
     2   6     0.09   0.04  -0.00     0.00   0.00  -0.00     0.00   0.00   0.01
     3   6    -0.06  -0.01   0.09    -0.01  -0.00   0.01     0.05   0.02  -0.06
     4   6    -0.03  -0.05  -0.05    -0.00  -0.01   0.01    -0.03  -0.04  -0.05
     5   6     0.09   0.05  -0.02     0.00   0.00  -0.00    -0.08  -0.03   0.02
     6   6    -0.05  -0.01   0.08     0.00   0.00   0.00     0.01   0.01   0.01
     7   6     0.09   0.03  -0.02     0.02  -0.01  -0.04     0.04   0.02   0.00
     8   6    -0.04   0.01   0.01    -0.01   0.03   0.02    -0.00  -0.02  -0.01
     9   7    -0.03   0.07  -0.07    -0.01   0.06  -0.07    -0.01   0.03  -0.04
    10   6     0.07   0.00   0.02    -0.09  -0.00  -0.04     0.00   0.00   0.00
    11   6    -0.02  -0.04  -0.03     0.02   0.02   0.02     0.00   0.00   0.00
    12   6    -0.04   0.07   0.02     0.05  -0.08  -0.02    -0.00   0.01   0.00
    13   6     0.06   0.00   0.02    -0.03  -0.01  -0.02    -0.01   0.01   0.00
    14   6    -0.05  -0.05  -0.05     0.06   0.06   0.06    -0.01  -0.01  -0.01
    15   6    -0.01  -0.03   0.07    -0.01  -0.03   0.07    -0.00  -0.02   0.04
    16   8    -0.01   0.01  -0.01    -0.01   0.01  -0.01    -0.01   0.01  -0.01
    17   1     0.06   0.06   0.14     0.01   0.01   0.03    -0.12  -0.10  -0.26
    18   1    -0.05  -0.02   0.00     0.04   0.01  -0.01    -0.26  -0.12   0.02
    19   1     0.13   0.02  -0.24     0.04   0.00  -0.06    -0.24  -0.06   0.46
    20   1    -0.18  -0.10  -0.01    -0.03  -0.02  -0.00     0.47   0.22   0.01
    21   1     0.03  -0.00  -0.06    -0.01  -0.00   0.02     0.18   0.04  -0.28
    22   1    -0.38  -0.42   0.45     0.04  -0.26   0.41    -0.07  -0.17   0.26
    23   1    -0.22   0.03  -0.05     0.46  -0.09   0.15    -0.07   0.01  -0.02
    24   1     0.00   0.00   0.00     0.11   0.14   0.12    -0.02  -0.03  -0.02
    25   1     0.08  -0.12  -0.04    -0.14   0.24   0.07     0.02  -0.04  -0.01
    26   1     0.05   0.01   0.03    -0.21   0.01  -0.08     0.08  -0.00   0.03
    27   1     0.11   0.19   0.15    -0.21  -0.36  -0.29     0.05   0.08   0.06
    28   1     0.06  -0.06   0.01     0.02  -0.05   0.03     0.03  -0.04   0.00
    29   6     0.01  -0.01   0.03     0.00  -0.02   0.02     0.00  -0.01   0.02
    30   1    -0.01  -0.04  -0.08    -0.02  -0.02  -0.05    -0.01  -0.02  -0.04
    31   1     0.11  -0.11  -0.05     0.11  -0.04  -0.01     0.06  -0.06  -0.03
    32   1     0.06   0.04  -0.05     0.04   0.06  -0.07     0.04   0.02  -0.03
                     61                     62                     63
                      A                      A                      A
 Frequencies --   1403.8558              1429.5509              1466.4063
 Red. masses --      1.6075                 1.2768                 1.5279
 Frc consts  --      1.8666                 1.5374                 1.9358
 IR Inten    --     96.6096                89.0057                69.2680
  Atom  AN      X      Y      Z        X      Y      Z        X      Y      Z
     1   6    -0.00  -0.00  -0.00     0.00   0.00   0.00     0.00  -0.00  -0.00
     2   6    -0.04  -0.02   0.01     0.01   0.00  -0.00    -0.00  -0.00   0.00
     3   6     0.01   0.00  -0.00    -0.00  -0.00  -0.00     0.00   0.00   0.00
     4   6     0.02   0.02   0.01    -0.00   0.00   0.00    -0.00  -0.00   0.00
     5   6     0.01   0.00   0.01    -0.00  -0.00  -0.00    -0.00  -0.00   0.00
     6   6     0.02   0.00  -0.04    -0.01  -0.00   0.01     0.00   0.00  -0.00
     7   6    -0.09  -0.03  -0.01     0.03  -0.01   0.06     0.01  -0.00  -0.05
     8   6     0.05  -0.03  -0.00    -0.01  -0.00  -0.01    -0.01   0.01   0.01
     9   7     0.03   0.03  -0.12     0.03   0.00  -0.10    -0.07   0.05   0.08
    10   6     0.01  -0.02  -0.00    -0.00   0.01   0.01    -0.00  -0.02  -0.01
    11   6     0.02   0.05   0.04    -0.01  -0.02  -0.01     0.02   0.01   0.02
    12   6    -0.01   0.01   0.00     0.00  -0.01  -0.00    -0.01   0.02   0.01
    13   6    -0.07  -0.00  -0.03     0.03   0.00   0.01    -0.02  -0.01  -0.01
    14   6     0.01  -0.01   0.00    -0.01   0.00  -0.00     0.02  -0.00   0.00
    15   6    -0.01  -0.02   0.07    -0.01   0.01   0.01     0.01   0.02  -0.06
    16   8    -0.01   0.01   0.00     0.03  -0.03   0.01     0.04  -0.04  -0.00
    17   1     0.04   0.03   0.09    -0.02  -0.01  -0.04     0.01   0.00   0.01
    18   1     0.11   0.05   0.00    -0.04  -0.02  -0.00     0.01   0.01  -0.00
    19   1     0.03   0.01  -0.04    -0.01  -0.00   0.00     0.00  -0.00   0.00
    20   1    -0.09  -0.04   0.01     0.02   0.01  -0.01     0.01  -0.00   0.00
    21   1    -0.08  -0.02   0.14     0.02   0.00  -0.04     0.00   0.00   0.00
    22   1     0.60   0.07   0.28    -0.24   0.12  -0.34     0.15  -0.19   0.36
    23   1    -0.24   0.02  -0.09     0.06   0.01   0.02    -0.03  -0.02  -0.01
    24   1    -0.14  -0.20  -0.17     0.04   0.07   0.05    -0.04  -0.08  -0.06
    25   1     0.11  -0.18  -0.05    -0.05   0.08   0.02     0.06  -0.10  -0.03
    26   1     0.25  -0.04   0.07    -0.09   0.02  -0.02     0.08  -0.02   0.02
    27   1     0.09   0.10   0.08    -0.02  -0.00  -0.01     0.02  -0.01   0.02
    28   1    -0.14   0.03   0.19    -0.51   0.29   0.52    -0.27   0.17   0.21
    29   6    -0.02   0.01   0.05     0.00  -0.02   0.05     0.09  -0.08  -0.05
    30   1    -0.06  -0.05  -0.16    -0.14   0.08  -0.23    -0.12   0.41   0.07
    31   1     0.11  -0.12  -0.04    -0.06   0.01   0.06    -0.36   0.26   0.22
    32   1     0.11   0.10  -0.10     0.01   0.18  -0.16    -0.38   0.10  -0.01
                     64                     65                     66
                      A                      A                      A
 Frequencies --   1492.7825              1497.1337              1499.8350
 Red. masses --      1.7889                 1.4983                 1.1819
 Frc consts  --      2.3487                 1.9787                 1.5664
 IR Inten    --      9.4730                 1.3303                20.8042
  Atom  AN      X      Y      Z        X      Y      Z        X      Y      Z
     1   6     0.03   0.03   0.07     0.02   0.02   0.05    -0.02  -0.01  -0.04
     2   6     0.07   0.03  -0.06     0.04   0.02  -0.04    -0.03  -0.01   0.03
     3   6    -0.07  -0.03   0.01    -0.04  -0.02   0.00     0.03   0.01  -0.00
     4   6     0.05   0.04   0.08     0.03   0.02   0.05    -0.02  -0.02  -0.04
     5   6     0.03   0.00  -0.06     0.02   0.00  -0.04    -0.01  -0.00   0.03
     6   6    -0.08  -0.03   0.04    -0.05  -0.02   0.02     0.03   0.01  -0.02
     7   6    -0.01  -0.02  -0.03    -0.01  -0.00   0.01     0.02   0.00   0.01
     8   6    -0.02   0.03   0.02    -0.02   0.01   0.00    -0.02   0.01  -0.00
     9   7    -0.04   0.02   0.04     0.05  -0.04  -0.05    -0.02  -0.00   0.00
    10   6    -0.01  -0.02  -0.02     0.00  -0.01  -0.01    -0.00  -0.01  -0.01
    11   6     0.03   0.01   0.02     0.02   0.01   0.01     0.02   0.01   0.01
    12   6    -0.02   0.03   0.01    -0.02   0.02   0.00    -0.01   0.02   0.00
    13   6    -0.03  -0.02  -0.02    -0.00  -0.01  -0.01    -0.00  -0.01  -0.01
    14   6     0.03  -0.00   0.01     0.02   0.01   0.01     0.01   0.00   0.01
    15   6    -0.01   0.03  -0.05     0.01  -0.04   0.06    -0.00   0.01  -0.01
    16   8     0.04  -0.04   0.00    -0.05   0.05  -0.00     0.01  -0.01   0.00
    17   1    -0.17  -0.14  -0.35    -0.11  -0.08  -0.21     0.08   0.06   0.16
    18   1    -0.23  -0.12  -0.06    -0.14  -0.07  -0.04     0.10   0.05   0.03
    19   1     0.02  -0.01  -0.17     0.01  -0.01  -0.11    -0.01   0.01   0.08
    20   1    -0.09  -0.05  -0.07    -0.06  -0.04  -0.04     0.05   0.03   0.03
    21   1     0.08  -0.00  -0.26     0.04  -0.00  -0.15    -0.03   0.00   0.11
    22   1     0.09  -0.03   0.05    -0.03   0.10  -0.18    -0.10  -0.02  -0.03
    23   1     0.03  -0.03  -0.00    -0.01  -0.01  -0.01     0.01  -0.01  -0.00
    24   1    -0.03  -0.09  -0.06    -0.04  -0.08  -0.06    -0.02  -0.05  -0.03
    25   1     0.08  -0.14  -0.04     0.04  -0.09  -0.03     0.03  -0.07  -0.02
    26   1     0.09  -0.04   0.02     0.01  -0.02  -0.01     0.02  -0.01   0.00
    27   1    -0.01  -0.07  -0.04    -0.01  -0.03  -0.01     0.00  -0.01   0.00
    28   1    -0.25   0.17   0.18     0.31  -0.21  -0.22    -0.06   0.05   0.06
    29   6    -0.04   0.03  -0.02     0.01  -0.05   0.02    -0.04  -0.03  -0.02
    30   1     0.22  -0.32   0.21    -0.10   0.14  -0.05     0.24  -0.32   0.34
    31   1     0.37  -0.07  -0.14    -0.10   0.41   0.28     0.50   0.39   0.12
    32   1     0.13  -0.11   0.05    -0.23   0.39  -0.29    -0.15   0.30  -0.26
                     67                     68                     69
                      A                      A                      A
 Frequencies --   1504.4476              1537.8856              1544.1974
 Red. masses --      1.9048                 1.1636                 2.2642
 Frc consts  --      2.5401                 1.6214                 3.1811
 IR Inten    --      6.9784                66.1714                21.0909
  Atom  AN      X      Y      Z        X      Y      Z        X      Y      Z
     1   6     0.01   0.01   0.03     0.01   0.00   0.00     0.07   0.02  -0.08
     2   6     0.02   0.01  -0.02    -0.01  -0.00  -0.00    -0.12  -0.06  -0.02
     3   6    -0.02  -0.01   0.00    -0.00  -0.00   0.01    -0.01   0.01   0.10
     4   6     0.02   0.02   0.02     0.01   0.00  -0.00     0.11   0.04  -0.07
     5   6     0.01   0.00  -0.02    -0.00  -0.00  -0.00    -0.10  -0.05  -0.05
     6   6    -0.02  -0.01   0.01    -0.00  -0.00   0.01    -0.04   0.01   0.15
     7   6    -0.05   0.01  -0.02    -0.00  -0.00   0.02    -0.02  -0.00   0.02
     8   6     0.07  -0.12  -0.03    -0.01  -0.00  -0.00    -0.04  -0.02  -0.03
     9   7    -0.02   0.01   0.01     0.03   0.00  -0.08    -0.00  -0.00   0.02
    10   6     0.05   0.06   0.05     0.01  -0.00   0.00     0.04  -0.02   0.00
    11   6    -0.10  -0.02  -0.05     0.00   0.01   0.01     0.01   0.05   0.03
    12   6     0.06  -0.10  -0.03    -0.01  -0.00  -0.00    -0.03  -0.01  -0.02
    13   6     0.07   0.05   0.06     0.01  -0.00   0.00     0.06  -0.02   0.01
    14   6    -0.08   0.01  -0.03     0.00   0.01   0.00    -0.00   0.04   0.02
    15   6     0.00   0.00  -0.01     0.00  -0.02   0.04     0.00   0.00  -0.01
    16   8     0.00  -0.00  -0.00    -0.01   0.01   0.00     0.00  -0.00  -0.00
    17   1    -0.05  -0.04  -0.10     0.00  -0.00  -0.01     0.12   0.06  -0.01
    18   1    -0.06  -0.03  -0.02     0.02   0.01  -0.01     0.39   0.18  -0.04
    19   1     0.01  -0.01  -0.05     0.02   0.01  -0.03     0.24   0.08  -0.31
    20   1    -0.04  -0.02  -0.02     0.02   0.01  -0.00     0.39   0.18  -0.07
    21   1     0.02  -0.00  -0.07     0.01   0.00  -0.02     0.25   0.07  -0.35
    22   1     0.38   0.02   0.24    -0.03   0.05  -0.09     0.01  -0.00   0.03
    23   1    -0.22   0.11  -0.03    -0.03   0.00  -0.01    -0.15   0.00  -0.06
    24   1     0.05   0.24   0.15    -0.02  -0.02  -0.02    -0.09  -0.11  -0.09
    25   1    -0.24   0.41   0.12    -0.01  -0.00  -0.00    -0.04  -0.02  -0.02
    26   1    -0.26   0.11  -0.05    -0.03   0.00  -0.01    -0.16   0.01  -0.06
    27   1     0.02   0.19   0.12    -0.02  -0.02  -0.01    -0.10  -0.10  -0.10
    28   1    -0.04   0.03   0.04    -0.02  -0.01   0.06     0.00   0.00  -0.01
    29   6    -0.00  -0.02  -0.01     0.01   0.00  -0.03    -0.00   0.00   0.00
    30   1     0.09  -0.07   0.16    -0.00   0.39   0.52    -0.00  -0.06  -0.09
    31   1     0.17   0.20   0.08     0.25  -0.22  -0.18    -0.05   0.00   0.01
    32   1    -0.12   0.14  -0.11    -0.51  -0.13   0.35     0.10  -0.01  -0.03
                     70                     71                     72
                      A                      A                      A
 Frequencies --   1546.6566              1659.1798              1660.6530
 Red. masses --      2.3218                 5.7481                 5.9294
 Frc consts  --      3.2724                 9.3231                 9.6343
 IR Inten    --     19.8286                 0.7843                 3.9872
  Atom  AN      X      Y      Z        X      Y      Z        X      Y      Z
     1   6    -0.03  -0.01   0.02     0.15   0.12   0.27     0.08   0.06   0.14
     2   6     0.05   0.02   0.01    -0.16  -0.09  -0.12    -0.08  -0.05  -0.06
     3   6     0.01  -0.00  -0.04     0.01   0.03   0.20     0.00   0.02   0.10
     4   6    -0.05  -0.02   0.02    -0.10  -0.09  -0.24    -0.06  -0.05  -0.13
     5   6     0.03   0.02   0.02     0.14   0.08   0.09     0.07   0.04   0.05
     6   6     0.02  -0.00  -0.06    -0.04  -0.04  -0.16    -0.02  -0.02  -0.09
     7   6     0.04   0.02   0.01     0.03   0.00   0.02    -0.01   0.02   0.02
     8   6    -0.11  -0.05  -0.07    -0.07   0.12   0.03     0.14  -0.24  -0.08
     9   7    -0.01   0.00   0.01    -0.01  -0.00   0.01    -0.01   0.00  -0.00
    10   6     0.10  -0.06   0.01     0.07  -0.06  -0.00    -0.16   0.12  -0.00
    11   6     0.03   0.12   0.08    -0.01   0.10   0.05     0.03  -0.18  -0.08
    12   6    -0.08  -0.04  -0.05     0.08  -0.14  -0.04    -0.16   0.28   0.08
    13   6     0.14  -0.05   0.03    -0.07   0.07   0.01     0.14  -0.13  -0.01
    14   6    -0.00   0.10   0.05     0.00  -0.09  -0.05    -0.01   0.17   0.09
    15   6    -0.00   0.01  -0.01    -0.02   0.02   0.00     0.01  -0.01  -0.00
    16   8     0.01  -0.01  -0.00     0.01  -0.01  -0.00    -0.00   0.00   0.00
    17   1    -0.04  -0.02   0.02    -0.15  -0.13  -0.36    -0.08  -0.07  -0.18
    18   1    -0.15  -0.07   0.02     0.20   0.07  -0.16     0.10   0.03  -0.08
    19   1    -0.10  -0.03   0.14     0.23   0.09  -0.17     0.11   0.05  -0.08
    20   1    -0.15  -0.07   0.03    -0.19  -0.08   0.10    -0.10  -0.04   0.06
    21   1    -0.10  -0.03   0.15    -0.17  -0.08   0.03    -0.09  -0.04   0.02
    22   1     0.04   0.00   0.04    -0.22  -0.07  -0.02     0.15   0.02   0.13
    23   1    -0.38  -0.00  -0.15    -0.09  -0.04  -0.06     0.21   0.08   0.12
    24   1    -0.23  -0.27  -0.24    -0.10  -0.02  -0.06     0.21   0.04   0.10
    25   1    -0.11  -0.03  -0.06    -0.11   0.17   0.05     0.21  -0.34  -0.10
    26   1    -0.42   0.02  -0.15     0.07   0.06   0.06    -0.15  -0.11  -0.12
    27   1    -0.24  -0.24  -0.23     0.11   0.06   0.07    -0.20  -0.09  -0.14
    28   1    -0.01   0.01   0.00     0.00   0.00  -0.02    -0.01   0.01   0.02
    29   6    -0.00   0.01   0.00     0.00  -0.00  -0.00    -0.00   0.00  -0.00
    30   1    -0.00  -0.03  -0.06     0.01  -0.02  -0.00     0.01  -0.01  -0.00
    31   1    -0.04  -0.05  -0.03     0.00   0.01   0.01     0.00  -0.02  -0.01
    32   1     0.09  -0.06   0.03     0.00   0.01  -0.01     0.02  -0.02   0.01
                     73                     74                     75
                      A                      A                      A
 Frequencies --   1677.9828              1680.5869              1733.6235
 Red. masses --      5.9018                 5.9478                 7.7090
 Frc consts  --      9.7906                 9.8976                13.6508
 IR Inten    --     11.4725                 7.8226               986.4085
  Atom  AN      X      Y      Z        X      Y      Z        X      Y      Z
     1   6     0.09   0.04  -0.05    -0.07  -0.02   0.05     0.01   0.00   0.00
     2   6    -0.19  -0.08   0.06     0.15   0.06  -0.05    -0.01  -0.01  -0.00
     3   6     0.15   0.05  -0.19    -0.12  -0.04   0.16     0.01   0.00  -0.00
     4   6    -0.13  -0.05   0.11     0.10   0.03  -0.10    -0.02   0.00  -0.00
     5   6     0.22   0.10  -0.07    -0.18  -0.08   0.06     0.02   0.01  -0.00
     6   6    -0.16  -0.05   0.17     0.13   0.04  -0.14    -0.01  -0.00   0.00
     7   6     0.04   0.01  -0.00     0.01   0.01   0.03     0.02  -0.03   0.01
     8   6    -0.12  -0.04  -0.07    -0.15  -0.05  -0.09     0.00   0.02   0.00
     9   7     0.00  -0.00  -0.00    -0.00   0.00   0.01    -0.08   0.07   0.05
    10   6     0.18   0.01   0.08     0.23   0.01   0.10    -0.01  -0.01  -0.01
    11   6    -0.12  -0.10  -0.10    -0.15  -0.11  -0.12     0.01   0.01   0.01
    12   6     0.07   0.03   0.04     0.09   0.03   0.05    -0.00  -0.01  -0.01
    13   6    -0.17  -0.02  -0.08    -0.21  -0.02  -0.09     0.01   0.01   0.01
    14   6     0.13   0.11   0.11     0.16   0.13   0.13    -0.01  -0.02  -0.01
    15   6    -0.00   0.00   0.00     0.02  -0.02  -0.01     0.46  -0.38  -0.21
    16   8     0.00  -0.00  -0.00    -0.01   0.01   0.00    -0.27   0.24   0.08
    17   1     0.10   0.03  -0.08    -0.08  -0.03   0.05     0.00  -0.00  -0.01
    18   1     0.20   0.11   0.05    -0.16  -0.08  -0.05     0.02   0.01  -0.00
    19   1    -0.11  -0.01   0.29     0.09   0.02  -0.23    -0.00   0.01   0.02
    20   1    -0.28  -0.15  -0.06     0.22   0.12   0.06    -0.04  -0.02   0.00
    21   1     0.07  -0.01  -0.26    -0.06   0.00   0.21    -0.00  -0.00  -0.01
    22   1     0.01   0.02  -0.02    -0.03  -0.01   0.01     0.02  -0.01  -0.06
    23   1    -0.23   0.07  -0.05    -0.29   0.09  -0.07     0.01  -0.01  -0.01
    24   1     0.04   0.16   0.10     0.05   0.20   0.13    -0.01  -0.02  -0.01
    25   1     0.08   0.03   0.05     0.10   0.05   0.06    -0.01   0.01  -0.00
    26   1     0.19  -0.07   0.03     0.23  -0.09   0.05    -0.01   0.01   0.00
    27   1    -0.07  -0.19  -0.13    -0.09  -0.24  -0.17     0.02   0.02   0.02
    28   1     0.00   0.00  -0.00    -0.01   0.00   0.02    -0.29   0.06   0.54
    29   6    -0.00   0.00  -0.00    -0.00   0.00  -0.00    -0.02   0.01   0.00
    30   1    -0.00   0.00   0.00     0.00  -0.01  -0.01     0.04  -0.14   0.00
    31   1     0.00  -0.01  -0.01    -0.01  -0.00  -0.00     0.05  -0.03  -0.05
    32   1    -0.00  -0.01   0.01     0.02  -0.01   0.01     0.15  -0.08   0.03
                     76                     77                     78
                      A                      A                      A
 Frequencies --   3060.2925              3095.6178              3111.1637
 Red. masses --      1.0864                 1.0344                 1.0832
 Frc consts  --      5.9947                 5.8405                 6.1775
 IR Inten    --     75.1741                51.9510                10.0838
  Atom  AN      X      Y      Z        X      Y      Z        X      Y      Z
     1   6     0.00  -0.00  -0.00     0.00   0.00   0.00     0.00   0.00   0.00
     2   6    -0.00  -0.00  -0.00    -0.00  -0.00  -0.00    -0.00  -0.00   0.00
     3   6     0.00   0.00  -0.00     0.00   0.00  -0.00    -0.00  -0.00   0.00
     4   6    -0.00  -0.00  -0.00     0.00  -0.00   0.00     0.00   0.00  -0.00
     5   6     0.00   0.00  -0.00     0.00  -0.00  -0.00    -0.00   0.00   0.00
     6   6     0.00   0.00   0.00     0.00   0.00   0.00     0.00   0.00  -0.00
     7   6    -0.00   0.00   0.00    -0.00   0.00   0.00     0.02  -0.07  -0.04
     8   6    -0.00   0.00   0.00    -0.00   0.00  -0.00     0.00  -0.00  -0.00
     9   7    -0.00   0.00   0.00    -0.00   0.00   0.00     0.00  -0.00   0.00
    10   6    -0.00  -0.00  -0.00    -0.00  -0.00  -0.00     0.00   0.00   0.00
    11   6    -0.00   0.00   0.00    -0.00  -0.00  -0.00    -0.00  -0.00  -0.00
    12   6    -0.00  -0.00  -0.00    -0.00   0.00  -0.00    -0.00   0.00   0.00
    13   6    -0.00  -0.00  -0.00    -0.00   0.00  -0.00     0.00  -0.00   0.00
    14   6    -0.00   0.00  -0.00     0.00  -0.00   0.00     0.00   0.00   0.00
    15   6    -0.03   0.05  -0.06    -0.00   0.01  -0.01     0.00   0.00  -0.00
    16   8     0.00  -0.00   0.00    -0.00   0.00   0.00    -0.00   0.00  -0.00
    17   1    -0.00   0.00  -0.00    -0.00  -0.00   0.00    -0.00  -0.00   0.00
    18   1     0.00   0.00   0.00     0.00   0.00   0.00     0.00  -0.00  -0.00
    19   1     0.00   0.00   0.00    -0.00   0.00   0.00     0.00   0.00   0.00
    20   1    -0.00  -0.00  -0.00    -0.00   0.00   0.01     0.00  -0.00  -0.00
    21   1    -0.00  -0.00  -0.00    -0.00  -0.00  -0.00     0.00   0.00   0.00
    22   1     0.01  -0.02  -0.01     0.01  -0.03  -0.02    -0.32   0.82   0.47
    23   1     0.00   0.00   0.00     0.00  -0.00   0.00    -0.00  -0.02  -0.01
    24   1     0.00  -0.00  -0.00     0.00  -0.00  -0.00    -0.00   0.00  -0.00
    25   1     0.00   0.00   0.00     0.00  -0.00   0.00    -0.00   0.00  -0.00
    26   1    -0.00   0.00   0.00     0.00  -0.00  -0.00    -0.00   0.00   0.00
    27   1     0.00  -0.00  -0.00    -0.04   0.02   0.00    -0.00   0.00   0.00
    28   1     0.32  -0.64   0.68     0.04  -0.07   0.08     0.01  -0.02   0.02
    29   6     0.00  -0.00   0.00    -0.03   0.03   0.01    -0.00   0.00   0.00
    30   1    -0.05  -0.03   0.02     0.50   0.25  -0.17     0.02   0.01  -0.01
    31   1    -0.01   0.04  -0.08     0.07  -0.23   0.43     0.00  -0.01   0.02
    32   1     0.02   0.04   0.04    -0.20  -0.42  -0.43    -0.01  -0.02  -0.02
                     79                     80                     81
                      A                      A                      A
 Frequencies --   3163.6512              3181.1274              3193.5146
 Red. masses --      1.1052                 1.1037                 1.0894
 Frc consts  --      6.5170                 6.5806                 6.5461
 IR Inten    --     23.7059                18.0589                 8.2436
  Atom  AN      X      Y      Z        X      Y      Z        X      Y      Z
     1   6     0.00   0.00   0.00     0.00  -0.00  -0.00    -0.01  -0.00   0.00
     2   6    -0.00  -0.00   0.00     0.00   0.00  -0.00     0.00  -0.00  -0.00
     3   6     0.00   0.00  -0.00    -0.00  -0.00   0.00     0.00   0.00   0.00
     4   6     0.00  -0.00   0.00    -0.00   0.00  -0.00     0.00   0.00   0.00
     5   6     0.00  -0.00  -0.00    -0.00   0.00   0.00     0.00  -0.01  -0.08
     6   6     0.00   0.00  -0.00    -0.00  -0.00  -0.00     0.02   0.01   0.01
     7   6     0.00  -0.00  -0.00     0.00  -0.00   0.00    -0.00  -0.00  -0.00
     8   6     0.00  -0.00  -0.00    -0.00  -0.00  -0.00    -0.00   0.00   0.00
     9   7     0.00   0.00   0.00     0.00  -0.00  -0.00     0.00   0.00   0.00
    10   6     0.00  -0.00   0.00     0.00   0.00   0.00    -0.00   0.00   0.00
    11   6    -0.00   0.00   0.00    -0.00   0.00   0.00    -0.00   0.00  -0.00
    12   6     0.00  -0.00   0.00     0.00  -0.00   0.00     0.00   0.00   0.00
    13   6     0.00  -0.00  -0.00     0.00  -0.00  -0.00    -0.00  -0.00  -0.00
    14   6    -0.01   0.01  -0.00    -0.00   0.00  -0.00    -0.00   0.00   0.00
    15   6    -0.00   0.00  -0.00    -0.00   0.00  -0.00    -0.00   0.00   0.00
    16   8    -0.00   0.00   0.00    -0.00   0.00   0.00     0.00  -0.00  -0.00
    17   1    -0.00  -0.00   0.00    -0.00  -0.00   0.00     0.06   0.02  -0.04
    18   1     0.00  -0.00  -0.00     0.00   0.00   0.00    -0.00   0.01   0.05
    19   1    -0.00  -0.00  -0.00     0.00   0.00   0.00    -0.01  -0.00  -0.01
    20   1    -0.00   0.00   0.01     0.00  -0.00  -0.01    -0.03   0.13   0.94
    21   1    -0.00  -0.00  -0.00     0.00   0.00   0.00    -0.21  -0.12  -0.14
    22   1    -0.00   0.00   0.00     0.00  -0.00  -0.00    -0.00   0.00   0.00
    23   1    -0.00   0.00   0.00     0.00  -0.00  -0.00     0.00  -0.01  -0.00
    24   1     0.00  -0.00   0.00     0.00  -0.00   0.00    -0.00   0.00  -0.00
    25   1    -0.00  -0.00  -0.00    -0.00  -0.00  -0.00    -0.00  -0.00  -0.00
    26   1    -0.00   0.02   0.01    -0.00   0.01   0.00    -0.00   0.00   0.00
    27   1     0.09  -0.06  -0.00     0.04  -0.03  -0.00     0.00  -0.00   0.00
    28   1     0.00  -0.01   0.01     0.01  -0.02   0.02    -0.00   0.00  -0.00
    29   6    -0.07  -0.06  -0.04     0.02   0.04  -0.08     0.00   0.00  -0.00
    30   1     0.56   0.28  -0.21    -0.40  -0.20   0.12    -0.01  -0.01   0.00
    31   1     0.01  -0.09   0.13     0.13  -0.40   0.74     0.00  -0.00   0.01
    32   1     0.22   0.47   0.50     0.08   0.16   0.14     0.00   0.00  -0.00
                     82                     83                     84
                      A                      A                      A
 Frequencies --   3202.9225              3210.8138              3211.2805
 Red. masses --      1.0883                 1.0874                 1.0880
 Frc consts  --      6.5781                 6.6052                 6.6104
 IR Inten    --      5.9245                 0.0736                 0.5936
  Atom  AN      X      Y      Z        X      Y      Z        X      Y      Z
     1   6    -0.00  -0.00   0.00    -0.04  -0.02   0.03    -0.01  -0.00   0.01
     2   6     0.00  -0.00  -0.00     0.00  -0.01  -0.05     0.00  -0.00  -0.01
     3   6     0.00   0.00   0.00     0.01   0.01   0.01     0.00   0.00   0.00
     4   6     0.00   0.00   0.00    -0.00  -0.00  -0.00    -0.00  -0.00  -0.00
     5   6    -0.00  -0.00  -0.00    -0.00   0.00   0.02    -0.00   0.00   0.00
     6   6     0.00   0.00   0.00     0.02   0.01   0.01     0.01   0.00   0.00
     7   6     0.00  -0.00  -0.00     0.00  -0.00  -0.00    -0.00   0.00   0.00
     8   6    -0.00   0.00  -0.00    -0.00   0.00  -0.00     0.00  -0.00  -0.00
     9   7    -0.00   0.00   0.00    -0.00  -0.00  -0.00    -0.00   0.00  -0.00
    10   6     0.00  -0.07  -0.03     0.00  -0.01  -0.00    -0.00   0.03   0.01
    11   6    -0.03   0.02   0.00     0.00  -0.00   0.00    -0.01   0.01  -0.00
    12   6     0.01   0.01   0.01    -0.01  -0.00  -0.01     0.04   0.02   0.02
    13   6     0.00  -0.01  -0.01    -0.00   0.01   0.01     0.00  -0.05  -0.02
    14   6    -0.00   0.00   0.00     0.00  -0.00  -0.00    -0.02   0.01   0.00
    15   6     0.00  -0.00  -0.00     0.00  -0.00   0.00    -0.00   0.00   0.00
    16   8    -0.00   0.00  -0.00    -0.00   0.00  -0.00     0.00  -0.00  -0.00
    17   1     0.00   0.00  -0.00     0.48   0.19  -0.31     0.12   0.05  -0.08
    18   1    -0.00   0.00   0.00    -0.02   0.08   0.61    -0.00   0.02   0.15
    19   1    -0.00  -0.00  -0.00    -0.17  -0.10  -0.11    -0.03  -0.02  -0.02
    20   1    -0.00   0.00   0.00     0.01  -0.02  -0.17     0.00  -0.01  -0.05
    21   1    -0.00  -0.00  -0.00    -0.24  -0.14  -0.15    -0.06  -0.04  -0.04
    22   1    -0.00   0.01   0.01    -0.00   0.00   0.00     0.00  -0.01  -0.00
    23   1    -0.03   0.75   0.40    -0.00   0.07   0.04     0.01  -0.31  -0.17
    24   1     0.36  -0.25   0.01    -0.04   0.03  -0.00     0.16  -0.10   0.01
    25   1    -0.18  -0.07  -0.11     0.11   0.04   0.07    -0.46  -0.19  -0.29
    26   1    -0.00   0.12   0.06     0.00  -0.13  -0.07    -0.02   0.54   0.29
    27   1     0.03  -0.02  -0.00    -0.06   0.04  -0.00     0.21  -0.14   0.00
    28   1    -0.00   0.00  -0.00    -0.00   0.00  -0.00    -0.00   0.00  -0.00
    29   6     0.00   0.00   0.00    -0.00  -0.00  -0.00     0.00   0.00   0.00
    30   1    -0.00  -0.00   0.00     0.00   0.00  -0.00    -0.01  -0.00   0.00
    31   1    -0.00   0.00  -0.00     0.00  -0.00   0.00    -0.00   0.01  -0.01
    32   1    -0.00  -0.01  -0.01     0.00   0.01   0.01    -0.01  -0.03  -0.03
                     85                     86                     87
                      A                      A                      A
 Frequencies --   3219.8695              3220.1299              3228.7923
 Red. masses --      1.0918                 1.0918                 1.0944
 Frc consts  --      6.6689                 6.6705                 6.7222
 IR Inten    --      6.6634                29.1642                44.2248
  Atom  AN      X      Y      Z        X      Y      Z        X      Y      Z
     1   6     0.02   0.01  -0.01    -0.01  -0.01   0.01    -0.01  -0.00   0.01
     2   6     0.00  -0.01  -0.04    -0.00   0.00   0.03     0.00   0.00  -0.00
     3   6     0.02   0.01   0.01    -0.01  -0.01  -0.01    -0.02  -0.01  -0.01
     4   6     0.00   0.00  -0.00    -0.00  -0.00   0.00     0.00   0.00   0.00
     5   6     0.00  -0.00  -0.01    -0.00   0.00   0.01     0.00  -0.00  -0.00
     6   6    -0.04  -0.02  -0.02     0.03   0.02   0.02    -0.01  -0.01  -0.01
     7   6    -0.00   0.00   0.00    -0.00   0.00   0.00    -0.00   0.00   0.00
     8   6     0.00   0.00   0.00     0.00   0.00   0.00     0.00  -0.00  -0.00
     9   7    -0.00  -0.00  -0.00     0.00  -0.00  -0.00     0.00   0.00   0.00
    10   6     0.00   0.01   0.01     0.00   0.02   0.01     0.00   0.01   0.01
    11   6    -0.03   0.02  -0.00    -0.04   0.02  -0.00    -0.04   0.03  -0.00
    12   6     0.02   0.00   0.01     0.02   0.01   0.01    -0.03  -0.02  -0.02
    13   6    -0.00   0.02   0.01    -0.00   0.03   0.02     0.00   0.01   0.00
    14   6     0.02  -0.01  -0.00     0.02  -0.02  -0.00    -0.04   0.03  -0.00
    15   6    -0.00   0.00   0.00    -0.00   0.00   0.00    -0.00   0.00   0.00
    16   8     0.00  -0.00   0.00     0.00  -0.00  -0.00     0.00  -0.00  -0.00
    17   1    -0.20  -0.08   0.12     0.13   0.05  -0.08     0.15   0.06  -0.10
    18   1    -0.01   0.06   0.45     0.01  -0.05  -0.34    -0.00   0.00   0.02
    19   1    -0.20  -0.12  -0.13     0.13   0.08   0.09     0.18   0.10   0.11
    20   1    -0.01   0.02   0.15     0.01  -0.01  -0.11    -0.00   0.01   0.04
    21   1     0.41   0.24   0.26    -0.30  -0.18  -0.19     0.14   0.08   0.09
    22   1    -0.00  -0.00  -0.00     0.00  -0.00  -0.00     0.00  -0.00  -0.00
    23   1     0.00  -0.15  -0.08     0.01  -0.21  -0.11     0.00  -0.14  -0.08
    24   1     0.28  -0.19   0.01     0.40  -0.27   0.02     0.43  -0.29   0.01
    25   1    -0.18  -0.07  -0.11    -0.23  -0.09  -0.14     0.37   0.16   0.23
    26   1     0.01  -0.27  -0.14     0.02  -0.39  -0.20    -0.00  -0.06  -0.04
    27   1    -0.19   0.13  -0.00    -0.24   0.17  -0.00     0.48  -0.32   0.01
    28   1     0.00  -0.00   0.00     0.00  -0.00   0.00    -0.00   0.00  -0.00
    29   6    -0.00  -0.00  -0.00    -0.00  -0.00  -0.00     0.00   0.00   0.00
    30   1     0.00   0.00  -0.00     0.01   0.00  -0.00    -0.01  -0.01   0.01
    31   1     0.00  -0.01   0.01     0.00  -0.01   0.01    -0.00   0.01  -0.02
    32   1     0.01   0.02   0.02     0.01   0.03   0.03    -0.02  -0.05  -0.05
                     88                     89                     90
                      A                      A                      A
 Frequencies --   3229.6560              3235.5708              3236.1829
 Red. masses --      1.0944                 1.0973                 1.0968
 Frc consts  --      6.7254                 6.7684                 6.7675
 IR Inten    --     11.3091                10.1226                14.1340
  Atom  AN      X      Y      Z        X      Y      Z        X      Y      Z
     1   6    -0.04  -0.01   0.03     0.02   0.01  -0.01     0.02   0.01  -0.01
     2   6     0.00   0.00   0.00     0.00  -0.00  -0.03     0.00  -0.00  -0.03
     3   6    -0.04  -0.02  -0.02    -0.03  -0.02  -0.02    -0.04  -0.02  -0.02
     4   6     0.00   0.00   0.00    -0.00   0.00   0.00    -0.00   0.00   0.00
     5   6     0.00  -0.00  -0.01    -0.00   0.00   0.00    -0.00   0.00   0.00
     6   6    -0.03  -0.02  -0.02     0.01   0.01   0.01     0.01   0.01   0.01
     7   6    -0.00  -0.00  -0.00    -0.00  -0.00  -0.00    -0.00  -0.00   0.00
     8   6    -0.00   0.00   0.00    -0.00  -0.00  -0.00     0.00   0.00   0.00
     9   7     0.00  -0.00  -0.00     0.00   0.00   0.00     0.00  -0.00  -0.00
    10   6    -0.00  -0.01  -0.00    -0.00  -0.01  -0.00     0.00   0.01   0.00
    11   6     0.01  -0.01   0.00     0.02  -0.01  -0.00    -0.01   0.01  -0.00
    12   6     0.01   0.01   0.01     0.03   0.01   0.02    -0.02  -0.01  -0.01
    13   6    -0.00   0.00  -0.00    -0.00   0.03   0.02     0.00  -0.03  -0.01
    14   6     0.01  -0.01   0.00    -0.03   0.02  -0.00     0.03  -0.02   0.00
    15   6     0.00  -0.00  -0.00     0.00   0.00  -0.00    -0.00   0.00   0.00
    16   8    -0.00   0.00   0.00     0.00   0.00   0.00     0.00  -0.00  -0.00
    17   1     0.42   0.16  -0.27    -0.24  -0.09   0.16    -0.25  -0.10   0.16
    18   1    -0.00  -0.01  -0.03    -0.01   0.05   0.34    -0.01   0.05   0.37
    19   1     0.44   0.25   0.28     0.33   0.19   0.21     0.40   0.23   0.25
    20   1    -0.01   0.01   0.11     0.00  -0.01  -0.04     0.00  -0.01  -0.05
    21   1     0.37   0.22   0.24    -0.15  -0.09  -0.10    -0.15  -0.09  -0.10
    22   1     0.00  -0.00  -0.00     0.00   0.00   0.00     0.00  -0.00  -0.00
    23   1    -0.00   0.06   0.03    -0.00   0.07   0.04     0.00  -0.06  -0.03
    24   1    -0.17   0.11  -0.01    -0.20   0.14  -0.01     0.16  -0.11   0.01
    25   1    -0.16  -0.06  -0.10    -0.28  -0.11  -0.18     0.23   0.09   0.14
    26   1     0.00  -0.00  -0.00     0.01  -0.36  -0.19    -0.01   0.31   0.16
    27   1    -0.17   0.12  -0.00     0.37  -0.25   0.01    -0.36   0.24  -0.01
    28   1     0.00  -0.00   0.00    -0.00   0.00  -0.00    -0.00   0.00  -0.00
    29   6    -0.00  -0.00  -0.00     0.00   0.00   0.00    -0.00  -0.00  -0.00
    30   1     0.00   0.00  -0.00    -0.01  -0.00   0.00     0.01   0.00  -0.00
    31   1     0.00  -0.00   0.01    -0.00   0.01  -0.01     0.00  -0.01   0.01
    32   1     0.01   0.02   0.02    -0.02  -0.03  -0.03     0.02   0.03   0.03

 -------------------
 - Thermochemistry -
 -------------------
 Temperature   298.150 Kelvin.  Pressure   1.00000 Atm.
 Atom     1 has atomic number  6 and mass  12.00000
 Atom     2 has atomic number  6 and mass  12.00000
 Atom     3 has atomic number  6 and mass  12.00000
 Atom     4 has atomic number  6 and mass  12.00000
 Atom     5 has atomic number  6 and mass  12.00000
 Atom     6 has atomic number  6 and mass  12.00000
 Atom     7 has atomic number  6 and mass  12.00000
 Atom     8 has atomic number  6 and mass  12.00000
 Atom     9 has atomic number  7 and mass  14.00307
 Atom    10 has atomic number  6 and mass  12.00000
 Atom    11 has atomic number  6 and mass  12.00000
 Atom    12 has atomic number  6 and mass  12.00000
 Atom    13 has atomic number  6 and mass  12.00000
 Atom    14 has atomic number  6 and mass  12.00000
 Atom    15 has atomic number  6 and mass  12.00000
 Atom    16 has atomic number  8 and mass  15.99491
 Atom    17 has atomic number  1 and mass   1.00783
 Atom    18 has atomic number  1 and mass   1.00783
 Atom    19 has atomic number  1 and mass   1.00783
 Atom    20 has atomic number  1 and mass   1.00783
 Atom    21 has atomic number  1 and mass   1.00783
 Atom    22 has atomic number  1 and mass   1.00783
 Atom    23 has atomic number  1 and mass   1.00783
 Atom    24 has atomic number  1 and mass   1.00783
 Atom    25 has atomic number  1 and mass   1.00783
 Atom    26 has atomic number  1 and mass   1.00783
 Atom    27 has atomic number  1 and mass   1.00783
 Atom    28 has atomic number  1 and mass   1.00783
 Atom    29 has atomic number  6 and mass  12.00000
 Atom    30 has atomic number  1 and mass   1.00783
 Atom    31 has atomic number  1 and mass   1.00783
 Atom    32 has atomic number  1 and mass   1.00783
 Molecular mass:   225.11536 amu.
 Principal axes and moments of inertia in atomic units:
                           1         2         3
     Eigenvalues --  2742.428984762.767136273.30877
           X            0.93872   0.09435  -0.33151
           Y            0.33899  -0.07870   0.93749
           Z           -0.06236   0.99242   0.10586
 This molecule is an asymmetric top.
 Rotational symmetry number  1.
 Warning -- assumption of classical behavior for rotation
           may cause significant error
 Rotational temperatures (Kelvin)      0.03158     0.01819     0.01381
 Rotational constants (GHZ):           0.65808     0.37893     0.28769
    1 imaginary frequencies ignored.
 Zero-point vibrational energy     702332.6 (Joules/Mol)
                                  167.86152 (Kcal/Mol)
 Warning -- explicit consideration of  19 degrees of freedom as
           vibrations may cause significant error
 Vibrational temperatures:     41.41    61.89    88.91   118.34   140.90
          (Kelvin)            228.23   319.20   344.31   357.20   399.17
                              426.27   452.22   551.84   592.44   600.66
                              649.17   716.17   807.20   890.85   904.93
                              909.16   941.16  1008.61  1029.15  1034.22
                             1087.63  1125.61  1206.08  1253.65  1262.02
                             1296.84  1334.87  1377.69  1386.95  1446.34
                             1455.89  1465.81  1467.39  1479.96  1482.22
                             1500.70  1528.14  1531.76  1584.22  1603.37
                             1609.91  1664.57  1693.96  1694.83  1737.38
                             1740.91  1742.95  1780.15  1811.45  1873.39
                             1905.02  1933.64  1950.70  1964.90  2019.84
                             2056.80  2109.83  2147.78  2154.04  2157.93
                             2164.56  2212.67  2221.76  2225.29  2387.19
                             2389.31  2414.24  2417.99  2494.30  4403.08
                             4453.90  4476.27  4551.79  4576.93  4594.76
                             4608.29  4619.64  4620.32  4632.67  4633.05
                             4645.51  4646.75  4655.26  4656.15
 
 Zero-point correction=                           0.267504 (Hartree/Particle)
 Thermal correction to Energy=                    0.281450
 Thermal correction to Enthalpy=                  0.282394
 Thermal correction to Gibbs Free Energy=         0.225239
 Sum of electronic and zero-point Energies=           -710.220086
 Sum of electronic and thermal Energies=              -710.206140
 Sum of electronic and thermal Enthalpies=            -710.205196
 Sum of electronic and thermal Free Energies=         -710.262351
 
                     E (Thermal)             CV                S
                      KCal/Mol        Cal/Mol-Kelvin    Cal/Mol-Kelvin
 Total                  176.613             54.514            120.295
 Electronic               0.000              0.000              0.000
 Translational            0.889              2.981             42.137
 Rotational               0.889              2.981             32.771
 Vibrational            174.835             48.553             45.386
 Vibration     1          0.593              1.984              5.912
 Vibration     2          0.595              1.980              5.115
 Vibration     3          0.597              1.973              4.399
 Vibration     4          0.600              1.961              3.836
 Vibration     5          0.603              1.951              3.495
 Vibration     6          0.621              1.893              2.566
 Vibration     7          0.648              1.808              1.944
 Vibration     8          0.657              1.780              1.808
 Vibration     9          0.662              1.766              1.743
 Vibration    10          0.678              1.715              1.549
 Vibration    11          0.690              1.681              1.438
 Vibration    12          0.702              1.646              1.340
 Vibration    13          0.753              1.505              1.025
 Vibration    14          0.776              1.445              0.920
 Vibration    15          0.781              1.432              0.901
 Vibration    16          0.810              1.358              0.792
 Vibration    17          0.853              1.255              0.664
 Vibration    18          0.917              1.116              0.522
 Vibration    19          0.979              0.991              0.418
                       Q            Log10(Q)             Ln(Q)
 Total Bot       0.249783-103       -103.602438       -238.553428
 Total V=0       0.276006D+20         19.440919         44.764370
 Vib (Bot)       0.580643-118       -118.236090       -272.248659
 Vib (Bot)    1  0.719425D+01          0.856986          1.973282
 Vib (Bot)    2  0.480856D+01          0.682015          1.570398
 Vib (Bot)    3  0.334119D+01          0.523901          1.206326
 Vib (Bot)    4  0.250303D+01          0.398466          0.917503
 Vib (Bot)    5  0.209644D+01          0.321482          0.740240
 Vib (Bot)    6  0.127498D+01          0.105503          0.242929
 Vib (Bot)    7  0.890883D+00         -0.050179         -0.115542
 Vib (Bot)    8  0.819615D+00         -0.086390         -0.198920
 Vib (Bot)    9  0.786783D+00         -0.104145         -0.239803
 Vib (Bot)   10  0.693931D+00         -0.158684         -0.365383
 Vib (Bot)   11  0.643235D+00         -0.191630         -0.441245
 Vib (Bot)   12  0.600108D+00         -0.221771         -0.510646
 Vib (Bot)   13  0.470226D+00         -0.327693         -0.754542
 Vib (Bot)   14  0.429100D+00         -0.367441         -0.846064
 Vib (Bot)   15  0.421406D+00         -0.375300         -0.864159
 Vib (Bot)   16  0.379701D+00         -0.420559         -0.968372
 Vib (Bot)   17  0.330840D+00         -0.480383         -1.106122
 Vib (Bot)   18  0.276748D+00         -0.557915         -1.284647
 Vib (Bot)   19  0.236394D+00         -0.626364         -1.442255
 Vib (V=0)       0.641602D+05          4.807266         11.069139
 Vib (V=0)    1  0.771160D+01          0.887145          2.042726
 Vib (V=0)    2  0.533449D+01          0.727093          1.674193
 Vib (V=0)    3  0.387839D+01          0.588652          1.355420
 Vib (V=0)    4  0.305248D+01          0.484653          1.115955
 Vib (V=0)    5  0.265524D+01          0.424104          0.976535
 Vib (V=0)    6  0.186951D+01          0.271729          0.625679
 Vib (V=0)    7  0.152160D+01          0.182301          0.419764
 Vib (V=0)    8  0.146009D+01          0.164379          0.378497
 Vib (V=0)    9  0.143222D+01          0.156009          0.359223
 Vib (V=0)   10  0.135530D+01          0.132036          0.304024
 Vib (V=0)   11  0.131471D+01          0.118830          0.273616
 Vib (V=0)   12  0.128111D+01          0.107586          0.247725
 Vib (V=0)   13  0.118638D+01          0.074222          0.170904
 Vib (V=0)   14  0.115888D+01          0.064040          0.147457
 Vib (V=0)   15  0.115390D+01          0.062167          0.143146
 Vib (V=0)   16  0.112783D+01          0.052244          0.120297
 Vib (V=0)   17  0.109955D+01          0.041213          0.094897
 Vib (V=0)   18  0.107148D+01          0.029984          0.069041
 Vib (V=0)   19  0.105307D+01          0.022456          0.051706
 Electronic      0.100000D+01          0.000000          0.000000
 Translational   0.132758D+09          8.123062         18.704041
 Rotational      0.324035D+07          6.510591         14.991190
 -------------------------------------------------------------------
 Center     Atomic                   Forces (Hartrees/Bohr)
 Number     Number              X              Y              Z
 -------------------------------------------------------------------
      1        6           0.000000203   -0.000000062    0.000000288
      2        6          -0.000000276   -0.000000442    0.000000045
      3        6           0.000000247    0.000000093   -0.000000575
      4        6           0.000000152   -0.000000153    0.000000539
      5        6          -0.000000086   -0.000000660    0.000000337
      6        6           0.000000203    0.000000022   -0.000000464
      7        6          -0.000000832    0.000000490    0.000000518
      8        6          -0.000000292   -0.000000102   -0.000000611
      9        7          -0.000001302    0.000002034   -0.000001581
     10        6          -0.000000225   -0.000000270    0.000000007
     11        6           0.000000127   -0.000000156   -0.000000241
     12        6           0.000000114   -0.000000420   -0.000000049
     13        6           0.000000097   -0.000000252    0.000000008
     14        6           0.000000363    0.000000340    0.000000278
     15        6           0.000000957    0.000000083   -0.000000386
     16        8          -0.000000300    0.000000558    0.000000333
     17        1           0.000000101   -0.000000230   -0.000000032
     18        1           0.000000196   -0.000000479    0.000000001
     19        1           0.000000030   -0.000000343   -0.000000007
     20        1          -0.000000216    0.000000451   -0.000000298
     21        1          -0.000000083    0.000000184   -0.000000106
     22        1          -0.000000085    0.000000536   -0.000000606
     23        1          -0.000000152    0.000000155   -0.000000700
     24        1           0.000000025   -0.000000235   -0.000000438
     25        1           0.000000154   -0.000000429   -0.000000077
     26        1           0.000000182   -0.000000361    0.000000250
     27        1           0.000001254   -0.000000239    0.000001447
     28        1          -0.000000076    0.000000327    0.000000217
     29        6          -0.000000639   -0.000001837    0.000002274
     30        1           0.000000176    0.000000754    0.000000076
     31        1           0.000000892    0.000000172    0.000000652
     32        1          -0.000000910    0.000000471   -0.000001100
 -------------------------------------------------------------------
 Cartesian Forces:  Max     0.000002274 RMS     0.000000595
 FormGI is forming the generalized inverse of G from B-inverse, IUseBI=4.

 GradGradGradGradGradGradGradGradGradGradGradGradGradGradGradGradGradGrad
 Berny optimization.
 Internal  Forces:  Max     0.000004647 RMS     0.000000758
 Search for a local minimum.
 Step number   1 out of a maximum of    2
 All quantities printed in internal units (Hartrees-Bohrs-Radians)
 Second derivative matrix not updated -- analytic derivatives used.
 ITU=  0
     Eigenvalues ---   -0.00376   0.00030   0.00357   0.00410   0.01049
     Eigenvalues ---    0.01612   0.01714   0.01756   0.01778   0.01825
     Eigenvalues ---    0.01850   0.01963   0.02097   0.02246   0.02408
     Eigenvalues ---    0.02465   0.02520   0.02528   0.02659   0.02664
     Eigenvalues ---    0.02843   0.02867   0.02894   0.02897   0.05297
     Eigenvalues ---    0.06083   0.06154   0.06543   0.06933   0.08713
     Eigenvalues ---    0.10837   0.10851   0.11397   0.11479   0.11899
     Eigenvalues ---    0.11953   0.12316   0.12326   0.12778   0.12808
     Eigenvalues ---    0.13087   0.15086   0.17119   0.17598   0.18155
     Eigenvalues ---    0.18786   0.18919   0.19180   0.19279   0.19430
     Eigenvalues ---    0.19503   0.20277   0.22147   0.23869   0.24499
     Eigenvalues ---    0.25804   0.27959   0.28188   0.29405   0.31233
     Eigenvalues ---    0.32843   0.33664   0.34286   0.34750   0.34938
     Eigenvalues ---    0.35795   0.36034   0.36277   0.36492   0.36505
     Eigenvalues ---    0.36527   0.36536   0.36702   0.36714   0.36880
     Eigenvalues ---    0.37761   0.38851   0.39522   0.42225   0.42351
     Eigenvalues ---    0.43130   0.43872   0.48040   0.48170   0.48202
     Eigenvalues ---    0.48423   0.48464   0.52014   0.52080   0.82212
 Eigenvalue     1 is  -3.76D-03 should be greater than     0.000000 Eigenvector:
                          D33       D31       D35       D34       D32
   1                   -0.30750  -0.29721  -0.28076  -0.27094  -0.26065
                          D36       D38       D42       D40       D37
   1                   -0.24421  -0.23729  -0.22229  -0.21391  -0.19686
 Angle between quadratic step and forces=  81.82 degrees.
 Linear search not attempted -- first point.
 Iteration  1 RMS(Cart)=  0.00013401 RMS(Int)=  0.00000001
 Iteration  2 RMS(Cart)=  0.00000001 RMS(Int)=  0.00000000
 Variable       Old X    -DE/DX   Delta X   Delta X   Delta X     New X
                                 (Linear)    (Quad)   (Total)
    R1        2.62446   0.00000   0.00000   0.00000   0.00000   2.62447
    R2        2.63697  -0.00000   0.00000  -0.00000  -0.00000   2.63697
    R3        2.04863   0.00000   0.00000   0.00000   0.00000   2.04863
    R4        2.63853  -0.00000   0.00000  -0.00000  -0.00000   2.63853
    R5        2.04890   0.00000   0.00000   0.00000   0.00000   2.04890
    R6        2.63036   0.00000   0.00000   0.00000   0.00000   2.63036
    R7        2.04745   0.00000   0.00000   0.00000   0.00000   2.04745
    R8        2.64473  -0.00000   0.00000  -0.00000  -0.00000   2.64473
    R9        2.87908  -0.00000   0.00000   0.00000   0.00000   2.87909
   R10        2.62278   0.00000   0.00000   0.00000   0.00000   2.62278
   R11        2.05350  -0.00000   0.00000  -0.00000  -0.00000   2.05350
   R12        2.04885   0.00000   0.00000   0.00000   0.00000   2.04885
   R13        2.86980  -0.00000   0.00000  -0.00000  -0.00000   2.86980
   R14        2.78743  -0.00000   0.00000  -0.00000  -0.00000   2.78743
   R15        2.06452   0.00000   0.00000  -0.00000  -0.00000   2.06452
   R16        2.63495  -0.00000   0.00000  -0.00000  -0.00000   2.63495
   R17        2.64172  -0.00000   0.00000  -0.00000  -0.00000   2.64172
   R18        2.55081  -0.00000   0.00000   0.00000   0.00000   2.55081
   R19        2.75329   0.00000   0.00000   0.00001   0.00001   2.75330
   R20        2.63267   0.00000   0.00000   0.00000   0.00000   2.63267
   R21        2.05131  -0.00000   0.00000   0.00000   0.00000   2.05131
   R22        2.62824   0.00000   0.00000   0.00000   0.00000   2.62824
   R23        2.04887   0.00000   0.00000  -0.00000  -0.00000   2.04887
   R24        2.63321   0.00000   0.00000  -0.00000  -0.00000   2.63321
   R25        2.04869   0.00000   0.00000  -0.00000  -0.00000   2.04869
   R26        2.62847  -0.00000   0.00000  -0.00000  -0.00000   2.62847
   R27        2.04884   0.00000   0.00000   0.00000   0.00000   2.04884
   R28        2.04823   0.00000   0.00000  -0.00000  -0.00000   2.04823
   R29        2.30887   0.00000   0.00000   0.00000   0.00000   2.30887
   R30        2.07797   0.00000   0.00000   0.00000   0.00000   2.07797
   R31        2.05933   0.00000   0.00000   0.00000   0.00000   2.05933
   R32        2.05788   0.00000   0.00000   0.00000   0.00000   2.05788
   R33        2.06003   0.00000   0.00000   0.00000   0.00000   2.06003
    A1        2.08657   0.00000   0.00000   0.00000   0.00000   2.08657
    A2        2.09907  -0.00000   0.00000  -0.00000  -0.00000   2.09907
    A3        2.09753  -0.00000   0.00000  -0.00000  -0.00000   2.09753
    A4        2.10093   0.00000   0.00000  -0.00000  -0.00000   2.10093
    A5        2.09631  -0.00000   0.00000  -0.00000  -0.00000   2.09631
    A6        2.08594  -0.00000   0.00000   0.00000   0.00000   2.08594
    A7        2.10146  -0.00000   0.00000  -0.00000  -0.00000   2.10146
    A8        2.08238   0.00000   0.00000   0.00000   0.00000   2.08238
    A9        2.09931  -0.00000   0.00000  -0.00000  -0.00000   2.09931
   A10        2.07400   0.00000   0.00000   0.00000   0.00000   2.07400
   A11        2.15453   0.00000   0.00000  -0.00000  -0.00000   2.15452
   A12        2.05428  -0.00000   0.00000   0.00000   0.00000   2.05428
   A13        2.10958  -0.00000   0.00000  -0.00000  -0.00000   2.10958
   A14        2.08090   0.00000   0.00000   0.00000   0.00000   2.08090
   A15        2.09269   0.00000   0.00000   0.00000   0.00000   2.09269
   A16        2.09376   0.00000   0.00000   0.00000   0.00000   2.09376
   A17        2.09726  -0.00000   0.00000  -0.00000  -0.00000   2.09726
   A18        2.09216  -0.00000   0.00000  -0.00000  -0.00000   2.09216
   A19        2.01679   0.00000   0.00000  -0.00002  -0.00002   2.01677
   A20        1.93442  -0.00000   0.00000  -0.00001  -0.00001   1.93441
   A21        1.86047  -0.00000   0.00000   0.00000   0.00000   1.86047
   A22        1.95760  -0.00000   0.00000   0.00002   0.00002   1.95761
   A23        1.85773   0.00000   0.00000   0.00001   0.00001   1.85774
   A24        1.82144   0.00000   0.00000  -0.00000  -0.00000   1.82144
   A25        2.07601   0.00000   0.00000   0.00001   0.00001   2.07602
   A26        2.13599  -0.00000   0.00000  -0.00001  -0.00001   2.13597
   A27        2.07119   0.00000   0.00000   0.00000   0.00000   2.07119
   A28        2.05394   0.00000   0.00000   0.00001   0.00001   2.05396
   A29        2.12510  -0.00000   0.00000   0.00000   0.00000   2.12510
   A30        2.10278  -0.00000   0.00000  -0.00002  -0.00002   2.10276
   A31        2.10984  -0.00000   0.00000  -0.00000  -0.00000   2.10984
   A32        2.08361   0.00000   0.00000   0.00000   0.00000   2.08362
   A33        2.08970   0.00000   0.00000  -0.00000  -0.00000   2.08970
   A34        2.09446   0.00000   0.00000   0.00000   0.00000   2.09446
   A35        2.09072   0.00000   0.00000  -0.00000  -0.00000   2.09072
   A36        2.09799  -0.00000   0.00000  -0.00000  -0.00000   2.09799
   A37        2.08734   0.00000   0.00000   0.00000   0.00000   2.08734
   A38        2.09867  -0.00000   0.00000  -0.00000  -0.00000   2.09867
   A39        2.09718  -0.00000   0.00000  -0.00000  -0.00000   2.09718
   A40        2.09817  -0.00000   0.00000  -0.00000  -0.00000   2.09817
   A41        2.09620   0.00000   0.00000   0.00000   0.00000   2.09620
   A42        2.08879   0.00000   0.00000   0.00000   0.00000   2.08879
   A43        2.10535   0.00000   0.00000   0.00000   0.00000   2.10535
   A44        2.10083  -0.00000   0.00000  -0.00001  -0.00001   2.10082
   A45        2.07682   0.00000   0.00000   0.00001   0.00001   2.07683
   A46        2.18610   0.00000   0.00000   0.00001   0.00001   2.18611
   A47        1.97479  -0.00000   0.00000  -0.00000  -0.00000   1.97478
   A48        2.12227  -0.00000   0.00000  -0.00000  -0.00000   2.12227
   A49        1.93558  -0.00000   0.00000  -0.00002  -0.00002   1.93556
   A50        1.89644   0.00000   0.00000   0.00001   0.00001   1.89645
   A51        1.94787  -0.00000   0.00000   0.00000   0.00000   1.94788
   A52        1.89502  -0.00000   0.00000  -0.00001  -0.00001   1.89501
   A53        1.90080   0.00000   0.00000   0.00000   0.00000   1.90080
   A54        1.88680   0.00000   0.00000   0.00001   0.00001   1.88680
    D1       -0.00594  -0.00000   0.00000   0.00000   0.00000  -0.00594
    D2        3.13464   0.00000   0.00000   0.00000   0.00000   3.13464
    D3        3.14032   0.00000   0.00000  -0.00000  -0.00000   3.14031
    D4       -0.00229   0.00000   0.00000   0.00000   0.00000  -0.00229
    D5        0.00347   0.00000   0.00000   0.00000   0.00000   0.00347
    D6       -3.13431   0.00000   0.00000   0.00000   0.00000  -3.13431
    D7        3.14040   0.00000   0.00000   0.00000   0.00000   3.14040
    D8        0.00262   0.00000   0.00000   0.00000   0.00000   0.00262
    D9       -0.00078  -0.00000   0.00000   0.00000   0.00000  -0.00078
   D10        3.13211   0.00000   0.00000   0.00001   0.00001   3.13211
   D11       -3.14137  -0.00000   0.00000  -0.00000  -0.00000  -3.14137
   D12       -0.00848   0.00000   0.00000   0.00000   0.00000  -0.00848
   D13        0.00982  -0.00000   0.00000  -0.00000  -0.00000   0.00982
   D14        3.12107   0.00000   0.00000   0.00001   0.00001   3.12108
   D15       -3.12298  -0.00000   0.00000  -0.00001  -0.00001  -3.12299
   D16       -0.01173   0.00000   0.00000   0.00001   0.00001  -0.01173
   D17       -0.01235   0.00000   0.00000   0.00000   0.00000  -0.01235
   D18        3.13668  -0.00000   0.00000   0.00000   0.00000   3.13668
   D19       -3.12535  -0.00000   0.00000  -0.00001  -0.00001  -3.12536
   D20        0.02369  -0.00000   0.00000  -0.00001  -0.00001   0.02367
   D21       -0.08631   0.00000   0.00000   0.00000   0.00000  -0.08630
   D22        2.16517  -0.00000   0.00000   0.00000   0.00000   2.16518
   D23       -2.14622   0.00000   0.00000   0.00000   0.00000  -2.14622
   D24        3.02526   0.00000   0.00000   0.00002   0.00002   3.02528
   D25       -1.00644  -0.00000   0.00000   0.00002   0.00002  -1.00642
   D26        0.96535   0.00000   0.00000   0.00002   0.00002   0.96537
   D27        0.00576  -0.00000   0.00000  -0.00000  -0.00000   0.00576
   D28       -3.13963  -0.00000   0.00000  -0.00000  -0.00000  -3.13963
   D29        3.13987   0.00000   0.00000  -0.00000  -0.00000   3.13987
   D30       -0.00553   0.00000   0.00000  -0.00000  -0.00000  -0.00553
   D31       -1.92000  -0.00000   0.00000   0.00013   0.00013  -1.91987
   D32        1.22135  -0.00000   0.00000   0.00009   0.00009   1.22144
   D33        2.12311   0.00000   0.00000   0.00014   0.00014   2.12325
   D34       -1.01873   0.00000   0.00000   0.00011   0.00011  -1.01862
   D35        0.14143   0.00000   0.00000   0.00013   0.00013   0.14156
   D36       -3.00040   0.00000   0.00000   0.00009   0.00009  -3.00031
   D37        2.52168  -0.00000   0.00000  -0.00012  -0.00012   2.52156
   D38       -0.67574  -0.00000   0.00000  -0.00010  -0.00010  -0.67584
   D39       -1.47870  -0.00000   0.00000  -0.00014  -0.00014  -1.47885
   D40        1.60706  -0.00000   0.00000  -0.00012  -0.00012   1.60694
   D41        0.52524  -0.00000   0.00000  -0.00012  -0.00012   0.52512
   D42       -2.67218  -0.00000   0.00000  -0.00010  -0.00010  -2.67228
   D43        3.14105  -0.00000   0.00000  -0.00002  -0.00002   3.14102
   D44       -0.00904   0.00000   0.00000  -0.00001  -0.00001  -0.00906
   D45       -0.00031  -0.00000   0.00000   0.00001   0.00001  -0.00030
   D46        3.13278   0.00000   0.00000   0.00002   0.00002   3.13280
   D47        3.13743  -0.00000   0.00000   0.00003   0.00003   3.13745
   D48       -0.02512   0.00000   0.00000   0.00003   0.00003  -0.02509
   D49       -0.00441   0.00000   0.00000  -0.00001  -0.00001  -0.00442
   D50        3.11623   0.00000   0.00000  -0.00001  -0.00001   3.11622
   D51       -0.00805  -0.00000   0.00000   0.00003   0.00003  -0.00802
   D52        3.14053  -0.00000   0.00000   0.00003   0.00003   3.14056
   D53       -3.09456   0.00000   0.00000   0.00000   0.00000  -3.09456
   D54        0.05402   0.00000   0.00000   0.00000   0.00000   0.05402
   D55        1.02299  -0.00000   0.00000  -0.00024  -0.00024   1.02275
   D56        3.10458  -0.00000   0.00000  -0.00025  -0.00025   3.10433
   D57       -1.09971   0.00000   0.00000  -0.00024  -0.00024  -1.09994
   D58       -2.17597  -0.00000   0.00000  -0.00021  -0.00021  -2.17618
   D59       -0.09437  -0.00000   0.00000  -0.00023  -0.00023  -0.09460
   D60        1.98452   0.00000   0.00000  -0.00021  -0.00021   1.98431
   D61        0.00434   0.00000   0.00000  -0.00000  -0.00000   0.00434
   D62        3.13945   0.00000   0.00000  -0.00000  -0.00000   3.13945
   D63       -3.12872  -0.00000   0.00000  -0.00001  -0.00001  -3.12874
   D64        0.00638  -0.00000   0.00000  -0.00001  -0.00001   0.00637
   D65       -0.00364  -0.00000   0.00000  -0.00000  -0.00000  -0.00365
   D66        3.13803  -0.00000   0.00000  -0.00000  -0.00000   3.13803
   D67       -3.13873  -0.00000   0.00000  -0.00000  -0.00000  -3.13873
   D68        0.00295  -0.00000   0.00000  -0.00000  -0.00000   0.00295
   D69       -0.00104  -0.00000   0.00000   0.00000   0.00000  -0.00104
   D70       -3.13647  -0.00000   0.00000   0.00000   0.00000  -3.13646
   D71        3.14047   0.00000   0.00000   0.00000   0.00000   3.14047
   D72        0.00504  -0.00000   0.00000   0.00000   0.00000   0.00504
   D73        0.00512  -0.00000   0.00000   0.00000   0.00000   0.00512
   D74       -3.11580  -0.00000   0.00000   0.00000   0.00000  -3.11580
   D75        3.14058   0.00000   0.00000   0.00000   0.00000   3.14058
   D76        0.01965  -0.00000   0.00000   0.00000   0.00000   0.01965
         Item               Value     Threshold  Converged?
 Maximum Force            0.000005     0.000450     YES
 RMS     Force            0.000001     0.000300     YES
 Maximum Displacement     0.000688     0.001800     YES
 RMS     Displacement     0.000134     0.001200     YES
 Predicted change in Energy=-5.418441D-10
 Optimization completed.
    -- Stationary point found.
                           ----------------------------
                           !   Optimized Parameters   !
                           ! (Angstroms and Degrees)  !
 --------------------------                            --------------------------
 ! Name  Definition              Value          Derivative Info.                !
 --------------------------------------------------------------------------------
 ! R1    R(1,2)                  1.3888         -DE/DX =    0.0                 !
 ! R2    R(1,6)                  1.3954         -DE/DX =    0.0                 !
 ! R3    R(1,17)                 1.0841         -DE/DX =    0.0                 !
 ! R4    R(2,3)                  1.3962         -DE/DX =    0.0                 !
 ! R5    R(2,18)                 1.0842         -DE/DX =    0.0                 !
 ! R6    R(3,4)                  1.3919         -DE/DX =    0.0                 !
 ! R7    R(3,19)                 1.0835         -DE/DX =    0.0                 !
 ! R8    R(4,5)                  1.3995         -DE/DX =    0.0                 !
 ! R9    R(4,7)                  1.5235         -DE/DX =    0.0                 !
 ! R10   R(5,6)                  1.3879         -DE/DX =    0.0                 !
 ! R11   R(5,20)                 1.0867         -DE/DX =    0.0                 !
 ! R12   R(6,21)                 1.0842         -DE/DX =    0.0                 !
 ! R13   R(7,8)                  1.5186         -DE/DX =    0.0                 !
 ! R14   R(7,9)                  1.475          -DE/DX =    0.0                 !
 ! R15   R(7,22)                 1.0925         -DE/DX =    0.0                 !
 ! R16   R(8,10)                 1.3944         -DE/DX =    0.0                 !
 ! R17   R(8,14)                 1.3979         -DE/DX =    0.0                 !
 ! R18   R(9,15)                 1.3498         -DE/DX =    0.0                 !
 ! R19   R(9,29)                 1.457          -DE/DX =    0.0                 !
 ! R20   R(10,11)                1.3931         -DE/DX =    0.0                 !
 ! R21   R(10,23)                1.0855         -DE/DX =    0.0                 !
 ! R22   R(11,12)                1.3908         -DE/DX =    0.0                 !
 ! R23   R(11,24)                1.0842         -DE/DX =    0.0                 !
 ! R24   R(12,13)                1.3934         -DE/DX =    0.0                 !
 ! R25   R(12,25)                1.0841         -DE/DX =    0.0                 !
 ! R26   R(13,14)                1.3909         -DE/DX =    0.0                 !
 ! R27   R(13,26)                1.0842         -DE/DX =    0.0                 !
 ! R28   R(14,27)                1.0839         -DE/DX =    0.0                 !
 ! R29   R(15,16)                1.2218         -DE/DX =    0.0                 !
 ! R30   R(15,28)                1.0996         -DE/DX =    0.0                 !
 ! R31   R(29,30)                1.0897         -DE/DX =    0.0                 !
 ! R32   R(29,31)                1.089          -DE/DX =    0.0                 !
 ! R33   R(29,32)                1.0901         -DE/DX =    0.0                 !
 ! A1    A(2,1,6)              119.5516         -DE/DX =    0.0                 !
 ! A2    A(2,1,17)             120.2681         -DE/DX =    0.0                 !
 ! A3    A(6,1,17)             120.1798         -DE/DX =    0.0                 !
 ! A4    A(1,2,3)              120.3745         -DE/DX =    0.0                 !
 ! A5    A(1,2,18)             120.1097         -DE/DX =    0.0                 !
 ! A6    A(3,2,18)             119.5157         -DE/DX =    0.0                 !
 ! A7    A(2,3,4)              120.405          -DE/DX =    0.0                 !
 ! A8    A(2,3,19)             119.3117         -DE/DX =    0.0                 !
 ! A9    A(4,3,19)             120.2815         -DE/DX =    0.0                 !
 ! A10   A(3,4,5)              118.8315         -DE/DX =    0.0                 !
 ! A11   A(3,4,7)              123.4453         -DE/DX =    0.0                 !
 ! A12   A(5,4,7)              117.7014         -DE/DX =    0.0                 !
 ! A13   A(4,5,6)              120.87           -DE/DX =    0.0                 !
 ! A14   A(4,5,20)             119.2267         -DE/DX =    0.0                 !
 ! A15   A(6,5,20)             119.902          -DE/DX =    0.0                 !
 ! A16   A(1,6,5)              119.9636         -DE/DX =    0.0                 !
 ! A17   A(1,6,21)             120.1643         -DE/DX =    0.0                 !
 ! A18   A(5,6,21)             119.8718         -DE/DX =    0.0                 !
 ! A19   A(4,7,8)              115.5533         -DE/DX =    0.0                 !
 ! A20   A(4,7,9)              110.8343         -DE/DX =    0.0                 !
 ! A21   A(4,7,22)             106.597          -DE/DX =    0.0                 !
 ! A22   A(8,7,9)              112.1619         -DE/DX =    0.0                 !
 ! A23   A(8,7,22)             106.4402         -DE/DX =    0.0                 !
 ! A24   A(9,7,22)             104.3607         -DE/DX =    0.0                 !
 ! A25   A(7,8,10)             118.9468         -DE/DX =    0.0                 !
 ! A26   A(7,8,14)             122.383          -DE/DX =    0.0                 !
 ! A27   A(10,8,14)            118.6702         -DE/DX =    0.0                 !
 ! A28   A(7,9,15)             117.6823         -DE/DX =    0.0                 !
 ! A29   A(7,9,29)             121.7593         -DE/DX =    0.0                 !
 ! A30   A(15,9,29)            120.4803         -DE/DX =    0.0                 !
 ! A31   A(8,10,11)            120.8851         -DE/DX =    0.0                 !
 ! A32   A(8,10,23)            119.3821         -DE/DX =    0.0                 !
 ! A33   A(11,10,23)           119.731          -DE/DX =    0.0                 !
 ! A34   A(10,11,12)           120.0038         -DE/DX =    0.0                 !
 ! A35   A(10,11,24)           119.7893         -DE/DX =    0.0                 !
 ! A36   A(12,11,24)           120.2058         -DE/DX =    0.0                 !
 ! A37   A(11,12,13)           119.5958         -DE/DX =    0.0                 !
 ! A38   A(11,12,25)           120.2449         -DE/DX =    0.0                 !
 ! A39   A(13,12,25)           120.1593         -DE/DX =    0.0                 !
 ! A40   A(12,13,14)           120.2165         -DE/DX =    0.0                 !
 ! A41   A(12,13,26)           120.1036         -DE/DX =    0.0                 !
 ! A42   A(14,13,26)           119.6789         -DE/DX =    0.0                 !
 ! A43   A(8,14,13)            120.6276         -DE/DX =    0.0                 !
 ! A44   A(8,14,27)            120.3687         -DE/DX =    0.0                 !
 ! A45   A(13,14,27)           118.993          -DE/DX =    0.0                 !
 ! A46   A(9,15,16)            125.2545         -DE/DX =    0.0                 !
 ! A47   A(9,15,28)            113.147          -DE/DX =    0.0                 !
 ! A48   A(16,15,28)           121.5973         -DE/DX =    0.0                 !
 ! A49   A(9,29,30)            110.9005         -DE/DX =    0.0                 !
 ! A50   A(9,29,31)            108.658          -DE/DX =    0.0                 !
 ! A51   A(9,29,32)            111.6048         -DE/DX =    0.0                 !
 ! A52   A(30,29,31)           108.5768         -DE/DX =    0.0                 !
 ! A53   A(30,29,32)           108.9076         -DE/DX =    0.0                 !
 ! A54   A(31,29,32)           108.1054         -DE/DX =    0.0                 !
 ! D1    D(6,1,2,3)             -0.3406         -DE/DX =    0.0                 !
 ! D2    D(6,1,2,18)           179.6015         -DE/DX =    0.0                 !
 ! D3    D(17,1,2,3)           179.9268         -DE/DX =    0.0                 !
 ! D4    D(17,1,2,18)           -0.1312         -DE/DX =    0.0                 !
 ! D5    D(2,1,6,5)              0.1985         -DE/DX =    0.0                 !
 ! D6    D(2,1,6,21)          -179.583          -DE/DX =    0.0                 !
 ! D7    D(17,1,6,5)           179.9314         -DE/DX =    0.0                 !
 ! D8    D(17,1,6,21)            0.1498         -DE/DX =    0.0                 !
 ! D9    D(1,2,3,4)             -0.0449         -DE/DX =    0.0                 !
 ! D10   D(1,2,3,19)           179.4564         -DE/DX =    0.0                 !
 ! D11   D(18,2,3,4)          -179.9873         -DE/DX =    0.0                 !
 ! D12   D(18,2,3,19)           -0.486          -DE/DX =    0.0                 !
 ! D13   D(2,3,4,5)              0.5628         -DE/DX =    0.0                 !
 ! D14   D(2,3,4,7)            178.8242         -DE/DX =    0.0                 !
 ! D15   D(19,3,4,5)          -178.9337         -DE/DX =    0.0                 !
 ! D16   D(19,3,4,7)            -0.6723         -DE/DX =    0.0                 !
 ! D17   D(3,4,5,6)             -0.7076         -DE/DX =    0.0                 !
 ! D18   D(3,4,5,20)           179.7186         -DE/DX =    0.0                 !
 ! D19   D(7,4,5,6)           -179.0691         -DE/DX =    0.0                 !
 ! D20   D(7,4,5,20)             1.3571         -DE/DX =    0.0                 !
 ! D21   D(3,4,7,8)             -4.9451         -DE/DX =    0.0                 !
 ! D22   D(3,4,7,9)            124.0552         -DE/DX =    0.0                 !
 ! D23   D(3,4,7,22)          -122.9692         -DE/DX =    0.0                 !
 ! D24   D(5,4,7,8)            173.3346         -DE/DX =    0.0                 !
 ! D25   D(5,4,7,9)            -57.665          -DE/DX =    0.0                 !
 ! D26   D(5,4,7,22)            55.3105         -DE/DX =    0.0                 !
 ! D27   D(4,5,6,1)              0.3301         -DE/DX =    0.0                 !
 ! D28   D(4,5,6,21)          -179.8877         -DE/DX =    0.0                 !
 ! D29   D(20,5,6,1)           179.9011         -DE/DX =    0.0                 !
 ! D30   D(20,5,6,21)           -0.3167         -DE/DX =    0.0                 !
 ! D31   D(4,7,8,10)          -110.0078         -DE/DX =    0.0                 !
 ! D32   D(4,7,8,14)            69.9782         -DE/DX =    0.0                 !
 ! D33   D(9,7,8,10)           121.6453         -DE/DX =    0.0                 !
 ! D34   D(9,7,8,14)           -58.3688         -DE/DX =    0.0                 !
 ! D35   D(22,7,8,10)            8.1035         -DE/DX =    0.0                 !
 ! D36   D(22,7,8,14)         -171.9105         -DE/DX =    0.0                 !
 ! D37   D(4,7,9,15)           144.4819         -DE/DX =    0.0                 !
 ! D38   D(4,7,9,29)           -38.7168         -DE/DX =    0.0                 !
 ! D39   D(8,7,9,15)           -84.7235         -DE/DX =    0.0                 !
 ! D40   D(8,7,9,29)            92.0779         -DE/DX =    0.0                 !
 ! D41   D(22,7,9,15)           30.0942         -DE/DX =    0.0                 !
 ! D42   D(22,7,9,29)         -153.1045         -DE/DX =    0.0                 !
 ! D43   D(7,8,10,11)          179.9688         -DE/DX =    0.0                 !
 ! D44   D(7,8,10,23)           -0.5182         -DE/DX =    0.0                 !
 ! D45   D(14,8,10,11)          -0.0177         -DE/DX =    0.0                 !
 ! D46   D(14,8,10,23)         179.4953         -DE/DX =    0.0                 !
 ! D47   D(7,8,14,13)          179.7612         -DE/DX =    0.0                 !
 ! D48   D(7,8,14,27)           -1.4392         -DE/DX =    0.0                 !
 ! D49   D(10,8,14,13)          -0.2528         -DE/DX =    0.0                 !
 ! D50   D(10,8,14,27)         178.5468         -DE/DX =    0.0                 !
 ! D51   D(7,9,15,16)           -0.4613         -DE/DX =    0.0                 !
 ! D52   D(7,9,15,28)          179.939          -DE/DX =    0.0                 !
 ! D53   D(29,9,15,16)        -177.3055         -DE/DX =    0.0                 !
 ! D54   D(29,9,15,28)           3.0948         -DE/DX =    0.0                 !
 ! D55   D(7,9,29,30)           58.613          -DE/DX =    0.0                 !
 ! D56   D(7,9,29,31)          177.8796         -DE/DX =    0.0                 !
 ! D57   D(7,9,29,32)          -63.0087         -DE/DX =    0.0                 !
 ! D58   D(15,9,29,30)        -124.6739         -DE/DX =    0.0                 !
 ! D59   D(15,9,29,31)          -5.4072         -DE/DX =    0.0                 !
 ! D60   D(15,9,29,32)         113.7044         -DE/DX =    0.0                 !
 ! D61   D(8,10,11,12)           0.2487         -DE/DX =    0.0                 !
 ! D62   D(8,10,11,24)         179.8772         -DE/DX =    0.0                 !
 ! D63   D(23,10,11,12)       -179.2627         -DE/DX =    0.0                 !
 ! D64   D(23,10,11,24)          0.3658         -DE/DX =    0.0                 !
 ! D65   D(10,11,12,13)         -0.2088         -DE/DX =    0.0                 !
 ! D66   D(10,11,12,25)        179.7959         -DE/DX =    0.0                 !
 ! D67   D(24,11,12,13)       -179.8357         -DE/DX =    0.0                 !
 ! D68   D(24,11,12,25)          0.169          -DE/DX =    0.0                 !
 ! D69   D(11,12,13,14)         -0.0595         -DE/DX =    0.0                 !
 ! D70   D(11,12,13,26)       -179.7064         -DE/DX =    0.0                 !
 ! D71   D(25,12,13,14)        179.9357         -DE/DX =    0.0                 !
 ! D72   D(25,12,13,26)          0.2889         -DE/DX =    0.0                 !
 ! D73   D(12,13,14,8)           0.2934         -DE/DX =    0.0                 !
 ! D74   D(12,13,14,27)       -178.5224         -DE/DX =    0.0                 !
 ! D75   D(26,13,14,8)         179.9417         -DE/DX =    0.0                 !
 ! D76   D(26,13,14,27)          1.1259         -DE/DX =    0.0                 !
 --------------------------------------------------------------------------------
 GradGradGradGradGradGradGradGradGradGradGradGradGradGradGradGradGradGrad


 ----------------------------------------------------------------------

 Electric dipole moment (input orientation):
 (Debye = 10**-18 statcoulomb cm , SI units = C m)
                  (au)            (Debye)         (10**-30 SI)
   Tot        0.210297D+01      0.534521D+01      0.178297D+02
   x          0.147189D+01      0.374116D+01      0.124792D+02
   y         -0.101637D+01     -0.258336D+01     -0.861717D+01
   z         -0.110590D+01     -0.281091D+01     -0.937619D+01

 Dipole polarizability, Alpha (input orientation).
 (esu units = cm**3 , SI units = C**2 m**2 J**-1)
 Alpha(0;0):
               (au)            (10**-24 esu)      (10**-40 SI)
   iso        0.236919D+03      0.351078D+02      0.390627D+02
   aniso      0.696333D+02      0.103186D+02      0.114810D+02
   xx         0.268483D+03      0.397851D+02      0.442669D+02
   yx         0.138304D+02      0.204946D+01      0.228033D+01
   yy         0.204928D+03      0.303671D+02      0.337880D+02
   zx         0.161328D+01      0.239063D+00      0.265994D+00
   zy         0.203080D+02      0.300934D+01      0.334834D+01
   zz         0.237346D+03      0.351711D+02      0.391331D+02

 ----------------------------------------------------------------------

 Dipole orientation:
     6          2.28469782         -7.76788842          6.69743348
     6         -0.19716545         -6.93673652          6.50415627
     6         -0.86009127         -5.12111055          4.70808503
     6          0.95837401         -4.12157644          3.09162928
     6          3.45055423         -4.98525431          3.28584765
     6          4.11536277         -6.78582332          5.07329434
     6          0.37191444         -2.17360608          1.05433014
     6         -2.40373905         -1.52233366          0.72668154
     7          1.95495630          0.09880809          1.37038330
     6         -3.65065414         -2.31462936         -1.45516267
     6         -6.19632921         -1.76033931         -1.83364163
     6         -7.52602217         -0.39112096         -0.02676070
     6         -6.29839810          0.41139020          2.16017452
     6         -3.75929532         -0.15512568          2.53551903
     6          2.74761934          1.29363358         -0.73929054
     8          2.27244945          0.63685114         -2.90116752
     1          2.79623303         -9.17609179          8.09464400
     1         -1.63571275         -7.69722827          7.74923875
     1         -2.80911356         -4.50832054          4.57441522
     1          4.87828220         -4.21953035          2.02405401
     1          6.05599577         -7.43069354          5.19924800
     1          0.99649527         -2.98764778         -0.73717487
     1         -2.61509798         -3.36424706         -2.88127853
     1         -7.13169921         -2.38969838         -3.54444832
     1         -9.50561636          0.04972067         -0.31660810
     1         -7.32227384          1.47196368          3.58306560
     1         -2.85350779          0.44801872          4.27074717
     1          3.91367123          2.96688056         -0.34115246
     6          2.54687435          1.11802904          3.85864146
     1          3.51091799         -0.28536144          5.01706542
     1          3.78945260          2.74189017          3.62637630
     1          0.85041564          1.74584933          4.84433922

 Electric dipole moment (dipole orientation):
 (Debye = 10**-18 statcoulomb cm , SI units = C m)
                  (au)            (Debye)         (10**-30 SI)
   Tot        0.210297D+01      0.534521D+01      0.178297D+02
   x          0.000000D+00      0.000000D+00      0.000000D+00
   y          0.000000D+00      0.000000D+00      0.000000D+00
   z          0.210297D+01      0.534521D+01      0.178297D+02

 Dipole polarizability, Alpha (dipole orientation).
 (esu units = cm**3 , SI units = C**2 m**2 J**-1)
 Alpha(0;0):
               (au)            (10**-24 esu)      (10**-40 SI)
   iso        0.236919D+03      0.351078D+02      0.390627D+02
   aniso      0.696333D+02      0.103186D+02      0.114810D+02
   xx         0.262105D+03      0.388400D+02      0.432153D+02
   yx        -0.168155D+02     -0.249180D+01     -0.277250D+01
   yy         0.203846D+03      0.302069D+02      0.336097D+02
   zx         0.685480D+01      0.101578D+01      0.113020D+01
   zy        -0.197823D+02     -0.293144D+01     -0.326167D+01
   zz         0.244805D+03      0.362764D+02      0.403630D+02

 ----------------------------------------------------------------------
 1\1\GINC-UBUNTU1604X64\Freq\RM062X\6-311+G(d)\C15H15N1O1\GAUSS\25-May-
 2022\0\\# freq=noraman M062X/6-311+G* nosymm Integral(Grid=SuperFine) 
 scrf=(IEFPCM, solvent=dimethylsulfoxide) geom=allcheck guess=read\\BHF
 A_NMe_M062X_scanAr01_TS\\0,1\C,4.2127038649,2.0364652435,-3.0042367614
 \C,3.1519100507,1.4222454807,-3.6571036431\C,2.035511384,0.9901186346,
 -2.9384700669\C,1.9729101809,1.1689007467,-1.5594910299\C,3.0415750405
 ,1.7986672852,-0.9113835374\C,4.1536894522,2.2264726745,-1.6230688827\
 C,0.7791142638,0.7481264874,-0.7115595099\C,-0.415900693,0.2144239944,
 -1.4818510531\N,1.1983581348,-0.1654224001,0.3679877304\C,-1.579058778
 5,0.9812429651,-1.5391452774\C,-2.6988943037,0.5309844722,-2.234916826
 1\C,-2.6680385609,-0.7007642232,-2.8800409667\C,-1.511124319,-1.475726
 58,-2.8286957636\C,-0.3933768198,-1.0199581998,-2.1376129739\C,0.56161
 21219,-0.0683611978,1.5542339917\O,-0.3327691013,0.7231535206,1.811877
 1186\H,5.0791854822,2.3702475645,-3.5637466273\H,3.1854208865,1.275880
 9814,-4.7308881592\H,1.2138547546,0.5210262566,-3.4664199369\H,2.99737
 37315,1.9456915539,0.1643823111\H,4.9732374423,2.710931709,-1.10428357
 52\H,0.4354857669,1.6444106985,-0.1898822906\H,-1.6120613474,1.9378682
 358,-1.0271829452\H,-3.5947715033,1.1408587239,-2.2662313664\H,-3.5383
 520185,-1.0564379777,-3.4198291157\H,-1.4764047436,-2.4350668932,-3.33
 26325727\H,0.5039921745,-1.6278000967,-2.1307555873\H,0.9317285733,-0.
 783293014,2.3032563264\C,2.2130507207,-1.189148338,0.1554546345\H,3.15
 31078469,-0.7433675473,-0.1687763526\H,2.3829695827,-1.7117414576,1.09
 56190673\H,1.8949607331,-1.9216303032,-0.5866063589\\Version=ES64L-G16
 RevA.03\HF=-710.4875899\RMSD=9.474e-09\RMSF=5.954e-07\ZeroPoint=0.2675
 044\Thermal=0.2814502\Dipole=1.4718862,-1.0163735,-1.1058977\DipoleDer
 iv=-0.0437314,0.06084,-0.0466032,0.059199,-0.1489494,-0.0020799,-0.072
 1108,-0.0033865,-0.0196421,-0.0562947,0.0581691,-0.0455597,0.0540359,-
 0.1478068,0.0260979,-0.0252774,0.0332665,0.1189539,-0.0847271,0.014798
 8,0.0925898,0.0001121,-0.1563643,0.0704856,0.1132997,0.0515924,-0.1188
 371,0.040318,0.073051,-0.2025819,0.0698946,-0.02889,0.0069336,-0.31086
 06,-0.0764342,0.00514,-0.193084,-0.0125838,0.0309984,0.0204743,-0.1567
 731,0.0282377,0.0705126,0.0678523,0.0807974,-0.0035921,0.0991024,0.056
 1884,0.0778593,-0.1272265,0.0515478,0.0412552,0.0476513,-0.0262858,0.6
 063449,0.1226146,0.187522,0.3333567,0.4965113,-0.4481307,0.2626971,-0.
 1728422,0.744132,0.1483756,0.0526447,0.097214,-0.0321132,-0.0456626,0.
 0976232,0.1615052,0.1013229,-0.1302922,-1.148719,0.1985176,0.479481,-0
 .0069731,-0.6102066,0.1853513,0.5578377,-0.224208,-1.6432969,-0.167167
 6,-0.0343468,0.0064234,-0.0468928,0.0164185,0.0894169,-0.0222704,0.110
 5246,-0.0891466,0.0584489,-0.1079039,0.0098835,-0.0593029,-0.0321211,0
 .0336433,0.0592247,0.0332668,-0.1260955,0.0107713,0.0089305,0.0741451,
 -0.017719,-0.0684683,0.0754148,0.0620759,0.063141,-0.1193284,-0.089048
 3,-0.0196024,0.0422785,-0.0326217,0.0583439,0.1079115,0.0234675,0.1155
 381,-0.0887219,-0.0444061,-0.0857049,0.0027938,-0.0911478,-0.1046081,0
 .0002401,-0.0041604,0.0257253,-0.1646603,1.4763246,-0.7318029,-1.31549
 76,-0.837486,0.8591709,0.5490956,-0.8903355,0.2618579,2.0312525,-1.371
 4393,0.5252927,0.8152554,0.7146545,-1.0164047,-0.6099172,0.2987888,-0.
 1256511,-1.0722891,-0.0312878,-0.0882789,0.0945884,-0.0883715,0.144103
 2,0.023816,0.095303,0.025246,0.0414094,0.098413,-0.0382343,0.0138409,-
 0.0318158,0.1580693,-0.0375521,0.0295828,-0.0296126,-0.1165694,0.05425
 53,-0.0637715,-0.0639033,-0.0600264,0.1316014,-0.0505308,-0.1185119,-0
 .0568357,0.0696838,0.1196487,-0.0116631,0.0265406,-0.0053808,0.1648099
 ,-0.0294831,0.0125023,-0.0359879,-0.0987457,-0.0256627,-0.1104527,-0.0
 662881,-0.1134191,0.1153877,-0.0521983,-0.0665239,-0.0538614,0.0496195
 ,-0.0030922,0.0345676,-0.0065478,-0.0580106,-0.0437009,0.0361884,0.005
 3319,-0.0251741,0.0252061,0.1136806,-0.0068173,-0.0301759,0.0124191,-0
 .038033,-0.1026965,-0.0228313,-0.1271143,0.0946398,-0.0542705,0.104602
 8,-0.0354114,0.1116159,0.0465944,-0.0285509,-0.0335221,-0.0300573,0.15
 03675,-0.0359537,-0.0460886,-0.1116308,-0.0459925,0.0907567,-0.0663482
 ,-0.1114567,-0.0670586,0.1029134,0.0950724,0.017259,-0.022094,0.008126
 2,-0.0553059,-0.1223293,-0.0318103,-0.120804,0.1023952,-0.0437918,0.10
 50136,-0.0211439,0.1088359,0.074192,-0.0106301,-0.006443,-0.0100431,0.
 1661927,0.0541172,0.0956241,-0.0629374,0.1184731,-0.0366587,0.1395692,
 -0.0460496,0.1318422,-0.0581669,0.5486718,-0.1922214,-0.1024637,-0.179
 0536,0.4256297,0.1410752,-0.0510065,0.1475947,0.0802942,-0.1153098,-0.
 0030083,0.1037754,-0.0676139,0.0274333,-0.026482,0.0646925,-0.0265782,
 0.0963485,0.0735679,0.0190239,0.0285849,0.0497649,0.0429637,0.0556888,
 -0.0476292,0.1157307,-0.0767934,0.0135677,-0.0375716,-0.0292644,0.0351
 192,-0.0348064,-0.1314076,0.0027226,-0.1465033,-0.0104741\Polar=268.48
 32204,13.830442,204.9276516,1.6132788,20.3080386,237.3460957\Quadrupol
 e=5.6431354,-2.6235781,-3.0195572,1.1423088,4.0396193,-0.6386783\PG=C0
 1 [X(C15H15N1O1)]\NImag=1\\0.63250881,0.22966033,0.25787615,-0.0647764
 4,0.05373185,0.68129871,-0.24838954,-0.09514199,-0.04061623,0.57629130
 ,-0.10497422,-0.12143928,-0.03687616,0.20729925,0.25147836,-0.10686471
 ,-0.06962067,-0.18070458,-0.02622205,0.07920998,0.74269136,-0.04633112
 ,-0.03030623,-0.02664509,-0.24938403,-0.07065254,0.12077678,0.62018092
 ,-0.02250395,-0.00383585,-0.00299199,-0.08103259,-0.09814663,0.0402371
 3,0.23184516,0.26258216,0.02435197,0.02186047,0.07323840,0.05366882,0.
 00762515,-0.18447641,-0.00056034,0.08029961,0.68235115,-0.01613387,-0.
 00945989,-0.03167335,0.03227013,0.01656501,0.02606659,-0.11932929,-0.0
 2116657,0.04212169,0.54340316,-0.00979552,-0.01577613,-0.02467834,0.02
 625225,0.02008899,0.00703145,-0.03134160,-0.08169661,-0.01713607,0.172
 71360,0.27077190,-0.03018953,-0.02256189,-0.05822766,0.07692523,0.0320
 9491,-0.02872958,-0.02292739,-0.04993111,-0.33095344,-0.01279222,0.064
 57761,0.68427579,0.03041283,0.02334060,0.07853138,-0.06792088,-0.02989
 549,0.00136963,0.03878701,0.00248245,-0.07485708,-0.22128719,-0.079712
 52,-0.03188153,0.57832538,0.01536253,0.01999987,0.03209328,-0.02943248
 ,-0.02037427,0.00159715,0.01063381,0.00635750,-0.04071255,-0.09194119,
 -0.11773135,-0.03289686,0.20701360,0.25419580,0.02749684,0.00787942,-0
 .02692697,0.00028723,0.00098853,-0.00121701,-0.02487356,-0.01737391,-0
 .02469115,-0.09844669,-0.06601501,-0.16940125,-0.05439887,0.06709017,0
 .73373059,-0.12090004,-0.03062318,-0.02042940,0.03902110,0.01147672,-0
 .02612027,-0.02142204,-0.00185982,0.03346157,-0.04685336,-0.03128191,-
 0.02626171,-0.26139986,-0.07690253,0.12896520,0.62507572,-0.02011215,-
 0.08296209,-0.05234040,0.00332923,0.00646127,-0.01757905,-0.00166759,-
 0.00639810,0.00753324,-0.02252116,-0.00441167,-0.00224173,-0.08702064,
 -0.09892841,0.04279635,0.23654840,0.26752992,0.04601812,-0.01977613,-0
 .33125945,-0.07671807,-0.04245988,-0.02278610,0.03394120,0.00797570,-0
 .06171703,0.02703107,0.02501569,0.07253962,0.06103489,0.00979731,-0.18
 995750,-0.00648419,0.08308300,0.67945140,0.00028676,0.00079465,0.00033
 890,0.00252403,-0.00350895,-0.00169401,0.00177120,0.00187387,0.0066407
 9,-0.15394692,-0.02868821,0.04073323,-0.02715243,-0.00981510,0.0165195
 0,-0.00005462,-0.00261709,-0.00448347,0.51027179,0.00133568,-0.0003643
 8,-0.00068007,-0.00264714,0.00626358,-0.00183943,0.00373189,0.00571064
 ,-0.00054629,-0.02881334,-0.07962763,0.00955870,-0.01470161,-0.0028640
 9,0.00861514,-0.00365492,0.00348893,-0.00321427,-0.02288680,0.53380942
 ,-0.00082421,-0.00061531,-0.00235099,-0.00046960,-0.00096392,-0.003683
 23,0.02386933,0.00792063,-0.01233420,0.05156419,0.00880384,-0.11863604
 ,-0.00428325,-0.00114592,0.01250562,-0.00490305,-0.00336826,0.00057420
 ,-0.02348716,0.07660560,0.50083651,0.00015540,0.00012375,0.00031886,-0
 .00053730,-0.00015890,-0.00098917,-0.00015950,0.00039955,-0.00013796,-
 0.02416188,-0.01287354,-0.00846388,-0.00125431,-0.00127697,0.00240556,
 -0.00031422,-0.00023498,-0.00090089,-0.15508162,-0.03473619,-0.0479905
 8,0.60216807,-0.00009320,0.00000129,0.00019732,-0.00029317,0.00014061,
 -0.00017206,-0.00029482,0.00030954,-0.00008930,-0.00579386,-0.00258126
 ,-0.00232948,-0.00115086,0.00039592,0.00043186,-0.00012322,0.00023800,
 -0.00024162,-0.03047372,-0.10439122,-0.03385412,-0.08361923,0.58104608
 ,0.00024076,0.00001325,-0.00034869,0.00026214,0.00034117,0.00011677,0.
 00184788,0.00035050,-0.00172126,0.00873563,0.00473102,0.01609420,0.003
 68685,0.00082566,-0.00377111,0.00071599,0.00069345,0.00109106,-0.04254
 473,-0.03279252,-0.10336414,0.12044768,0.17911682,0.32855491,-0.000174
 75,-0.00019531,0.00090399,-0.00125528,0.00103458,0.00087035,-0.0029734
 1,-0.00143080,-0.00042503,0.01064442,-0.01569633,0.02023536,-0.0014432
 6,-0.00052387,0.00007066,0.00071192,0.00069399,0.00017079,-0.09060046,
 0.03917753,-0.01253301,-0.01125575,0.01820806,-0.02071211,0.42862022,-
 0.00015917,0.00020740,0.00118698,-0.00131185,-0.00026858,0.00003952,0.
 00113261,-0.00129259,-0.00192437,-0.00257156,-0.00795399,0.01053375,-0
 .00086961,-0.00045134,0.00070529,0.00104594,0.00041103,-0.00021730,0.0
 3667905,-0.11711046,0.03822335,0.00394203,0.00851228,0.00112267,-0.246
 58386,0.40722909,0.00031242,0.00021535,-0.00033458,0.00109531,-0.00142
 521,-0.00055131,0.00264159,0.00237778,0.00105310,-0.00323661,0.0233601
 9,-0.02665009,-0.00149317,-0.00193597,-0.00012440,0.00039951,-0.000728
 47,-0.00047361,-0.01030812,0.03849578,-0.13546931,-0.01541529,0.020384
 80,-0.02430831,-0.16144039,-0.06167112,0.63795759,0.00004627,-0.000078
 91,-0.00022243,0.00018964,0.00024444,0.00059851,0.00013098,-0.00033529
 ,-0.00100997,-0.00049480,0.00066070,-0.00205206,-0.00039234,0.00021046
 ,0.00050838,0.00005015,-0.00020987,-0.00005306,-0.02488867,0.00981154,
 -0.00543689,-0.26095902,0.06986092,-0.04011854,-0.00031763,0.00022628,
 0.00038589,0.61731171,-0.00003670,-0.00009670,0.00002730,-0.00015545,0
 .00009888,-0.00011433,-0.00029303,-0.00005974,0.00023202,-0.00171986,-
 0.00093982,-0.00097153,-0.00028752,-0.00015109,0.00057139,-0.00009705,
 -0.00017652,-0.00015434,-0.00774963,0.00882424,0.00083303,0.13562807,-
 0.17901757,-0.00659450,-0.00146097,0.00004780,-0.00283986,-0.07713588,
 0.62232966,-0.00006742,-0.00006418,0.00001500,-0.00002668,0.00001442,0
 .00039428,0.00023953,-0.00004622,-0.00021519,-0.00034578,0.00012498,-0
 .00244753,-0.00055913,-0.00014420,0.00056855,-0.00006423,-0.00005179,-
 0.00017099,-0.01629607,0.00575053,0.00286229,-0.00584166,-0.03375361,-
 0.08523711,-0.00212758,-0.00015807,-0.00264647,0.15196413,0.23250625,0
 .32626663,-0.00002959,0.00003618,0.00011326,-0.00012999,-0.00014408,-0
 .00014221,-0.00006332,-0.00001270,0.00037719,0.00020877,-0.00038262,0.
 00030854,-0.00002298,-0.00028150,-0.00003739,-0.00000790,0.00006369,-0
 .00006210,0.00004884,0.00479869,-0.00067281,-0.05100285,0.03145962,-0.
 00682511,-0.00138528,-0.00027856,-0.00190328,-0.26057251,-0.07512088,-
 0.11933570,0.66834125,0.00000251,0.00004935,0.00012038,-0.00012549,-0.
 00007938,-0.00020381,-0.00012806,0.00000492,0.00028778,0.00057957,-0.0
 0000598,0.00118489,0.00018033,-0.00020226,-0.00028333,0.00003568,0.000
 11332,0.00001023,0.00486528,0.00095689,-0.00295250,-0.01725643,0.05895
 828,0.02037880,-0.00127149,-0.00015486,-0.00082666,-0.01235772,-0.1413
 2379,-0.04619025,-0.11841037,0.59794897,0.00000073,0.00004355,0.000132
 86,-0.00016893,-0.00012528,-0.00017840,-0.00008235,-0.00002153,0.00027
 482,-0.00085831,-0.00020212,-0.00035243,-0.00017783,-0.00018843,0.0002
 1977,-0.00000859,-0.00006144,-0.00014559,-0.00191997,-0.00234881,0.004
 93749,-0.03173292,0.04134900,0.01509599,0.00071063,-0.00030715,0.00055
 247,-0.08502699,-0.07124577,-0.13780754,0.14949043,0.19858035,0.305619
 77,-0.00003938,0.00002055,0.00011035,-0.00007773,-0.00005767,-0.000189
 08,-0.00023557,-0.00009012,0.00020818,0.00016598,-0.00007854,-0.000209
 83,-0.00008579,-0.00017945,0.00026303,-0.00007481,-0.00001572,-0.00009
 687,-0.00001413,0.00120365,0.00068422,-0.02020767,0.03415028,0.0121845
 6,-0.00069015,-0.00045310,-0.00121231,0.04071519,-0.02867845,-0.001820
 47,-0.12658158,-0.01680131,-0.03388709,0.66684133,0.00001632,-0.000096
 40,-0.00015844,0.00012790,0.00017443,0.00033249,0.00014992,0.00008254,
 -0.00049464,-0.00023308,0.00026250,-0.00083852,-0.00011039,0.00032971,
 0.00013570,0.00002095,-0.00010097,0.00004682,0.00030728,-0.00151829,0.
 00100022,0.03259572,-0.06016624,-0.01435510,0.00068407,0.00053903,0.00
 080498,-0.07579076,-0.00401631,-0.03730290,0.04527640,-0.28792983,-0.1
 0064610,-0.05611680,0.57954305,-0.00006077,0.00000080,-0.00003042,0.00
 018418,0.00001111,-0.00009288,-0.00013000,-0.00001919,0.00004092,0.000
 00503,0.00023523,-0.00037097,0.00000073,0.00010866,0.00018949,-0.00008
 330,-0.00005765,0.00003908,0.00074859,0.00019099,-0.00001468,0.0124222
 2,-0.01480246,-0.00989685,-0.00008904,0.00010851,-0.00034564,-0.027941
 50,-0.01764147,-0.01329275,-0.00022450,-0.12536294,-0.13181420,0.18276
 395,0.21279617,0.32527530,-0.00003779,-0.00003012,-0.00019006,0.000431
 41,0.00015558,0.00025774,0.00031269,0.00012149,-0.00049763,-0.00054043
 ,0.00041517,-0.00063274,0.00003300,0.00028415,0.00003646,-0.00005061,-
 0.00005401,0.00014982,0.00291098,0.00148946,0.00076862,0.03975187,-0.0
 7797043,-0.02743214,0.00040993,0.00101663,0.00074326,-0.07387600,0.009
 41918,-0.02261515,0.03492807,0.06914272,0.04822248,-0.26873104,0.07483
 305,-0.04247687,0.61669809,-0.00002187,0.00004518,0.00011783,-0.000073
 07,-0.00007413,0.00002994,0.00006319,0.00003243,0.00015881,0.00074831,
 0.00031098,0.00029320,-0.00011391,-0.00016253,-0.00010912,0.00003345,0
 .00010085,-0.00003721,0.00310064,-0.00378820,-0.00424180,-0.02823713,-
 0.00387116,-0.01700155,-0.00000637,0.00032324,-0.00009298,0.00900695,-
 0.00402465,0.00569654,0.02179291,-0.03189704,-0.01246276,0.13700849,-0
 .18397647,-0.00846226,-0.08164755,0.63070021,0.00000479,-0.00005841,-0
 .00011283,0.00013176,0.00015290,0.00038237,-0.00001149,0.00010096,-0.0
 0069620,-0.00067445,-0.00017122,-0.00087372,-0.00033263,0.00014312,0.0
 0014896,0.00000023,-0.00003807,0.00001742,-0.00031239,-0.00452061,0.00
 442240,-0.00218434,-0.03720355,-0.01315523,0.00081234,0.00034264,0.001
 02918,-0.02158519,0.00564540,-0.01305772,0.02245163,0.00638708,0.02017
 872,-0.00892171,-0.03345129,-0.08661950,0.14768701,0.23188265,0.322282
 65,0.00001141,-0.00000881,0.00030460,-0.00086310,-0.00017797,-0.000078
 56,-0.00088820,-0.00091149,0.00113947,0.00164420,0.00012842,0.00000214
 ,-0.00056531,-0.00016201,0.00017100,0.00018081,-0.00002591,-0.00030224
 ,0.00484591,-0.02529563,-0.01280233,-0.12417145,0.04634343,0.00047330,
 0.00009658,-0.00042515,-0.00056727,0.03320950,0.02187862,0.02248090,-0
 .01770832,-0.02622623,-0.01872512,-0.05199359,0.03042265,-0.00761573,-
 0.26372438,-0.07764565,-0.12137539,0.67912075,0.00008035,0.00012684,-0
 .00005214,-0.00001141,-0.00018949,-0.00029211,-0.00031704,-0.00082550,
 0.00080796,0.00152062,0.00040137,0.00058104,0.00022025,0.00037000,-0.0
 0001673,0.00006469,-0.00011458,0.00000629,-0.00358571,-0.00576279,-0.0
 0640565,-0.01541973,-0.26861079,-0.11496365,0.00112120,0.00023852,0.00
 045213,0.06886023,-0.03211677,0.00680598,-0.02618299,-0.04200462,-0.02
 985646,-0.01773729,0.05899684,0.02064645,-0.01446993,-0.14121414,-0.04
 778288,-0.11030232,0.58110081,0.00010262,0.00020868,0.00015962,0.00039
 320,-0.00015400,0.00005929,0.00064611,0.00051226,-0.00035404,0.0011577
 1,-0.00001140,-0.00130423,-0.00032139,-0.00027963,0.00048354,-0.000077
 15,0.00009026,-0.00020842,-0.00322619,-0.01378762,-0.00775009,-0.02916
 902,-0.08971901,-0.12662354,0.00047512,-0.00099528,0.00110028,0.046337
 97,-0.01363442,0.02062605,-0.01883294,-0.02921392,-0.02974632,-0.03285
 417,0.03981150,0.01593456,-0.08683379,-0.07327663,-0.13745641,0.146943
 36,0.19585066,0.30409596,0.00052584,0.00019727,-0.00054282,0.00054775,
 -0.00044745,-0.00031630,0.00101959,0.00059464,0.00021752,-0.00463667,0
 .00361475,-0.00005987,0.00085939,0.00019190,0.00002987,-0.00030744,-0.
 00022612,-0.00010054,0.01145849,-0.01670551,0.00135691,0.00161446,0.00
 620231,-0.00437722,-0.11825887,0.04304198,0.07279110,-0.00063253,-0.00
 157850,-0.00071061,-0.00119141,-0.00055041,0.00014366,-0.00103955,0.00
 050849,-0.00021597,0.00082980,0.00003379,0.00060535,-0.00120496,-0.001
 07265,-0.00069306,0.59634525,-0.00028386,-0.00019541,0.00039371,-0.000
 54638,0.00056211,0.00037588,-0.00119342,-0.00069890,-0.00012340,0.0040
 6583,-0.00491722,0.00364106,-0.00032344,0.00031219,0.00049775,0.000170
 30,0.00012919,-0.00012183,-0.01352174,0.00923772,0.01777884,-0.0017682
 8,-0.00290187,0.00134313,0.02579343,-0.10039107,0.04212930,0.00060107,
 0.00112642,0.00052436,0.00051571,0.00002505,-0.00017511,0.00040908,-0.
 00008178,0.00014464,-0.00035065,-0.00006514,-0.00021797,0.00086408,0.0
 0058139,0.00027142,-0.36204110,0.60579621,-0.00041991,-0.00005188,0.00
 075649,-0.00058009,-0.00004385,0.00031980,-0.00053178,-0.00033332,-0.0
 0045681,0.00142294,-0.00078568,-0.00119970,-0.00106172,-0.00010025,0.0
 0029237,0.00062822,0.00000077,-0.00007885,0.00349879,0.02032836,-0.042
 61054,-0.00033747,-0.00367791,0.00115732,0.10073947,0.00825002,-0.3035
 9519,0.00041635,0.00148950,0.00082558,0.00092546,0.00034127,-0.0001067
 4,0.00098153,-0.00025105,0.00028455,-0.00058526,-0.00004169,-0.0003516
 4,0.00093477,0.00047105,0.00060008,-0.11198992,-0.08992451,0.63864099,
 -0.00029754,-0.00007663,0.00045985,-0.00034967,0.00010199,0.00015485,-
 0.00047349,-0.00043185,-0.00030192,0.00228012,-0.00119262,-0.00020351,
 -0.00047401,-0.00007268,0.00027318,0.00030046,0.00006816,-0.00007565,-
 0.00542438,0.00752846,-0.00835167,-0.00094243,-0.00270143,0.00068835,-
 0.04598524,0.03202650,0.06448833,0.00004947,0.00101736,0.00003972,0.00
 098635,0.00046057,0.00002918,0.00065244,-0.00055212,0.00005949,-0.0006
 9304,-0.00007591,-0.00036853,0.00073211,0.00092786,0.00070732,-0.38032
 474,0.28606647,0.05819092,0.43497573,0.00015082,0.00004243,-0.00029896
 ,0.00037633,-0.00018114,-0.00012391,0.00006856,0.00021213,0.00033768,-
 0.00136920,0.00216857,0.00015257,0.00030676,0.00001851,-0.00014617,-0.
 00025850,-0.00005515,0.00005232,-0.00078222,-0.01043825,0.00688816,0.0
 0007487,0.00283067,-0.00160610,0.03940737,0.00344430,-0.04714567,-0.00
 023603,-0.00111534,-0.00085298,-0.00038600,0.00006217,0.00023117,-0.00
 033386,0.00000502,-0.00019382,0.00008416,0.00014922,0.00018239,-0.0002
 3417,-0.00027009,-0.00016086,0.27883992,-0.34020835,-0.03955121,-0.349
 79865,0.35032961,0.00025434,0.00009509,-0.00026549,0.00012788,0.000172
 34,-0.00027078,0.00066933,0.00037557,0.00003100,-0.00091267,-0.0021683
 7,-0.00003885,0.00032416,0.00006811,-0.00026177,-0.00018880,0.00004768
 ,0.00003566,0.00369877,-0.00379679,0.00436362,0.00018085,0.00138590,0.
 00087916,0.05533792,-0.03829721,-0.02104599,-0.00041400,-0.00056676,-0
 .00021773,0.00020953,0.00042738,0.00013199,-0.00008573,-0.00047726,-0.
 00022473,-0.00033993,-0.00000406,-0.00020720,-0.00028072,0.00024450,0.
 00033059,0.07324360,-0.05538026,-0.11568515,-0.12503087,0.08391835,0.1
 2125954,-0.23908343,-0.07881929,0.11929938,-0.01364564,-0.00631612,0.0
 1423265,-0.00067945,-0.00448882,-0.00286319,-0.00008279,0.00020164,-0.
 00078989,0.00265588,-0.00216845,0.00008286,0.00348479,-0.00030168,-0.0
 0161026,-0.00007297,0.00045242,-0.00008176,0.00003682,0.00000855,0.000
 08996,-0.00006665,-0.00005413,0.00003656,0.00001032,-0.00003115,-0.000
 02416,-0.00001875,0.00000178,-0.00001628,-0.00001357,0.00000613,0.0000
 0223,0.00002319,-0.00000218,0.00001588,-0.00006678,-0.00000660,0.00004
 493,0.00009726,-0.00006769,-0.00012268,-0.00006697,0.00004482,0.000074
 50,0.24862145,-0.07885911,-0.07026064,0.04274650,-0.01047212,0.0000452
 3,0.00824520,-0.00453865,0.00514288,-0.00260309,0.00026314,-0.00069299
 ,-0.00037859,-0.00217758,0.00573501,-0.00197536,0.00397564,0.00512211,
 -0.00291332,0.00036926,-0.00075335,0.00008066,-0.00003279,-0.00006485,
 -0.00000473,-0.00006414,0.00003323,0.00018917,0.00002926,-0.00004260,0
 .00002708,-0.00000978,-0.00001257,-0.00001584,-0.00002034,0.00001540,-
 0.00000432,0.00003225,0.00000533,0.00001864,-0.00004920,-0.00000185,0.
 00004161,0.00006475,-0.00004087,-0.00000365,-0.00001632,0.00001223,-0.
 00000471,0.08788437,0.06214646,0.11940893,0.04284465,-0.13624076,-0.01
 338525,-0.00522847,0.01219781,-0.00232096,-0.00238872,-0.00061872,-0.0
 0079578,-0.00044441,-0.00083151,-0.00040920,-0.00214999,-0.00519820,0.
 02589518,0.01043919,-0.01020473,-0.00001461,0.00016358,0.00009317,-0.0
 0000779,0.00000732,-0.00003776,0.00010242,0.00006322,-0.00006725,0.000
 03063,0.00001667,0.00000535,-0.00000975,-0.00001211,-0.00000145,0.0000
 0624,0.00001391,0.00001043,0.00000989,-0.00000670,0.00000905,0.0000044
 4,0.00001412,0.00003174,-0.00011572,0.00003796,0.00013269,0.00006454,-
 0.00004613,-0.00003347,-0.12869927,-0.04495653,0.13933257,0.00566021,-
 0.00299032,-0.02480914,-0.05656504,-0.00709113,0.00981353,0.00351442,0
 .00382927,0.02570356,-0.00247809,-0.00427821,0.00275729,-0.00131102,-0
 .00017647,-0.00007296,-0.00206004,-0.00498657,-0.00168708,0.00052467,0
 .00037043,0.00081214,0.00013324,0.00002564,0.00007061,-0.00030715,-0.0
 0011994,0.00033822,-0.00002637,-0.00003592,-0.00002739,0.00000340,0.00
 001287,-0.00000315,-0.00001749,-0.00001630,-0.00002098,-0.00000794,0.0
 0000234,-0.00000991,-0.00000593,0.00001790,-0.00001079,0.00015462,-0.0
 0015291,-0.00015154,-0.00009934,0.00005153,0.00009162,-0.00003067,0.00
 218207,0.00033485,0.05291105,0.00106782,0.00246848,-0.01416504,-0.0068
 8127,-0.04818050,-0.04087588,-0.00052800,0.00512801,0.01048742,-0.0041
 1559,0.00515253,0.00011901,-0.00004663,-0.00091757,0.00019311,-0.00507
 696,0.00493131,-0.00178090,-0.00004885,0.00012162,0.00041003,0.0000635
 0,-0.00001833,0.00001433,-0.00003814,0.00013760,0.00003880,0.00001679,
 0.00002046,-0.00002645,-0.00001874,-0.00001340,-0.00000743,-0.00001003
 ,0.00002114,0.00000888,0.00000917,-0.00002763,0.00000737,-0.00004667,0
 .00001657,-0.00003101,0.00004732,-0.00003412,-0.00001791,-0.00001483,0
 .00000670,0.00002449,0.00205061,-0.00329605,0.00092888,0.01103567,0.03
 866332,0.00272077,-0.00073779,-0.00947541,0.00989363,-0.04089401,-0.34
 024742,-0.00154973,-0.00299905,-0.01097819,0.00300983,0.00055789,0.000
 80921,-0.00002894,0.00020369,0.00056086,-0.00214923,-0.00207643,0.0008
 3638,-0.00048256,-0.00042626,-0.00025103,-0.00007846,0.00002980,-0.000
 14232,0.00024991,0.00006792,-0.00031116,-0.00001791,0.00002477,0.00004
 226,0.00001939,0.00000357,0.00001375,0.00003262,-0.00001539,0.00002142
 ,-0.00000290,0.00002097,-0.00000711,0.00002422,-0.00004412,0.00002372,
 -0.00022352,0.00016562,0.00021463,0.00013981,-0.00007698,-0.00011468,-
 0.00047432,0.00053478,0.00060725,-0.01119859,0.04487737,0.35866975,-0.
 00105672,-0.00345589,0.00378593,-0.01363125,-0.01039837,-0.01317440,-0
 .21915524,-0.10151687,-0.10643954,0.00477910,0.00059249,0.00031875,0.0
 0229075,-0.00203197,0.00138293,-0.00011081,0.00045232,0.00062256,-0.00
 150227,0.00128183,0.00000357,-0.00146347,-0.00004205,0.00263511,0.0003
 8635,0.00001631,-0.00057099,0.00067110,-0.00011441,0.00009001,-0.00024
 220,-0.00022227,-0.00030934,-0.00014241,0.00036548,-0.00004277,0.00027
 146,-0.00018866,0.00028422,-0.00167304,-0.00161033,0.00122139,-0.00020
 911,0.00020774,0.00011402,0.00010431,-0.00008920,0.00001181,-0.0007201
 0,-0.00047952,-0.00064467,0.00010560,0.00204656,-0.00018622,0.23137839
 ,-0.00359982,0.00571164,0.00053526,-0.00641933,0.00003008,-0.00513861,
 -0.10148826,-0.09616259,-0.06358345,-0.00255116,0.00205844,-0.00254399
 ,-0.00203962,0.00586653,-0.00116135,0.00041506,-0.00061263,0.00037367,
 0.00086722,-0.00342284,0.00053554,-0.00069423,-0.00008011,0.00098889,-
 0.00036206,-0.00003783,0.00043807,0.00040596,-0.00018270,0.00008537,0.
 00000036,-0.00014202,-0.00010225,-0.00007803,0.00014343,-0.00005069,0.
 00009003,-0.00016409,0.00005664,-0.00142421,-0.00076576,0.00106789,0.0
 0006710,-0.00014934,0.00005823,0.00000624,0.00002978,-0.00011698,-0.00
 027419,-0.00010107,-0.00026011,0.00199099,-0.00319334,0.00064757,0.114
 72031,0.09193264,0.00355715,0.00054158,-0.00080710,0.01377412,0.007843
 60,0.01214093,-0.10536717,-0.06357783,-0.12858270,-0.02402457,-0.01345
 352,-0.00937858,0.00159659,-0.00103393,-0.00550615,0.00078166,0.000354
 51,-0.00093319,-0.00145395,0.00017250,0.00072232,0.00067874,0.00019614
 ,-0.00080007,0.00018246,0.00008920,0.00011272,0.00067412,-0.00022639,0
 .00025646,-0.00024423,-0.00018556,-0.00029875,-0.00027359,0.00032438,-
 0.00004273,0.00045495,0.00006130,0.00035574,0.00036935,0.00033274,-0.0
 0001949,0.00002049,0.00001664,-0.00003617,0.00000615,0.00000359,0.0000
 6008,0.00071857,0.00040396,0.00041653,-0.00083082,0.00032337,0.0006739
 9,0.11096593,0.06819887,0.13222813,-0.00238843,-0.00459129,0.00254428,
 -0.00105448,-0.00010390,0.00002906,-0.00248953,-0.00468919,-0.00155383
 ,0.00517145,-0.00311804,-0.02372992,-0.05650565,-0.00663514,0.01134616
 ,0.00366134,0.00384275,0.02607662,0.00013822,0.00095329,-0.00125460,-0
 .00003995,0.00023910,0.00000476,0.00042587,0.00006129,-0.00042175,0.00
 002490,0.00001194,0.00004299,0.00001152,-0.00000424,-0.00001244,0.0000
 0875,0.00000739,0.00000742,0.00000865,0.00004914,0.00002710,0.00008397
 ,-0.00002780,0.00007770,-0.00073401,-0.00000195,0.00081212,0.00035693,
 -0.00015379,-0.00020372,0.00001522,0.00020386,0.00128607,-0.00006748,0
 .00052236,-0.00005354,0.00021309,-0.00016876,-0.00125397,0.05363227,-0
 .00436748,0.00570054,0.00026394,-0.00021319,-0.00099073,0.00029387,-0.
 00482541,0.00403199,-0.00174965,0.00162930,0.00202102,-0.01368871,-0.0
 0675775,-0.04858579,-0.04074549,-0.00034796,0.00550653,0.01009239,0.00
 067122,-0.00229234,-0.00000026,0.00005897,0.00006442,-0.00011562,0.000
 30298,0.00040078,0.00013139,0.00004953,0.00000131,0.00006635,-0.000011
 28,-0.00001557,-0.00001620,0.00000327,0.00002417,0.00001274,0.00002903
 ,0.00000286,0.00003702,0.00001284,-0.00002541,-0.00000455,-0.00070876,
 0.00018079,0.00110111,0.00049107,-0.00036857,-0.00028894,-0.00002449,0
 .00008905,0.00051842,0.00049873,-0.00086307,0.00012531,0.00003542,0.00
 013944,-0.00075615,0.01120215,0.03892471,0.00316055,0.00046607,0.00080
 505,-0.00008092,0.00018696,0.00052403,-0.00222074,-0.00198584,0.000666
 85,0.00172519,-0.00135346,-0.01109462,0.01163813,-0.04098899,-0.332896
 42,-0.00151876,-0.00304968,-0.01095517,0.00084892,0.00106024,-0.000417
 49,-0.00013565,0.00017023,0.00013422,0.00044964,0.00053695,0.00028393,
 -0.00003248,-0.00005595,-0.00002929,0.00000547,0.00002400,-0.00001146,
 -0.00000850,-0.00001691,-0.00001113,-0.00001852,0.00002405,0.00001255,
 0.00005514,0.00001186,0.00007493,-0.00029235,0.00001969,0.00033934,0.0
 0008820,-0.00017467,-0.00004329,-0.00012368,-0.00017384,-0.00065577,-0
 .00005717,0.00012049,-0.00013526,0.00023058,-0.00000186,-0.00058232,-0
 .01319749,0.04501439,0.35311483,0.00550115,0.00121158,0.00250965,0.002
 67177,-0.00206463,0.00117101,-0.00021287,0.00041672,0.00079922,-0.0009
 1811,-0.00370089,0.00376947,-0.01386072,-0.01095072,-0.01365895,-0.219
 59864,-0.10475612,-0.10203078,-0.00039500,-0.00035908,-0.00101754,-0.0
 0014153,0.00006356,0.00035829,-0.00011468,0.00000538,0.00012332,-0.000
 06160,-0.00012312,-0.00005723,-0.00001489,0.00002695,-0.00004022,-0.00
 004186,-0.00001218,-0.00001459,0.00002178,0.00001323,0.00000226,-0.000
 09266,-0.00000492,-0.00002135,0.00022225,-0.00013775,-0.00023596,-0.00
 013477,0.00008287,0.00011248,-0.00033930,0.00170868,-0.00072752,0.0001
 2114,0.00006959,0.00017971,-0.00024390,0.00040515,-0.00017420,-0.00002
 898,0.00217317,-0.00018269,0.22769572,-0.00315155,0.00224134,-0.000617
 71,-0.00197983,0.00593391,-0.00148114,0.00046918,-0.00049499,0.0002963
 6,-0.00364460,0.00623611,0.00063288,-0.00655968,-0.00022173,-0.0054176
 3,-0.10476751,-0.10052003,-0.06406484,-0.00034827,0.00000525,-0.000485
 39,0.00006937,-0.00011402,0.00022316,-0.00009070,-0.00014809,0.0001878
 5,-0.00006281,-0.00002563,-0.00003708,0.00003525,0.00004788,0.00000969
 ,0.00000700,-0.00005426,-0.00002809,-0.00004270,0.00001807,-0.00003796
 ,-0.00000692,-0.00003194,0.00000221,0.00014169,-0.00009112,-0.00015930
 ,-0.00008181,0.00005372,0.00005999,0.00182966,-0.00307897,0.00045543,-
 0.00017852,-0.00004125,-0.00001730,0.00039949,-0.00090902,0.00008320,0
 .00210092,-0.00339997,0.00069911,0.11591471,0.09453145,-0.02480559,-0.
 01420528,-0.00895869,0.00165408,-0.00118488,-0.00542531,0.00071581,0.0
 0030864,-0.00086652,0.00347889,0.00029108,-0.00086737,0.01366914,0.008
 05750,0.01187032,-0.10222710,-0.06399222,-0.12541847,0.00064033,0.0004
 0379,0.00056675,0.00008700,0.00002247,-0.00022029,-0.00005290,-0.00004
 441,0.00001428,0.00005045,0.00002847,0.00003651,-0.00001490,-0.0000280
 2,0.00000720,0.00000717,0.00002475,0.00001365,0.00001245,-0.00001381,0
 .00001821,0.00000427,0.00001186,0.00002410,-0.00001475,0.00001098,0.00
 002388,0.00000585,-0.00000355,-0.00000676,0.00011443,0.00087255,0.0010
 6097,-0.00125030,-0.00069027,-0.00060997,-0.00016108,0.00012100,0.0000
 9802,-0.00090725,0.00039760,0.00066794,0.10903727,0.06966441,0.1279601
 6,-0.00012407,0.00016952,0.00033292,0.00006524,-0.00092123,0.00055027,
 -0.00204374,-0.00066176,-0.00030197,-0.01110112,0.01784727,0.01565841,
 0.00050922,-0.00007879,0.00094843,0.00043730,-0.00019291,-0.00002826,-
 0.07189681,0.07041102,0.03821889,0.00494842,-0.02289448,-0.01456780,-0
 .00626918,0.01422092,0.00019823,0.00004705,-0.00253571,-0.00135692,0.0
 0001586,0.00008932,-0.00011605,-0.00005215,0.00013739,-0.00002285,0.00
 040925,-0.00122609,-0.00027433,-0.00450943,-0.00055932,-0.00235328,-0.
 00005716,-0.00002669,0.00174715,-0.00102402,-0.00116024,0.00133303,-0.
 00002964,0.00001788,-0.00004700,-0.00011295,-0.00011842,0.00012321,-0.
 00010856,0.00030089,-0.00001872,-0.00042642,-0.00002602,-0.00053043,0.
 00000937,0.00003127,-0.00005382,0.09229067,-0.00010921,0.00024230,0.00
 113953,-0.00036552,-0.00107974,-0.00004790,-0.00048091,-0.00018114,0.0
 0007959,-0.00349045,0.01003538,0.00454650,-0.00183164,0.00027997,0.000
 91680,0.00080411,0.00052119,-0.00069083,0.06467242,-0.22451346,-0.1043
 3870,0.00192985,-0.01212058,-0.00926995,0.01218373,-0.02483976,-0.0002
 1444,0.00220073,0.00071737,0.00184923,-0.00019942,-0.00008637,0.000150
 78,-0.00003845,0.00017932,0.00003212,0.00040633,-0.00051036,0.00007365
 ,-0.00215966,0.00041222,-0.00128649,0.00494887,-0.00269228,-0.00258384
 ,-0.00198792,0.00291754,-0.00154528,0.00002169,-0.00003315,0.00002568,
 -0.00003700,-0.00004079,0.00008853,-0.00013786,0.00027423,-0.00002957,
 0.00042025,-0.00024448,-0.00008832,-0.00000067,-0.00003077,-0.00005067
 ,-0.07501011,0.25151849,0.00025537,0.00012651,0.00036533,-0.00049489,0
 .00066289,-0.00043197,0.00180659,0.00066380,-0.00006124,0.00990822,-0.
 01256197,-0.01157577,-0.00201780,-0.00020253,0.00078041,0.00000028,0.0
 0070387,-0.00092107,0.03915567,-0.11409272,-0.10933868,0.00312585,-0.0
 1451636,-0.00894740,-0.01140253,0.02710473,0.00810829,0.00131832,-0.00
 072676,0.00026932,-0.00029458,-0.00001153,-0.00008814,-0.00013390,0.00
 033537,0.00017144,0.00070751,-0.00072880,0.00006801,-0.00304036,-0.000
 56769,-0.00071722,-0.00238135,0.00409251,0.00038859,0.00190589,-0.0006
 6967,-0.00271964,0.00010215,-0.00012937,0.00004414,0.00011001,0.000032
 82,-0.00010126,0.00009179,-0.00040892,0.00017866,0.00035955,-0.0003678
 3,0.00025067,0.00001681,-0.00004762,0.00004040,-0.03812189,0.10876694,
 0.12771764,0.00001974,0.00001832,-0.00001393,0.00003123,0.00000687,-0.
 00004273,0.00005695,-0.00000371,0.00001318,-0.00019461,-0.00009273,-0.
 00011734,0.00000191,0.00000853,0.00002905,-0.00002114,-0.00002464,-0.0
 0000646,0.00002760,0.00097134,0.00215863,0.00289221,0.02240275,0.01166
 671,0.00037471,-0.00037036,0.00018489,-0.05716001,0.01122649,-0.001581
 93,0.00529094,-0.02345150,-0.01215972,-0.00312311,-0.00030682,-0.00435
 058,-0.00111704,-0.00002509,-0.00015604,-0.00355533,0.00355599,-0.0021
 0874,0.00008689,0.00008392,-0.00015273,0.00000809,-0.00017953,0.000266
 61,0.00000471,0.00000189,-0.00000039,0.00000405,0.00000430,-0.00000672
 ,0.00003378,0.00001877,-0.00003337,-0.00001884,-0.00000364,-0.00000346
 ,0.00000401,-0.00000038,0.00000316,-0.00110296,-0.00006902,-0.00079099
 ,0.05681539,0.00000464,0.00001105,0.00001925,0.00000324,-0.00000974,0.
 00004009,-0.00002459,-0.00005342,-0.00004821,-0.00006495,0.00024239,0.
 00001238,-0.00004006,-0.00003426,-0.00000385,0.00003168,-0.00000622,-0
 .00001054,-0.00253510,-0.00050409,0.00046232,-0.00076980,-0.01164758,-
 0.00897221,0.00008674,0.00002223,0.00072902,0.01175017,-0.27435803,-0.
 12478977,0.00193519,-0.00444214,-0.00360056,-0.00088392,0.00278349,-0.
 00290205,0.00022240,0.00025398,0.00066387,0.00407319,0.00085218,-0.001
 55319,0.00057256,-0.00038252,-0.00034033,-0.00058740,0.00040308,-0.000
 27961,0.00000335,0.00000393,0.00000150,-0.00000190,-0.00000207,0.00000
 056,-0.00000152,-0.00001454,0.00005780,0.00000216,0.00000451,0.0000009
 4,0.00000002,0.00000131,-0.00000048,0.00063924,0.00069978,0.00057418,-
 0.01326834,0.28767756,0.00000868,-0.00003433,-0.00002322,-0.00008280,0
 .00002338,0.00006481,0.00005805,0.00003239,0.00000506,0.00038805,-0.00
 002678,0.00040062,0.00007542,0.00003586,-0.00020008,0.00005852,0.00003
 184,0.00003609,0.00103947,0.00247705,-0.00240477,-0.00155273,0.0003072
 6,0.00362284,-0.00061785,0.00025084,-0.00015325,-0.00118281,-0.1259067
 4,-0.10784103,0.00177740,-0.01372301,-0.00276428,-0.00448679,-0.002726
 66,0.00396105,-0.00027086,0.00049799,-0.00066795,-0.00170867,-0.001367
 04,0.00496464,-0.00021992,0.00009901,0.00013920,0.00029000,-0.00013454
 ,0.00037412,-0.00000507,0.00000099,-0.00000799,0.00000825,-0.00000057,
 -0.00001124,-0.00004487,-0.00000437,0.00001544,-0.00000427,-0.00000420
 ,0.00000295,0.00001680,0.00000849,-0.00001048,-0.00010929,0.00000740,0
 .00006946,0.00498074,0.13848110,0.10386864,-0.00001097,-0.00000932,0.0
 0001593,-0.00002009,-0.00000372,-0.00000462,-0.00002634,-0.00001095,0.
 00005104,-0.00005152,-0.00000365,-0.00032707,-0.00007860,0.00000227,0.
 00013607,-0.00001334,-0.00003495,-0.00004023,-0.00031586,0.00077311,0.
 00061622,-0.00140344,-0.00170920,-0.00445756,-0.00025300,0.00001233,-0
 .00057627,-0.01557316,0.01570599,0.00073724,-0.25302202,0.13617563,-0.
 01287572,0.00400886,-0.00165040,-0.00087563,0.00232243,0.00051387,-0.0
 0179697,0.00003648,-0.00083485,-0.00010291,-0.00034236,0.00017789,0.00
 037089,0.00017601,-0.00016027,-0.00019059,-0.00000690,-0.00000478,0.00
 000549,-0.00001087,0.00000248,0.00000855,0.00000252,-0.00000244,-0.000
 04508,0.00000721,0.00000689,-0.00000908,-0.00002318,-0.00001209,0.0000
 0882,0.00000557,0.00000532,0.00001474,0.00039292,-0.00094133,0.0013738
 1,0.26422276,0.00001074,0.00002001,0.00001640,0.00001556,-0.00001672,-
 0.00002550,0.00000636,0.00001281,0.00003121,-0.00001450,0.00000487,-0.
 00007499,-0.00001036,-0.00000398,0.00003074,-0.00000188,-0.00000542,-0
 .00001535,-0.00043144,0.00027858,0.00005372,-0.00126230,0.00166283,-0.
 00365600,-0.00007966,-0.00001020,-0.00016694,-0.01004616,0.00994966,-0
 .00065216,0.13616493,-0.14642658,-0.00340863,0.02408016,-0.01012655,0.
 00205704,-0.00001838,-0.00265882,-0.00549179,-0.00080279,-0.00063586,-
 0.00013264,-0.00003669,0.00001317,0.00001711,0.00003368,-0.00002225,-0
 .00000933,0.00000355,0.00000007,0.00000240,-0.00000084,0.00000168,-0.0
 0000026,-0.00002201,-0.00001377,0.00000685,-0.00000025,-0.00000034,-0.
 00000018,-0.00000135,-0.00000204,0.00000219,0.00002450,0.00000317,0.00
 001355,-0.00025098,-0.00035171,0.00199529,-0.14741720,0.14911660,-0.00
 000588,-0.00002020,-0.00000423,-0.00001819,0.00001498,0.00002461,-0.00
 004158,-0.00001622,-0.00003786,-0.00003905,-0.00007840,-0.00006468,-0.
 00002376,-0.00004375,0.00004704,-0.00000924,-0.00000158,-0.00000984,-0
 .00036051,0.00050622,0.00017432,-0.00431718,-0.00379146,0.00362177,-0.
 00004950,0.00001218,-0.00007094,-0.01318800,0.00942810,0.00365033,-0.0
 1279518,-0.00350270,-0.04577700,0.01277575,-0.00800359,0.00484265,-0.0
 0189061,-0.00529455,0.00401900,-0.00005476,-0.00023215,-0.00113735,-0.
 00012622,0.00009547,0.00013325,0.00006789,-0.00005863,-0.00005354,-0.0
 0000330,-0.00000179,0.00000123,-0.00000280,-0.00000105,0.00000332,0.00
 001634,0.00001064,-0.00000973,0.00000530,0.00000148,-0.00000228,-0.000
 01203,0.00000285,0.00000079,0.00002751,0.00001229,-0.00000924,0.001738
 97,0.00178364,-0.00255267,0.01618273,0.00685024,0.03666266,-0.00003125
 ,-0.00000827,-0.00000306,0.00001775,-0.00000718,-0.00002275,-0.0000156
 8,-0.00001690,0.00004064,-0.00003280,0.00002266,-0.00008269,-0.0000170
 2,0.00000151,0.00003870,-0.00002480,-0.00001100,0.00000916,-0.00000513
 ,-0.00023789,0.00035712,-0.00003502,0.00060745,0.00062910,0.00001866,-
 0.00001468,-0.00008143,0.00227784,0.00158422,-0.00133236,0.00511155,0.
 00203747,0.00160469,-0.24225599,-0.07211335,-0.12037269,-0.01519504,-0
 .01059972,-0.01328843,-0.00199009,0.00459455,-0.00120915,-0.00009291,0
 .00003602,0.00013125,0.00005385,-0.00004384,-0.00006704,-0.00000600,-0
 .00000160,-0.00000022,-0.00000421,-0.00000250,0.00000927,0.00001649,0.
 00002321,-0.00005396,0.00000307,0.00000436,-0.00000284,-0.00000575,-0.
 00000428,0.00000119,-0.00005766,-0.00000518,-0.00002501,0.00009320,0.0
 0016178,0.00008788,0.00001568,-0.00112725,0.00115151,0.25258589,-0.000
 00721,-0.00000060,-0.00000083,0.00001175,0.00000230,0.00000281,-0.0000
 1702,-0.00000470,-0.00001173,-0.00008351,0.00002014,-0.00008858,-0.000
 02675,0.00000572,0.00003381,-0.00000793,-0.00001026,-0.00000149,-0.000
 27872,-0.00013432,0.00044947,0.00056007,-0.00105419,0.00011440,0.00000
 069,-0.00000378,-0.00001384,0.00209107,-0.00297598,-0.00484345,-0.0237
 0050,-0.00383912,-0.01359309,-0.07213301,-0.08680316,-0.05474829,0.015
 17608,0.01014990,0.00956649,0.00417047,-0.00018974,-0.00232434,0.00003
 088,-0.00001854,-0.00000900,-0.00004578,0.00001763,-0.00004766,-0.0000
 0031,0.00000013,0.00000097,-0.00000282,0.00000050,0.00000289,0.0000174
 6,-0.00000647,0.00000220,0.00000187,0.00000271,-0.00000126,-0.00000303
 ,-0.00000394,0.00000208,0.00004483,0.00007389,0.00006450,-0.00116480,-
 0.00032471,-0.00069052,-0.00036560,0.00005418,0.00220274,0.07627780,0.
 08491972,-0.00000411,-0.00001553,0.00000051,-0.00004180,0.00000366,0.0
 0002655,0.00001506,-0.00000569,0.00001579,0.00013262,-0.00001310,0.000
 05501,0.00000459,-0.00001215,-0.00002774,0.00001231,0.00001206,-0.0000
 0372,0.00043348,0.00047365,-0.00067046,0.00052021,0.00001425,-0.000556
 77,-0.00014061,0.00005603,-0.00011537,-0.00112717,-0.00504314,0.004545
 42,-0.01206086,-0.00328397,-0.00276836,-0.12035629,-0.05477939,-0.1162
 5072,0.00035820,-0.00085356,0.00340823,-0.00141037,-0.00199204,0.00556
 950,-0.00009856,0.00004115,0.00011860,0.00004999,-0.00003002,-0.000042
 31,-0.00000517,-0.00000110,-0.00000161,0.00000069,-0.00000220,0.000000
 42,-0.00001089,0.00000577,-0.00000834,0.00000295,-0.00000014,-0.000001
 60,-0.00000242,0.00000224,-0.00000188,0.00004245,-0.00003968,0.0000041
 3,-0.00062059,-0.00018898,-0.00027191,0.00154838,0.00191036,-0.0027030
 8,0.13163978,0.06188620,0.11242415,-0.00001879,-0.00001259,0.00000343,
 -0.00000361,-0.00000096,0.00002214,-0.00003749,-0.00000826,0.00000008,
 0.00008839,0.00002931,-0.00009462,-0.00004803,-0.00000052,0.00004659,-
 0.00000882,-0.00000467,-0.00000712,0.00050472,-0.00111902,-0.00037539,
 -0.00297814,-0.00030432,-0.00434360,0.00008376,0.00002759,-0.00002999,
 -0.00134549,0.00005799,-0.00020395,-0.00334556,0.00375079,-0.00225659,
 0.00431979,0.02369575,0.01293400,-0.05817769,0.01147176,-0.00154977,0.
 00509958,-0.02330352,-0.01210506,-0.00012627,0.00008342,0.00015126,0.0
 0007666,-0.00005621,-0.00006422,-0.00000472,-0.00000177,0.00000173,-0.
 00000621,-0.00000189,0.00000777,0.00003183,0.00002142,-0.00001946,0.00
 001086,0.00000416,0.00000108,-0.00000951,-0.00000511,0.00000271,-0.000
 33118,-0.00018762,-0.00017897,0.00002587,-0.00019626,0.00034597,0.0000
 4698,0.00120871,0.00062632,0.00044346,-0.00138746,0.00112168,0.0551760
 9,-0.00002297,0.00000307,0.00000731,0.00003851,-0.00001567,-0.00003414
 ,-0.00007767,-0.00002364,0.00003254,0.00002058,0.00003154,-0.00013571,
 -0.00002330,-0.00000908,0.00008800,-0.00003085,-0.00001438,-0.00000575
 ,0.00046362,-0.00026150,0.00005118,-0.00061401,0.00266734,-0.00295828,
 -0.00003375,-0.00000667,-0.00013944,-0.00009631,0.00029416,0.00059369,
 0.00421143,0.00124126,-0.00156176,-0.00172468,-0.01033838,-0.00837709,
 0.01114771,-0.27981297,-0.12568681,0.00213628,-0.00439668,-0.00353674,
 -0.00015621,0.00008702,0.00019386,0.00008628,-0.00007719,-0.00008209,-
 0.00000283,-0.00000269,0.00000372,-0.00000856,-0.00000075,0.00001091,0
 .00003393,0.00002068,-0.00004588,0.00000776,0.00000121,-0.00000131,-0.
 00001204,-0.00000514,0.00000428,-0.00016987,-0.00009260,-0.00004808,-0
 .00020370,-0.00030880,0.00033165,-0.00012585,-0.00065103,-0.00041779,-
 0.00060538,-0.00020320,0.00190132,-0.01339536,0.29224152,-0.00000257,0
 .00000439,0.00002249,-0.00001387,0.00000030,-0.00002549,0.00001935,0.0
 0001644,0.00005326,0.00005551,0.00003383,-0.00015120,-0.00004970,0.000
 01022,0.00006697,-0.00001069,-0.00001708,-0.00002497,0.00059111,-0.000
 71757,0.00019328,-0.00474090,-0.00270975,0.00425391,-0.00006598,0.0001
 4756,-0.00024578,-0.00004261,0.00054400,-0.00050060,-0.00215502,-0.001
 88496,0.00535010,-0.00099562,0.00217966,0.00464221,-0.00139309,-0.1256
 8901,-0.10699850,0.00164487,-0.01401956,-0.00307896,-0.00019581,0.0000
 8104,0.00021205,0.00010445,-0.00006020,-0.00011609,-0.00000334,-0.0000
 0408,0.00000366,-0.00000523,-0.00000146,0.00000696,-0.00000283,-0.0000
 1397,-0.00004140,0.00000650,0.00000479,-0.00000350,-0.00001107,-0.0000
 0890,0.00000414,-0.00017684,-0.00005905,-0.00016826,0.00034388,0.00035
 077,-0.00074784,-0.00008082,0.00011089,0.00008678,0.00152606,0.0015696
 5,-0.00269717,0.00425362,0.13802106,0.10271998,-0.00003531,0.00004685,
 -0.00003422,0.00011287,-0.00006982,-0.00008399,0.00008787,-0.00023349,
 0.00029846,-0.00015321,0.00011359,-0.00002455,0.00001616,0.00016037,-0
 .00000370,-0.00003245,-0.00002952,0.00004610,-0.00021659,-0.00044999,0
 .00091764,0.00358260,-0.00125995,-0.00044750,0.00021907,0.00049511,0.0
 0080761,0.00225281,0.00027647,-0.00162656,0.00000569,-0.00079740,-0.00
 007968,-0.00164594,-0.00179091,-0.00453588,-0.01625775,0.01591124,0.00
 072958,-0.25237695,0.13582096,-0.00685272,0.00030306,-0.00000335,-0.00
 024640,-0.00013618,0.00007501,0.00011607,-0.00000178,0.00001382,-0.000
 00409,0.00001134,-0.00000578,-0.00000127,-0.00008488,-0.00017776,0.000
 01352,-0.00000511,-0.00000387,0.00000498,0.00001993,-0.00001704,0.0000
 0231,0.00007947,0.00007440,0.00011395,0.00012834,-0.00009170,-0.000133
 64,-0.00017755,-0.00005624,0.00035728,-0.00090816,0.00078805,0.0000435
 2,0.00048196,-0.00089301,0.00135989,0.26716116,0.00010729,0.00001684,0
 .00004906,-0.00008324,0.00003556,0.00016004,-0.00015241,0.00003807,-0.
 00024061,-0.00041229,-0.00017505,-0.00029414,-0.00027151,0.00000920,0.
 00005325,0.00008958,0.00001063,-0.00008776,-0.00014647,-0.00005051,0.0
 0182690,0.02375343,-0.01003717,0.00204034,-0.00037027,-0.00031191,-0.0
 0032450,-0.00001961,-0.00269504,-0.00543834,-0.00090913,-0.00066175,-0
 .00020352,-0.00121974,0.00183641,-0.00377780,-0.00999914,0.00996156,-0
 .00057726,0.13587145,-0.14604439,-0.00761031,0.00035464,-0.00018893,-0
 .00037468,-0.00029785,0.00020287,0.00009156,0.00002551,0.00001247,0.00
 000276,0.00000576,0.00001006,-0.00002439,0.00018604,-0.00034655,0.0003
 7814,0.00001856,0.00000778,0.00002063,0.00001437,-0.00000755,0.0000086
 6,0.00011028,0.00010565,0.00010888,0.00119022,-0.00064732,0.00004987,-
 0.00006926,-0.00017930,0.00053409,-0.00052138,0.00033704,-0.00009595,-
 0.00035769,-0.00035676,0.00214653,-0.14805654,0.14843171,0.00002964,0.
 00000414,0.00004372,-0.00016998,-0.00004192,-0.00001492,0.00005509,0.0
 0004513,0.00009853,0.00024343,0.00005624,0.00049545,0.00005859,-0.0000
 8578,-0.00015618,0.00005389,0.00002842,-0.00003707,0.00165604,0.001194
 81,-0.00163095,0.01269350,-0.00783864,0.00397817,-0.00028569,0.0007088
 6,0.00047971,-0.00202967,-0.00521797,0.00354822,-0.00000113,-0.0000914
 5,-0.00090016,-0.00434528,-0.00402116,0.00375042,-0.01378543,0.0093928
 7,0.00381062,-0.00603459,-0.00794975,-0.04427979,0.00057284,-0.0001010
 8,-0.00068783,-0.00047126,0.00030610,0.00023751,-0.00000915,-0.0000076
 8,-0.00000970,0.00000964,-0.00000336,-0.00000886,-0.00011437,0.0002816
 1,-0.00019395,-0.00001642,-0.00002875,-0.00001006,0.00000278,0.0000273
 1,-0.00001202,0.00000495,0.00007057,-0.00003798,0.00062947,-0.00045723
 ,0.00023004,0.00039072,0.00052711,-0.00078911,-0.00065162,0.00046313,0
 .00000976,0.00173325,0.00183518,-0.00274557,0.01257310,0.01049294,0.03
 719807,-0.00002133,-0.00003988,-0.00008578,-0.00000133,0.00006218,0.00
 006066,0.00000407,-0.00000840,0.00002967,-0.00012758,0.00005035,0.0001
 2532,0.00011021,-0.00003770,-0.00009355,-0.00003404,0.00002544,0.00003
 863,0.00197567,0.00319708,0.00302835,0.00009286,-0.00091413,0.00077639
 ,0.00858880,-0.00354413,0.01396403,0.00008448,0.00019213,0.00010651,-0
 .00000385,-0.00002799,-0.00005613,0.00002612,0.00005151,0.00003668,0.0
 0000280,-0.00006526,-0.00005239,0.00005948,0.00002733,-0.00001807,-0.0
 7892198,0.04437741,-0.05705263,-0.01052620,0.03485958,-0.01184678,-0.0
 0000193,-0.00000743,-0.00000604,0.00000758,-0.00000806,-0.00000363,0.0
 0000307,-0.00000076,-0.00000095,-0.00000508,-0.00004968,-0.00000982,0.
 00000395,0.00000409,-0.00000130,-0.00000556,-0.00000166,-0.00050566,0.
 00002024,-0.00002792,-0.00000871,0.00002194,0.00000163,0.00001058,-0.0
 0000467,0.00000024,0.00000095,0.00000159,0.00000795,-0.00000232,-0.000
 02233,0.00000365,0.00000949,0.08007353,-0.00002611,0.00002227,-0.00005
 601,0.00014552,-0.00005356,-0.00003525,-0.00006312,0.00002764,0.000083
 03,-0.00020821,0.00075198,-0.00049111,0.00003277,-0.00000414,-0.000051
 76,-0.00008386,-0.00001831,0.00005879,0.00263851,0.00412752,-0.0004825
 9,0.00029900,-0.00088716,0.00074080,0.00490951,0.00350351,0.00448591,0
 .00002992,0.00010691,0.00033430,-0.00003047,-0.00005000,-0.00011016,0.
 00003173,0.00009123,0.00007301,0.00014841,0.00003659,0.00001164,-0.000
 10810,-0.00021625,-0.00004201,0.04025678,-0.15216983,0.11106523,0.0283
 7766,-0.01641359,0.01317106,0.00000202,-0.00000224,0.00000435,-0.00000
 022,-0.00000623,0.00000847,-0.00000097,0.00003074,-0.00002508,0.000039
 41,-0.00000687,0.00002910,-0.00000375,-0.00000153,0.00000458,0.0003172
 2,0.00007766,-0.00064694,-0.00000879,0.00004308,-0.00005121,0.00002596
 ,-0.00000028,0.00001660,0.00001239,0.00001016,0.00000580,0.00000920,0.
 00002192,0.00001134,-0.00002808,-0.00000746,-0.00000104,-0.07667487,0.
 16049883,0.00008134,0.00001920,-0.00008837,0.00001289,-0.00009475,0.00
 000681,0.00040433,0.00023023,-0.00003713,-0.00110661,0.00091654,-0.000
 85379,0.00006153,-0.00010821,-0.00017238,0.00005678,-0.00003068,-0.000
 01422,0.00518838,-0.00138629,-0.00060099,0.00026312,-0.00010416,0.0004
 1641,-0.00660169,0.02317488,-0.02734941,-0.00005274,-0.00003284,-0.000
 10406,-0.00004473,-0.00001941,0.00001372,-0.00004195,0.00000655,-0.000
 03191,-0.00002337,-0.00006341,-0.00003815,-0.00006101,0.00010015,-0.00
 001887,-0.04727404,0.10216217,-0.18061057,0.00107314,-0.00060569,0.017
 78171,0.00000529,0.00001697,-0.00001411,0.00004541,0.00000692,-0.00004
 798,-0.00004370,0.00002222,0.00000213,-0.00004575,0.00002912,0.0000208
 7,0.00003993,0.00002073,-0.00000534,0.00001331,-0.00002475,0.00011606,
 0.00002218,0.00000440,-0.00000055,-0.00001569,0.00000141,-0.00000709,-
 0.00001266,-0.00000537,-0.00000541,-0.00001507,-0.00001491,-0.00001573
 ,0.00001451,0.00000606,0.00001382,0.04851894,-0.12451214,0.19217130,-0
 .00019866,-0.00016061,-0.00012790,0.00033322,0.00019429,-0.00009013,-0
 .00057173,-0.00024155,0.00110681,0.00167175,0.00094043,-0.00053305,-0.
 00068088,-0.00000835,-0.00021506,-0.00036528,0.00004479,0.00031197,-0.
 00435759,0.00446657,-0.00501225,-0.00035247,-0.00039261,0.00019436,-0.
 14023995,0.08430488,0.02235992,-0.00024258,0.00029596,0.00037048,0.000
 24857,0.00015309,0.00010941,0.00024674,-0.00021446,0.00001774,-0.00052
 172,0.00020909,0.00011732,0.00081872,-0.00080042,-0.00067687,-0.029227
 33,0.01299455,0.01478891,0.01132988,-0.00135863,-0.00018319,0.00000098
 ,-0.00000278,-0.00000652,-0.00005194,0.00005502,0.00000952,0.00005784,
 -0.00007165,-0.00004362,0.00006917,-0.00022637,0.00018264,0.00001091,-
 0.00007780,0.00001436,0.00088769,-0.00220533,0.00110755,-0.00008696,-0
 .00000835,-0.00004802,0.00009246,0.00001776,0.00001047,0.00002975,0.00
 003807,-0.00000277,0.00006408,0.00005471,0.00004628,-0.00102031,0.0003
 1047,-0.00078261,-0.00081376,-0.00021852,-0.00205251,0.54246113,0.0002
 7074,0.00008521,-0.00006642,0.00000606,-0.00010738,-0.00007746,0.00039
 125,0.00025856,-0.00028044,0.00033747,-0.00200816,0.00018243,0.0002874
 1,-0.00125684,0.00109085,0.00024335,-0.00011473,-0.00036857,0.00920713
 ,-0.01582259,0.00149497,-0.00065668,0.00131197,-0.00139234,0.08384081,
 -0.14567768,-0.00498701,0.00024573,-0.00036171,-0.00033476,-0.00022230
 ,-0.00024385,-0.00003101,-0.00015369,0.00032212,0.00001433,0.00085409,
 -0.00049142,-0.00017295,-0.00085851,0.00170034,0.00094798,0.00757316,-
 0.01110892,-0.01853175,-0.00343065,0.00960679,0.00752010,0.00000867,0.
 00001523,-0.00003659,0.00006612,0.00000151,-0.00007086,-0.00004256,0.0
 0007435,-0.00006995,-0.00036442,-0.00026981,-0.00021178,0.00004214,0.0
 0006083,-0.00001350,0.00092476,-0.00105941,0.00186550,0.00003484,0.000
 03861,-0.00001385,-0.00006899,-0.00003741,-0.00000544,0.00003403,-0.00
 007391,0.00005181,-0.00003503,-0.00002726,-0.00003111,0.00028198,-0.00
 070618,-0.00048177,-0.00190757,-0.00033483,0.00177716,0.04833452,0.543
 01278,0.00007068,-0.00021383,-0.00061337,0.00045442,0.00016811,-0.0000
 2024,-0.00026017,0.00033190,0.00066757,-0.00169160,0.00214738,-0.00022
 741,0.00003028,0.00086893,-0.00076107,-0.00032607,-0.00020191,0.000591
 16,-0.01626761,0.01447872,0.01007550,0.00020826,0.00151298,-0.00053803
 ,0.02706534,-0.00434387,-0.11031708,-0.00055822,-0.00040424,-0.0004647
 0,-0.00012876,-0.00010873,0.00019673,-0.00013590,-0.00004749,-0.000142
 63,0.00001211,-0.00011576,-0.00002408,-0.00032171,0.00019833,-0.000115
 89,0.01561933,-0.02325171,0.00176470,0.00615610,-0.00013274,-0.0044626
 3,0.00001526,0.00000132,-0.00001981,0.00005720,0.00000078,-0.00006406,
 -0.00004287,-0.00000023,-0.00003577,-0.00002104,-0.00007383,0.00002180
 ,0.00004512,0.00006478,-0.00001010,-0.00142147,0.00287489,-0.00349442,
 0.00013386,-0.00002309,-0.00012050,-0.00008452,-0.00001732,-0.00002595
 ,-0.00000600,-0.00002325,-0.00001540,-0.00002842,-0.00004390,-0.000056
 25,-0.00088450,-0.00000362,-0.00094052,0.00223408,-0.00227228,-0.00089
 360,-0.00250982,-0.01694386,0.62308134,0.00005706,0.00024721,0.0004178
 4,-0.00046074,-0.00009539,0.00004162,0.00037949,0.00008690,-0.00089251
 ,0.00044902,-0.00070886,0.00009070,0.00032294,-0.00071306,0.00045796,0
 .00042425,-0.00001498,-0.00048390,-0.00014283,-0.00141490,0.00173384,0
 .00023273,0.00018242,-0.00023487,-0.02457318,0.00143722,0.01382058,-0.
 00007550,-0.00004232,-0.00001458,-0.00000636,0.00000414,0.00003898,-0.
 00001882,-0.00004920,-0.00000694,-0.00003811,0.00003032,0.00001296,-0.
 00002911,-0.00010448,-0.00008003,-0.00001891,-0.00105361,-0.00679133,-
 0.00189155,0.00225958,0.00226705,-0.00001011,-0.00000467,0.00002455,0.
 00000018,-0.00002237,0.00002597,0.00000271,0.00001439,0.00003977,-0.00
 002163,0.00023056,-0.00000806,-0.00003462,0.00002510,-0.00001663,-0.00
 002408,-0.00004094,0.00006514,0.00001259,0.00000278,-0.00001915,-0.000
 01308,0.00000650,-0.00000930,-0.00000466,0.00000379,-0.00001361,-0.000
 00727,-0.00000404,-0.00000702,-0.00006170,0.00003640,0.00001925,0.0001
 7051,-0.00010842,0.00021045,-0.24665915,-0.10117592,0.06627099,0.27197
 096,0.00000927,0.00006904,0.00014862,-0.00026294,-0.00006694,-0.000020
 67,0.00002511,-0.00002258,-0.00054977,0.00103110,-0.00206831,0.0015830
 0,0.00029158,-0.00184915,0.00103183,-0.00003566,-0.00007236,-0.0001684
 3,-0.00025166,0.00151630,-0.00049500,-0.00012292,-0.00012182,0.0002524
 2,0.02845008,0.00929888,-0.01301756,0.00000851,0.00003122,-0.00000992,
 -0.00000594,0.00001341,-0.00001030,-0.00001667,0.00000775,-0.00001031,
 -0.00007141,0.00005295,0.00000283,0.00016025,-0.00008733,-0.00020757,0
 .00191049,-0.00028856,0.00407791,0.00089702,-0.00189727,-0.00217244,0.
 00001803,0.00000275,-0.00003455,0.00000087,-0.00003284,-0.00001488,-0.
 00002248,0.00001586,-0.00004833,0.00010720,-0.00019923,-0.00031777,0.0
 0000396,0.00006465,-0.00001265,-0.00020982,0.00015737,-0.00021343,-0.0
 0001059,-0.00000446,0.00002547,0.00000586,0.00000058,-0.00000028,-0.00
 001379,0.00000296,0.00000534,0.00000170,-0.00000636,0.00000017,-0.0000
 6889,0.00005079,0.00016376,-0.00002127,0.00003819,-0.00025724,-0.10759
 432,-0.10253009,0.03669572,0.10409754,0.11221312,-0.00003705,-0.000096
 38,-0.00011764,0.00025206,0.00002024,-0.00008436,-0.00018833,-0.000042
 65,0.00028151,-0.00048665,0.00135133,-0.00068841,-0.00012789,0.0010955
 3,-0.00010063,-0.00013977,-0.00002541,0.00011963,-0.00060188,0.0000151
 5,-0.00032009,0.00009905,-0.00010896,-0.00000082,0.00566062,0.00057871
 ,-0.00239206,-0.00003522,0.00001346,0.00010537,0.00002443,0.00002776,-
 0.00001839,0.00000312,-0.00004022,0.00001759,-0.00004193,0.00010352,0.
 00001563,0.00004262,-0.00020021,-0.00013055,0.00181960,0.00003386,0.00
 036534,-0.00013346,-0.00065326,-0.00034584,-0.00000709,-0.00000698,0.0
 0000343,-0.00001165,0.00001081,0.00002172,0.00001844,-0.00002007,0.000
 01539,0.00003634,-0.00023147,-0.00005052,-0.00001688,-0.00002691,0.000
 00598,0.00010920,-0.00006398,0.00005306,-0.00001803,0.00000408,-0.0000
 0501,0.00000429,0.00000423,-0.00000048,-0.00000233,0.00000829,-0.00000
 254,0.00000384,0.00000468,0.00000008,0.00000264,0.00003312,0.00015293,
 0.00023723,0.00015256,0.00035217,0.06782033,0.03294564,-0.07366851,-0.
 07828320,-0.03612920,0.07462885,0.00002518,0.00008065,0.00013694,-0.00
 017517,-0.00003678,0.00001158,0.00023482,-0.00005794,-0.00039097,-0.00
 005451,-0.00087410,0.00065352,0.00021588,-0.00030561,0.00017366,0.0001
 9851,0.00003956,-0.00016370,-0.00218696,0.00165309,0.00324372,0.000267
 03,0.00013724,0.00009393,-0.00807513,0.01524114,-0.02276389,-0.0001417
 0,-0.00003759,-0.00005076,-0.00001917,-0.00000587,0.00004109,-0.000042
 87,-0.00005137,-0.00002491,-0.00009531,0.00002752,0.00003051,0.0000835
 4,-0.00015967,-0.00014946,0.00022320,0.00180085,-0.00265920,0.00003912
 ,-0.00046369,0.00045109,-0.00000446,-0.00000194,0.00000741,0.00000749,
 -0.00000540,0.00000361,-0.00000890,0.00000517,0.00001915,-0.00003861,0
 .00006549,0.00000697,-0.00000004,-0.00000442,-0.00000699,-0.00035136,0
 .00068378,-0.00078915,0.00002638,-0.00000680,-0.00002618,-0.00001542,0
 .00000509,-0.00001012,-0.00001121,0.00000703,-0.00001947,-0.00000705,-
 0.00000982,-0.00001647,-0.00013205,0.00010350,-0.00001633,-0.00082075,
 0.00036259,0.00119746,-0.05430636,0.01733000,-0.03000063,0.00743016,-0
 .01167960,0.02429176,0.05956823,0.00000059,0.00005393,0.00012276,-0.00
 009285,-0.00003915,0.00004227,-0.00005915,0.00000508,-0.00010279,0.000
 64869,0.00011690,-0.00036119,-0.00006172,-0.00006188,0.00015385,0.0000
 8693,-0.00002928,-0.00012574,0.00195621,-0.00121523,-0.00260200,-0.000
 00581,-0.00046192,0.00001708,0.00662129,-0.01696191,0.02198034,0.00014
 908,0.00011847,0.00020201,0.00003465,0.00002740,-0.00006095,-0.0000032
 1,-0.00001263,0.00002368,-0.00007573,0.00016620,0.00005935,0.00016373,
 -0.00032574,-0.00023675,-0.00102343,0.00026302,0.00382672,-0.00000736,
 0.00000927,-0.00080926,-0.00000711,-0.00000129,0.00001150,-0.00001365,
 -0.00000978,0.00002325,0.00001580,-0.00000695,0.00001690,0.00002068,0.
 00005416,0.00001367,-0.00002218,-0.00001552,0.00000525,0.00037185,-0.0
 0059191,0.00073915,-0.00004167,0.00002088,0.00002367,0.00002159,0.0000
 0631,0.00001104,-0.00001258,0.00001497,0.00000551,0.00001301,0.0000114
 9,0.00000337,-0.00006789,0.00017981,0.00015808,0.00041197,0.00046470,-
 0.00104911,0.02012542,-0.10895284,0.10855102,0.00242736,-0.00602515,0.
 01108865,-0.02886957,0.12044829,0.00002840,-0.00001146,-0.00002639,-0.
 00002474,0.00000354,0.00002945,0.00003642,0.00004759,0.00009495,-0.000
 21527,0.00006386,0.00008348,-0.00013478,0.00006235,-0.00013754,-0.0000
 0955,-0.00000128,0.00002179,0.00134594,-0.00113292,0.00026105,0.000014
 31,-0.00003848,0.00003357,-0.00086713,-0.00186920,0.00705456,-0.000010
 25,-0.00001667,-0.00002648,-0.00000987,0.00004393,0.00001615,-0.000036
 40,-0.00006097,-0.00001564,-0.00015089,0.00011197,0.00003161,0.0002682
 6,-0.00025445,-0.00020475,0.00438429,-0.00325820,-0.00190106,-0.000993
 02,0.00066048,0.00074447,0.00000588,0.00000521,-0.00000962,0.00001055,
 0.00000004,-0.00001558,-0.00000233,-0.00001579,0.00001415,-0.00000025,
 -0.00001779,-0.00001720,0.00001977,0.00001000,-0.00000282,0.00012518,-
 0.00015268,-0.00011385,-0.00000130,0.00002096,0.00001729,-0.00000618,0
 .00000917,-0.00000894,-0.00002448,0.00001216,-0.00001091,-0.00000276,-
 0.00000618,-0.00001575,-0.00010424,0.00022795,0.00011407,0.00094518,-0
 .00112824,-0.00004261,-0.03748499,0.11728754,-0.26233015,-0.00135026,0
 .00206439,-0.00627173,0.03587473,-0.12311603,0.27968474,0.00009191,0.0
 0006108,0.00004234,-0.00004259,-0.00001438,0.00000805,0.00001204,0.000
 06300,0.00000209,-0.00019772,0.00023727,-0.00020453,-0.00004028,-0.000
 17458,0.00013138,0.00010789,-0.00004605,-0.00011607,0.00096634,-0.0005
 8507,0.00016270,0.00058633,0.00013934,0.00025883,0.00365872,0.02182291
 ,0.02533000,-0.00031151,-0.00006024,0.00001480,0.00016769,0.00011807,0
 .00012213,0.00014001,-0.00019825,-0.00007674,-0.00030150,-0.00008779,-
 0.00001897,-0.00060440,-0.00030095,-0.00041129,0.00303836,0.00322505,-
 0.00293545,-0.00327796,0.00038183,0.00103760,0.00000200,-0.00000235,0.
 00001242,0.00000372,-0.00000107,-0.00000025,0.00000448,0.00000002,-0.0
 0001509,-0.00001830,0.00009675,0.00003516,-0.00000936,0.00000832,0.000
 00292,-0.00007706,0.00000708,0.00001171,0.00002823,-0.00003920,0.00001
 258,0.00000590,0.00000110,-0.00001342,0.00003089,0.00000430,-0.0000121
 8,0.00000020,0.00000149,0.00002030,-0.00119409,0.00070538,-0.00202214,
 0.00006350,-0.00007513,0.00018254,-0.07862622,-0.06139794,-0.06368373,
 -0.00736120,-0.01663059,-0.02029420,-0.00183253,-0.00270495,-0.0016302
 0,0.08498652,0.00004449,0.00003324,0.00006521,-0.00006428,-0.00000230,
 0.00004412,-0.00006754,-0.00003991,0.00004350,0.00005175,-0.00008942,0
 .00013418,-0.00012317,-0.00006617,-0.00000413,0.00011125,-0.00001320,-
 0.00005610,-0.00079665,0.00049482,-0.00146702,0.00024177,0.00000862,0.
 00037465,0.00569168,-0.01872821,-0.02087121,-0.00009000,0.00001343,0.0
 0011506,-0.00001777,0.00008224,-0.00000187,-0.00009012,-0.00013633,-0.
 00002597,-0.00034703,0.00042917,0.00007614,0.00064600,-0.00096737,-0.0
 0060610,-0.00464647,-0.00168952,0.00556067,0.00328249,-0.00147501,-0.0
 0155512,0.00000224,0.00000369,0.00000809,0.00000109,-0.00000377,0.0000
 0388,0.00000574,-0.00001622,0.00004472,0.00004666,0.00010421,0.0000234
 5,0.00000036,0.00000302,-0.00000237,0.00013330,-0.00009872,0.00008500,
 -0.00004793,0.00003354,0.00000427,-0.00000435,0.00001774,-0.00001299,-
 0.00005068,0.00003469,-0.00001853,0.00000346,-0.00001048,-0.00001934,0
 .00004338,0.00116941,0.00057132,0.00006420,0.00031932,-0.00018573,-0.0
 5895786,-0.16530328,-0.11967321,-0.00553904,-0.00826335,-0.00984592,0.
 00502747,0.01275031,0.01044921,0.05544556,0.18140582,-0.00004592,0.000
 02826,0.00007866,-0.00000288,-0.00004583,-0.00003884,-0.00003176,-0.00
 009301,-0.00007483,0.00025297,-0.00019833,0.00016546,0.00007677,-0.000
 02839,0.00004305,-0.00001824,0.00004848,-0.00003348,0.00037531,0.00079
 136,-0.00074085,0.00053066,-0.00017527,0.00061941,0.00337403,-0.003475
 82,-0.00117889,-0.00014701,0.00003333,0.00004157,0.00009234,0.00006744
 ,0.00003767,0.00007077,-0.00012540,0.00000259,-0.00023934,0.00010400,0
 .00005586,-0.00048385,-0.00053846,-0.00093267,-0.00085602,-0.00140214,
 0.00061078,0.00088671,-0.00000703,-0.00007349,-0.00000191,0.00000035,0
 .00000243,-0.00001407,-0.00000139,0.00001587,-0.00000249,-0.00000458,-
 0.00001424,0.00001129,-0.00000032,-0.00000257,-0.00000045,-0.00002081,
 0.00000274,0.00006780,-0.00014836,0.00010054,-0.00000631,-0.00003677,0
 .00001052,0.00002404,0.00001118,-0.00000373,0.00001237,0.00002090,-0.0
 0002275,0.00001951,0.00001650,0.00001720,-0.00233820,0.00082212,-0.001
 70637,-0.00037895,-0.00035077,0.00005725,-0.05879875,-0.12105690,-0.17
 703664,0.00267374,0.00763880,0.00805892,-0.00914887,-0.01861531,-0.017
 05032,0.06404670,0.13674213,0.18898914\\-0.00000020,0.00000006,-0.0000
 0029,0.00000028,0.00000044,-0.00000004,-0.00000025,-0.00000009,0.00000
 058,-0.00000015,0.00000015,-0.00000054,0.00000009,0.00000066,-0.000000
 34,-0.00000020,-0.00000002,0.00000046,0.00000083,-0.00000049,-0.000000
 52,0.00000029,0.00000010,0.00000061,0.00000130,-0.00000203,0.00000158,
 0.00000023,0.00000027,0.,-0.00000013,0.00000016,0.00000024,-0.00000011
 ,0.00000042,0.00000005,-0.00000010,0.00000025,0.,-0.00000036,-0.000000
 34,-0.00000028,-0.00000096,-0.00000008,0.00000039,0.00000030,-0.000000
 56,-0.00000033,-0.00000010,0.00000023,0.00000003,-0.00000020,0.0000004
 8,0.,-0.00000003,0.00000034,0.,0.00000022,-0.00000045,0.00000030,0.000
 00008,-0.00000018,0.00000011,0.00000008,-0.00000054,0.00000061,0.00000
 015,-0.00000015,0.00000070,-0.00000002,0.00000023,0.00000044,-0.000000
 15,0.00000043,0.00000008,-0.00000018,0.00000036,-0.00000025,-0.0000012
 5,0.00000024,-0.00000145,0.00000008,-0.00000033,-0.00000022,0.00000064
 ,0.00000184,-0.00000227,-0.00000018,-0.00000075,-0.00000008,-0.0000008
 9,-0.00000017,-0.00000065,0.00000091,-0.00000047,0.00000110\\\@


 ERWIN WITH HIS PSI CAN DO
 CALCULATIONS QUITE A FEW.
 BUT ONE THING HAS NOT BEEN SEEN
 JUST WHAT DOES PSI REALLY MEAN.
 -- WALTER HUCKEL, TRANS. BY FELIX BLOCH
 Job cpu time:       1 days  3 hours 36 minutes 33.5 seconds.
 Elapsed time:       0 days  6 hours 19 minutes 33.2 seconds.
 File lengths (MBytes):  RWF=    635 Int=      0 D2E=      0 Chk=     25 Scr=      1
 Normal termination of Gaussian 16 at Wed May 25 19:00:19 2022.
