# Supplementary material for: Rotational Barriers in N-Benzhydrylformamides: An NMR and DFT Study
Source: Molecules. 2023 Jan 5;28(2):535. doi: 10.3390/molecules28020535 (PMC9863877; doi:10.3390/molecules28020535)
Supplement: Supplementary file 1 [file molecules-28-00535-s001.zip › Supplementary_Materials/Quantum_chemistry_output_files/Gaussian_output_files/Transition_states_(corresponding_to_penultimate_barriers)/BHFA_NMe/BHFA_NMe_TS_Formyl.log]

 Entering Gaussian System, Link 0=g16
 Initial command:
 /usr/local/gaussian/g16/l1.exe "/home/gauss/GAUSS_SCRDIR/Gau-24524.inp" -scrdir="/home/gauss/GAUSS_SCRDIR/"
 Entering Link 1 = /usr/local/gaussian/g16/l1.exe PID=     24526.
  
 Copyright (c) 1988,1990,1992,1993,1995,1998,2003,2009,2016,
            Gaussian, Inc.  All Rights Reserved.
  
 This is part of the Gaussian(R) 16 program.  It is based on
 the Gaussian(R) 09 system (copyright 2009, Gaussian, Inc.),
 the Gaussian(R) 03 system (copyright 2003, Gaussian, Inc.),
 the Gaussian(R) 98 system (copyright 1998, Gaussian, Inc.),
 the Gaussian(R) 94 system (copyright 1995, Gaussian, Inc.),
 the Gaussian 92(TM) system (copyright 1992, Gaussian, Inc.),
 the Gaussian 90(TM) system (copyright 1990, Gaussian, Inc.),
 the Gaussian 88(TM) system (copyright 1988, Gaussian, Inc.),
 the Gaussian 86(TM) system (copyright 1986, Carnegie Mellon
 University), and the Gaussian 82(TM) system (copyright 1983,
 Carnegie Mellon University). Gaussian is a federally registered
 trademark of Gaussian, Inc.
  
 This software contains proprietary and confidential information,
 including trade secrets, belonging to Gaussian, Inc.
  
 This software is provided under written license and may be
 used, copied, transmitted, or stored only in accord with that
 written license.
  
 The following legend is applicable only to US Government
 contracts under FAR:
  
                    RESTRICTED RIGHTS LEGEND
  
 Use, reproduction and disclosure by the US Government is
 subject to restrictions as set forth in subparagraphs (a)
 and (c) of the Commercial Computer Software - Restricted
 Rights clause in FAR 52.227-19.
  
 Gaussian, Inc.
 340 Quinnipiac St., Bldg. 40, Wallingford CT 06492
  
  
 ---------------------------------------------------------------
 Warning -- This program may not be used in any manner that
 competes with the business of Gaussian, Inc. or will provide
 assistance to any competitor of Gaussian, Inc.  The licensee
 of this program is prohibited from giving any competitor of
 Gaussian, Inc. access to this program.  By using this program,
 the user acknowledges that Gaussian, Inc. is engaged in the
 business of creating and licensing software in the field of
 computational chemistry and represents and warrants to the
 licensee that it is not a competitor of Gaussian, Inc. and that
 it will not use this program in any manner prohibited above.
 ---------------------------------------------------------------
  

 Cite this work as:
 Gaussian 16, Revision A.03,
 M. J. Frisch, G. W. Trucks, H. B. Schlegel, G. E. Scuseria, 
 M. A. Robb, J. R. Cheeseman, G. Scalmani, V. Barone, 
 G. A. Petersson, H. Nakatsuji, X. Li, M. Caricato, A. V. Marenich, 
 J. Bloino, B. G. Janesko, R. Gomperts, B. Mennucci, H. P. Hratchian, 
 J. V. Ortiz, A. F. Izmaylov, J. L. Sonnenberg, D. Williams-Young, 
 F. Ding, F. Lipparini, F. Egidi, J. Goings, B. Peng, A. Petrone, 
 T. Henderson, D. Ranasinghe, V. G. Zakrzewski, J. Gao, N. Rega, 
 G. Zheng, W. Liang, M. Hada, M. Ehara, K. Toyota, R. Fukuda, 
 J. Hasegawa, M. Ishida, T. Nakajima, Y. Honda, O. Kitao, H. Nakai, 
 T. Vreven, K. Throssell, J. A. Montgomery, Jr., J. E. Peralta, 
 F. Ogliaro, M. J. Bearpark, J. J. Heyd, E. N. Brothers, K. N. Kudin, 
 V. N. Staroverov, T. A. Keith, R. Kobayashi, J. Normand, 
 K. Raghavachari, A. P. Rendell, J. C. Burant, S. S. Iyengar, 
 J. Tomasi, M. Cossi, J. M. Millam, M. Klene, C. Adamo, R. Cammi, 
 J. W. Ochterski, R. L. Martin, K. Morokuma, O. Farkas, 
 J. B. Foresman, and D. J. Fox, Gaussian, Inc., Wallingford CT, 2016.
 
 ******************************************
 Gaussian 16:  ES64L-G16RevA.03 25-Dec-2016
                24-May-2022 
 ******************************************
 %nprocshared=6
 Will use up to    6 processors via shared memory.
 %mem=1GB
 %oldchk=BHFA_NMe_scanForm01_penultTS.chk
 %chk=BHFA_NMe_scanForm01_penultTS_freq.chk
 Copying data from "BHFA_NMe_scanForm01_penultTS.chk" to current chk file "BHFA_NMe_scanForm01_penultTS_freq.chk"
 IOpt=  2 FromEx=T IUOpen= 4 IOptOp= 5 NList=   0 IFRang= 0 IUIn= 4 IUOut= 2.
 ----------------------------------------------------------------------
 # freq=noraman M062X/6-311+G* nosymm Integral(Grid=SuperFine) scrf=(IE
 FPCM, solvent=dimethylsulfoxide) geom=allcheck guess=read
 ----------------------------------------------------------------------
 1/10=4,29=7,30=1,38=1/1,3;
 2/12=2,15=1,40=1/2;
 3/5=4,6=6,7=11,11=2,14=-4,25=1,30=1,70=2201,71=2,72=21,74=-55,75=-7,116=-2,140=1/1,2,3;
 4/5=1/1;
 5/5=2,38=6,53=21,98=1/2;
 8/6=4,10=90,11=11/1;
 11/6=1,8=1,9=11,15=111,16=1,31=1/1,2,10;
 10/6=1,31=1/2;
 6/7=2,8=2,9=2,10=2,28=1/1;
 7/8=1,10=1,25=1,30=1/1,2,3,16;
 1/10=4,30=1/3;
 99//99;
 Structure from the checkpoint file:  "BHFA_NMe_scanForm01_penultTS_freq.chk"
 -----------------
 BHFA_M062X_Conf01
 -----------------
 Charge =  0 Multiplicity = 1
 Redundant internal coordinates found in file.  (old form).
 C,0,3.9486024458,2.3870580805,-2.7048652084
 C,0,3.331178602,1.2525988891,-3.2288334127
 C,0,2.2726774111,0.657119994,-2.5517235165
 C,0,1.8198280676,1.1794634746,-1.3367746497
 C,0,2.4399405484,2.3202537041,-0.8260253456
 C,0,3.498382879,2.9228332393,-1.5030152522
 C,0,0.7004413018,0.5103846494,-0.5460879257
 C,0,-0.4980158152,0.1135125987,-1.4046542236
 N,0,1.15016537,-0.6373673879,0.2811268359
 C,0,-0.9148848248,0.958695627,-2.437212877
 C,0,-2.046509745,0.6598457363,-3.1886325494
 C,0,-2.7775728735,-0.4960057048,-2.9242010087
 C,0,-2.3710740153,-1.3410484795,-1.8970253266
 C,0,-1.2421943752,-1.0359201816,-1.1389901383
 C,0,1.9297201025,-0.1959546401,1.3917004181
 O,0,1.6192578442,-0.400136417,2.5303037146
 H,0,4.7707286232,2.8534436569,-3.2358448853
 H,0,3.6713083503,0.8347943925,-4.1697498505
 H,0,1.7844077188,-0.2124823524,-2.9801178862
 H,0,2.0881341992,2.7492426134,0.1079891842
 H,0,3.9646654193,3.8115088659,-1.0928855728
 H,0,0.3293595375,1.2500058209,0.1729062724
 H,0,-0.3516682795,1.8597968436,-2.656470864
 H,0,-2.3554206087,1.3298109429,-3.983290241
 H,0,-3.6562189485,-0.7336338336,-3.5132152183
 H,0,-2.9336499756,-2.242281918,-1.6795862262
 H,0,-0.9386997335,-1.6919167761,-0.3321564884
 H,0,2.8679912485,0.3372676372,1.1470839881
 C,0,1.9027447243,-1.6693163279,-0.4458571547
 H,0,2.0284079314,-2.5351541641,0.2048344519
 H,0,1.3286620506,-1.9787777748,-1.3194122216
 H,0,2.8903058193,-1.3286408084,-0.7813208218
 Recover connectivity data from disk.

 GradGradGradGradGradGradGradGradGradGradGradGradGradGradGradGradGradGrad
 Berny optimization.
 Initialization pass.
                           ----------------------------
                           !    Initial Parameters    !
                           ! (Angstroms and Degrees)  !
 --------------------------                            --------------------------
 ! Name  Definition              Value          Derivative Info.                !
 --------------------------------------------------------------------------------
 ! R1    R(1,2)                  1.3938         calculate D2E/DX2 analytically  !
 ! R2    R(1,6)                  1.3908         calculate D2E/DX2 analytically  !
 ! R3    R(1,17)                 1.0841         calculate D2E/DX2 analytically  !
 ! R4    R(2,3)                  1.3905         calculate D2E/DX2 analytically  !
 ! R5    R(2,18)                 1.0842         calculate D2E/DX2 analytically  !
 ! R6    R(3,4)                  1.3979         calculate D2E/DX2 analytically  !
 ! R7    R(3,19)                 1.0854         calculate D2E/DX2 analytically  !
 ! R8    R(4,5)                  1.3953         calculate D2E/DX2 analytically  !
 ! R9    R(4,7)                  1.5251         calculate D2E/DX2 analytically  !
 ! R10   R(5,6)                  1.3935         calculate D2E/DX2 analytically  !
 ! R11   R(5,20)                 1.0864         calculate D2E/DX2 analytically  !
 ! R12   R(6,21)                 1.0841         calculate D2E/DX2 analytically  !
 ! R13   R(7,8)                  1.5267         calculate D2E/DX2 analytically  !
 ! R14   R(7,9)                  1.4845         calculate D2E/DX2 analytically  !
 ! R15   R(7,22)                 1.0962         calculate D2E/DX2 analytically  !
 ! R16   R(8,10)                 1.398          calculate D2E/DX2 analytically  !
 ! R17   R(8,14)                 1.3948         calculate D2E/DX2 analytically  !
 ! R18   R(9,15)                 1.4269         calculate D2E/DX2 analytically  !
 ! R19   R(9,29)                 1.4696         calculate D2E/DX2 analytically  !
 ! R20   R(10,11)                1.3909         calculate D2E/DX2 analytically  !
 ! R21   R(10,23)                1.085          calculate D2E/DX2 analytically  !
 ! R22   R(11,12)                1.393          calculate D2E/DX2 analytically  !
 ! R23   R(11,24)                1.0843         calculate D2E/DX2 analytically  !
 ! R24   R(12,13)                1.3908         calculate D2E/DX2 analytically  !
 ! R25   R(12,25)                1.0842         calculate D2E/DX2 analytically  !
 ! R26   R(13,14)                1.3936         calculate D2E/DX2 analytically  !
 ! R27   R(13,26)                1.0844         calculate D2E/DX2 analytically  !
 ! R28   R(14,27)                1.0832         calculate D2E/DX2 analytically  !
 ! R29   R(15,16)                1.1977         calculate D2E/DX2 analytically  !
 ! R30   R(15,28)                1.1066         calculate D2E/DX2 analytically  !
 ! R31   R(29,30)                1.0904         calculate D2E/DX2 analytically  !
 ! R32   R(29,31)                1.0902         calculate D2E/DX2 analytically  !
 ! R33   R(29,32)                1.0972         calculate D2E/DX2 analytically  !
 ! A1    A(2,1,6)              119.6707         calculate D2E/DX2 analytically  !
 ! A2    A(2,1,17)             120.1284         calculate D2E/DX2 analytically  !
 ! A3    A(6,1,17)             120.1992         calculate D2E/DX2 analytically  !
 ! A4    A(1,2,3)              120.1793         calculate D2E/DX2 analytically  !
 ! A5    A(1,2,18)             120.0599         calculate D2E/DX2 analytically  !
 ! A6    A(3,2,18)             119.7598         calculate D2E/DX2 analytically  !
 ! A7    A(2,3,4)              120.6518         calculate D2E/DX2 analytically  !
 ! A8    A(2,3,19)             119.5606         calculate D2E/DX2 analytically  !
 ! A9    A(4,3,19)             119.7806         calculate D2E/DX2 analytically  !
 ! A10   A(3,4,5)              118.6655         calculate D2E/DX2 analytically  !
 ! A11   A(3,4,7)              121.6318         calculate D2E/DX2 analytically  !
 ! A12   A(5,4,7)              119.6779         calculate D2E/DX2 analytically  !
 ! A13   A(4,5,6)              120.8842         calculate D2E/DX2 analytically  !
 ! A14   A(4,5,20)             119.5812         calculate D2E/DX2 analytically  !
 ! A15   A(6,5,20)             119.5329         calculate D2E/DX2 analytically  !
 ! A16   A(1,6,5)              119.9436         calculate D2E/DX2 analytically  !
 ! A17   A(1,6,21)             120.2296         calculate D2E/DX2 analytically  !
 ! A18   A(5,6,21)             119.826          calculate D2E/DX2 analytically  !
 ! A19   A(4,7,8)              113.4938         calculate D2E/DX2 analytically  !
 ! A20   A(4,7,9)              113.9367         calculate D2E/DX2 analytically  !
 ! A21   A(4,7,22)             107.008          calculate D2E/DX2 analytically  !
 ! A22   A(8,7,9)              110.4982         calculate D2E/DX2 analytically  !
 ! A23   A(8,7,22)             106.1708         calculate D2E/DX2 analytically  !
 ! A24   A(9,7,22)             104.9936         calculate D2E/DX2 analytically  !
 ! A25   A(7,8,10)             119.4907         calculate D2E/DX2 analytically  !
 ! A26   A(7,8,14)             121.7294         calculate D2E/DX2 analytically  !
 ! A27   A(10,8,14)            118.6721         calculate D2E/DX2 analytically  !
 ! A28   A(7,9,15)             111.1022         calculate D2E/DX2 analytically  !
 ! A29   A(7,9,29)             114.9845         calculate D2E/DX2 analytically  !
 ! A30   A(15,9,29)            108.8125         calculate D2E/DX2 analytically  !
 ! A31   A(8,10,11)            120.7806         calculate D2E/DX2 analytically  !
 ! A32   A(8,10,23)            119.7733         calculate D2E/DX2 analytically  !
 ! A33   A(11,10,23)           119.446          calculate D2E/DX2 analytically  !
 ! A34   A(10,11,12)           120.181          calculate D2E/DX2 analytically  !
 ! A35   A(10,11,24)           119.667          calculate D2E/DX2 analytically  !
 ! A36   A(12,11,24)           120.1518         calculate D2E/DX2 analytically  !
 ! A37   A(11,12,13)           119.4037         calculate D2E/DX2 analytically  !
 ! A38   A(11,12,25)           120.2696         calculate D2E/DX2 analytically  !
 ! A39   A(13,12,25)           120.3266         calculate D2E/DX2 analytically  !
 ! A40   A(12,13,14)           120.3607         calculate D2E/DX2 analytically  !
 ! A41   A(12,13,26)           120.0925         calculate D2E/DX2 analytically  !
 ! A42   A(14,13,26)           119.5466         calculate D2E/DX2 analytically  !
 ! A43   A(8,14,13)            120.5979         calculate D2E/DX2 analytically  !
 ! A44   A(8,14,27)            119.4341         calculate D2E/DX2 analytically  !
 ! A45   A(13,14,27)           119.9673         calculate D2E/DX2 analytically  !
 ! A46   A(9,15,16)            123.0636         calculate D2E/DX2 analytically  !
 ! A47   A(9,15,28)            116.1205         calculate D2E/DX2 analytically  !
 ! A48   A(16,15,28)           120.8028         calculate D2E/DX2 analytically  !
 ! A49   A(9,29,30)            108.7482         calculate D2E/DX2 analytically  !
 ! A50   A(9,29,31)            109.029          calculate D2E/DX2 analytically  !
 ! A51   A(9,29,32)            113.2119         calculate D2E/DX2 analytically  !
 ! A52   A(30,29,31)           108.2688         calculate D2E/DX2 analytically  !
 ! A53   A(30,29,32)           108.9828         calculate D2E/DX2 analytically  !
 ! A54   A(31,29,32)           108.4891         calculate D2E/DX2 analytically  !
 ! D1    D(6,1,2,3)             -0.173          calculate D2E/DX2 analytically  !
 ! D2    D(6,1,2,18)           179.4571         calculate D2E/DX2 analytically  !
 ! D3    D(17,1,2,3)          -179.708          calculate D2E/DX2 analytically  !
 ! D4    D(17,1,2,18)           -0.0778         calculate D2E/DX2 analytically  !
 ! D5    D(2,1,6,5)              0.3668         calculate D2E/DX2 analytically  !
 ! D6    D(2,1,6,21)          -179.3071         calculate D2E/DX2 analytically  !
 ! D7    D(17,1,6,5)           179.9015         calculate D2E/DX2 analytically  !
 ! D8    D(17,1,6,21)            0.2276         calculate D2E/DX2 analytically  !
 ! D9    D(1,2,3,4)             -0.4272         calculate D2E/DX2 analytically  !
 ! D10   D(1,2,3,19)           178.6059         calculate D2E/DX2 analytically  !
 ! D11   D(18,2,3,4)           179.9415         calculate D2E/DX2 analytically  !
 ! D12   D(18,2,3,19)           -1.0254         calculate D2E/DX2 analytically  !
 ! D13   D(2,3,4,5)              0.8173         calculate D2E/DX2 analytically  !
 ! D14   D(2,3,4,7)           -177.3623         calculate D2E/DX2 analytically  !
 ! D15   D(19,3,4,5)          -178.2137         calculate D2E/DX2 analytically  !
 ! D16   D(19,3,4,7)             3.6067         calculate D2E/DX2 analytically  !
 ! D17   D(3,4,5,6)             -0.6228         calculate D2E/DX2 analytically  !
 ! D18   D(3,4,5,20)           178.8973         calculate D2E/DX2 analytically  !
 ! D19   D(7,4,5,6)            177.5933         calculate D2E/DX2 analytically  !
 ! D20   D(7,4,5,20)            -2.8867         calculate D2E/DX2 analytically  !
 ! D21   D(3,4,7,8)            -46.1783         calculate D2E/DX2 analytically  !
 ! D22   D(3,4,7,9)             81.4632         calculate D2E/DX2 analytically  !
 ! D23   D(3,4,7,22)          -162.9558         calculate D2E/DX2 analytically  !
 ! D24   D(5,4,7,8)            135.6602         calculate D2E/DX2 analytically  !
 ! D25   D(5,4,7,9)            -96.6984         calculate D2E/DX2 analytically  !
 ! D26   D(5,4,7,22)            18.8826         calculate D2E/DX2 analytically  !
 ! D27   D(4,5,6,1)              0.036          calculate D2E/DX2 analytically  !
 ! D28   D(4,5,6,21)           179.7112         calculate D2E/DX2 analytically  !
 ! D29   D(20,5,6,1)          -179.4843         calculate D2E/DX2 analytically  !
 ! D30   D(20,5,6,21)            0.1909         calculate D2E/DX2 analytically  !
 ! D31   D(4,7,8,10)           -38.4058         calculate D2E/DX2 analytically  !
 ! D32   D(4,7,8,14)           145.4188         calculate D2E/DX2 analytically  !
 ! D33   D(9,7,8,10)          -167.8118         calculate D2E/DX2 analytically  !
 ! D34   D(9,7,8,14)            16.0128         calculate D2E/DX2 analytically  !
 ! D35   D(22,7,8,10)           78.8608         calculate D2E/DX2 analytically  !
 ! D36   D(22,7,8,14)          -97.3146         calculate D2E/DX2 analytically  !
 ! D37   D(4,7,9,15)            70.882          calculate D2E/DX2 analytically  !
 ! D38   D(4,7,9,29)           -53.2544         calculate D2E/DX2 analytically  !
 ! D39   D(8,7,9,15)          -159.9499         calculate D2E/DX2 analytically  !
 ! D40   D(8,7,9,29)            75.9138         calculate D2E/DX2 analytically  !
 ! D41   D(22,7,9,15)          -45.8747         calculate D2E/DX2 analytically  !
 ! D42   D(22,7,9,29)         -170.011          calculate D2E/DX2 analytically  !
 ! D43   D(7,8,10,11)         -176.4724         calculate D2E/DX2 analytically  !
 ! D44   D(7,8,10,23)            3.4498         calculate D2E/DX2 analytically  !
 ! D45   D(14,8,10,11)          -0.1799         calculate D2E/DX2 analytically  !
 ! D46   D(14,8,10,23)         179.7423         calculate D2E/DX2 analytically  !
 ! D47   D(7,8,14,13)          176.8175         calculate D2E/DX2 analytically  !
 ! D48   D(7,8,14,27)           -2.8963         calculate D2E/DX2 analytically  !
 ! D49   D(10,8,14,13)           0.6117         calculate D2E/DX2 analytically  !
 ! D50   D(10,8,14,27)        -179.1021         calculate D2E/DX2 analytically  !
 ! D51   D(7,9,15,16)          119.632          calculate D2E/DX2 analytically  !
 ! D52   D(7,9,15,28)          -61.6809         calculate D2E/DX2 analytically  !
 ! D53   D(29,9,15,16)        -112.7962         calculate D2E/DX2 analytically  !
 ! D54   D(29,9,15,28)          65.8909         calculate D2E/DX2 analytically  !
 ! D55   D(7,9,29,30)         -170.1325         calculate D2E/DX2 analytically  !
 ! D56   D(7,9,29,31)          -52.2773         calculate D2E/DX2 analytically  !
 ! D57   D(7,9,29,32)           68.5805         calculate D2E/DX2 analytically  !
 ! D58   D(15,9,29,30)          64.5318         calculate D2E/DX2 analytically  !
 ! D59   D(15,9,29,31)        -177.6129         calculate D2E/DX2 analytically  !
 ! D60   D(15,9,29,32)         -56.7552         calculate D2E/DX2 analytically  !
 ! D61   D(8,10,11,12)          -0.364          calculate D2E/DX2 analytically  !
 ! D62   D(8,10,11,24)         179.8017         calculate D2E/DX2 analytically  !
 ! D63   D(23,10,11,12)        179.7135         calculate D2E/DX2 analytically  !
 ! D64   D(23,10,11,24)         -0.1208         calculate D2E/DX2 analytically  !
 ! D65   D(10,11,12,13)          0.476          calculate D2E/DX2 analytically  !
 ! D66   D(10,11,12,25)       -179.6048         calculate D2E/DX2 analytically  !
 ! D67   D(24,11,12,13)       -179.6905         calculate D2E/DX2 analytically  !
 ! D68   D(24,11,12,25)          0.2287         calculate D2E/DX2 analytically  !
 ! D69   D(11,12,13,14)         -0.046          calculate D2E/DX2 analytically  !
 ! D70   D(11,12,13,26)        179.8166         calculate D2E/DX2 analytically  !
 ! D71   D(25,12,13,14)       -179.9651         calculate D2E/DX2 analytically  !
 ! D72   D(25,12,13,26)         -0.1026         calculate D2E/DX2 analytically  !
 ! D73   D(12,13,14,8)          -0.5044         calculate D2E/DX2 analytically  !
 ! D74   D(12,13,14,27)        179.2079         calculate D2E/DX2 analytically  !
 ! D75   D(26,13,14,8)         179.6323         calculate D2E/DX2 analytically  !
 ! D76   D(26,13,14,27)         -0.6554         calculate D2E/DX2 analytically  !
 --------------------------------------------------------------------------------
 Trust Radius=3.00D-01 FncErr=1.00D-07 GrdErr=1.00D-07 EigMax=2.50D+02 EigMin=1.00D-04
 Number of steps in this run=      2 maximum allowed number of steps=      2.
 GradGradGradGradGradGradGradGradGradGradGradGradGradGradGradGradGradGrad

                          Input orientation:                          
 ---------------------------------------------------------------------
 Center     Atomic      Atomic             Coordinates (Angstroms)
 Number     Number       Type             X           Y           Z
 ---------------------------------------------------------------------
      1          6           0        3.948602    2.387058   -2.704865
      2          6           0        3.331179    1.252599   -3.228833
      3          6           0        2.272677    0.657120   -2.551724
      4          6           0        1.819828    1.179463   -1.336775
      5          6           0        2.439941    2.320254   -0.826025
      6          6           0        3.498383    2.922833   -1.503015
      7          6           0        0.700441    0.510385   -0.546088
      8          6           0       -0.498016    0.113513   -1.404654
      9          7           0        1.150165   -0.637367    0.281127
     10          6           0       -0.914885    0.958696   -2.437213
     11          6           0       -2.046510    0.659846   -3.188633
     12          6           0       -2.777573   -0.496006   -2.924201
     13          6           0       -2.371074   -1.341048   -1.897025
     14          6           0       -1.242194   -1.035920   -1.138990
     15          6           0        1.929720   -0.195955    1.391700
     16          8           0        1.619258   -0.400136    2.530304
     17          1           0        4.770729    2.853444   -3.235845
     18          1           0        3.671308    0.834794   -4.169750
     19          1           0        1.784408   -0.212482   -2.980118
     20          1           0        2.088134    2.749243    0.107989
     21          1           0        3.964665    3.811509   -1.092886
     22          1           0        0.329360    1.250006    0.172906
     23          1           0       -0.351668    1.859797   -2.656471
     24          1           0       -2.355421    1.329811   -3.983290
     25          1           0       -3.656219   -0.733634   -3.513215
     26          1           0       -2.933650   -2.242282   -1.679586
     27          1           0       -0.938700   -1.691917   -0.332156
     28          1           0        2.867991    0.337268    1.147084
     29          6           0        1.902745   -1.669316   -0.445857
     30          1           0        2.028408   -2.535154    0.204834
     31          1           0        1.328662   -1.978778   -1.319412
     32          1           0        2.890306   -1.328641   -0.781321
 ---------------------------------------------------------------------
                    Distance matrix (angstroms):
                    1          2          3          4          5
     1  C    0.000000
     2  C    1.393827   0.000000
     3  C    2.413475   1.390503   0.000000
     4  C    2.803861   2.422688   1.397861   0.000000
     5  C    2.410511   2.776271   2.402504   1.395280   0.000000
     6  C    1.390754   2.407507   2.781295   2.425803   1.393455
     7  C    4.328137   3.829985   2.552652   1.525083   2.525836
     8  C    5.160617   4.391797   3.047625   2.552109   3.719692
     9  N    5.088669   4.544074   3.310706   2.523277   3.411280
    10  C    5.075960   4.329214   3.203844   2.956071   3.962905
    11  C    6.257688   5.410407   4.365895   4.318327   5.335457
    12  C    7.321311   6.361388   5.193599   5.144241   6.289364
    13  C    7.381714   6.404405   5.097620   4.922451   6.139873
    14  C    6.411951   5.524537   4.149280   3.784577   4.991990
    15  C    5.246874   5.041004   4.049191   3.057520   3.392630
    16  O    6.371914   6.231362   5.231802   4.182064   4.397612
    17  H    1.084134   2.152918   3.395897   3.887993   3.394716
    18  H    2.152278   1.084238   2.146100   3.401841   3.860486
    19  H    3.393687   2.144953   1.085420   2.153914   3.388892
    20  H    3.391853   3.862575   3.388968   2.150241   1.086362
    21  H    2.151231   3.392875   3.865385   3.404038   2.149382
    22  H    4.761657   4.536822   3.398765   2.122642   2.568627
    23  H    4.332744   3.776195   2.888701   2.630560   3.369812
    24  H    6.518654   5.736948   4.890929   4.945640   5.826216
    25  H    8.259870   7.269781   6.165264   6.195476   7.328737
    26  H    8.357475   7.339103   6.022707   5.866977   7.100759
    27  H    6.793637   5.940772   4.556028   4.106526   5.268456
    28  H    4.495206   4.494555   3.760037   2.824446   2.829951
    29  C    5.073739   4.280534   3.159720   2.985993   4.043486
    30  H    6.031722   5.275828   4.224795   4.027213   4.980664
    31  H    5.276750   4.254146   3.059038   3.196253   4.467666
    32  H    4.315835   3.584339   2.731124   2.782991   3.676854
                    6          7          8          9         10
     6  C    0.000000
     7  C    3.816293   0.000000
     8  C    4.886017   1.526743   0.000000
     9  N    4.623020   1.484544   2.474304   0.000000
    10  C    4.920111   2.527175   1.397960   3.768451   0.000000
    11  C    6.221596   3.814593   2.424643   4.892926   1.390869
    12  C    7.286690   4.331839   2.806584   5.071611   2.413073
    13  C    7.265429   3.832368   2.422091   4.199838   2.775088
    14  C    6.186866   2.552729   1.394839   2.810509   2.402292
    15  C    4.535077   2.401055   3.716083   1.426858   4.907705
    16  O    5.553458   3.337283   4.497841   2.309788   5.739732
    17  H    2.150901   5.412204   6.214511   6.137046   6.045997
    18  H    3.391354   4.697044   5.054628   5.322943   4.904101
    19  H    3.866490   2.760801   2.792457   3.349404   2.992087
    20  H    2.148085   2.714036   3.990405   3.518365   4.324608
    21  H    1.084145   4.674566   5.804128   5.440756   5.809972
    22  H    3.955979   1.096218   2.113022   2.060973   2.906153
    23  H    4.157331   2.716903   2.153595   4.137731   1.085021
    24  H    6.554121   4.671628   3.402749   5.860390   2.145513
    25  H    8.282450   5.415895   3.890750   6.124347   3.396568
    26  H    8.251099   4.697724   3.399657   4.806006   3.859491
    27  H    6.508036   2.753667   2.145700   2.418997   3.384904
    28  H    3.755738   2.755916   4.229827   2.156553   5.248191
    29  C    4.975086   2.491320   3.140290   1.469626   4.337163
    30  H    5.904846   3.406272   3.998588   2.092540   5.277345
    31  H    5.363505   2.681160   2.778794   2.095941   3.861571
    32  H    4.354955   2.869295   3.734846   2.152845   4.738498
                   11         12         13         14         15
    11  C    0.000000
    12  C    1.392972   0.000000
    13  C    2.403574   1.390837   0.000000
    14  C    2.779133   2.415755   1.393589   0.000000
    15  C    6.125541   6.393406   5.533876   4.143788   0.000000
    16  O    6.875147   7.006635   6.034012   4.696365   1.197704
    17  H    7.161623   8.263945   8.389967   7.461849   6.227707
    18  H    5.804019   6.701529   6.812485   6.068574   5.918218
    19  H    3.934509   4.571124   4.440133   3.637048   4.374264
    20  H    5.685822   6.587937   6.374567   5.193602   3.216706
    21  H    7.103475   8.207690   8.205918   7.114147   5.135556
    22  H    4.158484   4.721616   4.276742   3.068601   2.477381
    23  H    2.143727   3.392123   3.860074   3.388357   5.081195
    24  H    1.084325   2.152554   3.389135   3.863418   7.041372
    25  H    2.153672   1.084170   2.152352   3.399388   7.453188
    26  H    3.389186   2.150095   1.084432   2.146759   6.105131
    27  H    3.862316   3.395637   2.150260   1.083246   3.665708
    28  H    6.561617   7.010143   6.287380   4.899531   1.106578
    29  C    5.342698   5.424410   4.525392   3.282113   2.355449
    30  H    6.191009   6.086579   5.019875   3.840626   2.624928
    31  H    4.674195   4.651357   3.798471   2.744237   3.299979
    32  H    5.841351   6.116377   5.378389   4.158265   2.632057
                   16         17         18         19         20
    16  O    0.000000
    17  H    7.332532   0.000000
    18  H    7.115243   2.481098   0.000000
    19  H    5.516089   4.287588   2.464225   0.000000
    20  H    4.000755   4.288169   4.946777   4.289577   0.000000
    21  H    6.030455   2.481915   4.291152   4.950523   2.468173
    22  H    3.153431   5.823775   5.495424   3.767970   2.311972
    23  H    5.991200   5.249948   4.418708   2.993645   3.792887
    24  H    7.824174   7.325444   6.049898   4.530254   6.204719
    25  H    8.029072   9.162833   7.522211   5.491467   7.631588
    26  H    6.468821   9.367273   7.700311   5.298258   7.302675
    27  H    4.050373   7.854252   6.508730   4.076241   5.392527
    28  H    2.004095   5.400150   5.400146   4.302345   2.739620
    29  C    3.247879   6.038603   4.823460   2.925551   4.456992
    30  H    3.183318   6.956693   5.761307   3.949463   5.285622
    31  H    4.170955   6.234653   4.639893   2.466870   4.996844
    32  H    3.666680   5.201010   4.095347   2.702504   4.250116
                   21         22         23         24         25
    21  H    0.000000
    22  H    4.623740   0.000000
    23  H    4.988458   2.973385   0.000000
    24  H    7.379482   4.948574   2.460967   0.000000
    25  H    9.197510   5.779892   4.287184   2.484120   0.000000
    26  H    9.196704   5.125918   4.944490   4.289668   2.481999
    27  H    7.410087   3.243142   4.285057   4.946586   4.292127
    28  H    4.276741   2.868234   5.210694   7.388499   8.088914
    29  C    5.891486   3.373552   4.735381   6.296044   6.417653
    30  H    6.761161   4.149123   5.759117   7.190014   7.027400
    31  H    6.366101   3.694680   4.398396   5.622764   5.586787
    32  H    5.260462   3.757448   4.918609   6.696090   7.118586
                   26         27         28         29         30
    26  H    0.000000
    27  H    2.469473   0.000000
    28  H    6.950049   4.560333   0.000000
    29  C    5.024051   2.843808   2.737799   0.000000
    30  H    5.315904   3.130996   3.137442   1.090351   0.000000
    31  H    4.285611   2.489557   3.717150   1.090154   1.767067
    32  H    5.963227   3.872338   2.548430   1.097211   1.780743
                   31         32
    31  H    0.000000
    32  H    1.775092   0.000000
 Symmetry turned off by external request.
 Stoichiometry    C15H15NO
 Framework group  C1[X(C15H15NO)]
 Deg. of freedom    90
 Full point group                 C1      NOp   1
 Rotational constants (GHZ):           0.6095264           0.3945149           0.2772081
 Standard basis: 6-311+G(d) (5D, 7F)
   419 basis functions,   687 primitive gaussians,   436 cartesian basis functions
    60 alpha electrons       60 beta electrons
       nuclear repulsion energy      1143.0222698224 Hartrees.
 NAtoms=   32 NActive=   32 NUniq=   32 SFac= 1.00D+00 NAtFMM=   60 NAOKFM=F Big=F
 Integral buffers will be    131072 words long.
 Raffenetti 2 integral format.
 Two-electron integral symmetry is turned off.
 Force inversion solution in PCM.
 ------------------------------------------------------------------------------
 Polarizable Continuum Model (PCM)
 =================================
 Model                : PCM.
 Atomic radii         : UFF (Universal Force Field).
 Polarization charges : Total charges.
 Charge compensation  : None.
 Solution method      : Matrix inversion.
 Cavity type          : Scaled VdW (van der Waals Surface) (Alpha=1.100).
 Cavity algorithm     : GePol (No added spheres)
                        Default sphere list used, NSphG=   32.
                        Lebedev-Laikov grids with approx.  5.0 points / Ang**2.
                        Smoothing algorithm: York/Karplus (Gamma=1.0000).
                        Polarization charges: spherical gaussians, with
                                              point-specific exponents (IZeta= 3).
                        Self-potential: point-specific (ISelfS= 7).
                        Self-field    : sphere-specific E.n sum rule (ISelfD= 2).
 1st derivatives      : Analytical E(r).r(x)/FMM algorithm (CHGder, D1EAlg=3).
                        Cavity 1st derivative terms included.
 2nd derivatives      : Analytical E(r).r(xy)/FMM algorithm (CHGder, D2EAlg=3).
                        Cavity 2nd derivative terms included.
 Solvent              : DiMethylSulfoxide, Eps=  46.826000 Eps(inf)=   2.007889
 ------------------------------------------------------------------------------
 One-electron integrals computed using PRISM.
 NBasis=   419 RedAO= T EigKep=  1.46D-06  NBF=   419
 NBsUse=   417 1.00D-06 EigRej=  9.05D-07 NBFU=   417
 Initial guess from the checkpoint file:  "BHFA_NMe_scanForm01_penultTS_freq.chk"
 B after Tr=     0.000000    0.000000    0.000000
         Rot=    1.000000    0.000000    0.000000    0.000000 Ang=   0.00 deg.
 Requested convergence on RMS density matrix=1.00D-08 within 128 cycles.
 Requested convergence on MAX density matrix=1.00D-06.
 Requested convergence on             energy=1.00D-06.
 No special actions if energy rises.
 Inv3:  Mode=1 IEnd=    15870000.
 Iteration    1 A*A^-1 deviation from unit magnitude is 7.33D-15 for    375.
 Iteration    1 A*A^-1 deviation from orthogonality  is 3.62D-15 for   2158    163.
 Iteration    1 A^-1*A deviation from unit magnitude is 6.44D-15 for    375.
 Iteration    1 A^-1*A deviation from orthogonality  is 1.78D-15 for   2269   1661.
 Error on total polarization charges =  0.01686
 SCF Done:  E(RM062X) =  -710.455761458     A.U. after    1 cycles
            NFock=  1  Conv=0.51D-08     -V/T= 2.0040
 DoSCS=F DFT=T ScalE2(SS,OS)=  1.000000  1.000000
 Range of M.O.s used for correlation:     1   417
 NBasis=   419 NAE=    60 NBE=    60 NFC=     0 NFV=     0
 NROrb=    417 NOA=    60 NOB=    60 NVA=   357 NVB=   357

 **** Warning!!: The largest alpha MO coefficient is  0.14258232D+03

 Symmetrizing basis deriv contribution to polar:
 IMax=3 JMax=2 DiffMx= 0.00D+00
 G2DrvN: will do    33 centers at a time, making    1 passes.
 Calling FoFCou, ICntrl=  3107 FMM=F I1Cent=   0 AccDes= 0.00D+00.
 NEqPCM:  Using equilibrium solvation (IEInf=0, Eps=  46.8260, EpsInf=   2.0079)
 G2PCM: DoFxE=T DoFxN=T DoGrad=T DoDP/DQ/DG/TGxP=FFFF NFrqRd=   0 IEInf=0 SqF1=F DoCFld=F IF1Alg=4.
 End of G2Drv F.D. properties file   721 does not exist.
 End of G2Drv F.D. properties file   722 does not exist.
 End of G2Drv F.D. properties file   788 does not exist.
          IDoAtm=11111111111111111111111111111111
 NEqPCM:  Using equilibrium solvation (IEInf=0, Eps=  46.8260, EpsInf=   2.0079)
          Differentiating once with respect to electric field.
                with respect to dipole field.
          Differentiating once with respect to nuclear coordinates.
 CalDSu exits because no D1Ps are significant.
          There are    99 degrees of freedom in the 1st order CPHF.  IDoFFX=6 NUNeed=     3.
     99 vectors produced by pass  0 Test12= 2.16D-14 1.01D-09 XBig12= 1.16D+02 3.08D+00.
 AX will form    48 AO Fock derivatives at one time.
     96 vectors produced by pass  1 Test12= 2.16D-14 1.01D-09 XBig12= 1.00D+01 3.00D-01.
     96 vectors produced by pass  2 Test12= 2.16D-14 1.01D-09 XBig12= 2.00D-01 4.37D-02.
     96 vectors produced by pass  3 Test12= 2.16D-14 1.01D-09 XBig12= 1.57D-03 3.53D-03.
     96 vectors produced by pass  4 Test12= 2.16D-14 1.01D-09 XBig12= 7.34D-06 2.46D-04.
     96 vectors produced by pass  5 Test12= 2.16D-14 1.01D-09 XBig12= 3.56D-08 1.24D-05.
     90 vectors produced by pass  6 Test12= 2.16D-14 1.01D-09 XBig12= 1.48D-10 7.26D-07.
     12 vectors produced by pass  7 Test12= 2.16D-14 1.01D-09 XBig12= 5.52D-13 6.39D-08.
      3 vectors produced by pass  8 Test12= 2.16D-14 1.01D-09 XBig12= 7.51D-15 6.37D-09.
      3 vectors produced by pass  9 Test12= 2.16D-14 1.01D-09 XBig12= 2.41D-15 5.12D-09.
      3 vectors produced by pass 10 Test12= 2.16D-14 1.01D-09 XBig12= 1.98D-14 1.15D-08.
      3 vectors produced by pass 11 Test12= 2.16D-14 1.01D-09 XBig12= 9.75D-14 5.04D-08.
      3 vectors produced by pass 12 Test12= 2.16D-14 1.01D-09 XBig12= 2.67D-14 1.47D-08.
      3 vectors produced by pass 13 Test12= 2.16D-14 1.01D-09 XBig12= 2.80D-14 1.53D-08.
      2 vectors produced by pass 14 Test12= 2.16D-14 1.01D-09 XBig12= 6.31D-15 7.51D-09.
      1 vectors produced by pass 15 Test12= 2.16D-14 1.01D-09 XBig12= 4.51D-16 1.70D-09.
 InvSVY:  IOpt=1 It=  1 EMax= 2.66D-14
 Solved reduced A of dimension   702 with    99 vectors.
 Isotropic polarizability for W=    0.000000      236.55 Bohr**3.
 End of Minotr F.D. properties file   721 does not exist.
 End of Minotr F.D. properties file   722 does not exist.
 End of Minotr F.D. properties file   788 does not exist.

 **********************************************************************

            Population analysis using the SCF density.

 **********************************************************************

 Alpha  occ. eigenvalues --  -19.64893 -14.76417 -10.66786 -10.59955 -10.56763
 Alpha  occ. eigenvalues --  -10.56191 -10.56088 -10.55329 -10.55240 -10.55178
 Alpha  occ. eigenvalues --  -10.55145 -10.55066 -10.54928 -10.54862 -10.54841
 Alpha  occ. eigenvalues --  -10.54731 -10.54653  -1.20858  -1.05655  -0.97545
 Alpha  occ. eigenvalues --   -0.96799  -0.89191  -0.85463  -0.85159  -0.84656
 Alpha  occ. eigenvalues --   -0.80622  -0.76848  -0.70681  -0.70133  -0.68753
 Alpha  occ. eigenvalues --   -0.67978  -0.65577  -0.60622  -0.60370  -0.59397
 Alpha  occ. eigenvalues --   -0.56452  -0.55667  -0.53737  -0.53646  -0.52282
 Alpha  occ. eigenvalues --   -0.51501  -0.50528  -0.49676  -0.49235  -0.48710
 Alpha  occ. eigenvalues --   -0.47438  -0.46304  -0.45705  -0.44767  -0.43479
 Alpha  occ. eigenvalues --   -0.42349  -0.41270  -0.40664  -0.40159  -0.36652
 Alpha  occ. eigenvalues --   -0.32299  -0.31925  -0.31302  -0.30970  -0.30372
 Alpha virt. eigenvalues --   -0.00560   0.00144   0.00440   0.00947   0.01161
 Alpha virt. eigenvalues --    0.01849   0.02062   0.02433   0.02777   0.03524
 Alpha virt. eigenvalues --    0.03875   0.04122   0.04306   0.05100   0.05237
 Alpha virt. eigenvalues --    0.06060   0.06241   0.06992   0.07565   0.07885
 Alpha virt. eigenvalues --    0.08542   0.08800   0.09593   0.10104   0.10698
 Alpha virt. eigenvalues --    0.10896   0.11636   0.12208   0.12443   0.12919
 Alpha virt. eigenvalues --    0.13351   0.13715   0.13996   0.14630   0.14644
 Alpha virt. eigenvalues --    0.15263   0.15617   0.16168   0.16501   0.17001
 Alpha virt. eigenvalues --    0.17151   0.17828   0.18111   0.18523   0.19125
 Alpha virt. eigenvalues --    0.19216   0.19375   0.19851   0.20422   0.20838
 Alpha virt. eigenvalues --    0.21188   0.21560   0.21823   0.22144   0.22571
 Alpha virt. eigenvalues --    0.22689   0.23267   0.23328   0.23640   0.23875
 Alpha virt. eigenvalues --    0.24365   0.24502   0.24843   0.24892   0.25794
 Alpha virt. eigenvalues --    0.26099   0.26346   0.26709   0.27094   0.27687
 Alpha virt. eigenvalues --    0.27879   0.28197   0.28367   0.28876   0.29041
 Alpha virt. eigenvalues --    0.29304   0.29670   0.30126   0.30398   0.31289
 Alpha virt. eigenvalues --    0.31858   0.32379   0.32598   0.33506   0.34136
 Alpha virt. eigenvalues --    0.34483   0.34858   0.35573   0.35614   0.36288
 Alpha virt. eigenvalues --    0.36690   0.37422   0.37676   0.38660   0.39529
 Alpha virt. eigenvalues --    0.40308   0.41670   0.42434   0.43181   0.43914
 Alpha virt. eigenvalues --    0.45379   0.48864   0.49636   0.52111   0.52465
 Alpha virt. eigenvalues --    0.53350   0.55820   0.56294   0.56562   0.57155
 Alpha virt. eigenvalues --    0.57615   0.57899   0.58564   0.58848   0.59142
 Alpha virt. eigenvalues --    0.60499   0.60836   0.61734   0.61861   0.62202
 Alpha virt. eigenvalues --    0.63786   0.64714   0.65284   0.65981   0.67071
 Alpha virt. eigenvalues --    0.67431   0.67634   0.68414   0.68858   0.70246
 Alpha virt. eigenvalues --    0.71151   0.71632   0.72335   0.72832   0.73420
 Alpha virt. eigenvalues --    0.73722   0.74788   0.75091   0.75893   0.76261
 Alpha virt. eigenvalues --    0.76655   0.77558   0.77623   0.78667   0.79086
 Alpha virt. eigenvalues --    0.79515   0.79602   0.80293   0.80833   0.81994
 Alpha virt. eigenvalues --    0.82738   0.83686   0.84549   0.85354   0.87422
 Alpha virt. eigenvalues --    0.87703   0.88115   0.88719   0.88927   0.89649
 Alpha virt. eigenvalues --    0.90721   0.91051   0.92882   0.94316   0.94671
 Alpha virt. eigenvalues --    0.95712   0.96502   0.96862   0.97722   0.99633
 Alpha virt. eigenvalues --    1.01237   1.01531   1.03637   1.03953   1.06265
 Alpha virt. eigenvalues --    1.08032   1.08748   1.09104   1.12361   1.14038
 Alpha virt. eigenvalues --    1.14638   1.16427   1.17488   1.18752   1.20204
 Alpha virt. eigenvalues --    1.20864   1.22117   1.23826   1.24427   1.25575
 Alpha virt. eigenvalues --    1.26571   1.27719   1.29423   1.29861   1.30152
 Alpha virt. eigenvalues --    1.31476   1.33244   1.35668   1.39183   1.39608
 Alpha virt. eigenvalues --    1.45978   1.48126   1.50197   1.52592   1.53395
 Alpha virt. eigenvalues --    1.54635   1.56170   1.57471   1.57901   1.58784
 Alpha virt. eigenvalues --    1.60549   1.60996   1.61683   1.63990   1.64459
 Alpha virt. eigenvalues --    1.65952   1.68372   1.71692   1.73107   1.73641
 Alpha virt. eigenvalues --    1.76577   1.77391   1.79108   1.81712   1.82416
 Alpha virt. eigenvalues --    1.83247   1.83406   1.85245   1.85863   1.86957
 Alpha virt. eigenvalues --    1.88234   1.89207   1.90316   1.92737   1.93672
 Alpha virt. eigenvalues --    1.95248   1.96261   1.97599   1.97822   1.98842
 Alpha virt. eigenvalues --    1.99774   2.02811   2.03397   2.04605   2.05952
 Alpha virt. eigenvalues --    2.08135   2.09901   2.17702   2.20942   2.22006
 Alpha virt. eigenvalues --    2.29413   2.29924   2.31376   2.32124   2.33132
 Alpha virt. eigenvalues --    2.34159   2.35134   2.36232   2.37585   2.38951
 Alpha virt. eigenvalues --    2.42805   2.44172   2.46519   2.47392   2.49279
 Alpha virt. eigenvalues --    2.49976   2.52968   2.55554   2.57318   2.60490
 Alpha virt. eigenvalues --    2.63555   2.63971   2.66969   2.68173   2.71333
 Alpha virt. eigenvalues --    2.72584   2.74527   2.76780   2.78585   2.82538
 Alpha virt. eigenvalues --    2.82873   2.84242   2.85049   2.86159   2.88568
 Alpha virt. eigenvalues --    2.90060   2.90913   2.94088   2.95148   2.96013
 Alpha virt. eigenvalues --    2.98808   2.98984   3.00807   3.01500   3.04502
 Alpha virt. eigenvalues --    3.14434   3.14962   3.19399   3.24494   3.28140
 Alpha virt. eigenvalues --    3.29342   3.29856   3.33201   3.35752   3.36427
 Alpha virt. eigenvalues --    3.37468   3.37923   3.38469   3.39108   3.40365
 Alpha virt. eigenvalues --    3.41229   3.42000   3.43398   3.47171   3.48285
 Alpha virt. eigenvalues --    3.49280   3.51003   3.55891   3.59087   3.63385
 Alpha virt. eigenvalues --    3.65992   3.70714   3.72690   3.73522   3.73956
 Alpha virt. eigenvalues --    3.92381   3.95885   4.02176   4.07019   4.08485
 Alpha virt. eigenvalues --    4.13905   4.28272   4.40288   4.78019   4.81493
 Alpha virt. eigenvalues --    4.81839   4.85312   5.17829   5.24804   5.80180
 Alpha virt. eigenvalues --   23.42613  23.47871  23.69266  23.86877  23.90791
 Alpha virt. eigenvalues --   23.93964  23.94560  23.97432  23.98400  24.11813
 Alpha virt. eigenvalues --   24.12533  24.12876  24.13607  24.22522  24.22902
 Alpha virt. eigenvalues --   35.62844  50.04779
          Condensed to atoms (all electrons):
               1          2          3          4          5          6
     1  C    6.725286  -0.774768   0.728150  -2.032540   2.225470  -0.911351
     2  C   -0.774768  11.809240  -3.493174   0.568302  -3.403016   1.879364
     3  C    0.728150  -3.493174  15.204038  -2.843404  -3.353581  -1.231742
     4  C   -2.032540   0.568302  -2.843404  17.627452  -6.064128   2.160190
     5  C    2.225470  -3.403016  -3.353581  -6.064128  20.375223  -3.915947
     6  C   -0.911351   1.879364  -1.231742   2.160190  -3.915947   8.970258
     7  C   -0.113267  -0.393571   0.983606  -0.587487  -1.087032  -0.138125
     8  C    0.025509  -0.269689  -0.215746  -3.213841   1.162145  -0.351525
     9  N    0.053466  -0.020562   0.115636  -0.673427   0.408936  -0.220619
    10  C   -0.042217   0.638771   1.780973  -0.300755  -2.013872   0.195672
    11  C   -0.022529   0.014005   0.413660  -0.425803  -0.181703   0.118746
    12  C   -0.002073   0.050478  -0.031926   0.134858  -0.062621  -0.001898
    13  C    0.011263  -0.033265   0.158381  -0.632522   0.092985  -0.034668
    14  C   -0.001797   0.165485  -1.708336   1.015419   1.052389  -0.163486
    15  C    0.025888  -0.070751   0.009467  -0.124351   0.203049  -0.032298
    16  O    0.000066   0.002801   0.012602   0.004772  -0.024091  -0.009636
    17  H    0.222759   0.106834  -0.077878   0.074469  -0.123121   0.128553
    18  H    0.067942   0.239591  -0.007284   0.025744   0.035870  -0.039243
    19  H   -0.016987  -0.017004   0.260042   0.022908   0.013745   0.000911
    20  H   -0.017780  -0.005530   0.026650   0.030386   0.246883  -0.021613
    21  H    0.086870  -0.043061   0.026688  -0.006769   0.018479   0.242834
    22  H   -0.000870  -0.012796  -0.057122  -0.152213   0.069345   0.009394
    23  H    0.001430  -0.014598   0.024485   0.021714  -0.011029  -0.002458
    24  H    0.000007  -0.001653  -0.001540   0.008389   0.001922   0.000260
    25  H   -0.000003  -0.000216   0.000074  -0.000608  -0.000078   0.000003
    26  H   -0.000002  -0.000061  -0.001025   0.003665  -0.000039   0.000003
    27  H    0.000081  -0.000705   0.003790   0.007564   0.002609   0.000630
    28  H   -0.011326   0.012019  -0.079743   0.118969  -0.008234   0.047354
    29  C    0.008052  -0.175274  -0.224958   0.283373   0.133210  -0.048267
    30  H    0.000878   0.003174   0.018826  -0.012426  -0.004125  -0.001857
    31  H   -0.000079  -0.022712  -0.040947  -0.041576   0.047121   0.000777
    32  H   -0.009679   0.044614   0.011082   0.104260  -0.102930   0.013543
               7          8          9         10         11         12
     1  C   -0.113267   0.025509   0.053466  -0.042217  -0.022529  -0.002073
     2  C   -0.393571  -0.269689  -0.020562   0.638771   0.014005   0.050478
     3  C    0.983606  -0.215746   0.115636   1.780973   0.413660  -0.031926
     4  C   -0.587487  -3.213841  -0.673427  -0.300755  -0.425803   0.134858
     5  C   -1.087032   1.162145   0.408936  -2.013872  -0.181703  -0.062621
     6  C   -0.138125  -0.351525  -0.220619   0.195672   0.118746  -0.001898
     7  C   10.489695   1.549314  -0.428195  -1.150050   0.651166  -0.638514
     8  C    1.549314  11.093615  -0.374649  -1.883422   0.764595  -1.450162
     9  N   -0.428195  -0.374649   7.579550   0.043929  -0.048687   0.032522
    10  C   -1.150050  -1.883422   0.043929  13.224642  -5.020716   1.583771
    11  C    0.651166   0.764595  -0.048687  -5.020716  12.160398  -1.054759
    12  C   -0.638514  -1.450162   0.032522   1.583771  -1.054759   6.675990
    13  C    0.018460   0.716160   0.003641  -2.247408   1.898012  -0.458192
    14  C   -2.094739  -2.235273   0.320621   1.598542  -2.777987   1.218156
    15  C   -0.446699   0.074779   0.241612  -0.055958  -0.031400  -0.005869
    16  O   -0.065546  -0.023100   0.016307   0.001883   0.000495   0.000271
    17  H   -0.000040  -0.000327  -0.000037   0.000544  -0.000106   0.000018
    18  H    0.003450   0.004451   0.000068  -0.001406  -0.001882  -0.000068
    19  H    0.045282   0.073247   0.010453  -0.049116  -0.000281  -0.004949
    20  H    0.051783  -0.011628   0.009797   0.007837   0.002246   0.000075
    21  H    0.002636   0.000837  -0.000009   0.000120   0.000173  -0.000009
    22  H    0.452856  -0.000767  -0.042549  -0.030556   0.014931   0.000241
    23  H    0.107299   0.034132  -0.000622   0.289833  -0.043858  -0.031488
    24  H   -0.003214   0.000690   0.000122   0.000059   0.250982   0.085263
    25  H    0.006651   0.064778  -0.000063  -0.107817   0.121322   0.224297
    26  H   -0.001091   0.001949   0.000230   0.033114  -0.044344   0.084691
    27  H    0.085651   0.011126   0.010138  -0.022184   0.001603  -0.023848
    28  H    0.011622  -0.023173  -0.131239   0.001198  -0.000312   0.000157
    29  C   -0.411685  -0.073552   0.139075  -0.155210  -0.065184   0.016900
    30  H    0.020562   0.028370  -0.079471  -0.005525   0.000912  -0.001166
    31  H    0.008311   0.107813  -0.064969  -0.029321   0.000284  -0.004660
    32  H    0.003062  -0.051514  -0.073143   0.036736   0.000533   0.002294
              13         14         15         16         17         18
     1  C    0.011263  -0.001797   0.025888   0.000066   0.222759   0.067942
     2  C   -0.033265   0.165485  -0.070751   0.002801   0.106834   0.239591
     3  C    0.158381  -1.708336   0.009467   0.012602  -0.077878  -0.007284
     4  C   -0.632522   1.015419  -0.124351   0.004772   0.074469   0.025744
     5  C    0.092985   1.052389   0.203049  -0.024091  -0.123121   0.035870
     6  C   -0.034668  -0.163486  -0.032298  -0.009636   0.128553  -0.039243
     7  C    0.018460  -2.094739  -0.446699  -0.065546  -0.000040   0.003450
     8  C    0.716160  -2.235273   0.074779  -0.023100  -0.000327   0.004451
     9  N    0.003641   0.320621   0.241612   0.016307  -0.000037   0.000068
    10  C   -2.247408   1.598542  -0.055958   0.001883   0.000544  -0.001406
    11  C    1.898012  -2.777987  -0.031400   0.000495  -0.000106  -0.001882
    12  C   -0.458192   1.218156  -0.005869   0.000271   0.000018  -0.000068
    13  C    9.421676  -2.545622  -0.038643  -0.002807  -0.000029   0.000313
    14  C   -2.545622  11.721873  -0.111432   0.007564  -0.000126   0.001929
    15  C   -0.038643  -0.111432   5.555380   0.545933   0.000011   0.000081
    16  O   -0.002807   0.007564   0.545933   7.880814   0.000000   0.000001
    17  H   -0.000029  -0.000126   0.000011   0.000000   0.408562  -0.005063
    18  H    0.000313   0.001929   0.000081   0.000001  -0.005063   0.408612
    19  H    0.002500  -0.007872  -0.000887   0.000064  -0.000186  -0.003608
    20  H    0.001214   0.004827   0.008824   0.000031  -0.000185   0.000062
    21  H    0.000023  -0.000182   0.000119   0.000007  -0.005016  -0.000170
    22  H    0.011404   0.024574   0.006080   0.001351  -0.000001   0.000016
    23  H    0.010617  -0.053161   0.001600  -0.000008  -0.000011  -0.000041
    24  H   -0.038763   0.026682  -0.000023  -0.000000   0.000000   0.000000
    25  H    0.106282  -0.083442  -0.000008  -0.000000  -0.000000   0.000000
    26  H    0.237544   0.013380  -0.000002   0.000001   0.000000  -0.000000
    27  H   -0.059306   0.306969  -0.000504  -0.000547  -0.000000   0.000000
    28  H   -0.002867   0.001003   0.345155  -0.066803   0.000004  -0.000009
    29  C    0.049202   0.178665  -0.153462  -0.028481  -0.000059   0.000287
    30  H   -0.000146  -0.018830  -0.000859   0.000218  -0.000000   0.000003
    31  H    0.007689  -0.009344   0.023851  -0.000862   0.000000   0.000017
    32  H   -0.004798   0.018056  -0.046387   0.001188   0.000011  -0.000052
              19         20         21         22         23         24
     1  C   -0.016987  -0.017780   0.086870  -0.000870   0.001430   0.000007
     2  C   -0.017004  -0.005530  -0.043061  -0.012796  -0.014598  -0.001653
     3  C    0.260042   0.026650   0.026688  -0.057122   0.024485  -0.001540
     4  C    0.022908   0.030386  -0.006769  -0.152213   0.021714   0.008389
     5  C    0.013745   0.246883   0.018479   0.069345  -0.011029   0.001922
     6  C    0.000911  -0.021613   0.242834   0.009394  -0.002458   0.000260
     7  C    0.045282   0.051783   0.002636   0.452856   0.107299  -0.003214
     8  C    0.073247  -0.011628   0.000837  -0.000767   0.034132   0.000690
     9  N    0.010453   0.009797  -0.000009  -0.042549  -0.000622   0.000122
    10  C   -0.049116   0.007837   0.000120  -0.030556   0.289833   0.000059
    11  C   -0.000281   0.002246   0.000173   0.014931  -0.043858   0.250982
    12  C   -0.004949   0.000075  -0.000009   0.000241  -0.031488   0.085263
    13  C    0.002500   0.001214   0.000023   0.011404   0.010617  -0.038763
    14  C   -0.007872   0.004827  -0.000182   0.024574  -0.053161   0.026682
    15  C   -0.000887   0.008824   0.000119   0.006080   0.001600  -0.000023
    16  O    0.000064   0.000031   0.000007   0.001351  -0.000008  -0.000000
    17  H   -0.000186  -0.000185  -0.005016  -0.000001  -0.000011   0.000000
    18  H   -0.003608   0.000062  -0.000170   0.000016  -0.000041   0.000000
    19  H    0.395587  -0.000189   0.000067  -0.000095   0.000053  -0.000013
    20  H   -0.000189   0.404772  -0.003792   0.002162   0.000035  -0.000000
    21  H    0.000067  -0.003792   0.408093  -0.000001  -0.000011  -0.000000
    22  H   -0.000095   0.002162  -0.000001   0.378618   0.000156   0.000019
    23  H    0.000053   0.000035  -0.000011   0.000156   0.401741  -0.003729
    24  H   -0.000013  -0.000000  -0.000000   0.000019  -0.003729   0.410898
    25  H    0.000001   0.000000   0.000000  -0.000003  -0.000205  -0.004920
    26  H   -0.000004  -0.000000  -0.000000   0.000017   0.000058  -0.000171
    27  H    0.000032  -0.000001  -0.000000   0.000135  -0.000127   0.000063
    28  H    0.000040  -0.002595  -0.000033   0.000606  -0.000027   0.000000
    29  C    0.012383  -0.001028   0.000005   0.005924   0.000664   0.000126
    30  H   -0.000246  -0.000002   0.000000  -0.000306   0.000000  -0.000000
    31  H   -0.002323  -0.000009   0.000000   0.000359   0.000088  -0.000005
    32  H   -0.000953  -0.000003  -0.000014   0.000283  -0.000045   0.000001
              25         26         27         28         29         30
     1  C   -0.000003  -0.000002   0.000081  -0.011326   0.008052   0.000878
     2  C   -0.000216  -0.000061  -0.000705   0.012019  -0.175274   0.003174
     3  C    0.000074  -0.001025   0.003790  -0.079743  -0.224958   0.018826
     4  C   -0.000608   0.003665   0.007564   0.118969   0.283373  -0.012426
     5  C   -0.000078  -0.000039   0.002609  -0.008234   0.133210  -0.004125
     6  C    0.000003   0.000003   0.000630   0.047354  -0.048267  -0.001857
     7  C    0.006651  -0.001091   0.085651   0.011622  -0.411685   0.020562
     8  C    0.064778   0.001949   0.011126  -0.023173  -0.073552   0.028370
     9  N   -0.000063   0.000230   0.010138  -0.131239   0.139075  -0.079471
    10  C   -0.107817   0.033114  -0.022184   0.001198  -0.155210  -0.005525
    11  C    0.121322  -0.044344   0.001603  -0.000312  -0.065184   0.000912
    12  C    0.224297   0.084691  -0.023848   0.000157   0.016900  -0.001166
    13  C    0.106282   0.237544  -0.059306  -0.002867   0.049202  -0.000146
    14  C   -0.083442   0.013380   0.306969   0.001003   0.178665  -0.018830
    15  C   -0.000008  -0.000002  -0.000504   0.345155  -0.153462  -0.000859
    16  O   -0.000000   0.000001  -0.000547  -0.066803  -0.028481   0.000218
    17  H   -0.000000   0.000000  -0.000000   0.000004  -0.000059  -0.000000
    18  H    0.000000  -0.000000   0.000000  -0.000009   0.000287   0.000003
    19  H    0.000001  -0.000004   0.000032   0.000040   0.012383  -0.000246
    20  H    0.000000  -0.000000  -0.000001  -0.002595  -0.001028  -0.000002
    21  H    0.000000  -0.000000  -0.000000  -0.000033   0.000005   0.000000
    22  H   -0.000003   0.000017   0.000135   0.000606   0.005924  -0.000306
    23  H   -0.000205   0.000058  -0.000127  -0.000027   0.000664   0.000000
    24  H   -0.004920  -0.000171   0.000063   0.000000   0.000126  -0.000000
    25  H    0.410922  -0.005055  -0.000184   0.000000  -0.000015   0.000000
    26  H   -0.005055   0.411299  -0.003382   0.000000   0.000776  -0.000005
    27  H   -0.000184  -0.003382   0.388295  -0.000069   0.009841   0.000569
    28  H    0.000000   0.000000  -0.000069   0.522052   0.013699  -0.001700
    29  C   -0.000015   0.000776   0.009841   0.013699   6.240173   0.407792
    30  H    0.000000  -0.000005   0.000569  -0.001700   0.407792   0.405386
    31  H    0.000004  -0.000024  -0.000831  -0.000879   0.371807  -0.012853
    32  H   -0.000000   0.000002  -0.000120   0.012380   0.364910  -0.033811
              31         32
     1  C   -0.000079  -0.009679
     2  C   -0.022712   0.044614
     3  C   -0.040947   0.011082
     4  C   -0.041576   0.104260
     5  C    0.047121  -0.102930
     6  C    0.000777   0.013543
     7  C    0.008311   0.003062
     8  C    0.107813  -0.051514
     9  N   -0.064969  -0.073143
    10  C   -0.029321   0.036736
    11  C    0.000284   0.000533
    12  C   -0.004660   0.002294
    13  C    0.007689  -0.004798
    14  C   -0.009344   0.018056
    15  C    0.023851  -0.046387
    16  O   -0.000862   0.001188
    17  H    0.000000   0.000011
    18  H    0.000017  -0.000052
    19  H   -0.002323  -0.000953
    20  H   -0.000009  -0.000003
    21  H    0.000000  -0.000014
    22  H    0.000359   0.000283
    23  H    0.000088  -0.000045
    24  H   -0.000005   0.000001
    25  H    0.000004  -0.000000
    26  H   -0.000024   0.000002
    27  H   -0.000831  -0.000120
    28  H   -0.000879   0.012380
    29  C    0.371807   0.364910
    30  H   -0.012853  -0.033811
    31  H    0.392097  -0.026142
    32  H   -0.026142   0.449886
 Mulliken charges:
               1
     1  C   -0.225848
     2  C   -0.782269
     3  C   -0.409744
     4  C    0.899418
     5  C    0.266166
     6  C   -0.643759
     7  C   -0.932152
     8  C    0.464857
     9  N    0.172136
    10  C   -0.322090
    11  C   -0.694512
    12  C   -0.337782
    13  C   -0.648330
    14  C    0.135495
    15  C    0.077704
    16  O   -0.254486
    17  H    0.270423
    18  H    0.270391
    19  H    0.267398
    20  H    0.266774
    21  H    0.272114
    22  H    0.318808
    23  H    0.267510
    24  H    0.268548
    25  H    0.268282
    26  H    0.268476
    27  H    0.282711
    28  H    0.242750
    29  C   -0.899690
    30  H    0.286638
    31  H    0.297314
    32  H    0.286749
 Sum of Mulliken charges =  -0.00000
 Mulliken charges with hydrogens summed into heavy atoms:
               1
     1  C    0.044575
     2  C   -0.511878
     3  C   -0.142346
     4  C    0.899418
     5  C    0.532940
     6  C   -0.371646
     7  C   -0.613344
     8  C    0.464857
     9  N    0.172136
    10  C   -0.054580
    11  C   -0.425964
    12  C   -0.069499
    13  C   -0.379854
    14  C    0.418206
    15  C    0.320454
    16  O   -0.254486
    29  C   -0.028988
 APT charges:
               1
     1  C   -0.054956
     2  C   -0.035481
     3  C   -0.080418
     4  C   -0.077266
     5  C   -0.075863
     6  C   -0.048448
     7  C    0.622069
     8  C    0.015572
     9  N   -1.045270
    10  C   -0.106132
    11  C   -0.039561
    12  C   -0.077574
    13  C   -0.034048
    14  C   -0.116046
    15  C    1.311063
    16  O   -0.925479
    17  H    0.052412
    18  H    0.048159
    19  H    0.064850
    20  H    0.051052
    21  H    0.048173
    22  H   -0.062947
    23  H    0.067479
    24  H    0.045925
    25  H    0.050106
    26  H    0.042920
    27  H    0.098687
    28  H   -0.042568
    29  C    0.313541
    30  H    0.000201
    31  H    0.030560
    32  H   -0.040714
 Sum of APT charges =   0.00000
 APT charges with hydrogens summed into heavy atoms:
               1
     1  C   -0.002544
     2  C    0.012679
     3  C   -0.015568
     4  C   -0.077266
     5  C   -0.024811
     6  C   -0.000275
     7  C    0.559122
     8  C    0.015572
     9  N   -1.045270
    10  C   -0.038652
    11  C    0.006364
    12  C   -0.027468
    13  C    0.008872
    14  C   -0.017359
    15  C    1.268495
    16  O   -0.925479
    29  C    0.303588
 Electronic spatial extent (au):  <R**2>=           5157.2308
 Charge=             -0.0000 electrons
 Dipole moment (field-independent basis, Debye):
    X=              1.7824    Y=              0.9531    Z=             -4.1665  Tot=              4.6309
 Quadrupole moment (field-independent basis, Debye-Ang):
   XX=            -90.1933   YY=            -92.4473   ZZ=           -105.0891
   XY=              6.1434   XZ=             -4.6455   YZ=              1.9882
 Traceless Quadrupole moment (field-independent basis, Debye-Ang):
   XX=              5.7166   YY=              3.4626   ZZ=             -9.1792
   XY=              6.1434   XZ=             -4.6455   YZ=              1.9882
 Octapole moment (field-independent basis, Debye-Ang**2):
  XXX=           -245.2316  YYY=           -114.8612  ZZZ=            334.2120  XYY=            -68.0015
  XXY=            -26.6433  XXZ=             87.4589  XZZ=            -96.9432  YZZ=            -26.5375
  YYZ=            130.9184  XYZ=             -5.2090
 Hexadecapole moment (field-independent basis, Debye-Ang**3):
 XXXX=          -3128.7243 YYYY=          -1267.6261 ZZZZ=          -2627.9794 XXXY=           -416.2235
 XXXZ=             81.7334 YYYX=           -490.2606 YYYZ=            360.2813 ZZZX=             49.2814
 ZZZY=            329.2994 XXYY=           -631.4160 XXZZ=           -821.1712 YYZZ=           -666.4867
 XXYZ=             72.1491 YYXZ=             34.8658 ZZXY=           -171.9362
 N-N= 1.143022269822D+03 E-N=-3.937375734109D+03  KE= 7.076419097596D+02
  Exact polarizability: 242.527  46.039 227.261   5.732  -9.293 239.873
 Approx polarizability: 216.046  36.367 217.681   1.404  -5.170 227.694
 D2PCM: PCM CHGder 2nd derivatives, FixD1E=F FixD2E=F DoIter=F DoCFld=F I1PDM=0
 Calling FoFJK, ICntrl=    100127 FMM=F ISym2X=0 I1Cent= 0 IOpClX= 0 NMat=1 NMatS=1 NMatT=0.
 Full mass-weighted force constant matrix:
 Low frequencies --- -177.7100   -0.0006   -0.0004    0.0004    2.6261    3.8425
 Low frequencies ---    8.0981   33.3738   59.5715
 ******    1 imaginary frequencies (negative Signs) ****** 
 Diagonal vibrational polarizability:
       49.7163252      33.3443926      31.8350975
 Harmonic frequencies (cm**-1), IR intensities (KM/Mole), Raman scattering
 activities (A**4/AMU), depolarization ratios for plane and unpolarized
 incident light, reduced masses (AMU), force constants (mDyne/A),
 and normal coordinates:
                      1                      2                      3
                      A                      A                      A
 Frequencies --   -177.7097                33.1608                59.4965
 Red. masses --      3.2152                 4.0115                 4.1844
 Frc consts  --      0.0598                 0.0026                 0.0087
 IR Inten    --     18.7629                 1.0540                 0.2349
  Atom  AN      X      Y      Z        X      Y      Z        X      Y      Z
     1   6    -0.01   0.00   0.02     0.00   0.06   0.07     0.13  -0.05   0.10
     2   6    -0.02   0.01   0.01     0.08   0.01   0.08    -0.01   0.08  -0.02
     3   6    -0.02   0.01   0.01     0.08  -0.02   0.05    -0.08   0.13  -0.09
     4   6    -0.00  -0.01   0.03    -0.00   0.01   0.01    -0.03   0.06  -0.04
     5   6     0.01  -0.02   0.04    -0.08   0.06   0.00     0.10  -0.06   0.08
     6   6    -0.00  -0.01   0.03    -0.08   0.09   0.03     0.19  -0.12   0.16
     7   6     0.00  -0.03   0.03    -0.01  -0.01  -0.01    -0.03   0.06  -0.05
     8   6    -0.00  -0.01   0.02    -0.01  -0.01  -0.02    -0.03   0.01  -0.02
     9   7     0.03  -0.07  -0.03    -0.01  -0.02  -0.02     0.00   0.07  -0.06
    10   6     0.00  -0.00   0.02     0.09  -0.10  -0.13    -0.05  -0.07  -0.08
    11   6     0.01   0.00   0.01     0.08  -0.10  -0.12    -0.06  -0.13  -0.04
    12   6     0.00   0.00   0.00    -0.03   0.00   0.01    -0.06  -0.11   0.05
    13   6    -0.00  -0.00   0.00    -0.13   0.10   0.13    -0.04  -0.04   0.11
    14   6    -0.01  -0.01   0.01    -0.11   0.09   0.11    -0.03   0.02   0.07
    15   6     0.11  -0.16  -0.04     0.08  -0.04  -0.08    -0.02   0.05  -0.03
    16   8    -0.13   0.28  -0.02     0.14  -0.01  -0.05    -0.02  -0.01  -0.05
    17   1    -0.02   0.01   0.01     0.00   0.09   0.09     0.20  -0.10   0.16
    18   1    -0.03   0.02  -0.00     0.15  -0.00   0.11    -0.05   0.14  -0.06
    19   1    -0.03   0.02  -0.00     0.14  -0.05   0.06    -0.17   0.22  -0.17
    20   1     0.03  -0.05   0.06    -0.14   0.07  -0.03     0.15  -0.11   0.12
    21   1     0.01  -0.02   0.04    -0.15   0.12   0.02     0.30  -0.22   0.25
    22   1     0.02  -0.06   0.07    -0.01  -0.03  -0.00    -0.04   0.05  -0.05
    23   1     0.01  -0.00   0.03     0.17  -0.18  -0.24    -0.06  -0.08  -0.15
    24   1     0.01   0.01   0.01     0.16  -0.18  -0.22    -0.07  -0.19  -0.09
    25   1     0.01   0.01  -0.00    -0.04   0.00   0.03    -0.06  -0.16   0.08
    26   1    -0.00  -0.00  -0.01    -0.21   0.18   0.24    -0.03  -0.02   0.18
    27   1    -0.01  -0.01   0.00    -0.18   0.16   0.20    -0.01   0.08   0.10
    28   1     0.44  -0.75  -0.07     0.09  -0.10  -0.15    -0.04   0.10  -0.00
    29   6     0.02  -0.01  -0.10    -0.11  -0.07  -0.05     0.03   0.10  -0.08
    30   1     0.04  -0.05  -0.16    -0.12  -0.07  -0.04     0.05   0.09  -0.10
    31   1     0.02   0.04  -0.12    -0.18  -0.06  -0.01     0.03   0.11  -0.09
    32   1     0.02   0.01  -0.09    -0.11  -0.13  -0.11     0.02   0.13  -0.07
                      4                      5                      6
                      A                      A                      A
 Frequencies --     70.6898                79.0836               124.1240
 Red. masses --      5.8720                 4.3243                 4.4350
 Frc consts  --      0.0173                 0.0159                 0.0403
 IR Inten    --      3.3449                 0.9770                 1.2065
  Atom  AN      X      Y      Z        X      Y      Z        X      Y      Z
     1   6     0.06  -0.12   0.12     0.13  -0.01   0.10    -0.06   0.11   0.00
     2   6     0.03  -0.09   0.10     0.22  -0.06   0.10    -0.04   0.14  -0.08
     3   6    -0.05  -0.02   0.05     0.15  -0.05   0.01     0.02   0.02  -0.08
     4   6    -0.08   0.02   0.02     0.01  -0.00  -0.06     0.05  -0.11  -0.02
     5   6    -0.06   0.01   0.03    -0.09   0.06  -0.07     0.05  -0.15   0.08
     6   6     0.01  -0.06   0.08    -0.04   0.05   0.01     0.00  -0.05   0.10
     7   6    -0.09   0.03   0.02     0.01  -0.03  -0.09     0.02  -0.11  -0.06
     8   6    -0.07   0.01   0.01     0.01  -0.05  -0.07     0.05  -0.12  -0.09
     9   7    -0.05   0.05   0.03     0.04  -0.01  -0.07    -0.02  -0.03   0.06
    10   6    -0.11   0.07   0.07    -0.08  -0.00   0.01     0.06  -0.07  -0.06
    11   6    -0.07   0.04   0.02    -0.17   0.05   0.12    -0.01   0.05   0.00
    12   6     0.02  -0.04  -0.10    -0.16   0.05   0.14    -0.10   0.11   0.03
    13   6     0.06  -0.09  -0.16    -0.05  -0.02   0.04    -0.09   0.04  -0.03
    14   6     0.01  -0.06  -0.10     0.04  -0.07  -0.06    -0.01  -0.08  -0.10
    15   6     0.14   0.09  -0.11    -0.04   0.04  -0.04    -0.01   0.11   0.00
    16   8     0.34   0.15  -0.05    -0.08   0.03  -0.05     0.09   0.15   0.03
    17   1     0.13  -0.18   0.17     0.18  -0.03   0.18    -0.12   0.21   0.00
    18   1     0.06  -0.12   0.13     0.34  -0.10   0.16    -0.08   0.26  -0.15
    19   1    -0.07   0.00   0.04     0.22  -0.09   0.00     0.04   0.03  -0.13
    20   1    -0.09   0.04   0.01    -0.20   0.09  -0.13     0.07  -0.24   0.13
    21   1     0.04  -0.08   0.09    -0.12   0.10   0.01     0.00  -0.08   0.18
    22   1    -0.09   0.03   0.01    -0.01  -0.04  -0.10    -0.03  -0.07  -0.13
    23   1    -0.17   0.13   0.16    -0.09   0.00   0.00     0.11  -0.10  -0.07
    24   1    -0.11   0.09   0.07    -0.25   0.09   0.19    -0.01   0.10   0.04
    25   1     0.06  -0.07  -0.15    -0.23   0.10   0.23    -0.17   0.21   0.10
    26   1     0.12  -0.15  -0.25    -0.03  -0.03   0.05    -0.15   0.08  -0.02
    27   1     0.02  -0.10  -0.14     0.11  -0.11  -0.12    -0.03  -0.12  -0.12
    28   1     0.12   0.04  -0.30    -0.06   0.10  -0.00    -0.08   0.20  -0.08
    29   6    -0.15  -0.01   0.00     0.10   0.01  -0.03     0.01  -0.09   0.16
    30   1    -0.16  -0.00   0.02     0.10   0.02  -0.01     0.01  -0.03   0.24
    31   1    -0.20   0.00   0.03     0.14  -0.03  -0.04     0.04  -0.16   0.17
    32   1    -0.15  -0.07  -0.05     0.10   0.03   0.01     0.01  -0.09   0.16
                      7                      8                      9
                      A                      A                      A
 Frequencies --    149.2582               229.3456               258.9566
 Red. masses --      3.5462                 4.0982                 2.2284
 Frc consts  --      0.0465                 0.1270                 0.0880
 IR Inten    --      0.9596                 1.3445                 2.1521
  Atom  AN      X      Y      Z        X      Y      Z        X      Y      Z
     1   6    -0.03  -0.10   0.04     0.04   0.06   0.04    -0.04   0.06  -0.05
     2   6    -0.06  -0.08   0.04     0.10   0.07  -0.05     0.05  -0.01   0.01
     3   6    -0.10  -0.03   0.03     0.08  -0.03  -0.13     0.10  -0.07   0.04
     4   6    -0.09   0.00   0.02     0.01  -0.10  -0.12     0.06  -0.06   0.02
     5   6    -0.08  -0.00   0.01    -0.05  -0.10  -0.06     0.07  -0.07   0.03
     6   6    -0.05  -0.05   0.01    -0.04  -0.02   0.04    -0.00   0.00  -0.01
     7   6    -0.04  -0.04   0.03     0.03  -0.05  -0.03    -0.02   0.02   0.00
     8   6    -0.02  -0.04   0.01    -0.11   0.05   0.14    -0.05   0.04  -0.01
     9   7     0.08  -0.03  -0.01     0.04  -0.05  -0.02    -0.06   0.01   0.04
    10   6     0.05  -0.03  -0.01    -0.10   0.09   0.17    -0.07   0.02  -0.02
    11   6     0.07   0.03  -0.05     0.02   0.01   0.02    -0.07  -0.02  -0.03
    12   6    -0.01   0.08  -0.06     0.11  -0.07  -0.12    -0.05  -0.04  -0.04
    13   6    -0.09   0.07  -0.03    -0.03   0.01   0.01    -0.04  -0.00  -0.02
    14   6    -0.09   0.00  -0.00    -0.14   0.08   0.15    -0.04   0.03  -0.01
    15   6     0.03   0.06   0.01    -0.03   0.06  -0.02     0.01  -0.04   0.03
    16   8     0.06   0.00   0.00    -0.02   0.04  -0.02     0.07  -0.02   0.05
    17   1     0.00  -0.15   0.06     0.05   0.12   0.10    -0.12   0.14  -0.11
    18   1    -0.05  -0.12   0.06     0.16   0.14  -0.06     0.05  -0.00   0.01
    19   1    -0.12  -0.02   0.04     0.14  -0.03  -0.20     0.13  -0.09   0.03
    20   1    -0.09   0.02  -0.01    -0.11  -0.16  -0.05     0.09  -0.10   0.05
    21   1    -0.03  -0.06   0.00    -0.10  -0.02   0.12    -0.04   0.03  -0.02
    22   1    -0.06  -0.08   0.06     0.18  -0.00  -0.00     0.00   0.06  -0.03
    23   1     0.11  -0.06  -0.00    -0.12   0.12   0.24    -0.09   0.03  -0.04
    24   1     0.14   0.04  -0.08     0.08  -0.01  -0.02    -0.07  -0.04  -0.05
    25   1    -0.01   0.13  -0.08     0.26  -0.18  -0.29    -0.03  -0.07  -0.05
    26   1    -0.16   0.11  -0.04    -0.02  -0.01  -0.04    -0.01  -0.02  -0.00
    27   1    -0.13  -0.02  -0.00    -0.19   0.10   0.19    -0.03   0.04  -0.01
    28   1    -0.04   0.18   0.01    -0.11   0.20  -0.01     0.07  -0.17  -0.03
    29   6     0.29   0.13  -0.04     0.06  -0.06   0.02     0.06   0.13  -0.01
    30   1     0.48   0.15  -0.05     0.15   0.00   0.09    -0.24  -0.07  -0.23
    31   1     0.33   0.02  -0.03     0.01  -0.16   0.08     0.31   0.45  -0.29
    32   1     0.21   0.34  -0.05     0.02  -0.03  -0.07     0.20   0.14   0.41
                     10                     11                     12
                      A                      A                      A
 Frequencies --    265.0402               274.9617               304.4876
 Red. masses --      2.5378                 1.8574                 2.7390
 Frc consts  --      0.1050                 0.0827                 0.1496
 IR Inten    --      0.4094                 1.9056                 1.4566
  Atom  AN      X      Y      Z        X      Y      Z        X      Y      Z
     1   6    -0.10   0.03  -0.04     0.04   0.02  -0.03    -0.03   0.02   0.02
     2   6    -0.03  -0.05   0.05     0.03   0.02  -0.01     0.04  -0.01  -0.01
     3   6     0.05  -0.08   0.13     0.03   0.03  -0.01     0.04  -0.07  -0.06
     4   6     0.05  -0.02   0.10     0.01   0.03  -0.01    -0.00  -0.09  -0.06
     5   6     0.09  -0.05   0.11     0.03   0.03  -0.02    -0.04  -0.11  -0.01
     6   6     0.01  -0.01   0.02     0.03   0.02  -0.03    -0.07  -0.04   0.03
     7   6    -0.00   0.00  -0.00    -0.00   0.02   0.00    -0.02   0.03  -0.00
     8   6    -0.00   0.07  -0.03    -0.03  -0.00  -0.02     0.03  -0.03   0.01
     9   7    -0.02  -0.05  -0.06     0.01   0.03   0.05    -0.06   0.07   0.05
    10   6    -0.04   0.05  -0.03    -0.06  -0.01  -0.02     0.08  -0.02   0.01
    11   6    -0.05  -0.01  -0.01    -0.06  -0.01  -0.03     0.06   0.02   0.03
    12   6     0.00  -0.04   0.01    -0.06  -0.02  -0.05     0.03   0.04   0.06
    13   6     0.04  -0.00   0.02    -0.05  -0.01  -0.04     0.05  -0.01   0.01
    14   6     0.03   0.06   0.00    -0.05   0.00  -0.03     0.05  -0.04   0.01
    15   6    -0.06   0.07  -0.09     0.07  -0.10   0.07    -0.01   0.01   0.04
    16   8    -0.01   0.03  -0.08     0.02  -0.05   0.07     0.01  -0.01   0.04
    17   1    -0.20   0.11  -0.14     0.04   0.02  -0.03    -0.05   0.07   0.04
    18   1    -0.05  -0.06   0.04     0.04   0.00  -0.00     0.09   0.03  -0.01
    19   1     0.07  -0.12   0.20     0.04   0.01   0.00     0.07  -0.07  -0.10
    20   1     0.15  -0.06   0.13     0.04   0.03  -0.02    -0.08  -0.15  -0.01
    21   1     0.02   0.01  -0.02     0.03   0.02  -0.03    -0.12  -0.03   0.06
    22   1    -0.00  -0.04   0.04    -0.01   0.03  -0.02    -0.01   0.11  -0.08
    23   1    -0.07   0.06  -0.06    -0.07  -0.00  -0.03     0.11  -0.04   0.02
    24   1    -0.09  -0.04  -0.02    -0.06  -0.00  -0.02     0.05   0.03   0.05
    25   1     0.01  -0.09   0.01    -0.05  -0.03  -0.06     0.00   0.08   0.09
    26   1     0.07  -0.02   0.05    -0.04  -0.01  -0.04     0.03  -0.01  -0.01
    27   1     0.05   0.10   0.02    -0.07   0.00  -0.03     0.06  -0.04   0.00
    28   1    -0.16   0.24  -0.10     0.21  -0.33   0.08     0.00  -0.02   0.03
    29   6     0.04  -0.03  -0.05     0.02   0.03   0.08    -0.11   0.18  -0.15
    30   1     0.40   0.15   0.12     0.43   0.23   0.27     0.27   0.21  -0.19
    31   1    -0.13  -0.35   0.18    -0.17  -0.35   0.34    -0.33   0.07   0.04
    32   1    -0.13   0.12  -0.37    -0.16   0.17  -0.31    -0.28   0.35  -0.47
                     13                     14                     15
                      A                      A                      A
 Frequencies --    312.3633               369.6719               403.8794
 Red. masses --      3.9312                 4.4748                 3.7177
 Frc consts  --      0.2260                 0.3603                 0.3573
 IR Inten    --      1.6474                 6.9524                 0.6480
  Atom  AN      X      Y      Z        X      Y      Z        X      Y      Z
     1   6    -0.06  -0.05   0.09    -0.13   0.03  -0.00     0.04  -0.04   0.04
     2   6    -0.04  -0.02  -0.01    -0.01  -0.06   0.04    -0.02   0.01  -0.01
     3   6    -0.06  -0.05  -0.08     0.02  -0.10   0.03    -0.03   0.03  -0.03
     4   6    -0.04  -0.07  -0.07    -0.04   0.02  -0.05     0.05  -0.05   0.04
     5   6    -0.13  -0.07  -0.01     0.01  -0.07   0.07    -0.02   0.01  -0.01
     6   6    -0.11  -0.05   0.07    -0.02  -0.05   0.07    -0.04   0.02  -0.02
     7   6     0.01   0.03  -0.05     0.03   0.06  -0.04     0.08  -0.08   0.05
     8   6     0.04   0.16  -0.09    -0.01  -0.02   0.00     0.03   0.08  -0.05
     9   7    -0.02   0.02  -0.01     0.30   0.22  -0.06     0.12  -0.12   0.07
    10   6    -0.01   0.12  -0.13    -0.02  -0.02  -0.00    -0.04   0.03  -0.10
    11   6    -0.04   0.01  -0.04    -0.03   0.01  -0.02    -0.11  -0.01  -0.03
    12   6     0.03  -0.02   0.07    -0.03   0.01  -0.04    -0.06  -0.04  -0.04
    13   6     0.13   0.04   0.07    -0.04   0.01  -0.04     0.02   0.01  -0.03
    14   6     0.14   0.15  -0.01    -0.03  -0.01  -0.01    -0.00   0.11  -0.04
    15   6     0.04  -0.08  -0.00     0.18   0.10   0.07    -0.00   0.05   0.16
    16   8     0.02  -0.04  -0.00    -0.10  -0.06  -0.03     0.03   0.06   0.18
    17   1    -0.02  -0.05   0.16    -0.22   0.11  -0.06     0.09  -0.09   0.08
    18   1     0.01   0.04  -0.02     0.04  -0.05   0.05    -0.04   0.04  -0.03
    19   1    -0.06  -0.04  -0.11     0.05  -0.14   0.08    -0.08   0.07  -0.06
    20   1    -0.21  -0.13  -0.01     0.01  -0.14   0.10    -0.05   0.03  -0.03
    21   1    -0.13  -0.06   0.11     0.01  -0.07   0.09    -0.08   0.06  -0.06
    22   1     0.06   0.05  -0.04     0.00   0.06  -0.05     0.10  -0.10   0.08
    23   1    -0.05   0.13  -0.21    -0.02  -0.02   0.00    -0.08   0.03  -0.20
    24   1    -0.14  -0.06  -0.07    -0.01   0.03  -0.01    -0.16  -0.01  -0.01
    25   1     0.01  -0.09   0.13    -0.03   0.01  -0.05    -0.06  -0.09  -0.02
    26   1     0.20   0.01   0.14    -0.04   0.01  -0.05     0.10  -0.03   0.00
    27   1     0.23   0.22   0.01    -0.05  -0.03  -0.02     0.00   0.14  -0.01
    28   1     0.18  -0.32  -0.01     0.27   0.07   0.35    -0.18   0.38   0.19
    29   6     0.07  -0.02   0.14    -0.05  -0.03  -0.01    -0.02  -0.08  -0.17
    30   1     0.03   0.05   0.25    -0.34  -0.05   0.03     0.01  -0.22  -0.36
    31   1     0.18  -0.13   0.11    -0.19   0.11   0.03    -0.21   0.13  -0.13
    32   1     0.10  -0.03   0.22     0.06  -0.41  -0.08    -0.06  -0.11  -0.30
                     16                     17                     18
                      A                      A                      A
 Frequencies --    416.6736               422.0871               475.0698
 Red. masses --      2.9368                 2.9615                 3.3874
 Frc consts  --      0.3004                 0.3109                 0.4504
 IR Inten    --      0.0830                 0.0698                 9.7886
  Atom  AN      X      Y      Z        X      Y      Z        X      Y      Z
     1   6     0.00   0.00  -0.00     0.00  -0.01   0.00     0.02   0.05  -0.02
     2   6    -0.09   0.08  -0.07    -0.10   0.09  -0.08     0.04   0.02   0.01
     3   6     0.10  -0.08   0.08     0.11  -0.10   0.08     0.02  -0.01  -0.02
     4   6    -0.00   0.00   0.00     0.01  -0.01   0.01    -0.04  -0.01  -0.03
     5   6    -0.09   0.08  -0.07    -0.11   0.09  -0.08     0.01  -0.04  -0.03
     6   6     0.09  -0.08   0.06     0.09  -0.08   0.07     0.02  -0.01  -0.00
     7   6    -0.01   0.01   0.00     0.01  -0.00   0.01    -0.03   0.05   0.10
     8   6    -0.01  -0.01   0.01     0.00   0.01  -0.00    -0.16   0.17   0.21
     9   7    -0.01   0.00  -0.00     0.01  -0.01   0.01     0.02  -0.03  -0.01
    10   6     0.09  -0.08  -0.09    -0.09   0.08   0.08     0.02  -0.03  -0.03
    11   6    -0.08   0.08   0.10     0.06  -0.07  -0.09     0.06  -0.08  -0.09
    12   6     0.00   0.00  -0.00    -0.01  -0.01   0.00    -0.14   0.10   0.12
    13   6     0.08  -0.08  -0.10    -0.07   0.07   0.08     0.07  -0.06  -0.10
    14   6    -0.10   0.08   0.11     0.09  -0.06  -0.10     0.02  -0.02  -0.04
    15   6     0.00  -0.01  -0.01     0.00  -0.00   0.02    -0.01   0.01  -0.01
    16   8    -0.00  -0.00  -0.01     0.00   0.01   0.02    -0.00   0.01  -0.01
    17   1     0.00  -0.00  -0.00     0.01  -0.01   0.01     0.00   0.06  -0.03
    18   1    -0.19   0.17  -0.14    -0.22   0.19  -0.17     0.06   0.00   0.02
    19   1     0.20  -0.18   0.15     0.22  -0.20   0.16     0.07  -0.02  -0.05
    20   1    -0.20   0.18  -0.15    -0.24   0.20  -0.18     0.03  -0.05  -0.02
    21   1     0.20  -0.17   0.15     0.20  -0.18   0.15     0.01  -0.03   0.05
    22   1     0.00   0.01   0.00     0.01   0.00   0.00     0.17   0.05   0.20
    23   1     0.20  -0.18  -0.21    -0.18   0.16   0.18     0.15  -0.16  -0.22
    24   1    -0.17   0.17   0.22     0.15  -0.16  -0.20     0.23  -0.21  -0.27
    25   1     0.01   0.00  -0.01    -0.02  -0.01   0.01    -0.24   0.18   0.23
    26   1     0.18  -0.17  -0.23    -0.15   0.15   0.20     0.23  -0.21  -0.27
    27   1    -0.19   0.16   0.21     0.17  -0.14  -0.20     0.14  -0.16  -0.20
    28   1     0.01  -0.03  -0.02    -0.01   0.02   0.02    -0.05   0.09  -0.01
    29   6     0.01   0.02   0.00    -0.01   0.00  -0.03     0.03  -0.05   0.01
    30   1    -0.00   0.01  -0.00     0.01  -0.01  -0.06     0.02  -0.03   0.04
    31   1     0.03   0.02  -0.01    -0.04   0.02  -0.02     0.03  -0.08   0.01
    32   1     0.02   0.02   0.04    -0.02   0.01  -0.06     0.03  -0.06   0.01
                     19                     20                     21
                      A                      A                      A
 Frequencies --    526.9673               612.6745               630.1329
 Red. masses --      3.9369                 5.7963                 6.2186
 Frc consts  --      0.6441                 1.2819                 1.4548
 IR Inten    --      9.1310                14.5104                 1.4570
  Atom  AN      X      Y      Z        X      Y      Z        X      Y      Z
     1   6     0.09  -0.14   0.13    -0.23  -0.04   0.10     0.06   0.13   0.06
     2   6    -0.11   0.06  -0.06    -0.03  -0.13  -0.00    -0.15   0.09   0.31
     3   6    -0.00  -0.03   0.01    -0.07  -0.11  -0.13    -0.19  -0.21  -0.01
     4   6     0.23  -0.16   0.14     0.13   0.12  -0.16    -0.07  -0.13  -0.06
     5   6     0.02  -0.00   0.03     0.03   0.14   0.03     0.14  -0.09  -0.29
     6   6    -0.10   0.10  -0.05     0.07   0.12   0.15     0.19   0.22   0.01
     7   6     0.09   0.02   0.03     0.23   0.10  -0.08    -0.04   0.00   0.07
     8   6     0.01   0.02   0.06     0.11   0.00   0.11     0.02  -0.00  -0.03
     9   7     0.01   0.08   0.01    -0.08  -0.03  -0.04     0.01  -0.01   0.02
    10   6    -0.01  -0.04   0.03    -0.03  -0.14   0.09     0.03   0.01  -0.03
    11   6    -0.01  -0.04   0.00    -0.02  -0.07   0.03    -0.01   0.00   0.03
    12   6    -0.08  -0.00  -0.03    -0.12  -0.01  -0.09     0.02  -0.03  -0.02
    13   6    -0.02  -0.00  -0.05     0.01   0.09  -0.07    -0.03   0.00   0.02
    14   6    -0.02   0.00  -0.02     0.02   0.03   0.00     0.01   0.01  -0.04
    15   6     0.05   0.04  -0.07    -0.10  -0.07  -0.01     0.03   0.01  -0.01
    16   8    -0.05  -0.03  -0.12     0.05   0.04   0.06    -0.02  -0.01  -0.03
    17   1     0.16  -0.20   0.17    -0.23  -0.11   0.04     0.04  -0.14  -0.22
    18   1    -0.30   0.28  -0.22     0.23  -0.05   0.06    -0.08   0.15   0.31
    19   1    -0.19   0.12  -0.09    -0.12  -0.17   0.05    -0.03  -0.21  -0.19
    20   1    -0.16   0.10  -0.09    -0.06  -0.08   0.09     0.07  -0.16  -0.29
    21   1    -0.30   0.29  -0.24     0.29   0.03   0.09     0.05   0.21   0.21
    22   1     0.14   0.10  -0.02     0.31   0.14  -0.08    -0.03   0.01   0.07
    23   1    -0.00  -0.06  -0.02    -0.06  -0.14   0.00    -0.02   0.05  -0.00
    24   1     0.06  -0.03  -0.02     0.14   0.03   0.05    -0.08   0.05   0.10
    25   1    -0.08   0.02  -0.03    -0.11  -0.03  -0.10     0.01   0.00  -0.02
    26   1     0.02  -0.04  -0.06     0.08   0.05  -0.03    -0.07   0.05   0.11
    27   1    -0.05  -0.06  -0.06    -0.10  -0.11  -0.07    -0.01   0.06   0.00
    28   1     0.10  -0.02  -0.02    -0.14  -0.04  -0.11     0.01   0.04   0.00
    29   6    -0.02   0.08   0.04     0.00  -0.01  -0.02     0.00   0.00   0.00
    30   1    -0.03   0.10   0.07     0.05   0.01  -0.00     0.00  -0.01  -0.01
    31   1    -0.02   0.05   0.05     0.05  -0.06  -0.03    -0.00   0.01   0.00
    32   1    -0.02   0.05   0.03    -0.01   0.07   0.02     0.00  -0.01   0.00
                     22                     23                     24
                      A                      A                      A
 Frequencies --    630.7060               648.6318               709.5344
 Red. masses --      6.2901                 5.3459                 4.1301
 Frc consts  --      1.4742                 1.3252                 1.2251
 IR Inten    --      1.0174                11.5380                 7.4905
  Atom  AN      X      Y      Z        X      Y      Z        X      Y      Z
     1   6    -0.04   0.00  -0.01     0.02   0.08  -0.09     0.08  -0.04   0.04
     2   6     0.03  -0.03  -0.02     0.08   0.01   0.01    -0.05   0.07  -0.05
     3   6     0.00   0.02  -0.03    -0.01   0.09  -0.00     0.07  -0.05   0.05
     4   6     0.00   0.03  -0.02    -0.10  -0.02   0.03    -0.07   0.04  -0.03
     5   6    -0.03   0.02   0.02    -0.09  -0.05  -0.05     0.04  -0.09   0.04
     6   6    -0.00  -0.02   0.02    -0.02  -0.14  -0.02    -0.09   0.01  -0.06
     7   6     0.04  -0.00   0.02     0.04  -0.01   0.22    -0.07   0.16   0.04
     8   6     0.06   0.12  -0.05     0.19   0.02   0.09    -0.04   0.07   0.10
     9   7    -0.00   0.00   0.01    -0.01  -0.05   0.12     0.01   0.05  -0.14
    10   6     0.22   0.20   0.03     0.01  -0.15   0.03     0.09  -0.10  -0.05
    11   6     0.16  -0.16   0.28    -0.08  -0.07   0.07    -0.06   0.04   0.14
    12   6    -0.05  -0.13   0.05    -0.12  -0.08  -0.17     0.05  -0.07  -0.11
    13   6    -0.23  -0.22  -0.02     0.03   0.19  -0.03    -0.09   0.09   0.08
    14   6    -0.15   0.15  -0.25     0.11   0.10  -0.08     0.08  -0.06  -0.10
    15   6     0.01   0.01  -0.01     0.07   0.04  -0.07    -0.11  -0.06   0.02
    16   8    -0.01  -0.00  -0.02    -0.07  -0.03  -0.14     0.06   0.03   0.10
    17   1    -0.03   0.02   0.02     0.07   0.12   0.01     0.14  -0.06   0.10
    18   1     0.09  -0.06   0.01     0.14  -0.17   0.11    -0.12   0.11  -0.09
    19   1     0.01  -0.01   0.02     0.13   0.02  -0.02     0.13  -0.09   0.06
    20   1    -0.01  -0.01   0.04     0.04  -0.05   0.00     0.11  -0.12   0.07
    21   1     0.07  -0.07   0.03     0.04  -0.25   0.15    -0.18   0.06  -0.07
    22   1     0.05   0.00   0.02     0.07  -0.02   0.25     0.02   0.14   0.11
    23   1     0.09   0.24  -0.12    -0.17  -0.05  -0.03     0.17  -0.19  -0.19
    24   1     0.06  -0.23   0.26    -0.04   0.16   0.24    -0.05   0.10   0.18
    25   1     0.00   0.22  -0.17    -0.16  -0.11  -0.09     0.16  -0.14  -0.25
    26   1    -0.11  -0.26   0.14     0.05   0.25   0.25    -0.10   0.11   0.14
    27   1    -0.06   0.23  -0.22    -0.10   0.04  -0.05     0.14  -0.17  -0.21
    28   1     0.00   0.01  -0.01     0.01   0.14  -0.07    -0.11  -0.06  -0.01
    29   6    -0.01   0.02   0.01    -0.03   0.05   0.05     0.04  -0.07  -0.05
    30   1    -0.00   0.01   0.00     0.02  -0.00  -0.03    -0.05   0.05   0.13
    31   1    -0.01   0.03   0.01    -0.04   0.12   0.03     0.09  -0.22  -0.03
    32   1    -0.01   0.03   0.02    -0.06   0.13   0.06     0.09  -0.18  -0.01
                     25                     26                     27
                      A                      A                      A
 Frequencies --    719.8035               726.1946               753.1430
 Red. masses --      2.0721                 1.5138                 1.9327
 Frc consts  --      0.6325                 0.4703                 0.6459
 IR Inten    --     47.5337               152.6778                64.6289
  Atom  AN      X      Y      Z        X      Y      Z        X      Y      Z
     1   6    -0.05   0.02  -0.02     0.01   0.02  -0.02     0.05   0.02  -0.03
     2   6     0.05  -0.06   0.03     0.06  -0.04   0.06    -0.02   0.03   0.07
     3   6    -0.03   0.03  -0.04    -0.02   0.02  -0.00    -0.02   0.02   0.06
     4   6     0.06  -0.03   0.03     0.02  -0.04   0.04    -0.04  -0.01   0.02
     5   6    -0.03   0.06  -0.01    -0.03  -0.01  -0.02    -0.01  -0.04  -0.02
     6   6     0.07  -0.03   0.05     0.05  -0.08   0.03    -0.01  -0.04  -0.03
     7   6     0.02  -0.04   0.00    -0.03   0.06   0.00     0.02  -0.04  -0.08
     8   6    -0.08   0.04   0.04     0.02  -0.00   0.00     0.09  -0.04  -0.04
     9   7    -0.00  -0.02   0.05     0.00   0.03  -0.06    -0.00   0.04  -0.05
    10   6     0.02   0.00  -0.07     0.01  -0.02   0.02    -0.03   0.00   0.09
    11   6    -0.07   0.09   0.04     0.02  -0.03   0.00     0.01  -0.04   0.06
    12   6     0.06  -0.02  -0.01    -0.02  -0.01  -0.02    -0.10   0.03   0.03
    13   6    -0.08   0.03   0.09     0.02  -0.00  -0.03     0.02   0.06  -0.01
    14   6     0.02  -0.06  -0.03     0.00   0.01  -0.00    -0.02   0.08   0.03
    15   6     0.04   0.02  -0.00    -0.04  -0.02   0.01    -0.04  -0.01   0.01
    16   8    -0.02  -0.01  -0.03     0.02   0.01   0.04     0.02   0.01   0.03
    17   1    -0.20   0.15  -0.14    -0.31   0.32  -0.26     0.02   0.03  -0.06
    18   1     0.00   0.02  -0.03    -0.21   0.17  -0.13    -0.11  -0.02   0.06
    19   1    -0.18   0.15  -0.11    -0.25   0.25  -0.20     0.00   0.04   0.02
    20   1    -0.17   0.16  -0.12    -0.28   0.23  -0.23     0.01  -0.00  -0.03
    21   1     0.01   0.04  -0.03    -0.23   0.15  -0.14    -0.08  -0.03   0.01
    22   1     0.06  -0.02   0.00    -0.02   0.06   0.01    -0.09  -0.04  -0.13
    23   1     0.26  -0.20  -0.29    -0.09   0.06   0.12     0.10  -0.14  -0.14
    24   1     0.05  -0.10  -0.16    -0.05   0.08   0.12     0.37  -0.26  -0.27
    25   1     0.32  -0.25  -0.29    -0.13   0.11   0.11     0.22  -0.24  -0.33
    26   1     0.05  -0.10  -0.13    -0.06   0.08   0.09     0.37  -0.22  -0.28
    27   1     0.23  -0.22  -0.24    -0.09   0.08   0.08     0.10  -0.09  -0.16
    28   1     0.03   0.03   0.01    -0.04  -0.04   0.00     0.00  -0.08   0.00
    29   6    -0.01   0.02   0.02     0.02  -0.03  -0.02    -0.01   0.01  -0.01
    30   1     0.03  -0.02  -0.04    -0.02   0.03   0.06    -0.03   0.04   0.04
    31   1    -0.03   0.06   0.01     0.04  -0.10  -0.01     0.00  -0.02  -0.00
    32   1    -0.04   0.06  -0.01     0.04  -0.08  -0.01     0.01  -0.02  -0.01
                     28                     29                     30
                      A                      A                      A
 Frequencies --    791.8869               848.0375               879.7117
 Red. masses --      2.3967                 3.2878                 1.2647
 Frc consts  --      0.8855                 1.3931                 0.5766
 IR Inten    --     36.6452                13.5342                 0.9386
  Atom  AN      X      Y      Z        X      Y      Z        X      Y      Z
     1   6     0.05  -0.09   0.08    -0.06   0.01   0.02    -0.01   0.00   0.00
     2   6     0.01  -0.02  -0.06     0.05  -0.03  -0.11     0.01  -0.01  -0.00
     3   6     0.07  -0.08  -0.00     0.01  -0.05  -0.10     0.01  -0.01  -0.00
     4   6    -0.13   0.14  -0.12     0.05  -0.05   0.06     0.00  -0.01   0.01
     5   6     0.07  -0.02   0.06     0.01   0.02  -0.01    -0.01   0.01  -0.00
     6   6     0.02   0.05   0.02     0.01   0.05   0.03    -0.00   0.02  -0.00
     7   6    -0.05  -0.03   0.03    -0.15   0.19   0.23    -0.03  -0.01   0.00
     8   6     0.03  -0.02  -0.02     0.11  -0.09  -0.11    -0.00  -0.00  -0.00
     9   7    -0.01  -0.06   0.09     0.00   0.01   0.01     0.00   0.00  -0.01
    10   6    -0.00   0.01   0.01    -0.02   0.02  -0.00    -0.04   0.03   0.06
    11   6     0.00  -0.01   0.01    -0.02   0.03  -0.02    -0.04   0.03   0.05
    12   6    -0.02   0.01   0.01    -0.03   0.05   0.06     0.00  -0.00  -0.01
    13   6     0.02   0.03  -0.00    -0.03  -0.02   0.02     0.05  -0.03  -0.05
    14   6     0.01   0.03  -0.00    -0.02  -0.01   0.02     0.04  -0.02  -0.04
    15   6     0.06   0.02  -0.00    -0.00  -0.01  -0.01    -0.00   0.00   0.00
    16   8    -0.03  -0.01  -0.04    -0.00   0.00  -0.01     0.00  -0.00   0.00
    17   1    -0.33   0.25  -0.21     0.09  -0.07   0.17     0.01  -0.02   0.01
    18   1    -0.26   0.33  -0.31     0.24   0.00  -0.06    -0.04   0.05  -0.05
    19   1    -0.01  -0.02  -0.05    -0.02  -0.02  -0.13    -0.07   0.06  -0.06
    20   1    -0.02   0.03   0.00    -0.05   0.03  -0.04     0.05  -0.04   0.04
    21   1    -0.27   0.35  -0.29     0.14  -0.03   0.07     0.08  -0.05   0.05
    22   1    -0.11  -0.08   0.05    -0.24   0.13   0.24    -0.04  -0.02  -0.00
    23   1    -0.00  -0.00  -0.03    -0.09   0.09   0.10     0.29  -0.27  -0.33
    24   1     0.08  -0.06  -0.06     0.13  -0.15  -0.23     0.28  -0.23  -0.29
    25   1     0.05  -0.07  -0.07     0.27  -0.22  -0.28    -0.04   0.03   0.03
    26   1     0.10  -0.04  -0.04     0.13  -0.19  -0.23    -0.28   0.27   0.34
    27   1     0.01   0.02  -0.02    -0.07   0.06   0.09    -0.23   0.24   0.28
    28   1     0.02   0.08  -0.00    -0.06   0.09  -0.00     0.01  -0.01   0.01
    29   6    -0.01  -0.01   0.02     0.05  -0.07  -0.04     0.00  -0.00  -0.00
    30   1     0.07  -0.08  -0.09    -0.02  -0.00   0.06    -0.01   0.00   0.01
    31   1    -0.02   0.08  -0.00     0.07  -0.14  -0.03    -0.00  -0.00   0.00
    32   1    -0.04   0.09   0.01     0.08  -0.14  -0.01     0.01  -0.01  -0.00
                     31                     32                     33
                      A                      A                      A
 Frequencies --    880.9201               886.0191               922.7942
 Red. masses --      1.2539                 3.5894                 4.0262
 Frc consts  --      0.5733                 1.6602                 2.0200
 IR Inten    --      0.1064                11.6216                77.5905
  Atom  AN      X      Y      Z        X      Y      Z        X      Y      Z
     1   6    -0.01  -0.00  -0.00     0.07  -0.01   0.01    -0.01   0.03  -0.04
     2   6    -0.05   0.04  -0.04    -0.04   0.04   0.09    -0.03   0.03   0.06
     3   6    -0.04   0.04  -0.04    -0.02   0.03   0.04     0.01   0.01   0.05
     4   6     0.00  -0.00   0.00    -0.02   0.07  -0.06     0.04   0.01  -0.03
     5   6     0.05  -0.04   0.04    -0.02  -0.06  -0.03     0.01  -0.03   0.01
     6   6     0.05  -0.03   0.04    -0.06  -0.12  -0.02    -0.05  -0.05  -0.03
     7   6    -0.02  -0.01  -0.01     0.25   0.15   0.07    -0.03   0.22  -0.18
     8   6    -0.01   0.00   0.00     0.10  -0.02  -0.02    -0.02   0.02  -0.01
     9   7    -0.00   0.00  -0.00     0.00  -0.03   0.03    -0.15  -0.05   0.17
    10   6    -0.01   0.00   0.01    -0.04   0.05  -0.03    -0.00  -0.03   0.02
    11   6    -0.00   0.00   0.02    -0.06   0.09  -0.09     0.03  -0.02   0.05
    12   6    -0.00  -0.00  -0.00     0.04   0.04   0.05     0.00   0.01  -0.01
    13   6     0.01   0.00  -0.01    -0.09  -0.15   0.00    -0.00   0.01  -0.01
    14   6     0.01  -0.00  -0.01    -0.04  -0.09   0.01     0.00  -0.01   0.01
    15   6     0.00   0.00   0.00    -0.03  -0.06  -0.04     0.17   0.10   0.05
    16   8    -0.00  -0.00   0.00    -0.00   0.02  -0.02    -0.06  -0.03  -0.03
    17   1     0.02  -0.02   0.01    -0.13   0.19  -0.12     0.17  -0.13   0.10
    18   1     0.33  -0.30   0.24    -0.14  -0.01   0.08    -0.06  -0.06   0.10
    19   1     0.30  -0.28   0.21     0.14  -0.11   0.16    -0.15   0.15  -0.04
    20   1    -0.33   0.28  -0.25     0.05  -0.10   0.01    -0.13   0.09  -0.10
    21   1    -0.29   0.28  -0.24    -0.29   0.00  -0.04    -0.01  -0.12   0.07
    22   1    -0.02  -0.01  -0.00     0.40   0.18   0.11    -0.00   0.37  -0.32
    23   1     0.05  -0.05  -0.06     0.01   0.01  -0.08     0.02  -0.05   0.00
    24   1     0.06  -0.04  -0.04    -0.02  -0.11  -0.28     0.09   0.00   0.05
    25   1    -0.01   0.01   0.01     0.14  -0.03  -0.07    -0.01   0.08  -0.03
    26   1    -0.04   0.05   0.07    -0.26  -0.06  -0.06    -0.02   0.02  -0.00
    27   1    -0.04   0.04   0.04    -0.16   0.03   0.17     0.01  -0.02  -0.00
    28   1     0.01  -0.00   0.01    -0.15   0.14  -0.08     0.18   0.09   0.12
    29   6     0.00  -0.00  -0.00    -0.01   0.02   0.02     0.09  -0.19  -0.09
    30   1    -0.01  -0.00  -0.01     0.02  -0.00  -0.01     0.26  -0.26  -0.21
    31   1     0.00  -0.01  -0.00    -0.02   0.04   0.02     0.16  -0.11  -0.16
    32   1     0.01  -0.01   0.01    -0.02   0.06   0.03     0.02   0.05  -0.03
                     34                     35                     36
                      A                      A                      A
 Frequencies --    960.6353               960.9670              1012.0273
 Red. masses --      1.4328                 1.4914                 1.3717
 Frc consts  --      0.7790                 0.8115                 0.8277
 IR Inten    --      8.3567                 9.4958                 0.3406
  Atom  AN      X      Y      Z        X      Y      Z        X      Y      Z
     1   6    -0.02   0.02  -0.02     0.05  -0.05   0.04    -0.00  -0.02   0.01
     2   6    -0.01   0.00   0.01    -0.00  -0.00   0.00     0.05  -0.05   0.04
     3   6     0.02  -0.01   0.03    -0.05   0.06  -0.04    -0.05   0.07  -0.04
     4   6    -0.01   0.01  -0.02     0.05  -0.05   0.04     0.00  -0.00   0.00
     5   6     0.02  -0.02   0.02    -0.06   0.06  -0.05     0.06  -0.05   0.03
     6   6    -0.00   0.00  -0.00     0.01  -0.00   0.01    -0.06   0.06  -0.05
     7   6     0.01  -0.04  -0.03    -0.03   0.00  -0.02    -0.00  -0.00  -0.00
     8   6    -0.05   0.03   0.04    -0.03   0.01   0.01    -0.00   0.00  -0.00
     9   7     0.01  -0.01  -0.01    -0.03   0.02   0.00    -0.00  -0.00  -0.00
    10   6     0.05  -0.05  -0.06     0.02  -0.03  -0.02     0.00  -0.01  -0.00
    11   6    -0.01   0.01   0.01     0.00  -0.01   0.02    -0.00   0.00   0.01
    12   6    -0.06   0.05   0.06    -0.03   0.02   0.02     0.00  -0.00   0.00
    13   6     0.01  -0.00  -0.01     0.01   0.01  -0.01     0.00  -0.00  -0.00
    14   6     0.05  -0.04  -0.06     0.02  -0.02  -0.02    -0.00   0.01   0.00
    15   6    -0.00  -0.00  -0.00     0.02   0.04   0.02     0.01  -0.00   0.00
    16   8     0.00   0.00   0.00    -0.00  -0.01   0.00    -0.00   0.00   0.00
    17   1     0.13  -0.13   0.08    -0.33   0.28  -0.26    -0.07   0.04  -0.04
    18   1    -0.02  -0.01   0.01    -0.00  -0.01   0.00    -0.29   0.25  -0.22
    19   1    -0.13   0.12  -0.08     0.33  -0.29   0.23     0.35  -0.29   0.23
    20   1    -0.14   0.12  -0.10     0.36  -0.30   0.28    -0.32   0.25  -0.25
    21   1     0.03  -0.02   0.01    -0.03   0.04  -0.05     0.35  -0.30   0.26
    22   1     0.10  -0.03  -0.00    -0.01   0.05  -0.06     0.00  -0.00   0.00
    23   1    -0.28   0.26   0.35    -0.11   0.09   0.15    -0.02   0.01   0.02
    24   1     0.06  -0.04  -0.05     0.05  -0.02  -0.00     0.02  -0.02  -0.03
    25   1     0.30  -0.27  -0.34     0.11  -0.10  -0.14    -0.00   0.01   0.01
    26   1    -0.03   0.04   0.05    -0.00   0.03   0.02    -0.01   0.01   0.02
    27   1    -0.26   0.30   0.33    -0.10   0.12   0.13     0.02  -0.02  -0.02
    28   1    -0.00  -0.01  -0.00     0.08  -0.07   0.04    -0.01   0.02   0.00
    29   6    -0.01   0.02   0.02     0.02  -0.03  -0.03    -0.00   0.00  -0.00
    30   1     0.00  -0.00  -0.01     0.01  -0.02  -0.01    -0.01   0.01   0.01
    31   1    -0.03   0.05   0.02     0.04  -0.06  -0.03     0.01  -0.02  -0.01
    32   1    -0.02   0.03   0.00     0.03  -0.03   0.00     0.01   0.00   0.02
                     37                     38                     39
                      A                      A                      A
 Frequencies --   1014.6190              1017.4025              1018.8986
 Red. masses --      1.3619                 5.6527                 5.7863
 Frc consts  --      0.8260                 3.4474                 3.5393
 IR Inten    --      0.0818                12.1122                 2.2015
  Atom  AN      X      Y      Z        X      Y      Z        X      Y      Z
     1   6     0.00  -0.00   0.00     0.01   0.00   0.00     0.27   0.14  -0.15
     2   6     0.00  -0.00   0.00    -0.00   0.01   0.01    -0.02   0.04   0.08
     3   6    -0.00   0.01  -0.00    -0.01  -0.01  -0.01    -0.16  -0.30  -0.18
     4   6     0.00   0.00  -0.00     0.01   0.00   0.00     0.04   0.01  -0.01
     5   6     0.00  -0.00   0.00    -0.00   0.00   0.01    -0.10   0.16   0.34
     6   6    -0.00   0.00  -0.00    -0.01  -0.01  -0.01    -0.04  -0.06  -0.06
     7   6     0.00   0.00  -0.00    -0.01   0.05  -0.02    -0.01   0.02  -0.01
     8   6    -0.00   0.00   0.00    -0.04  -0.01  -0.03    -0.01   0.00   0.00
     9   7    -0.00   0.00   0.00     0.04  -0.02   0.03     0.02  -0.01   0.02
    10   6    -0.05   0.05   0.06     0.18   0.31  -0.10    -0.01  -0.02   0.00
    11   6     0.06  -0.05  -0.06     0.01  -0.07   0.08     0.00  -0.00   0.00
    12   6    -0.03   0.01   0.01    -0.26  -0.07  -0.17     0.02   0.00   0.01
    13   6    -0.04   0.03   0.04     0.05   0.07  -0.04     0.00   0.00   0.00
    14   6     0.06  -0.05  -0.04     0.08  -0.24   0.28    -0.00   0.01  -0.02
    15   6    -0.00   0.00  -0.00    -0.01  -0.07  -0.03    -0.02  -0.02  -0.01
    16   8     0.00  -0.00  -0.00    -0.00   0.01  -0.01     0.00   0.00  -0.00
    17   1    -0.00   0.00  -0.00    -0.02   0.04  -0.02     0.21   0.21  -0.21
    18   1    -0.02   0.02  -0.01     0.01   0.01   0.01     0.03   0.10   0.05
    19   1     0.02  -0.02   0.02     0.02  -0.03  -0.00    -0.04  -0.37  -0.22
    20   1    -0.02   0.02  -0.02    -0.00   0.01   0.00    -0.11   0.26   0.30
    21   1     0.02  -0.02   0.02     0.02  -0.04   0.02     0.12  -0.13  -0.05
    22   1     0.01   0.00  -0.00    -0.03   0.03  -0.01    -0.07  -0.03   0.00
    23   1     0.28  -0.24  -0.33     0.08   0.38  -0.14    -0.01  -0.02   0.01
    24   1    -0.30   0.30   0.37    -0.02  -0.14   0.01     0.01  -0.00   0.00
    25   1     0.07  -0.06  -0.11    -0.26  -0.07  -0.20     0.01   0.01   0.02
    26   1     0.20  -0.19  -0.25    -0.08   0.14  -0.04     0.01  -0.00  -0.00
    27   1    -0.24   0.28   0.34     0.05  -0.36   0.21    -0.00   0.03  -0.01
    28   1     0.01  -0.01  -0.00    -0.13   0.13  -0.04    -0.04   0.01  -0.02
    29   6     0.00  -0.00  -0.00     0.00   0.02   0.03     0.01   0.01   0.02
    30   1    -0.00  -0.01  -0.01     0.00  -0.05  -0.05    -0.01  -0.04  -0.05
    31   1    -0.01   0.01   0.01    -0.09   0.11   0.06    -0.08   0.08   0.05
    32   1     0.00  -0.00  -0.00    -0.02  -0.01  -0.05    -0.00  -0.02  -0.05
                     40                     41                     42
                      A                      A                      A
 Frequencies --   1029.7151              1030.3588              1033.9815
 Red. masses --      1.3228                 1.3426                 1.8095
 Frc consts  --      0.8264                 0.8398                 1.1398
 IR Inten    --     12.5643                 8.3616               138.0202
  Atom  AN      X      Y      Z        X      Y      Z        X      Y      Z
     1   6    -0.01   0.02  -0.01    -0.06   0.06  -0.05     0.03   0.00  -0.00
     2   6     0.01  -0.01   0.01     0.05  -0.05   0.05    -0.01   0.00  -0.02
     3   6    -0.01  -0.00  -0.01    -0.03   0.01  -0.03     0.00  -0.02   0.00
     4   6    -0.01   0.00   0.00    -0.01   0.00  -0.00    -0.01   0.00  -0.00
     5   6    -0.01   0.00   0.00    -0.02   0.02   0.00    -0.01   0.00   0.02
     6   6     0.01  -0.01   0.01     0.05  -0.04   0.03    -0.00   0.01  -0.00
     7   6     0.01  -0.01   0.02     0.01  -0.02   0.02     0.03  -0.05   0.03
     8   6     0.01  -0.00   0.00     0.01   0.00   0.01     0.02   0.00   0.01
     9   7    -0.02   0.00  -0.02    -0.02   0.01  -0.01    -0.08  -0.02  -0.10
    10   6    -0.01   0.02   0.01     0.01   0.01  -0.01     0.02   0.02  -0.01
    11   6     0.03  -0.03  -0.05    -0.01   0.02   0.00    -0.01   0.02  -0.00
    12   6    -0.05   0.04   0.06     0.00  -0.02  -0.02    -0.01  -0.02  -0.03
    13   6     0.05  -0.05  -0.06    -0.02   0.01   0.02    -0.02  -0.00   0.02
    14   6    -0.03   0.02   0.03     0.01  -0.02   0.00     0.02  -0.02   0.01
    15   6     0.03   0.02   0.02    -0.00   0.04   0.01     0.16  -0.00   0.07
    16   8    -0.00  -0.00   0.00     0.00  -0.01   0.00    -0.03   0.01   0.02
    17   1     0.09  -0.07   0.06     0.37  -0.33   0.27    -0.03   0.06  -0.05
    18   1    -0.07   0.07  -0.06    -0.33   0.31  -0.25     0.06  -0.07   0.04
    19   1     0.03  -0.04   0.02     0.19  -0.17   0.11    -0.08   0.04  -0.04
    20   1     0.02  -0.02   0.02     0.12  -0.09   0.10    -0.03   0.02   0.00
    21   1    -0.06   0.06  -0.05    -0.28   0.25  -0.23     0.04  -0.02   0.04
    22   1    -0.00  -0.02   0.02     0.01  -0.01   0.01     0.06  -0.07   0.06
    23   1     0.10  -0.08  -0.13    -0.02   0.04   0.03    -0.00   0.04   0.03
    24   1    -0.24   0.20   0.25     0.06  -0.05  -0.08     0.05  -0.04  -0.08
    25   1     0.30  -0.28  -0.33    -0.09   0.06   0.08    -0.10   0.05   0.07
    26   1    -0.31   0.27   0.35     0.08  -0.08  -0.09     0.08  -0.09  -0.09
    27   1     0.16  -0.22  -0.23    -0.04   0.04   0.07    -0.05   0.05   0.10
    28   1     0.02   0.03   0.03     0.08  -0.10   0.01    -0.03   0.35   0.14
    29   6    -0.02  -0.00  -0.02     0.00  -0.01  -0.02    -0.09   0.03  -0.06
    30   1    -0.00   0.06   0.06    -0.00   0.01   0.02    -0.03   0.29   0.28
    31   1     0.09  -0.11  -0.06     0.04  -0.05  -0.03     0.39  -0.44  -0.21
    32   1     0.00   0.02   0.06     0.01  -0.00   0.02     0.00   0.15   0.31
                     43                     44                     45
                      A                      A                      A
 Frequencies --   1037.7827              1063.4171              1065.7855
 Red. masses --      2.5182                 2.2141                 2.0523
 Frc consts  --      1.5979                 1.4752                 1.3735
 IR Inten    --     45.6386                 5.2403                 8.1720
  Atom  AN      X      Y      Z        X      Y      Z        X      Y      Z
     1   6     0.03  -0.00   0.00    -0.12  -0.07   0.08     0.02   0.01  -0.01
     2   6    -0.01   0.00  -0.03    -0.01   0.12   0.14    -0.00  -0.01  -0.02
     3   6     0.01  -0.03   0.01     0.05  -0.01  -0.06    -0.00  -0.01   0.01
     4   6    -0.04   0.02  -0.01     0.02   0.01  -0.01    -0.00   0.01  -0.00
     5   6     0.01  -0.02   0.03     0.05   0.05   0.00    -0.00  -0.01   0.00
     6   6    -0.01   0.03  -0.01    -0.03  -0.14  -0.12    -0.00   0.01   0.01
     7   6     0.07  -0.09   0.08    -0.02  -0.02   0.03     0.04  -0.01   0.04
     8   6     0.06   0.00   0.04    -0.00  -0.01  -0.00     0.00  -0.01  -0.01
     9   7    -0.08   0.08  -0.01    -0.01   0.00  -0.01    -0.02   0.01  -0.01
    10   6     0.04   0.04  -0.01     0.00   0.01  -0.00    -0.04   0.03  -0.05
    11   6    -0.02   0.05  -0.06    -0.00  -0.01   0.01    -0.01  -0.13   0.09
    12   6    -0.05  -0.02  -0.03     0.01  -0.00   0.01     0.12   0.03   0.08
    13   6    -0.03  -0.05   0.02     0.01   0.02  -0.01     0.03   0.14  -0.07
    14   6     0.02  -0.02   0.03    -0.01  -0.00  -0.01    -0.05  -0.06  -0.01
    15   6    -0.09   0.21   0.02    -0.00   0.02   0.01    -0.01   0.04   0.01
    16   8     0.02  -0.05   0.00     0.00  -0.00   0.00     0.00  -0.01   0.00
    17   1    -0.08   0.10  -0.09    -0.14  -0.07   0.07     0.02   0.03   0.00
    18   1     0.09  -0.11   0.06     0.30   0.39   0.14    -0.02  -0.05  -0.01
    19   1    -0.13   0.08  -0.07     0.22   0.04  -0.34    -0.06   0.01   0.03
    20   1    -0.15   0.09  -0.08     0.25   0.29  -0.04    -0.04  -0.01  -0.02
    21   1     0.11  -0.08   0.10     0.23  -0.15  -0.43    -0.03   0.00   0.06
    22   1     0.07  -0.06   0.06    -0.03  -0.05   0.05     0.08  -0.01   0.05
    23   1     0.05   0.06   0.03    -0.00   0.00  -0.01    -0.25   0.11  -0.27
    24   1    -0.00   0.04  -0.08    -0.04  -0.04  -0.00    -0.32  -0.39   0.01
    25   1    -0.08  -0.04   0.01     0.01  -0.02   0.02     0.13   0.04   0.10
    26   1     0.00  -0.07   0.04    -0.00   0.02  -0.02    -0.18   0.21  -0.40
    27   1     0.02  -0.03   0.03    -0.04  -0.03  -0.01    -0.37  -0.23  -0.03
    28   1     0.42  -0.69  -0.00     0.05  -0.06   0.01     0.08  -0.12   0.01
    29   6     0.05  -0.08  -0.07    -0.01  -0.00  -0.01     0.00  -0.01  -0.02
    30   1     0.03  -0.04  -0.02    -0.00   0.03   0.03    -0.00   0.02   0.02
    31   1     0.05  -0.08  -0.07     0.03  -0.04  -0.02     0.03  -0.05  -0.03
    32   1     0.03  -0.04  -0.05     0.00   0.01   0.02     0.01  -0.00   0.02
                     46                     47                     48
                      A                      A                      A
 Frequencies --   1113.3790              1116.2372              1160.3338
 Red. masses --      1.5739                 1.5455                 1.4746
 Frc consts  --      1.1495                 1.1346                 1.1697
 IR Inten    --     21.6186                 8.6568                11.1400
  Atom  AN      X      Y      Z        X      Y      Z        X      Y      Z
     1   6     0.00   0.03   0.04     0.01   0.05   0.04     0.00   0.00   0.00
     2   6     0.03  -0.01  -0.04     0.03  -0.01  -0.04    -0.01  -0.01   0.00
     3   6    -0.05  -0.05   0.01    -0.07  -0.05   0.02     0.01   0.00  -0.01
     4   6     0.00   0.02   0.03     0.03   0.04   0.02     0.02   0.00   0.01
     5   6     0.05   0.01  -0.05     0.06   0.01  -0.07    -0.01  -0.01  -0.00
     6   6    -0.03  -0.04  -0.01    -0.05  -0.06  -0.01     0.00   0.00  -0.00
     7   6     0.01  -0.01  -0.01     0.00  -0.00  -0.02    -0.02   0.05   0.00
     8   6    -0.01   0.03  -0.03    -0.02  -0.02   0.01    -0.01  -0.01  -0.02
     9   7     0.01  -0.03  -0.02    -0.00  -0.00   0.00     0.08  -0.01  -0.07
    10   6    -0.07  -0.05  -0.03     0.06   0.03   0.02     0.01  -0.00   0.01
    11   6     0.03  -0.03   0.05    -0.02   0.02  -0.03    -0.00  -0.01   0.00
    12   6     0.01   0.05  -0.04    -0.01  -0.04   0.02    -0.00   0.00  -0.00
    13   6    -0.04  -0.04  -0.00     0.03   0.04   0.01     0.01   0.01   0.01
    14   6     0.06  -0.01   0.06    -0.04   0.00  -0.05    -0.01  -0.00  -0.01
    15   6    -0.00   0.03   0.01     0.01  -0.00   0.00    -0.03   0.04   0.00
    16   8     0.00  -0.01   0.00    -0.00  -0.00   0.00     0.01  -0.01   0.01
    17   1     0.02   0.23   0.24     0.04   0.31   0.32     0.00   0.01   0.00
    18   1     0.14   0.11  -0.06     0.13   0.12  -0.07    -0.06  -0.05   0.01
    19   1    -0.18  -0.07   0.18    -0.26  -0.09   0.30     0.06  -0.01  -0.04
    20   1     0.20   0.19  -0.08     0.25   0.22  -0.10    -0.03  -0.06   0.01
    21   1    -0.12  -0.05   0.11    -0.19  -0.07   0.17    -0.00  -0.00   0.00
    22   1    -0.02  -0.09   0.07    -0.06  -0.03  -0.02     0.03  -0.08   0.17
    23   1    -0.27   0.02  -0.21     0.22  -0.02   0.21     0.08  -0.03   0.07
    24   1     0.19   0.08   0.09    -0.10  -0.04  -0.06    -0.03  -0.02  -0.01
    25   1     0.06   0.38  -0.25    -0.05  -0.29   0.19    -0.00  -0.00   0.00
    26   1    -0.17   0.00  -0.13     0.16  -0.01   0.13     0.05  -0.01   0.04
    27   1     0.35   0.18   0.11    -0.25  -0.11  -0.07    -0.03  -0.02  -0.01
    28   1     0.06  -0.08   0.01     0.00   0.01   0.00     0.09  -0.12   0.08
    29   6    -0.02   0.01   0.01     0.00   0.00   0.00    -0.10  -0.07   0.08
    30   1     0.01  -0.01  -0.02    -0.00  -0.01  -0.02     0.45  -0.23  -0.24
    31   1     0.01   0.02  -0.00    -0.01   0.01   0.01     0.23   0.13  -0.21
    32   1    -0.03   0.04   0.01     0.00  -0.00  -0.00    -0.27   0.57   0.19
                     49                     50                     51
                      A                      A                      A
 Frequencies --   1173.8788              1178.4823              1181.9679
 Red. masses --      1.2830                 1.1522                 2.3086
 Frc consts  --      1.0416                 0.9428                 1.9002
 IR Inten    --      7.8976                 0.5822                34.5478
  Atom  AN      X      Y      Z        X      Y      Z        X      Y      Z
     1   6     0.00   0.00   0.00     0.00   0.05   0.05    -0.00  -0.00   0.00
     2   6    -0.01  -0.00   0.01    -0.04  -0.04   0.00     0.02   0.01  -0.02
     3   6     0.01   0.00  -0.01     0.01  -0.01  -0.01    -0.02  -0.01   0.01
     4   6     0.01   0.01  -0.00    -0.01   0.01   0.01    -0.06  -0.03   0.02
     5   6    -0.00  -0.01  -0.00    -0.01  -0.02  -0.01     0.01   0.01   0.01
     6   6     0.00  -0.00  -0.00     0.03   0.00  -0.04     0.01   0.01   0.00
     7   6    -0.01   0.03  -0.01     0.01  -0.01  -0.00     0.04  -0.10   0.02
     8   6    -0.00   0.01  -0.02     0.00   0.00   0.01     0.02   0.00   0.05
     9   7    -0.00  -0.07  -0.02    -0.01   0.02   0.01    -0.01   0.21   0.07
    10   6     0.01  -0.01   0.02    -0.00  -0.00  -0.00     0.00   0.00  -0.01
    11   6    -0.04  -0.03  -0.01    -0.00   0.00  -0.00    -0.03  -0.01  -0.02
    12   6     0.01   0.06  -0.04     0.00  -0.00   0.00     0.01   0.04  -0.02
    13   6     0.04  -0.01   0.04    -0.00  -0.00  -0.00     0.00  -0.02   0.01
    14   6    -0.02  -0.02  -0.00     0.00   0.00   0.00     0.02   0.01   0.00
    15   6     0.01   0.04   0.02     0.00  -0.01  -0.00    -0.02  -0.13  -0.04
    16   8    -0.00  -0.01   0.00    -0.00   0.00  -0.00    -0.00   0.03  -0.01
    17   1     0.00   0.02   0.02     0.05   0.47   0.49    -0.00  -0.00   0.00
    18   1    -0.05  -0.05   0.01    -0.32  -0.33   0.03     0.14   0.13  -0.04
    19   1     0.02   0.00  -0.02     0.09   0.01  -0.13    -0.04  -0.02   0.03
    20   1    -0.04  -0.05   0.00    -0.10  -0.12   0.00     0.10   0.13  -0.01
    21   1     0.01  -0.00  -0.01     0.31   0.02  -0.39     0.04   0.02  -0.03
    22   1     0.03  -0.05   0.09    -0.03  -0.01  -0.03    -0.10   0.11  -0.26
    23   1     0.12  -0.05   0.14    -0.01   0.01  -0.01    -0.02   0.02  -0.00
    24   1    -0.32  -0.25  -0.08     0.00   0.01   0.00    -0.30  -0.22  -0.09
    25   1     0.08   0.52  -0.34    -0.00  -0.02   0.01     0.07   0.40  -0.26
    26   1     0.33  -0.11   0.37    -0.02   0.01  -0.03     0.15  -0.07   0.18
    27   1    -0.18  -0.13  -0.03     0.01   0.01   0.01    -0.05  -0.01   0.02
    28   1     0.08  -0.07   0.01    -0.03   0.03  -0.01    -0.23   0.25  -0.04
    29   6     0.00   0.05   0.01     0.01  -0.01  -0.01     0.02  -0.12  -0.04
    30   1    -0.11   0.05   0.04    -0.00  -0.00   0.00     0.23  -0.12  -0.10
    31   1    -0.08   0.00   0.07    -0.01   0.00   0.00     0.14  -0.00  -0.15
    32   1     0.04  -0.12  -0.04     0.01  -0.01  -0.01    -0.06   0.21   0.06
                     52                     53                     54
                      A                      A                      A
 Frequencies --   1204.4577              1210.5520              1216.5671
 Red. masses --      1.2157                 1.1313                 2.7269
 Frc consts  --      1.0391                 0.9768                 2.3779
 IR Inten    --      5.1940                 0.0422                14.5529
  Atom  AN      X      Y      Z        X      Y      Z        X      Y      Z
     1   6     0.00   0.00  -0.00     0.01   0.01  -0.01     0.01   0.01  -0.01
     2   6    -0.02  -0.00   0.02     0.03   0.03  -0.00    -0.04   0.01   0.06
     3   6     0.01   0.00  -0.01    -0.03   0.00   0.04     0.03   0.02  -0.01
     4   6     0.04   0.03  -0.03     0.00  -0.00  -0.00     0.17   0.11  -0.11
     5   6     0.01   0.00  -0.00    -0.04  -0.04   0.00     0.01  -0.01  -0.02
     6   6    -0.01  -0.01   0.00     0.03   0.00  -0.03    -0.04  -0.06  -0.01
     7   6     0.01  -0.01   0.04     0.00   0.01  -0.00     0.02  -0.06   0.14
     8   6    -0.05  -0.02  -0.03     0.00   0.00  -0.00    -0.15  -0.06  -0.10
     9   7    -0.00   0.01   0.02     0.00  -0.01  -0.00     0.01   0.07   0.06
    10   6     0.03  -0.01   0.04     0.01  -0.00   0.01    -0.05   0.00  -0.04
    11   6    -0.03  -0.04   0.01    -0.01  -0.00  -0.00     0.05  -0.01   0.05
    12   6    -0.01  -0.00  -0.01    -0.00  -0.00  -0.00    -0.00   0.00  -0.01
    13   6    -0.01   0.03  -0.03    -0.00   0.00  -0.01     0.06   0.04   0.02
    14   6     0.02   0.03   0.00     0.00   0.00   0.00    -0.04  -0.01  -0.02
    15   6    -0.01  -0.00  -0.00    -0.00   0.01   0.00    -0.03  -0.02  -0.02
    16   8     0.00   0.00  -0.00     0.00  -0.00  -0.00     0.00   0.00  -0.01
    17   1     0.00  -0.01  -0.01     0.01  -0.00  -0.01     0.01  -0.02  -0.04
    18   1    -0.10  -0.08   0.02     0.33   0.35  -0.04    -0.15  -0.09   0.08
    19   1     0.02   0.01  -0.02    -0.30  -0.03   0.41    -0.16   0.02   0.21
    20   1    -0.01  -0.01  -0.01    -0.34  -0.37   0.04    -0.29  -0.31  -0.00
    21   1    -0.09  -0.02   0.09     0.30   0.02  -0.37    -0.12  -0.06   0.08
    22   1    -0.00  -0.01   0.03    -0.01  -0.01   0.01    -0.11  -0.06   0.08
    23   1     0.35  -0.13   0.39     0.06  -0.02   0.07    -0.12   0.02  -0.12
    24   1    -0.34  -0.27  -0.07    -0.07  -0.05  -0.02     0.36   0.23   0.14
    25   1    -0.01   0.01  -0.02    -0.00  -0.01   0.00     0.01   0.06  -0.04
    26   1    -0.22   0.11  -0.26    -0.05   0.02  -0.05     0.33  -0.05   0.33
    27   1     0.46   0.33   0.08     0.06   0.04   0.01     0.01   0.02  -0.02
    28   1    -0.01  -0.01  -0.03     0.01  -0.01   0.00    -0.06   0.00  -0.05
    29   6     0.00  -0.00  -0.01    -0.00   0.01   0.01     0.00  -0.03  -0.05
    30   1    -0.02   0.03   0.03    -0.00  -0.01  -0.02     0.01   0.08   0.08
    31   1     0.01  -0.04  -0.01    -0.00   0.00   0.01     0.08  -0.12  -0.07
    32   1     0.01  -0.02   0.01    -0.00   0.01   0.00     0.03   0.01   0.08
                     55                     56                     57
                      A                      A                      A
 Frequencies --   1233.8715              1257.2444              1289.0789
 Red. masses --      1.9449                 2.2729                 2.5646
 Frc consts  --      1.7446                 2.1168                 2.5109
 IR Inten    --      4.8251                51.3300                13.0190
  Atom  AN      X      Y      Z        X      Y      Z        X      Y      Z
     1   6    -0.00  -0.01  -0.01    -0.00  -0.01  -0.01    -0.00   0.04   0.05
     2   6     0.04   0.01  -0.04     0.01   0.02   0.00    -0.03  -0.07  -0.03
     3   6    -0.03  -0.01   0.04    -0.01   0.01   0.02     0.02  -0.02  -0.05
     4   6    -0.13  -0.09   0.02     0.00  -0.03  -0.04    -0.07   0.08   0.18
     5   6    -0.00   0.02   0.03     0.01   0.02   0.01    -0.05  -0.08  -0.01
     6   6     0.02   0.04   0.02    -0.01   0.00   0.02     0.06   0.01  -0.06
     7   6     0.08   0.03   0.03    -0.05   0.02  -0.04     0.17   0.06  -0.05
     8   6    -0.11  -0.05  -0.13     0.03  -0.03   0.07    -0.07   0.06  -0.05
     9   7     0.01  -0.00   0.02     0.16  -0.08   0.13     0.03  -0.01   0.08
    10   6    -0.02  -0.00  -0.01    -0.00   0.01  -0.02     0.01  -0.02   0.01
    11   6     0.03  -0.02   0.04     0.01   0.02  -0.01    -0.01  -0.03   0.01
    12   6    -0.01   0.00  -0.01    -0.00  -0.02   0.01     0.00   0.02  -0.01
    13   6     0.05   0.04   0.01    -0.03  -0.00  -0.02     0.03   0.00   0.02
    14   6    -0.04  -0.01  -0.01     0.03   0.03  -0.00    -0.03  -0.04  -0.01
    15   6    -0.02   0.01  -0.00    -0.11   0.02  -0.04    -0.04   0.00  -0.02
    16   8     0.00  -0.00  -0.00     0.02  -0.01  -0.02     0.00  -0.00  -0.01
    17   1     0.01   0.05   0.05     0.01   0.05   0.05    -0.01  -0.09  -0.09
    18   1     0.07   0.04  -0.04    -0.06  -0.06   0.01     0.26   0.22  -0.06
    19   1     0.02   0.00  -0.05    -0.04   0.00   0.08     0.20  -0.01  -0.31
    20   1     0.16   0.22   0.01     0.05   0.06   0.00    -0.07  -0.08  -0.02
    21   1     0.16   0.05  -0.16     0.04   0.00  -0.05    -0.10   0.01   0.13
    22   1     0.71   0.32   0.05    -0.09   0.30  -0.35    -0.55  -0.29  -0.05
    23   1     0.12  -0.07   0.13    -0.06   0.04  -0.08     0.08  -0.04   0.14
    24   1     0.18   0.08   0.08    -0.12  -0.07  -0.04     0.14   0.09   0.06
    25   1    -0.01  -0.03   0.02     0.01   0.06  -0.03    -0.01  -0.06   0.04
    26   1     0.17   0.00   0.14     0.02  -0.02   0.04    -0.00   0.02  -0.01
    27   1     0.12   0.07  -0.01    -0.01   0.01  -0.00    -0.04   0.00   0.02
    28   1     0.02  -0.05  -0.02     0.05  -0.25  -0.07     0.00  -0.08  -0.05
    29   6    -0.00   0.00  -0.02    -0.10   0.04  -0.09    -0.02   0.01  -0.05
    30   1    -0.01   0.04   0.04     0.01   0.31   0.27     0.01   0.14   0.12
    31   1     0.02  -0.04  -0.02     0.23  -0.39  -0.14     0.06  -0.14  -0.05
    32   1     0.01  -0.01   0.03     0.06   0.04   0.37     0.05  -0.02   0.14
                     58                     59                     60
                      A                      A                      A
 Frequencies --   1324.3276              1343.7500              1355.8562
 Red. masses --      4.9524                 2.6187                 1.4184
 Frc consts  --      5.1175                 2.7860                 1.5363
 IR Inten    --      8.8865                11.3897                 3.7169
  Atom  AN      X      Y      Z        X      Y      Z        X      Y      Z
     1   6    -0.00  -0.03  -0.04     0.01   0.11   0.12    -0.00  -0.00  -0.00
     2   6     0.03   0.05   0.01    -0.10  -0.09   0.02     0.00  -0.00  -0.00
     3   6    -0.02   0.00   0.03     0.12   0.02  -0.13    -0.00  -0.00   0.00
     4   6     0.02  -0.04  -0.09     0.03   0.08   0.05    -0.00  -0.00   0.01
     5   6     0.04   0.05   0.00    -0.11  -0.11   0.03    -0.00  -0.00  -0.00
     6   6    -0.04  -0.01   0.05     0.08  -0.00  -0.11     0.00   0.00   0.00
     7   6    -0.08  -0.06   0.01    -0.11  -0.05  -0.01     0.01   0.02  -0.01
     8   6     0.09   0.28  -0.15     0.04   0.01  -0.00    -0.01  -0.05   0.04
     9   7     0.04   0.03   0.07     0.02   0.01   0.01    -0.01  -0.01  -0.01
    10   6     0.12  -0.06   0.15     0.01  -0.00   0.02     0.07  -0.00   0.07
    11   6    -0.17  -0.13  -0.04    -0.02  -0.00  -0.01    -0.01   0.00  -0.01
    12   6     0.02   0.15  -0.10     0.00   0.01  -0.01     0.01   0.08  -0.05
    13   6     0.12  -0.08   0.17     0.00  -0.01   0.01     0.02   0.01   0.01
    14   6    -0.12  -0.12  -0.02    -0.01  -0.00   0.00    -0.09  -0.05  -0.04
    15   6    -0.03  -0.02  -0.02    -0.01  -0.01  -0.01     0.01   0.01   0.01
    16   8     0.00   0.00  -0.01     0.00   0.00  -0.00    -0.00  -0.00   0.00
    17   1     0.01   0.04   0.04    -0.02  -0.20  -0.20     0.00   0.01   0.01
    18   1    -0.12  -0.11   0.02     0.01   0.02   0.02     0.02   0.01  -0.00
    19   1    -0.08  -0.00   0.11    -0.27   0.00   0.37     0.02  -0.00  -0.02
    20   1     0.01   0.02   0.00     0.26   0.29  -0.01    -0.00  -0.00   0.00
    21   1     0.06  -0.00  -0.08    -0.05  -0.00   0.05     0.00   0.00   0.00
    22   1     0.06   0.00   0.00     0.56   0.29  -0.02    -0.05   0.01  -0.04
    23   1     0.05  -0.03   0.08    -0.04   0.02  -0.07    -0.37   0.15  -0.43
    24   1     0.31   0.24   0.09    -0.01  -0.00  -0.01    -0.23  -0.16  -0.07
    25   1    -0.03  -0.17   0.10    -0.00  -0.01   0.01    -0.04  -0.27   0.17
    26   1    -0.36   0.08  -0.39    -0.04   0.00  -0.04     0.22  -0.05   0.24
    27   1    -0.16  -0.14  -0.02     0.01  -0.01  -0.01     0.44   0.34   0.09
    28   1    -0.04  -0.00  -0.02    -0.02   0.01  -0.00     0.01  -0.01  -0.02
    29   6    -0.01  -0.01  -0.04    -0.00   0.00  -0.00    -0.00   0.00   0.01
    30   1     0.02   0.08   0.07    -0.00  -0.00  -0.01    -0.01  -0.01  -0.01
    31   1     0.05  -0.10  -0.04     0.01  -0.04   0.00     0.00   0.01   0.00
    32   1     0.03   0.01   0.10     0.01  -0.01   0.02    -0.01  -0.00  -0.03
                     61                     62                     63
                      A                      A                      A
 Frequencies --   1376.3546              1402.2522              1425.2999
 Red. masses --      1.3392                 1.3424                 1.1294
 Frc consts  --      1.4947                 1.5552                 1.3517
 IR Inten    --     18.5809                51.5450                 4.7361
  Atom  AN      X      Y      Z        X      Y      Z        X      Y      Z
     1   6    -0.00  -0.03  -0.03    -0.00   0.00   0.01     0.00   0.00   0.00
     2   6    -0.03  -0.03  -0.00     0.02   0.02  -0.00    -0.00  -0.00   0.00
     3   6    -0.03  -0.01   0.03    -0.00  -0.00  -0.00     0.00  -0.00  -0.00
     4   6     0.02   0.06   0.05     0.00  -0.02  -0.00    -0.00   0.00  -0.00
     5   6     0.04   0.04  -0.01    -0.00  -0.00  -0.01    -0.00  -0.00  -0.00
     6   6     0.02  -0.01  -0.04    -0.01   0.00   0.02     0.00  -0.00  -0.00
     7   6    -0.08  -0.04  -0.04    -0.02   0.03  -0.10     0.01  -0.00   0.01
     8   6     0.03  -0.01   0.00     0.01  -0.02   0.01    -0.00   0.00  -0.00
     9   7     0.01   0.02   0.03    -0.00   0.05   0.08    -0.02  -0.02  -0.00
    10   6     0.00  -0.00   0.01    -0.00  -0.00   0.00     0.00  -0.00   0.00
    11   6    -0.00   0.00  -0.01     0.02   0.01   0.00    -0.00  -0.00   0.00
    12   6    -0.00   0.00  -0.00    -0.00  -0.00   0.00     0.00   0.00  -0.00
    13   6    -0.00  -0.00   0.00    -0.02   0.00  -0.02     0.00   0.00   0.00
    14   6     0.00   0.01   0.00     0.01   0.00   0.00    -0.00  -0.00  -0.00
    15   6    -0.01  -0.01  -0.01    -0.02  -0.02  -0.02    -0.04  -0.03  -0.04
    16   8     0.00   0.00  -0.00     0.01   0.01  -0.01     0.04   0.02  -0.04
    17   1     0.02   0.20   0.21    -0.01  -0.06  -0.06    -0.00  -0.00  -0.00
    18   1     0.24   0.24  -0.03    -0.07  -0.08   0.01    -0.00  -0.00  -0.00
    19   1     0.25   0.01  -0.33    -0.05  -0.01   0.07    -0.00   0.00   0.00
    20   1    -0.32  -0.35   0.04     0.07   0.05  -0.01     0.00   0.01  -0.00
    21   1    -0.23  -0.02   0.27     0.07   0.00  -0.08     0.00  -0.00  -0.00
    22   1     0.47   0.11   0.09     0.22  -0.60   0.67    -0.04   0.06  -0.08
    23   1    -0.03   0.01  -0.04    -0.03   0.01  -0.04    -0.00   0.00  -0.00
    24   1    -0.03  -0.02  -0.01    -0.06  -0.05  -0.02     0.00   0.00   0.00
    25   1    -0.00  -0.01   0.00    -0.01  -0.04   0.03    -0.00  -0.00   0.00
    26   1    -0.01  -0.00  -0.01     0.03  -0.02   0.04     0.00   0.00   0.00
    27   1    -0.00  -0.01  -0.01     0.01   0.00   0.00     0.02   0.01   0.00
    28   1    -0.01   0.01   0.04    -0.01   0.02   0.12     0.15   0.06   0.93
    29   6    -0.00  -0.00  -0.01    -0.00  -0.00  -0.05     0.02  -0.02  -0.01
    30   1     0.00   0.03   0.03     0.04   0.05   0.03    -0.12   0.06   0.11
    31   1     0.01  -0.02  -0.01     0.00  -0.11  -0.00    -0.14   0.09   0.06
    32   1     0.02  -0.01   0.02     0.07  -0.07   0.11    -0.03   0.16   0.07
                     64                     65                     66
                      A                      A                      A
 Frequencies --   1466.2412              1490.7957              1499.1623
 Red. masses --      1.1704                 2.2746                 2.2145
 Frc consts  --      1.4825                 2.9785                 2.9324
 IR Inten    --      3.4149                20.9481                13.7007
  Atom  AN      X      Y      Z        X      Y      Z        X      Y      Z
     1   6     0.00   0.00   0.00     0.00  -0.01  -0.01    -0.01  -0.10  -0.10
     2   6     0.00  -0.00  -0.00    -0.01  -0.01   0.01    -0.10  -0.04   0.08
     3   6    -0.00  -0.00  -0.00     0.01   0.01   0.00     0.08   0.07  -0.01
     4   6     0.00   0.00   0.00     0.00  -0.02  -0.01    -0.01  -0.12  -0.11
     5   6    -0.00  -0.00  -0.00    -0.01  -0.00   0.01    -0.07  -0.00   0.08
     6   6    -0.00  -0.00   0.00     0.01   0.01  -0.01     0.11   0.07  -0.06
     7   6    -0.01   0.00  -0.01     0.01   0.04  -0.02     0.02   0.03   0.02
     8   6     0.00   0.01  -0.00    -0.01  -0.13   0.09    -0.00   0.02  -0.01
     9   7     0.01  -0.01  -0.01    -0.01  -0.00  -0.00    -0.00   0.00  -0.00
    10   6    -0.00  -0.00   0.00     0.08   0.07   0.01    -0.01  -0.01  -0.01
    11   6     0.01   0.00   0.00    -0.12  -0.03  -0.08     0.01  -0.00   0.01
    12   6     0.00   0.00  -0.00    -0.02  -0.11   0.07     0.00   0.02  -0.01
    13   6    -0.01  -0.00  -0.01     0.12   0.04   0.07    -0.02  -0.00  -0.01
    14   6     0.00  -0.00   0.01    -0.08   0.02  -0.08     0.01  -0.01   0.01
    15   6     0.02   0.01   0.01     0.00   0.00  -0.00     0.00   0.00  -0.00
    16   8    -0.02  -0.01   0.02    -0.00  -0.00   0.00    -0.00  -0.00   0.00
    17   1     0.00  -0.01  -0.01     0.01   0.05   0.06     0.04   0.42   0.44
    18   1    -0.00  -0.01  -0.00     0.04   0.05   0.00     0.20   0.28   0.07
    19   1    -0.00  -0.01   0.01     0.01   0.01   0.02    -0.10   0.08   0.22
    20   1     0.01   0.00  -0.00     0.03   0.04   0.01     0.12   0.20   0.08
    21   1     0.01  -0.00  -0.01    -0.02   0.01   0.03    -0.20   0.07   0.33
    22   1     0.03  -0.02   0.03    -0.01  -0.09   0.10    -0.20  -0.16   0.10
    23   1    -0.00  -0.01   0.00    -0.04   0.13  -0.14     0.02  -0.02   0.04
    24   1    -0.03  -0.02  -0.00     0.30   0.31   0.02    -0.03  -0.03   0.00
    25   1    -0.01  -0.03   0.02     0.09   0.53  -0.34    -0.01  -0.07   0.05
    26   1     0.01  -0.01   0.02    -0.19   0.17  -0.30     0.03  -0.02   0.05
    27   1    -0.00  -0.01  -0.00     0.14   0.19  -0.04    -0.01  -0.02   0.01
    28   1    -0.03  -0.00  -0.26     0.01  -0.00  -0.01     0.00  -0.00  -0.00
    29   6     0.04  -0.09  -0.05     0.00  -0.01  -0.00     0.00  -0.00  -0.01
    30   1    -0.13   0.31   0.48    -0.01   0.04   0.07     0.02  -0.01  -0.03
    31   1    -0.36   0.46   0.03    -0.03   0.07  -0.01    -0.07  -0.02   0.05
    32   1    -0.06   0.42   0.20    -0.01   0.03  -0.00     0.03   0.01   0.09
                     67                     68                     69
                      A                      A                      A
 Frequencies --   1510.3550              1521.1198              1541.5037
 Red. masses --      1.0477                 1.0546                 2.3066
 Frc consts  --      1.4082                 1.4377                 3.2293
 IR Inten    --     16.9269                19.0351                21.5725
  Atom  AN      X      Y      Z        X      Y      Z        X      Y      Z
     1   6     0.00   0.00  -0.00     0.00   0.00   0.00    -0.02  -0.01   0.01
     2   6    -0.01  -0.01   0.00     0.00   0.00  -0.00     0.02   0.03   0.00
     3   6    -0.00   0.00   0.00    -0.00  -0.00   0.00     0.01  -0.01  -0.02
     4   6     0.00   0.00  -0.01     0.00   0.01   0.00    -0.02  -0.01   0.02
     5   6    -0.00  -0.00   0.00     0.00   0.00  -0.00     0.02   0.02   0.01
     6   6     0.00   0.00   0.00    -0.01  -0.00   0.00     0.02  -0.01  -0.03
     7   6    -0.00  -0.00   0.00     0.00  -0.01   0.01    -0.03  -0.01  -0.02
     8   6     0.00   0.00  -0.00    -0.00  -0.00   0.00     0.12   0.04   0.08
     9   7    -0.02  -0.01   0.00    -0.01   0.00  -0.03    -0.00   0.00  -0.00
    10   6    -0.00  -0.00   0.00     0.00   0.00   0.00    -0.05   0.07  -0.10
    11   6     0.00   0.00   0.00    -0.00   0.00  -0.00    -0.10  -0.12   0.00
    12   6    -0.00   0.00  -0.00    -0.00  -0.00   0.00     0.09   0.03   0.05
    13   6    -0.00  -0.00  -0.00     0.00   0.00   0.00    -0.08   0.06  -0.12
    14   6     0.00   0.00   0.00    -0.00   0.00  -0.00    -0.07  -0.10   0.02
    15   6    -0.00  -0.00  -0.00     0.01   0.00   0.01     0.00  -0.00   0.00
    16   8     0.00   0.00  -0.01    -0.00  -0.00   0.00     0.00   0.00   0.00
    17   1     0.00   0.01   0.00    -0.00  -0.02  -0.02    -0.02  -0.02   0.01
    18   1     0.02   0.02  -0.00    -0.01  -0.01  -0.00    -0.08  -0.08   0.01
    19   1     0.00  -0.00   0.01     0.01   0.00  -0.03    -0.07  -0.02   0.07
    20   1     0.02   0.02  -0.00    -0.01  -0.01  -0.00    -0.08  -0.07   0.02
    21   1     0.01   0.00  -0.01     0.01  -0.00  -0.02    -0.07  -0.01   0.07
    22   1    -0.01   0.00  -0.01    -0.00   0.06  -0.05     0.01   0.00  -0.02
    23   1    -0.00  -0.00   0.00    -0.01   0.00  -0.01     0.33  -0.05   0.33
    24   1    -0.01  -0.01  -0.00    -0.00   0.00  -0.00     0.36   0.24   0.13
    25   1    -0.00  -0.01   0.01     0.00   0.01  -0.01     0.10   0.01   0.08
    26   1     0.00  -0.00   0.00    -0.01   0.01  -0.01     0.32  -0.07   0.34
    27   1    -0.01  -0.00   0.00     0.02   0.00  -0.01     0.34   0.20   0.13
    28   1     0.01   0.01   0.11     0.00   0.02  -0.00    -0.00   0.00   0.00
    29   6    -0.05  -0.01   0.01    -0.02   0.02  -0.04    -0.00  -0.00  -0.00
    30   1     0.49   0.26   0.26     0.45  -0.06  -0.20     0.03   0.01   0.00
    31   1     0.17   0.47  -0.30    -0.44  -0.03   0.28    -0.01   0.02  -0.00
    32   1     0.08  -0.48  -0.16     0.27  -0.20   0.60     0.01  -0.02   0.01
                     70                     71                     72
                      A                      A                      A
 Frequencies --   1543.1306              1655.2696              1659.7465
 Red. masses --      2.2714                 5.8988                 5.9573
 Frc consts  --      3.1868                 9.5225                 9.6691
 IR Inten    --     13.4306                 1.0036                 0.2383
  Atom  AN      X      Y      Z        X      Y      Z        X      Y      Z
     1   6     0.08   0.04  -0.05     0.01   0.13   0.14     0.02   0.22   0.23
     2   6    -0.10  -0.12  -0.02    -0.03  -0.09  -0.06    -0.06  -0.15  -0.10
     3   6    -0.04   0.04   0.11    -0.03   0.04   0.10    -0.05   0.08   0.16
     4   6     0.11   0.05  -0.07    -0.01  -0.11  -0.11    -0.02  -0.20  -0.20
     5   6    -0.06  -0.10  -0.03     0.05   0.09   0.04     0.08   0.16   0.08
     6   6    -0.07   0.03   0.13     0.02  -0.06  -0.10     0.04  -0.10  -0.17
     7   6    -0.03  -0.01   0.01     0.02   0.04  -0.00     0.01   0.01   0.03
     8   6     0.03   0.01   0.02    -0.04  -0.23   0.14     0.03   0.14  -0.09
     9   7     0.00   0.00   0.00    -0.01  -0.00  -0.01     0.00   0.00   0.00
    10   6    -0.01   0.01  -0.02    -0.05   0.12  -0.13     0.03  -0.07   0.08
    11   6    -0.02  -0.03   0.00    -0.08  -0.17   0.06     0.05   0.10  -0.04
    12   6     0.02   0.01   0.01     0.04   0.27  -0.18    -0.02  -0.16   0.10
    13   6    -0.02   0.01  -0.03     0.03  -0.14   0.14    -0.02   0.08  -0.08
    14   6    -0.01  -0.02   0.01     0.10   0.16  -0.04    -0.06  -0.10   0.03
    15   6     0.00  -0.00   0.00     0.00   0.01  -0.00    -0.00  -0.00   0.00
    16   8    -0.00  -0.00  -0.00    -0.00  -0.00   0.01     0.00   0.00  -0.00
    17   1     0.10   0.06  -0.06    -0.02  -0.17  -0.17    -0.03  -0.28  -0.28
    18   1     0.34   0.32  -0.07     0.09   0.03  -0.08     0.15   0.06  -0.13
    19   1     0.30   0.08  -0.32     0.12   0.06  -0.09     0.18   0.10  -0.13
    20   1     0.32   0.29  -0.09    -0.12  -0.08   0.07    -0.20  -0.13   0.12
    21   1     0.30   0.05  -0.33    -0.10  -0.07   0.04    -0.17  -0.13   0.08
    22   1    -0.03  -0.03   0.02    -0.06  -0.08   0.08    -0.15  -0.10   0.06
    23   1     0.08  -0.02   0.08     0.21   0.04   0.14    -0.11  -0.03  -0.08
    24   1     0.08   0.05   0.03     0.16   0.00   0.14    -0.09  -0.00  -0.08
    25   1     0.02  -0.01   0.03    -0.06  -0.34   0.22     0.03   0.19  -0.12
    26   1     0.07  -0.02   0.08    -0.18  -0.09  -0.09     0.11   0.05   0.06
    27   1     0.07   0.04   0.03    -0.22  -0.07  -0.13     0.12   0.03   0.08
    28   1    -0.00   0.00  -0.00     0.01  -0.00  -0.01    -0.00  -0.00   0.01
    29   6     0.00   0.00  -0.00     0.00  -0.00   0.00     0.00   0.00   0.00
    30   1    -0.04  -0.02  -0.02    -0.00  -0.00  -0.00    -0.01  -0.01  -0.01
    31   1    -0.01  -0.05   0.03    -0.01   0.00   0.01     0.00  -0.02   0.00
    32   1    -0.01   0.03   0.01     0.00   0.01   0.00    -0.00   0.00  -0.00
                     73                     74                     75
                      A                      A                      A
 Frequencies --   1676.2056              1678.6921              1846.6179
 Red. masses --      5.9142                 5.9233                10.7115
 Frc consts  --      9.7904                 9.8347                21.5207
 IR Inten    --      8.9982                 3.9407               635.6774
  Atom  AN      X      Y      Z        X      Y      Z        X      Y      Z
     1   6     0.08   0.04  -0.05    -0.08  -0.04   0.05    -0.00   0.00   0.00
     2   6    -0.16  -0.12   0.06     0.16   0.12  -0.06     0.00   0.00  -0.00
     3   6     0.16   0.05  -0.16    -0.16  -0.05   0.15    -0.00  -0.00   0.00
     4   6    -0.12  -0.07   0.08     0.12   0.07  -0.07     0.00  -0.00  -0.00
     5   6     0.17   0.14  -0.06    -0.17  -0.14   0.06    -0.00  -0.00   0.00
     6   6    -0.15  -0.05   0.14     0.14   0.05  -0.13     0.00   0.00  -0.00
     7   6     0.03   0.01   0.00     0.00  -0.00   0.02    -0.01   0.02  -0.02
     8   6    -0.12  -0.04  -0.08    -0.13  -0.04  -0.09    -0.00  -0.01   0.00
     9   7    -0.00   0.00  -0.00    -0.00  -0.00   0.00     0.01   0.01  -0.02
    10   6     0.17  -0.00   0.15     0.17  -0.01   0.16     0.00   0.00   0.00
    11   6    -0.17  -0.09  -0.08    -0.17  -0.09  -0.08    -0.00  -0.00  -0.00
    12   6     0.08   0.02   0.06     0.08   0.02   0.06     0.00   0.00  -0.00
    13   6    -0.15   0.00  -0.14    -0.16   0.01  -0.14    -0.00  -0.00   0.00
    14   6     0.18   0.10   0.08     0.18   0.10   0.08     0.01   0.00   0.00
    15   6     0.00   0.00  -0.00     0.00   0.00  -0.00    -0.15  -0.11   0.70
    16   8    -0.00  -0.00   0.00    -0.00  -0.00   0.00     0.14   0.09  -0.48
    17   1     0.09   0.06  -0.05    -0.09  -0.05   0.05    -0.00  -0.00   0.00
    18   1     0.14   0.19   0.04    -0.14  -0.18  -0.04    -0.00  -0.00  -0.00
    19   1    -0.15   0.04   0.25     0.14  -0.03  -0.24     0.00  -0.00  -0.00
    20   1    -0.17  -0.22  -0.03     0.17   0.22   0.02     0.00   0.00   0.00
    21   1     0.11  -0.04  -0.20    -0.11   0.04   0.19    -0.00   0.00   0.01
    22   1     0.02   0.01  -0.00     0.01   0.01   0.01     0.00  -0.02   0.04
    23   1    -0.15   0.11  -0.21    -0.15   0.11  -0.22     0.00   0.01  -0.01
    24   1     0.16   0.18   0.00     0.16   0.18  -0.00     0.01   0.00   0.00
    25   1     0.10   0.03   0.06     0.10   0.04   0.06     0.00  -0.00   0.00
    26   1     0.11  -0.09   0.17     0.12  -0.10   0.18    -0.00  -0.00   0.00
    27   1    -0.18  -0.18  -0.01    -0.18  -0.19  -0.01    -0.02  -0.01  -0.01
    28   1     0.00  -0.00  -0.00     0.00   0.00  -0.00    -0.37  -0.20  -0.14
    29   6    -0.00  -0.00  -0.00     0.00   0.00  -0.00     0.01  -0.02  -0.02
    30   1     0.00   0.00   0.00    -0.01   0.00   0.00    -0.02   0.01   0.05
    31   1    -0.00   0.01  -0.00    -0.00  -0.01   0.01    -0.07   0.03  -0.00
    32   1     0.00  -0.00   0.00     0.00   0.01   0.00     0.00   0.07   0.02
                     76                     77                     78
                      A                      A                      A
 Frequencies --   2993.6887              3041.0728              3065.8394
 Red. masses --      1.0858                 1.0469                 1.0842
 Frc consts  --      5.7335                 5.7043                 6.0040
 IR Inten    --     93.0922                59.7667                13.5756
  Atom  AN      X      Y      Z        X      Y      Z        X      Y      Z
     1   6    -0.00   0.00   0.00    -0.00  -0.00  -0.00     0.00   0.00   0.00
     2   6    -0.00  -0.00   0.00     0.00   0.00  -0.00    -0.00  -0.00  -0.00
     3   6     0.00   0.00  -0.00    -0.00  -0.00  -0.00    -0.00  -0.00   0.00
     4   6    -0.00   0.00   0.00    -0.00  -0.00   0.00    -0.00  -0.00  -0.00
     5   6    -0.00   0.00   0.00     0.00   0.00  -0.00    -0.00   0.00   0.00
     6   6     0.00  -0.00  -0.00    -0.00   0.00   0.00     0.00   0.00  -0.00
     7   6    -0.00   0.00   0.00    -0.00   0.00   0.00     0.03  -0.06  -0.06
     8   6     0.00   0.00  -0.00     0.00   0.00   0.00    -0.00  -0.00  -0.00
     9   7    -0.00   0.00   0.00    -0.00   0.00   0.00     0.00  -0.00   0.00
    10   6    -0.00   0.00  -0.00    -0.00   0.00  -0.00     0.00   0.00   0.00
    11   6    -0.00   0.00  -0.00     0.00   0.00  -0.00    -0.00  -0.00  -0.00
    12   6    -0.00  -0.00  -0.00    -0.00  -0.00   0.00    -0.00   0.00  -0.00
    13   6    -0.00  -0.00   0.00    -0.00  -0.00  -0.00    -0.00  -0.00  -0.00
    14   6    -0.00   0.00  -0.00     0.00  -0.00  -0.00     0.00   0.00   0.00
    15   6    -0.07  -0.04   0.02    -0.00  -0.00  -0.00    -0.00  -0.00  -0.00
    16   8     0.00   0.00  -0.00    -0.00  -0.00   0.00     0.00   0.00   0.00
    17   1     0.00   0.00  -0.00     0.00   0.00  -0.00    -0.00  -0.00   0.00
    18   1    -0.00   0.00   0.00    -0.00   0.00  -0.00    -0.00   0.00   0.00
    19   1    -0.00  -0.00  -0.00     0.00   0.01   0.00     0.00   0.00   0.00
    20   1     0.00  -0.00  -0.01    -0.00   0.00   0.00     0.01  -0.00  -0.01
    21   1     0.00   0.00   0.00    -0.00  -0.00  -0.00     0.00   0.00   0.00
    22   1     0.01  -0.02  -0.02     0.01  -0.02  -0.02    -0.34   0.67   0.65
    23   1    -0.00  -0.00   0.00    -0.00  -0.00   0.00    -0.00  -0.00  -0.00
    24   1    -0.00  -0.00   0.00     0.00  -0.00   0.00    -0.00  -0.00  -0.00
    25   1     0.00   0.00   0.00     0.00   0.00   0.00     0.00   0.00   0.00
    26   1     0.00   0.00  -0.00     0.00   0.00  -0.00     0.00   0.00  -0.00
    27   1     0.00  -0.00   0.00     0.00   0.00   0.00    -0.00   0.00  -0.00
    28   1     0.84   0.48  -0.21     0.03   0.02  -0.00     0.02   0.01  -0.00
    29   6     0.00  -0.00  -0.00    -0.05   0.00   0.02    -0.00   0.00   0.00
    30   1    -0.00   0.01  -0.01     0.02  -0.26   0.19     0.00  -0.00   0.00
    31   1     0.01   0.00   0.01    -0.17  -0.09  -0.24    -0.00  -0.00  -0.01
    32   1    -0.03  -0.02   0.01     0.80   0.29  -0.27     0.03   0.01  -0.01
                     79                     80                     81
                      A                      A                      A
 Frequencies --   3132.3149              3170.9376              3194.8952
 Red. masses --      1.0884                 1.1046                 1.0896
 Frc consts  --      6.2918                 6.5438                 6.5526
 IR Inten    --     28.0455                17.8741                10.1251
  Atom  AN      X      Y      Z        X      Y      Z        X      Y      Z
     1   6    -0.00  -0.00   0.00     0.00   0.00  -0.00    -0.01  -0.00   0.00
     2   6     0.00   0.00   0.00     0.00  -0.00  -0.00     0.00  -0.00  -0.00
     3   6     0.00   0.00   0.00     0.00   0.00   0.00     0.00   0.00   0.00
     4   6     0.00  -0.00  -0.00     0.00  -0.00  -0.00     0.00   0.00   0.00
     5   6     0.00  -0.00  -0.00    -0.00   0.00   0.00     0.03  -0.03  -0.07
     6   6    -0.00  -0.00   0.00     0.00   0.00   0.00     0.01   0.02   0.01
     7   6    -0.00   0.00   0.00     0.00  -0.00  -0.00     0.00  -0.00  -0.00
     8   6    -0.00   0.00  -0.00    -0.00   0.00  -0.00    -0.00   0.00   0.00
     9   7    -0.00  -0.00  -0.00    -0.00   0.00  -0.00     0.00  -0.00   0.00
    10   6     0.00  -0.00   0.00     0.00   0.00   0.00    -0.00  -0.00   0.00
    11   6    -0.00  -0.00   0.00    -0.00  -0.00  -0.00    -0.00   0.00  -0.00
    12   6     0.00   0.00  -0.00    -0.00   0.00  -0.00     0.00   0.00   0.00
    13   6     0.00   0.00   0.00    -0.00  -0.00   0.00    -0.00  -0.00   0.00
    14   6    -0.00  -0.00   0.00    -0.00   0.00  -0.00     0.00  -0.00   0.00
    15   6     0.00   0.00   0.00    -0.00   0.00   0.00    -0.00  -0.00   0.00
    16   8    -0.00   0.00  -0.00     0.00  -0.00   0.00     0.00   0.00  -0.00
    17   1     0.00   0.00  -0.00     0.00   0.00   0.00     0.06   0.04  -0.04
    18   1    -0.00   0.00  -0.00    -0.00   0.00   0.01    -0.02   0.02   0.05
    19   1    -0.00  -0.00  -0.00    -0.02  -0.04  -0.02    -0.01  -0.02  -0.01
    20   1    -0.00   0.00   0.00     0.00  -0.00  -0.00    -0.31   0.38   0.82
    21   1     0.00   0.00   0.00    -0.00  -0.00  -0.00    -0.12  -0.23  -0.11
    22   1     0.00  -0.00  -0.00    -0.00   0.00   0.00    -0.01   0.01   0.01
    23   1    -0.00  -0.00   0.00    -0.00  -0.00   0.00     0.00   0.01  -0.00
    24   1    -0.00   0.00  -0.00    -0.00  -0.00   0.00     0.00  -0.00   0.00
    25   1     0.00   0.00   0.00     0.00   0.00   0.00    -0.00  -0.00  -0.00
    26   1    -0.00  -0.00   0.00     0.00   0.00  -0.00     0.00   0.00  -0.00
    27   1    -0.00   0.00  -0.01     0.00  -0.01   0.01    -0.00   0.00  -0.00
    28   1    -0.01  -0.00   0.00    -0.00  -0.00   0.00     0.01   0.00  -0.00
    29   6    -0.05  -0.07   0.01    -0.04   0.02  -0.08     0.00   0.00  -0.00
    30   1    -0.09   0.56  -0.44     0.06  -0.49   0.37     0.00  -0.00   0.00
    31   1     0.29   0.14   0.45     0.42   0.22   0.62    -0.00   0.00  -0.00
    32   1     0.37   0.13  -0.12     0.03   0.02  -0.03    -0.00  -0.00   0.00
                     82                     83                     84
                      A                      A                      A
 Frequencies --   3205.0902              3205.3763              3211.1504
 Red. masses --      1.0866                 1.0877                 1.0889
 Frc consts  --      6.5766                 6.5845                 6.6153
 IR Inten    --      3.5382                 3.8892                 2.6654
  Atom  AN      X      Y      Z        X      Y      Z        X      Y      Z
     1   6     0.00   0.00  -0.00     0.02   0.01  -0.01    -0.00  -0.00   0.00
     2   6    -0.00   0.00   0.00    -0.01   0.02   0.04     0.00  -0.00  -0.00
     3   6    -0.00  -0.00  -0.00    -0.03  -0.06  -0.03    -0.00  -0.00  -0.00
     4   6    -0.00   0.00  -0.00    -0.00   0.00   0.00     0.00  -0.00   0.00
     5   6     0.00   0.00  -0.00     0.00  -0.00  -0.01    -0.00  -0.00   0.00
     6   6    -0.00  -0.00  -0.00    -0.00  -0.01  -0.00     0.00   0.00   0.00
     7   6    -0.00  -0.00  -0.00    -0.00  -0.00  -0.00     0.00   0.00  -0.00
     8   6    -0.00   0.00  -0.00    -0.00  -0.00   0.00     0.00  -0.00   0.00
     9   7    -0.00  -0.00   0.00    -0.00   0.00  -0.00    -0.00  -0.00  -0.00
    10   6    -0.03  -0.04   0.01     0.00   0.00  -0.00     0.03   0.04  -0.01
    11   6    -0.01   0.03  -0.03     0.00  -0.00   0.00     0.00  -0.01   0.01
    12   6     0.03   0.01   0.02    -0.00  -0.00  -0.00     0.03   0.01   0.02
    13   6    -0.02  -0.02   0.01     0.00   0.00  -0.00    -0.03  -0.05   0.01
    14   6    -0.00   0.01  -0.01     0.00  -0.00   0.00    -0.00   0.01  -0.01
    15   6    -0.00  -0.00   0.00    -0.00  -0.00   0.00     0.00   0.00   0.00
    16   8     0.00   0.00   0.00     0.00   0.00  -0.00     0.00   0.00  -0.00
    17   1    -0.01  -0.01   0.01    -0.20  -0.11   0.13     0.01   0.01  -0.01
    18   1     0.01  -0.01  -0.02     0.16  -0.20  -0.44    -0.00   0.00   0.01
    19   1     0.01   0.02   0.01     0.36   0.65   0.32     0.00   0.01   0.00
    20   1     0.00  -0.00   0.00    -0.03   0.04   0.09     0.00  -0.00  -0.00
    21   1     0.00   0.01   0.00     0.04   0.08   0.04    -0.00  -0.01  -0.00
    22   1    -0.00   0.00   0.00     0.00  -0.00  -0.00    -0.00  -0.00  -0.00
    23   1     0.32   0.51  -0.13    -0.02  -0.03   0.01    -0.30  -0.48   0.12
    24   1     0.16  -0.34   0.41    -0.01   0.01  -0.01    -0.03   0.08  -0.09
    25   1    -0.34  -0.09  -0.23     0.01   0.00   0.01    -0.35  -0.10  -0.23
    26   1     0.18   0.28  -0.07    -0.01  -0.01   0.00     0.34   0.54  -0.13
    27   1     0.03  -0.06   0.07    -0.00   0.00  -0.00     0.05  -0.12   0.14
    28   1     0.00   0.00  -0.00     0.00   0.00  -0.00    -0.00  -0.00   0.00
    29   6    -0.00  -0.00   0.00    -0.00   0.00  -0.00     0.00  -0.00   0.00
    30   1    -0.00   0.00  -0.00     0.00  -0.01   0.01    -0.00   0.00  -0.00
    31   1     0.00   0.00   0.00     0.02   0.01   0.03    -0.00  -0.00  -0.00
    32   1     0.00   0.00  -0.00    -0.00   0.00  -0.00    -0.00  -0.00   0.00
                     85                     86                     87
                      A                      A                      A
 Frequencies --   3214.3854              3219.6282              3223.2716
 Red. masses --      1.0901                 1.0930                 1.0943
 Frc consts  --      6.6359                 6.6752                 6.6988
 IR Inten    --      5.0812                26.4250                30.5899
  Atom  AN      X      Y      Z        X      Y      Z        X      Y      Z
     1   6    -0.05  -0.03   0.03    -0.00  -0.00   0.00    -0.00   0.00   0.00
     2   6     0.01  -0.01  -0.02    -0.00   0.00   0.00     0.02  -0.02  -0.05
     3   6    -0.02  -0.03  -0.02    -0.00  -0.00  -0.00    -0.01  -0.02  -0.01
     4   6    -0.00  -0.00   0.00    -0.00   0.00  -0.00    -0.00   0.00   0.00
     5   6    -0.01   0.01   0.02    -0.00   0.00   0.00     0.01  -0.00  -0.01
     6   6     0.02   0.03   0.01     0.00   0.00   0.00    -0.03  -0.05  -0.02
     7   6    -0.00  -0.00   0.00    -0.00  -0.00  -0.00    -0.00  -0.00  -0.00
     8   6    -0.00   0.00  -0.00    -0.00   0.00  -0.00    -0.00   0.00   0.00
     9   7     0.00   0.00  -0.00    -0.00  -0.00   0.00    -0.00   0.00  -0.00
    10   6    -0.00  -0.00   0.00    -0.02  -0.03   0.01    -0.00  -0.00   0.00
    11   6    -0.00   0.00  -0.00     0.02  -0.03   0.04     0.00  -0.00   0.00
    12   6    -0.00  -0.00   0.00    -0.03  -0.00  -0.02    -0.00  -0.00  -0.00
    13   6     0.00   0.00  -0.00    -0.02  -0.04   0.01    -0.00  -0.00   0.00
    14   6     0.00  -0.00   0.00    -0.00   0.01  -0.01    -0.00   0.00  -0.00
    15   6     0.00   0.00   0.00    -0.00  -0.00   0.00    -0.00  -0.00   0.00
    16   8    -0.00  -0.00  -0.00     0.00   0.00   0.00     0.00   0.00  -0.00
    17   1     0.52   0.30  -0.34     0.01   0.00  -0.01     0.01   0.00  -0.01
    18   1    -0.08   0.09   0.22     0.00  -0.00  -0.01    -0.21   0.25   0.57
    19   1     0.21   0.37   0.18     0.00   0.00   0.00     0.14   0.25   0.12
    20   1     0.06  -0.08  -0.17     0.00  -0.00  -0.01    -0.05   0.06   0.14
    21   1    -0.19  -0.37  -0.17    -0.01  -0.01  -0.01     0.28   0.54   0.25
    22   1     0.00  -0.00  -0.00     0.00   0.00   0.00     0.00   0.00  -0.00
    23   1     0.01   0.01  -0.00     0.25   0.39  -0.09     0.01   0.01  -0.00
    24   1     0.00  -0.01   0.01    -0.16   0.34  -0.41    -0.00   0.00  -0.00
    25   1     0.00   0.00   0.00     0.32   0.08   0.22     0.01   0.00   0.01
    26   1    -0.01  -0.01   0.00     0.26   0.42  -0.10     0.00   0.01  -0.00
    27   1    -0.00   0.00  -0.00     0.06  -0.13   0.16     0.00  -0.00   0.00
    28   1    -0.00  -0.00   0.00    -0.00   0.00  -0.00     0.00   0.00  -0.00
    29   6    -0.00   0.00  -0.00     0.00  -0.00   0.00    -0.00   0.00  -0.00
    30   1     0.00  -0.01   0.00    -0.00   0.00  -0.00     0.00  -0.00   0.00
    31   1     0.01   0.00   0.01    -0.00  -0.00  -0.00     0.00   0.00   0.01
    32   1    -0.00  -0.00  -0.00     0.00   0.00  -0.00    -0.00  -0.00  -0.00
                     88                     89                     90
                      A                      A                      A
 Frequencies --   3229.8058              3233.3543              3236.9035
 Red. masses --      1.0959                 1.0985                 1.0950
 Frc consts  --      6.7358                 6.7662                 6.7597
 IR Inten    --     21.3687                18.5150                 9.5648
  Atom  AN      X      Y      Z        X      Y      Z        X      Y      Z
     1   6    -0.00  -0.00   0.00    -0.05  -0.03   0.03    -0.00  -0.00   0.00
     2   6    -0.00   0.00   0.00    -0.01   0.02   0.04    -0.00   0.00   0.00
     3   6     0.00   0.00   0.00     0.01   0.01   0.00     0.00   0.00   0.00
     4   6     0.00   0.00   0.00     0.00   0.00  -0.00     0.00   0.00   0.00
     5   6    -0.00  -0.00  -0.00     0.01  -0.00  -0.01     0.00  -0.00  -0.00
     6   6     0.00   0.00  -0.00    -0.02  -0.04  -0.02    -0.00  -0.00  -0.00
     7   6     0.00   0.00  -0.00     0.00   0.00  -0.00    -0.00   0.00  -0.00
     8   6    -0.00  -0.00   0.00     0.00   0.00   0.00    -0.00  -0.00   0.00
     9   7    -0.00  -0.00  -0.00     0.00  -0.00   0.00    -0.00  -0.00  -0.00
    10   6     0.01   0.02  -0.00     0.00   0.00  -0.00    -0.00  -0.00   0.00
    11   6    -0.01   0.03  -0.04    -0.00   0.00  -0.00     0.00  -0.01   0.01
    12   6    -0.05  -0.01  -0.03    -0.00  -0.00  -0.00     0.02   0.00   0.01
    13   6    -0.01  -0.01   0.01    -0.00  -0.00   0.00     0.02   0.03  -0.01
    14   6    -0.01   0.02  -0.03     0.00  -0.00   0.00    -0.02   0.04  -0.06
    15   6     0.00   0.00   0.00    -0.00  -0.00  -0.00     0.00   0.00   0.00
    16   8     0.00   0.00  -0.00    -0.00  -0.00   0.00     0.00   0.00  -0.00
    17   1     0.00   0.00  -0.00     0.50   0.29  -0.33     0.01   0.01  -0.01
    18   1     0.00  -0.00  -0.00     0.15  -0.19  -0.42     0.00  -0.00  -0.01
    19   1    -0.00  -0.00  -0.00    -0.08  -0.14  -0.06    -0.00  -0.00  -0.00
    20   1    -0.00   0.00   0.00    -0.04   0.05   0.10    -0.00   0.00   0.00
    21   1    -0.00  -0.00  -0.00     0.22   0.43   0.20     0.01   0.01   0.00
    22   1    -0.00  -0.00  -0.00    -0.00   0.00   0.00     0.00   0.00   0.00
    23   1    -0.13  -0.20   0.05    -0.00  -0.00   0.00     0.03   0.05  -0.01
    24   1     0.16  -0.35   0.42     0.00  -0.00   0.00    -0.05   0.11  -0.13
    25   1     0.51   0.14   0.34     0.00   0.00   0.00    -0.22  -0.06  -0.15
    26   1     0.09   0.15  -0.04     0.00   0.01  -0.00    -0.21  -0.34   0.08
    27   1     0.12  -0.26   0.32    -0.01   0.01  -0.02     0.24  -0.52   0.63
    28   1    -0.00  -0.00  -0.00     0.00   0.00  -0.00    -0.00  -0.00  -0.00
    29   6     0.00  -0.00   0.00     0.00   0.00   0.00     0.00  -0.00   0.00
    30   1    -0.00   0.01  -0.00     0.00  -0.00   0.00    -0.00   0.01  -0.01
    31   1    -0.00  -0.00  -0.00    -0.00  -0.00  -0.00    -0.00  -0.00  -0.00
    32   1     0.00   0.00  -0.00     0.00   0.00   0.00     0.00   0.00  -0.00

 -------------------
 - Thermochemistry -
 -------------------
 Temperature   298.150 Kelvin.  Pressure   1.00000 Atm.
 Atom     1 has atomic number  6 and mass  12.00000
 Atom     2 has atomic number  6 and mass  12.00000
 Atom     3 has atomic number  6 and mass  12.00000
 Atom     4 has atomic number  6 and mass  12.00000
 Atom     5 has atomic number  6 and mass  12.00000
 Atom     6 has atomic number  6 and mass  12.00000
 Atom     7 has atomic number  6 and mass  12.00000
 Atom     8 has atomic number  6 and mass  12.00000
 Atom     9 has atomic number  7 and mass  14.00307
 Atom    10 has atomic number  6 and mass  12.00000
 Atom    11 has atomic number  6 and mass  12.00000
 Atom    12 has atomic number  6 and mass  12.00000
 Atom    13 has atomic number  6 and mass  12.00000
 Atom    14 has atomic number  6 and mass  12.00000
 Atom    15 has atomic number  6 and mass  12.00000
 Atom    16 has atomic number  8 and mass  15.99491
 Atom    17 has atomic number  1 and mass   1.00783
 Atom    18 has atomic number  1 and mass   1.00783
 Atom    19 has atomic number  1 and mass   1.00783
 Atom    20 has atomic number  1 and mass   1.00783
 Atom    21 has atomic number  1 and mass   1.00783
 Atom    22 has atomic number  1 and mass   1.00783
 Atom    23 has atomic number  1 and mass   1.00783
 Atom    24 has atomic number  1 and mass   1.00783
 Atom    25 has atomic number  1 and mass   1.00783
 Atom    26 has atomic number  1 and mass   1.00783
 Atom    27 has atomic number  1 and mass   1.00783
 Atom    28 has atomic number  1 and mass   1.00783
 Atom    29 has atomic number  6 and mass  12.00000
 Atom    30 has atomic number  1 and mass   1.00783
 Atom    31 has atomic number  1 and mass   1.00783
 Atom    32 has atomic number  1 and mass   1.00783
 Molecular mass:   225.11536 amu.
 Principal axes and moments of inertia in atomic units:
                           1         2         3
     Eigenvalues --  2960.890734574.582936510.42063
           X            0.91025   0.03242  -0.41280
           Y            0.38127  -0.45452   0.80501
           Z            0.16153   0.89014   0.42609
 This molecule is an asymmetric top.
 Rotational symmetry number  1.
 Warning -- assumption of classical behavior for rotation
           may cause significant error
 Rotational temperatures (Kelvin)      0.02925     0.01893     0.01330
 Rotational constants (GHZ):           0.60953     0.39451     0.27721
    1 imaginary frequencies ignored.
 Zero-point vibrational energy     699166.7 (Joules/Mol)
                                  167.10485 (Kcal/Mol)
 Warning -- explicit consideration of  19 degrees of freedom as
           vibrations may cause significant error
 Vibrational temperatures:     47.71    85.60   101.71   113.78   178.59
          (Kelvin)            214.75   329.98   372.58   381.33   395.61
                              438.09   449.42   531.88   581.09   599.50
                              607.29   683.52   758.19   881.50   906.62
                              907.45   933.24  1020.86  1035.64  1044.83
                             1083.60  1139.35  1220.14  1265.71  1267.45
                             1274.78  1327.69  1382.14  1382.62  1456.08
                             1459.81  1463.82  1465.97  1481.53  1482.46
                             1487.67  1493.14  1530.02  1533.43  1601.90
                             1606.02  1669.46  1688.95  1695.57  1700.59
                             1732.95  1741.71  1750.37  1775.27  1808.89
                             1854.70  1905.41  1933.36  1950.77  1980.27
                             2017.53  2050.69  2109.59  2144.92  2156.96
                             2173.06  2188.55  2217.88  2220.22  2381.56
                             2388.01  2411.69  2415.26  2656.87  4307.25
                             4375.43  4411.06  4506.70  4562.27  4596.74
                             4611.41  4611.82  4620.13  4624.78  4632.33
                             4637.57  4646.97  4652.08  4657.18
 
 Zero-point correction=                           0.266299 (Hartree/Particle)
 Thermal correction to Energy=                    0.280192
 Thermal correction to Enthalpy=                  0.281137
 Thermal correction to Gibbs Free Energy=         0.224629
 Sum of electronic and zero-point Energies=           -710.189463
 Sum of electronic and thermal Energies=              -710.175569
 Sum of electronic and thermal Enthalpies=            -710.174625
 Sum of electronic and thermal Free Energies=         -710.231132
 
                     E (Thermal)             CV                S
                      KCal/Mol        Cal/Mol-Kelvin    Cal/Mol-Kelvin
 Total                  175.823             54.821            118.929
 Electronic               0.000              0.000              0.000
 Translational            0.889              2.981             42.137
 Rotational               0.889              2.981             32.844
 Vibrational            174.046             48.860             43.948
 Vibration     1          0.594              1.983              5.631
 Vibration     2          0.597              1.974              4.474
 Vibration     3          0.598              1.968              4.134
 Vibration     4          0.600              1.963              3.913
 Vibration     5          0.610              1.929              3.035
 Vibration     6          0.618              1.903              2.682
 Vibration     7          0.652              1.796              1.884
 Vibration     8          0.668              1.748              1.669
 Vibration     9          0.671              1.737              1.628
 Vibration    10          0.677              1.720              1.565
 Vibration    11          0.695              1.665              1.392
 Vibration    12          0.701              1.650              1.350
 Vibration    13          0.742              1.535              1.081
 Vibration    14          0.769              1.462              0.949
 Vibration    15          0.780              1.434              0.903
 Vibration    16          0.784              1.422              0.885
 Vibration    17          0.832              1.305              0.723
 Vibration    18          0.882              1.190              0.594
 Vibration    19          0.972              1.005              0.428
                       Q            Log10(Q)             Ln(Q)
 Total Bot       0.476135-103       -103.322270       -237.908319
 Total V=0       0.146704D+20         19.166441         44.132362
 Vib (Bot)       0.106692-117       -117.971869       -271.640267
 Vib (Bot)    1  0.624241D+01          0.795353          1.831367
 Vib (Bot)    2  0.347104D+01          0.540460          1.244454
 Vib (Bot)    3  0.291730D+01          0.464981          1.070658
 Vib (Bot)    4  0.260449D+01          0.415723          0.957237
 Vib (Bot)    5  0.164480D+01          0.216112          0.497617
 Vib (Bot)    6  0.135880D+01          0.133155          0.306602
 Vib (Bot)    7  0.859029D+00         -0.065992         -0.151953
 Vib (Bot)    8  0.750438D+00         -0.124685         -0.287098
 Vib (Bot)    9  0.731007D+00         -0.136079         -0.313332
 Vib (Bot)   10  0.701075D+00         -0.154235         -0.355140
 Vib (Bot)   11  0.622992D+00         -0.205517         -0.473221
 Vib (Bot)   12  0.604529D+00         -0.218583         -0.503306
 Vib (Bot)   13  0.492598D+00         -0.307508         -0.708062
 Vib (Bot)   14  0.440054D+00         -0.356494         -0.820859
 Vib (Bot)   15  0.422476D+00         -0.374198         -0.861623
 Vib (Bot)   16  0.415338D+00         -0.381599         -0.878663
 Vib (Bot)   17  0.353531D+00         -0.451573         -1.039785
 Vib (Bot)   18  0.304345D+00         -0.516633         -1.189592
 Vib (Bot)   19  0.240535D+00         -0.618821         -1.424889
 Vib (V=0)       0.328732D+05          4.516843         10.400414
 Vib (V=0)    1  0.676241D+01          0.830101          1.911379
 Vib (V=0)    2  0.400687D+01          0.602805          1.388010
 Vib (V=0)    3  0.345984D+01          0.539056          1.241221
 Vib (V=0)    4  0.315205D+01          0.498593          1.148053
 Vib (V=0)    5  0.221912D+01          0.346180          0.797109
 Vib (V=0)    6  0.194787D+01          0.289561          0.666738
 Vib (V=0)    7  0.149395D+01          0.174335          0.401421
 Vib (V=0)    8  0.140175D+01          0.146671          0.337723
 Vib (V=0)    9  0.138565D+01          0.141653          0.326167
 Vib (V=0)   10  0.136111D+01          0.133893          0.308299
 Vib (V=0)   11  0.129882D+01          0.113550          0.261459
 Vib (V=0)   12  0.128451D+01          0.108737          0.250377
 Vib (V=0)   13  0.120189D+01          0.079865          0.183897
 Vib (V=0)   14  0.116607D+01          0.066724          0.153638
 Vib (V=0)   15  0.115459D+01          0.062427          0.143744
 Vib (V=0)   16  0.115000D+01          0.060699          0.139766
 Vib (V=0)   17  0.111236D+01          0.046245          0.106483
 Vib (V=0)   18  0.108534D+01          0.035567          0.081896
 Vib (V=0)   19  0.105485D+01          0.023190          0.053397
 Electronic      0.100000D+01          0.000000          0.000000
 Translational   0.132758D+09          8.123062         18.704041
 Rotational      0.336153D+07          6.526537         15.027907
 -------------------------------------------------------------------
 Center     Atomic                   Forces (Hartrees/Bohr)
 Number     Number              X              Y              Z
 -------------------------------------------------------------------
      1        6          -0.000001296    0.000005945    0.000006601
      2        6          -0.000000982    0.000005317    0.000003225
      3        6           0.000002429    0.000002696   -0.000004566
      4        6          -0.000000726   -0.000012296   -0.000004291
      5        6          -0.000003596    0.000000358    0.000004355
      6        6          -0.000001335    0.000002575    0.000004124
      7        6           0.000002624   -0.000004661    0.000009297
      8        6          -0.000002863    0.000000955    0.000001803
      9        7          -0.000008684    0.000001727    0.000008444
     10        6          -0.000000104    0.000000691   -0.000002440
     11        6           0.000002844    0.000001808   -0.000000775
     12        6           0.000001446   -0.000002440   -0.000003258
     13        6           0.000000569   -0.000002294   -0.000005750
     14        6           0.000003591   -0.000001370   -0.000004599
     15        6          -0.000000165    0.000003083   -0.000002811
     16        8          -0.000002288   -0.000009497   -0.000001189
     17        1          -0.000000494    0.000005816    0.000006938
     18        1           0.000001780    0.000006420    0.000002932
     19        1           0.000009063    0.000008701   -0.000001113
     20        1          -0.000002265   -0.000003351    0.000005933
     21        1          -0.000002944    0.000001961    0.000007588
     22        1          -0.000002285   -0.000003503   -0.000001531
     23        1           0.000000104    0.000000897    0.000000471
     24        1           0.000001232    0.000001448   -0.000000852
     25        1           0.000002480   -0.000000396   -0.000005118
     26        1           0.000002419   -0.000002966   -0.000007512
     27        1           0.000002250   -0.000004283   -0.000004470
     28        1          -0.000004935   -0.000000691    0.000005382
     29        6           0.000004828    0.000000148   -0.000001464
     30        1           0.000000792   -0.000002760   -0.000004061
     31        1           0.000001857    0.000001423   -0.000003733
     32        1          -0.000005347   -0.000001461   -0.000007560
 -------------------------------------------------------------------
 Cartesian Forces:  Max     0.000012296 RMS     0.000004189
 FormGI is forming the generalized inverse of G from B-inverse, IUseBI=4.

 GradGradGradGradGradGradGradGradGradGradGradGradGradGradGradGradGradGrad
 Berny optimization.
 Internal  Forces:  Max     0.000025218 RMS     0.000003686
 Search for a local minimum.
 Step number   1 out of a maximum of    2
 All quantities printed in internal units (Hartrees-Bohrs-Radians)
 Second derivative matrix not updated -- analytic derivatives used.
 ITU=  0
     Eigenvalues ---   -0.01055   0.00222   0.00476   0.00832   0.01319
     Eigenvalues ---    0.01601   0.01702   0.01784   0.01808   0.01825
     Eigenvalues ---    0.01872   0.02208   0.02228   0.02469   0.02500
     Eigenvalues ---    0.02521   0.02540   0.02655   0.02675   0.02750
     Eigenvalues ---    0.02842   0.02858   0.02890   0.02907   0.05489
     Eigenvalues ---    0.06175   0.06266   0.06432   0.06981   0.07851
     Eigenvalues ---    0.10786   0.10862   0.11373   0.11502   0.11843
     Eigenvalues ---    0.12074   0.12285   0.12333   0.12731   0.12778
     Eigenvalues ---    0.12883   0.13500   0.14584   0.16560   0.17610
     Eigenvalues ---    0.17891   0.18653   0.18762   0.19089   0.19227
     Eigenvalues ---    0.19330   0.19499   0.19997   0.22415   0.23468
     Eigenvalues ---    0.23693   0.25185   0.28071   0.28287   0.32187
     Eigenvalues ---    0.32387   0.32446   0.33385   0.34115   0.34422
     Eigenvalues ---    0.34947   0.35401   0.36046   0.36199   0.36431
     Eigenvalues ---    0.36496   0.36512   0.36548   0.36665   0.36702
     Eigenvalues ---    0.36737   0.36806   0.38007   0.38682   0.42312
     Eigenvalues ---    0.42633   0.42942   0.44160   0.48025   0.48125
     Eigenvalues ---    0.48166   0.48320   0.51944   0.52030   0.92817
 Eigenvalue     1 is  -1.06D-02 should be greater than     0.000000 Eigenvector:
                          D53       D51       D54       D52       D37
   1                   -0.52071  -0.50527  -0.48892  -0.47348  -0.03702
                          D25       D39       D24       D41       D60
   1                    0.03299  -0.03179   0.02809  -0.02724   0.02628
 Angle between quadratic step and forces=  69.91 degrees.
 Linear search not attempted -- first point.
 Iteration  1 RMS(Cart)=  0.00021741 RMS(Int)=  0.00000001
 Iteration  2 RMS(Cart)=  0.00000003 RMS(Int)=  0.00000000
 Variable       Old X    -DE/DX   Delta X   Delta X   Delta X     New X
                                 (Linear)    (Quad)   (Total)
    R1        2.63395  -0.00000   0.00000  -0.00000  -0.00000   2.63395
    R2        2.62814  -0.00000   0.00000  -0.00001  -0.00001   2.62814
    R3        2.04872   0.00000   0.00000  -0.00000  -0.00000   2.04872
    R4        2.62767  -0.00000   0.00000   0.00000   0.00000   2.62767
    R5        2.04891  -0.00000   0.00000   0.00000   0.00000   2.04891
    R6        2.64157   0.00001   0.00000   0.00001   0.00001   2.64158
    R7        2.05115  -0.00001   0.00000  -0.00002  -0.00002   2.05113
    R8        2.63670   0.00000   0.00000   0.00001   0.00001   2.63671
    R9        2.88199   0.00001   0.00000   0.00003   0.00003   2.88202
   R10        2.63325   0.00000   0.00000  -0.00000  -0.00000   2.63325
   R11        2.05293   0.00000   0.00000   0.00000   0.00000   2.05293
   R12        2.04874   0.00000   0.00000   0.00000   0.00000   2.04874
   R13        2.88513  -0.00000   0.00000   0.00000   0.00000   2.88513
   R14        2.80538  -0.00001   0.00000  -0.00003  -0.00003   2.80535
   R15        2.07155  -0.00000   0.00000  -0.00001  -0.00001   2.07154
   R16        2.64176   0.00000   0.00000   0.00001   0.00001   2.64177
   R17        2.63586  -0.00000   0.00000  -0.00001  -0.00001   2.63586
   R18        2.69637   0.00000   0.00000  -0.00001  -0.00001   2.69637
   R19        2.77719   0.00000   0.00000   0.00001   0.00001   2.77720
   R20        2.62836  -0.00000   0.00000  -0.00001  -0.00001   2.62835
   R21        2.05039   0.00000   0.00000   0.00000   0.00000   2.05039
   R22        2.63233   0.00000   0.00000   0.00001   0.00001   2.63234
   R23        2.04908  -0.00000   0.00000   0.00000   0.00000   2.04908
   R24        2.62830  -0.00000   0.00000  -0.00001  -0.00001   2.62830
   R25        2.04878  -0.00000   0.00000  -0.00000  -0.00000   2.04878
   R26        2.63350   0.00000   0.00000   0.00001   0.00001   2.63351
   R27        2.04928   0.00000   0.00000  -0.00000  -0.00000   2.04928
   R28        2.04704   0.00000   0.00000   0.00000   0.00000   2.04704
   R29        2.26333   0.00000   0.00000   0.00000   0.00000   2.26334
   R30        2.09113  -0.00000   0.00000  -0.00001  -0.00001   2.09112
   R31        2.06047   0.00000   0.00000  -0.00000  -0.00000   2.06046
   R32        2.06009  -0.00000   0.00000   0.00000   0.00000   2.06010
   R33        2.07343  -0.00000   0.00000  -0.00002  -0.00002   2.07341
    A1        2.08865  -0.00000   0.00000  -0.00001  -0.00001   2.08864
    A2        2.09664   0.00000   0.00000   0.00000   0.00000   2.09664
    A3        2.09787   0.00000   0.00000   0.00001   0.00001   2.09788
    A4        2.09752   0.00000   0.00000   0.00001   0.00001   2.09754
    A5        2.09544  -0.00000   0.00000  -0.00000  -0.00000   2.09544
    A6        2.09020  -0.00000   0.00000  -0.00001  -0.00001   2.09019
    A7        2.10577   0.00000   0.00000   0.00000   0.00000   2.10577
    A8        2.08673  -0.00001   0.00000  -0.00004  -0.00004   2.08668
    A9        2.09057   0.00001   0.00000   0.00004   0.00004   2.09060
   A10        2.07110  -0.00001   0.00000  -0.00003  -0.00003   2.07108
   A11        2.12287   0.00003   0.00000   0.00011   0.00011   2.12299
   A12        2.08877  -0.00002   0.00000  -0.00008  -0.00008   2.08869
   A13        2.10983   0.00000   0.00000   0.00002   0.00002   2.10985
   A14        2.08709  -0.00000   0.00000  -0.00001  -0.00001   2.08707
   A15        2.08624  -0.00000   0.00000  -0.00001  -0.00001   2.08623
   A16        2.09341   0.00000   0.00000  -0.00001  -0.00001   2.09341
   A17        2.09840  -0.00000   0.00000   0.00000   0.00000   2.09841
   A18        2.09136   0.00000   0.00000   0.00000   0.00000   2.09136
   A19        1.98084   0.00000   0.00000  -0.00002  -0.00002   1.98082
   A20        1.98857   0.00000   0.00000   0.00004   0.00004   1.98861
   A21        1.86764  -0.00000   0.00000  -0.00003  -0.00003   1.86761
   A22        1.92856  -0.00000   0.00000   0.00001   0.00001   1.92856
   A23        1.85303   0.00000   0.00000  -0.00003  -0.00003   1.85300
   A24        1.83248  -0.00000   0.00000   0.00003   0.00003   1.83252
   A25        2.08551   0.00000   0.00000  -0.00002  -0.00002   2.08549
   A26        2.12458  -0.00000   0.00000   0.00001   0.00001   2.12459
   A27        2.07122   0.00000   0.00000   0.00000   0.00000   2.07122
   A28        1.93910  -0.00000   0.00000   0.00001   0.00001   1.93911
   A29        2.00686  -0.00001   0.00000  -0.00010  -0.00010   2.00676
   A30        1.89914   0.00001   0.00000   0.00008   0.00008   1.89922
   A31        2.10802  -0.00000   0.00000  -0.00000  -0.00000   2.10802
   A32        2.09044   0.00000   0.00000   0.00000   0.00000   2.09044
   A33        2.08473   0.00000   0.00000   0.00000   0.00000   2.08473
   A34        2.09755   0.00000   0.00000   0.00000   0.00000   2.09756
   A35        2.08858  -0.00000   0.00000   0.00000   0.00000   2.08858
   A36        2.09704  -0.00000   0.00000  -0.00000  -0.00000   2.09704
   A37        2.08399   0.00000   0.00000   0.00000   0.00000   2.08399
   A38        2.09910  -0.00000   0.00000  -0.00000  -0.00000   2.09910
   A39        2.10010  -0.00000   0.00000   0.00000   0.00000   2.10010
   A40        2.10069  -0.00000   0.00000  -0.00000  -0.00000   2.10069
   A41        2.09601   0.00000   0.00000   0.00000   0.00000   2.09601
   A42        2.08648   0.00000   0.00000   0.00000   0.00000   2.08648
   A43        2.10483   0.00000   0.00000  -0.00000  -0.00000   2.10483
   A44        2.08452  -0.00000   0.00000   0.00000   0.00000   2.08452
   A45        2.09383   0.00000   0.00000  -0.00000  -0.00000   2.09382
   A46        2.14786  -0.00001   0.00000  -0.00004  -0.00004   2.14783
   A47        2.02668   0.00001   0.00000   0.00005   0.00005   2.02674
   A48        2.10841  -0.00000   0.00000  -0.00002  -0.00002   2.10839
   A49        1.89801   0.00000   0.00000   0.00003   0.00003   1.89804
   A50        1.90292  -0.00000   0.00000  -0.00004  -0.00004   1.90288
   A51        1.97592   0.00001   0.00000   0.00003   0.00003   1.97595
   A52        1.88965   0.00000   0.00000   0.00000   0.00000   1.88965
   A53        1.90211   0.00000   0.00000   0.00004   0.00004   1.90215
   A54        1.89349  -0.00000   0.00000  -0.00005  -0.00005   1.89344
    D1       -0.00302   0.00000   0.00000   0.00002   0.00002  -0.00300
    D2        3.13212   0.00000   0.00000   0.00002   0.00002   3.13214
    D3       -3.13650  -0.00000   0.00000   0.00000   0.00000  -3.13649
    D4       -0.00136  -0.00000   0.00000   0.00001   0.00001  -0.00135
    D5        0.00640  -0.00000   0.00000  -0.00002  -0.00002   0.00638
    D6       -3.12950  -0.00000   0.00000  -0.00002  -0.00002  -3.12951
    D7        3.13987   0.00000   0.00000  -0.00001  -0.00001   3.13986
    D8        0.00397   0.00000   0.00000  -0.00000  -0.00000   0.00397
    D9       -0.00746   0.00000   0.00000   0.00001   0.00001  -0.00745
   D10        3.11726   0.00000   0.00000   0.00002   0.00002   3.11728
   D11        3.14057   0.00000   0.00000   0.00000   0.00000   3.14058
   D12       -0.01790  -0.00000   0.00000   0.00002   0.00002  -0.01788
   D13        0.01426  -0.00000   0.00000  -0.00003  -0.00003   0.01423
   D14       -3.09556  -0.00000   0.00000  -0.00014  -0.00014  -3.09569
   D15       -3.11042  -0.00000   0.00000  -0.00005  -0.00005  -3.11046
   D16        0.06295  -0.00000   0.00000  -0.00015  -0.00015   0.06280
   D17       -0.01087   0.00000   0.00000   0.00003   0.00003  -0.01084
   D18        3.12235   0.00000   0.00000   0.00003   0.00003   3.12237
   D19        3.09959   0.00000   0.00000   0.00013   0.00013   3.09972
   D20       -0.05038   0.00000   0.00000   0.00014   0.00014  -0.05025
   D21       -0.80596   0.00000   0.00000   0.00020   0.00020  -0.80576
   D22        1.42180   0.00000   0.00000   0.00023   0.00023   1.42203
   D23       -2.84412   0.00000   0.00000   0.00027   0.00027  -2.84385
   D24        2.36772  -0.00000   0.00000   0.00010   0.00010   2.36781
   D25       -1.68771   0.00000   0.00000   0.00012   0.00012  -1.68759
   D26        0.32956   0.00000   0.00000   0.00016   0.00016   0.32972
   D27        0.00063   0.00000   0.00000   0.00000   0.00000   0.00063
   D28        3.13655  -0.00000   0.00000  -0.00001  -0.00001   3.13655
   D29       -3.13259  -0.00000   0.00000   0.00000   0.00000  -3.13259
   D30        0.00333  -0.00000   0.00000  -0.00001  -0.00001   0.00332
   D31       -0.67031   0.00000   0.00000  -0.00020  -0.00020  -0.67051
   D32        2.53804   0.00000   0.00000  -0.00026  -0.00026   2.53778
   D33       -2.92887  -0.00000   0.00000  -0.00024  -0.00024  -2.92911
   D34        0.27948  -0.00000   0.00000  -0.00029  -0.00029   0.27918
   D35        1.37638  -0.00000   0.00000  -0.00027  -0.00027   1.37611
   D36       -1.69846  -0.00000   0.00000  -0.00032  -0.00032  -1.69878
   D37        1.23712   0.00000   0.00000   0.00017   0.00017   1.23729
   D38       -0.92946  -0.00000   0.00000   0.00012   0.00012  -0.92934
   D39       -2.79165   0.00000   0.00000   0.00017   0.00017  -2.79148
   D40        1.32495  -0.00000   0.00000   0.00013   0.00013   1.32507
   D41       -0.80066   0.00000   0.00000   0.00016   0.00016  -0.80050
   D42       -2.96725  -0.00000   0.00000   0.00012   0.00012  -2.96713
   D43       -3.08003   0.00000   0.00000  -0.00002  -0.00002  -3.08004
   D44        0.06021  -0.00000   0.00000  -0.00002  -0.00002   0.06019
   D45       -0.00314   0.00000   0.00000   0.00003   0.00003  -0.00311
   D46        3.13710   0.00000   0.00000   0.00004   0.00004   3.13713
   D47        3.08605   0.00000   0.00000   0.00003   0.00003   3.08608
   D48       -0.05055  -0.00000   0.00000   0.00003   0.00003  -0.05052
   D49        0.01068  -0.00000   0.00000  -0.00002  -0.00002   0.01065
   D50       -3.12592  -0.00000   0.00000  -0.00002  -0.00002  -3.12594
   D51        2.08797   0.00001   0.00000   0.00031   0.00031   2.08828
   D52       -1.07653   0.00001   0.00000   0.00030   0.00030  -1.07624
   D53       -1.96867  -0.00000   0.00000   0.00025   0.00025  -1.96841
   D54        1.15001  -0.00000   0.00000   0.00024   0.00024   1.15026
   D55       -2.96937   0.00000   0.00000  -0.00024  -0.00024  -2.96961
   D56       -0.91241  -0.00000   0.00000  -0.00025  -0.00025  -0.91266
   D57        1.19695  -0.00001   0.00000  -0.00032  -0.00032   1.19663
   D58        1.12629   0.00000   0.00000  -0.00025  -0.00025   1.12604
   D59       -3.09993  -0.00000   0.00000  -0.00026  -0.00026  -3.10019
   D60       -0.99056  -0.00000   0.00000  -0.00034  -0.00034  -0.99090
   D61       -0.00635  -0.00000   0.00000  -0.00002  -0.00002  -0.00638
   D62        3.13813  -0.00000   0.00000  -0.00002  -0.00002   3.13812
   D63        3.13659  -0.00000   0.00000  -0.00002  -0.00002   3.13657
   D64       -0.00211  -0.00000   0.00000  -0.00002  -0.00002  -0.00213
   D65        0.00831  -0.00000   0.00000  -0.00000  -0.00000   0.00831
   D66       -3.13469   0.00000   0.00000   0.00000   0.00000  -3.13469
   D67       -3.13619  -0.00000   0.00000  -0.00001  -0.00001  -3.13620
   D68        0.00399  -0.00000   0.00000  -0.00000  -0.00000   0.00399
   D69       -0.00080   0.00000   0.00000   0.00001   0.00001  -0.00079
   D70        3.13839   0.00000   0.00000   0.00002   0.00002   3.13841
   D71       -3.14098   0.00000   0.00000   0.00001   0.00001  -3.14098
   D72       -0.00179   0.00000   0.00000   0.00002   0.00002  -0.00177
   D73       -0.00880  -0.00000   0.00000  -0.00000  -0.00000  -0.00880
   D74        3.12777   0.00000   0.00000  -0.00001  -0.00001   3.12776
   D75        3.13518  -0.00000   0.00000  -0.00001  -0.00001   3.13517
   D76       -0.01144   0.00000   0.00000  -0.00001  -0.00001  -0.01145
         Item               Value     Threshold  Converged?
 Maximum Force            0.000025     0.000450     YES
 RMS     Force            0.000004     0.000300     YES
 Maximum Displacement     0.000761     0.001800     YES
 RMS     Displacement     0.000217     0.001200     YES
 Predicted change in Energy=-1.409565D-08
 Optimization completed.
    -- Stationary point found.
                           ----------------------------
                           !   Optimized Parameters   !
                           ! (Angstroms and Degrees)  !
 --------------------------                            --------------------------
 ! Name  Definition              Value          Derivative Info.                !
 --------------------------------------------------------------------------------
 ! R1    R(1,2)                  1.3938         -DE/DX =    0.0                 !
 ! R2    R(1,6)                  1.3908         -DE/DX =    0.0                 !
 ! R3    R(1,17)                 1.0841         -DE/DX =    0.0                 !
 ! R4    R(2,3)                  1.3905         -DE/DX =    0.0                 !
 ! R5    R(2,18)                 1.0842         -DE/DX =    0.0                 !
 ! R6    R(3,4)                  1.3979         -DE/DX =    0.0                 !
 ! R7    R(3,19)                 1.0854         -DE/DX =    0.0                 !
 ! R8    R(4,5)                  1.3953         -DE/DX =    0.0                 !
 ! R9    R(4,7)                  1.5251         -DE/DX =    0.0                 !
 ! R10   R(5,6)                  1.3935         -DE/DX =    0.0                 !
 ! R11   R(5,20)                 1.0864         -DE/DX =    0.0                 !
 ! R12   R(6,21)                 1.0841         -DE/DX =    0.0                 !
 ! R13   R(7,8)                  1.5267         -DE/DX =    0.0                 !
 ! R14   R(7,9)                  1.4845         -DE/DX =    0.0                 !
 ! R15   R(7,22)                 1.0962         -DE/DX =    0.0                 !
 ! R16   R(8,10)                 1.398          -DE/DX =    0.0                 !
 ! R17   R(8,14)                 1.3948         -DE/DX =    0.0                 !
 ! R18   R(9,15)                 1.4269         -DE/DX =    0.0                 !
 ! R19   R(9,29)                 1.4696         -DE/DX =    0.0                 !
 ! R20   R(10,11)                1.3909         -DE/DX =    0.0                 !
 ! R21   R(10,23)                1.085          -DE/DX =    0.0                 !
 ! R22   R(11,12)                1.393          -DE/DX =    0.0                 !
 ! R23   R(11,24)                1.0843         -DE/DX =    0.0                 !
 ! R24   R(12,13)                1.3908         -DE/DX =    0.0                 !
 ! R25   R(12,25)                1.0842         -DE/DX =    0.0                 !
 ! R26   R(13,14)                1.3936         -DE/DX =    0.0                 !
 ! R27   R(13,26)                1.0844         -DE/DX =    0.0                 !
 ! R28   R(14,27)                1.0832         -DE/DX =    0.0                 !
 ! R29   R(15,16)                1.1977         -DE/DX =    0.0                 !
 ! R30   R(15,28)                1.1066         -DE/DX =    0.0                 !
 ! R31   R(29,30)                1.0904         -DE/DX =    0.0                 !
 ! R32   R(29,31)                1.0902         -DE/DX =    0.0                 !
 ! R33   R(29,32)                1.0972         -DE/DX =    0.0                 !
 ! A1    A(2,1,6)              119.6707         -DE/DX =    0.0                 !
 ! A2    A(2,1,17)             120.1284         -DE/DX =    0.0                 !
 ! A3    A(6,1,17)             120.1992         -DE/DX =    0.0                 !
 ! A4    A(1,2,3)              120.1793         -DE/DX =    0.0                 !
 ! A5    A(1,2,18)             120.0599         -DE/DX =    0.0                 !
 ! A6    A(3,2,18)             119.7598         -DE/DX =    0.0                 !
 ! A7    A(2,3,4)              120.6518         -DE/DX =    0.0                 !
 ! A8    A(2,3,19)             119.5606         -DE/DX =    0.0                 !
 ! A9    A(4,3,19)             119.7806         -DE/DX =    0.0                 !
 ! A10   A(3,4,5)              118.6655         -DE/DX =    0.0                 !
 ! A11   A(3,4,7)              121.6318         -DE/DX =    0.0                 !
 ! A12   A(5,4,7)              119.6779         -DE/DX =    0.0                 !
 ! A13   A(4,5,6)              120.8842         -DE/DX =    0.0                 !
 ! A14   A(4,5,20)             119.5812         -DE/DX =    0.0                 !
 ! A15   A(6,5,20)             119.5329         -DE/DX =    0.0                 !
 ! A16   A(1,6,5)              119.9436         -DE/DX =    0.0                 !
 ! A17   A(1,6,21)             120.2296         -DE/DX =    0.0                 !
 ! A18   A(5,6,21)             119.826          -DE/DX =    0.0                 !
 ! A19   A(4,7,8)              113.4938         -DE/DX =    0.0                 !
 ! A20   A(4,7,9)              113.9367         -DE/DX =    0.0                 !
 ! A21   A(4,7,22)             107.008          -DE/DX =    0.0                 !
 ! A22   A(8,7,9)              110.4982         -DE/DX =    0.0                 !
 ! A23   A(8,7,22)             106.1708         -DE/DX =    0.0                 !
 ! A24   A(9,7,22)             104.9936         -DE/DX =    0.0                 !
 ! A25   A(7,8,10)             119.4907         -DE/DX =    0.0                 !
 ! A26   A(7,8,14)             121.7294         -DE/DX =    0.0                 !
 ! A27   A(10,8,14)            118.6721         -DE/DX =    0.0                 !
 ! A28   A(7,9,15)             111.1022         -DE/DX =    0.0                 !
 ! A29   A(7,9,29)             114.9845         -DE/DX =    0.0                 !
 ! A30   A(15,9,29)            108.8125         -DE/DX =    0.0                 !
 ! A31   A(8,10,11)            120.7806         -DE/DX =    0.0                 !
 ! A32   A(8,10,23)            119.7733         -DE/DX =    0.0                 !
 ! A33   A(11,10,23)           119.446          -DE/DX =    0.0                 !
 ! A34   A(10,11,12)           120.181          -DE/DX =    0.0                 !
 ! A35   A(10,11,24)           119.667          -DE/DX =    0.0                 !
 ! A36   A(12,11,24)           120.1518         -DE/DX =    0.0                 !
 ! A37   A(11,12,13)           119.4037         -DE/DX =    0.0                 !
 ! A38   A(11,12,25)           120.2696         -DE/DX =    0.0                 !
 ! A39   A(13,12,25)           120.3266         -DE/DX =    0.0                 !
 ! A40   A(12,13,14)           120.3607         -DE/DX =    0.0                 !
 ! A41   A(12,13,26)           120.0925         -DE/DX =    0.0                 !
 ! A42   A(14,13,26)           119.5466         -DE/DX =    0.0                 !
 ! A43   A(8,14,13)            120.5979         -DE/DX =    0.0                 !
 ! A44   A(8,14,27)            119.4341         -DE/DX =    0.0                 !
 ! A45   A(13,14,27)           119.9673         -DE/DX =    0.0                 !
 ! A46   A(9,15,16)            123.0636         -DE/DX =    0.0                 !
 ! A47   A(9,15,28)            116.1205         -DE/DX =    0.0                 !
 ! A48   A(16,15,28)           120.8028         -DE/DX =    0.0                 !
 ! A49   A(9,29,30)            108.7482         -DE/DX =    0.0                 !
 ! A50   A(9,29,31)            109.029          -DE/DX =    0.0                 !
 ! A51   A(9,29,32)            113.2119         -DE/DX =    0.0                 !
 ! A52   A(30,29,31)           108.2688         -DE/DX =    0.0                 !
 ! A53   A(30,29,32)           108.9828         -DE/DX =    0.0                 !
 ! A54   A(31,29,32)           108.4891         -DE/DX =    0.0                 !
 ! D1    D(6,1,2,3)             -0.173          -DE/DX =    0.0                 !
 ! D2    D(6,1,2,18)           179.4571         -DE/DX =    0.0                 !
 ! D3    D(17,1,2,3)          -179.708          -DE/DX =    0.0                 !
 ! D4    D(17,1,2,18)           -0.0778         -DE/DX =    0.0                 !
 ! D5    D(2,1,6,5)              0.3668         -DE/DX =    0.0                 !
 ! D6    D(2,1,6,21)          -179.3071         -DE/DX =    0.0                 !
 ! D7    D(17,1,6,5)           179.9015         -DE/DX =    0.0                 !
 ! D8    D(17,1,6,21)            0.2276         -DE/DX =    0.0                 !
 ! D9    D(1,2,3,4)             -0.4272         -DE/DX =    0.0                 !
 ! D10   D(1,2,3,19)           178.6059         -DE/DX =    0.0                 !
 ! D11   D(18,2,3,4)           179.9415         -DE/DX =    0.0                 !
 ! D12   D(18,2,3,19)           -1.0254         -DE/DX =    0.0                 !
 ! D13   D(2,3,4,5)              0.8173         -DE/DX =    0.0                 !
 ! D14   D(2,3,4,7)           -177.3623         -DE/DX =    0.0                 !
 ! D15   D(19,3,4,5)          -178.2137         -DE/DX =    0.0                 !
 ! D16   D(19,3,4,7)             3.6067         -DE/DX =    0.0                 !
 ! D17   D(3,4,5,6)             -0.6228         -DE/DX =    0.0                 !
 ! D18   D(3,4,5,20)           178.8973         -DE/DX =    0.0                 !
 ! D19   D(7,4,5,6)            177.5933         -DE/DX =    0.0                 !
 ! D20   D(7,4,5,20)            -2.8867         -DE/DX =    0.0                 !
 ! D21   D(3,4,7,8)            -46.1783         -DE/DX =    0.0                 !
 ! D22   D(3,4,7,9)             81.4632         -DE/DX =    0.0                 !
 ! D23   D(3,4,7,22)          -162.9558         -DE/DX =    0.0                 !
 ! D24   D(5,4,7,8)            135.6602         -DE/DX =    0.0                 !
 ! D25   D(5,4,7,9)            -96.6984         -DE/DX =    0.0                 !
 ! D26   D(5,4,7,22)            18.8826         -DE/DX =    0.0                 !
 ! D27   D(4,5,6,1)              0.036          -DE/DX =    0.0                 !
 ! D28   D(4,5,6,21)           179.7112         -DE/DX =    0.0                 !
 ! D29   D(20,5,6,1)          -179.4843         -DE/DX =    0.0                 !
 ! D30   D(20,5,6,21)            0.1909         -DE/DX =    0.0                 !
 ! D31   D(4,7,8,10)           -38.4058         -DE/DX =    0.0                 !
 ! D32   D(4,7,8,14)           145.4188         -DE/DX =    0.0                 !
 ! D33   D(9,7,8,10)          -167.8118         -DE/DX =    0.0                 !
 ! D34   D(9,7,8,14)            16.0128         -DE/DX =    0.0                 !
 ! D35   D(22,7,8,10)           78.8608         -DE/DX =    0.0                 !
 ! D36   D(22,7,8,14)          -97.3146         -DE/DX =    0.0                 !
 ! D37   D(4,7,9,15)            70.882          -DE/DX =    0.0                 !
 ! D38   D(4,7,9,29)           -53.2544         -DE/DX =    0.0                 !
 ! D39   D(8,7,9,15)          -159.9499         -DE/DX =    0.0                 !
 ! D40   D(8,7,9,29)            75.9138         -DE/DX =    0.0                 !
 ! D41   D(22,7,9,15)          -45.8747         -DE/DX =    0.0                 !
 ! D42   D(22,7,9,29)         -170.011          -DE/DX =    0.0                 !
 ! D43   D(7,8,10,11)         -176.4724         -DE/DX =    0.0                 !
 ! D44   D(7,8,10,23)            3.4498         -DE/DX =    0.0                 !
 ! D45   D(14,8,10,11)          -0.1799         -DE/DX =    0.0                 !
 ! D46   D(14,8,10,23)         179.7423         -DE/DX =    0.0                 !
 ! D47   D(7,8,14,13)          176.8175         -DE/DX =    0.0                 !
 ! D48   D(7,8,14,27)           -2.8963         -DE/DX =    0.0                 !
 ! D49   D(10,8,14,13)           0.6117         -DE/DX =    0.0                 !
 ! D50   D(10,8,14,27)        -179.1021         -DE/DX =    0.0                 !
 ! D51   D(7,9,15,16)          119.632          -DE/DX =    0.0                 !
 ! D52   D(7,9,15,28)          -61.6809         -DE/DX =    0.0                 !
 ! D53   D(29,9,15,16)        -112.7962         -DE/DX =    0.0                 !
 ! D54   D(29,9,15,28)          65.8909         -DE/DX =    0.0                 !
 ! D55   D(7,9,29,30)         -170.1325         -DE/DX =    0.0                 !
 ! D56   D(7,9,29,31)          -52.2773         -DE/DX =    0.0                 !
 ! D57   D(7,9,29,32)           68.5805         -DE/DX =    0.0                 !
 ! D58   D(15,9,29,30)          64.5318         -DE/DX =    0.0                 !
 ! D59   D(15,9,29,31)        -177.6129         -DE/DX =    0.0                 !
 ! D60   D(15,9,29,32)         -56.7552         -DE/DX =    0.0                 !
 ! D61   D(8,10,11,12)          -0.364          -DE/DX =    0.0                 !
 ! D62   D(8,10,11,24)         179.8017         -DE/DX =    0.0                 !
 ! D63   D(23,10,11,12)        179.7135         -DE/DX =    0.0                 !
 ! D64   D(23,10,11,24)         -0.1208         -DE/DX =    0.0                 !
 ! D65   D(10,11,12,13)          0.476          -DE/DX =    0.0                 !
 ! D66   D(10,11,12,25)       -179.6048         -DE/DX =    0.0                 !
 ! D67   D(24,11,12,13)       -179.6905         -DE/DX =    0.0                 !
 ! D68   D(24,11,12,25)          0.2287         -DE/DX =    0.0                 !
 ! D69   D(11,12,13,14)         -0.046          -DE/DX =    0.0                 !
 ! D70   D(11,12,13,26)        179.8166         -DE/DX =    0.0                 !
 ! D71   D(25,12,13,14)       -179.9651         -DE/DX =    0.0                 !
 ! D72   D(25,12,13,26)         -0.1026         -DE/DX =    0.0                 !
 ! D73   D(12,13,14,8)          -0.5044         -DE/DX =    0.0                 !
 ! D74   D(12,13,14,27)        179.2079         -DE/DX =    0.0                 !
 ! D75   D(26,13,14,8)         179.6323         -DE/DX =    0.0                 !
 ! D76   D(26,13,14,27)         -0.6554         -DE/DX =    0.0                 !
 --------------------------------------------------------------------------------
 GradGradGradGradGradGradGradGradGradGradGradGradGradGradGradGradGradGrad


 ----------------------------------------------------------------------

 Electric dipole moment (input orientation):
 (Debye = 10**-18 statcoulomb cm , SI units = C m)
                  (au)            (Debye)         (10**-30 SI)
   Tot        0.182193D+01      0.463087D+01      0.154469D+02
   x          0.701265D+00      0.178244D+01      0.594557D+01
   y          0.374968D+00      0.953074D+00      0.317911D+01
   z         -0.163922D+01     -0.416648D+01     -0.138979D+02

 Dipole polarizability, Alpha (input orientation).
 (esu units = cm**3 , SI units = C**2 m**2 J**-1)
 Alpha(0;0):
               (au)            (10**-24 esu)      (10**-40 SI)
   iso        0.236554D+03      0.350536D+02      0.390024D+02
   aniso      0.831631D+02      0.123235D+02      0.137117D+02
   xx         0.242527D+03      0.359388D+02      0.399873D+02
   yx         0.460393D+02      0.682232D+01      0.759086D+01
   yy         0.227261D+03      0.336766D+02      0.374703D+02
   zx         0.573231D+01      0.849440D+00      0.945130D+00
   zy        -0.929335D+01     -0.137713D+01     -0.153227D+01
   zz         0.239873D+03      0.355455D+02      0.395497D+02

 ----------------------------------------------------------------------

 Dipole orientation:
     6          4.72435102         -3.04717740          8.39930923
     6          3.35686034         -0.79603009          8.39986377
     6          2.05200323         -0.04258100          6.24711948
     6          2.10552583         -1.51586346          4.05520436
     6          3.46758725         -3.77335496          4.08154275
     6          4.77186956         -4.53997444          6.23680182
     6          0.78299554         -0.67540207          1.63644395
     6         -1.89835684          0.29733268          2.07013156
     7          2.25870150          1.15889104          0.11072249
     6         -3.44233455         -0.89548468          3.85120460
     6         -5.93703131         -0.14026018          4.18945351
     6         -6.92738436          1.83483037          2.75857798
     6         -5.40540156          3.02866500          0.97916887
     6         -2.91117092          2.25905132          0.63011713
     6          4.38996798         -0.02715739         -1.03880376
     8          4.69329861         -0.11720528         -3.27990944
     1          5.73382107         -3.63757434         10.08146254
     1          3.29802328          0.36864744         10.08453298
     1          0.95819099          1.69222555          6.28212794
     1          3.50017802         -4.95693253          2.40446506
     1          5.81258436         -6.30464966          6.22427276
     1          0.60112635         -2.35079395          0.43173977
     1         -2.69149800         -2.43069613          4.98411193
     1         -7.10606042         -1.09336444          5.57642104
     1         -8.86799895          2.43371366          3.02851948
     1         -6.15643455          4.56487862         -0.15023144
     1         -1.74382319          3.18118499         -0.77605906
     1          5.80482674         -0.84326208          0.26694263
     6          3.12249875          3.40755461          1.49280510
     1          3.88296473          4.76410322          0.14114509
     1          1.51123797          4.27382032          2.44011896
     1          4.57233193          2.98641425          2.91397773

 Electric dipole moment (dipole orientation):
 (Debye = 10**-18 statcoulomb cm , SI units = C m)
                  (au)            (Debye)         (10**-30 SI)
   Tot        0.182193D+01      0.463087D+01      0.154469D+02
   x          0.000000D+00      0.000000D+00      0.000000D+00
   y          0.000000D+00      0.000000D+00      0.000000D+00
   z          0.182193D+01      0.463087D+01      0.154469D+02

 Dipole polarizability, Alpha (dipole orientation).
 (esu units = cm**3 , SI units = C**2 m**2 J**-1)
 Alpha(0;0):
               (au)            (10**-24 esu)      (10**-40 SI)
   iso        0.236554D+03      0.350536D+02      0.390024D+02
   aniso      0.831631D+02      0.123235D+02      0.137117D+02
   xx         0.242934D+03      0.359991D+02      0.400544D+02
   yx        -0.395729D+02     -0.586410D+01     -0.652469D+01
   yy         0.220230D+03      0.326347D+02      0.363109D+02
   zx         0.405653D+01      0.601116D+00      0.668832D+00
   zy        -0.228006D+02     -0.337869D+01     -0.375930D+01
   zz         0.246498D+03      0.365272D+02      0.406420D+02

 ----------------------------------------------------------------------
 1\1\GINC-UBUNTU1604X64\Freq\RM062X\6-311+G(d)\C15H15N1O1\GAUSS\25-May-
 2022\0\\# freq=noraman M062X/6-311+G* nosymm Integral(Grid=SuperFine) 
 scrf=(IEFPCM, solvent=dimethylsulfoxide) geom=allcheck guess=read\\BHF
 A_M062X_Conf01\\0,1\C,3.9486024458,2.3870580805,-2.7048652084\C,3.3311
 78602,1.2525988891,-3.2288334127\C,2.2726774111,0.657119994,-2.5517235
 165\C,1.8198280676,1.1794634746,-1.3367746497\C,2.4399405484,2.3202537
 041,-0.8260253456\C,3.498382879,2.9228332393,-1.5030152522\C,0.7004413
 018,0.5103846494,-0.5460879257\C,-0.4980158152,0.1135125987,-1.4046542
 236\N,1.15016537,-0.6373673879,0.2811268359\C,-0.9148848248,0.95869562
 7,-2.437212877\C,-2.046509745,0.6598457363,-3.1886325494\C,-2.77757287
 35,-0.4960057048,-2.9242010087\C,-2.3710740153,-1.3410484795,-1.897025
 3266\C,-1.2421943752,-1.0359201816,-1.1389901383\C,1.9297201025,-0.195
 9546401,1.3917004181\O,1.6192578442,-0.400136417,2.5303037146\H,4.7707
 286232,2.8534436569,-3.2358448853\H,3.6713083503,0.8347943925,-4.16974
 98505\H,1.7844077188,-0.2124823524,-2.9801178862\H,2.0881341992,2.7492
 426134,0.1079891842\H,3.9646654193,3.8115088659,-1.0928855728\H,0.3293
 595375,1.2500058209,0.1729062724\H,-0.3516682795,1.8597968436,-2.65647
 0864\H,-2.3554206087,1.3298109429,-3.983290241\H,-3.6562189485,-0.7336
 338336,-3.5132152183\H,-2.9336499756,-2.242281918,-1.6795862262\H,-0.9
 386997335,-1.6919167761,-0.3321564884\H,2.8679912485,0.3372676372,1.14
 70839881\C,1.9027447243,-1.6693163279,-0.4458571547\H,2.0284079314,-2.
 5351541641,0.2048344519\H,1.3286620506,-1.9787777748,-1.3194122216\H,2
 .8903058193,-1.3286408084,-0.7813208218\\Version=ES64L-G16RevA.03\HF=-
 710.4557615\RMSD=5.134e-09\RMSF=4.189e-06\ZeroPoint=0.2662985\Thermal=
 0.2801924\Dipole=0.7012652,0.3749683,-1.6392192\DipoleDeriv=-0.0410117
 ,0.0779131,-0.0811393,0.077519,-0.0724371,0.0207279,-0.0757905,0.03088
 23,-0.0514194,-0.0891876,0.0010385,-0.1001957,0.0292044,-0.0691878,0.0
 747379,-0.0834361,0.0953074,0.0519339,-0.126251,0.0365633,0.057265,0.0
 699866,-0.0204797,0.0563604,0.0487299,0.0653744,-0.0945228,-0.0978967,
 0.0997443,-0.1046315,0.1479009,-0.0305612,0.0284595,-0.1947135,-0.0267
 415,-0.1033398,-0.1379608,-0.0254186,-0.0708425,0.0028516,-0.1004384,0
 .0861927,-0.0193815,0.1115138,0.0108115,-0.0840254,0.1098846,0.0068972
 ,0.0758311,0.0108705,0.082722,-0.0122579,0.0678875,-0.072189,0.8262817
 ,0.0128363,0.0683204,-0.1389016,0.5065473,-0.4766742,-0.055645,-0.3361
 544,0.5333781,0.1093963,0.0535504,0.1423372,0.1252396,-0.0490504,0.140
 2838,0.2977758,0.1440398,-0.01363,-1.047106,-0.0767394,-0.331237,-0.11
 80626,-0.7754496,-0.05161,0.0192029,0.0644075,-1.3132542,-0.1792596,0.
 0717383,-0.0531956,0.0861436,-0.0005117,-0.0602703,-0.0564908,-0.07856
 29,-0.1386234,-0.0709821,0.0192548,0.0881585,0.0211226,-0.0206079,-0.0
 988278,0.0814245,-0.1107272,-0.0270918,-0.0522942,0.0504144,0.0981972,
 0.045802,-0.0959015,-0.0227288,0.076041,-0.0303293,-0.0845267,-0.04187
 37,0.1117988,0.0417813,0.0902531,0.0272065,-0.0759284,0.046563,-0.0673
 769,-0.0874773,-0.20923,-0.0432953,0.0362082,-0.0352865,-0.0786328,-0.
 099909,-0.028748,-0.1086501,-0.0602765,0.9884826,0.4127114,0.1888016,0
 .4833827,0.3910885,0.1217536,0.1397098,-0.0759549,2.5536167,-0.5906967
 ,-0.1122519,0.2309421,-0.1064262,-0.4622151,0.1508943,0.0282015,0.1177
 098,-1.7235247,0.0054381,-0.1036361,0.1069483,-0.1043417,0.0849697,0.0
 211834,0.1085743,0.0233058,0.0668286,0.0976311,-0.0170954,0.0844228,-0
 .0056715,0.0922974,-0.094249,0.0932847,-0.0851929,-0.0454505,0.1040529
 ,-0.0902546,-0.0172408,-0.1121852,-0.0108904,-0.076042,-0.0347575,-0.0
 694017,0.101387,0.0931658,0.0072436,0.1021811,-0.0032008,0.108539,-0.0
 63394,0.0868393,-0.0864983,-0.0485502,0.079788,-0.1119715,-0.0020377,-
 0.1153718,-0.0242031,-0.0848644,-0.0038235,-0.0855307,0.0889344,-0.070
 119,-0.0291804,-0.0412301,0.0451689,-0.0449467,-0.0700398,-0.0172915,-
 0.0608454,-0.0737746,0.1003982,-0.1038363,-0.0046464,-0.1280372,-0.018
 7221,0.0499189,0.0204976,0.0556222,0.1207622,0.0894485,0.0080729,-0.08
 04185,0.0184892,0.0370225,0.1266873,-0.0898713,0.1227065,0.0113036,-0.
 0262216,-0.0659402,-0.1297155,-0.0675455,0.108641,0.0026451,-0.1348897
 ,0.0002494,0.0678999,0.0442172,-0.1211421,-0.015224,-0.1312848,-0.0375
 057,0.0618084,-0.0149944,0.0607699,0.1220484,0.1689146,0.0201872,-0.02
 74561,0.0274091,0.0594771,0.1079096,-0.0381444,0.0936145,0.0676697,-0.
 1542612,-0.1371533,-0.0059892,-0.1399486,0.040517,-0.0300576,0.0385123
 ,0.0083283,-0.0139597,0.3850583,-0.0628942,-0.2381248,-0.0729466,0.408
 8667,0.1340004,-0.2061098,0.1413797,0.1466985,0.0643718,0.0338853,0.01
 65874,0.0485138,-0.0777763,0.091988,-0.005473,0.138878,0.0140065,0.043
 1014,-0.0156947,-0.0641743,-0.0209498,0.1053324,-0.0573563,-0.0667733,
 -0.0676257,-0.0567534,-0.1813689,-0.0103333,0.0984508,-0.094658,0.0081
 416,0.0036784,0.0532349,-0.0523848,0.0510852\Polar=242.5268126,46.0393
 172,227.2611798,5.7323073,-9.2933511,239.8732022\Quadrupole=4.250152,2
 .5743709,-6.8245229,4.5674335,-3.4538095,1.4781968\PG=C01 [X(C15H15N1O
 1)]\NImag=1\\0.49812889,0.22617874,0.50847464,-0.20529840,0.13630307,0
 .56365415,-0.14510801,-0.08198915,0.00938956,0.46028386,-0.11874278,-0
 .24720306,-0.05837326,0.19214245,0.50435768,-0.03394516,-0.10714760,-0
 .14605705,-0.19384416,0.18042832,0.60439344,-0.01809607,-0.05552481,-0
 .03206760,-0.22867028,-0.07742414,0.12364694,0.47672073,-0.02735895,-0
 .01667023,0.00735639,-0.11457001,-0.14865054,0.04923703,0.23474009,0.5
 3757923,0.00104934,0.04453665,0.05836047,0.07907105,-0.00031928,-0.166
 61130,-0.15464603,0.16838654,0.55026291,-0.00308545,-0.00114559,-0.006
 21372,-0.00557692,0.00784557,0.02674359,-0.12062221,0.01576657,0.09244
 866,0.43814012,-0.00061164,-0.04202268,-0.03947553,0.03749954,0.052163
 31,0.00411823,-0.01973989,-0.13623089,-0.05884627,0.17149271,0.5075669
 0,-0.00657049,-0.03957321,-0.04478240,0.06013781,0.04144875,-0.0236848
 2,0.04994267,-0.10513782,-0.25897559,-0.13603387,0.15108623,0.55311168
 ,-0.00560823,0.03759048,0.06081068,-0.04293959,-0.03826375,0.00165283,
 0.04561422,0.00394492,-0.04432840,-0.13922156,-0.07538012,0.01120502,0
 .45935968,0.00873554,0.05208054,0.04020740,-0.03770993,-0.04436204,0.0
 0512584,0.03128759,-0.01322036,-0.06528680,-0.11402581,-0.24247391,-0.
 05601216,0.18995592,0.50752171,0.02721152,0.00357476,-0.02366064,0.001
 68134,0.00531266,-0.00314709,-0.01125591,-0.02892636,-0.01210108,-0.03
 447732,-0.10447940,-0.14066171,-0.19859568,0.17289356,0.59369319,-0.12
 713213,-0.01770282,0.06084979,0.04628609,0.03294579,-0.01191896,-0.034
 68327,0.00109571,0.03820788,-0.01725593,-0.05550076,-0.03312394,-0.223
 30790,-0.07536431,0.12021090,0.46240278,0.01933570,-0.14278656,-0.1150
 6281,0.00488013,-0.01210910,-0.02931386,0.00069218,-0.00289087,0.00347
 853,-0.02620671,-0.01736622,0.00678009,-0.11251662,-0.14954467,0.04870
 040,0.22651221,0.55277610,0.10367990,-0.06623005,-0.27564164,-0.045033
 98,-0.06603142,-0.01090540,0.03755615,0.00296707,-0.05223527,0.0015781
 5,0.04391108,0.05731818,0.07628847,0.00014189,-0.16456749,-0.16061176,
 0.18171179,0.55440817,0.00014782,0.00085367,-0.00083730,0.00406859,-0.
 00086715,0.00278305,-0.00795287,-0.00390412,0.00997248,-0.14285152,-0.
 03717649,0.04284548,-0.01213706,-0.01233399,0.01013620,0.00406530,-0.0
 0417330,0.00046319,0.47562492,0.00030807,-0.00031405,0.00013566,-0.001
 05563,0.00099991,-0.00578164,0.00971432,0.01281717,-0.00205876,-0.0306
 4329,-0.09504353,0.00842426,-0.02205026,-0.01171981,0.01179054,-0.0020
 4594,-0.00014511,-0.00474630,-0.01391649,0.49956032,-0.00085681,-0.001
 34709,-0.00132861,0.00234725,-0.00374858,-0.00189122,0.02058606,0.0114
 2078,-0.01182319,0.04611108,0.01125963,-0.11134491,-0.00526415,-0.0009
 9242,0.01039659,-0.00068209,-0.00573192,0.00259499,-0.02157349,0.08083
 760,0.52070597,0.00004391,-0.00006538,-0.00004734,0.00021451,-0.000451
 78,-0.00064145,0.00018910,0.00045609,-0.00090970,-0.02284614,-0.014753
 21,-0.00936509,-0.00183629,0.00095584,0.00126275,0.00020419,-0.0007064
 6,-0.00004611,-0.14205226,-0.02895581,-0.04845292,0.47497574,-0.000076
 82,-0.00022049,-0.00026778,0.00034587,-0.00002199,-0.00010422,0.000780
 77,0.00020800,-0.00019193,-0.01194703,-0.00668524,-0.00867581,-0.00190
 334,-0.00040347,0.00133361,0.00000702,-0.00073678,0.00057733,-0.032402
 36,-0.08983913,-0.01662303,0.14614937,0.55391702,0.00039575,0.00000184
 ,-0.00024152,0.00008048,0.00026210,-0.00015618,0.00179670,0.00109469,-
 0.00049295,0.00819281,0.00200227,0.01416838,0.00258901,0.00115697,-0.0
 0299210,-0.00018420,0.00129470,0.00028174,-0.04709924,-0.01014956,-0.1
 1101679,0.15853955,-0.17305436,0.45969431,-0.00007322,0.00025981,0.000
 65775,-0.00121688,-0.00013938,-0.00064564,0.00036696,0.00115346,-0.000
 79548,0.01047691,-0.01290781,0.00827481,-0.00115521,-0.00050415,-0.000
 36992,-0.00026082,0.00083821,-0.00082551,-0.07124563,0.03159135,-0.029
 96277,-0.00887266,0.02366564,-0.01796303,0.34287224,-0.00030088,-0.000
 67157,0.00003210,-0.00087551,0.00073476,-0.00025241,-0.00074481,-0.001
 86741,-0.00160578,-0.00107217,-0.02085237,0.01889114,0.00000075,0.0016
 0233,0.00132901,-0.00184272,0.00071980,-0.00004506,0.02113263,-0.13697
 402,0.03490039,0.00350103,0.00364431,0.00056514,-0.07413544,0.41970939
 ,0.00034631,0.00074088,-0.00009566,0.00091128,-0.00060273,0.00074374,0
 .00097977,0.00010899,0.00137390,-0.00461164,0.02429468,-0.01486808,0.0
 0027752,-0.00153353,-0.00188566,0.00165102,-0.00020163,0.00010364,-0.0
 1182592,0.02203970,-0.11113258,-0.01443739,0.02391935,-0.02061002,0.09
 787358,0.06208395,0.48352135,-0.00007840,-0.00062408,-0.00034659,0.000
 39658,0.00050479,-0.00035228,-0.00234934,0.00052227,0.00001257,-0.0017
 6619,0.00073211,-0.00216223,0.00058707,0.00100442,0.00003975,-0.000557
 86,-0.00015663,0.00056763,-0.00685069,0.01361859,-0.01932058,-0.124590
 29,-0.00903811,-0.04396330,-0.00493303,-0.00048847,-0.00487717,0.53390
 630,0.00003548,0.00026904,0.00024899,-0.00039132,-0.00043836,0.0002680
 7,0.00089609,-0.00009395,0.00045189,-0.00016440,0.00029168,-0.00025265
 ,-0.00054341,-0.00057789,-0.00004609,0.00024712,-0.00003552,-0.0002296
 5,0.00045800,0.00979174,-0.00477866,0.03971673,-0.18588153,0.12773643,
 -0.00328894,0.00017485,-0.00328834,0.19124825,0.57974738,-0.00006246,-
 0.00013783,-0.00004921,0.00012475,0.00022865,0.00003083,-0.00010425,-0
 .00028337,-0.00027609,-0.00013395,0.00080781,-0.00075655,0.00018775,0.
 00045196,0.00007083,-0.00016101,0.00006893,0.00006714,-0.01136784,0.00
 721225,-0.01423765,-0.08113816,0.08669112,-0.20559268,-0.00169704,-0.0
 0074064,-0.00085798,0.19261974,-0.18047801,0.45008503,0.00000879,0.000
 10627,0.00005430,-0.00003131,0.00002354,0.00015404,0.00020962,-0.00029
 805,-0.00019878,-0.00018898,0.00052433,-0.00001965,-0.00002096,-0.0001
 2485,0.00004347,0.00010855,0.00005847,-0.00006935,0.00390734,0.0000974
 9,-0.00078102,-0.00144977,0.05804874,-0.05327764,0.00055712,-0.0005724
 7,0.00009098,-0.25230400,-0.08221412,-0.10037517,0.51050266,-0.0000241
 6,0.00007262,0.00002849,0.00006928,-0.00006562,0.00008572,0.00022109,-
 0.00017924,-0.00039079,-0.00087869,-0.00002764,-0.00000278,0.00004491,
 0.00014465,0.00006813,0.00009381,0.00003390,-0.00002833,-0.00056109,-0
 .00076207,0.00457732,0.01958278,0.05078650,-0.01677483,0.00124522,-0.0
 0019410,0.00129968,-0.03274649,-0.12521801,0.01904185,0.14153368,0.568
 25906,0.00002024,0.00024682,0.00009505,-0.00014297,-0.00021229,0.00019
 543,0.00041310,-0.00022535,-0.00009114,0.00028368,-0.00009913,0.000064
 29,-0.00025735,-0.00040114,0.00016147,0.00018054,0.00000172,-0.0001881
 6,-0.00114150,0.00617881,0.00199751,-0.02308960,0.01626022,-0.02720230
 ,-0.00141308,-0.00026112,-0.00138817,-0.13920129,-0.02390671,-0.165849
 27,0.21436753,-0.21258731,0.49226318,-0.00007514,-0.00007481,0.0000078
 7,0.00004245,-0.00000404,-0.00001542,-0.00008939,-0.00002131,0.0000120
 8,-0.00002259,0.00019573,-0.00033460,-0.00006668,0.00014160,0.00010569
 ,-0.00003632,-0.00005450,0.00004168,0.00002337,-0.00092247,-0.00027191
 ,-0.00289334,-0.00654540,0.00980383,-0.00089367,-0.00010076,-0.0003244
 1,-0.02702094,-0.02415629,-0.01130754,-0.16849950,-0.13489834,0.014257
 74,0.55533334,-0.00004857,-0.00025371,-0.00010984,0.00012750,0.0001731
 1,-0.00022328,-0.00049852,0.00019351,0.00017184,0.00010346,-0.00029317
 ,-0.00011178,0.00015432,0.00027860,-0.00006062,-0.00020232,-0.00005491
 ,0.00019157,-0.00010420,-0.00151567,-0.00063594,-0.00690739,-0.0594604
 9,0.03645990,-0.00044508,0.00028270,-0.00013083,-0.06171609,0.00891350
 ,-0.05442659,-0.08666244,-0.25977139,0.07608002,0.16956848,0.53911097,
 -0.00002797,0.00001952,0.00004827,-0.00002472,0.00001387,0.00005821,0.
 00007907,-0.00018217,-0.00011437,-0.00014584,0.00042723,-0.00006349,-0
 .00002414,0.00000038,0.00012494,0.00003136,-0.00000339,-0.00002821,0.0
 0106514,-0.00013278,-0.00056507,0.00893858,0.03537885,-0.02706665,-0.0
 0024023,-0.00026399,-0.00019563,0.01853250,-0.02235477,0.04095265,-0.0
 2387176,0.03398786,-0.11205633,0.23583777,-0.16677344,0.47731450,-0.00
 002065,-0.00019277,-0.00007325,0.00009735,0.00012719,-0.00018059,-0.00
 036865,0.00017903,0.00015322,0.00018507,-0.00044457,-0.00001683,0.0000
 6493,0.00016688,-0.00006328,-0.00013344,-0.00001901,0.00014996,0.00307
 850,-0.00316130,-0.00082254,-0.02696226,-0.06170435,0.02037257,0.00037
 996,0.00044341,0.00011587,-0.03538965,0.01340304,-0.03548149,0.0506028
 0,0.02265629,0.01958587,-0.12960353,-0.00617970,-0.05263349,0.52019076
 ,-0.00003273,0.00000217,0.00000338,0.00003774,-0.00001164,0.00004937,0
 .00000687,-0.00011578,-0.00008953,-0.00096204,-0.00028653,-0.00141911,
 -0.00031820,-0.00008922,0.00034933,0.00004638,-0.00016093,-0.00000057,
 -0.00369230,-0.00143403,0.00563840,-0.02353735,0.00673685,-0.02306862,
 0.00139239,0.00084247,0.00056777,0.01347709,-0.00683803,0.01189198,-0.
 01446306,-0.03619362,0.02214425,0.04186280,-0.19422153,0.13943542,0.18
 768353,0.59147875,-0.00003693,-0.00018743,-0.00010266,0.00012148,0.000
 10119,-0.00019703,-0.00039920,0.00017118,0.00013497,-0.00016981,-0.000
 47782,0.00003372,0.00016877,0.00026660,-0.00011241,-0.00015198,-0.0000
 0845,0.00011515,-0.00109982,0.00406991,0.00246860,-0.01000030,-0.05460
 614,0.04211540,-0.00177174,-0.00053699,-0.00060118,-0.03644355,0.01224
 364,-0.04732854,0.04941131,0.05460613,0.00765374,-0.09061843,0.0971080
 7,-0.22150627,0.18865421,-0.19281530,0.45867134,-0.00011750,0.00008464
 ,0.00006781,-0.00002708,-0.00001893,0.00031106,0.00035434,-0.00058911,
 -0.00035876,-0.00151850,-0.00014290,-0.00309175,-0.00090754,-0.0003644
 5,0.00077724,0.00015603,-0.00029773,-0.00003927,-0.01384536,-0.0193599
 9,0.00163592,-0.16184785,-0.08092618,-0.02271509,-0.00264958,-0.003423
 60,0.00004652,0.04970650,-0.01452847,0.04776929,-0.05151250,-0.0364384
 2,-0.01032452,-0.00108806,0.05765801,-0.05306772,-0.24665292,-0.081541
 65,-0.09726309,0.51095214,0.00008199,0.00028374,0.00015273,-0.00025262
 ,-0.00013315,0.00031767,0.00059961,-0.00024879,-0.00036415,0.00150578,
 0.00134333,0.00016027,-0.00007911,-0.00011490,-0.00002490,0.00019119,0
 .00010708,-0.00022454,-0.00901932,-0.00207967,-0.00456721,-0.12731496,
 -0.24661570,0.03399976,-0.00234878,-0.00278870,0.00045265,0.02134634,-
 0.03588579,0.05299724,-0.03558748,-0.03182855,-0.01121468,0.01981041,0
 .05005599,-0.01595982,-0.03256825,-0.12437328,0.01902959,0.14090414,0.
 55462487,-0.00009013,0.00014035,0.00021643,-0.00013624,-0.00023355,0.0
 0023252,0.00016651,-0.00008336,0.00003974,-0.00097686,-0.00005333,-0.0
 0356845,-0.00092727,-0.00055588,0.00094053,0.00022490,-0.00033237,-0.0
 0014714,-0.01122010,-0.01660771,0.00774991,0.01627238,0.07440732,-0.11
 209489,-0.00096662,-0.00012362,-0.00008600,0.01931275,0.02169875,0.007
 29439,-0.01024528,-0.01155802,-0.00638648,-0.02364381,0.01586724,-0.02
 600699,-0.13718423,-0.02344033,-0.16718856,0.21758506,-0.20856057,0.50
 151660,-0.00014086,-0.00070220,-0.00015337,0.00038451,0.00040443,-0.00
 034256,-0.00128938,0.00016691,0.00109470,0.00350355,-0.00103783,0.0013
 7087,-0.00056899,0.00113534,-0.00053515,-0.00124763,0.00012025,0.00002
 923,-0.01063996,0.00136279,-0.00567275,-0.00165548,0.00016954,-0.00085
 304,-0.14490312,-0.03629331,-0.09199803,0.00032793,0.00027069,0.000051
 05,-0.00000254,-0.00006184,0.00006866,0.00012777,0.00003605,0.00006988
 ,-0.00004816,0.00009665,-0.00000542,-0.00009192,0.00030171,-0.00026938
 ,0.52990484,-0.00013320,-0.00023217,0.00002003,0.00010769,0.00014547,-
 0.00020710,-0.00065232,-0.00006037,0.00049370,0.00254960,-0.00122675,0
 .00144278,-0.00044976,0.00015132,0.00123788,-0.00032948,-0.00008193,-0
 .00021206,0.01290956,0.01356944,0.02398542,0.00027424,-0.00639120,0.00
 249461,-0.03131204,-0.11416617,-0.04871515,0.00194042,0.00104129,0.000
 53299,-0.00013322,-0.00042488,0.00053088,0.00011445,0.00002540,0.00003
 190,-0.00004174,0.00021427,0.00003558,-0.00049988,-0.00015408,-0.00016
 058,0.16955428,0.34524348,-0.00078759,-0.00019611,0.00072094,-0.000408
 22,-0.00012141,-0.00009456,-0.00072442,-0.00072386,-0.00041690,0.00299
 098,-0.00105581,-0.00044409,-0.00105331,0.00009647,0.00091588,-0.00011
 719,0.00015364,-0.00049177,-0.01974866,0.01928105,-0.02901476,-0.00079
 946,-0.00281607,0.00081294,-0.04175736,-0.02264644,-0.12588098,0.00156
 752,0.00144110,0.00031982,0.00020381,-0.00041285,0.00063211,0.00068232
 ,0.00001790,0.00062577,-0.00023452,-0.00048153,0.00011634,0.00152908,0
 .00072739,0.00084639,-0.15996130,-0.10670373,0.95074742,-0.00003571,0.
 00029358,0.00019420,-0.00025678,-0.00019576,0.00014214,0.00036904,-0.0
 0019047,-0.00046387,-0.00053698,0.00019225,-0.00009716,0.00016553,-0.0
 0048283,0.00055231,0.00055081,-0.00000103,-0.00015031,-0.00014169,0.00
 077490,-0.00231026,-0.00001433,-0.00021144,0.00001553,0.02448662,0.002
 55058,-0.02143778,0.00008432,0.00002283,0.00001804,-0.00002182,-0.0000
 2344,0.00000247,0.00001962,0.00001045,0.00000872,0.00002278,-0.0000299
 7,0.00000078,0.00014078,0.00003922,0.00008981,-0.15449198,-0.05531678,
 0.19009583,0.12901066,0.00000937,0.00019468,0.00012389,-0.00015712,-0.
 00016232,0.00007910,0.00036468,-0.00006521,-0.00029740,-0.00088265,0.0
 0026217,0.00000035,0.00015578,-0.00010080,0.00010226,0.00029969,0.0000
 0076,-0.00011153,0.00118253,-0.00141915,-0.00464082,0.00019543,0.00095
 371,-0.00005287,0.00115315,0.02581147,-0.01043267,-0.00031616,-0.00012
 489,-0.00005066,0.00006280,0.00006439,-0.00006515,-0.00000789,-0.00001
 711,0.00002274,-0.00000278,-0.00005829,-0.00002235,0.00010224,-0.00005
 117,0.00007792,-0.05643812,-0.10074247,0.12363366,0.06795319,0.0597286
 5,0.00049169,-0.00011092,-0.00057059,0.00043308,0.00020332,0.00000831,
 0.00018561,0.00039495,0.00044274,-0.00218273,0.00120636,-0.00069573,0.
 00038421,0.00058444,-0.00134649,-0.00043518,-0.00009802,0.00044216,0.0
 0293021,-0.01327919,-0.00015559,0.00118723,0.00364090,-0.00068556,-0.0
 1266430,-0.00473947,-0.08193700,-0.00142828,-0.00102046,-0.00030811,-0
 .00003474,0.00033875,-0.00041712,-0.00034038,-0.00003184,-0.00027987,0
 .00005702,0.00010911,-0.00001358,-0.00044946,-0.00023830,-0.00030793,0
 .20070014,0.13090186,-0.72123689,-0.20110122,-0.13329561,0.83468556,-0
 .21581612,-0.10131244,0.11320758,-0.00574289,-0.00415343,0.00769259,0.
 00311249,-0.00433891,0.00035146,-0.00014197,0.00040860,-0.00048373,0.0
 0383205,-0.00124415,0.00354833,-0.00300458,-0.00516470,0.00306847,-0.0
 0040698,0.00050945,-0.00049125,0.00001318,-0.00007252,0.00007601,0.000
 09905,0.00007098,-0.00002156,-0.00001304,-0.00000677,0.00001050,0.0000
 0774,-0.00000765,0.00000328,-0.00001507,-0.00000827,-0.00000712,-0.000
 01165,-0.00001372,0.00000477,-0.00002651,0.00001006,-0.00005369,0.0000
 4958,0.00001359,-0.00010381,-0.00003226,-0.00001260,0.00007962,0.22162
 976,-0.10149326,-0.10621420,0.05408785,-0.01923273,-0.00579070,0.01406
 001,-0.00414559,-0.00114430,-0.00449673,0.00051507,-0.00084561,-0.0006
 2277,-0.00152891,0.00202722,-0.00446093,0.01023328,0.00949122,-0.00689
 273,0.00044263,-0.00023084,0.00036789,0.00001622,0.00007122,0.00001680
 ,-0.00007722,-0.00013845,0.00012598,-0.00006072,0.00002372,0.00000455,
 0.00002306,0.00001919,0.00002311,-0.00001294,-0.00003322,0.00000499,-0
 .00001846,0.00000669,-0.00003113,0.00003270,0.00004018,0.00002787,-0.0
 0006520,-0.00003646,-0.00009604,0.00001093,0.00000600,0.00004553,0.112
 06781,0.10448280,0.11319908,0.05406982,-0.12369178,-0.01016481,-0.0061
 3806,0.01002861,0.00068598,-0.00418430,0.00142810,-0.00056172,-0.00052
 402,-0.00076682,0.00323819,-0.00480381,-0.00203843,0.02082639,0.013262
 05,-0.00793637,-0.00033438,0.00036804,-0.00016136,-0.00000621,-0.00000
 686,-0.00003949,0.00009818,0.00014987,-0.00010692,0.00002118,-0.000006
 73,0.00001424,0.00000127,-0.00000587,-0.00000306,0.00000583,0.00000582
 ,0.00000208,0.00000322,0.00000176,0.00000535,0.00001200,-0.00000227,0.
 00000579,-0.00001976,-0.00002571,0.00010834,0.00002399,0.00000851,-0.0
 0007297,-0.12435385,-0.05562423,0.12416241,0.00868430,-0.00571352,-0.0
 1308407,-0.07956965,0.02634871,0.08441562,-0.00277311,0.01017638,0.020
 92381,-0.00013166,-0.00525362,0.00408408,-0.00099824,-0.00051895,-0.00
 035249,0.00215318,-0.00506330,0.00080148,0.00016215,0.00104659,0.00063
 488,0.00007604,0.00000763,0.00009455,0.00001928,-0.00016365,0.00016811
 ,-0.00007861,-0.00004506,-0.00000859,0.00002385,0.00002902,0.00001542,
 -0.00003199,-0.00003886,-0.00000092,-0.00002755,-0.00000635,-0.0000247
 2,-0.00001599,0.00003530,-0.00003693,-0.00010140,-0.00005770,-0.000250
 68,0.00000062,0.00000383,0.00012477,-0.00130831,0.00223851,-0.00111333
 ,0.07535573,0.00934505,-0.00475565,-0.02253074,0.02661157,-0.09534762,
 -0.10194047,-0.00512408,0.00917340,0.01301287,-0.00484656,0.00184594,-
 0.00046485,-0.00039872,-0.00081976,0.00047814,-0.00532176,-0.00129987,
 -0.00312438,-0.00031097,0.00039761,0.00049592,0.00013104,0.00007831,0.
 00006238,0.00003494,-0.00006222,-0.00000295,0.00007659,0.00001568,-0.0
 0001156,-0.00003384,-0.00002471,-0.00002231,0.00000659,0.00003378,-0.0
 0002370,0.00003056,-0.00000855,0.00003376,-0.00004021,-0.00004699,-0.0
 0002152,0.00000671,0.00000462,-0.00002214,-0.00000486,-0.00000059,0.00
 001961,0.00177107,-0.00063770,0.00183336,-0.02505141,0.09327697,0.0048
 7848,-0.00242913,-0.00540611,0.08438351,-0.10204621,-0.27028170,0.0032
 5183,-0.00692588,-0.00856043,0.00408529,-0.00001434,0.00221068,-0.0003
 7644,0.00048255,0.00025799,0.00053496,-0.00349302,0.00246824,-0.000094
 13,-0.00073514,-0.00013816,-0.00013503,-0.00004289,-0.00017068,-0.0000
 0231,0.00023610,-0.00018402,-0.00001381,-0.00001876,0.00002261,0.00001
 442,0.00001926,0.00000297,0.00002033,-0.00000276,0.00002726,-0.0000071
 7,0.00001992,-0.00001288,0.00005916,0.00001177,0.00005627,0.00003179,0
 .00002898,0.00025636,0.00002149,0.00000064,-0.00016003,-0.00166029,0.0
 0120637,-0.00054122,-0.09355521,0.11181973,0.28164173,0.00008572,-0.00
 390018,0.00503542,-0.00571932,-0.01949665,-0.01046229,-0.10734951,-0.1
 0938096,-0.04346072,0.00806648,0.00831251,0.00346945,0.00262355,-0.001
 09073,0.00414010,-0.00080741,0.00047472,0.00049144,-0.00134606,0.00120
 648,-0.00090339,-0.00086192,-0.00010493,0.00075335,0.00038011,0.000370
 95,-0.00061591,-0.00082346,0.00014601,0.00017091,0.00021719,0.00015399
 ,0.00005527,0.00001977,-0.00016653,0.00011320,-0.00015466,0.00001071,-
 0.00010926,0.00021520,0.00003006,-0.00017314,0.00015036,0.00010355,0.0
 0025939,-0.00002837,-0.00003286,-0.00011950,-0.00043434,-0.00092713,-0
 .00053651,-0.00109399,0.00223465,-0.00155997,0.10688358,-0.00428047,0.
 00316457,-0.00000792,-0.00471360,-0.00639886,-0.00633651,-0.10885928,-
 0.23325461,-0.09612995,-0.00546792,-0.00554191,-0.00378786,-0.00123886
 ,0.00279379,-0.00367312,0.00060391,0.00007112,0.00032881,0.00094687,-0
 .00154519,0.00148824,-0.00019529,0.00015797,-0.00002565,-0.00035573,-0
 .00001675,-0.00005148,-0.00050445,0.00018538,0.00006831,0.00038014,0.0
 0029700,0.00026853,-0.00006445,-0.00038534,0.00015221,-0.00029287,0.00
 004229,-0.00035500,0.00053014,0.00034810,0.00020173,-0.00012987,-0.000
 14388,0.00009205,0.00005592,0.00003251,-0.00005494,-0.00017273,-0.0004
 2012,-0.00032721,0.00193302,-0.00107316,0.00162181,0.12168356,0.243931
 55,0.00480925,-0.00039273,0.00068670,0.00790400,0.01358190,0.01027242,
 -0.04372345,-0.09625157,-0.09956152,-0.01333961,-0.02197642,-0.0060069
 8,0.00453993,-0.00301034,-0.00267022,0.00040030,0.00048860,-0.00075188
 ,-0.00218259,0.00048184,-0.00011045,0.00034930,0.00024213,0.00010684,0
 .00052593,0.00063041,-0.00040095,-0.00004313,-0.00017907,0.00029536,0.
 00009075,0.00004318,0.00000913,-0.00006103,-0.00007306,-0.00003137,-0.
 00003100,0.00001620,-0.00004487,0.00017717,0.00018965,-0.00004179,-0.0
 0016519,-0.00004976,-0.00027483,0.00002905,-0.00002082,0.00016826,0.00
 038139,0.00071287,0.00029871,-0.00199880,0.00104069,-0.00045966,0.0434
 6032,0.10472534,0.09978039,-0.00016914,-0.00517610,0.00383490,-0.00082
 714,-0.00031026,-0.00029487,0.00187329,-0.00488804,0.00063566,0.006973
 20,-0.00595687,-0.01117700,-0.07971983,0.02819938,0.08489091,-0.003089
 44,0.01045650,0.02094462,-0.00095363,0.00068512,-0.00256666,-0.0000510
 7,-0.00026133,0.00008329,0.00015863,0.00079222,-0.00037339,0.00004179,
 -0.00004611,0.00006972,-0.00000668,0.00002663,-0.00000550,0.00002120,0
 .00000401,0.00001380,-0.00000434,-0.00003340,0.00001542,-0.00002402,0.
 00002536,-0.00004855,0.00068280,0.00014822,0.00011729,-0.00023563,-0.0
 0009498,0.00011874,-0.00029916,0.00051822,0.00104044,-0.00041780,0.000
 53628,-0.00032568,0.00037734,-0.00032984,-0.00058907,0.07726826,-0.004
 83279,0.00168095,-0.00012778,-0.00049912,-0.00088788,0.00055924,-0.005
 08489,-0.00149974,-0.00308081,0.00887142,-0.00567762,-0.02171403,0.027
 62891,-0.09711527,-0.10170997,-0.00493470,0.00953817,0.01283008,0.0030
 8856,-0.00056981,0.00020744,-0.00006432,0.00044041,0.00000355,-0.00036
 837,-0.00061365,0.00057578,0.00002362,0.00009571,-0.00001618,0.0000144
 6,-0.00002428,0.00000878,0.00001848,0.00000336,0.00001935,0.00002142,0
 .00001359,-0.00003748,0.00013482,-0.00001114,0.00011310,-0.00078064,-0
 .00104035,0.00016352,0.00031169,0.00015975,-0.00027144,-0.00029383,0.0
 0031423,0.00065944,0.00051223,-0.00029157,0.00028335,0.00041691,-0.000
 30038,-0.00116783,-0.02592127,0.09693236,0.00427726,0.00020544,0.00211
 768,-0.00040694,0.00042100,0.00019605,0.00043772,-0.00356522,0.0023169
 9,0.00506876,-0.00360363,-0.00688896,0.08435479,-0.10152764,-0.2608047
 1,0.00326802,-0.00721036,-0.00867636,-0.00040169,0.00229238,-0.0008663
 4,-0.00024044,0.00004792,0.00028485,0.00028911,0.00025482,0.00009220,-
 0.00000473,-0.00005355,0.00005106,0.00001522,0.00000473,-0.00000634,-0
 .00001197,-0.00001991,-0.00000072,-0.00000307,-0.00003356,-0.00002196,
 -0.00003262,0.00003501,-0.00004141,-0.00029409,-0.00014508,0.00013574,
 0.00010202,-0.00004010,-0.00004835,0.00015015,-0.00039928,-0.00055448,
 -0.00033404,0.00028627,-0.00037825,0.00034858,-0.00013248,-0.00037142,
 -0.09451277,0.11134823,0.27333526,0.00869390,0.00932284,0.00451495,0.0
 0302613,-0.00138788,0.00433355,-0.00085850,0.00046061,0.00052931,0.000
 18619,-0.00391234,0.00509970,-0.00547483,-0.01954495,-0.01039612,-0.10
 422737,-0.10887796,-0.03938376,-0.00019685,-0.00049329,-0.00101941,0.0
 0000419,-0.00008938,0.00034133,0.00004390,-0.00024895,0.00026379,-0.00
 000644,0.00001646,-0.00002314,-0.00001985,-0.00002024,-0.00001399,-0.0
 0001983,0.00001223,-0.00002898,0.00001264,-0.00004160,0.00002316,-0.00
 010045,-0.00000679,-0.00012405,-0.00000204,-0.00001437,-0.00022075,-0.
 00002939,-0.00000141,0.00014171,-0.00146156,0.00150921,-0.00201451,0.0
 0029046,0.00047575,0.00027407,-0.00044474,0.00042332,-0.00047866,-0.00
 113450,0.00212967,-0.00154621,0.10177037,-0.00603530,-0.00499694,-0.00
 241265,-0.00113216,0.00297340,-0.00374041,0.00055304,0.00014498,0.0004
 1904,-0.00393027,0.00294156,0.00016876,-0.00417043,-0.00661626,-0.0063
 0877,-0.10893091,-0.24545438,-0.09509983,0.00011031,-0.00007208,-0.000
 64798,-0.00009250,-0.00013098,0.00021575,-0.00007222,-0.00017330,0.000
 23637,-0.00005873,-0.00002092,-0.00000981,0.00002522,0.00001069,0.0000
 1008,-0.00003274,-0.00003044,0.00000287,-0.00002296,-0.00002162,-0.000
 02123,-0.00006330,0.00004068,-0.00005068,-0.00008087,-0.00006329,-0.00
 029494,-0.00000609,0.00000473,0.00016208,0.00196230,-0.00095674,0.0013
 1073,-0.00033966,-0.00039158,-0.00009591,0.00038328,-0.00048284,0.0002
 9386,0.00173091,-0.00091782,0.00153287,0.12015246,0.25421654,-0.012970
 00,-0.02260190,-0.00498573,0.00466749,-0.00338529,-0.00238524,0.000382
 97,0.00038859,-0.00088794,0.00470986,-0.00037699,0.00064730,0.00734191
 ,0.01385469,0.00992702,-0.03960849,-0.09498157,-0.09560125,0.00027431,
 0.00043085,0.00047368,0.00013505,0.00010388,-0.00014654,0.00001521,0.0
 0004925,-0.00009786,0.00002852,0.00001999,0.00000620,-0.00001884,-0.00
 001046,-0.00000216,0.00001620,0.00001701,-0.00000572,0.00000976,0.0000
 1146,0.00001609,0.00004020,-0.00001553,0.00002632,0.00005366,0.0000404
 6,0.00008850,-0.00001229,-0.00000813,-0.00003297,-0.00149157,0.0019286
 0,-0.00022043,-0.00066355,-0.00109580,-0.00040938,-0.00047591,0.000327
 35,-0.00017600,-0.00201871,0.00097030,-0.00048817,0.03964593,0.1043420
 4,0.09421991,-0.00003880,-0.00020031,-0.00023776,0.00041183,0.00071007
 ,0.00101178,-0.00315265,-0.00304220,0.00137521,-0.00997187,0.01439889,
 0.01898409,0.00085220,0.00147850,0.00096588,-0.00009838,-0.00009413,0.
 00005885,-0.07471499,0.05441578,0.05428859,0.00571349,-0.01862675,-0.0
 1868980,-0.00515120,0.01189855,0.00477505,-0.00027334,-0.00027502,0.00
 006799,-0.00029783,0.00015122,0.00095686,-0.00062880,-0.00040846,-0.00
 036846,-0.00088716,0.00100689,0.00054165,-0.00062941,0.00012516,-0.000
 78927,-0.00075850,0.00211844,0.00051211,-0.00008505,-0.00013020,-0.000
 01246,-0.00001514,-0.00005992,-0.00005891,-0.00030432,-0.00012721,0.00
 016370,-0.00001908,0.00014200,-0.00010911,-0.00030950,-0.00080008,-0.0
 0051438,0.00001619,0.00000047,-0.00002964,0.09002934,-0.00013244,0.000
 11554,0.00008085,0.00000234,0.00000637,0.00065230,-0.00216760,-0.00102
 999,0.00063194,-0.00680543,0.00862789,0.00946875,-0.00122571,0.0002673
 5,0.00197908,0.00000094,0.00030793,-0.00011867,0.06032725,-0.16012427,
 -0.11301904,-0.00049288,-0.00512971,-0.00828816,0.01251241,-0.02567881
 ,-0.01278310,0.00082136,0.00007009,0.00152644,-0.00134088,-0.00038678,
 -0.00014065,0.00029527,0.00070262,-0.00040843,0.00003561,0.00003459,0.
 00068996,-0.00086147,0.00010200,-0.00033097,0.00080070,-0.00130109,-0.
 00253167,-0.00022087,0.00005409,0.00085946,0.00002523,-0.00003844,0.00
 000713,-0.00008176,-0.00011597,0.00014711,-0.00000744,0.00004051,-0.00
 001626,-0.00003451,-0.00026665,-0.00007264,0.00004848,-0.00002355,-0.0
 0000943,-0.06362677,0.18692455,0.00000579,0.00021452,0.00031451,-0.000
 42470,-0.00060814,-0.00078837,0.00310644,0.00195627,-0.00017943,0.0084
 0347,-0.01073308,-0.01405049,-0.00201089,-0.00126278,0.00053723,0.0001
 7703,0.00034297,-0.00028263,0.06276712,-0.11972180,-0.16406366,0.00120
 911,-0.01319706,-0.01302253,-0.00844735,0.01923245,0.01284911,-0.00090
 186,-0.00019960,0.00048725,-0.00030745,0.00032233,0.00054996,-0.000196
 13,-0.00050633,0.00004518,-0.00104111,0.00050688,-0.00018379,0.0002255
 7,0.00094414,-0.00054982,-0.00198894,0.00104283,0.00043146,0.00053336,
 -0.00003192,0.00078109,0.00005300,0.00002543,0.00006414,0.00021605,0.0
 0013983,-0.00017565,-0.00018850,-0.00004552,0.00016288,0.00021021,0.00
 029043,0.00069809,0.00001486,0.00000003,0.00001747,-0.06001984,0.11806
 558,0.17933869,0.00000544,-0.00025345,-0.00020418,0.00031555,0.0002922
 2,-0.00005459,-0.00150698,0.00038150,-0.00029090,-0.00201570,0.0003636
 1,-0.00127197,0.00023996,0.00021293,0.00008958,-0.00021674,-0.00003683
 ,0.00021529,-0.00122355,0.00124492,0.00070782,0.00847166,0.00730143,-0
 .00112532,0.00010471,-0.00018832,0.00039184,-0.12767993,-0.12798924,0.
 02241021,-0.00821746,-0.02163352,0.00612349,-0.00094254,-0.00218951,-0
 .00555591,-0.00077416,0.00065099,-0.00042771,0.00213149,-0.00002259,-0
 .00386355,-0.00006458,-0.00007464,-0.00024646,-0.00000466,0.00000941,0
 .00014568,0.00002363,0.00000159,-0.00000294,0.00003041,-0.00000471,-0.
 00001552,0.00018609,0.00000228,0.00009244,0.00005003,-0.00001701,0.000
 04120,-0.00000610,0.00002979,-0.00000222,0.00023542,0.00015878,0.00023
 779,0.13186023,-0.00008288,-0.00041674,-0.00019185,0.00041404,0.000424
 37,-0.00023074,-0.00055359,0.00008057,-0.00023433,-0.00056556,0.000422
 58,-0.00012909,0.00048744,0.00071181,-0.00011094,-0.00026781,-0.000072
 36,0.00038728,-0.00006540,-0.00098835,-0.00140619,-0.01050055,-0.01128
 530,0.00271142,0.00031837,-0.00001556,0.00011928,-0.12689340,-0.249803
 40,0.05529590,-0.00201445,-0.00121182,0.00228220,-0.00250314,0.0034859
 1,0.00121252,0.00085995,0.00012241,-0.00001134,-0.00000103,0.00069295,
 0.00500858,-0.00004114,-0.00006364,-0.00014112,0.00001862,0.00000732,0
 .00004368,-0.00001168,-0.00002940,0.00000477,-0.00001543,0.00000653,0.
 00002676,0.00007286,-0.00025303,0.00003488,0.00003238,-0.00003992,-0.0
 0000318,-0.00000987,-0.00001966,0.00000068,0.00005934,-0.00025307,-0.0
 0000889,0.14035006,0.26024860,0.00003472,0.00001702,-0.00006676,-0.000
 02337,0.00003965,-0.00004131,-0.00002066,0.00012804,0.00036044,-0.0005
 3217,0.00011315,-0.00014760,-0.00012723,-0.00017339,-0.00012139,-0.000
 05633,-0.00000637,0.00000922,0.00200548,-0.00067875,-0.00092048,0.0128
 1973,0.01901863,-0.00002449,0.00010668,-0.00017449,0.00015546,0.022594
 05,0.05577869,-0.06292188,-0.00965278,-0.01521634,0.00753940,-0.005480
 13,0.00173204,0.00149118,-0.00022278,-0.00021907,-0.00085970,-0.004409
 76,0.00430624,-0.00046576,-0.00002998,-0.00006725,-0.00006543,-0.00000
 978,0.00001799,0.00006497,0.00002345,-0.00000913,0.00000210,0.00000652
 ,0.00001027,-0.00002649,-0.00005052,-0.00010543,-0.00002430,0.00000836
 ,-0.00000275,0.00001898,0.00002455,0.00000974,0.00000502,-0.00022971,-
 0.00031701,-0.00041355,-0.01985460,-0.06262340,0.05806812,-0.00002118,
 -0.00003135,-0.00000254,0.00001179,0.00002505,-0.00000264,-0.00005720,
 -0.00004544,-0.00000407,0.00002750,0.00005338,-0.00008443,-0.00001950,
 0.00002210,0.00005299,-0.00001744,-0.00002208,0.00001897,0.00035446,0.
 00096309,-0.00042098,-0.00136082,-0.00390289,-0.00484768,-0.00050149,0
 .00001837,-0.00051046,-0.00289714,0.01669825,-0.01895216,-0.07612642,0
 .04402541,-0.06720837,0.00908539,-0.01077672,0.01300537,0.00089133,-0.
 00494013,-0.00172523,-0.00095451,-0.00049897,0.00024378,0.00005941,0.0
 0018641,0.00032164,0.00000655,-0.00001754,-0.00020857,-0.00000537,-0.0
 0000294,0.00000206,-0.00001044,-0.00000141,0.00000985,0.00002228,-0.00
 000679,-0.00001648,0.00000193,0.00000954,-0.00000599,-0.00000992,-0.00
 000824,0.00000300,0.00002753,-0.00003878,-0.00000935,-0.00057829,0.001
 37802,0.00230928,0.07291343,0.00001136,0.00002598,0.00001633,-0.000022
 54,-0.00002755,0.00001484,0.00006150,0.00001673,0.00000831,0.00008326,
 0.00002399,0.00003154,-0.00001454,-0.00004587,-0.00000570,0.00001934,0
 .00001028,-0.00002712,-0.00023673,0.00024135,-0.00014974,-0.00337598,0
 .00261596,0.00084283,-0.00002462,0.00000844,-0.00009609,-0.00311667,0.
 00822291,-0.00614409,0.04401644,-0.16372000,0.13645824,0.00927026,-0.0
 1053170,0.01943551,-0.00533866,-0.00163044,0.00229413,-0.00052068,-0.0
 0046322,-0.00068322,-0.00001743,0.00002828,-0.00004380,0.00000455,-0.0
 0001040,0.00000337,0.00000070,0.00000277,-0.00000090,0.00000250,0.0000
 0049,-0.00000382,-0.00000650,0.00001348,0.00000418,-0.00000258,-0.0000
 0114,0.00000108,0.00000171,0.00000335,-0.00000194,0.00003491,-0.000008
 09,0.00001579,0.00176218,-0.00068337,-0.00141893,-0.04481611,0.1671009
 5,-0.00001492,-0.00000445,0.00002326,-0.00000785,-0.00001937,0.0000050
 6,0.00002611,-0.00000047,0.00001582,0.00009287,0.00008032,-0.00011299,
 -0.00004903,-0.00001953,0.00005602,0.00000543,-0.00001670,-0.00001398,
 0.00021544,0.00054732,-0.00003385,-0.00494796,0.00078404,0.00269779,-0
 .00035406,-0.00002613,-0.00037948,-0.00318501,0.01124396,-0.00779280,-
 0.06752768,0.13636119,-0.20436659,-0.00260024,0.00199577,-0.00000323,-
 0.00142125,0.00261136,0.00404223,0.00010444,-0.00072091,-0.00013123,0.
 00005648,0.00015179,0.00025588,0.00000531,-0.00002244,-0.00016954,-0.0
 0000675,-0.00000229,0.00000144,-0.00000911,0.00000053,0.00000686,0.000
 01317,-0.00000486,-0.00003024,0.00000217,0.00000691,-0.00000479,-0.000
 01032,-0.00000763,0.00000176,-0.00008578,-0.00002651,-0.00007642,0.001
 85726,-0.00188380,-0.00136812,0.07561143,-0.14932421,0.20950558,-0.000
 01325,-0.00001367,0.00000469,0.00000919,0.,-0.00001075,-0.00001154,-0.
 00001006,-0.00001347,-0.00003474,-0.00000450,-0.00007523,-0.00001389,0
 .00001511,0.00004232,-0.00000538,-0.00001410,0.00000345,-0.00021076,0.
 00039508,0.00044510,0.00006368,0.00015363,0.00054902,-0.00025812,-0.00
 004261,-0.00011948,0.00215146,-0.00456841,-0.00097688,-0.00845320,-0.0
 0141964,-0.00951955,-0.24084332,-0.05707238,-0.13392723,-0.00283145,-0
 .00332560,-0.00312641,0.00337966,-0.00050295,-0.00326826,0.00004015,0.
 00006291,0.00017302,0.00000089,-0.00000689,-0.00009254,-0.00000499,-0.
 00000230,0.00000054,-0.00000463,-0.00000120,0.00000692,0.00001473,-0.0
 0000804,-0.00002103,0.00000166,0.00000179,-0.00000573,-0.00000712,-0.0
 0000513,0.00000125,0.00006050,0.00003805,0.00004845,-0.00054677,-0.000
 05187,-0.00048809,-0.00081077,0.00132512,0.00192518,0.24950684,-0.0000
 0736,-0.00003059,-0.00001412,0.00002502,0.00002806,-0.00001411,-0.0000
 5342,0.00000857,-0.00001485,-0.00000085,0.00004141,-0.00000639,0.00002
 805,0.00005975,-0.00000827,-0.00002088,-0.00000372,0.00002705,0.000298
 44,-0.00024917,-0.00034773,0.00018963,-0.00113118,0.00052056,0.0001132
 6,0.00008629,-0.00002495,-0.00417551,-0.00215751,0.00368342,-0.0212146
 5,-0.00059064,-0.01543978,-0.05714591,-0.06834593,-0.02686155,0.016665
 11,0.00869745,0.01072745,-0.00096885,-0.00021126,0.00525365,-0.0000056
 6,0.00000747,-0.00003406,0.00000363,-0.00000092,-0.00000185,-0.0000015
 0,-0.00000266,0.00000130,-0.00000291,0.00000165,0.00000233,0.00000338,
 -0.00002120,0.00000046,0.00000230,-0.00000105,0.00000080,-0.00000113,-
 0.00000299,0.00000030,-0.00006345,-0.00003756,-0.00005654,-0.00102746,
 -0.00015314,-0.00072142,0.00194263,-0.00023997,-0.00137445,0.06371500,
 0.06442805,-0.00000846,-0.00001220,-0.00000230,0.00000669,0.00001032,-
 0.00000036,-0.00003394,0.00000164,0.00001121,0.00002227,0.00004118,-0.
 00005528,-0.00000983,0.00000605,0.00001151,-0.00000784,-0.00000808,0.0
 0000944,0.00034849,-0.00041556,-0.00038068,0.00066131,0.00045541,-0.00
 048214,-0.00009660,-0.00006294,-0.00008483,-0.00130757,0.00343534,0.00
 341026,0.00629296,0.00227242,0.00730983,-0.13394662,-0.02688723,-0.135
 34458,-0.01878177,-0.00695230,-0.00746813,-0.00299971,0.00559607,0.000
 43433,0.00000972,-0.00000474,0.00016626,0.00000638,0.00000712,-0.00007
 605,-0.00000137,-0.00000195,0.00000155,-0.00000370,0.00000044,0.000002
 61,0.00000480,-0.00000649,-0.00000419,0.00000113,0.00000486,-0.0000000
 8,-0.00000273,-0.00000376,0.00000116,-0.00010424,-0.00007660,-0.000088
 34,0.00032605,0.00016871,0.00021793,0.00140648,-0.00191827,-0.00140921
 ,0.14692977,0.02632146,0.13539225,-0.00002278,-0.00000020,0.00002893,-
 0.00001355,-0.00002153,0.00001260,-0.00000023,-0.00001504,0.00001891,-
 0.00005595,0.00001694,-0.00039743,-0.00010714,-0.00005024,0.00013206,0
 .00001604,-0.00004517,-0.00001397,-0.00016160,-0.00094652,0.00076306,-
 0.00084967,-0.00219951,-0.00571596,-0.00009732,0.00007378,-0.00009523,
 -0.00066694,0.00067069,-0.00035733,0.00256286,-0.00035447,-0.00405346,
 0.00896663,0.00884239,-0.00261423,-0.12961311,-0.12906378,0.02202686,-
 0.00864789,-0.02160188,0.00619824,0.00006717,0.00006968,0.00029651,0.0
 0000287,-0.00000259,-0.00016137,-0.00000931,-0.00000127,0.00000216,-0.
 00001065,-0.00000245,0.00001206,-0.00000834,0.00000236,-0.00002846,-0.
 00000192,0.00001502,-0.00000801,-0.00001986,-0.00001031,0.00000390,-0.
 00007981,-0.00002608,-0.00011082,-0.00032197,0.00026224,0.00052354,0.0
 0028362,0.00045306,-0.00016270,-0.00096137,0.00097839,0.00215093,0.130
 34120,-0.00002067,-0.00002776,-0.00000973,0.00002060,0.00001653,-0.000
 00672,-0.00003928,-0.00003156,-0.00000808,-0.00009466,-0.00004806,-0.0
 0014646,-0.00004574,0.00003508,0.00004401,-0.00001747,-0.00002464,0.00
 001830,0.00025533,-0.00010979,0.00033382,-0.00239752,0.00318800,0.0012
 4052,-0.00017188,-0.00001161,-0.00010494,0.00065192,0.00014148,-0.0002
 5253,0.00005624,0.00113527,0.00511320,-0.01104947,-0.01079659,0.001909
 86,-0.12915585,-0.25150185,0.05467351,-0.00174732,-0.00128330,0.002472
 46,0.00003844,0.00005411,0.00020246,0.00000476,-0.00000354,-0.00010883
 ,-0.00000390,-0.00000320,0.00000203,-0.00000678,0.00000018,0.00000658,
 0.00002770,-0.00000686,-0.00001253,0.00000291,0.00000836,-0.00000506,-
 0.00000571,-0.00001066,0.00000601,-0.00009140,-0.00004116,-0.00003584,
 0.00023763,-0.00037268,-0.00039633,-0.00057138,-0.00067110,0.00007520,
 0.00160939,-0.00048455,-0.00160032,0.14118218,0.26156295,-0.00001715,-
 0.00002207,-0.00001136,0.00002091,0.00001388,0.00000013,-0.00002554,-0
 .00003615,-0.00000899,-0.00017541,-0.00010321,-0.00021492,-0.00006149,
 0.00000725,0.00004710,-0.00001026,-0.00002879,0.00002006,-0.00020587,-
 0.00053740,0.00048339,-0.00544049,0.00124356,0.00139526,0.00000746,0.0
 0004724,-0.00000293,-0.00035561,-0.00010668,-0.00110492,-0.00438448,0.
 00480291,-0.00015058,0.01326079,0.01938638,0.00028299,0.02184485,0.054
 81581,-0.06277814,-0.00933745,-0.01494203,0.00744633,0.00001681,0.0000
 2603,0.00009397,0.00000336,-0.00000132,-0.00005381,-0.00000252,-0.0000
 0047,0.00000104,-0.00000477,0.00000128,0.00000326,0.00001328,0.0000018
 6,0.00000217,-0.00000363,0.00000964,-0.00000521,-0.00000441,-0.0000098
 6,0.00000640,-0.00001962,-0.00003346,-0.00000975,0.00048530,-0.0004031
 0,-0.00037631,0.00065038,0.00100238,-0.00013117,0.00166746,-0.00214781
 ,-0.00112867,-0.02024529,-0.06160577,0.05743387,0.00001853,0.00000211,
 -0.00001444,-0.00000055,0.00000483,-0.00001641,0.00003553,0.00001680,0
 .00000127,-0.00013784,0.00024004,-0.00003801,0.00006595,0.00003084,-0.
 00007165,0.00001447,0.00000248,0.00002155,-0.00128834,0.00090665,0.001
 22927,0.00947938,-0.00878144,0.01203853,-0.00281290,-0.00118394,-0.000
 18528,0.00043626,-0.00505340,-0.00168513,-0.00101758,-0.00038731,0.000
 21955,-0.00108697,-0.00366018,-0.00479554,-0.00242204,0.01582207,-0.01
 853751,-0.07343260,0.04370721,-0.06565345,-0.00003730,0.00006273,-0.00
 126316,0.00002133,-0.00006754,0.00051319,0.00000577,0.00000146,-0.0000
 0247,0.00000921,0.00000152,-0.00000840,0.00002364,-0.00001999,0.000017
 88,-0.00000974,-0.00001183,-0.00000067,0.00001144,0.00000935,-0.000003
 62,0.00028854,0.00021119,0.00017704,0.00040811,-0.00064736,0.00065373,
 -0.00027712,0.00040748,0.00040431,-0.00025843,0.00076591,-0.00084930,-
 0.00063665,0.00133227,0.00231082,0.07395225,0.00001287,-0.00000146,-0.
 00001277,0.00001975,-0.00000322,0.00000532,0.00002923,0.00002421,-0.00
 000769,-0.00000736,0.00007973,0.00008231,0.00003846,0.00001335,-0.0000
 0741,-0.00000023,-0.00000562,0.00001648,0.00212800,-0.00132320,-0.0001
 2006,0.00819136,-0.01096796,0.01938020,0.00132138,0.00094994,0.0001007
 4,-0.00518502,-0.00173441,0.00219305,-0.00046749,-0.00049112,-0.000737
 70,-0.00352457,0.00259455,0.00091698,-0.00306892,0.00858387,-0.0065862
 1,0.04223931,-0.16091097,0.13722569,-0.00002273,0.00000767,-0.00114971
 ,-0.00000850,-0.00006270,0.00038392,-0.00000265,0.00000142,-0.00000279
 ,0.00000047,0.00000103,-0.00000316,0.00000372,-0.00001194,-0.00000853,
 -0.00000446,0.00000791,-0.00000323,0.00000231,0.00000261,-0.00000129,-
 0.00040161,-0.00015471,-0.00024789,0.00042840,-0.00064302,0.00099814,0
 .00042664,-0.00025713,-0.00030046,-0.00021714,0.00028186,-0.00032933,0
 .00184993,-0.00066926,-0.00136220,-0.04377512,0.16398620,0.00000494,0.
 00000907,0.00001362,-0.00000755,-0.00001372,-0.00000374,0.00003780,0.0
 0004023,0.00001116,0.00023777,0.00017723,0.00038760,0.00006253,0.00000
 601,-0.00009313,0.00000642,0.00004059,0.00000066,0.00046715,-0.0007461
 0,-0.00271474,-0.00118460,0.00449691,-0.00053569,-0.00239721,-0.001651
 70,-0.00062585,-0.00136657,0.00249295,0.00345215,0.00033264,-0.0006738
 7,-0.00004639,-0.00474804,0.00067422,0.00271679,-0.00312732,0.01007089
 ,-0.00714948,-0.06503123,0.13799337,-0.20977804,-0.00005669,-0.0001998
 0,0.00032463,0.00008430,0.00005324,-0.00011466,-0.00000054,0.00000103,
 -0.00000239,0.00000104,0.00000084,-0.00000289,-0.00000705,0.00001768,-
 0.00001971,0.00000604,0.00000630,0.00000193,0.00000995,0.00000370,-0.0
 0000477,-0.00037066,-0.00019265,-0.00023851,-0.00025235,0.00000140,-0.
 00009972,0.00038493,-0.00030352,-0.00049932,-0.00009910,0.00050156,-0.
 00037522,0.00189334,-0.00176635,-0.00125490,0.07471229,-0.15080056,0.2
 1719900,-0.00002791,0.00035902,0.00025394,-0.00034811,-0.00028034,0.00
 013356,0.00044451,-0.00005695,-0.00055828,-0.00053481,0.00027869,0.000
 12708,0.00032464,-0.00026916,0.00025401,0.00052461,-0.00000003,-0.0001
 9420,0.00256852,-0.00184940,0.00166684,-0.00005882,0.00018918,0.000015
 28,-0.01289029,-0.01709041,-0.00197939,-0.00004619,-0.00007186,-0.0000
 0113,-0.00003488,0.00000890,-0.00007305,-0.00006390,0.00001204,-0.0000
 5798,0.00004890,0.00013995,-0.00006251,-0.00012014,-0.00028174,0.00002
 729,-0.22538771,-0.08895803,0.03130268,0.00040575,-0.01443797,0.016456
 34,-0.00002210,0.00001602,0.00001387,0.00000989,-0.00000340,0.00000469
 ,-0.00004166,0.00001755,0.00004752,-0.00016639,0.00039923,-0.00007294,
 -0.00000975,0.00001186,-0.00001685,-0.00021184,0.00025115,-0.00001407,
 0.00000532,0.00003262,-0.00000958,-0.00001619,0.00000727,-0.00001562,-
 0.00001545,0.00001211,-0.00002161,-0.00001696,-0.00001657,-0.00000374,
 0.00021311,0.00020912,-0.00010738,0.23594212,-0.00002909,0.00017707,0.
 00006483,-0.00016215,-0.00010217,0.00002518,0.00020181,-0.00001701,-0.
 00037430,0.00040216,0.00018254,0.00046672,0.00006562,-0.00097948,0.000
 70241,0.00022109,-0.00007087,0.00000414,-0.00292218,-0.00283887,-0.000
 17997,-0.00011578,0.00099846,-0.00072700,-0.01865296,0.00918620,-0.002
 96376,-0.00031224,-0.00026955,-0.00007255,-0.00002810,0.00009522,-0.00
 013602,-0.00004344,0.00001737,-0.00005054,0.00002759,0.00001309,-0.000
 01793,-0.00000908,0.00009376,-0.00007837,-0.08779510,-0.11933830,0.018
 49298,-0.01480595,0.01691557,0.00935304,-0.00000652,0.00001113,-0.0000
 0287,0.00003063,-0.00002159,0.00000945,-0.00001489,0.00001960,-0.00000
 028,-0.00000056,-0.00008741,0.00042524,-0.00000895,0.00003187,-0.00002
 688,-0.00019278,0.00019050,-0.00004116,0.00001555,0.00004380,-0.000001
 17,-0.00004572,-0.00000303,-0.00003392,-0.00001791,0.00000514,-0.00000
 927,-0.00002822,-0.00001760,-0.00000803,0.00010232,0.00014201,0.000008
 10,0.12282426,0.09223021,-0.00000130,0.00001676,0.00008619,-0.00002591
 ,-0.00003228,0.00000671,0.00015574,0.00000250,0.00006741,-0.00023066,0
 .00057106,-0.00086085,0.00017300,0.00061002,-0.00061924,0.00013048,0.0
 0016145,-0.00010698,0.00056507,-0.00224213,0.00191068,-0.00015145,0.00
 014620,-0.00018700,-0.02638026,-0.01594960,-0.00247916,0.00000125,-0.0
 0005505,0.00004076,-0.00002506,0.00000963,-0.00004693,-0.00006651,0.00
 000829,-0.00005515,0.00003633,0.00015273,-0.00005904,-0.00020801,-0.00
 021449,-0.00002811,0.03258822,0.01700289,-0.05788097,0.03956999,0.0234
 6706,-0.02416753,-0.00000372,-0.00000587,0.00001919,-0.00001570,0.0000
 1975,-0.00000375,-0.00000639,-0.00001480,0.00004509,-0.00001508,0.0001
 1540,-0.00003264,0.00001396,-0.00003088,0.00001204,-0.00010816,0.00025
 174,-0.00010552,0.00001733,0.00002876,-0.00001994,-0.00001245,0.000005
 92,-0.00001146,-0.00001142,0.00000853,-0.00002451,-0.00001176,-0.00001
 397,-0.00000105,0.00014445,0.00021821,-0.00013567,-0.04532142,-0.02720
 233,0.08221694,-0.00019158,-0.00014838,0.00016005,-0.00036572,0.000056
 99,-0.00036503,0.00029941,0.00044518,0.00020119,0.00131630,-0.00108571
 ,-0.00095449,-0.00043657,-0.00064561,-0.00007915,0.00013074,0.00023127
 ,0.00002178,-0.00689560,0.00693524,0.00715899,-0.00123647,0.00057559,0
 .00056062,-0.10943511,0.06556834,0.02417350,0.00044927,0.00011048,0.00
 014478,-0.00008485,-0.00021980,0.00005395,0.00024548,0.00020518,0.0000
 1603,0.00006030,-0.00016496,0.00050304,-0.00083641,0.00075635,-0.00021
 774,0.00975400,-0.01380644,0.00391161,0.00002913,0.00175174,-0.0086548
 4,0.00002265,0.00000777,0.00000159,0.00009729,-0.00003912,0.00004498,0
 .00017870,0.00010521,-0.00002582,0.00003570,0.00001422,0.00013566,-0.0
 0004773,0.00003110,-0.00002668,0.00038582,0.00080295,-0.00104810,-0.00
 002272,-0.00007392,0.00007901,0.00004304,0.00000951,0.00007542,0.00005
 273,-0.00004063,0.00003049,0.00007207,0.00004083,0.00002160,-0.0013690
 0,-0.00042807,-0.00000831,-0.00144723,0.00057900,-0.00290759,0.5423857
 9,0.00010590,0.00016463,-0.00027442,0.00043771,-0.00037548,-0.00013569
 ,0.00079318,-0.00113382,0.00184128,-0.00022487,-0.00021372,-0.00109310
 ,0.00027580,0.00028899,-0.00024833,-0.00003502,-0.00025507,0.00009107,
 0.01842592,-0.02943492,-0.00992140,0.00036281,0.00122723,-0.00022540,0
 .04465595,-0.12951999,-0.02866939,-0.00083759,0.00006343,-0.00048275,0
 .00039477,0.00035439,-0.00008282,-0.00018519,-0.00033710,0.00022525,-0
 .00022989,0.00011392,-0.00059522,0.00031698,-0.00060491,0.00018522,0.0
 0014676,-0.01249881,-0.03000006,0.00094490,-0.00194331,0.00878406,-0.0
 0003105,-0.00001409,-0.00004107,0.00005230,0.00002650,-0.00005907,-0.0
 0032063,-0.00059655,-0.00033880,-0.00012415,0.00004029,-0.00002685,0.0
 0009466,0.00003699,-0.00000934,0.00134345,-0.00207750,0.00260641,0.000
 01430,0.00005290,0.00001095,-0.00003713,-0.00002290,-0.00006064,-0.000
 02553,0.00001774,-0.00002000,-0.00003774,-0.00002042,-0.00001821,-0.00
 016407,0.00067175,-0.00016488,0.00028261,0.00319156,0.00239260,0.03706
 860,0.53742476,0.00023980,0.00026480,0.00013569,-0.00039811,-0.0002908
 1,0.00000378,0.00002385,0.00178119,-0.00117622,-0.00159704,0.00195098,
 0.00070023,0.00013074,-0.00008474,-0.00034028,0.00029660,-0.00005374,-
 0.00012459,-0.00678518,0.01491517,0.01536031,0.00048312,0.00065141,0.0
 0152698,0.02352756,-0.06010127,-0.12021910,-0.00091597,0.00012032,-0.0
 0039194,0.00045307,0.00022884,-0.00001635,-0.00025641,-0.00033587,0.00
 019127,-0.00023334,-0.00006182,-0.00053129,0.00038906,-0.00004442,-0.0
 0053884,0.01890975,-0.02245445,-0.02620309,-0.00487277,0.00143711,-0.0
 0252484,0.00002355,0.00000156,-0.00002153,-0.00001373,0.00003319,-0.00
 008005,0.00027113,0.00077194,-0.00057629,-0.00010965,-0.00004180,-0.00
 007667,0.00007292,0.00003642,-0.00000148,-0.00242253,0.00480746,-0.002
 64892,0.00002371,0.00002876,0.00007740,-0.00001181,-0.00003339,-0.0000
 9802,-0.00003809,0.00001002,0.00000608,-0.00008464,-0.00001565,-0.0000
 1130,0.00024460,0.00013484,0.00024782,-0.00030202,0.00258666,0.0028701
 3,0.04967639,-0.04550047,0.58370962,0.00003536,-0.00013345,-0.00022265
 ,0.00037178,0.00013722,0.00003109,0.00001199,-0.00043144,0.00006962,-0
 .00019582,-0.00041885,0.00023090,0.00038738,0.00033242,-0.00001189,-0.
 00020647,-0.00008263,0.00017037,-0.00067639,0.00208002,0.00294743,0.00
 049405,0.00010715,0.00037335,-0.00535808,0.01755713,-0.01093303,-0.000
 03392,-0.00011323,0.00004727,-0.00005475,-0.00000476,-0.00005706,-0.00
 002219,0.00004565,-0.00005612,0.00003329,-0.00003883,0.00008447,-0.000
 09127,0.00006344,-0.00012283,0.00001163,-0.00021540,-0.00113246,-0.000
 16339,-0.00006249,0.00048397,-0.00001585,0.00000381,-0.00001059,-0.000
 00664,0.00001243,-0.00001083,-0.00014233,0.00001324,-0.00004342,-0.000
 02589,-0.00001590,-0.00004089,0.00000888,0.00000382,-0.00000107,-0.000
 32737,0.00091123,-0.00054389,0.00001672,0.00001879,-0.00000235,-0.0000
 1874,0.00000303,-0.00001602,-0.00000732,-0.00000306,-0.00000933,-0.000
 02721,-0.00000990,-0.00000481,0.00004917,-0.00004189,0.00004370,0.0000
 1567,0.00004420,0.00029005,-0.05203938,0.01840315,-0.01543399,0.054423
 31,-0.00001975,0.00001444,0.00006486,0.00002924,0.00001059,0.00005916,
 -0.00007635,-0.00011980,-0.00021800,0.00051404,0.00031429,-0.00029149,
 -0.00019477,-0.00003766,0.00007687,0.00001128,0.00001433,-0.00007023,0
 .00012615,-0.00194520,-0.00407520,-0.00038016,0.00017093,-0.00019668,0
 .00830357,-0.02216105,0.01002190,0.00018248,0.00006915,0.00011294,-0.0
 0006870,-0.00004734,0.00002288,0.00006546,0.00005657,-0.00000440,0.000
 02756,-0.00000030,0.00005047,0.00009867,0.00001083,0.00006096,0.000706
 96,-0.00157510,0.00259655,0.00004736,0.00034932,-0.00087549,-0.0000070
 8,-0.00000449,0.00001287,-0.00002317,-0.00000251,0.00001928,0.00000925
 ,0.00007362,0.00002033,0.00002257,0.00002305,0.00000214,-0.00001842,-0
 .00002243,0.00000633,0.00053835,-0.00098405,0.00083046,-0.00001017,-0.
 00000640,-0.00002550,0.00002236,-0.00000562,0.00001563,0.00001344,-0.0
 0000098,0.00000622,0.00002668,0.00001319,0.00000863,0.00004969,-0.0001
 3617,0.00006276,-0.00028588,-0.00001587,-0.00011756,0.02038620,-0.2151
 9895,0.13019260,-0.02981993,0.23881720,0.00007431,0.00010645,0.0001713
 3,-0.00026295,0.00000883,0.00012259,-0.00014356,0.00018079,-0.00073959
 ,0.00038278,-0.00008645,-0.00020415,-0.00021627,-0.00016158,0.00000992
 ,0.00011938,0.00009389,-0.00012825,0.00077749,-0.00327057,-0.00201916,
 -0.00010181,0.00022392,-0.00001600,0.00548225,-0.01789953,0.01285796,0
 .00011686,-0.00001596,0.00013054,-0.00010735,-0.00005225,-0.00002016,0
 .00002342,0.00007402,-0.00007982,0.00006877,0.00003451,0.00009711,-0.0
 0011202,0.00001574,0.00006246,-0.00088470,-0.00178948,0.00021780,0.000
 41132,0.00048039,0.00099226,0.00002717,0.00001974,0.00001285,-0.000002
 52,0.00000100,-0.00001743,0.00019273,0.00017883,0.00035385,0.00002103,
 0.00001883,0.00003867,-0.00000277,0.00000710,0.00000137,0.00040152,-0.
 00073772,0.00053983,0.00000846,-0.00000677,-0.00001687,0.00000109,0.00
 000057,-0.00000286,-0.00000155,-0.00000043,-0.00000914,-0.00000666,-0.
 00000085,0.00000835,-0.00011358,0.00006864,-0.00012127,-0.00014008,-0.
 00007008,-0.00013044,-0.01951867,0.13675221,-0.15545254,0.01579151,-0.
 13954282,0.16167963,0.00005605,0.00001333,0.00005045,-0.00006769,0.000
 12641,0.00007098,-0.00012117,-0.00001123,-0.00052117,-0.00013348,0.000
 00578,-0.00005865,-0.00000778,-0.00000453,0.00006589,0.00004714,0.0000
 5285,-0.00002023,0.00108252,-0.00006856,-0.00095397,-0.00050989,0.0009
 6465,-0.00016050,0.01061165,0.00779467,0.01977713,0.00029552,-0.000312
 13,0.00008362,-0.00025520,-0.00015813,0.00000168,0.00008490,0.00020379
 ,-0.00015907,0.00011517,-0.00010097,0.00030473,-0.00178561,0.00056123,
 -0.00009325,-0.00296696,0.00199450,-0.00092844,0.00050741,-0.00050894,
 0.00203772,0.00002007,0.00001307,0.00001052,-0.00001268,0.00000742,-0.
 00001539,0.00017164,-0.00012054,0.00038390,0.00000364,0.00001845,0.000
 01274,-0.00000438,0.00000507,0.00000285,-0.00007387,-0.00041764,0.0000
 5821,0.00002187,-0.00004366,0.00003483,-0.00001915,0.00001023,0.000034
 73,0.00002603,-0.00001621,0.00000696,0.00003582,0.00000597,0.00000697,
 -0.00058362,0.00013968,0.00047599,0.00050632,-0.00008231,0.00029961,-0
 .12971334,-0.04325164,-0.12410322,-0.00158574,-0.00052418,-0.00038166,
 0.13828990,0.00007734,0.00006098,0.00004771,-0.00006512,0.00012202,0.0
 0012414,-0.00024365,-0.00036379,-0.00038514,-0.00002231,-0.00016668,0.
 00012288,-0.00004509,-0.00004709,0.00003754,0.00008306,0.00008989,-0.0
 0005260,-0.00136171,0.00059511,-0.00077436,0.00055481,-0.00002037,0.00
 042904,-0.01080841,-0.01261994,-0.02541959,0.00004007,-0.00007913,0.00
 024736,-0.00010390,-0.00008621,-0.00010596,-0.00001405,0.00008694,-0.0
 0014645,0.00008169,0.00003039,0.00014795,0.00035289,0.00003399,0.00002
 647,0.00438512,-0.00297555,0.00111235,-0.00067240,0.00064378,-0.002326
 95,0.00002733,0.00002654,0.00000880,0.00000507,0.00000698,-0.00002622,
 -0.00017411,-0.00068200,0.00098790,0.00001336,0.00003644,0.00002024,0.
 00000850,0.00001158,0.00000219,-0.00004393,0.00034221,0.00008981,0.000
 00111,0.00002144,-0.00001093,-0.00001836,0.00000890,-0.00002466,-0.000
 02324,0.00000254,-0.00001569,-0.00003710,-0.00002206,-0.00000339,-0.00
 001230,0.00011082,-0.00005768,-0.00073113,0.00045354,0.00024758,-0.039
 11631,-0.06705885,-0.05596216,0.01425172,0.00954890,0.02021360,0.04022
 348,0.07508093,0.00000792,-0.00000854,0.00001874,0.00000221,0.00001446
 ,0.00006824,0.00003450,0.00014416,-0.00017330,0.00026127,-0.00032267,-
 0.00002147,0.00001629,0.00002083,-0.00000110,-0.00002803,0.00000989,-0
 .00001323,-0.00037200,0.00089699,0.00041347,-0.00041347,0.00016575,0.0
 0000074,-0.00680207,-0.00858708,-0.01730213,0.00054542,-0.00017320,0.0
 0045544,-0.00045615,-0.00025547,-0.00016290,0.00008299,0.00037531,-0.0
 0035160,0.00036324,0.00010876,0.00046266,-0.00095846,0.00003661,0.0003
 2852,0.00356916,-0.00104477,0.00212719,-0.00048832,0.00003031,-0.00144
 172,-0.00000089,0.00000069,0.00000442,-0.00001544,0.00000427,-0.000001
 02,0.00015374,0.00087520,-0.00042021,0.00000114,-0.00000035,0.00000245
 ,-0.00000595,-0.00000765,0.00000274,0.00006355,0.00003035,0.00002607,0
 .00000496,0.00001622,-0.00002550,-0.00000291,0.00001351,0.00001016,-0.
 00000446,0.00000713,-0.00003460,-0.00000641,-0.00000719,0.00001536,0.0
 0049391,-0.00000897,-0.00039306,-0.00058478,0.00012958,-0.00022374,-0.
 11795299,-0.06073857,-0.22210694,-0.00963147,-0.00543508,-0.01351133,0
 .12676522,0.06997347,0.24278468,-0.00003660,-0.00015982,-0.00031966,0.
 00056125,0.00006254,-0.00004263,0.00035113,-0.00035324,0.00042124,-0.0
 0002853,-0.00038802,-0.00041538,0.00043061,0.00060423,0.00000529,-0.00
 037142,-0.00012205,0.00021783,0.00070828,-0.00238695,0.00180464,0.0000
 0621,0.00032755,-0.00007676,-0.01784882,0.00699461,0.01250380,-0.00002
 360,-0.00017192,0.00005769,-0.00010846,-0.00000427,-0.00010803,-0.0000
 2618,0.00010166,-0.00010399,0.00012160,0.00007257,0.00011299,-0.000112
 50,-0.00000911,-0.00001607,-0.00066520,-0.00021524,-0.00422598,0.00025
 333,-0.00006311,0.00141464,-0.00002879,-0.00002276,-0.00000651,-0.0000
 1475,0.00002974,-0.00001736,-0.00034122,-0.00007882,-0.00035226,-0.000
 04367,-0.00000569,-0.00006405,0.00001689,-0.00001715,0.00000737,0.0000
 0805,0.00023733,-0.00019049,0.00001550,0.00003798,-0.00002411,-0.00002
 656,0.00000866,-0.00001544,-0.00001502,0.00000659,-0.00001980,-0.00001
 806,-0.00002065,-0.00000746,0.00033799,0.00011513,0.00000377,0.0004509
 7,0.00075970,0.00151737,-0.25143669,-0.07861526,0.06281265,0.00513950,
 0.00024725,-0.00190392,-0.01403509,-0.00661243,0.00535828,0.27677984,0
 .00002633,0.00003626,-0.00010333,0.00005825,-0.00006429,0.00022523,-0.
 00000985,-0.00135812,0.00096799,0.00024454,-0.00110483,0.00086656,-0.0
 0000401,0.00029194,0.00006061,-0.00009468,-0.00006147,0.00004110,0.000
 36197,0.00270530,-0.00180551,0.00002993,-0.00027336,0.00007168,0.02705
 392,0.00477272,-0.01166657,0.00004004,0.00004187,0.00004984,-0.0000379
 4,-0.00002484,0.00000838,0.00001219,0.00003340,-0.00003188,0.00003324,
 0.00001282,0.00006087,-0.00011129,0.00002811,0.00010677,0.00376862,0.0
 0202366,0.00146025,-0.00106898,-0.00042604,-0.00058114,-0.00000102,0.0
 0001630,-0.00000960,-0.00004007,0.00003037,-0.00004570,-0.00002077,-0.
 00003687,0.00000358,-0.00001191,0.00005110,-0.00003642,0.00002502,-0.0
 0001049,0.00002458,-0.00023783,-0.00013484,0.00007039,-0.00001120,-0.0
 0001032,-0.00001290,0.00001072,-0.00000235,-0.00000061,0.00000366,-0.0
 0000096,-0.00000251,0.00000075,0.00000309,0.00000309,0.00008752,-0.000
 08605,-0.00008726,-0.00071872,-0.00023688,0.00044190,-0.07991277,-0.08
 236869,0.02502732,-0.02259670,-0.00722249,0.00515543,-0.00651988,-0.00
 319226,0.00373605,0.07964091,0.08656822,-0.00003854,-0.00006652,0.0000
 3097,0.00002958,0.00008750,-0.00012069,-0.00035094,0.00076486,-0.00040
 059,-0.00023092,0.00018065,0.00053427,-0.00012014,-0.00008715,0.000012
 95,-0.00002414,-0.00003818,0.00000181,-0.00132659,0.00120100,-0.000635
 85,-0.00030913,-0.00020230,-0.00030904,0.01869406,-0.00273361,-0.01027
 519,0.00022978,-0.00001618,0.00028106,-0.00017257,-0.00012924,-0.00007
 362,0.00006507,0.00016391,-0.00012601,0.00014413,0.00004244,0.00022680
 ,-0.00033064,0.00012791,0.00016494,0.00461020,0.00177902,0.00206056,-0
 .00096664,-0.00044852,-0.00076840,-0.00001866,-0.00001731,-0.00000311,
 0.00000197,-0.00003371,0.00005296,-0.00027721,-0.00006069,-0.00020491,
 0.00002568,-0.00002409,-0.00002309,-0.00002796,-0.00000942,-0.00000733
 ,0.00000349,-0.00009516,0.00003441,-0.00001017,0.00001291,-0.00000464,
 0.00000485,0.00000622,0.00001348,0.00000208,0.00000229,-0.00000609,0.0
 0001065,-0.00000079,0.00000434,0.00005621,-0.00003457,-0.00014622,-0.0
 0076648,-0.00027192,-0.00009548,0.06478876,0.02581744,-0.07168904,0.01
 772098,0.00660862,-0.00482749,-0.02308915,-0.00852722,0.00946299,-0.07
 832761,-0.02399820,0.07683523\\0.00000130,-0.00000594,-0.00000660,0.00
 000098,-0.00000532,-0.00000322,-0.00000243,-0.00000270,0.00000457,0.00
 000073,0.00001230,0.00000429,0.00000360,-0.00000036,-0.00000435,0.0000
 0133,-0.00000257,-0.00000412,-0.00000262,0.00000466,-0.00000930,0.0000
 0286,-0.00000095,-0.00000180,0.00000868,-0.00000173,-0.00000844,0.0000
 0010,-0.00000069,0.00000244,-0.00000284,-0.00000181,0.00000077,-0.0000
 0145,0.00000244,0.00000326,-0.00000057,0.00000229,0.00000575,-0.000003
 59,0.00000137,0.00000460,0.00000016,-0.00000308,0.00000281,0.00000229,
 0.00000950,0.00000119,0.00000049,-0.00000582,-0.00000694,-0.00000178,-
 0.00000642,-0.00000293,-0.00000906,-0.00000870,0.00000111,0.00000226,0
 .00000335,-0.00000593,0.00000294,-0.00000196,-0.00000759,0.00000229,0.
 00000350,0.00000153,-0.00000010,-0.00000090,-0.00000047,-0.00000123,-0
 .00000145,0.00000085,-0.00000248,0.00000040,0.00000512,-0.00000242,0.0
 0000297,0.00000751,-0.00000225,0.00000428,0.00000447,0.00000494,0.0000
 0069,-0.00000538,-0.00000483,-0.00000015,0.00000146,-0.00000079,0.0000
 0276,0.00000406,-0.00000186,-0.00000142,0.00000373,0.00000535,0.000001
 46,0.00000756\\\@


 EXPERIENCE IS THE FRUIT OF THE TREE OF ERRORS.
 Job cpu time:       0 days 23 hours  7 minutes 24.7 seconds.
 Elapsed time:       0 days  5 hours 18 minutes 21.2 seconds.
 File lengths (MBytes):  RWF=    633 Int=      0 D2E=      0 Chk=     24 Scr=      1
 Normal termination of Gaussian 16 at Wed May 25 01:12:51 2022.
