# Supplementary material for: Rotational Barriers in N-Benzhydrylformamides: An NMR and DFT Study
Source: Molecules. 2023 Jan 5;28(2):535. doi: 10.3390/molecules28020535 (PMC9863877; doi:10.3390/molecules28020535)
Supplement: Supplementary file 1 [file molecules-28-00535-s001.zip › Supplementary_Materials/Quantum_chemistry_output_files/Gaussian_output_files/Transition_states_(corresponding_to_penultimate_barriers)/BHFA_oBr/BHFA_oBr_TS_Aryl.log]

 Entering Gaussian System, Link 0=g16
 Initial command:
 /home/aikhl/g16/l1.exe "/home/aikhl/works/aikhl/Gau-31054.inp" -scrdir="/home/aikhl/works/aikhl/"
 Entering Link 1 = /home/aikhl/g16/l1.exe PID=     31056.
  
 Copyright (c) 1988,1990,1992,1993,1995,1998,2003,2009,2016,
            Gaussian, Inc.  All Rights Reserved.
  
 This is part of the Gaussian(R) 16 program.  It is based on
 the Gaussian(R) 09 system (copyright 2009, Gaussian, Inc.),
 the Gaussian(R) 03 system (copyright 2003, Gaussian, Inc.),
 the Gaussian(R) 98 system (copyright 1998, Gaussian, Inc.),
 the Gaussian(R) 94 system (copyright 1995, Gaussian, Inc.),
 the Gaussian 92(TM) system (copyright 1992, Gaussian, Inc.),
 the Gaussian 90(TM) system (copyright 1990, Gaussian, Inc.),
 the Gaussian 88(TM) system (copyright 1988, Gaussian, Inc.),
 the Gaussian 86(TM) system (copyright 1986, Carnegie Mellon
 University), and the Gaussian 82(TM) system (copyright 1983,
 Carnegie Mellon University). Gaussian is a federally registered
 trademark of Gaussian, Inc.
  
 This software contains proprietary and confidential information,
 including trade secrets, belonging to Gaussian, Inc.
  
 This software is provided under written license and may be
 used, copied, transmitted, or stored only in accord with that
 written license.
  
 The following legend is applicable only to US Government
 contracts under FAR:
  
                    RESTRICTED RIGHTS LEGEND
  
 Use, reproduction and disclosure by the US Government is
 subject to restrictions as set forth in subparagraphs (a)
 and (c) of the Commercial Computer Software - Restricted
 Rights clause in FAR 52.227-19.
  
 Gaussian, Inc.
 340 Quinnipiac St., Bldg. 40, Wallingford CT 06492
  
  
 ---------------------------------------------------------------
 Warning -- This program may not be used in any manner that
 competes with the business of Gaussian, Inc. or will provide
 assistance to any competitor of Gaussian, Inc.  The licensee
 of this program is prohibited from giving any competitor of
 Gaussian, Inc. access to this program.  By using this program,
 the user acknowledges that Gaussian, Inc. is engaged in the
 business of creating and licensing software in the field of
 computational chemistry and represents and warrants to the
 licensee that it is not a competitor of Gaussian, Inc. and that
 it will not use this program in any manner prohibited above.
 ---------------------------------------------------------------
  

 Cite this work as:
 Gaussian 16, Revision A.03,
 M. J. Frisch, G. W. Trucks, H. B. Schlegel, G. E. Scuseria, 
 M. A. Robb, J. R. Cheeseman, G. Scalmani, V. Barone, 
 G. A. Petersson, H. Nakatsuji, X. Li, M. Caricato, A. V. Marenich, 
 J. Bloino, B. G. Janesko, R. Gomperts, B. Mennucci, H. P. Hratchian, 
 J. V. Ortiz, A. F. Izmaylov, J. L. Sonnenberg, D. Williams-Young, 
 F. Ding, F. Lipparini, F. Egidi, J. Goings, B. Peng, A. Petrone, 
 T. Henderson, D. Ranasinghe, V. G. Zakrzewski, J. Gao, N. Rega, 
 G. Zheng, W. Liang, M. Hada, M. Ehara, K. Toyota, R. Fukuda, 
 J. Hasegawa, M. Ishida, T. Nakajima, Y. Honda, O. Kitao, H. Nakai, 
 T. Vreven, K. Throssell, J. A. Montgomery, Jr., J. E. Peralta, 
 F. Ogliaro, M. J. Bearpark, J. J. Heyd, E. N. Brothers, K. N. Kudin, 
 V. N. Staroverov, T. A. Keith, R. Kobayashi, J. Normand, 
 K. Raghavachari, A. P. Rendell, J. C. Burant, S. S. Iyengar, 
 J. Tomasi, M. Cossi, J. M. Millam, M. Klene, C. Adamo, R. Cammi, 
 J. W. Ochterski, R. L. Martin, K. Morokuma, O. Farkas, 
 J. B. Foresman, and D. J. Fox, Gaussian, Inc., Wallingford CT, 2016.
 
 ******************************************
 Gaussian 16:  ES64L-G16RevA.03 25-Dec-2016
                19-Nov-2005 
 ******************************************
 %nprocshared=8
 Will use up to    8 processors via shared memory.
 %mem=5GB
 %oldchk=BHFA_oBr_M062X_scanAr08_TS.chk
 %chk=BHFA_oBr_M062X_scanAr08_TS_freq.chk
 Copying data from "BHFA_oBr_M062X_scanAr08_TS.chk" to current chk file "BHFA_oBr_M062X_scanAr08_TS_freq.chk"
 IOpt=  2 FromEx=T IUOpen= 4 IOptOp= 5 NList=   0 IFRang= 0 IUIn= 4 IUOut= 2.
 ----------------------------------------------------------------------
 # freq=noraman geom=allcheck guess=read M062X/gen pseudo=read nosymm I
 ntegral(Grid=SuperFine) scrf=(IEFPCM, solvent=dimethylsulfoxide)
 ----------------------------------------------------------------------
 1/10=4,29=7,30=1,38=1/1,3;
 2/12=2,15=1,40=1/2;
 3/5=7,11=2,14=-4,16=1,17=8,25=1,30=1,70=2201,71=2,72=21,74=-55,75=-7,116=-2,140=1/1,2,3;
 4/5=1/1;
 5/5=2,38=6,53=21,98=1/2;
 8/6=4,10=90,11=11/1;
 11/6=1,8=1,9=11,15=111,16=1,31=1/1,2,10;
 10/6=1,31=1/2;
 6/7=2,8=2,9=2,10=2,28=1/1;
 7/8=1,10=1,25=1,30=1/1,2,3,16;
 1/10=4,30=1/3;
 99//99;
 Structure from the checkpoint file:  "BHFA_oBr_M062X_scanAr08_TS_freq.chk"
 --------------------------
 BHFA_oBr_M062X_scanAr08_TS
 --------------------------
 Charge =  0 Multiplicity = 1
 Redundant internal coordinates found in file.  (old form).
 C,0,1.1694347165,0.5331108235,-2.9475297894
 N,0,0.6721587269,0.1186674366,-1.7662767509
 O,0,0.6234255274,1.3203269387,-3.7018981218
 C,0,-0.6313727285,0.5191214411,-1.2670191164
 C,0,-1.4236265436,-0.7480579067,-0.9752369662
 C,0,-0.6383286982,1.4869429905,-0.0729611038
 C,0,-2.4183469825,-1.1729739555,-1.8515083881
 C,0,-3.1025813754,-2.3644893675,-1.6160734465
 C,0,-2.7906242859,-3.1390652109,-0.5038011066
 C,0,-1.7935733776,-2.7184754267,0.3754684591
 C,0,-1.1180357059,-1.5260928401,0.1433499218
 C,0,-1.8680145762,1.5974906975,0.5993221135
 C,0,-2.0641282104,2.4496266509,1.673067143
 C,0,-1.0095029221,3.2338550273,2.1289529255
 C,0,0.2134886392,3.1656225602,1.4815838197
 C,0,0.3862487951,2.3132042218,0.3905918713
 H,0,2.1468205421,0.0862038381,-3.1760833325
 H,0,1.2199801627,-0.535567682,-1.2250206887
 H,0,-1.1090610583,1.0416964883,-2.0994414361
 H,0,-2.6624027388,-0.5709252004,-2.7211257184
 H,0,-3.8794377786,-2.6836931738,-2.3015906099
 H,0,-3.3221489409,-4.0656667206,-0.3192644431
 H,0,-1.5481456197,-3.3168619569,1.2455498945
 H,0,-0.3555419576,-1.1933112992,0.8423742812
 H,0,-2.695770072,0.9856089979,0.2586497709
 H,0,-3.0342396727,2.4961536958,2.1533177281
 H,0,-1.1339556714,3.8995470334,2.9747386156
 H,0,1.0416044906,3.7792002937,1.8131403165
 Br,0,2.160276316,2.4486026048,-0.4178788425
 Recover connectivity data from disk.

 GradGradGradGradGradGradGradGradGradGradGradGradGradGradGradGradGradGrad
 Berny optimization.
 Initialization pass.
                           ----------------------------
                           !    Initial Parameters    !
                           ! (Angstroms and Degrees)  !
 --------------------------                            --------------------------
 ! Name  Definition              Value          Derivative Info.                !
 --------------------------------------------------------------------------------
 ! R1    R(1,2)                  1.347          calculate D2E/DX2 analytically  !
 ! R2    R(1,3)                  1.2194         calculate D2E/DX2 analytically  !
 ! R3    R(1,17)                 1.0987         calculate D2E/DX2 analytically  !
 ! R4    R(2,4)                  1.4522         calculate D2E/DX2 analytically  !
 ! R5    R(2,18)                 1.0105         calculate D2E/DX2 analytically  !
 ! R6    R(4,5)                  1.5227         calculate D2E/DX2 analytically  !
 ! R7    R(4,6)                  1.537          calculate D2E/DX2 analytically  !
 ! R8    R(4,19)                 1.0928         calculate D2E/DX2 analytically  !
 ! R9    R(5,7)                  1.3921         calculate D2E/DX2 analytically  !
 ! R10   R(5,11)                 1.3964         calculate D2E/DX2 analytically  !
 ! R11   R(6,12)                 1.4058         calculate D2E/DX2 analytically  !
 ! R12   R(6,16)                 1.3955         calculate D2E/DX2 analytically  !
 ! R13   R(7,8)                  1.394          calculate D2E/DX2 analytically  !
 ! R14   R(7,20)                 1.0855         calculate D2E/DX2 analytically  !
 ! R15   R(8,9)                  1.3908         calculate D2E/DX2 analytically  !
 ! R16   R(8,21)                 1.0841         calculate D2E/DX2 analytically  !
 ! R17   R(9,10)                 1.3943         calculate D2E/DX2 analytically  !
 ! R18   R(9,22)                 1.084          calculate D2E/DX2 analytically  !
 ! R19   R(10,11)                1.39           calculate D2E/DX2 analytically  !
 ! R20   R(10,23)                1.0841         calculate D2E/DX2 analytically  !
 ! R21   R(11,24)                1.0866         calculate D2E/DX2 analytically  !
 ! R22   R(12,13)                1.3847         calculate D2E/DX2 analytically  !
 ! R23   R(12,25)                1.0843         calculate D2E/DX2 analytically  !
 ! R24   R(13,14)                1.3911         calculate D2E/DX2 analytically  !
 ! R25   R(13,26)                1.0835         calculate D2E/DX2 analytically  !
 ! R26   R(14,15)                1.3854         calculate D2E/DX2 analytically  !
 ! R27   R(14,27)                1.0835         calculate D2E/DX2 analytically  !
 ! R28   R(15,16)                1.3953         calculate D2E/DX2 analytically  !
 ! R29   R(15,28)                1.0827         calculate D2E/DX2 analytically  !
 ! R30   R(16,29)                1.9543         calculate D2E/DX2 analytically  !
 ! A1    A(2,1,3)              125.1591         calculate D2E/DX2 analytically  !
 ! A2    A(2,1,17)             112.6852         calculate D2E/DX2 analytically  !
 ! A3    A(3,1,17)             122.1552         calculate D2E/DX2 analytically  !
 ! A4    A(1,2,4)              123.2323         calculate D2E/DX2 analytically  !
 ! A5    A(1,2,18)             117.9559         calculate D2E/DX2 analytically  !
 ! A6    A(4,2,18)             118.7527         calculate D2E/DX2 analytically  !
 ! A7    A(2,4,5)              107.6641         calculate D2E/DX2 analytically  !
 ! A8    A(2,4,6)              116.4094         calculate D2E/DX2 analytically  !
 ! A9    A(2,4,19)             105.2105         calculate D2E/DX2 analytically  !
 ! A10   A(5,4,6)              111.8878         calculate D2E/DX2 analytically  !
 ! A11   A(5,4,19)             108.4508         calculate D2E/DX2 analytically  !
 ! A12   A(6,4,19)             106.7786         calculate D2E/DX2 analytically  !
 ! A13   A(4,5,7)              120.3438         calculate D2E/DX2 analytically  !
 ! A14   A(4,5,11)             120.2195         calculate D2E/DX2 analytically  !
 ! A15   A(7,5,11)             119.376          calculate D2E/DX2 analytically  !
 ! A16   A(4,6,12)             115.1492         calculate D2E/DX2 analytically  !
 ! A17   A(4,6,16)             128.8703         calculate D2E/DX2 analytically  !
 ! A18   A(12,6,16)            115.9007         calculate D2E/DX2 analytically  !
 ! A19   A(5,7,8)              120.3523         calculate D2E/DX2 analytically  !
 ! A20   A(5,7,20)             119.713          calculate D2E/DX2 analytically  !
 ! A21   A(8,7,20)             119.9346         calculate D2E/DX2 analytically  !
 ! A22   A(7,8,9)              120.0649         calculate D2E/DX2 analytically  !
 ! A23   A(7,8,21)             119.7744         calculate D2E/DX2 analytically  !
 ! A24   A(9,8,21)             120.1606         calculate D2E/DX2 analytically  !
 ! A25   A(8,9,10)             119.7822         calculate D2E/DX2 analytically  !
 ! A26   A(8,9,22)             120.1447         calculate D2E/DX2 analytically  !
 ! A27   A(10,9,22)            120.0729         calculate D2E/DX2 analytically  !
 ! A28   A(9,10,11)            120.0658         calculate D2E/DX2 analytically  !
 ! A29   A(9,10,23)            120.0986         calculate D2E/DX2 analytically  !
 ! A30   A(11,10,23)           119.8341         calculate D2E/DX2 analytically  !
 ! A31   A(5,11,10)            120.3565         calculate D2E/DX2 analytically  !
 ! A32   A(5,11,24)            119.8833         calculate D2E/DX2 analytically  !
 ! A33   A(10,11,24)           119.757          calculate D2E/DX2 analytically  !
 ! A34   A(6,12,13)            122.8939         calculate D2E/DX2 analytically  !
 ! A35   A(6,12,25)            118.2388         calculate D2E/DX2 analytically  !
 ! A36   A(13,12,25)           118.8673         calculate D2E/DX2 analytically  !
 ! A37   A(12,13,14)           119.5821         calculate D2E/DX2 analytically  !
 ! A38   A(12,13,26)           119.7972         calculate D2E/DX2 analytically  !
 ! A39   A(14,13,26)           120.62           calculate D2E/DX2 analytically  !
 ! A40   A(13,14,15)           119.2318         calculate D2E/DX2 analytically  !
 ! A41   A(13,14,27)           121.0045         calculate D2E/DX2 analytically  !
 ! A42   A(15,14,27)           119.762          calculate D2E/DX2 analytically  !
 ! A43   A(14,15,16)           120.3154         calculate D2E/DX2 analytically  !
 ! A44   A(14,15,28)           120.2775         calculate D2E/DX2 analytically  !
 ! A45   A(16,15,28)           119.4054         calculate D2E/DX2 analytically  !
 ! A46   A(6,16,15)            122.0442         calculate D2E/DX2 analytically  !
 ! A47   A(6,16,29)            124.7573         calculate D2E/DX2 analytically  !
 ! A48   A(15,16,29)           113.1759         calculate D2E/DX2 analytically  !
 ! D1    D(3,1,2,4)              3.0818         calculate D2E/DX2 analytically  !
 ! D2    D(3,1,2,18)          -179.7551         calculate D2E/DX2 analytically  !
 ! D3    D(17,1,2,4)          -177.1799         calculate D2E/DX2 analytically  !
 ! D4    D(17,1,2,18)           -0.0169         calculate D2E/DX2 analytically  !
 ! D5    D(1,2,4,5)            124.3649         calculate D2E/DX2 analytically  !
 ! D6    D(1,2,4,6)           -109.1247         calculate D2E/DX2 analytically  !
 ! D7    D(1,2,4,19)             8.847          calculate D2E/DX2 analytically  !
 ! D8    D(18,2,4,5)           -52.7767         calculate D2E/DX2 analytically  !
 ! D9    D(18,2,4,6)            73.7337         calculate D2E/DX2 analytically  !
 ! D10   D(18,2,4,19)         -168.2946         calculate D2E/DX2 analytically  !
 ! D11   D(2,4,5,7)           -103.183          calculate D2E/DX2 analytically  !
 ! D12   D(2,4,5,11)            73.9667         calculate D2E/DX2 analytically  !
 ! D13   D(6,4,5,7)            127.6938         calculate D2E/DX2 analytically  !
 ! D14   D(6,4,5,11)           -55.1565         calculate D2E/DX2 analytically  !
 ! D15   D(19,4,5,7)            10.1776         calculate D2E/DX2 analytically  !
 ! D16   D(19,4,5,11)         -172.6727         calculate D2E/DX2 analytically  !
 ! D17   D(2,4,6,12)          -164.7672         calculate D2E/DX2 analytically  !
 ! D18   D(2,4,6,16)            18.6488         calculate D2E/DX2 analytically  !
 ! D19   D(5,4,6,12)           -40.3911         calculate D2E/DX2 analytically  !
 ! D20   D(5,4,6,16)           143.025          calculate D2E/DX2 analytically  !
 ! D21   D(19,4,6,12)           78.1231         calculate D2E/DX2 analytically  !
 ! D22   D(19,4,6,16)          -98.4609         calculate D2E/DX2 analytically  !
 ! D23   D(4,5,7,8)            177.1112         calculate D2E/DX2 analytically  !
 ! D24   D(4,5,7,20)            -3.0101         calculate D2E/DX2 analytically  !
 ! D25   D(11,5,7,8)            -0.0624         calculate D2E/DX2 analytically  !
 ! D26   D(11,5,7,20)          179.8163         calculate D2E/DX2 analytically  !
 ! D27   D(4,5,11,10)         -176.7256         calculate D2E/DX2 analytically  !
 ! D28   D(4,5,11,24)            3.9238         calculate D2E/DX2 analytically  !
 ! D29   D(7,5,11,10)            0.4516         calculate D2E/DX2 analytically  !
 ! D30   D(7,5,11,24)         -178.899          calculate D2E/DX2 analytically  !
 ! D31   D(4,6,12,13)         -178.1889         calculate D2E/DX2 analytically  !
 ! D32   D(4,6,12,25)            1.8735         calculate D2E/DX2 analytically  !
 ! D33   D(16,6,12,13)          -1.145          calculate D2E/DX2 analytically  !
 ! D34   D(16,6,12,25)         178.9173         calculate D2E/DX2 analytically  !
 ! D35   D(4,6,16,15)          178.5367         calculate D2E/DX2 analytically  !
 ! D36   D(4,6,16,29)            0.3857         calculate D2E/DX2 analytically  !
 ! D37   D(12,6,16,15)           1.9743         calculate D2E/DX2 analytically  !
 ! D38   D(12,6,16,29)        -176.1768         calculate D2E/DX2 analytically  !
 ! D39   D(5,7,8,9)             -0.2225         calculate D2E/DX2 analytically  !
 ! D40   D(5,7,8,21)           179.6546         calculate D2E/DX2 analytically  !
 ! D41   D(20,7,8,9)           179.8991         calculate D2E/DX2 analytically  !
 ! D42   D(20,7,8,21)           -0.2239         calculate D2E/DX2 analytically  !
 ! D43   D(7,8,9,10)             0.1201         calculate D2E/DX2 analytically  !
 ! D44   D(7,8,9,22)           179.9767         calculate D2E/DX2 analytically  !
 ! D45   D(21,8,9,10)         -179.7565         calculate D2E/DX2 analytically  !
 ! D46   D(21,8,9,22)            0.1001         calculate D2E/DX2 analytically  !
 ! D47   D(8,9,10,11)            0.2676         calculate D2E/DX2 analytically  !
 ! D48   D(8,9,10,23)          179.8302         calculate D2E/DX2 analytically  !
 ! D49   D(22,9,10,11)        -179.5891         calculate D2E/DX2 analytically  !
 ! D50   D(22,9,10,23)          -0.0265         calculate D2E/DX2 analytically  !
 ! D51   D(9,10,11,5)           -0.5559         calculate D2E/DX2 analytically  !
 ! D52   D(9,10,11,24)         178.7955         calculate D2E/DX2 analytically  !
 ! D53   D(23,10,11,5)         179.8803         calculate D2E/DX2 analytically  !
 ! D54   D(23,10,11,24)         -0.7683         calculate D2E/DX2 analytically  !
 ! D55   D(6,12,13,14)          -0.4268         calculate D2E/DX2 analytically  !
 ! D56   D(6,12,13,26)         179.8853         calculate D2E/DX2 analytically  !
 ! D57   D(25,12,13,14)        179.5104         calculate D2E/DX2 analytically  !
 ! D58   D(25,12,13,26)         -0.1774         calculate D2E/DX2 analytically  !
 ! D59   D(12,13,14,15)          1.2236         calculate D2E/DX2 analytically  !
 ! D60   D(12,13,14,27)       -179.2494         calculate D2E/DX2 analytically  !
 ! D61   D(26,13,14,15)       -179.0912         calculate D2E/DX2 analytically  !
 ! D62   D(26,13,14,27)          0.4358         calculate D2E/DX2 analytically  !
 ! D63   D(13,14,15,16)         -0.4154         calculate D2E/DX2 analytically  !
 ! D64   D(13,14,15,28)        179.1077         calculate D2E/DX2 analytically  !
 ! D65   D(27,14,15,16)       -179.9483         calculate D2E/DX2 analytically  !
 ! D66   D(27,14,15,28)         -0.4252         calculate D2E/DX2 analytically  !
 ! D67   D(14,15,16,6)          -1.2523         calculate D2E/DX2 analytically  !
 ! D68   D(14,15,16,29)        177.0954         calculate D2E/DX2 analytically  !
 ! D69   D(28,15,16,6)         179.2204         calculate D2E/DX2 analytically  !
 ! D70   D(28,15,16,29)         -2.4319         calculate D2E/DX2 analytically  !
 --------------------------------------------------------------------------------
 Trust Radius=3.00D-01 FncErr=1.00D-07 GrdErr=1.00D-07 EigMax=2.50D+02 EigMin=1.00D-04
 Number of steps in this run=      2 maximum allowed number of steps=      2.
 GradGradGradGradGradGradGradGradGradGradGradGradGradGradGradGradGradGrad

                          Input orientation:                          
 ---------------------------------------------------------------------
 Center     Atomic      Atomic             Coordinates (Angstroms)
 Number     Number       Type             X           Y           Z
 ---------------------------------------------------------------------
      1          6           0        1.169435    0.533111   -2.947530
      2          7           0        0.672159    0.118667   -1.766277
      3          8           0        0.623426    1.320327   -3.701898
      4          6           0       -0.631373    0.519121   -1.267019
      5          6           0       -1.423627   -0.748058   -0.975237
      6          6           0       -0.638329    1.486943   -0.072961
      7          6           0       -2.418347   -1.172974   -1.851508
      8          6           0       -3.102581   -2.364489   -1.616073
      9          6           0       -2.790624   -3.139065   -0.503801
     10          6           0       -1.793573   -2.718475    0.375468
     11          6           0       -1.118036   -1.526093    0.143350
     12          6           0       -1.868015    1.597491    0.599322
     13          6           0       -2.064128    2.449627    1.673067
     14          6           0       -1.009503    3.233855    2.128953
     15          6           0        0.213489    3.165623    1.481584
     16          6           0        0.386249    2.313204    0.390592
     17          1           0        2.146821    0.086204   -3.176083
     18          1           0        1.219980   -0.535568   -1.225021
     19          1           0       -1.109061    1.041696   -2.099441
     20          1           0       -2.662403   -0.570925   -2.721126
     21          1           0       -3.879438   -2.683693   -2.301591
     22          1           0       -3.322149   -4.065667   -0.319264
     23          1           0       -1.548146   -3.316862    1.245550
     24          1           0       -0.355542   -1.193311    0.842374
     25          1           0       -2.695770    0.985609    0.258650
     26          1           0       -3.034240    2.496154    2.153318
     27          1           0       -1.133956    3.899547    2.974739
     28          1           0        1.041604    3.779200    1.813140
     29         35           0        2.160276    2.448603   -0.417879
 ---------------------------------------------------------------------
                    Distance matrix (angstroms):
                    1          2          3          4          5
     1  C    0.000000
     2  N    1.346999   0.000000
     3  O    1.219388   2.278813   0.000000
     4  C    2.463173   1.452176   2.853959   0.000000
     5  C    3.500757   2.401931   3.987897   1.522677   0.000000
     6  C    3.527173   2.541038   3.845643   1.537043   2.534960
     7  C    4.121185   3.350646   4.346593   2.529445   1.392075
     8  C    5.330946   4.520762   5.640183   3.813649   2.417108
     9  C    5.927795   4.919099   6.462951   4.315924   2.794253
    10  C    5.513125   4.326232   6.227257   3.811891   2.417398
    11  C    4.361924   3.091392   5.091240   2.531577   1.396410
    12  C    4.789484   3.772990   4.978412   2.485034   2.859775
    13  C    5.956415   4.974909   6.114615   3.797861   4.201065
    14  C    6.149184   5.263572   6.350344   4.364102   5.065878
    15  C    5.240324   4.476931   5.517395   3.908014   4.902347
    16  C    3.863311   3.090278   4.217882   2.646122   3.809523
    17  H    1.098747   2.040401   2.029846   3.398573   4.276425
    18  H    2.027724   1.010490   3.152006   2.131113   2.663869
    19  H    2.483839   2.033648   2.376344   1.092794   2.136822
    20  H    3.994137   3.536464   3.916046   2.725383   2.148039
    21  H    6.021310   5.371854   6.186179   4.677423   3.396602
    22  H    6.944844   5.962968   7.484564   5.399889   3.878301
    23  H    6.307888   5.079736   7.120146   4.676349   3.397963
    24  H    4.435027   3.095564   5.284616   2.730943   2.154708
    25  H    5.042237   4.024284   5.178324   2.609025   2.479199
    26  H    6.895148   5.895172   7.003188   4.623973   4.786109
    27  H    7.191089   6.327268   7.370091   5.447236   6.106263
    28  H    5.763455   5.133051   6.052816   4.786893   5.860758
    29  Br   3.324155   3.075918   3.797328   3.498177   4.834630
                    6          7          8          9         10
     6  C    0.000000
     7  C    3.661537   0.000000
     8  C    4.825688   1.394028   0.000000
     9  C    5.120347   2.412555   1.390840   0.000000
    10  C    4.384202   2.781788   2.409367   1.394317   0.000000
    11  C    3.058643   2.407273   2.781529   2.412061   1.389966
    12  C    1.405814   3.739640   4.704192   4.950056   4.322409
    13  C    2.451179   5.066689   5.922208   6.041525   5.335376
    14  C    2.835119   6.103200   7.053202   7.121650   6.254575
    15  C    2.441345   6.071201   7.153596   7.260547   6.314618
    16  C    1.395474   5.004619   6.170856   6.373359   5.483580
    17  H    4.398692   4.917396   5.999646   6.474706   6.000537
    18  H    2.978440   3.746491   4.709821   4.835629   4.050698
    19  H    2.127547   2.584660   3.976163   4.780428   4.553310
    20  H    3.917202   1.085477   2.152155   3.395337   3.867264
    21  H    5.732869   2.149333   1.084127   2.150564   3.393919
    22  H    6.172117   3.395924   2.150332   1.084049   2.152701
    23  H    5.063870   3.865912   3.392959   2.153043   1.084132
    24  H    2.846326   3.393020   3.868055   3.395257   2.147571
    25  H    2.143447   3.031371   3.860472   4.195625   3.814164
    26  H    3.422749   5.466302   6.151328   6.235008   5.647332
    27  H    3.918517   7.118482   8.011816   8.024142   7.140695
    28  H    3.410865   7.065759   8.165703   8.241152   7.233597
    29  Br   2.979253   6.011231   7.231818   7.465978   6.554466
                   11         12         13         14         15
    11  C    0.000000
    12  C    3.244557   0.000000
    13  C    4.363653   1.384747   0.000000
    14  C    5.158634   2.398854   1.391072   0.000000
    15  C    5.057274   2.751378   2.395173   1.385442   0.000000
    16  C    4.130884   2.374346   2.769061   2.411974   1.395251
    17  H    4.927213   5.714593   6.843400   6.929177   5.908846
    18  H    2.884423   4.172994   5.300535   5.516184   4.694416
    19  H    3.409360   2.858014   4.138386   4.763905   4.368517
    20  H    3.391554   4.044559   5.365687   6.382139   6.316273
    21  H    3.865632   5.548843   6.741233   7.929919   8.079539
    22  H    3.394343   5.918586   6.928279   8.038975   8.248353
    23  H    2.146321   4.966970   5.805291   6.631925   6.721731
    24  H    1.086635   3.183587   4.108566   4.656474   4.442149
    25  H    2.968364   1.084268   2.131407   3.375817   3.835598
    26  H    4.887768   2.140696   1.083477   2.155077   3.383364
    27  H    6.120015   3.388349   2.159129   1.083507   2.140972
    28  H    5.966438   3.833940   3.381266   2.145735   1.082674
    29  Br   5.182713   4.241016   4.713560   4.141313   2.812838
                   16         17         18         19         20
    16  C    0.000000
    17  H    4.558543   0.000000
    18  H    3.379469   2.247727   0.000000
    19  H    3.170639   3.559900   2.945642   0.000000
    20  H    5.224487   4.875185   4.160827   2.323771   0.000000
    21  H    7.100205   6.689758   5.637154   4.646975   2.474060
    22  H    7.412564   7.437007   5.823481   5.843967   4.291552
    23  H    6.014190   6.692120   4.637007   5.511696   4.951389
    24  H    3.612480   4.903772   2.681235   3.770588   4.290397
    25  H    3.358386   6.004749   4.455149   2.842778   3.361990
    26  H    3.852326   7.813690   6.221165   4.889552   5.771086
    27  H    3.391949   7.945923   6.545933   5.823679   7.400280
    28  H    2.145292   6.304925   5.280101   5.237135   7.294027
    29  Br   1.954260   3.631639   3.231239   3.936446   6.138463
                   21         22         23         24         25
    21  H    0.000000
    22  H    2.479927   0.000000
    23  H    4.291623   2.481217   0.000000
    24  H    4.952130   4.289591   2.468668   0.000000
    25  H    4.628140   5.122667   4.560951   3.250399   0.000000
    26  H    6.884140   7.018122   6.068251   4.744064   2.446645
    27  H    8.872225   8.892878   7.432241   5.575851   4.278719
    28  H    9.105859   9.226670   7.575161   5.255500   4.918187
    29  Br   8.146593   8.514835   7.054075   4.602295   5.116564
                   26         27         28         29
    26  H    0.000000
    27  H    2.501065   0.000000
    28  H    4.286541   2.469181   0.000000
    29  Br   5.796232   4.946419   2.828315   0.000000
 Symmetry turned off by external request.
 Stoichiometry    C14H12BrNO
 Framework group  C1[X(C14H12BrNO)]
 Deg. of freedom    81
 Full point group                 C1      NOp   1
 Rotational constants (GHZ):           0.5553255           0.2669880           0.2063157
 General basis read from cards:  (5D, 7F)
 ======================================================================================================
                                       Pseudopotential Parameters
 ======================================================================================================
  Center     Atomic      Valence      Angular      Power
  Number     Number     Electrons     Momentum     of R      Exponent        Coefficient   SO-Coeffient
 ======================================================================================================
    1          6
                                   No pseudopotential on this center.
    2          7
                                   No pseudopotential on this center.
    3          8
                                   No pseudopotential on this center.
    4          6
                                   No pseudopotential on this center.
    5          6
                                   No pseudopotential on this center.
    6          6
                                   No pseudopotential on this center.
    7          6
                                   No pseudopotential on this center.
    8          6
                                   No pseudopotential on this center.
    9          6
                                   No pseudopotential on this center.
   10          6
                                   No pseudopotential on this center.
   11          6
                                   No pseudopotential on this center.
   12          6
                                   No pseudopotential on this center.
   13          6
                                   No pseudopotential on this center.
   14          6
                                   No pseudopotential on this center.
   15          6
                                   No pseudopotential on this center.
   16          6
                                   No pseudopotential on this center.
   17          1
                                   No pseudopotential on this center.
   18          1
                                   No pseudopotential on this center.
   19          1
                                   No pseudopotential on this center.
   20          1
                                   No pseudopotential on this center.
   21          1
                                   No pseudopotential on this center.
   22          1
                                   No pseudopotential on this center.
   23          1
                                   No pseudopotential on this center.
   24          1
                                   No pseudopotential on this center.
   25          1
                                   No pseudopotential on this center.
   26          1
                                   No pseudopotential on this center.
   27          1
                                   No pseudopotential on this center.
   28          1
                                   No pseudopotential on this center.
   29         35            7
                                      F and up 
                                                     1      213.6143969      -28.00000000    0.00000000
                                                     2       41.0585380     -134.92688520    0.00000000
                                                     2        8.7086530      -41.92719130    0.00000000
                                                     2        2.6074661       -5.93364200    0.00000000
                                      S - F
                                                     0       54.1980682        3.00000000    0.00000000
                                                     1       32.9053558       27.34306420    0.00000000
                                                     2       13.6744890      118.80288470    0.00000000
                                                     2        3.0341152       43.43548760    0.00000000
                                      P - F
                                                     0       54.2563340        5.00000000    0.00000000
                                                     1       26.0095593       25.05042520    0.00000000
                                                     2       28.2012995       92.61574630    0.00000000
                                                     2        9.4341061       95.82490160    0.00000000
                                                     2        2.5321764       26.26849830    0.00000000
                                      D - F
                                                     0       87.6328721        3.00000000    0.00000000
                                                     1       61.7373377       22.55335570    0.00000000
                                                     2       32.4385104      178.12419880    0.00000000
                                                     2        8.7537199       76.99241620    0.00000000
                                                     2        1.6633189        9.48182700    0.00000000
 ======================================================================================================
   396 basis functions,   648 primitive gaussians,   412 cartesian basis functions
    59 alpha electrons       59 beta electrons
       nuclear repulsion energy      1090.9009420316 Hartrees.
 NAtoms=   29 NActive=   29 NUniq=   29 SFac= 1.00D+00 NAtFMM=   60 NAOKFM=F Big=F
 Integral buffers will be    131072 words long.
 Raffenetti 2 integral format.
 Two-electron integral symmetry is turned off.
 Force inversion solution in PCM.
 ------------------------------------------------------------------------------
 Polarizable Continuum Model (PCM)
 =================================
 Model                : PCM.
 Atomic radii         : UFF (Universal Force Field).
 Polarization charges : Total charges.
 Charge compensation  : None.
 Solution method      : Matrix inversion.
 Cavity type          : Scaled VdW (van der Waals Surface) (Alpha=1.100).
 Cavity algorithm     : GePol (No added spheres)
                        Default sphere list used, NSphG=   29.
                        Lebedev-Laikov grids with approx.  5.0 points / Ang**2.
                        Smoothing algorithm: York/Karplus (Gamma=1.0000).
                        Polarization charges: spherical gaussians, with
                                              point-specific exponents (IZeta= 3).
                        Self-potential: point-specific (ISelfS= 7).
                        Self-field    : sphere-specific E.n sum rule (ISelfD= 2).
 1st derivatives      : Analytical E(r).r(x)/FMM algorithm (CHGder, D1EAlg=3).
                        Cavity 1st derivative terms included.
 2nd derivatives      : Analytical E(r).r(xy)/FMM algorithm (CHGder, D2EAlg=3).
                        Cavity 2nd derivative terms included.
 Solvent              : DiMethylSulfoxide, Eps=  46.826000 Eps(inf)=   2.007889
 ------------------------------------------------------------------------------
 One-electron integrals computed using PRISM.
   1 Symmetry operations used in ECPInt.
 ECPInt:  NShTT=    9316 NPrTT=   38001 LenC2=    8716 LenP2D=   23794.
 LDataN:  DoStor=T MaxTD1= 5 Len=  102
 NBasis=   396 RedAO= T EigKep=  1.40D-06  NBF=   396
 NBsUse=   394 1.00D-06 EigRej=  9.55D-07 NBFU=   394
 Initial guess from the checkpoint file:  "BHFA_oBr_M062X_scanAr08_TS_freq.chk"
 B after Tr=     0.000000    0.000000    0.000000
         Rot=    1.000000    0.000000    0.000000    0.000000 Ang=   0.00 deg.
 Requested convergence on RMS density matrix=1.00D-08 within 128 cycles.
 Requested convergence on MAX density matrix=1.00D-06.
 Requested convergence on             energy=1.00D-06.
 No special actions if energy rises.
 Inv3:  Mode=1 IEnd=    16623948.
 Iteration    1 A*A^-1 deviation from unit magnitude is 8.55D-15 for    254.
 Iteration    1 A*A^-1 deviation from orthogonality  is 2.74D-15 for   1333    291.
 Iteration    1 A^-1*A deviation from unit magnitude is 9.33D-15 for    254.
 Iteration    1 A^-1*A deviation from orthogonality  is 2.11D-15 for   1386    583.
 Error on total polarization charges =  0.01798
 SCF Done:  E(RM062X) =  -683.703630215     A.U. after    1 cycles
            NFock=  1  Conv=0.52D-08     -V/T= 2.0172
 DoSCS=F DFT=T ScalE2(SS,OS)=  1.000000  1.000000
 Range of M.O.s used for correlation:     1   394
 NBasis=   396 NAE=    59 NBE=    59 NFC=     0 NFV=     0
 NROrb=    394 NOA=    59 NOB=    59 NVA=   335 NVB=   335

 **** Warning!!: The largest alpha MO coefficient is  0.18462424D+03

   1 Symmetry operations used in ECPInt.
 ECPInt:  NShTT=    9316 NPrTT=   38001 LenC2=    8716 LenP2D=   23794.
 LDataN:  DoStor=T MaxTD1= 6 Len=  172
 Symmetrizing basis deriv contribution to polar:
 IMax=3 JMax=2 DiffMx= 0.00D+00
 G2DrvN: will do    30 centers at a time, making    1 passes.
 Calling FoFCou, ICntrl=  3107 FMM=F I1Cent=   0 AccDes= 0.00D+00.
 NEqPCM:  Using equilibrium solvation (IEInf=0, Eps=  46.8260, EpsInf=   2.0079)
 G2PCM: DoFxE=T DoFxN=T DoGrad=T DoDP/DQ/DG/TGxP=FFFF NFrqRd=   0 IEInf=0 SqF1=F DoCFld=F IF1Alg=4.
 End of G2Drv F.D. properties file   721 does not exist.
 End of G2Drv F.D. properties file   722 does not exist.
 End of G2Drv F.D. properties file   788 does not exist.
          IDoAtm=11111111111111111111111111111
 NEqPCM:  Using equilibrium solvation (IEInf=0, Eps=  46.8260, EpsInf=   2.0079)
          Differentiating once with respect to electric field.
                with respect to dipole field.
          Differentiating once with respect to nuclear coordinates.
 CalDSu exits because no D1Ps are significant.
          There are    90 degrees of freedom in the 1st order CPHF.  IDoFFX=6 NUNeed=     3.
     87 vectors produced by pass  0 Test12= 2.20D-14 1.11D-09 XBig12= 1.28D+02 4.08D+00.
 AX will form    87 AO Fock derivatives at one time.
     87 vectors produced by pass  1 Test12= 2.20D-14 1.11D-09 XBig12= 9.73D+00 2.97D-01.
     87 vectors produced by pass  2 Test12= 2.20D-14 1.11D-09 XBig12= 2.30D-01 4.03D-02.
     87 vectors produced by pass  3 Test12= 2.20D-14 1.11D-09 XBig12= 1.63D-03 5.74D-03.
     87 vectors produced by pass  4 Test12= 2.20D-14 1.11D-09 XBig12= 8.91D-06 4.35D-04.
     87 vectors produced by pass  5 Test12= 2.20D-14 1.11D-09 XBig12= 4.79D-08 2.25D-05.
     83 vectors produced by pass  6 Test12= 2.20D-14 1.11D-09 XBig12= 2.02D-10 1.04D-06.
     10 vectors produced by pass  7 Test12= 2.20D-14 1.11D-09 XBig12= 8.72D-13 9.72D-08.
      3 vectors produced by pass  8 Test12= 2.20D-14 1.11D-09 XBig12= 1.63D-14 1.42D-08.
      3 vectors produced by pass  9 Test12= 2.20D-14 1.11D-09 XBig12= 3.03D-15 5.06D-09.
      3 vectors produced by pass 10 Test12= 2.20D-14 1.11D-09 XBig12= 8.36D-16 3.93D-09.
      2 vectors produced by pass 11 Test12= 2.20D-14 1.11D-09 XBig12= 8.49D-16 3.89D-09.
 InvSVY:  IOpt=1 It=  1 EMax= 8.88D-15
 Solved reduced A of dimension   626 with    90 vectors.
 Isotropic polarizability for W=    0.000000      248.28 Bohr**3.
 End of Minotr F.D. properties file   721 does not exist.
 End of Minotr F.D. properties file   722 does not exist.
 End of Minotr F.D. properties file   788 does not exist.

 **********************************************************************

            Population analysis using the SCF density.

 **********************************************************************

 Alpha  occ. eigenvalues --  -19.60894 -14.78665 -10.65377 -10.61890 -10.61073
 Alpha  occ. eigenvalues --  -10.58351 -10.56575 -10.56397 -10.56023 -10.55910
 Alpha  occ. eigenvalues --  -10.55675 -10.55433 -10.55403 -10.55330 -10.55280
 Alpha  occ. eigenvalues --  -10.55152  -1.17746  -1.05990  -0.99235  -0.97526
 Alpha  occ. eigenvalues --   -0.90302  -0.89708  -0.85774  -0.85434  -0.82079
 Alpha  occ. eigenvalues --   -0.79442  -0.71351  -0.70868  -0.70331  -0.68500
 Alpha  occ. eigenvalues --   -0.67367  -0.63311  -0.60680  -0.58803  -0.56731
 Alpha  occ. eigenvalues --   -0.54869  -0.54668  -0.53238  -0.52263  -0.51707
 Alpha  occ. eigenvalues --   -0.50103  -0.49944  -0.48934  -0.48610  -0.47875
 Alpha  occ. eigenvalues --   -0.45834  -0.44811  -0.43122  -0.41840  -0.41217
 Alpha  occ. eigenvalues --   -0.40945  -0.38071  -0.36256  -0.35508  -0.33318
 Alpha  occ. eigenvalues --   -0.32307  -0.31579  -0.30782  -0.30525
 Alpha virt. eigenvalues --   -0.00567  -0.00077   0.00324   0.00766   0.01335
 Alpha virt. eigenvalues --    0.01540   0.02209   0.02619   0.03045   0.03560
 Alpha virt. eigenvalues --    0.03773   0.04470   0.04968   0.05003   0.05435
 Alpha virt. eigenvalues --    0.05784   0.06593   0.06995   0.07463   0.08031
 Alpha virt. eigenvalues --    0.08420   0.09067   0.09655   0.10251   0.10923
 Alpha virt. eigenvalues --    0.11322   0.12115   0.12401   0.13231   0.13424
 Alpha virt. eigenvalues --    0.14050   0.14239   0.14607   0.15258   0.15299
 Alpha virt. eigenvalues --    0.15508   0.16036   0.16123   0.16840   0.17628
 Alpha virt. eigenvalues --    0.18006   0.18670   0.18793   0.19050   0.19337
 Alpha virt. eigenvalues --    0.20004   0.20193   0.20798   0.21008   0.21408
 Alpha virt. eigenvalues --    0.21629   0.21790   0.22185   0.22281   0.22810
 Alpha virt. eigenvalues --    0.23059   0.23449   0.23669   0.24307   0.24335
 Alpha virt. eigenvalues --    0.24832   0.25592   0.25651   0.25974   0.26088
 Alpha virt. eigenvalues --    0.26944   0.27278   0.27560   0.27828   0.28285
 Alpha virt. eigenvalues --    0.28772   0.29151   0.29615   0.30007   0.30159
 Alpha virt. eigenvalues --    0.30937   0.31602   0.32023   0.32937   0.33589
 Alpha virt. eigenvalues --    0.34092   0.34375   0.35036   0.35907   0.36309
 Alpha virt. eigenvalues --    0.36885   0.37366   0.38086   0.38733   0.39381
 Alpha virt. eigenvalues --    0.41407   0.43042   0.43578   0.45559   0.48794
 Alpha virt. eigenvalues --    0.50116   0.51439   0.52620   0.53573   0.55088
 Alpha virt. eigenvalues --    0.55544   0.55959   0.57445   0.57867   0.58259
 Alpha virt. eigenvalues --    0.58787   0.59085   0.59864   0.60291   0.60563
 Alpha virt. eigenvalues --    0.60807   0.61539   0.62167   0.62944   0.63539
 Alpha virt. eigenvalues --    0.64988   0.65620   0.66750   0.67854   0.68489
 Alpha virt. eigenvalues --    0.68577   0.69452   0.70447   0.70693   0.71011
 Alpha virt. eigenvalues --    0.72750   0.73350   0.73605   0.73952   0.74286
 Alpha virt. eigenvalues --    0.74904   0.75773   0.76489   0.76919   0.77149
 Alpha virt. eigenvalues --    0.78101   0.78788   0.79225   0.79700   0.80587
 Alpha virt. eigenvalues --    0.80802   0.81736   0.83717   0.85609   0.86501
 Alpha virt. eigenvalues --    0.86643   0.87407   0.87780   0.88100   0.89197
 Alpha virt. eigenvalues --    0.89815   0.91063   0.91926   0.92599   0.92839
 Alpha virt. eigenvalues --    0.93982   0.94975   0.95276   0.97207   0.99171
 Alpha virt. eigenvalues --    1.01272   1.02736   1.03939   1.05016   1.06753
 Alpha virt. eigenvalues --    1.07528   1.07744   1.08545   1.10433   1.11973
 Alpha virt. eigenvalues --    1.12359   1.16667   1.16930   1.17945   1.19967
 Alpha virt. eigenvalues --    1.21043   1.22074   1.24073   1.25237   1.26503
 Alpha virt. eigenvalues --    1.27133   1.28008   1.29061   1.30147   1.31468
 Alpha virt. eigenvalues --    1.34072   1.34830   1.36468   1.41136   1.41903
 Alpha virt. eigenvalues --    1.44244   1.45874   1.50446   1.51370   1.54517
 Alpha virt. eigenvalues --    1.55000   1.56088   1.57140   1.58188   1.59092
 Alpha virt. eigenvalues --    1.60567   1.62817   1.63740   1.67116   1.69604
 Alpha virt. eigenvalues --    1.72233   1.76460   1.77840   1.79678   1.80744
 Alpha virt. eigenvalues --    1.82269   1.83060   1.83707   1.85001   1.85701
 Alpha virt. eigenvalues --    1.88209   1.90003   1.91268   1.92793   1.93428
 Alpha virt. eigenvalues --    1.94143   1.95660   1.96414   1.97574   1.98592
 Alpha virt. eigenvalues --    2.01491   2.02422   2.02824   2.03840   2.05669
 Alpha virt. eigenvalues --    2.07830   2.11590   2.17348   2.20853   2.21238
 Alpha virt. eigenvalues --    2.25944   2.29081   2.30565   2.31387   2.32835
 Alpha virt. eigenvalues --    2.33388   2.33771   2.35364   2.36939   2.37565
 Alpha virt. eigenvalues --    2.39240   2.45215   2.46458   2.47588   2.49311
 Alpha virt. eigenvalues --    2.50461   2.54717   2.57502   2.63241   2.66536
 Alpha virt. eigenvalues --    2.69173   2.72927   2.73638   2.75569   2.76578
 Alpha virt. eigenvalues --    2.81213   2.82475   2.83059   2.83901   2.85054
 Alpha virt. eigenvalues --    2.86950   2.88891   2.90654   2.93728   2.95148
 Alpha virt. eigenvalues --    2.96256   2.97934   2.98578   3.00091   3.01865
 Alpha virt. eigenvalues --    3.04806   3.08202   3.12996   3.14442   3.17044
 Alpha virt. eigenvalues --    3.22970   3.27616   3.29228   3.34554   3.35844
 Alpha virt. eigenvalues --    3.36265   3.36494   3.37346   3.38590   3.39544
 Alpha virt. eigenvalues --    3.40711   3.41471   3.42317   3.46376   3.48543
 Alpha virt. eigenvalues --    3.53930   3.60835   3.62893   3.63858   3.69071
 Alpha virt. eigenvalues --    3.70259   3.70950   3.73375   3.91360   3.94324
 Alpha virt. eigenvalues --    3.98720   4.02522   4.06118   4.07124   4.13553
 Alpha virt. eigenvalues --    4.35637   4.57773   4.79595   4.81283   4.96341
 Alpha virt. eigenvalues --    5.16366   5.29246   5.82536  20.48712  23.40086
 Alpha virt. eigenvalues --   23.45548  23.83598  23.90709  23.93074  23.93482
 Alpha virt. eigenvalues --   23.95648  23.97578  24.08970  24.11469  24.12394
 Alpha virt. eigenvalues --   24.13038  24.21341  24.22615  35.60968  50.08320
          Condensed to atoms (all electrons):
               1          2          3          4          5          6
     1  C    5.055168   0.026103   0.435435   0.188688  -0.196444   0.033176
     2  N    0.026103   8.448267  -0.235715  -1.630863  -1.005768   0.884723
     3  O    0.435435  -0.235715   8.091005   0.149811   0.093615  -0.079808
     4  C    0.188688  -1.630863   0.149811  20.216715  -2.647082  -1.701483
     5  C   -0.196444  -1.005768   0.093615  -2.647082  21.549919  -4.570083
     6  C    0.033176   0.884723  -0.079808  -1.701483  -4.570083  15.710808
     7  C   -0.137501   0.577742   0.035220  -7.291077  -4.858789   2.582620
     8  C   -0.013478  -0.191826   0.000733   0.708230   2.497307  -0.798528
     9  C   -0.007958   0.078162  -0.000302  -0.644807  -2.262886   0.342475
    10  C   -0.013243  -0.290612   0.002873   1.799678   1.264810  -1.216585
    11  C    0.100522   0.349567  -0.047094   4.667796  -7.045757   0.888108
    12  C    0.071945   0.268210  -0.001144  -3.605428   1.064878  -4.415047
    13  C   -0.035764  -0.057005  -0.009467  -0.103236  -0.420870   1.150731
    14  C   -0.012247   0.074074   0.003206  -1.165131   0.296737  -1.152895
    15  C   -0.051146  -0.237335   0.021967   1.108115  -0.571601   0.476859
    16  C   -0.052215   0.121517  -0.004416  -3.349432   1.603787  -2.792105
    17  H    0.427762  -0.222766  -0.044947   0.084257   0.054105  -0.031060
    18  H    0.003662   0.210535   0.002462   0.055184   0.052683   0.012741
    19  H    0.024737  -0.007324   0.011422   0.290811  -0.252676   0.146566
    20  H    0.001671   0.007494  -0.001044   0.055721  -0.018693  -0.010175
    21  H    0.000199   0.000376   0.000007   0.003090   0.014412   0.004325
    22  H   -0.000016  -0.000235  -0.000000   0.006111   0.063570  -0.001986
    23  H    0.000102   0.000726   0.000000  -0.000032   0.000954   0.004697
    24  H    0.003947   0.011038   0.000047   0.053247   0.037354   0.023393
    25  H    0.000988   0.003747  -0.000068   0.088466  -0.007126   0.121822
    26  H    0.000026  -0.000009   0.000001   0.000568   0.005444  -0.037083
    27  H   -0.000039   0.000025   0.000000   0.007502  -0.002409   0.072383
    28  H    0.000503   0.001122  -0.000009  -0.006498   0.004066   0.023329
    29  Br   0.088154  -0.102584  -0.007567   0.320429  -0.032239  -0.088243
               7          8          9         10         11         12
     1  C   -0.137501  -0.013478  -0.007958  -0.013243   0.100522   0.071945
     2  N    0.577742  -0.191826   0.078162  -0.290612   0.349567   0.268210
     3  O    0.035220   0.000733  -0.000302   0.002873  -0.047094  -0.001144
     4  C   -7.291077   0.708230  -0.644807   1.799678   4.667796  -3.605428
     5  C   -4.858789   2.497307  -2.262886   1.264810  -7.045757   1.064878
     6  C    2.582620  -0.798528   0.342475  -1.216585   0.888108  -4.415047
     7  C   25.105998  -5.575975   2.912071  -4.213646  -5.368725   1.034080
     8  C   -5.575975  10.611654  -1.465037   3.207134  -2.285504  -0.198834
     9  C    2.912071  -1.465037   6.948255  -1.209271   1.066452   0.041623
    10  C   -4.213646   3.207134  -1.209271  13.594442  -5.792994  -0.557186
    11  C   -5.368725  -2.285504   1.066452  -5.792994  21.937527  -0.857340
    12  C    1.034080  -0.198834   0.041623  -0.557186  -0.857340  19.035716
    13  C   -0.207576  -0.028596  -0.012569   0.082694   0.153975  -7.458928
    14  C    0.288635  -0.063669   0.021023  -0.217331  -0.209929   2.328500
    15  C   -0.064279   0.041522  -0.004657   0.177759   0.308659  -3.792064
    16  C    0.895568  -0.112814   0.016178  -0.132827  -1.563713   2.676607
    17  H    0.006919   0.003472  -0.000465  -0.000462  -0.026379  -0.001684
    18  H   -0.012975   0.003239  -0.002110  -0.017068  -0.022975   0.007811
    19  H    0.153374  -0.008835   0.004955  -0.027495  -0.079879   0.035385
    20  H    0.234280   0.048002  -0.015811  -0.001872   0.014272   0.013239
    21  H    0.006088   0.235927   0.073293  -0.039926   0.032460  -0.001575
    22  H   -0.085693   0.104900   0.234173   0.087434  -0.076207   0.000510
    23  H    0.016698  -0.032978   0.067083   0.244902   0.024095   0.003105
    24  H   -0.014227   0.011164  -0.033371  -0.002841   0.251581   0.015811
    25  H   -0.013930  -0.013481   0.007507  -0.020551   0.061798   0.233316
    26  H   -0.000861   0.001120  -0.000401   0.000418  -0.000909  -0.008584
    27  H   -0.000281   0.000036  -0.000003   0.000018   0.001447  -0.107615
    28  H    0.000070  -0.000021  -0.000005  -0.000034  -0.001396   0.033861
    29  Br  -0.024007   0.001847  -0.001271   0.016716   0.008992  -0.091719
              13         14         15         16         17         18
     1  C   -0.035764  -0.012247  -0.051146  -0.052215   0.427762   0.003662
     2  N   -0.057005   0.074074  -0.237335   0.121517  -0.222766   0.210535
     3  O   -0.009467   0.003206   0.021967  -0.004416  -0.044947   0.002462
     4  C   -0.103236  -1.165131   1.108115  -3.349432   0.084257   0.055184
     5  C   -0.420870   0.296737  -0.571601   1.603787   0.054105   0.052683
     6  C    1.150731  -1.152895   0.476859  -2.792105  -0.031060   0.012741
     7  C   -0.207576   0.288635  -0.064279   0.895568   0.006919  -0.012975
     8  C   -0.028596  -0.063669   0.041522  -0.112814   0.003472   0.003239
     9  C   -0.012569   0.021023  -0.004657   0.016178  -0.000465  -0.002110
    10  C    0.082694  -0.217331   0.177759  -0.132827  -0.000462  -0.017068
    11  C    0.153975  -0.209929   0.308659  -1.563713  -0.026379  -0.022975
    12  C   -7.458928   2.328500  -3.792064   2.676607  -0.001684   0.007811
    13  C   13.850397  -1.496478   1.757471  -0.755524  -0.000739   0.000437
    14  C   -1.496478   8.526068  -1.195911  -0.177757   0.000503  -0.000108
    15  C    1.757471  -1.195911  11.030109  -2.483160   0.004633  -0.002851
    16  C   -0.755524  -0.177757  -2.483160  11.754028   0.004997  -0.003639
    17  H   -0.000739   0.000503   0.004633   0.004997   0.505314   0.010241
    18  H    0.000437  -0.000108  -0.002851  -0.003639   0.010241   0.284777
    19  H   -0.018092   0.009906  -0.009700   0.022095   0.000865   0.000256
    20  H    0.003436   0.000274   0.000259   0.003984  -0.000031   0.000071
    21  H    0.000043  -0.000020   0.000026  -0.000054   0.000000  -0.000002
    22  H    0.000128   0.000000  -0.000016  -0.000102   0.000000   0.000006
    23  H   -0.001923   0.000296  -0.000015   0.000875  -0.000000  -0.000002
    24  H   -0.004160  -0.001205  -0.007812   0.004823   0.000020  -0.001683
    25  H   -0.070123  -0.010189  -0.000807  -0.050732  -0.000005  -0.000071
    26  H    0.299264   0.079519  -0.028706   0.019580   0.000000  -0.000001
    27  H    0.133612   0.226272   0.086205  -0.087213   0.000000  -0.000001
    28  H   -0.051363   0.055257   0.253174   0.018372  -0.000002  -0.000002
    29  Br   0.037312   0.057388   0.002913   0.060851  -0.004334  -0.000400
              19         20         21         22         23         24
     1  C    0.024737   0.001671   0.000199  -0.000016   0.000102   0.003947
     2  N   -0.007324   0.007494   0.000376  -0.000235   0.000726   0.011038
     3  O    0.011422  -0.001044   0.000007  -0.000000   0.000000   0.000047
     4  C    0.290811   0.055721   0.003090   0.006111  -0.000032   0.053247
     5  C   -0.252676  -0.018693   0.014412   0.063570   0.000954   0.037354
     6  C    0.146566  -0.010175   0.004325  -0.001986   0.004697   0.023393
     7  C    0.153374   0.234280   0.006088  -0.085693   0.016698  -0.014227
     8  C   -0.008835   0.048002   0.235927   0.104900  -0.032978   0.011164
     9  C    0.004955  -0.015811   0.073293   0.234173   0.067083  -0.033371
    10  C   -0.027495  -0.001872  -0.039926   0.087434   0.244902  -0.002841
    11  C   -0.079879   0.014272   0.032460  -0.076207   0.024095   0.251581
    12  C    0.035385   0.013239  -0.001575   0.000510   0.003105   0.015811
    13  C   -0.018092   0.003436   0.000043   0.000128  -0.001923  -0.004160
    14  C    0.009906   0.000274  -0.000020   0.000000   0.000296  -0.001205
    15  C   -0.009700   0.000259   0.000026  -0.000016  -0.000015  -0.007812
    16  C    0.022095   0.003984  -0.000054  -0.000102   0.000875   0.004823
    17  H    0.000865  -0.000031   0.000000   0.000000  -0.000000   0.000020
    18  H    0.000256   0.000071  -0.000002   0.000006  -0.000002  -0.001683
    19  H    0.365367   0.003807   0.000007  -0.000006   0.000017   0.000087
    20  H    0.003807   0.405595  -0.004030  -0.000177   0.000056  -0.000157
    21  H    0.000007  -0.004030   0.407222  -0.004939  -0.000167   0.000058
    22  H   -0.000006  -0.000177  -0.004939   0.407416  -0.004948  -0.000190
    23  H    0.000017   0.000056  -0.000167  -0.004948   0.406134  -0.003638
    24  H    0.000087  -0.000157   0.000058  -0.000190  -0.003638   0.394425
    25  H    0.000477   0.000016  -0.000004  -0.000017  -0.000011  -0.000300
    26  H    0.000024   0.000001  -0.000000   0.000000  -0.000000   0.000014
    27  H   -0.000004   0.000000   0.000000   0.000000  -0.000000  -0.000002
    28  H    0.000023  -0.000000  -0.000000   0.000000   0.000000   0.000004
    29  Br  -0.001560   0.000008  -0.000000   0.000000  -0.000001   0.000378
              25         26         27         28         29
     1  C    0.000988   0.000026  -0.000039   0.000503   0.088154
     2  N    0.003747  -0.000009   0.000025   0.001122  -0.102584
     3  O   -0.000068   0.000001   0.000000  -0.000009  -0.007567
     4  C    0.088466   0.000568   0.007502  -0.006498   0.320429
     5  C   -0.007126   0.005444  -0.002409   0.004066  -0.032239
     6  C    0.121822  -0.037083   0.072383   0.023329  -0.088243
     7  C   -0.013930  -0.000861  -0.000281   0.000070  -0.024007
     8  C   -0.013481   0.001120   0.000036  -0.000021   0.001847
     9  C    0.007507  -0.000401  -0.000003  -0.000005  -0.001271
    10  C   -0.020551   0.000418   0.000018  -0.000034   0.016716
    11  C    0.061798  -0.000909   0.001447  -0.001396   0.008992
    12  C    0.233316  -0.008584  -0.107615   0.033861  -0.091719
    13  C   -0.070123   0.299264   0.133612  -0.051363   0.037312
    14  C   -0.010189   0.079519   0.226272   0.055257   0.057388
    15  C   -0.000807  -0.028706   0.086205   0.253174   0.002913
    16  C   -0.050732   0.019580  -0.087213   0.018372   0.060851
    17  H   -0.000005   0.000000   0.000000  -0.000002  -0.004334
    18  H   -0.000071  -0.000001  -0.000001  -0.000002  -0.000400
    19  H    0.000477   0.000024  -0.000004   0.000023  -0.001560
    20  H    0.000016   0.000001   0.000000  -0.000000   0.000008
    21  H   -0.000004  -0.000000   0.000000  -0.000000  -0.000000
    22  H   -0.000017   0.000000   0.000000   0.000000   0.000000
    23  H   -0.000011  -0.000000  -0.000000   0.000000  -0.000001
    24  H   -0.000300   0.000014  -0.000002   0.000004   0.000378
    25  H    0.391179  -0.004031  -0.000203   0.000035  -0.000210
    26  H   -0.004031   0.401225  -0.004660  -0.000157   0.000035
    27  H   -0.000203  -0.004660   0.400651  -0.005156  -0.000062
    28  H    0.000035  -0.000157  -0.005156   0.393196  -0.010657
    29  Br  -0.000210   0.000035  -0.000062  -0.010657   6.573355
 Mulliken charges:
               1
     1  C    0.057264
     2  N   -0.081384
     3  O   -0.416224
     4  C   -1.659351
     5  C    1.288782
     6  C    0.416325
     7  C    0.020181
     8  C   -0.686711
     9  C   -0.152326
    10  C   -0.724933
    11  C   -0.488451
    12  C    0.232551
    13  C   -0.737088
    14  C   -0.264787
    15  C   -0.819612
    16  C    0.362437
    17  H    0.229788
    18  H    0.419783
    19  H    0.335391
    20  H    0.259803
    21  H    0.273182
    22  H    0.270281
    23  H    0.273975
    24  H    0.262197
    25  H    0.282506
    26  H    0.278162
    27  H    0.279497
    28  H    0.292288
    29  Br   0.196474
 Sum of Mulliken charges =   0.00000
 Mulliken charges with hydrogens summed into heavy atoms:
               1
     1  C    0.287052
     2  N    0.338398
     3  O   -0.416224
     4  C   -1.323960
     5  C    1.288782
     6  C    0.416325
     7  C    0.279984
     8  C   -0.413529
     9  C    0.117955
    10  C   -0.450958
    11  C   -0.226254
    12  C    0.515057
    13  C   -0.458926
    14  C    0.014710
    15  C   -0.527323
    16  C    0.362437
    29  Br   0.196474
 APT charges:
               1
     1  C    1.497440
     2  N   -1.138347
     3  O   -1.096723
     4  C    0.617379
     5  C    0.020990
     6  C   -0.161100
     7  C   -0.092695
     8  C   -0.036856
     9  C   -0.065390
    10  C   -0.028802
    11  C   -0.113670
    12  C   -0.096081
    13  C   -0.049786
    14  C   -0.028001
    15  C   -0.209660
    16  C    0.476783
    17  H   -0.010950
    18  H    0.284948
    19  H    0.013612
    20  H    0.056783
    21  H    0.048836
    22  H    0.053630
    23  H    0.049591
    24  H    0.063625
    25  H    0.068499
    26  H    0.057015
    27  H    0.053064
    28  H    0.083895
    29  Br  -0.318030
 Sum of APT charges =   0.00000
 APT charges with hydrogens summed into heavy atoms:
               1
     1  C    1.486490
     2  N   -0.853399
     3  O   -1.096723
     4  C    0.630991
     5  C    0.020990
     6  C   -0.161100
     7  C   -0.035912
     8  C    0.011980
     9  C   -0.011760
    10  C    0.020789
    11  C   -0.050045
    12  C   -0.027582
    13  C    0.007230
    14  C    0.025063
    15  C   -0.125765
    16  C    0.476783
    29  Br  -0.318030
 Electronic spatial extent (au):  <R**2>=           4562.6484
 Charge=              0.0000 electrons
 Dipole moment (field-independent basis, Debye):
    X=             -1.7907    Y=             -3.5658    Z=              4.9179  Tot=              6.3331
 Quadrupole moment (field-independent basis, Debye-Ang):
   XX=            -98.6367   YY=           -107.5259   ZZ=           -122.3941
   XY=             -2.0366   XZ=              0.4560   YZ=             16.3405
 Traceless Quadrupole moment (field-independent basis, Debye-Ang):
   XX=             10.8822   YY=              1.9930   ZZ=            -12.8752
   XY=             -2.0366   XZ=              0.4560   YZ=             16.3405
 Octapole moment (field-independent basis, Debye-Ang**2):
  XXX=            163.1171  YYY=           -217.9569  ZZZ=            246.9706  XYY=             30.5348
  XXY=            -81.3746  XXZ=             30.3489  XZZ=             41.3012  YZZ=            -91.7426
  YYZ=            107.8080  XYZ=             -4.0379
 Hexadecapole moment (field-independent basis, Debye-Ang**3):
 XXXX=          -2018.1536 YYYY=          -2999.2671 ZZZZ=          -2132.4709 XXXY=           -513.2025
 XXXZ=             60.6346 YYYX=           -470.7287 YYYZ=           -150.7467 ZZZX=             92.4639
 ZZZY=            -46.5902 XXYY=           -782.2165 XXZZ=           -557.9067 YYZZ=           -794.7817
 XXYZ=            -27.2578 YYXZ=             20.9626 ZZXY=           -221.8906
 N-N= 1.090900942032D+03 E-N=-3.766379678974D+03  KE= 6.721562407547D+02
  Exact polarizability: 261.663  38.140 237.747 -12.033  10.570 245.439
 Approx polarizability: 241.499  27.728 214.506  -2.744   3.990 228.363
   1 Symmetry operations used in ECPInt.
 ECPInt:  NShTT=    9316 NPrTT=   38001 LenC2=    8716 LenP2D=   23794.
 LDataN:  DoStor=T MaxTD1= 7 Len=  274
 D2PCM: PCM CHGder 2nd derivatives, FixD1E=F FixD2E=F DoIter=F DoCFld=F I1PDM=0
 Calling FoFJK, ICntrl=    100127 FMM=F ISym2X=0 I1Cent= 0 IOpClX= 0 NMat=1 NMatS=1 NMatT=0.
 Full mass-weighted force constant matrix:
 Low frequencies ---  -28.1819  -10.2078   -4.1253   -0.0008    0.0004    0.0005
 Low frequencies ---    9.2048   40.6697   50.7255
 ******    1 imaginary frequencies (negative Signs) ****** 
 Diagonal vibrational polarizability:
       74.3553233     157.6231686     114.4245461
 Harmonic frequencies (cm**-1), IR intensities (KM/Mole), Raman scattering
 activities (A**4/AMU), depolarization ratios for plane and unpolarized
 incident light, reduced masses (AMU), force constants (mDyne/A),
 and normal coordinates:
                      1                      2                      3
                      A                      A                      A
 Frequencies --    -27.9717                40.6440                50.7070
 Red. masses --      8.4519                 4.1108                 9.7097
 Frc consts  --      0.0039                 0.0040                 0.0147
 IR Inten    --      1.8458                 0.8549                10.3862
  Atom  AN      X      Y      Z        X      Y      Z        X      Y      Z
     1   6    -0.11   0.22  -0.12    -0.08  -0.02  -0.02     0.13   0.14   0.15
     2   7    -0.08   0.07  -0.16    -0.04   0.03   0.01    -0.02  -0.11  -0.00
     3   8    -0.13   0.31  -0.00    -0.10  -0.06  -0.04     0.30   0.41   0.32
     4   6    -0.06   0.02  -0.07    -0.03   0.04   0.03    -0.02  -0.07  -0.01
     5   6     0.01  -0.01   0.01    -0.03   0.03   0.02    -0.03  -0.05   0.01
     6   6    -0.04   0.04  -0.08    -0.01   0.03   0.03    -0.00  -0.05  -0.02
     7   6     0.02  -0.08   0.04     0.15  -0.09  -0.12     0.03  -0.11  -0.04
     8   6     0.07  -0.10   0.10     0.20  -0.13  -0.17     0.00  -0.08  -0.01
     9   6     0.12  -0.04   0.13     0.06  -0.04  -0.07    -0.10  -0.01   0.07
    10   6     0.12   0.04   0.09    -0.12   0.08   0.07    -0.16   0.04   0.12
    11   6     0.06   0.06   0.03    -0.16   0.11   0.11    -0.13   0.02   0.09
    12   6    -0.06   0.11  -0.14     0.00   0.05   0.04     0.02  -0.06   0.01
    13   6    -0.07   0.11  -0.15     0.04   0.04   0.06     0.04  -0.06   0.02
    14   6    -0.05   0.06  -0.10     0.06   0.01   0.06     0.04  -0.06  -0.00
    15   6    -0.02  -0.01  -0.04     0.05  -0.01   0.04     0.02  -0.04  -0.04
    16   6    -0.01  -0.02  -0.03     0.02   0.00   0.03     0.00  -0.04  -0.05
    17   1    -0.12   0.24  -0.20    -0.08  -0.03  -0.03     0.09   0.06   0.11
    18   1    -0.05   0.02  -0.24    -0.03   0.04   0.02    -0.15  -0.30  -0.11
    19   1    -0.14  -0.01  -0.04    -0.04   0.04   0.04    -0.01  -0.07  -0.01
    20   1    -0.02  -0.13   0.02     0.26  -0.16  -0.20     0.11  -0.16  -0.10
    21   1     0.07  -0.16   0.13     0.34  -0.22  -0.29     0.05  -0.12  -0.05
    22   1     0.16  -0.06   0.18     0.10  -0.07  -0.11    -0.13   0.01   0.09
    23   1     0.16   0.08   0.11    -0.22   0.15   0.15    -0.24   0.10   0.18
    24   1     0.06   0.12   0.00    -0.29   0.20   0.22    -0.18   0.06   0.12
    25   1    -0.08   0.15  -0.18    -0.01   0.07   0.04     0.01  -0.06   0.04
    26   1    -0.09   0.17  -0.20     0.04   0.06   0.07     0.05  -0.07   0.05
    27   1    -0.06   0.07  -0.11     0.09  -0.00   0.07     0.06  -0.06   0.00
    28   1    -0.01  -0.05   0.01     0.07  -0.03   0.04     0.03  -0.03  -0.07
    29  35     0.05  -0.14   0.08     0.00  -0.01  -0.01    -0.03   0.01  -0.11
                      4                      5                      6
                      A                      A                      A
 Frequencies --     63.2925                89.4061               132.5012
 Red. masses --      5.0116                 5.0133                 5.3561
 Frc consts  --      0.0118                 0.0236                 0.0554
 IR Inten    --      1.1666                 2.6509                 2.2995
  Atom  AN      X      Y      Z        X      Y      Z        X      Y      Z
     1   6    -0.06   0.01   0.07     0.04  -0.09   0.09    -0.04   0.02   0.04
     2   7    -0.04  -0.03   0.07    -0.09  -0.01   0.06     0.02  -0.06   0.04
     3   8    -0.06   0.06   0.13     0.19  -0.04   0.03    -0.15   0.01   0.10
     4   6    -0.02  -0.02   0.10    -0.09   0.09  -0.02     0.02  -0.08   0.05
     5   6    -0.03  -0.03   0.05    -0.10   0.10   0.01     0.00  -0.08   0.06
     6   6     0.01  -0.01   0.09    -0.08   0.10  -0.03     0.03  -0.01  -0.02
     7   6    -0.03   0.03   0.02    -0.10   0.05   0.04    -0.01  -0.03   0.05
     8   6     0.01  -0.02  -0.09     0.04  -0.04   0.01    -0.04  -0.02  -0.02
     9   6     0.05  -0.12  -0.17     0.19  -0.08  -0.06    -0.06  -0.08  -0.05
    10   6     0.03  -0.16  -0.13     0.18  -0.01  -0.07    -0.06  -0.13  -0.03
    11   6    -0.01  -0.12  -0.02     0.03   0.08  -0.03    -0.03  -0.13   0.04
    12   6     0.03  -0.00   0.13    -0.08   0.17  -0.04    -0.03   0.15  -0.16
    13   6     0.03   0.12   0.04    -0.01   0.11   0.01    -0.05   0.17  -0.19
    14   6     0.00   0.24  -0.11     0.06  -0.03   0.09     0.03  -0.04  -0.00
    15   6    -0.01   0.20  -0.13     0.06  -0.09   0.10     0.09  -0.17   0.12
    16   6     0.00   0.07  -0.02    -0.01  -0.01   0.02     0.07  -0.10   0.06
    17   1    -0.07  -0.00   0.03     0.01  -0.21   0.17    -0.02   0.12  -0.01
    18   1    -0.05  -0.07   0.03    -0.20  -0.07   0.09     0.08  -0.01   0.03
    19   1    -0.02   0.00   0.12    -0.05   0.07  -0.05     0.01  -0.12   0.03
    20   1    -0.05   0.10   0.08    -0.20   0.07   0.08     0.01   0.01   0.07
    21   1     0.02   0.02  -0.12     0.04  -0.08   0.03    -0.04   0.03  -0.04
    22   1     0.09  -0.16  -0.26     0.32  -0.16  -0.10    -0.07  -0.08  -0.10
    23   1     0.06  -0.24  -0.19     0.29  -0.04  -0.12    -0.08  -0.18  -0.05
    24   1    -0.01  -0.16   0.01     0.03   0.12  -0.05    -0.03  -0.18   0.06
    25   1     0.05  -0.07   0.23    -0.12   0.26  -0.09    -0.07   0.26  -0.28
    26   1     0.05   0.13   0.07    -0.01   0.18   0.00    -0.11   0.33  -0.32
    27   1    -0.00   0.35  -0.20     0.12  -0.10   0.15     0.04  -0.08   0.03
    28   1    -0.02   0.27  -0.22     0.11  -0.19   0.15     0.13  -0.29   0.23
    29  35     0.01  -0.03  -0.01    -0.05  -0.04  -0.04     0.04   0.09  -0.01
                      7                      8                      9
                      A                      A                      A
 Frequencies --    163.5989               174.6595               216.4695
 Red. masses --      8.6534                 2.4096                 7.4314
 Frc consts  --      0.1365                 0.0433                 0.2052
 IR Inten    --      3.8126                59.4217                 8.4884
  Atom  AN      X      Y      Z        X      Y      Z        X      Y      Z
     1   6    -0.05  -0.07  -0.02     0.11   0.20   0.14    -0.07  -0.06   0.14
     2   7    -0.18  -0.07  -0.07     0.01   0.10   0.07     0.06  -0.09   0.16
     3   8     0.09  -0.01  -0.05    -0.03  -0.07  -0.04    -0.25  -0.03   0.30
     4   6    -0.17  -0.01  -0.10    -0.04  -0.00  -0.01     0.04   0.01  -0.01
     5   6    -0.21  -0.00  -0.04    -0.02  -0.02  -0.02    -0.01   0.09   0.02
     6   6    -0.03   0.02  -0.11    -0.05   0.02  -0.03    -0.03   0.09  -0.13
     7   6    -0.22  -0.10   0.00    -0.03  -0.04  -0.01    -0.01   0.12   0.02
     8   6    -0.09  -0.18   0.03    -0.03  -0.04   0.01     0.04   0.09  -0.02
     9   6     0.02  -0.16   0.01    -0.02  -0.03   0.01     0.10   0.07  -0.05
    10   6    -0.02  -0.03  -0.00    -0.02  -0.02  -0.00     0.06   0.09  -0.01
    11   6    -0.15   0.04  -0.03    -0.02  -0.02  -0.02     0.00   0.12   0.03
    12   6     0.02  -0.03   0.00    -0.03   0.02   0.01    -0.04  -0.02  -0.14
    13   6     0.06  -0.11   0.07     0.01  -0.00   0.03    -0.04  -0.21  -0.01
    14   6     0.05  -0.05  -0.02     0.03  -0.01   0.00    -0.07  -0.19   0.01
    15   6    -0.01   0.03  -0.13     0.01  -0.01  -0.04    -0.10   0.03  -0.09
    16   6    -0.01   0.04  -0.14    -0.02  -0.00  -0.05    -0.04   0.11  -0.14
    17   1    -0.06  -0.15   0.06     0.32   0.54   0.38    -0.09  -0.00  -0.04
    18   1    -0.26  -0.13  -0.06     0.21   0.44   0.29     0.02  -0.12   0.16
    19   1    -0.16  -0.01  -0.10    -0.03  -0.03  -0.04     0.16  -0.05  -0.11
    20   1    -0.30  -0.15  -0.00    -0.04  -0.05  -0.01    -0.02   0.15   0.04
    21   1    -0.08  -0.26   0.05    -0.03  -0.04   0.01     0.06   0.07  -0.02
    22   1     0.14  -0.22   0.02    -0.02  -0.02   0.03     0.17   0.02  -0.10
    23   1     0.07   0.01  -0.00    -0.01  -0.01   0.01     0.07   0.07  -0.03
    24   1    -0.16   0.11  -0.05    -0.01  -0.01  -0.02    -0.02   0.15   0.03
    25   1     0.02  -0.06   0.05    -0.04   0.02   0.03    -0.00  -0.04  -0.19
    26   1     0.10  -0.20   0.16     0.03  -0.01   0.07    -0.01  -0.35   0.07
    27   1     0.09  -0.08   0.01     0.07  -0.03   0.02    -0.06  -0.32   0.11
    28   1    -0.02   0.06  -0.16     0.02  -0.02  -0.05    -0.15   0.07  -0.05
    29  35     0.14   0.12   0.09     0.01  -0.02  -0.01     0.06  -0.02  -0.03
                     10                     11                     12
                      A                      A                      A
 Frequencies --    246.4116               257.4639               296.9360
 Red. masses --      4.9549                 4.4375                 7.6133
 Frc consts  --      0.1773                 0.1733                 0.3955
 IR Inten    --      4.0731                 9.2967                24.3916
  Atom  AN      X      Y      Z        X      Y      Z        X      Y      Z
     1   6     0.01   0.01  -0.08     0.05   0.09  -0.02    -0.10  -0.06   0.01
     2   7     0.00   0.03  -0.06    -0.03  -0.03  -0.08    -0.08   0.23   0.11
     3   8     0.09   0.03  -0.11     0.04  -0.00  -0.11     0.10   0.03  -0.05
     4   6     0.02  -0.01   0.02     0.02  -0.00   0.03    -0.11   0.10   0.09
     5   6     0.08  -0.05   0.18    -0.06   0.07   0.12     0.03  -0.02   0.02
     6   6    -0.04   0.15  -0.10     0.09  -0.08   0.07    -0.11   0.02   0.12
     7   6     0.08   0.04   0.14    -0.10   0.14   0.14     0.09  -0.05  -0.03
     8   6     0.02   0.06  -0.01     0.01   0.06   0.01     0.03  -0.00  -0.01
     9   6    -0.05  -0.06  -0.07     0.12  -0.06  -0.10    -0.08   0.04   0.05
    10   6    -0.09  -0.14   0.01    -0.03   0.02   0.03     0.00  -0.04  -0.01
    11   6    -0.02  -0.14   0.16    -0.13   0.10   0.16     0.08  -0.08  -0.03
    12   6    -0.04   0.13  -0.10     0.05  -0.13   0.01    -0.14  -0.03   0.08
    13   6     0.02  -0.06   0.06    -0.07  -0.07  -0.08    -0.23  -0.01   0.05
    14   6     0.03  -0.10   0.11    -0.12  -0.01  -0.07    -0.21  -0.03   0.02
    15   6    -0.04   0.10  -0.04    -0.05  -0.03   0.05    -0.14  -0.04   0.09
    16   6    -0.06   0.18  -0.11     0.05  -0.06   0.09    -0.03  -0.01   0.07
    17   1    -0.02  -0.07  -0.06     0.15   0.24   0.12    -0.24  -0.36   0.01
    18   1     0.02   0.03  -0.09     0.11   0.16   0.01    -0.24   0.00   0.00
    19   1    -0.10  -0.17  -0.00    -0.02   0.04   0.08    -0.18   0.10   0.13
    20   1     0.14   0.11   0.17    -0.13   0.21   0.20     0.13  -0.06  -0.05
    21   1     0.04   0.16  -0.08     0.04   0.06  -0.03     0.03   0.02  -0.02
    22   1    -0.08  -0.06  -0.18     0.27  -0.18  -0.26    -0.19   0.12   0.11
    23   1    -0.16  -0.22  -0.02    -0.03  -0.02   0.01    -0.01  -0.05  -0.01
    24   1    -0.04  -0.23   0.23    -0.20   0.13   0.23     0.11  -0.13  -0.04
    25   1    -0.04   0.16  -0.14     0.09  -0.17  -0.03    -0.09  -0.07   0.03
    26   1     0.06  -0.19   0.16    -0.12  -0.06  -0.17    -0.24   0.01   0.01
    27   1     0.08  -0.27   0.25    -0.21   0.07  -0.14    -0.21   0.01  -0.00
    28   1    -0.04   0.11  -0.04    -0.10   0.01   0.09    -0.19  -0.02   0.17
    29  35    -0.01  -0.02   0.01     0.02  -0.00  -0.03     0.15  -0.01  -0.09
                     13                     14                     15
                      A                      A                      A
 Frequencies --    350.3209               373.6026               413.0812
 Red. masses --      5.4431                 4.9405                 2.8862
 Frc consts  --      0.3936                 0.4063                 0.2902
 IR Inten    --      6.8147                33.3303                 0.0357
  Atom  AN      X      Y      Z        X      Y      Z        X      Y      Z
     1   6     0.06   0.03  -0.01     0.00  -0.06  -0.10    -0.00  -0.00   0.00
     2   7     0.02  -0.15  -0.08     0.28   0.27   0.14    -0.01  -0.01  -0.00
     3   8    -0.04  -0.02   0.01     0.00   0.06   0.01     0.00  -0.00   0.00
     4   6     0.09   0.01   0.01     0.12   0.02  -0.00    -0.01   0.00  -0.00
     5   6    -0.07   0.01  -0.09     0.02  -0.02  -0.10     0.00  -0.00  -0.00
     6   6     0.16   0.09   0.06    -0.01  -0.00   0.01    -0.00   0.01  -0.00
     7   6    -0.07  -0.10  -0.06    -0.15  -0.02   0.04    -0.14   0.11   0.11
     8   6    -0.05  -0.12   0.02    -0.09  -0.08   0.07     0.14  -0.10  -0.11
     9   6    -0.05  -0.07   0.06     0.04  -0.17  -0.03     0.00   0.00  -0.00
    10   6    -0.01  -0.01  -0.02    -0.08   0.00   0.03    -0.14   0.10   0.11
    11   6    -0.04  -0.01  -0.11    -0.14   0.03  -0.01     0.15  -0.10  -0.11
    12   6     0.10   0.10  -0.06    -0.01   0.01  -0.01     0.00  -0.00   0.00
    13   6    -0.04  -0.01   0.01     0.01   0.01   0.00    -0.00   0.01  -0.01
    14   6    -0.13   0.01   0.18     0.01  -0.00   0.00     0.00  -0.00   0.00
    15   6    -0.08   0.20   0.18     0.01   0.01  -0.01     0.00  -0.01   0.01
    16   6     0.05   0.21   0.16    -0.00   0.00  -0.00    -0.00   0.01  -0.01
    17   1     0.15   0.21   0.02    -0.20  -0.35  -0.37     0.00  -0.00   0.01
    18   1     0.13   0.02  -0.00     0.15  -0.01  -0.06     0.00   0.01   0.00
    19   1     0.14   0.10   0.03     0.20   0.03  -0.04    -0.01  -0.00  -0.00
    20   1    -0.12  -0.18  -0.11    -0.29  -0.03   0.08    -0.31   0.23   0.25
    21   1    -0.05  -0.16   0.04    -0.12  -0.07   0.10     0.31  -0.22  -0.24
    22   1    -0.05  -0.06   0.13     0.18  -0.26  -0.09     0.01  -0.00  -0.01
    23   1     0.07   0.04  -0.01    -0.08   0.09   0.09    -0.31   0.22   0.24
    24   1    -0.01  -0.00  -0.15    -0.21   0.09   0.04     0.32  -0.23  -0.24
    25   1     0.13   0.12  -0.17    -0.01   0.01  -0.00     0.01  -0.02   0.01
    26   1    -0.09  -0.13  -0.08     0.01   0.01   0.01    -0.00   0.01  -0.01
    27   1    -0.23  -0.08   0.24     0.02  -0.01   0.01     0.00  -0.01   0.00
    28   1    -0.15   0.27   0.23     0.01   0.00  -0.01     0.01  -0.02   0.02
    29  35     0.02  -0.03  -0.04    -0.01  -0.01  -0.01    -0.00  -0.00   0.00
                     16                     17                     18
                      A                      A                      A
 Frequencies --    437.6102               452.5962               500.4084
 Red. masses --      5.6069                 3.3808                 4.2963
 Frc consts  --      0.6326                 0.4080                 0.6339
 IR Inten    --      1.1494                 8.9296                 1.1892
  Atom  AN      X      Y      Z        X      Y      Z        X      Y      Z
     1   6    -0.10  -0.01   0.09     0.01  -0.01  -0.00     0.04  -0.02  -0.02
     2   7    -0.11   0.20   0.12     0.01  -0.00  -0.01     0.03  -0.02  -0.03
     3   8     0.03  -0.00   0.00    -0.02  -0.00   0.03    -0.03  -0.01   0.05
     4   6    -0.09   0.15   0.04    -0.01   0.04  -0.07    -0.01   0.04  -0.13
     5   6    -0.06   0.07   0.06     0.01   0.02   0.02     0.05   0.00   0.01
     6   6     0.18   0.07  -0.02    -0.02   0.14  -0.13    -0.08   0.16  -0.17
     7   6     0.03  -0.04   0.01     0.02  -0.02   0.02     0.02  -0.01   0.04
     8   6     0.03  -0.05  -0.01    -0.01  -0.01   0.01    -0.00  -0.00   0.01
     9   6    -0.09  -0.01   0.05    -0.03  -0.03   0.00    -0.02  -0.04  -0.02
    10   6     0.00  -0.06  -0.03    -0.01  -0.03  -0.01    -0.03  -0.01  -0.01
    11   6     0.00  -0.04  -0.02    -0.01  -0.01   0.01     0.01  -0.02   0.01
    12   6     0.17  -0.06  -0.16     0.10  -0.15   0.12    -0.02   0.09  -0.04
    13   6     0.11  -0.17  -0.15    -0.02   0.06  -0.07     0.06  -0.15   0.18
    14   6     0.01  -0.06  -0.14    -0.04   0.07  -0.03    -0.09   0.21  -0.09
    15   6     0.09   0.05   0.00     0.05  -0.13   0.16    -0.00  -0.05   0.08
    16   6     0.18   0.01   0.06    -0.06   0.20  -0.12     0.05  -0.18   0.18
    17   1    -0.16  -0.18   0.14     0.00  -0.01  -0.02     0.04   0.01  -0.06
    18   1    -0.22   0.12   0.13    -0.00   0.03   0.04    -0.01  -0.00   0.03
    19   1    -0.14   0.15   0.07    -0.00  -0.06  -0.13    -0.01  -0.11  -0.22
    20   1     0.05  -0.09  -0.03     0.03  -0.03   0.01     0.01  -0.00   0.05
    21   1     0.08  -0.06  -0.07    -0.00   0.02  -0.00    -0.01   0.04  -0.01
    22   1    -0.16   0.04   0.10    -0.03  -0.02  -0.00    -0.01  -0.04  -0.03
    23   1     0.07  -0.08  -0.07     0.00  -0.03  -0.02    -0.05  -0.00   0.01
    24   1     0.04  -0.11  -0.03    -0.02  -0.04   0.03    -0.01  -0.05   0.05
    25   1     0.23  -0.05  -0.29     0.21  -0.43   0.37    -0.04   0.10  -0.02
    26   1     0.09  -0.24  -0.18    -0.03   0.04  -0.10     0.13  -0.38   0.35
    27   1    -0.15  -0.03  -0.18    -0.07   0.05  -0.02    -0.17   0.46  -0.30
    28   1     0.01   0.14   0.03     0.16  -0.41   0.41    -0.00  -0.03   0.04
    29  35    -0.05  -0.01   0.02    -0.00  -0.01   0.00     0.01   0.01  -0.01
                     19                     20                     21
                      A                      A                      A
 Frequencies --    549.2487               577.1247               620.6586
 Red. masses --      2.9710                 1.2165                 5.9134
 Frc consts  --      0.5281                 0.2387                 1.3421
 IR Inten    --     37.7338               139.7147                43.7951
  Atom  AN      X      Y      Z        X      Y      Z        X      Y      Z
     1   6    -0.03   0.01   0.07    -0.05  -0.06  -0.02     0.06  -0.00   0.00
     2   7    -0.10   0.04   0.02    -0.04  -0.03  -0.02    -0.07  -0.10  -0.10
     3   8    -0.00  -0.03   0.00     0.03   0.04   0.03    -0.03  -0.03   0.05
     4   6    -0.08  -0.02  -0.03    -0.01  -0.00   0.01     0.06   0.24   0.00
     5   6     0.16  -0.16  -0.12     0.02  -0.03  -0.02     0.13   0.16  -0.09
     6   6     0.03  -0.00  -0.01    -0.00   0.00  -0.00    -0.06   0.06   0.13
     7   6     0.03  -0.02  -0.04     0.01  -0.01  -0.02     0.14   0.04   0.04
     8   6    -0.09   0.08   0.04    -0.02   0.01   0.01     0.11   0.05   0.19
     9   6     0.13  -0.05  -0.11     0.03  -0.00  -0.02    -0.04  -0.24   0.03
    10   6    -0.07   0.07   0.07    -0.01   0.01   0.02    -0.12  -0.05  -0.01
    11   6     0.06  -0.02   0.00     0.01  -0.00  -0.01    -0.09  -0.05  -0.16
    12   6     0.06   0.00  -0.02    -0.00  -0.00  -0.01    -0.17  -0.07   0.02
    13   6     0.03   0.00  -0.03     0.01  -0.00  -0.01    -0.06  -0.01  -0.01
    14   6    -0.01   0.01   0.03     0.00  -0.00  -0.00     0.07  -0.10  -0.12
    15   6     0.00   0.04   0.04     0.01   0.01   0.00     0.10   0.03  -0.04
    16   6     0.01   0.04   0.02     0.00   0.00   0.01     0.02   0.01   0.01
    17   1    -0.00   0.04   0.18    -0.11  -0.17  -0.07     0.10   0.08   0.03
    18   1    -0.33  -0.28  -0.13     0.41   0.74   0.46    -0.10  -0.03   0.02
    19   1    -0.17  -0.03   0.01    -0.01  -0.01   0.01     0.09   0.33   0.04
    20   1    -0.11   0.12   0.11    -0.02   0.02   0.01    -0.09  -0.05   0.04
    21   1    -0.32   0.23   0.23    -0.07   0.04   0.05     0.02   0.28   0.19
    22   1     0.16  -0.06  -0.12     0.03  -0.00  -0.02    -0.13  -0.20  -0.06
    23   1    -0.32   0.21   0.24    -0.06   0.04   0.05    -0.07   0.20   0.14
    24   1    -0.12   0.13   0.13    -0.02   0.03   0.01    -0.19  -0.13  -0.01
    25   1     0.06  -0.00  -0.03     0.00  -0.00  -0.01    -0.15  -0.06  -0.05
    26   1     0.01  -0.02  -0.07     0.01  -0.00  -0.01    -0.00   0.17   0.09
    27   1    -0.05  -0.01   0.05    -0.01  -0.01   0.00     0.07  -0.11  -0.12
    28   1    -0.00   0.05   0.04     0.00   0.01   0.00     0.05   0.08  -0.02
    29  35    -0.00  -0.00  -0.00     0.00   0.00   0.00     0.00   0.00   0.01
                     22                     23                     24
                      A                      A                      A
 Frequencies --    628.1680               642.8178               668.8705
 Red. masses --      5.9152                 5.7066                 5.4970
 Frc consts  --      1.3752                 1.3893                 1.4490
 IR Inten    --      6.0719                 8.5462                23.9805
  Atom  AN      X      Y      Z        X      Y      Z        X      Y      Z
     1   6     0.05  -0.03  -0.01     0.04  -0.04   0.00     0.05  -0.04  -0.02
     2   7    -0.01   0.01  -0.04    -0.03   0.07  -0.02     0.00   0.07  -0.03
     3   8    -0.02  -0.02   0.06    -0.02  -0.02   0.07    -0.02  -0.02   0.07
     4   6    -0.01   0.10  -0.10    -0.06   0.07  -0.17    -0.08   0.01  -0.20
     5   6     0.12   0.06   0.09     0.02   0.07  -0.03    -0.01  -0.00   0.00
     6   6     0.02  -0.04   0.02     0.12  -0.08  -0.11    -0.12  -0.09  -0.08
     7   6     0.06  -0.19   0.25     0.05   0.09  -0.00    -0.01   0.06   0.02
     8   6    -0.17  -0.15  -0.08     0.13   0.07   0.09     0.08   0.02  -0.00
     9   6    -0.12  -0.07  -0.09    -0.02  -0.06   0.04    -0.03   0.03   0.03
    10   6    -0.05   0.21  -0.25    -0.03  -0.10   0.05     0.02  -0.08   0.02
    11   6     0.18   0.15   0.09    -0.08  -0.06  -0.05    -0.05  -0.02   0.04
    12   6     0.03  -0.02   0.06     0.26   0.09   0.10    -0.08  -0.20  -0.04
    13   6    -0.03   0.06  -0.02    -0.06   0.12   0.05     0.17   0.04  -0.18
    14   6     0.01  -0.05   0.06    -0.07  -0.00   0.19     0.08   0.01   0.16
    15   6    -0.05   0.02  -0.06    -0.23  -0.10  -0.13     0.04   0.22   0.09
    16   6     0.01  -0.05   0.01     0.06  -0.14  -0.08    -0.19  -0.05   0.20
    17   1     0.05  -0.02  -0.03     0.02  -0.06  -0.01     0.04  -0.05  -0.05
    18   1    -0.04   0.08   0.08    -0.08   0.15   0.13    -0.11   0.05   0.06
    19   1    -0.04   0.10  -0.08    -0.08   0.06  -0.16    -0.10  -0.06  -0.22
    20   1     0.10  -0.15   0.27    -0.00   0.02  -0.03     0.02   0.04   0.00
    21   1    -0.13   0.06  -0.22     0.15   0.10   0.06     0.16  -0.03  -0.06
    22   1     0.07  -0.12   0.19    -0.11  -0.04  -0.10    -0.07   0.04  -0.05
    23   1    -0.10   0.16  -0.27     0.05  -0.04   0.07     0.09  -0.14  -0.04
    24   1     0.14  -0.05   0.22    -0.09  -0.09  -0.03    -0.02  -0.04   0.03
    25   1     0.01   0.03   0.01     0.24   0.15   0.07    -0.21  -0.09   0.08
    26   1    -0.09   0.17  -0.14    -0.22   0.08  -0.26     0.13   0.23  -0.29
    27   1     0.06  -0.05   0.06     0.14   0.07   0.17    -0.22  -0.05   0.17
    28   1    -0.09   0.12  -0.15    -0.26   0.01  -0.28     0.07   0.33  -0.18
    29  35     0.00  -0.00   0.00    -0.01  -0.00   0.00     0.02   0.00  -0.01
                     25                     26                     27
                      A                      A                      A
 Frequencies --    717.2491               727.5485               751.4497
 Red. masses --      1.6689                 5.1244                 3.1781
 Frc consts  --      0.5059                 1.5981                 1.0574
 IR Inten    --     81.5090                 8.0820                44.5646
  Atom  AN      X      Y      Z        X      Y      Z        X      Y      Z
     1   6    -0.01   0.01   0.00     0.09  -0.02  -0.05     0.15  -0.05  -0.07
     2   7     0.01  -0.00   0.01     0.04   0.01  -0.05     0.00   0.09  -0.11
     3   8     0.00   0.01  -0.01    -0.02  -0.01   0.04    -0.04  -0.04   0.12
     4   6     0.01  -0.01   0.00    -0.03   0.03  -0.03    -0.07   0.07  -0.09
     5   6    -0.07   0.05   0.05    -0.06  -0.07   0.02    -0.02  -0.04   0.01
     6   6    -0.01  -0.00  -0.02    -0.04   0.27  -0.06     0.05  -0.08   0.12
     7   6     0.05  -0.03  -0.03    -0.06  -0.02  -0.08    -0.04  -0.00  -0.03
     8   6    -0.09   0.07   0.08    -0.07  -0.00  -0.07    -0.05   0.01  -0.04
     9   6     0.04  -0.03  -0.03     0.06   0.09  -0.02     0.02   0.06  -0.01
    10   6    -0.09   0.07   0.07     0.03  -0.05   0.10     0.01  -0.04   0.08
    11   6     0.04  -0.03  -0.04     0.03  -0.05   0.06     0.02  -0.03   0.07
    12   6     0.00  -0.01  -0.00    -0.01  -0.05   0.13    -0.03   0.02   0.01
    13   6     0.01   0.00  -0.01    -0.19   0.10  -0.03    -0.02  -0.08   0.09
    14   6     0.00   0.00   0.01     0.04  -0.20  -0.05    -0.00  -0.01  -0.06
    15   6    -0.01   0.01   0.00     0.05   0.11  -0.09     0.06  -0.05   0.05
    16   6    -0.01  -0.01   0.01     0.23  -0.10   0.13    -0.00   0.13  -0.09
    17   1    -0.01   0.00   0.01     0.09   0.02  -0.10     0.15  -0.04  -0.11
    18   1     0.01  -0.02  -0.01    -0.01  -0.03  -0.03    -0.11   0.11   0.03
    19   1     0.02  -0.01  -0.01    -0.05  -0.10  -0.10    -0.16   0.14   0.02
    20   1     0.35  -0.26  -0.27     0.00   0.03  -0.07     0.07  -0.02  -0.07
    21   1     0.15  -0.10  -0.11    -0.10  -0.13   0.02     0.03  -0.13  -0.07
    22   1     0.39  -0.29  -0.31     0.06   0.08  -0.04     0.11  -0.01  -0.11
    23   1     0.14  -0.09  -0.11    -0.07  -0.14   0.07     0.02  -0.18  -0.02
    24   1     0.34  -0.25  -0.26     0.05   0.03   0.00     0.08  -0.04   0.00
    25   1    -0.01  -0.01   0.02     0.17  -0.37   0.25    -0.14   0.38  -0.37
    26   1     0.01  -0.00  -0.02    -0.14   0.18   0.07    -0.12   0.27  -0.14
    27   1    -0.01   0.00   0.02     0.14  -0.24  -0.00    -0.09   0.28  -0.30
    28   1    -0.00   0.01  -0.02    -0.13   0.35  -0.08    -0.02   0.08   0.01
    29  35     0.00   0.00  -0.00    -0.01   0.00   0.00    -0.00  -0.00   0.00
                     28                     29                     30
                      A                      A                      A
 Frequencies --    776.4911               788.3575               873.7842
 Red. masses --      1.4109                 2.2059                 1.2669
 Frc consts  --      0.5012                 0.8077                 0.5699
 IR Inten    --     95.0047                34.5991                 0.3692
  Atom  AN      X      Y      Z        X      Y      Z        X      Y      Z
     1   6    -0.05   0.02   0.02    -0.06   0.01   0.04    -0.01   0.00   0.00
     2   7     0.02  -0.04   0.04    -0.04  -0.02   0.02     0.01  -0.00   0.01
     3   8     0.01   0.02  -0.05     0.01   0.01  -0.02     0.00   0.00  -0.01
     4   6     0.02  -0.02   0.02     0.01  -0.04  -0.01    -0.01  -0.02  -0.02
     5   6    -0.03   0.02   0.02     0.16  -0.11  -0.13    -0.01   0.00   0.00
     6   6    -0.02   0.06  -0.05    -0.00   0.04  -0.01     0.00  -0.01   0.00
     7   6     0.01  -0.01  -0.01    -0.05   0.05   0.06    -0.05   0.04   0.05
     8   6     0.00  -0.00   0.00     0.03   0.01   0.02    -0.04   0.04   0.04
     9   6     0.02  -0.02  -0.01    -0.09   0.04   0.07     0.00  -0.00  -0.00
    10   6    -0.00   0.01  -0.01     0.00   0.01  -0.03     0.05  -0.03  -0.04
    11   6     0.01  -0.01  -0.02    -0.07   0.06   0.02     0.05  -0.04  -0.04
    12   6     0.01  -0.04   0.03     0.00   0.00   0.02     0.00  -0.00   0.01
    13   6     0.01  -0.03   0.03    -0.03  -0.00   0.03    -0.01  -0.00   0.01
    14   6     0.02  -0.05   0.05     0.01  -0.03  -0.01    -0.00  -0.00  -0.01
    15   6     0.01  -0.04   0.03     0.03   0.00   0.01     0.01   0.01   0.00
    16   6    -0.01   0.02  -0.01     0.04   0.02   0.00     0.01   0.00   0.00
    17   1    -0.05   0.02   0.02    -0.06  -0.01   0.08    -0.01   0.00   0.00
    18   1     0.06  -0.05  -0.01    -0.00   0.01   0.01     0.00  -0.00   0.02
    19   1     0.07  -0.08  -0.05    -0.01  -0.09  -0.02    -0.00  -0.02  -0.03
    20   1    -0.03   0.01   0.02     0.03  -0.03  -0.01     0.36  -0.26  -0.28
    21   1    -0.09   0.07   0.07     0.40  -0.23  -0.29     0.31  -0.21  -0.24
    22   1    -0.08   0.06   0.07     0.32  -0.26  -0.25    -0.03   0.01   0.01
    23   1    -0.08   0.08   0.07     0.39  -0.21  -0.30    -0.34   0.25   0.26
    24   1    -0.02   0.02   0.00     0.01  -0.01  -0.04    -0.34   0.25   0.25
    25   1    -0.07   0.19  -0.16     0.02   0.01  -0.04    -0.01   0.03  -0.03
    26   1    -0.15   0.40  -0.34    -0.06   0.12  -0.04    -0.01   0.02   0.00
    27   1    -0.16   0.42  -0.35    -0.02   0.10  -0.11     0.01  -0.03   0.01
    28   1    -0.13   0.33  -0.28    -0.04   0.13  -0.04     0.02  -0.02   0.05
    29  35     0.00  -0.00   0.00    -0.00  -0.00   0.00    -0.00  -0.00   0.00
                     31                     32                     33
                      A                      A                      A
 Frequencies --    878.5648               887.8841               911.3700
 Red. masses --      2.3913                 2.1786                 2.8761
 Frc consts  --      1.0875                 1.0119                 1.4075
 IR Inten    --     12.3520                12.0962                 3.8232
  Atom  AN      X      Y      Z        X      Y      Z        X      Y      Z
     1   6     0.05   0.00  -0.01    -0.06   0.03   0.04     0.12  -0.03  -0.07
     2   7    -0.04  -0.00  -0.05    -0.00  -0.07   0.03    -0.02   0.07  -0.08
     3   8    -0.01  -0.02   0.02     0.01   0.01  -0.04    -0.02  -0.03   0.07
     4   6     0.07   0.14   0.14     0.08   0.15  -0.02    -0.04  -0.08   0.23
     5   6     0.04  -0.00  -0.03     0.04   0.02  -0.03    -0.00  -0.04   0.02
     6   6    -0.02   0.04   0.01    -0.01   0.03  -0.01    -0.05   0.12  -0.05
     7   6    -0.04  -0.00  -0.03    -0.03  -0.02  -0.03     0.01   0.01  -0.01
     8   6    -0.08  -0.02  -0.03    -0.07  -0.03  -0.05     0.03   0.02   0.03
     9   6    -0.00   0.04   0.01     0.00   0.04  -0.00    -0.01  -0.02   0.03
    10   6     0.02  -0.04   0.04     0.02  -0.06   0.08    -0.01   0.06  -0.07
    11   6     0.02  -0.03   0.02     0.03  -0.03   0.06    -0.02   0.02  -0.07
    12   6    -0.02   0.02  -0.07     0.01  -0.07   0.04     0.03  -0.07   0.03
    13   6     0.09   0.02  -0.08     0.04  -0.03   0.01     0.08  -0.05  -0.01
    14   6     0.01   0.01   0.08    -0.00   0.05   0.00    -0.00   0.03   0.03
    15   6    -0.06  -0.12   0.01    -0.06   0.04  -0.08    -0.07   0.03  -0.07
    16   6    -0.06  -0.03  -0.03    -0.02  -0.04   0.01     0.01  -0.05   0.01
    17   1     0.04  -0.02  -0.01    -0.07   0.01   0.03     0.12  -0.03  -0.06
    18   1    -0.04   0.01  -0.03     0.01  -0.05   0.04    -0.02   0.05  -0.12
    19   1     0.04   0.25   0.23     0.23   0.21  -0.08    -0.29  -0.17   0.31
    20   1    -0.01  -0.01  -0.04    -0.07   0.03   0.01    -0.04   0.03   0.02
    21   1     0.05  -0.20  -0.10    -0.05  -0.13  -0.04     0.08  -0.00  -0.01
    22   1     0.14  -0.06  -0.06     0.08  -0.02  -0.07     0.09  -0.07   0.01
    23   1    -0.05  -0.06   0.05    -0.03  -0.17   0.03     0.07   0.14  -0.05
    24   1    -0.13   0.09   0.13    -0.02  -0.00   0.10    -0.09   0.09  -0.04
    25   1     0.11  -0.34   0.30    -0.15   0.35  -0.33    -0.09   0.23  -0.21
    26   1     0.14  -0.21   0.03    -0.06   0.22  -0.22    -0.06   0.25  -0.34
    27   1    -0.08   0.24  -0.11     0.10  -0.14   0.17    -0.01  -0.03   0.07
    28   1    -0.16   0.24  -0.42     0.15  -0.44   0.26     0.12  -0.40   0.24
    29  35     0.00   0.00  -0.00     0.00   0.00  -0.00     0.00   0.00  -0.00
                     34                     35                     36
                      A                      A                      A
 Frequencies --    951.2273               988.5642              1008.2800
 Red. masses --      1.4590                 1.3709                 1.3753
 Frc consts  --      0.7778                 0.7893                 0.8238
 IR Inten    --      5.7980                 2.3228                 0.0203
  Atom  AN      X      Y      Z        X      Y      Z        X      Y      Z
     1   6    -0.00   0.00   0.01     0.01   0.00  -0.00    -0.00  -0.00   0.00
     2   7    -0.03   0.01  -0.02     0.00  -0.00  -0.00    -0.00   0.00  -0.00
     3   8     0.00  -0.01   0.01    -0.00  -0.00   0.00     0.00  -0.00   0.00
     4   6     0.03   0.01   0.02    -0.00   0.00   0.02     0.00   0.00  -0.00
     5   6     0.06  -0.03  -0.04     0.01  -0.01  -0.00     0.00   0.00  -0.00
     6   6    -0.00   0.02  -0.00    -0.01   0.03  -0.01     0.00  -0.00  -0.00
     7   6    -0.08   0.05   0.05    -0.00   0.00  -0.00     0.06  -0.05  -0.04
     8   6     0.00  -0.02  -0.02     0.00  -0.00   0.00    -0.07   0.05   0.05
     9   6     0.07  -0.04  -0.05     0.00  -0.00   0.00     0.01   0.00  -0.01
    10   6     0.01  -0.01   0.00    -0.00   0.01  -0.01     0.06  -0.04  -0.05
    11   6    -0.07   0.05   0.05    -0.01   0.00  -0.00    -0.07   0.04   0.04
    12   6    -0.01  -0.01  -0.00     0.03  -0.08   0.06     0.00   0.00   0.00
    13   6     0.01  -0.00  -0.00    -0.01   0.04  -0.04    -0.00   0.00  -0.00
    14   6     0.00   0.00   0.01    -0.02   0.07  -0.05     0.00  -0.00  -0.00
    15   6    -0.01  -0.00  -0.01     0.02  -0.08   0.05     0.00   0.00   0.00
    16   6     0.00  -0.01  -0.00    -0.00   0.01  -0.01    -0.00  -0.00   0.00
    17   1    -0.01  -0.02   0.04     0.00  -0.00  -0.01    -0.00  -0.00   0.01
    18   1    -0.02   0.02  -0.03     0.01  -0.00  -0.01     0.01   0.00  -0.01
    19   1    -0.00   0.02   0.05    -0.03  -0.04   0.01     0.00  -0.00  -0.00
    20   1     0.40  -0.29  -0.32     0.01  -0.01  -0.01    -0.31   0.22   0.25
    21   1    -0.08   0.03   0.06     0.00  -0.01   0.00     0.36  -0.27  -0.29
    22   1    -0.36   0.27   0.30    -0.00   0.01   0.02    -0.04   0.05   0.04
    23   1    -0.02   0.01   0.03     0.01   0.01  -0.00    -0.33   0.24   0.26
    24   1     0.37  -0.28  -0.28     0.01  -0.01  -0.02     0.32  -0.26  -0.25
    25   1    -0.00  -0.01   0.00    -0.15   0.40  -0.37     0.00   0.00   0.00
    26   1    -0.00   0.03  -0.03     0.09  -0.22   0.18     0.00  -0.00   0.00
    27   1     0.00   0.02  -0.01     0.14  -0.36   0.32    -0.00   0.00  -0.01
    28   1     0.01  -0.04   0.01    -0.16   0.39  -0.35     0.00  -0.00   0.00
    29  35     0.00   0.00  -0.00     0.00  -0.00   0.00     0.00   0.00  -0.00
                     37                     38                     39
                      A                      A                      A
 Frequencies --   1019.1933              1024.5181              1026.3518
 Red. masses --      6.0573                 1.4081                 5.1145
 Frc consts  --      3.7072                 0.8708                 3.1743
 IR Inten    --      2.5930                 6.0212                75.0173
  Atom  AN      X      Y      Z        X      Y      Z        X      Y      Z
     1   6    -0.01  -0.00  -0.00    -0.01  -0.01  -0.00    -0.03  -0.04  -0.02
     2   7    -0.00   0.00   0.00     0.00  -0.00   0.00     0.05  -0.02   0.04
     3   8     0.00   0.00   0.00     0.00   0.00  -0.00     0.00   0.02  -0.01
     4   6     0.01  -0.00  -0.01    -0.01  -0.00  -0.01    -0.08  -0.01  -0.05
     5   6     0.03   0.04   0.00    -0.00   0.00  -0.00    -0.02  -0.02  -0.00
     6   6     0.00   0.00   0.01     0.00   0.00   0.01     0.02   0.03   0.08
     7   6     0.09  -0.21   0.32     0.00  -0.00  -0.00     0.00   0.00  -0.01
     8   6    -0.04  -0.02  -0.07     0.00   0.00   0.00     0.02   0.02   0.03
     9   6     0.17   0.31  -0.05    -0.00  -0.00  -0.00     0.00  -0.02  -0.02
    10   6     0.02  -0.04   0.07    -0.00  -0.00   0.00    -0.02   0.02  -0.01
    11   6    -0.27  -0.10  -0.27     0.00   0.00   0.00     0.02   0.00   0.02
    12   6    -0.02  -0.01  -0.01    -0.06   0.02  -0.05    -0.23  -0.18  -0.06
    13   6     0.01   0.00  -0.00     0.04  -0.08   0.06     0.06   0.05  -0.07
    14   6    -0.00   0.01   0.02    -0.03   0.09  -0.03    -0.01   0.12   0.23
    15   6    -0.01  -0.00  -0.00     0.00  -0.03   0.02    -0.08  -0.02  -0.02
    16   6     0.03   0.00  -0.01     0.06   0.00  -0.02     0.37   0.03  -0.16
    17   1     0.01   0.02   0.02     0.02   0.03   0.01     0.10   0.20   0.04
    18   1    -0.01  -0.00   0.00     0.00  -0.00   0.01     0.04  -0.02   0.05
    19   1    -0.04  -0.06  -0.02     0.01  -0.00  -0.02    -0.02  -0.05  -0.11
    20   1     0.18  -0.20   0.32    -0.01   0.00   0.00    -0.05   0.01   0.01
    21   1    -0.10   0.10  -0.04     0.01   0.00  -0.01     0.09  -0.02  -0.03
    22   1     0.23   0.28  -0.10    -0.01   0.00  -0.00    -0.11   0.05   0.02
    23   1     0.08   0.01   0.07    -0.00  -0.01  -0.00     0.03  -0.05  -0.07
    24   1    -0.31  -0.01  -0.29     0.01   0.00   0.00     0.00   0.03   0.03
    25   1    -0.03  -0.02   0.01     0.06  -0.30   0.25    -0.34  -0.01  -0.14
    26   1     0.01   0.01   0.00    -0.16   0.48  -0.40     0.21  -0.20   0.27
    27   1    -0.01   0.01   0.02     0.14  -0.39   0.38    -0.16   0.39   0.01
    28   1    -0.01   0.00   0.01    -0.10   0.20  -0.15    -0.09  -0.09   0.18
    29  35    -0.00  -0.00   0.00    -0.00  -0.00   0.00    -0.01  -0.00   0.00
                     40                     41                     42
                      A                      A                      A
 Frequencies --   1029.0570              1049.6271              1059.8338
 Red. masses --      1.3064                 1.6566                 2.6764
 Frc consts  --      0.8151                 1.0753                 1.7713
 IR Inten    --      1.4262                 0.0312                 8.3553
  Atom  AN      X      Y      Z        X      Y      Z        X      Y      Z
     1   6    -0.00  -0.00   0.00    -0.10  -0.16  -0.09    -0.01  -0.04  -0.05
     2   7    -0.00   0.00  -0.00    -0.00   0.05  -0.00     0.07  -0.06   0.05
     3   8     0.00  -0.00   0.00     0.03   0.03   0.04     0.00   0.03  -0.02
     4   6     0.01  -0.00  -0.00     0.05  -0.01   0.00    -0.10   0.07   0.01
     5   6    -0.00   0.00   0.00     0.01   0.02   0.00    -0.00  -0.05  -0.02
     6   6     0.00   0.00   0.00     0.00   0.00  -0.01    -0.03   0.02   0.05
     7   6    -0.02   0.02   0.01     0.01   0.01  -0.00    -0.05  -0.04  -0.00
     8   6     0.05  -0.04  -0.04    -0.02  -0.01  -0.02     0.12   0.01   0.14
     9   6    -0.07   0.05   0.06    -0.01  -0.02   0.00     0.07   0.12  -0.03
    10   6     0.06  -0.04  -0.05     0.01  -0.01   0.02    -0.08   0.04  -0.13
    11   6    -0.02   0.02   0.03     0.00   0.00  -0.01     0.00  -0.04   0.06
    12   6    -0.01  -0.01  -0.00     0.01  -0.00   0.00     0.04   0.04   0.02
    13   6     0.00   0.00  -0.00    -0.02   0.00   0.01     0.08   0.00  -0.03
    14   6    -0.00   0.01   0.01     0.01  -0.00  -0.01    -0.01  -0.05  -0.05
    15   6    -0.00  -0.00  -0.00     0.01   0.00   0.00    -0.04  -0.03  -0.01
    16   6     0.02   0.00  -0.01    -0.03  -0.00   0.01    -0.03   0.01   0.03
    17   1     0.01   0.01   0.02     0.43   0.70   0.50     0.15   0.28  -0.02
    18   1     0.00   0.00  -0.01    -0.01   0.01  -0.04     0.03  -0.06   0.10
    19   1     0.00  -0.00  -0.00     0.03   0.02   0.03    -0.00   0.11  -0.03
    20   1     0.13  -0.09  -0.11     0.02   0.04   0.01    -0.21  -0.29  -0.12
    21   1    -0.32   0.22   0.26    -0.02   0.01  -0.04     0.07  -0.24   0.32
    22   1     0.41  -0.30  -0.32    -0.01  -0.02   0.02     0.04   0.15  -0.07
    23   1    -0.37   0.26   0.28     0.05   0.02   0.03    -0.34  -0.22  -0.25
    24   1     0.19  -0.15  -0.12    -0.01   0.03  -0.01    -0.01  -0.28   0.18
    25   1    -0.02  -0.00  -0.00     0.01   0.01  -0.02     0.02   0.05   0.08
    26   1     0.01  -0.00   0.01    -0.01   0.00   0.01     0.08   0.02  -0.04
    27   1    -0.00   0.01   0.01     0.03   0.00  -0.01    -0.09  -0.08  -0.04
    28   1    -0.01  -0.00   0.01     0.02  -0.00  -0.02    -0.09  -0.00   0.05
    29  35    -0.00  -0.00   0.00     0.00   0.00  -0.00     0.00  -0.00  -0.00
                     43                     44                     45
                      A                      A                      A
 Frequencies --   1066.0900              1098.9460              1114.6222
 Red. masses --      3.0612                 2.2894                 1.5680
 Frc consts  --      2.0499                 1.6290                 1.1478
 IR Inten    --     12.1456                 4.2990                12.9993
  Atom  AN      X      Y      Z        X      Y      Z        X      Y      Z
     1   6    -0.03   0.01   0.06    -0.03   0.01   0.05     0.01  -0.00  -0.01
     2   7    -0.10   0.09  -0.08    -0.06   0.06  -0.05     0.02  -0.02   0.02
     3   8     0.01  -0.03   0.04     0.01  -0.02   0.03    -0.00   0.01  -0.01
     4   6     0.20  -0.05  -0.02     0.12  -0.07  -0.06    -0.04   0.03  -0.01
     5   6    -0.02   0.03   0.04    -0.01   0.03   0.02     0.04   0.00   0.03
     6   6     0.06  -0.02  -0.08     0.01   0.00   0.01    -0.00  -0.01   0.01
     7   6    -0.03  -0.02  -0.05     0.01   0.01  -0.02     0.03   0.10  -0.05
     8   6     0.05  -0.02   0.08    -0.01  -0.01  -0.00    -0.06  -0.05  -0.03
     9   6     0.06   0.09  -0.00     0.01   0.00   0.01     0.04  -0.01   0.06
    10   6    -0.07   0.03  -0.10    -0.01   0.01  -0.01    -0.00   0.05  -0.05
    11   6     0.00  -0.05   0.02    -0.00  -0.02  -0.01    -0.07  -0.08  -0.02
    12   6    -0.06  -0.07  -0.04    -0.03   0.02   0.05     0.00   0.01  -0.00
    13   6    -0.14  -0.01   0.05     0.15   0.05  -0.01    -0.00  -0.00  -0.00
    14   6     0.03   0.07   0.07    -0.02  -0.09  -0.10    -0.00   0.00   0.01
    15   6     0.07   0.03   0.01    -0.14  -0.04   0.01     0.01   0.01   0.00
    16   6    -0.00  -0.02  -0.02     0.04   0.04   0.03     0.01  -0.00  -0.01
    17   1    -0.08  -0.17   0.20    -0.07  -0.13   0.15     0.01   0.04  -0.06
    18   1    -0.07   0.09  -0.13    -0.01   0.07  -0.11    -0.03  -0.03   0.07
    19   1     0.10  -0.03   0.05     0.08  -0.11  -0.06    -0.07  -0.04  -0.04
    20   1    -0.23  -0.12  -0.07    -0.02   0.06   0.01     0.31   0.36   0.05
    21   1     0.01  -0.31   0.28    -0.02  -0.08   0.04    -0.11  -0.27   0.11
    22   1     0.11   0.09   0.07     0.05  -0.01   0.07     0.29  -0.08   0.44
    23   1    -0.23  -0.16  -0.20     0.00   0.00  -0.02     0.17   0.21   0.00
    24   1    -0.12  -0.23   0.24    -0.06  -0.04   0.07    -0.15  -0.41   0.21
    25   1     0.02  -0.12  -0.17    -0.22   0.17   0.24     0.01  -0.01   0.02
    26   1    -0.16  -0.03   0.04     0.32   0.35   0.28    -0.02  -0.02  -0.02
    27   1     0.22   0.14   0.06    -0.13  -0.13  -0.10    -0.04  -0.01   0.01
    28   1     0.18  -0.03  -0.14    -0.40   0.12   0.34     0.02  -0.00  -0.00
    29  35    -0.00   0.00   0.00    -0.00  -0.00  -0.00    -0.00  -0.00   0.00
                     46                     47                     48
                      A                      A                      A
 Frequencies --   1155.0023              1176.5442              1190.4947
 Red. masses --      1.6694                 1.1445                 1.1567
 Frc consts  --      1.3121                 0.9334                 0.9659
 IR Inten    --      3.8188                 0.1113                 0.3570
  Atom  AN      X      Y      Z        X      Y      Z        X      Y      Z
     1   6     0.01   0.00  -0.01    -0.00  -0.00   0.00    -0.00   0.00   0.00
     2   7     0.01  -0.01   0.02     0.00  -0.00   0.00     0.00   0.00  -0.00
     3   8    -0.00   0.01  -0.01     0.00   0.00  -0.00     0.00  -0.00   0.00
     4   6    -0.03  -0.00  -0.03    -0.00   0.01  -0.00     0.00  -0.00   0.00
     5   6    -0.02  -0.04   0.01     0.01  -0.00   0.01     0.01   0.02  -0.00
     6   6     0.06   0.04   0.04     0.00  -0.00   0.00    -0.01  -0.01  -0.01
     7   6     0.00  -0.00   0.00    -0.02  -0.00  -0.01     0.00   0.00  -0.00
     8   6     0.01   0.01   0.00     0.01   0.04  -0.03    -0.01  -0.01  -0.00
     9   6    -0.00  -0.01   0.00     0.04  -0.01   0.06    -0.00   0.00  -0.00
    10   6     0.00   0.01  -0.01    -0.04  -0.03  -0.01    -0.00  -0.01   0.00
    11   6    -0.01  -0.01  -0.00    -0.00   0.01  -0.01     0.00   0.00  -0.00
    12   6    -0.02  -0.07  -0.07    -0.00   0.00   0.00    -0.02   0.03   0.04
    13   6    -0.01   0.01   0.02    -0.00  -0.00  -0.00    -0.00  -0.04  -0.05
    14   6     0.07   0.02  -0.02     0.00   0.00  -0.00     0.05   0.00  -0.02
    15   6    -0.10  -0.06  -0.02    -0.00   0.00   0.00    -0.01   0.03   0.04
    16   6    -0.06   0.06   0.10    -0.00  -0.00  -0.00     0.01  -0.01  -0.02
    17   1     0.00   0.01  -0.05     0.00   0.01  -0.00    -0.00  -0.00   0.01
    18   1    -0.03  -0.02   0.05    -0.01  -0.00   0.01     0.01   0.00  -0.01
    19   1    -0.05  -0.01  -0.02    -0.03  -0.03  -0.01    -0.03  -0.03   0.01
    20   1     0.05   0.04   0.02    -0.12  -0.11  -0.06    -0.01  -0.01  -0.01
    21   1     0.02   0.05  -0.02     0.07   0.40  -0.27    -0.01  -0.05   0.03
    22   1     0.01  -0.01   0.01     0.37  -0.10   0.57    -0.02   0.01  -0.03
    23   1     0.05   0.07   0.01    -0.33  -0.31  -0.12    -0.01  -0.01   0.00
    24   1     0.00   0.01  -0.03     0.03   0.12  -0.10    -0.00  -0.00   0.01
    25   1     0.19  -0.22  -0.29    -0.01   0.01   0.02    -0.24   0.18   0.29
    26   1     0.07   0.17   0.16    -0.01  -0.02  -0.01    -0.20  -0.43  -0.41
    27   1     0.77   0.22  -0.08     0.02   0.01  -0.00     0.47   0.13  -0.06
    28   1    -0.17  -0.03   0.05    -0.01   0.01   0.01    -0.22   0.17   0.30
    29  35     0.00  -0.00  -0.00     0.00  -0.00  -0.00    -0.00  -0.00  -0.00
                     49                     50                     51
                      A                      A                      A
 Frequencies --   1206.0616              1211.4579              1226.4774
 Red. masses --      1.1249                 2.4287                 1.8887
 Frc consts  --      0.9640                 2.1001                 1.6739
 IR Inten    --      0.0382                 3.8931                 5.6044
  Atom  AN      X      Y      Z        X      Y      Z        X      Y      Z
     1   6    -0.00   0.00   0.00    -0.04   0.00   0.05    -0.00   0.00  -0.00
     2   7     0.00   0.00  -0.00    -0.00   0.04  -0.06     0.01  -0.01   0.01
     3   8     0.00  -0.00   0.00     0.01  -0.02   0.02     0.00   0.00  -0.00
     4   6    -0.01  -0.01  -0.01     0.04  -0.05  -0.11    -0.03  -0.06   0.00
     5   6    -0.01  -0.01  -0.00    -0.05  -0.04   0.01     0.13   0.18   0.01
     6   6    -0.01   0.01   0.01    -0.10   0.11   0.20    -0.02   0.01   0.07
     7   6     0.04   0.03   0.02     0.00  -0.01   0.00    -0.00   0.03  -0.03
     8   6    -0.00  -0.03   0.03     0.02   0.02   0.00    -0.05  -0.03  -0.04
     9   6    -0.01  -0.01   0.00    -0.00  -0.00   0.00     0.00   0.00   0.00
    10   6    -0.03  -0.03  -0.01     0.01   0.02  -0.01    -0.01  -0.06   0.04
    11   6     0.01   0.04  -0.03    -0.00  -0.03   0.01     0.02   0.05  -0.02
    12   6     0.00  -0.00  -0.00     0.03   0.03   0.01     0.01  -0.00  -0.02
    13   6     0.00   0.00  -0.00     0.05  -0.01  -0.04     0.01   0.00  -0.00
    14   6    -0.00   0.00   0.00    -0.04   0.00   0.02    -0.01   0.00   0.01
    15   6     0.00  -0.01  -0.01     0.02  -0.07  -0.10    -0.00  -0.02  -0.03
    16   6    -0.00   0.00   0.01     0.01   0.06   0.07     0.00   0.03   0.03
    17   1    -0.01  -0.01   0.01    -0.06  -0.09   0.16    -0.00   0.00  -0.02
    18   1     0.03   0.00  -0.03     0.16   0.04  -0.23    -0.01  -0.01   0.04
    19   1     0.04   0.04  -0.01     0.23  -0.07  -0.23    -0.44  -0.60  -0.09
    20   1     0.36   0.35   0.15     0.03   0.05   0.04    -0.28  -0.23  -0.15
    21   1    -0.06  -0.37   0.25     0.04   0.12  -0.07    -0.11  -0.28   0.13
    22   1     0.00  -0.01   0.01     0.03  -0.01   0.05    -0.04   0.01  -0.07
    23   1    -0.34  -0.32  -0.13     0.08   0.10   0.01    -0.12  -0.17   0.01
    24   1     0.09   0.42  -0.30    -0.04  -0.03   0.04     0.00  -0.06   0.06
    25   1     0.01  -0.01  -0.02     0.08   0.00  -0.03     0.09  -0.06  -0.08
    26   1    -0.00  -0.01  -0.01    -0.14  -0.41  -0.41     0.00  -0.02  -0.02
    27   1    -0.00   0.00   0.00    -0.01   0.01   0.01     0.04   0.02  -0.00
    28   1     0.02  -0.02  -0.03     0.23  -0.23  -0.36     0.06  -0.07  -0.10
    29  35     0.00   0.00  -0.00     0.00   0.00   0.00     0.00   0.00  -0.00
                     52                     53                     54
                      A                      A                      A
 Frequencies --   1256.8334              1275.1178              1304.7784
 Red. masses --      1.9793                 2.4564                 2.1213
 Frc consts  --      1.8422                 2.3532                 2.1278
 IR Inten    --    152.4580                32.4033                21.8640
  Atom  AN      X      Y      Z        X      Y      Z        X      Y      Z
     1   6    -0.10   0.00   0.11    -0.05  -0.00   0.04     0.00   0.00   0.00
     2   7     0.12   0.01  -0.12     0.05  -0.02  -0.02     0.02   0.00   0.01
     3   8     0.03  -0.04   0.04     0.01  -0.00  -0.00     0.00  -0.00  -0.00
     4   6    -0.13   0.05   0.04     0.05   0.13  -0.04    -0.07  -0.10  -0.01
     5   6     0.01   0.03  -0.02     0.02  -0.12   0.14    -0.02   0.07  -0.10
     6   6     0.00  -0.03  -0.04     0.15   0.03   0.01     0.16   0.08  -0.03
     7   6     0.01   0.01   0.00    -0.06  -0.04  -0.04     0.05   0.04   0.03
     8   6    -0.01  -0.01   0.00     0.03   0.07  -0.03    -0.02  -0.05   0.03
     9   6    -0.00   0.00  -0.01     0.02  -0.01   0.04    -0.02   0.01  -0.04
    10   6     0.00  -0.00   0.01    -0.05  -0.01  -0.05     0.04   0.02   0.04
    11   6    -0.00  -0.01   0.01    -0.02   0.03  -0.04     0.01  -0.02   0.03
    12   6     0.01  -0.01  -0.02    -0.07   0.03   0.06    -0.07   0.01   0.05
    13   6    -0.01   0.00   0.01    -0.02  -0.04  -0.04    -0.03  -0.05  -0.05
    14   6     0.01   0.00   0.00     0.05   0.00  -0.01     0.04  -0.01  -0.02
    15   6     0.00   0.02   0.02    -0.05   0.00   0.03    -0.07  -0.01   0.02
    16   6    -0.01  -0.02  -0.02    -0.05  -0.02  -0.01    -0.02   0.02   0.04
    17   1    -0.10  -0.07   0.21    -0.04   0.03   0.04    -0.02  -0.01  -0.04
    18   1     0.63   0.02  -0.62     0.04  -0.02  -0.00     0.02   0.00   0.00
    19   1    -0.06   0.08   0.01    -0.45  -0.38  -0.07    -0.03   0.28   0.21
    20   1    -0.02  -0.03  -0.02    -0.02  -0.00  -0.02     0.01   0.01   0.01
    21   1    -0.01  -0.00  -0.01    -0.00  -0.10   0.09     0.01   0.08  -0.06
    22   1     0.02  -0.00   0.03    -0.07   0.01  -0.09     0.03  -0.01   0.05
    23   1    -0.01  -0.02   0.00     0.20   0.24   0.05    -0.14  -0.17  -0.04
    24   1    -0.02  -0.05   0.05     0.03   0.26  -0.21    -0.02  -0.16   0.13
    25   1     0.07  -0.05  -0.08    -0.18   0.09   0.22    -0.32   0.18   0.33
    26   1     0.03   0.10   0.09     0.02   0.02   0.03     0.03   0.06   0.05
    27   1     0.04   0.01  -0.00    -0.14  -0.05  -0.00     0.00  -0.02  -0.02
    28   1    -0.07   0.07   0.11     0.19  -0.16  -0.29     0.32  -0.27  -0.49
    29  35     0.00   0.00  -0.00     0.00  -0.00  -0.00     0.00  -0.00  -0.00
                     55                     56                     57
                      A                      A                      A
 Frequencies --   1316.0079              1343.3739              1369.7607
 Red. masses --      2.7276                 2.7441                 1.2956
 Frc consts  --      2.7832                 2.9177                 1.4323
 IR Inten    --     15.3660                 5.6895                24.0231
  Atom  AN      X      Y      Z        X      Y      Z        X      Y      Z
     1   6    -0.00  -0.00   0.00     0.00   0.00   0.00    -0.04   0.01   0.04
     2   7     0.01  -0.01  -0.00     0.00   0.01  -0.00     0.06  -0.02  -0.01
     3   8     0.00  -0.00  -0.00    -0.00  -0.00   0.00     0.01  -0.00  -0.00
     4   6    -0.01   0.07   0.05    -0.06  -0.10  -0.02     0.05  -0.04  -0.09
     5   6     0.01  -0.03   0.03     0.08   0.04   0.07     0.00   0.00   0.02
     6   6    -0.05  -0.11  -0.11     0.00   0.03  -0.00    -0.04   0.02   0.00
     7   6    -0.02  -0.01  -0.01    -0.11  -0.11  -0.03     0.01   0.01   0.00
     8   6     0.00   0.02  -0.01     0.01   0.11  -0.08     0.00   0.00  -0.00
     9   6     0.01  -0.00   0.01     0.09  -0.03   0.14    -0.01   0.00  -0.02
    10   6    -0.01  -0.01  -0.01    -0.09  -0.11  -0.02    -0.00  -0.00  -0.00
    11   6    -0.00   0.01  -0.01     0.05   0.16  -0.09    -0.01  -0.02   0.01
    12   6     0.05  -0.08  -0.11    -0.00  -0.00   0.01     0.01  -0.01  -0.00
    13   6    -0.00   0.07   0.09    -0.00  -0.01  -0.01     0.01   0.02   0.02
    14   6    -0.13  -0.05   0.00     0.00   0.00  -0.00    -0.01   0.00   0.00
    15   6     0.06  -0.04  -0.09    -0.01  -0.00   0.00     0.02  -0.01  -0.02
    16   6     0.08   0.16   0.14     0.00  -0.00   0.00     0.00   0.00   0.00
    17   1     0.01   0.02  -0.01    -0.01  -0.02  -0.01    -0.05   0.02  -0.02
    18   1     0.03  -0.01  -0.02     0.02   0.01  -0.01    -0.09  -0.01   0.15
    19   1    -0.05   0.02   0.05     0.28   0.52   0.17    -0.53   0.47   0.58
    20   1    -0.01  -0.01  -0.01     0.23   0.21   0.10    -0.11  -0.08  -0.03
    21   1    -0.00  -0.02   0.02    -0.02  -0.07   0.03    -0.02  -0.07   0.05
    22   1    -0.01   0.00  -0.02    -0.17   0.04  -0.24     0.05  -0.01   0.08
    23   1     0.04   0.05   0.01     0.00  -0.02   0.02     0.07   0.07   0.02
    24   1     0.01   0.04  -0.04    -0.06  -0.39   0.30     0.02   0.11  -0.08
    25   1    -0.51   0.30   0.53     0.00   0.00  -0.01     0.05  -0.03  -0.07
    26   1    -0.05   0.00   0.01     0.01   0.02   0.01    -0.03  -0.06  -0.06
    27   1     0.28   0.07  -0.04     0.02   0.00  -0.00    -0.05  -0.01   0.01
    28   1     0.19  -0.14  -0.23     0.03  -0.02  -0.04    -0.07   0.05   0.09
    29  35    -0.00  -0.00   0.00    -0.00   0.00  -0.00    -0.00   0.00   0.00
                     58                     59                     60
                      A                      A                      A
 Frequencies --   1374.2085              1437.5135              1469.6861
 Red. masses --      1.3077                 1.2373                 2.1220
 Frc consts  --      1.4550                 1.5064                 2.7004
 IR Inten    --     10.1428                40.0219                44.1978
  Atom  AN      X      Y      Z        X      Y      Z        X      Y      Z
     1   6     0.02  -0.00  -0.02     0.06  -0.02  -0.03    -0.01   0.00   0.00
     2   7    -0.03   0.01   0.01     0.04  -0.02  -0.00     0.00  -0.00  -0.01
     3   8    -0.00   0.00   0.00    -0.07   0.06  -0.04     0.00  -0.00   0.00
     4   6    -0.06  -0.05   0.00    -0.02   0.00   0.01     0.04   0.00  -0.02
     5   6     0.06   0.00   0.06     0.00   0.00  -0.00    -0.01  -0.00  -0.00
     6   6     0.01   0.01  -0.00    -0.00  -0.00  -0.00    -0.12  -0.00   0.05
     7   6     0.03   0.04   0.01     0.00   0.00   0.00    -0.00  -0.01  -0.00
     8   6    -0.00   0.04  -0.04     0.00   0.00  -0.00     0.00   0.00   0.00
     9   6    -0.02   0.01  -0.03    -0.00  -0.00  -0.00    -0.00   0.00  -0.00
    10   6    -0.04  -0.03  -0.02    -0.00  -0.00   0.00    -0.00  -0.00  -0.00
    11   6    -0.01  -0.03   0.02    -0.00  -0.00   0.00     0.00  -0.00   0.01
    12   6    -0.00   0.00   0.00     0.00   0.00  -0.00     0.09   0.04   0.01
    13   6    -0.00  -0.01  -0.01    -0.00  -0.00  -0.00    -0.01  -0.10  -0.11
    14   6     0.00   0.00  -0.00    -0.00  -0.00   0.00    -0.12  -0.03   0.02
    15   6    -0.01   0.00   0.01    -0.00   0.00   0.00    -0.01   0.09   0.11
    16   6     0.00  -0.00  -0.00     0.00  -0.00  -0.00     0.05  -0.06  -0.09
    17   1     0.02  -0.01  -0.02     0.04  -0.53   0.82    -0.01   0.02  -0.02
    18   1     0.05   0.01  -0.06    -0.07  -0.03   0.12    -0.03   0.00   0.03
    19   1     0.43   0.26  -0.10    -0.03   0.01   0.02    -0.08   0.01   0.06
    20   1    -0.32  -0.31  -0.13    -0.00  -0.00  -0.00     0.01   0.02   0.01
    21   1    -0.07  -0.31   0.20    -0.00  -0.00   0.00     0.00   0.01   0.00
    22   1     0.15  -0.04   0.23     0.00  -0.00   0.01     0.01  -0.00   0.01
    23   1     0.23   0.22   0.09     0.00   0.00   0.00     0.02   0.02   0.01
    24   1     0.06   0.30  -0.22     0.00   0.00  -0.01     0.00   0.02  -0.01
    25   1    -0.02   0.01   0.02     0.00   0.00   0.00     0.03   0.11   0.10
    26   1     0.01   0.02   0.02     0.01   0.01   0.01     0.25   0.38   0.33
    27   1     0.03   0.01  -0.00     0.02   0.00  -0.00     0.60   0.19  -0.04
    28   1     0.03  -0.02  -0.05     0.01  -0.00  -0.01     0.29  -0.08  -0.24
    29  35    -0.00  -0.00  -0.00    -0.00  -0.00  -0.00    -0.00   0.00   0.00
                     61                     62                     63
                      A                      A                      A
 Frequencies --   1499.7253              1523.7080              1543.7505
 Red. masses --      2.2596                 2.3845                 2.3440
 Frc consts  --      2.9943                 3.2618                 3.2912
 IR Inten    --     10.1416                32.1854                17.1560
  Atom  AN      X      Y      Z        X      Y      Z        X      Y      Z
     1   6    -0.00   0.00  -0.00     0.01  -0.00  -0.01     0.01   0.00  -0.01
     2   7     0.00   0.00  -0.00    -0.01   0.00   0.01    -0.01  -0.00   0.01
     3   8     0.00  -0.00   0.00    -0.00   0.00  -0.00    -0.00   0.00   0.00
     4   6     0.03   0.01   0.03    -0.01  -0.02  -0.03    -0.02  -0.03   0.00
     5   6    -0.09   0.03  -0.14    -0.00  -0.00  -0.01     0.07   0.13  -0.03
     6   6     0.00  -0.01  -0.01     0.06   0.12   0.11     0.01   0.00   0.00
     7   6    -0.03  -0.10   0.06     0.00  -0.00   0.00    -0.09  -0.04  -0.07
     8   6     0.08   0.12  -0.01     0.00   0.01  -0.00    -0.00  -0.12   0.11
     9   6    -0.08   0.02  -0.12    -0.01  -0.00  -0.01     0.06   0.09  -0.01
    10   6    -0.06  -0.12   0.04     0.00  -0.00   0.01    -0.12  -0.09  -0.08
    11   6     0.07   0.07   0.03     0.00   0.01  -0.00     0.02  -0.07   0.10
    12   6    -0.01   0.00   0.00     0.09  -0.05  -0.10     0.00  -0.00  -0.00
    13   6     0.00   0.00   0.00    -0.09  -0.07  -0.04    -0.00  -0.00   0.00
    14   6     0.01  -0.00  -0.00    -0.01   0.07   0.08     0.00   0.00   0.00
    15   6    -0.01  -0.00   0.00     0.12  -0.05  -0.12     0.00  -0.00  -0.00
    16   6     0.00   0.01   0.00    -0.11  -0.06  -0.02    -0.00   0.00   0.00
    17   1    -0.00   0.00  -0.00     0.00  -0.01   0.01     0.01  -0.01  -0.00
    18   1    -0.01   0.00   0.01     0.04   0.00  -0.03     0.03   0.00  -0.02
    19   1    -0.17  -0.21  -0.00    -0.00  -0.04  -0.04    -0.02  -0.02   0.01
    20   1     0.21   0.11   0.16     0.00  -0.00   0.01     0.28   0.32   0.05
    21   1     0.02  -0.26   0.27    -0.00  -0.02   0.02     0.10   0.40  -0.24
    22   1     0.34  -0.09   0.52     0.01  -0.01   0.03     0.06   0.12  -0.04
    23   1     0.27   0.19   0.18    -0.00  -0.01   0.00     0.32   0.35   0.09
    24   1     0.04  -0.14   0.19    -0.01  -0.02   0.02     0.13   0.39  -0.21
    25   1     0.01  -0.01  -0.02    -0.35   0.26   0.44    -0.01   0.01   0.01
    26   1    -0.01  -0.02  -0.02     0.07   0.27   0.29    -0.00   0.00   0.00
    27   1    -0.02  -0.01  -0.00    -0.11   0.05   0.11    -0.01  -0.00   0.00
    28   1     0.00  -0.01  -0.01    -0.29   0.22   0.40    -0.01   0.01   0.01
    29  35     0.00  -0.00  -0.00     0.00   0.00   0.00     0.00   0.00  -0.00
                     64                     65                     66
                      A                      A                      A
 Frequencies --   1565.8408              1635.1456              1661.7872
 Red. masses --      1.8748                 6.0206                 5.9760
 Frc consts  --      2.7083                 9.4842                 9.7233
 IR Inten    --    460.1475                27.6238                 3.3876
  Atom  AN      X      Y      Z        X      Y      Z        X      Y      Z
     1   6     0.08   0.02  -0.11    -0.01   0.01  -0.01    -0.01   0.01  -0.01
     2   7    -0.13  -0.03   0.17     0.00  -0.00  -0.01     0.01   0.00  -0.01
     3   8    -0.01   0.00   0.01     0.00  -0.01   0.00     0.00  -0.01   0.01
     4   6     0.05   0.02  -0.07     0.03   0.01   0.00     0.02   0.01   0.03
     5   6    -0.00  -0.01  -0.00    -0.01   0.00  -0.01    -0.18   0.05  -0.27
     6   6    -0.00  -0.00  -0.00    -0.26  -0.09   0.01     0.03   0.00  -0.01
     7   6     0.00  -0.00   0.00     0.01   0.00   0.01     0.15   0.05   0.15
     8   6     0.00   0.01  -0.01    -0.01   0.01  -0.02    -0.07   0.11  -0.20
     9   6     0.00  -0.00   0.01     0.02  -0.01   0.03     0.19  -0.06   0.31
    10   6     0.00   0.00  -0.00    -0.01   0.00  -0.01    -0.14  -0.02  -0.16
    11   6     0.00   0.00  -0.00     0.00  -0.01   0.01     0.05  -0.12   0.18
    12   6    -0.00   0.00   0.00     0.18  -0.00  -0.08    -0.02   0.02   0.03
    13   6     0.01   0.00   0.00    -0.22  -0.13  -0.06     0.01  -0.01  -0.02
    14   6    -0.00  -0.00  -0.00     0.41   0.13  -0.03    -0.03   0.00   0.01
    15   6    -0.01   0.00   0.01    -0.21  -0.03   0.06     0.03  -0.01  -0.03
    16   6     0.01   0.00  -0.00     0.14   0.12   0.07    -0.01   0.01   0.01
    17   1     0.09  -0.09   0.05    -0.00   0.00   0.01    -0.01  -0.00   0.01
    18   1     0.66  -0.01  -0.59    -0.01  -0.00   0.01    -0.03   0.00   0.03
    19   1    -0.31   0.07   0.16    -0.04   0.02   0.04    -0.13  -0.17   0.00
    20   1    -0.00  -0.00   0.00    -0.02  -0.02   0.00    -0.14  -0.24   0.05
    21   1    -0.00  -0.01   0.01    -0.01  -0.02   0.00    -0.15  -0.23   0.02
    22   1    -0.01  -0.00  -0.00    -0.03   0.00  -0.04    -0.25   0.05  -0.37
    23   1    -0.01  -0.01  -0.00     0.00   0.01  -0.01     0.07   0.20  -0.09
    24   1    -0.02  -0.02   0.02     0.01   0.03  -0.01     0.14   0.25  -0.06
    25   1     0.01  -0.01  -0.01    -0.09   0.19   0.25     0.03  -0.02  -0.04
    26   1    -0.00  -0.01  -0.02    -0.10   0.15   0.22     0.03   0.02   0.01
    27   1     0.01  -0.00  -0.01    -0.52  -0.15   0.06     0.04   0.02   0.01
    28   1     0.01  -0.01  -0.02    -0.09  -0.14  -0.13    -0.02   0.02   0.04
    29  35    -0.00  -0.00   0.00     0.00  -0.00  -0.00    -0.00  -0.00   0.00
                     67                     68                     69
                      A                      A                      A
 Frequencies --   1668.6306              1678.7232              1755.1040
 Red. masses --      6.2799                 5.9550                 6.7746
 Frc consts  --     10.3021                 9.8875                12.2953
 IR Inten    --      5.7143                 6.2846               812.4109
  Atom  AN      X      Y      Z        X      Y      Z        X      Y      Z
     1   6    -0.00   0.01  -0.01     0.01  -0.01   0.01     0.22  -0.37   0.40
     2   7    -0.00  -0.00   0.00     0.00   0.00  -0.00    -0.05   0.05  -0.03
     3   8     0.00  -0.00   0.00    -0.00   0.01  -0.01    -0.16   0.23  -0.22
     4   6     0.00   0.02   0.02     0.02   0.03  -0.01     0.03  -0.01  -0.01
     5   6     0.01  -0.02   0.03    -0.13  -0.19   0.02    -0.01   0.01  -0.01
     6   6    -0.01  -0.13  -0.15    -0.00   0.02   0.02    -0.02  -0.00  -0.00
     7   6     0.01   0.02  -0.01     0.21   0.24   0.04    -0.00  -0.01   0.00
     8   6    -0.00  -0.04   0.03    -0.10  -0.24   0.10     0.00   0.01  -0.01
     9   6    -0.01   0.02  -0.03     0.07   0.12  -0.02     0.00  -0.00   0.01
    10   6    -0.01  -0.02   0.01    -0.18  -0.24  -0.02     0.00   0.00  -0.00
    11   6     0.01   0.04  -0.03     0.11   0.27  -0.12    -0.00  -0.01   0.01
    12   6    -0.12   0.19   0.27     0.02  -0.02  -0.03     0.00   0.01   0.01
    13   6    -0.03  -0.23  -0.26     0.00   0.02   0.03    -0.00  -0.01  -0.01
    14   6    -0.05   0.09   0.13     0.01  -0.01  -0.01     0.00   0.00   0.00
    15   6     0.13  -0.13  -0.22    -0.02   0.01   0.02     0.00  -0.00  -0.00
    16   6     0.04   0.18   0.19    -0.00  -0.02  -0.02     0.00   0.00   0.00
    17   1     0.00   0.00   0.01     0.01   0.00  -0.01     0.24   0.16  -0.51
    18   1     0.01  -0.01  -0.01     0.00  -0.00  -0.01     0.24   0.06  -0.32
    19   1     0.01   0.05   0.03    -0.01  -0.01  -0.01    -0.06  -0.01   0.07
    20   1    -0.02  -0.00  -0.02    -0.28  -0.22  -0.15     0.01   0.01   0.01
    21   1     0.01   0.04  -0.03    -0.02   0.21  -0.22    -0.00  -0.01   0.01
    22   1     0.03   0.01   0.03     0.07   0.14  -0.03    -0.01  -0.00  -0.00
    23   1     0.02  -0.00   0.03     0.24   0.16   0.16    -0.00  -0.00  -0.01
    24   1    -0.01  -0.06   0.04    -0.00  -0.30   0.28    -0.00   0.01  -0.00
    25   1     0.34  -0.10  -0.26    -0.03   0.01   0.03     0.02   0.00  -0.01
    26   1     0.24   0.26   0.20    -0.02  -0.02  -0.02     0.01   0.01   0.01
    27   1     0.05   0.14   0.14    -0.01  -0.01  -0.01    -0.00   0.00   0.00
    28   1    -0.22   0.09   0.22     0.02  -0.01  -0.02    -0.00   0.00   0.00
    29  35    -0.00  -0.00  -0.00     0.00   0.00   0.00     0.00   0.00  -0.00
                     70                     71                     72
                      A                      A                      A
 Frequencies --   3072.8903              3115.9704              3192.9056
 Red. masses --      1.0884                 1.0834                 1.0898
 Frc consts  --      6.0555                 6.1974                 6.5457
 IR Inten    --     85.6030                 5.1571                 8.8288
  Atom  AN      X      Y      Z        X      Y      Z        X      Y      Z
     1   6    -0.08   0.03   0.02     0.00  -0.00  -0.00     0.00  -0.00  -0.00
     2   7     0.00  -0.00  -0.00    -0.00  -0.00   0.00     0.00  -0.00   0.00
     3   8     0.00  -0.00   0.00     0.00  -0.00  -0.00    -0.00  -0.00   0.00
     4   6    -0.00   0.00  -0.00    -0.04   0.04  -0.06    -0.00   0.00  -0.00
     5   6    -0.00   0.00   0.00    -0.00  -0.00  -0.00     0.00  -0.00   0.00
     6   6    -0.00  -0.00  -0.00     0.00  -0.00  -0.00     0.00  -0.00   0.00
     7   6    -0.00  -0.00   0.00     0.00  -0.00   0.00     0.00  -0.00   0.00
     8   6    -0.00  -0.00  -0.00     0.00   0.00  -0.00    -0.00  -0.00  -0.00
     9   6    -0.00  -0.00   0.00     0.00  -0.00   0.00     0.00   0.00  -0.00
    10   6     0.00  -0.00   0.00    -0.00  -0.00  -0.00     0.01  -0.01   0.02
    11   6    -0.00  -0.00  -0.00    -0.00  -0.00   0.00    -0.06  -0.02  -0.05
    12   6    -0.00   0.00   0.00    -0.00   0.00   0.00     0.00   0.00   0.00
    13   6    -0.00  -0.00   0.00    -0.00  -0.00  -0.00     0.00   0.00   0.00
    14   6    -0.00   0.00   0.00     0.00   0.00  -0.00    -0.00  -0.00   0.00
    15   6     0.00   0.00  -0.00    -0.00   0.00   0.00     0.00  -0.00  -0.00
    16   6    -0.00  -0.00  -0.00     0.00   0.00   0.00     0.00   0.00   0.00
    17   1     0.89  -0.40  -0.22    -0.04   0.01   0.01    -0.00   0.00   0.00
    18   1    -0.01   0.01   0.00    -0.00   0.01  -0.01     0.00   0.00  -0.00
    19   1     0.02  -0.02   0.03     0.45  -0.47   0.75     0.00   0.00  -0.00
    20   1     0.00   0.00   0.00    -0.00   0.01  -0.01    -0.00   0.01  -0.01
    21   1     0.00   0.00   0.00     0.00   0.00   0.00     0.03   0.01   0.03
    22   1     0.00   0.00  -0.00     0.00   0.00   0.00    -0.03  -0.06   0.01
    23   1    -0.00   0.00  -0.00     0.00  -0.00   0.00    -0.06   0.14  -0.21
    24   1     0.00   0.00   0.00    -0.00  -0.00  -0.00     0.67   0.29   0.62
    25   1     0.00   0.00   0.00    -0.00  -0.00  -0.00    -0.00  -0.00  -0.00
    26   1     0.00   0.00  -0.00     0.00  -0.00  -0.00    -0.00   0.00   0.00
    27   1     0.00   0.00   0.00    -0.00   0.00   0.00     0.00  -0.00  -0.00
    28   1    -0.00  -0.00  -0.00    -0.00  -0.00  -0.00    -0.00  -0.00  -0.00
    29  35     0.00   0.00   0.00    -0.00  -0.00  -0.00    -0.00   0.00  -0.00
                     73                     74                     75
                      A                      A                      A
 Frequencies --   3204.4627              3214.6462              3215.7340
 Red. masses --      1.0888                 1.0898                 1.0877
 Frc consts  --      6.5871                 6.6350                 6.6269
 IR Inten    --      5.0536                 2.7911                 1.5282
  Atom  AN      X      Y      Z        X      Y      Z        X      Y      Z
     1   6    -0.00   0.00  -0.00    -0.00  -0.00   0.00     0.00   0.00  -0.00
     2   7    -0.00  -0.00   0.00     0.00   0.00  -0.00    -0.00   0.00   0.00
     3   8     0.00  -0.00   0.00    -0.00   0.00  -0.00     0.00  -0.00   0.00
     4   6    -0.00   0.00  -0.00     0.00  -0.00   0.00    -0.00  -0.00  -0.00
     5   6     0.00   0.00   0.00    -0.00  -0.00  -0.00     0.00  -0.00  -0.00
     6   6     0.00  -0.00   0.00    -0.00   0.00   0.00     0.00  -0.00  -0.00
     7   6    -0.02   0.04  -0.06     0.01  -0.02   0.03     0.00  -0.00   0.01
     8   6     0.03   0.01   0.02     0.02   0.01   0.02     0.00   0.00   0.00
     9   6    -0.01  -0.01   0.00    -0.03  -0.05   0.01    -0.01  -0.01   0.00
    10   6    -0.00   0.00  -0.01    -0.01   0.02  -0.03    -0.00   0.00  -0.01
    11   6    -0.00  -0.00  -0.00    -0.01  -0.01  -0.01    -0.00  -0.00  -0.00
    12   6    -0.00  -0.00  -0.00     0.01   0.01   0.00    -0.05  -0.04  -0.02
    13   6     0.00   0.00  -0.00    -0.01   0.00   0.00     0.04  -0.00  -0.02
    14   6    -0.00   0.00   0.00     0.00  -0.00  -0.00    -0.00   0.01   0.02
    15   6    -0.00  -0.00  -0.00     0.00   0.00   0.00    -0.01  -0.01  -0.00
    16   6     0.00   0.00   0.00    -0.00  -0.00  -0.00     0.00   0.00   0.00
    17   1    -0.00   0.00   0.00     0.00  -0.00  -0.00    -0.00   0.00   0.00
    18   1     0.00   0.00  -0.00    -0.00   0.00  -0.00    -0.00  -0.00  -0.00
    19   1     0.00  -0.01   0.01    -0.00   0.00  -0.00     0.00  -0.00   0.00
    20   1     0.20  -0.48   0.70    -0.08   0.20  -0.29    -0.02   0.04  -0.06
    21   1    -0.31  -0.13  -0.27    -0.22  -0.09  -0.19    -0.04  -0.02  -0.03
    22   1     0.10   0.17  -0.03     0.34   0.59  -0.12     0.06   0.11  -0.02
    23   1     0.02  -0.05   0.07     0.10  -0.26   0.37     0.02  -0.04   0.06
    24   1     0.05   0.02   0.04     0.13   0.05   0.11     0.02   0.01   0.02
    25   1     0.01   0.00   0.00    -0.12  -0.09  -0.05     0.60   0.45   0.25
    26   1    -0.00   0.00   0.00     0.08  -0.00  -0.04    -0.45   0.02   0.22
    27   1     0.00  -0.00  -0.00    -0.01   0.03   0.03     0.03  -0.17  -0.21
    28   1     0.00   0.00   0.00    -0.01  -0.01  -0.01     0.08   0.06   0.03
    29  35    -0.00  -0.00   0.00     0.00   0.00  -0.00     0.00   0.00  -0.00
                     76                     77                     78
                      A                      A                      A
 Frequencies --   3223.9720              3225.0770              3234.1623
 Red. masses --      1.0943                 1.0900                 1.0984
 Frc consts  --      6.7012                 6.6796                 6.7693
 IR Inten    --     27.4075                 5.6070                18.1802
  Atom  AN      X      Y      Z        X      Y      Z        X      Y      Z
     1   6    -0.00   0.00  -0.00     0.00   0.00  -0.00     0.00   0.00  -0.00
     2   7    -0.00  -0.00   0.00    -0.00   0.00   0.00    -0.00  -0.00   0.00
     3   8     0.00  -0.00   0.00     0.00  -0.00   0.00     0.00  -0.00   0.00
     4   6    -0.00   0.00  -0.00    -0.00  -0.00   0.00     0.00   0.00  -0.00
     5   6     0.00   0.00   0.00     0.00  -0.00  -0.00     0.00   0.00   0.00
     6   6    -0.00  -0.00   0.00     0.00  -0.00  -0.00    -0.00  -0.00   0.00
     7   6    -0.00   0.01  -0.02     0.00  -0.00   0.00    -0.00   0.01  -0.01
     8   6    -0.04  -0.02  -0.04    -0.00  -0.00  -0.00    -0.03  -0.01  -0.03
     9   6     0.01   0.00   0.00    -0.00  -0.00   0.00    -0.03  -0.05   0.01
    10   6    -0.01   0.03  -0.05    -0.00   0.00  -0.00     0.01  -0.02   0.04
    11   6    -0.01  -0.01  -0.01    -0.00  -0.00  -0.00     0.01   0.00   0.01
    12   6     0.00   0.00   0.00    -0.03  -0.02  -0.01     0.00   0.00   0.00
    13   6     0.00  -0.00  -0.00    -0.02   0.00   0.01     0.00  -0.00  -0.00
    14   6    -0.00   0.00   0.00     0.01  -0.04  -0.05     0.00  -0.00  -0.00
    15   6    -0.00  -0.00  -0.00     0.02   0.02   0.01    -0.00  -0.00  -0.00
    16   6     0.00   0.00   0.00     0.00  -0.00  -0.00     0.00  -0.00  -0.00
    17   1    -0.00   0.00   0.00    -0.00   0.00   0.00    -0.00   0.00   0.00
    18   1    -0.00   0.00  -0.00     0.00  -0.00  -0.00     0.00   0.00   0.00
    19   1     0.00  -0.00   0.00    -0.00   0.00  -0.00    -0.00  -0.00   0.00
    20   1     0.06  -0.15   0.21    -0.00   0.00  -0.00     0.04  -0.09   0.13
    21   1     0.47   0.20   0.42     0.01   0.00   0.01     0.37   0.15   0.33
    22   1    -0.03  -0.05   0.01     0.00   0.01  -0.00     0.33   0.57  -0.11
    23   1     0.15  -0.38   0.54     0.00  -0.01   0.01    -0.11   0.27  -0.39
    24   1     0.11   0.05   0.10     0.00   0.00   0.00    -0.07  -0.03  -0.07
    25   1    -0.00  -0.00  -0.00     0.37   0.28   0.16    -0.01  -0.00  -0.00
    26   1    -0.01   0.00   0.00     0.28  -0.02  -0.14    -0.00   0.00   0.00
    27   1     0.00  -0.01  -0.01    -0.08   0.45   0.57    -0.00   0.00   0.00
    28   1     0.00   0.00   0.00    -0.27  -0.20  -0.11     0.00   0.00   0.00
    29  35     0.00   0.00   0.00    -0.00  -0.00  -0.00    -0.00  -0.00   0.00
                     79                     80                     81
                      A                      A                      A
 Frequencies --   3235.2172              3243.6437              3637.3379
 Red. masses --      1.0941                 1.0981                 1.0792
 Frc consts  --      6.7468                 6.8072                 8.4120
 IR Inten    --      8.0962                 9.7261                81.9131
  Atom  AN      X      Y      Z        X      Y      Z        X      Y      Z
     1   6     0.00   0.00  -0.00    -0.00  -0.00   0.00     0.00  -0.00  -0.00
     2   7    -0.00   0.00   0.00     0.00  -0.00  -0.00     0.04  -0.05   0.04
     3   8     0.00  -0.00   0.00    -0.00   0.00  -0.00    -0.00   0.00  -0.00
     4   6    -0.00  -0.00  -0.00     0.00   0.00   0.00    -0.00   0.00   0.00
     5   6     0.00  -0.00  -0.00    -0.00   0.00  -0.00     0.00   0.00  -0.00
     6   6     0.00   0.00  -0.00    -0.00   0.00   0.00     0.00  -0.00   0.00
     7   6     0.00  -0.00   0.00    -0.00  -0.00   0.00     0.00   0.00   0.00
     8   6    -0.00  -0.00  -0.00     0.00   0.00   0.00     0.00  -0.00   0.00
     9   6    -0.00  -0.00   0.00     0.00   0.00  -0.00    -0.00   0.00  -0.00
    10   6     0.00   0.00  -0.00    -0.00   0.00  -0.00     0.00  -0.00   0.00
    11   6    -0.00  -0.00  -0.00    -0.00   0.00   0.00     0.00   0.00  -0.00
    12   6    -0.02  -0.02  -0.01     0.01   0.01   0.01     0.00  -0.00  -0.00
    13   6    -0.06   0.00   0.03     0.03  -0.00  -0.01    -0.00   0.00   0.00
    14   6     0.00   0.01   0.01     0.01  -0.03  -0.04    -0.00  -0.00  -0.00
    15   6    -0.04  -0.03  -0.02    -0.05  -0.03  -0.02    -0.00  -0.00   0.00
    16   6    -0.00   0.00   0.00    -0.00   0.00   0.00     0.00  -0.00  -0.00
    17   1    -0.00   0.00   0.00     0.00  -0.00  -0.00    -0.01   0.00   0.00
    18   1    -0.00  -0.00  -0.00     0.00   0.00   0.00    -0.54   0.65  -0.54
    19   1    -0.00   0.00   0.00    -0.00  -0.00  -0.00    -0.01   0.01  -0.01
    20   1    -0.00   0.00  -0.00    -0.00   0.00  -0.00     0.00   0.00  -0.00
    21   1     0.00   0.00   0.00    -0.00  -0.00  -0.00    -0.00  -0.00  -0.00
    22   1     0.00   0.00  -0.00    -0.00  -0.00   0.00     0.00  -0.00   0.00
    23   1     0.00  -0.00   0.00     0.00  -0.00   0.00    -0.00   0.00   0.00
    24   1     0.00   0.00   0.00    -0.00  -0.00  -0.00    -0.00   0.00  -0.00
    25   1     0.21   0.16   0.09    -0.10  -0.08  -0.04    -0.00   0.00  -0.00
    26   1     0.63  -0.03  -0.31    -0.35   0.01   0.17    -0.00   0.00   0.00
    27   1     0.02  -0.12  -0.15    -0.07   0.36   0.46    -0.00   0.00   0.00
    28   1     0.47   0.35   0.19     0.53   0.39   0.21     0.00   0.00  -0.00
    29  35     0.00   0.00  -0.00     0.00   0.00  -0.00     0.00   0.00   0.00

 -------------------
 - Thermochemistry -
 -------------------
 Temperature   298.150 Kelvin.  Pressure   1.00000 Atm.
 Atom     1 has atomic number  6 and mass  12.00000
 Atom     2 has atomic number  7 and mass  14.00307
 Atom     3 has atomic number  8 and mass  15.99491
 Atom     4 has atomic number  6 and mass  12.00000
 Atom     5 has atomic number  6 and mass  12.00000
 Atom     6 has atomic number  6 and mass  12.00000
 Atom     7 has atomic number  6 and mass  12.00000
 Atom     8 has atomic number  6 and mass  12.00000
 Atom     9 has atomic number  6 and mass  12.00000
 Atom    10 has atomic number  6 and mass  12.00000
 Atom    11 has atomic number  6 and mass  12.00000
 Atom    12 has atomic number  6 and mass  12.00000
 Atom    13 has atomic number  6 and mass  12.00000
 Atom    14 has atomic number  6 and mass  12.00000
 Atom    15 has atomic number  6 and mass  12.00000
 Atom    16 has atomic number  6 and mass  12.00000
 Atom    17 has atomic number  1 and mass   1.00783
 Atom    18 has atomic number  1 and mass   1.00783
 Atom    19 has atomic number  1 and mass   1.00783
 Atom    20 has atomic number  1 and mass   1.00783
 Atom    21 has atomic number  1 and mass   1.00783
 Atom    22 has atomic number  1 and mass   1.00783
 Atom    23 has atomic number  1 and mass   1.00783
 Atom    24 has atomic number  1 and mass   1.00783
 Atom    25 has atomic number  1 and mass   1.00783
 Atom    26 has atomic number  1 and mass   1.00783
 Atom    27 has atomic number  1 and mass   1.00783
 Atom    28 has atomic number  1 and mass   1.00783
 Atom    29 has atomic number 35 and mass  78.91834
 Molecular mass:   289.01023 amu.
 Principal axes and moments of inertia in atomic units:
                           1         2         3
     Eigenvalues --  3249.879866759.633518747.47239
           X            0.63635  -0.48428   0.60044
           Y            0.76247   0.27679  -0.58484
           Z            0.11703   0.82998   0.54538
 This molecule is an asymmetric top.
 Rotational symmetry number  1.
 Warning -- assumption of classical behavior for rotation
           may cause significant error
 Rotational temperatures (Kelvin)      0.02665     0.01281     0.00990
 Rotational constants (GHZ):           0.55533     0.26699     0.20632
    1 imaginary frequencies ignored.
 Zero-point vibrational energy     600270.3 (Joules/Mol)
                                  143.46805 (Kcal/Mol)
 Warning -- explicit consideration of  20 degrees of freedom as
           vibrations may cause significant error
 Vibrational temperatures:     58.48    72.96    91.06   128.64   190.64
          (Kelvin)            235.38   251.30   311.45   354.53   370.43
                              427.22   504.03   537.53   594.33   629.62
                              651.18   719.98   790.25   830.35   892.99
                              903.79   924.87   962.36  1031.96  1046.78
                             1081.17  1117.20  1134.27  1257.18  1264.06
                             1277.47  1311.26  1368.60  1422.32  1450.69
                             1466.39  1474.05  1476.69  1480.58  1510.18
                             1524.86  1533.87  1581.14  1603.69  1661.79
                             1692.78  1712.86  1735.25  1743.02  1764.63
                             1808.30  1834.61  1877.29  1893.44  1932.82
                             1970.78  1977.18  2068.26  2114.55  2157.77
                             2192.28  2221.11  2252.90  2352.61  2390.94
                             2400.79  2415.31  2525.20  4421.20  4483.19
                             4593.88  4610.51  4625.16  4626.72  4638.58
                             4640.17  4653.24  4654.76  4666.88  5233.32
 
 Zero-point correction=                           0.228631 (Hartree/Particle)
 Thermal correction to Energy=                    0.242513
 Thermal correction to Enthalpy=                  0.243457
 Thermal correction to Gibbs Free Energy=         0.186172
 Sum of electronic and zero-point Energies=           -683.474999
 Sum of electronic and thermal Energies=              -683.461117
 Sum of electronic and thermal Enthalpies=            -683.460173
 Sum of electronic and thermal Free Energies=         -683.517458
 
                     E (Thermal)             CV                S
                      KCal/Mol        Cal/Mol-Kelvin    Cal/Mol-Kelvin
 Total                  152.179             53.805            120.566
 Electronic               0.000              0.000              0.000
 Translational            0.889              2.981             42.882
 Rotational               0.889              2.981             33.618
 Vibrational            150.402             47.843             44.067
 Vibration     1          0.594              1.981              5.227
 Vibration     2          0.595              1.977              4.790
 Vibration     3          0.597              1.972              4.352
 Vibration     4          0.602              1.957              3.673
 Vibration     5          0.613              1.921              2.909
 Vibration     6          0.623              1.887              2.508
 Vibration     7          0.627              1.874              2.385
 Vibration     8          0.645              1.816              1.988
 Vibration     9          0.661              1.769              1.756
 Vibration    10          0.667              1.750              1.679
 Vibration    11          0.691              1.679              1.434
 Vibration    12          0.727              1.575              1.165
 Vibration    13          0.745              1.526              1.065
 Vibration    14          0.777              1.442              0.916
 Vibration    15          0.798              1.388              0.834
 Vibration    16          0.811              1.355              0.788
 Vibration    17          0.856              1.249              0.657
 Vibration    18          0.905              1.141              0.546
 Vibration    19          0.934              1.081              0.491
 Vibration    20          0.981              0.988              0.415
                       Q            Log10(Q)             Ln(Q)
 Total Bot       0.232698D-85        -85.633206       -197.177745
 Total V=0       0.338540D+20         19.529610         44.968588
 Vib (Bot)       0.242822-100       -100.614712       -231.673937
 Vib (Bot)    1  0.509037D+01          0.706749          1.627350
 Vib (Bot)    2  0.407653D+01          0.610290          1.405245
 Vib (Bot)    3  0.326138D+01          0.513402          1.182152
 Vib (Bot)    4  0.229991D+01          0.361711          0.832870
 Vib (Bot)    5  0.153762D+01          0.186848          0.430234
 Vib (Bot)    6  0.123436D+01          0.091441          0.210550
 Vib (Bot)    7  0.115204D+01          0.061469          0.141538
 Vib (Bot)    8  0.915114D+00         -0.038525         -0.088707
 Vib (Bot)    9  0.793393D+00         -0.100511         -0.231436
 Vib (Bot)   10  0.755340D+00         -0.121858         -0.280588
 Vib (Bot)   11  0.641563D+00         -0.192761         -0.443848
 Vib (Bot)   12  0.526548D+00         -0.278562         -0.641412
 Vib (Bot)   13  0.486104D+00         -0.313271         -0.721333
 Vib (Bot)   14  0.427309D+00         -0.369258         -0.850249
 Vib (Bot)   15  0.395784D+00         -0.402542         -0.926886
 Vib (Bot)   16  0.378097D+00         -0.422397         -0.972605
 Vib (Bot)   17  0.328318D+00         -0.483705         -1.113772
 Vib (Bot)   18  0.285928D+00         -0.543744         -1.252016
 Vib (Bot)   19  0.264796D+00         -0.577088         -1.328795
 Vib (Bot)   20  0.235458D+00         -0.628087         -1.446224
 Vib (V=0)       0.353268D+05          4.548104         10.472396
 Vib (V=0)    1  0.561487D+01          0.749339          1.725418
 Vib (V=0)    2  0.460707D+01          0.663425          1.527593
 Vib (V=0)    3  0.379949D+01          0.579725          1.334867
 Vib (V=0)    4  0.285363D+01          0.455398          1.048593
 Vib (V=0)    5  0.211687D+01          0.325694          0.749939
 Vib (V=0)    6  0.183178D+01          0.262873          0.605288
 Vib (V=0)    7  0.175587D+01          0.244492          0.562964
 Vib (V=0)    8  0.154280D+01          0.188310          0.433599
 Vib (V=0)    9  0.143780D+01          0.157699          0.363116
 Vib (V=0)   10  0.140584D+01          0.147935          0.340632
 Vib (V=0)   11  0.131339D+01          0.118394          0.272612
 Vib (V=0)   12  0.122612D+01          0.088534          0.203856
 Vib (V=0)   13  0.119735D+01          0.078221          0.180111
 Vib (V=0)   14  0.115772D+01          0.063603          0.146451
 Vib (V=0)   15  0.113769D+01          0.056023          0.128998
 Vib (V=0)   16  0.112686D+01          0.051871          0.119438
 Vib (V=0)   17  0.109816D+01          0.040665          0.093634
 Vib (V=0)   18  0.107598D+01          0.031805          0.073233
 Vib (V=0)   19  0.106579D+01          0.027671          0.063715
 Vib (V=0)   20  0.105267D+01          0.022291          0.051327
 Electronic      0.100000D+01          0.000000          0.000000
 Translational   0.193118D+09          8.285824         19.078814
 Rotational      0.496229D+07          6.695682         15.417378
 -------------------------------------------------------------------
 Center     Atomic                   Forces (Hartrees/Bohr)
 Number     Number              X              Y              Z
 -------------------------------------------------------------------
      1        6          -0.000000474    0.000001290    0.000000588
      2        7           0.000005971    0.000010373    0.000003436
      3        8          -0.000003881    0.000001288   -0.000001044
      4        6          -0.000002873   -0.000005493    0.000001260
      5        6          -0.000000504   -0.000000047   -0.000001234
      6        6          -0.000001353    0.000000985   -0.000001460
      7        6          -0.000000815    0.000000048    0.000001455
      8        6          -0.000000528   -0.000000889    0.000001700
      9        6           0.000000430   -0.000000193    0.000001384
     10        6           0.000001127    0.000000248    0.000000946
     11        6           0.000001215   -0.000000053   -0.000000151
     12        6           0.000001341   -0.000001670    0.000000544
     13        6           0.000000604    0.000000504    0.000000756
     14        6           0.000000832    0.000000599    0.000000334
     15        6           0.000000597    0.000000455   -0.000001835
     16        6          -0.000001010    0.000004140   -0.000000642
     17        1          -0.000001768    0.000000545   -0.000002411
     18        1          -0.000001981   -0.000002689   -0.000001781
     19        1          -0.000000079   -0.000000481   -0.000001235
     20        1          -0.000001154   -0.000000602    0.000001172
     21        1          -0.000000614   -0.000000705    0.000001996
     22        1           0.000000910   -0.000000473    0.000001730
     23        1           0.000001715    0.000000021    0.000000593
     24        1           0.000001754    0.000000360   -0.000000093
     25        1           0.000000266   -0.000000107    0.000001106
     26        1           0.000001043   -0.000000154    0.000000969
     27        1           0.000001385    0.000000128   -0.000000111
     28        1           0.000000671    0.000000656   -0.000001357
     29       35          -0.000002827   -0.000008084   -0.000006615
 -------------------------------------------------------------------
 Cartesian Forces:  Max     0.000010373 RMS     0.000002231
 FormGI is forming the generalized inverse of G from B-inverse, IUseBI=4.

 GradGradGradGradGradGradGradGradGradGradGradGradGradGradGradGradGradGrad
 Berny optimization.
 Internal  Forces:  Max     0.000023704 RMS     0.000004045
 Search for a local minimum.
 Step number   1 out of a maximum of    2
 All quantities printed in internal units (Hartrees-Bohrs-Radians)
 Second derivative matrix not updated -- analytic derivatives used.
 ITU=  0
     Eigenvalues ---   -0.00438   0.00325   0.00358   0.00715   0.00971
     Eigenvalues ---    0.01616   0.01722   0.01762   0.01804   0.01823
     Eigenvalues ---    0.01847   0.02101   0.02141   0.02341   0.02428
     Eigenvalues ---    0.02501   0.02526   0.02656   0.02676   0.02812
     Eigenvalues ---    0.02862   0.02882   0.03067   0.05026   0.05976
     Eigenvalues ---    0.06581   0.08838   0.10812   0.10912   0.11416
     Eigenvalues ---    0.11903   0.11979   0.12255   0.12302   0.12596
     Eigenvalues ---    0.12753   0.12821   0.13196   0.14660   0.15965
     Eigenvalues ---    0.17607   0.18135   0.18540   0.18949   0.19150
     Eigenvalues ---    0.19271   0.19449   0.20045   0.20918   0.23006
     Eigenvalues ---    0.25675   0.26014   0.27890   0.29517   0.32205
     Eigenvalues ---    0.33884   0.34302   0.35973   0.36314   0.36520
     Eigenvalues ---    0.36562   0.36603   0.36739   0.36835   0.36875
     Eigenvalues ---    0.36989   0.37177   0.41176   0.42440   0.42815
     Eigenvalues ---    0.43852   0.46903   0.47273   0.47886   0.48228
     Eigenvalues ---    0.48295   0.48373   0.51932   0.52098   0.75457
     Eigenvalues ---    0.83565
 Eigenvalue     1 is  -4.38D-03 should be greater than     0.000000 Eigenvector:
                          D18       D17       D22       D21       D20
   1                    0.35846   0.34949   0.34399   0.33502   0.32968
                          D19       D6        D5        D7        D9
   1                    0.32071  -0.24798  -0.23997  -0.22644  -0.14553
 Angle between quadratic step and forces=  80.45 degrees.
 Linear search not attempted -- first point.
 Iteration  1 RMS(Cart)=  0.00029544 RMS(Int)=  0.00000003
 Iteration  2 RMS(Cart)=  0.00000004 RMS(Int)=  0.00000000
 Variable       Old X    -DE/DX   Delta X   Delta X   Delta X     New X
                                 (Linear)    (Quad)   (Total)
    R1        2.54546  -0.00000   0.00000  -0.00000  -0.00000   2.54546
    R2        2.30431   0.00000   0.00000   0.00000   0.00000   2.30431
    R3        2.07633  -0.00000   0.00000  -0.00000  -0.00000   2.07633
    R4        2.74422  -0.00000   0.00000  -0.00000  -0.00000   2.74421
    R5        1.90955   0.00000   0.00000  -0.00000  -0.00000   1.90955
    R6        2.87744  -0.00000   0.00000  -0.00002  -0.00002   2.87742
    R7        2.90459  -0.00001   0.00000   0.00000   0.00000   2.90459
    R8        2.06508   0.00000   0.00000   0.00000   0.00000   2.06508
    R9        2.63064  -0.00000   0.00000  -0.00000  -0.00000   2.63064
   R10        2.63883  -0.00000   0.00000   0.00000   0.00000   2.63883
   R11        2.65660  -0.00000   0.00000  -0.00000  -0.00000   2.65660
   R12        2.63706  -0.00001   0.00000  -0.00000  -0.00000   2.63706
   R13        2.63433   0.00000   0.00000   0.00000   0.00000   2.63433
   R14        2.05125  -0.00000   0.00000  -0.00000  -0.00000   2.05125
   R15        2.62831  -0.00000   0.00000  -0.00000  -0.00000   2.62831
   R16        2.04870   0.00000   0.00000  -0.00000  -0.00000   2.04870
   R17        2.63488   0.00000   0.00000   0.00000   0.00000   2.63488
   R18        2.04856  -0.00000   0.00000  -0.00000  -0.00000   2.04856
   R19        2.62666  -0.00000   0.00000  -0.00000  -0.00000   2.62665
   R20        2.04871  -0.00000   0.00000  -0.00000  -0.00000   2.04871
   R21        2.05344   0.00000   0.00000   0.00000   0.00000   2.05345
   R22        2.61679   0.00000   0.00000   0.00000   0.00000   2.61680
   R23        2.04897  -0.00000   0.00000   0.00000   0.00000   2.04897
   R24        2.62874   0.00000   0.00000   0.00000   0.00000   2.62875
   R25        2.04747   0.00000   0.00000   0.00000   0.00000   2.04747
   R26        2.61811   0.00000   0.00000   0.00000   0.00000   2.61811
   R27        2.04753   0.00000   0.00000   0.00000   0.00000   2.04753
   R28        2.63664  -0.00000   0.00000  -0.00000  -0.00000   2.63664
   R29        2.04596   0.00000   0.00000   0.00000   0.00000   2.04596
   R30        3.69302  -0.00000   0.00000   0.00000   0.00000   3.69302
    A1        2.18444  -0.00000   0.00000  -0.00002  -0.00002   2.18442
    A2        1.96673   0.00000   0.00000   0.00002   0.00002   1.96674
    A3        2.13201   0.00000   0.00000   0.00000   0.00000   2.13201
    A4        2.15081  -0.00000   0.00000  -0.00004  -0.00004   2.15077
    A5        2.05872   0.00000   0.00000   0.00002   0.00002   2.05874
    A6        2.07262   0.00000   0.00000   0.00001   0.00001   2.07264
    A7        1.87909   0.00001   0.00000   0.00005   0.00005   1.87914
    A8        2.03173  -0.00002   0.00000   0.00000   0.00000   2.03173
    A9        1.83627   0.00000   0.00000  -0.00003  -0.00003   1.83624
   A10        1.95281   0.00001   0.00000  -0.00001  -0.00001   1.95280
   A11        1.89282  -0.00000   0.00000   0.00002   0.00002   1.89285
   A12        1.86364   0.00000   0.00000  -0.00003  -0.00003   1.86360
   A13        2.10039   0.00000   0.00000   0.00002   0.00002   2.10042
   A14        2.09823  -0.00000   0.00000  -0.00002  -0.00002   2.09820
   A15        2.08351   0.00000   0.00000   0.00000   0.00000   2.08351
   A16        2.00973   0.00002   0.00000  -0.00000  -0.00000   2.00973
   A17        2.24921  -0.00002   0.00000  -0.00001  -0.00001   2.24921
   A18        2.02285   0.00000   0.00000   0.00001   0.00001   2.02285
   A19        2.10054  -0.00000   0.00000  -0.00000  -0.00000   2.10054
   A20        2.08939   0.00000   0.00000   0.00000   0.00000   2.08939
   A21        2.09325   0.00000   0.00000   0.00000   0.00000   2.09326
   A22        2.09553  -0.00000   0.00000  -0.00000  -0.00000   2.09553
   A23        2.09046   0.00000   0.00000  -0.00000  -0.00000   2.09046
   A24        2.09720   0.00000   0.00000   0.00000   0.00000   2.09720
   A25        2.09059   0.00000   0.00000   0.00000   0.00000   2.09060
   A26        2.09692  -0.00000   0.00000  -0.00000  -0.00000   2.09692
   A27        2.09567   0.00000   0.00000  -0.00000  -0.00000   2.09567
   A28        2.09554  -0.00000   0.00000  -0.00000  -0.00000   2.09554
   A29        2.09612  -0.00000   0.00000  -0.00000  -0.00000   2.09612
   A30        2.09150   0.00000   0.00000   0.00000   0.00000   2.09150
   A31        2.10062  -0.00000   0.00000  -0.00000  -0.00000   2.10062
   A32        2.09236   0.00000   0.00000  -0.00000  -0.00000   2.09236
   A33        2.09015   0.00000   0.00000   0.00000   0.00000   2.09016
   A34        2.14490  -0.00000   0.00000  -0.00000  -0.00000   2.14490
   A35        2.06366   0.00000   0.00000   0.00000   0.00000   2.06366
   A36        2.07463   0.00000   0.00000   0.00000   0.00000   2.07463
   A37        2.08710   0.00000   0.00000   0.00000   0.00000   2.08710
   A38        2.09086  -0.00000   0.00000  -0.00000  -0.00000   2.09085
   A39        2.10522  -0.00000   0.00000  -0.00000  -0.00000   2.10522
   A40        2.08099   0.00000   0.00000   0.00000   0.00000   2.08099
   A41        2.11193  -0.00000   0.00000  -0.00000  -0.00000   2.11193
   A42        2.09024  -0.00000   0.00000  -0.00000  -0.00000   2.09024
   A43        2.09990  -0.00000   0.00000  -0.00000  -0.00000   2.09990
   A44        2.09924   0.00000   0.00000   0.00000   0.00000   2.09924
   A45        2.08402   0.00000   0.00000   0.00000   0.00000   2.08402
   A46        2.13007   0.00000   0.00000   0.00000   0.00000   2.13007
   A47        2.17743  -0.00002   0.00000  -0.00001  -0.00001   2.17741
   A48        1.97529   0.00002   0.00000   0.00002   0.00002   1.97531
    D1        0.05379   0.00000   0.00000   0.00014   0.00014   0.05393
    D2       -3.13732   0.00000   0.00000  -0.00011  -0.00011  -3.13743
    D3       -3.09237   0.00000   0.00000   0.00012   0.00012  -3.09225
    D4       -0.00029   0.00000   0.00000  -0.00014  -0.00014  -0.00043
    D5        2.17058   0.00000   0.00000   0.00025   0.00025   2.17083
    D6       -1.90458   0.00001   0.00000   0.00028   0.00028  -1.90430
    D7        0.15441  -0.00000   0.00000   0.00022   0.00022   0.15463
    D8       -0.92113   0.00000   0.00000   0.00051   0.00051  -0.92062
    D9        1.28690   0.00001   0.00000   0.00054   0.00054   1.28744
   D10       -2.93730  -0.00000   0.00000   0.00048   0.00048  -2.93682
   D11       -1.80088  -0.00000   0.00000  -0.00024  -0.00024  -1.80112
   D12        1.29096  -0.00000   0.00000  -0.00017  -0.00017   1.29080
   D13        2.22868   0.00000   0.00000  -0.00027  -0.00027   2.22840
   D14       -0.96266   0.00000   0.00000  -0.00020  -0.00020  -0.96286
   D15        0.17763  -0.00000   0.00000  -0.00024  -0.00024   0.17739
   D16       -3.01371  -0.00000   0.00000  -0.00017  -0.00017  -3.01387
   D17       -2.87573  -0.00001   0.00000  -0.00021  -0.00021  -2.87594
   D18        0.32548  -0.00001   0.00000  -0.00017  -0.00017   0.32532
   D19       -0.70496  -0.00000   0.00000  -0.00015  -0.00015  -0.70510
   D20        2.49626  -0.00000   0.00000  -0.00010  -0.00010   2.49615
   D21        1.36350   0.00000   0.00000  -0.00015  -0.00015   1.36336
   D22       -1.71847   0.00000   0.00000  -0.00010  -0.00010  -1.71857
   D23        3.09117   0.00000   0.00000   0.00007   0.00007   3.09125
   D24       -0.05254   0.00000   0.00000   0.00007   0.00007  -0.05247
   D25       -0.00109   0.00000   0.00000  -0.00000  -0.00000  -0.00109
   D26        3.13839   0.00000   0.00000  -0.00001  -0.00001   3.13838
   D27       -3.08444  -0.00000   0.00000  -0.00007  -0.00007  -3.08452
   D28        0.06848  -0.00000   0.00000  -0.00007  -0.00007   0.06842
   D29        0.00788  -0.00000   0.00000   0.00000   0.00000   0.00788
   D30       -3.12238  -0.00000   0.00000   0.00001   0.00001  -3.12237
   D31       -3.10998   0.00000   0.00000   0.00010   0.00010  -3.10988
   D32        0.03270   0.00000   0.00000   0.00007   0.00007   0.03277
   D33       -0.01998   0.00000   0.00000   0.00006   0.00006  -0.01992
   D34        3.12270  -0.00000   0.00000   0.00003   0.00003   3.12273
   D35        3.11605   0.00000   0.00000  -0.00012  -0.00012   3.11593
   D36        0.00673  -0.00000   0.00000  -0.00029  -0.00029   0.00645
   D37        0.03446  -0.00000   0.00000  -0.00008  -0.00008   0.03438
   D38       -3.07486  -0.00000   0.00000  -0.00024  -0.00024  -3.07511
   D39       -0.00388  -0.00000   0.00000   0.00000   0.00000  -0.00388
   D40        3.13556  -0.00000   0.00000   0.00000   0.00000   3.13556
   D41        3.13983   0.00000   0.00000   0.00001   0.00001   3.13984
   D42       -0.00391   0.00000   0.00000   0.00001   0.00001  -0.00390
   D43        0.00210  -0.00000   0.00000  -0.00000  -0.00000   0.00209
   D44        3.14119   0.00000   0.00000  -0.00000  -0.00000   3.14118
   D45       -3.13734  -0.00000   0.00000  -0.00000  -0.00000  -3.13734
   D46        0.00175   0.00000   0.00000  -0.00000  -0.00000   0.00175
   D47        0.00467   0.00000   0.00000   0.00000   0.00000   0.00467
   D48        3.13863   0.00000   0.00000  -0.00000  -0.00000   3.13863
   D49       -3.13442  -0.00000   0.00000   0.00000   0.00000  -3.13442
   D50       -0.00046  -0.00000   0.00000  -0.00000  -0.00000  -0.00047
   D51       -0.00970   0.00000   0.00000  -0.00000  -0.00000  -0.00970
   D52        3.12057   0.00000   0.00000  -0.00001  -0.00001   3.12056
   D53        3.13950   0.00000   0.00000   0.00000   0.00000   3.13951
   D54       -0.01341   0.00000   0.00000  -0.00000  -0.00000  -0.01341
   D55       -0.00745  -0.00000   0.00000  -0.00000  -0.00000  -0.00745
   D56        3.13959  -0.00000   0.00000  -0.00001  -0.00001   3.13958
   D57        3.13305   0.00000   0.00000   0.00003   0.00003   3.13308
   D58       -0.00310   0.00000   0.00000   0.00002   0.00002  -0.00308
   D59        0.02136  -0.00000   0.00000  -0.00005  -0.00005   0.02131
   D60       -3.12849   0.00000   0.00000  -0.00001  -0.00001  -3.12851
   D61       -3.12573  -0.00000   0.00000  -0.00004  -0.00004  -3.12577
   D62        0.00761   0.00000   0.00000  -0.00000  -0.00000   0.00760
   D63       -0.00725   0.00000   0.00000   0.00003   0.00003  -0.00722
   D64        3.12602   0.00000   0.00000   0.00006   0.00006   3.12608
   D65       -3.14069  -0.00000   0.00000  -0.00000  -0.00000  -3.14069
   D66       -0.00742   0.00000   0.00000   0.00003   0.00003  -0.00739
   D67       -0.02186   0.00000   0.00000   0.00003   0.00003  -0.02182
   D68        3.09090   0.00000   0.00000   0.00018   0.00018   3.09108
   D69        3.12799  -0.00000   0.00000   0.00000   0.00000   3.12799
   D70       -0.04244   0.00000   0.00000   0.00015   0.00015  -0.04230
         Item               Value     Threshold  Converged?
 Maximum Force            0.000024     0.000450     YES
 RMS     Force            0.000004     0.000300     YES
 Maximum Displacement     0.001206     0.001800     YES
 RMS     Displacement     0.000295     0.001200     YES
 Predicted change in Energy=-7.435116D-09
 Optimization completed.
    -- Stationary point found.
                           ----------------------------
                           !   Optimized Parameters   !
                           ! (Angstroms and Degrees)  !
 --------------------------                            --------------------------
 ! Name  Definition              Value          Derivative Info.                !
 --------------------------------------------------------------------------------
 ! R1    R(1,2)                  1.347          -DE/DX =    0.0                 !
 ! R2    R(1,3)                  1.2194         -DE/DX =    0.0                 !
 ! R3    R(1,17)                 1.0987         -DE/DX =    0.0                 !
 ! R4    R(2,4)                  1.4522         -DE/DX =    0.0                 !
 ! R5    R(2,18)                 1.0105         -DE/DX =    0.0                 !
 ! R6    R(4,5)                  1.5227         -DE/DX =    0.0                 !
 ! R7    R(4,6)                  1.537          -DE/DX =    0.0                 !
 ! R8    R(4,19)                 1.0928         -DE/DX =    0.0                 !
 ! R9    R(5,7)                  1.3921         -DE/DX =    0.0                 !
 ! R10   R(5,11)                 1.3964         -DE/DX =    0.0                 !
 ! R11   R(6,12)                 1.4058         -DE/DX =    0.0                 !
 ! R12   R(6,16)                 1.3955         -DE/DX =    0.0                 !
 ! R13   R(7,8)                  1.394          -DE/DX =    0.0                 !
 ! R14   R(7,20)                 1.0855         -DE/DX =    0.0                 !
 ! R15   R(8,9)                  1.3908         -DE/DX =    0.0                 !
 ! R16   R(8,21)                 1.0841         -DE/DX =    0.0                 !
 ! R17   R(9,10)                 1.3943         -DE/DX =    0.0                 !
 ! R18   R(9,22)                 1.084          -DE/DX =    0.0                 !
 ! R19   R(10,11)                1.39           -DE/DX =    0.0                 !
 ! R20   R(10,23)                1.0841         -DE/DX =    0.0                 !
 ! R21   R(11,24)                1.0866         -DE/DX =    0.0                 !
 ! R22   R(12,13)                1.3847         -DE/DX =    0.0                 !
 ! R23   R(12,25)                1.0843         -DE/DX =    0.0                 !
 ! R24   R(13,14)                1.3911         -DE/DX =    0.0                 !
 ! R25   R(13,26)                1.0835         -DE/DX =    0.0                 !
 ! R26   R(14,15)                1.3854         -DE/DX =    0.0                 !
 ! R27   R(14,27)                1.0835         -DE/DX =    0.0                 !
 ! R28   R(15,16)                1.3953         -DE/DX =    0.0                 !
 ! R29   R(15,28)                1.0827         -DE/DX =    0.0                 !
 ! R30   R(16,29)                1.9543         -DE/DX =    0.0                 !
 ! A1    A(2,1,3)              125.1591         -DE/DX =    0.0                 !
 ! A2    A(2,1,17)             112.6852         -DE/DX =    0.0                 !
 ! A3    A(3,1,17)             122.1552         -DE/DX =    0.0                 !
 ! A4    A(1,2,4)              123.2323         -DE/DX =    0.0                 !
 ! A5    A(1,2,18)             117.9559         -DE/DX =    0.0                 !
 ! A6    A(4,2,18)             118.7527         -DE/DX =    0.0                 !
 ! A7    A(2,4,5)              107.6641         -DE/DX =    0.0                 !
 ! A8    A(2,4,6)              116.4094         -DE/DX =    0.0                 !
 ! A9    A(2,4,19)             105.2105         -DE/DX =    0.0                 !
 ! A10   A(5,4,6)              111.8878         -DE/DX =    0.0                 !
 ! A11   A(5,4,19)             108.4508         -DE/DX =    0.0                 !
 ! A12   A(6,4,19)             106.7786         -DE/DX =    0.0                 !
 ! A13   A(4,5,7)              120.3438         -DE/DX =    0.0                 !
 ! A14   A(4,5,11)             120.2195         -DE/DX =    0.0                 !
 ! A15   A(7,5,11)             119.376          -DE/DX =    0.0                 !
 ! A16   A(4,6,12)             115.1492         -DE/DX =    0.0                 !
 ! A17   A(4,6,16)             128.8703         -DE/DX =    0.0                 !
 ! A18   A(12,6,16)            115.9007         -DE/DX =    0.0                 !
 ! A19   A(5,7,8)              120.3523         -DE/DX =    0.0                 !
 ! A20   A(5,7,20)             119.713          -DE/DX =    0.0                 !
 ! A21   A(8,7,20)             119.9346         -DE/DX =    0.0                 !
 ! A22   A(7,8,9)              120.0649         -DE/DX =    0.0                 !
 ! A23   A(7,8,21)             119.7744         -DE/DX =    0.0                 !
 ! A24   A(9,8,21)             120.1606         -DE/DX =    0.0                 !
 ! A25   A(8,9,10)             119.7822         -DE/DX =    0.0                 !
 ! A26   A(8,9,22)             120.1447         -DE/DX =    0.0                 !
 ! A27   A(10,9,22)            120.0729         -DE/DX =    0.0                 !
 ! A28   A(9,10,11)            120.0658         -DE/DX =    0.0                 !
 ! A29   A(9,10,23)            120.0986         -DE/DX =    0.0                 !
 ! A30   A(11,10,23)           119.8341         -DE/DX =    0.0                 !
 ! A31   A(5,11,10)            120.3565         -DE/DX =    0.0                 !
 ! A32   A(5,11,24)            119.8833         -DE/DX =    0.0                 !
 ! A33   A(10,11,24)           119.757          -DE/DX =    0.0                 !
 ! A34   A(6,12,13)            122.8939         -DE/DX =    0.0                 !
 ! A35   A(6,12,25)            118.2388         -DE/DX =    0.0                 !
 ! A36   A(13,12,25)           118.8673         -DE/DX =    0.0                 !
 ! A37   A(12,13,14)           119.5821         -DE/DX =    0.0                 !
 ! A38   A(12,13,26)           119.7972         -DE/DX =    0.0                 !
 ! A39   A(14,13,26)           120.62           -DE/DX =    0.0                 !
 ! A40   A(13,14,15)           119.2318         -DE/DX =    0.0                 !
 ! A41   A(13,14,27)           121.0045         -DE/DX =    0.0                 !
 ! A42   A(15,14,27)           119.762          -DE/DX =    0.0                 !
 ! A43   A(14,15,16)           120.3154         -DE/DX =    0.0                 !
 ! A44   A(14,15,28)           120.2775         -DE/DX =    0.0                 !
 ! A45   A(16,15,28)           119.4054         -DE/DX =    0.0                 !
 ! A46   A(6,16,15)            122.0442         -DE/DX =    0.0                 !
 ! A47   A(6,16,29)            124.7573         -DE/DX =    0.0                 !
 ! A48   A(15,16,29)           113.1759         -DE/DX =    0.0                 !
 ! D1    D(3,1,2,4)              3.0818         -DE/DX =    0.0                 !
 ! D2    D(3,1,2,18)          -179.7551         -DE/DX =    0.0                 !
 ! D3    D(17,1,2,4)          -177.1799         -DE/DX =    0.0                 !
 ! D4    D(17,1,2,18)           -0.0169         -DE/DX =    0.0                 !
 ! D5    D(1,2,4,5)            124.3649         -DE/DX =    0.0                 !
 ! D6    D(1,2,4,6)           -109.1247         -DE/DX =    0.0                 !
 ! D7    D(1,2,4,19)             8.847          -DE/DX =    0.0                 !
 ! D8    D(18,2,4,5)           -52.7767         -DE/DX =    0.0                 !
 ! D9    D(18,2,4,6)            73.7337         -DE/DX =    0.0                 !
 ! D10   D(18,2,4,19)         -168.2946         -DE/DX =    0.0                 !
 ! D11   D(2,4,5,7)           -103.183          -DE/DX =    0.0                 !
 ! D12   D(2,4,5,11)            73.9667         -DE/DX =    0.0                 !
 ! D13   D(6,4,5,7)            127.6938         -DE/DX =    0.0                 !
 ! D14   D(6,4,5,11)           -55.1565         -DE/DX =    0.0                 !
 ! D15   D(19,4,5,7)            10.1776         -DE/DX =    0.0                 !
 ! D16   D(19,4,5,11)         -172.6727         -DE/DX =    0.0                 !
 ! D17   D(2,4,6,12)          -164.7672         -DE/DX =    0.0                 !
 ! D18   D(2,4,6,16)            18.6488         -DE/DX =    0.0                 !
 ! D19   D(5,4,6,12)           -40.3911         -DE/DX =    0.0                 !
 ! D20   D(5,4,6,16)           143.025          -DE/DX =    0.0                 !
 ! D21   D(19,4,6,12)           78.1231         -DE/DX =    0.0                 !
 ! D22   D(19,4,6,16)          -98.4609         -DE/DX =    0.0                 !
 ! D23   D(4,5,7,8)            177.1112         -DE/DX =    0.0                 !
 ! D24   D(4,5,7,20)            -3.0101         -DE/DX =    0.0                 !
 ! D25   D(11,5,7,8)            -0.0624         -DE/DX =    0.0                 !
 ! D26   D(11,5,7,20)          179.8163         -DE/DX =    0.0                 !
 ! D27   D(4,5,11,10)         -176.7256         -DE/DX =    0.0                 !
 ! D28   D(4,5,11,24)            3.9238         -DE/DX =    0.0                 !
 ! D29   D(7,5,11,10)            0.4516         -DE/DX =    0.0                 !
 ! D30   D(7,5,11,24)         -178.899          -DE/DX =    0.0                 !
 ! D31   D(4,6,12,13)         -178.1889         -DE/DX =    0.0                 !
 ! D32   D(4,6,12,25)            1.8735         -DE/DX =    0.0                 !
 ! D33   D(16,6,12,13)          -1.145          -DE/DX =    0.0                 !
 ! D34   D(16,6,12,25)         178.9173         -DE/DX =    0.0                 !
 ! D35   D(4,6,16,15)          178.5367         -DE/DX =    0.0                 !
 ! D36   D(4,6,16,29)            0.3857         -DE/DX =    0.0                 !
 ! D37   D(12,6,16,15)           1.9743         -DE/DX =    0.0                 !
 ! D38   D(12,6,16,29)        -176.1768         -DE/DX =    0.0                 !
 ! D39   D(5,7,8,9)             -0.2225         -DE/DX =    0.0                 !
 ! D40   D(5,7,8,21)           179.6546         -DE/DX =    0.0                 !
 ! D41   D(20,7,8,9)           179.8991         -DE/DX =    0.0                 !
 ! D42   D(20,7,8,21)           -0.2239         -DE/DX =    0.0                 !
 ! D43   D(7,8,9,10)             0.1201         -DE/DX =    0.0                 !
 ! D44   D(7,8,9,22)           179.9767         -DE/DX =    0.0                 !
 ! D45   D(21,8,9,10)         -179.7565         -DE/DX =    0.0                 !
 ! D46   D(21,8,9,22)            0.1001         -DE/DX =    0.0                 !
 ! D47   D(8,9,10,11)            0.2676         -DE/DX =    0.0                 !
 ! D48   D(8,9,10,23)          179.8302         -DE/DX =    0.0                 !
 ! D49   D(22,9,10,11)        -179.5891         -DE/DX =    0.0                 !
 ! D50   D(22,9,10,23)          -0.0265         -DE/DX =    0.0                 !
 ! D51   D(9,10,11,5)           -0.5559         -DE/DX =    0.0                 !
 ! D52   D(9,10,11,24)         178.7955         -DE/DX =    0.0                 !
 ! D53   D(23,10,11,5)         179.8803         -DE/DX =    0.0                 !
 ! D54   D(23,10,11,24)         -0.7683         -DE/DX =    0.0                 !
 ! D55   D(6,12,13,14)          -0.4268         -DE/DX =    0.0                 !
 ! D56   D(6,12,13,26)         179.8853         -DE/DX =    0.0                 !
 ! D57   D(25,12,13,14)        179.5104         -DE/DX =    0.0                 !
 ! D58   D(25,12,13,26)         -0.1774         -DE/DX =    0.0                 !
 ! D59   D(12,13,14,15)          1.2236         -DE/DX =    0.0                 !
 ! D60   D(12,13,14,27)       -179.2494         -DE/DX =    0.0                 !
 ! D61   D(26,13,14,15)       -179.0912         -DE/DX =    0.0                 !
 ! D62   D(26,13,14,27)          0.4358         -DE/DX =    0.0                 !
 ! D63   D(13,14,15,16)         -0.4154         -DE/DX =    0.0                 !
 ! D64   D(13,14,15,28)        179.1077         -DE/DX =    0.0                 !
 ! D65   D(27,14,15,16)       -179.9483         -DE/DX =    0.0                 !
 ! D66   D(27,14,15,28)         -0.4252         -DE/DX =    0.0                 !
 ! D67   D(14,15,16,6)          -1.2523         -DE/DX =    0.0                 !
 ! D68   D(14,15,16,29)        177.0954         -DE/DX =    0.0                 !
 ! D69   D(28,15,16,6)         179.2204         -DE/DX =    0.0                 !
 ! D70   D(28,15,16,29)         -2.4319         -DE/DX =    0.0                 !
 --------------------------------------------------------------------------------
 GradGradGradGradGradGradGradGradGradGradGradGradGradGradGradGradGradGrad


 ----------------------------------------------------------------------

 Electric dipole moment (input orientation):
 (Debye = 10**-18 statcoulomb cm , SI units = C m)
                  (au)            (Debye)         (10**-30 SI)
   Tot        0.249162D+01      0.633307D+01      0.211249D+02
   x         -0.704505D+00     -0.179067D+01     -0.597305D+01
   y         -0.140290D+01     -0.356582D+01     -0.118943D+02
   z          0.193487D+01      0.491795D+01      0.164045D+02

 Dipole polarizability, Alpha (input orientation).
 (esu units = cm**3 , SI units = C**2 m**2 J**-1)
 Alpha(0;0):
               (au)            (10**-24 esu)      (10**-40 SI)
   iso        0.248283D+03      0.367918D+02      0.409364D+02
   aniso      0.747045D+02      0.110701D+02      0.123171D+02
   xx         0.261663D+03      0.387745D+02      0.431425D+02
   yx         0.381402D+02      0.565179D+01      0.628846D+01
   yy         0.237747D+03      0.352305D+02      0.391993D+02
   zx        -0.120334D+02     -0.178316D+01     -0.198403D+01
   zy         0.105697D+02      0.156627D+01      0.174270D+01
   zz         0.245439D+03      0.363703D+02      0.404674D+02

 ----------------------------------------------------------------------

 Dipole orientation:
     6          0.44526066         -2.50656480         -5.51748801
     7          0.24918360         -1.80892142         -3.07736362
     8         -1.07649788         -1.99459452         -7.17035765
     6         -1.90433212         -0.43525617         -2.07430233
     6         -2.96360779         -1.95794116          0.12548063
     6         -1.44277126          2.33895630         -1.34811182
     6         -5.15501762         -3.38153467         -0.17680757
     6         -6.06227280         -4.86499692          1.80206399
     6         -4.77381019         -4.93689613          4.09175533
     6         -2.57586000         -3.51722380          4.40180116
     6         -1.68267450         -2.02741384          2.43152046
     6         -3.32147424          3.43413466          0.17786356
     6         -3.24597848          5.93276331          0.95165941
     6         -1.23192665          7.45675493          0.22272689
     6          0.64084148          6.45491370         -1.30813459
     6          0.51403249          3.94145059         -2.09446105
     1          2.16269501         -3.60908745         -5.89960773
     1          1.63782318         -2.34149717         -1.87969007
     1         -3.29968352         -0.42876274         -3.59663929
     1         -6.16206804         -3.33079752         -1.96312188
     1         -7.77648450         -5.95840166          1.55081404
     1         -5.47752967         -6.08909394          5.63246975
     1         -1.56670574         -3.56201384          6.18416682
     1          0.01053498         -0.89612562          2.69581925
     1         -4.89372241          2.26188138          0.77126930
     1         -4.74799654          6.68026812          2.12525585
     1         -1.11733557          9.41124266          0.82208741
     1          2.20858199          7.62003976         -1.91691467
    35          3.26068403          2.99102053         -4.37282742

 Electric dipole moment (dipole orientation):
 (Debye = 10**-18 statcoulomb cm , SI units = C m)
                  (au)            (Debye)         (10**-30 SI)
   Tot        0.249162D+01      0.633307D+01      0.211249D+02
   x          0.000000D+00      0.000000D+00      0.000000D+00
   y          0.000000D+00      0.000000D+00      0.000000D+00
   z          0.249162D+01      0.633307D+01      0.211249D+02

 Dipole polarizability, Alpha (dipole orientation).
 (esu units = cm**3 , SI units = C**2 m**2 J**-1)
 Alpha(0;0):
               (au)            (10**-24 esu)      (10**-40 SI)
   iso        0.248283D+03      0.367918D+02      0.409364D+02
   aniso      0.747045D+02      0.110701D+02      0.123171D+02
   xx         0.246612D+03      0.365441D+02      0.406608D+02
   yx         0.251645D+02      0.372899D+01      0.414906D+01
   yy         0.245755D+03      0.364171D+02      0.405195D+02
   zx        -0.346913D+02     -0.514072D+01     -0.571982D+01
   zy         0.317908D+01      0.471091D+00      0.524160D+00
   zz         0.252483D+03      0.374141D+02      0.416288D+02

 ----------------------------------------------------------------------
 1\1\GINC-LC06-1-5\Freq\RM062X\Gen\C14H12Br1N1O1\AIKHL\19-Nov-2005\0\\#
  freq=noraman geom=allcheck guess=read M062X/gen pseudo=read nosymm In
 tegral(Grid=SuperFine) scrf=(IEFPCM, solvent=dimethylsulfoxide)\\BHFA_
 oBr_M062X_scanAr08_TS\\0,1\C,1.1694347165,0.5331108235,-2.9475297894\N
 ,0.6721587269,0.1186674366,-1.7662767509\O,0.6234255274,1.3203269387,-
 3.7018981218\C,-0.6313727285,0.5191214411,-1.2670191164\C,-1.423626543
 6,-0.7480579067,-0.9752369662\C,-0.6383286982,1.4869429905,-0.07296110
 38\C,-2.4183469825,-1.1729739555,-1.8515083881\C,-3.1025813754,-2.3644
 893675,-1.6160734465\C,-2.7906242859,-3.1390652109,-0.5038011066\C,-1.
 7935733776,-2.7184754267,0.3754684591\C,-1.1180357059,-1.5260928401,0.
 1433499218\C,-1.8680145762,1.5974906975,0.5993221135\C,-2.0641282104,2
 .4496266509,1.673067143\C,-1.0095029221,3.2338550273,2.1289529255\C,0.
 2134886392,3.1656225602,1.4815838197\C,0.3862487951,2.3132042218,0.390
 5918713\H,2.1468205421,0.0862038381,-3.1760833325\H,1.2199801627,-0.53
 5567682,-1.2250206887\H,-1.1090610583,1.0416964883,-2.0994414361\H,-2.
 6624027388,-0.5709252004,-2.7211257184\H,-3.8794377786,-2.6836931738,-
 2.3015906099\H,-3.3221489409,-4.0656667206,-0.3192644431\H,-1.54814561
 97,-3.3168619569,1.2455498945\H,-0.3555419576,-1.1933112992,0.84237428
 12\H,-2.695770072,0.9856089979,0.2586497709\H,-3.0342396727,2.49615369
 58,2.1533177281\H,-1.1339556714,3.8995470334,2.9747386156\H,1.04160449
 06,3.7792002937,1.8131403165\Br,2.160276316,2.4486026048,-0.4178788425
 \\Version=ES64L-G16RevA.03\HF=-683.7036302\RMSD=5.243e-09\RMSF=2.231e-
 06\ZeroPoint=0.2286309\Thermal=0.242513\Dipole=-0.7045055,-1.4029015,1
 .93487\DipoleDeriv=0.8742652,-0.3280212,-0.0981004,-0.0342629,1.112644
 7,-1.2631908,-0.5802493,-1.0026734,2.5054099,-0.8566658,-0.4435012,0.6
 738291,-0.275962,-0.9266048,0.1305358,0.4442242,0.2818044,-1.6317696,-
 0.6937337,0.3930244,-0.4481391,0.0252167,-1.0800163,0.8634709,0.130954
 9,0.5215121,-1.5164198,0.7155531,0.0623683,-0.5161617,0.0614341,0.7380
 966,0.3497251,-0.1117264,0.1496971,0.3984869,0.0629223,0.2254266,0.093
 3177,0.1245927,0.0930939,-0.0827129,-0.0023259,-0.1361419,-0.0930476,-
 0.4874015,-0.2097354,0.1368728,0.0430853,-0.054813,0.0318928,0.2993184
 ,0.2399904,0.0589153,-0.1313605,-0.01606,0.0705949,-0.0522891,-0.14538
 97,-0.1004851,0.0719041,-0.06527,-0.0013356,-0.0231382,0.0606359,0.106
 4836,0.0877382,-0.0650802,0.0105515,0.1003602,-0.0171947,-0.0223497,-0
 .0921743,0.0787041,0.0307493,0.0823842,-0.011192,-0.0491326,0.0431438,
 -0.0417696,-0.0928047,-0.0888763,0.0411326,0.0651425,0.0224232,-0.0223
 897,-0.1127969,0.0800549,-0.1049024,0.0248594,-0.1091554,0.0190144,0.0
 832257,0.0080825,-0.1790049,0.0252982,0.0982891,0.0428149,-0.0528494,0
 .0088593,0.1366329,0.0519671,-0.0165322,-0.155573,0.0131424,-0.1015693
 ,-0.0397064,-0.1415296,0.0325505,0.0127326,-0.0389565,0.0164877,-0.104
 2715,0.070499,-0.0651105,0.0617477,-0.0776362,0.0098321,-0.0152987,-0.
 0868735,0.0905745,-0.0671028,0.0682068,0.0261816,0.1050897,-0.0267308,
 -0.3217725,0.0458534,0.1879196,0.0124787,-0.1061546,0.0276195,0.138026
 5,-0.0098267,-0.2010528,1.2369975,0.2480387,-0.4984536,0.0730847,-0.04
 45265,0.0499674,-0.6419498,-0.0554729,0.2378791,-0.1389921,0.1336467,0
 .0513677,0.1318106,0.053686,0.0115462,0.0634573,0.0282278,0.0524572,0.
 2437719,0.0886357,0.1091136,0.0635072,0.3852874,0.0530988,0.0461116,0.
 0646502,0.2257841,0.0497204,0.0394249,0.0071042,0.0209807,-0.0173031,-
 0.1123831,-0.0591801,-0.025007,0.0084194,0.1289567,-0.0124015,-0.04154
 27,0.0042332,0.0430978,0.1261903,-0.0577822,0.1069315,-0.0017056,0.021
 3919,-0.0838135,-0.1246707,-0.0768851,0.0858838,-0.0146489,-0.1249624,
 -0.0195221,0.0392333,0.0847453,-0.1215533,-0.0144139,-0.1196838,-0.039
 732,0.0514636,-0.0135969,0.0525459,0.1158776,0.1233852,-0.0057234,-0.0
 657601,-0.014093,0.0386527,0.1092063,-0.0633484,0.1212001,-0.0132639,0
 .0281145,-0.084778,-0.1105062,-0.0802382,0.1157556,-0.0267729,-0.11048
 45,-0.0405869,0.0470048,-0.0204881,-0.1270315,-0.0222495,-0.0688315,0.
 1140283,-0.0575164,-0.0088168,-0.0196587,0.1119558,-0.0500783,0.000556
 5,0.099528,-0.012148,0.1362721,-0.0437359,0.09229,-0.047642,0.0848524,
 0.0775282,-0.0094352,0.0421532,-0.0007277,0.0707392,-0.1264085,0.04045
 67,-0.1291434,0.0109236,0.0299239,-0.0787769,-0.0230372,-0.073006,0.10
 06905,-0.0578301,-0.0128028,-0.0611695,0.1210692,-0.7146814,-0.049698,
 0.2794961,-0.0434548,-0.0687746,0.0551994,0.2791318,0.0394757,-0.17063
 28\Polar=261.6634692,38.1401538,237.7474923,-12.0333672,10.5696806,245
 .4388013\Quadrupole=8.0906457,1.4817635,-9.5724092,-1.5141913,0.339017
 4,12.1487578\PG=C01 [X(C14H12Br1N1O1)]\NImag=1\\0.67695099,-0.27676212
 ,0.51992706,-0.01927573,-0.26966476,0.66382818,-0.17339975,0.02894312,
 0.08580107,0.58546284,0.00348584,-0.09308516,0.08411577,-0.22877896,0.
 39863509,0.12409049,0.06295919,-0.27810148,-0.08052625,-0.29592687,0.6
 4648808,-0.24044967,0.18785208,-0.14529110,0.03530633,-0.00067774,-0.0
 1617721,0.21473948,0.19922269,-0.32381581,0.21777327,-0.00769533,-0.02
 112665,0.06755224,-0.21787628,0.34891254,-0.16249335,0.22694548,-0.287
 80942,-0.00938404,0.06223928,-0.07563627,0.17933142,-0.30473111,0.3552
 4240,-0.01648885,-0.01431207,0.03465477,-0.19132462,0.05298318,0.02984
 614,-0.00670084,0.00968407,-0.01199332,0.50676464,-0.00965833,0.010760
 00,-0.01194048,0.04692506,-0.08880704,0.01302903,0.00055665,-0.0060054
 0,0.00334280,-0.03162054,0.49110165,0.03144693,-0.01034188,-0.01103894
 ,0.03976907,0.01068729,-0.10851845,-0.00106634,-0.00331392,0.00273735,
 0.02826868,-0.06527067,0.54847004,-0.00437598,0.00140558,-0.00525674,-
 0.03643021,-0.02691660,0.02222595,0.00243715,-0.00173243,0.00019075,-0
 .10149203,-0.05089557,0.00090425,0.45194401,0.00231918,-0.00423160,0.0
 0539493,-0.00131552,0.00933245,-0.00248463,-0.00143580,0.00253507,-0.0
 0208910,-0.05373457,-0.16235211,0.02881223,0.15655893,0.52026122,0.000
 96969,0.00057531,0.00128892,0.01346519,0.00951163,-0.00347665,0.000541
 87,-0.00027002,-0.00092374,0.00081443,0.02289175,-0.08724356,0.1848490
 4,-0.12001196,0.54783194,-0.00199792,0.00608020,-0.00443886,-0.0049572
 4,0.01819263,0.03409355,0.00239044,-0.00156699,0.00180795,-0.08342927,
 -0.00697910,-0.00260826,-0.00129346,-0.00793620,-0.01646376,0.59067262
 ,-0.00108687,-0.00046539,0.00071034,0.00909778,-0.00288895,-0.00778254
 ,-0.00058409,-0.00012714,0.00000978,-0.00808809,-0.11042761,-0.0476236
 6,-0.00932853,-0.02139170,-0.02308601,0.11666014,0.38957265,-0.0005585
 0,-0.00074239,-0.00088563,0.00846098,-0.00552461,-0.00891711,-0.000126
 14,-0.00032276,0.00153506,-0.00120213,-0.04874617,-0.13562508,-0.00603
 750,-0.00506356,0.00386503,-0.06146554,0.20333823,0.43998139,0.0000383
 7,0.00043642,-0.00034890,0.00007036,-0.00037731,-0.00077405,0.00001793
 ,-0.00020829,0.00011260,-0.01071642,-0.00965502,-0.00835276,-0.2035973
 4,-0.08648719,-0.09868167,-0.00108501,0.00030856,0.00106891,0.42952080
 ,-0.00038567,0.00145989,-0.00178021,-0.00150355,-0.00086676,-0.0000489
 7,0.00038705,-0.00075539,0.00050060,-0.02007873,-0.01006480,-0.0149416
 1,-0.04327012,-0.13078930,0.00721009,-0.00307454,-0.00266166,0.0011682
 7,0.17406910,0.56795277,0.00040629,-0.00090535,0.00182306,0.00211996,0
 .00202760,-0.00206274,-0.00057957,0.00062369,-0.00083864,0.00332480,0.
 00219510,0.00776667,-0.13702582,-0.04945496,-0.19476969,0.00141275,0.0
 0130755,-0.00116478,0.20771005,-0.17914612,0.56917382,0.00007415,-0.00
 018706,0.00039687,0.00139571,0.00102485,-0.00001880,-0.00008586,0.0001
 2957,-0.00007756,0.00139018,-0.00341085,-0.00597158,-0.02245824,-0.022
 40696,-0.01475580,-0.00129165,-0.00099166,0.00051070,-0.15132699,-0.13
 002206,0.01101061,0.46764913,-0.00029324,-0.00008522,-0.00043105,-0.00
 098636,-0.00096730,0.00203916,0.00008029,-0.00018267,0.00032284,-0.001
 64116,0.00317752,-0.00033163,-0.05541555,-0.00094792,-0.06386486,-0.00
 003215,0.00006589,0.00000763,-0.09013349,-0.26617655,0.07433279,0.1964
 3243,0.54749666,-0.00011302,0.00047100,-0.00065748,-0.00103360,-0.0004
 0865,-0.00015802,0.00012650,-0.00023666,0.00016107,-0.00459175,0.00062
 097,0.00025701,0.01453820,-0.02220041,0.04622160,0.00026670,-0.0000890
 4,0.00049060,-0.02625935,0.02192885,-0.11981362,0.23425325,-0.12973171
 ,0.55522997,-0.00012166,0.00017314,-0.00069971,-0.00039784,-0.00090029
 ,0.00140000,0.00011627,-0.00023679,0.00037346,-0.00062221,0.00094160,-
 0.00079925,-0.02789102,0.00982691,-0.03587764,-0.00021728,-0.00019225,
 0.00008403,0.04005528,0.02189171,0.02229212,-0.11264248,-0.01731206,-0
 .04480703,0.44326170,0.00001135,0.00057987,-0.00118501,-0.00089807,-0.
 00096379,0.00056314,0.00017333,-0.00042183,0.00048909,0.00061249,0.000
 90285,-0.00021585,0.00966192,-0.00356215,0.00842962,-0.00022585,0.0000
 4513,0.00029731,-0.00915997,-0.03079499,0.02345775,0.02299612,-0.18322
 157,0.13900100,0.21580483,0.60419820,-0.00007435,-0.00036357,0.0001366
 1,0.00051123,-0.00006562,0.00117037,-0.00002543,0.00004490,0.00007028,
 -0.00064864,-0.00087789,-0.00162397,-0.03545844,0.00970554,-0.06051996
 ,-0.00029157,-0.00007937,-0.00007108,0.05017208,0.06315487,0.01402411,
 -0.08219570,0.08779835,-0.24998107,0.18778259,-0.15768139,0.52234307,0
 .00018884,0.00006686,0.00038517,0.00024316,0.00075978,-0.00141246,-0.0
 0003837,0.00005959,-0.00019658,0.00319117,0.00032679,-0.00317789,0.040
 56351,-0.01102713,0.05226659,-0.00004671,-0.00015010,-0.00013150,-0.04
 242970,-0.03577939,-0.01324714,0.00392284,0.04899272,-0.04968498,-0.20
 684532,-0.08767278,-0.09891787,0.42697791,-0.00005953,0.00033225,0.000
 09771,-0.00087388,0.00024498,-0.00124555,-0.00002499,0.00002502,-0.000
 16662,0.00095789,0.00229861,0.00381216,0.02264958,-0.03234175,0.064073
 16,0.00027155,0.00033391,0.00021343,-0.03552663,-0.03888225,-0.0164702
 1,0.01850890,0.05561734,-0.02120120,-0.04764737,-0.13530626,0.00515675
 ,0.17201463,0.57139714,-0.00012053,0.00027502,-0.00033227,-0.00132258,
 -0.00104388,0.00037474,0.00024650,-0.00014945,-0.00004724,-0.00401511,
 0.00497124,-0.00238481,0.02257968,0.02238207,0.01379085,0.00017190,-0.
 00054981,-0.00024980,-0.01304698,-0.01611687,-0.00851427,-0.02138193,0
 .01795900,-0.03647621,-0.13643800,-0.04615066,-0.19543862,0.20951703,-
 0.17935672,0.57234151,0.00003607,0.00023976,-0.00143641,-0.00012735,-0
 .00179902,0.00158515,-0.00005729,-0.00032346,0.00102980,0.00681853,-0.
 01099682,0.01526941,-0.11026207,0.02341003,-0.07820638,-0.00004884,0.0
 0037714,0.00119365,0.00316993,0.01657864,-0.02158107,-0.00522584,-0.00
 761817,0.00836486,-0.02104841,-0.02409827,-0.01409922,-0.15120408,-0.1
 3360812,0.01096696,0.45803511,-0.00010412,-0.00009192,-0.00046863,0.00
 204636,-0.00008854,0.00142894,-0.00050064,-0.00010106,0.00060236,0.004
 07134,-0.01883417,0.02186033,-0.01837815,-0.16946656,0.07450079,0.0000
 1174,0.00001142,0.00244983,0.04706800,0.05408608,0.01856890,-0.0082030
 6,-0.05586058,0.03548695,-0.05468026,-0.00223821,-0.06145467,-0.093579
 91,-0.27540912,0.07531970,0.20626996,0.56026379,-0.00026773,0.00026802
 ,-0.00013254,-0.00173944,0.00044480,-0.00041941,0.00006945,-0.00007372
 ,0.00006471,0.00363763,0.00608788,-0.00138399,-0.04125616,0.12694256,-
 0.23738304,-0.00012204,-0.00092317,0.00026949,-0.04997314,-0.02074100,
 -0.03666978,0.00909872,0.03630139,-0.02814677,0.01442418,-0.02206644,0
 .04645429,-0.02697856,0.02316579,-0.11873981,0.22337981,-0.12174169,0.
 54562663,-0.00001595,-0.00072866,0.00087051,0.00116671,-0.00113247,-0.
 00230798,-0.00026624,0.00039313,-0.00030056,0.00189074,0.00583666,0.00
 793019,-0.00013361,0.00008745,0.00046353,-0.25407757,0.02510391,0.1112
 6712,-0.00088154,-0.00002388,-0.00025708,-0.00017830,0.00015983,-0.000
 03962,0.00024185,0.00010872,0.00013010,-0.00028417,-0.00040133,-0.0000
 1015,-0.00040152,0.00069204,0.00101425,0.64326099,0.00037297,-0.002402
 76,0.00212512,0.00163115,-0.00219019,-0.00601460,-0.00043733,0.0009572
 6,-0.00110193,0.01650598,0.00074121,-0.01205358,0.00210045,-0.00275632
 ,-0.00364014,-0.02537355,-0.09495675,-0.02113905,0.00121307,0.00065699
 ,0.00032062,-0.00027356,-0.00066713,0.00049299,-0.00058044,0.00000501,
 -0.00049412,0.00054976,0.00057850,-0.00001899,0.00049034,-0.00193126,-
 0.00047650,0.13305458,0.42997340,0.00049818,-0.00187748,0.00199554,0.0
 0088219,-0.00293386,-0.00450831,-0.00052191,0.00077339,-0.00105510,0.0
 2217437,-0.00812605,-0.01581082,0.00223433,-0.00099978,-0.00122926,0.0
 5234750,-0.04269902,-0.14088361,0.00038150,-0.00022633,0.00004884,0.00
 007001,0.00002589,-0.00003058,-0.00006627,-0.00009997,0.00008302,0.000
 01840,-0.00007323,0.00002206,-0.00016285,-0.00018623,-0.00016398,-0.06
 906416,0.27558565,0.48646339,-0.00015477,0.00074215,-0.00085401,-0.000
 56915,0.00103422,0.00206497,0.00026412,-0.00029215,0.00034677,-0.00401
 318,-0.00165042,0.00144154,-0.00002065,-0.00086747,-0.00008530,0.02272
 849,0.02395585,0.02165419,0.00021767,-0.00016562,0.00003431,0.00012646
 ,0.00021610,-0.00010427,0.00006113,-0.00008231,0.00020483,-0.00021032,
 -0.00006009,-0.00004041,0.00015057,0.00032093,-0.00032279,-0.13213636,
 0.03023166,0.06479010,0.70726060,-0.00007336,0.00024223,-0.00015479,-0
 .00067571,0.00087632,0.00046270,0.00002303,-0.00007489,0.00020965,-0.0
 0112037,0.00356240,-0.00062505,0.00049541,-0.00042002,0.00027845,0.061
 66107,0.01879302,-0.01360036,-0.00003275,-0.00010756,-0.00000780,0.000
 12900,0.00020004,-0.00005878,0.00007534,-0.00004401,0.00016637,-0.0000
 8397,-0.00011685,-0.00001475,-0.00007358,0.00028764,-0.00019632,-0.017
 93386,-0.18140635,-0.12864765,0.10626557,0.39404296,-0.00006113,-0.000
 44313,0.00065870,0.00005651,-0.00006012,-0.00122781,-0.00020957,0.0002
 2000,-0.00022327,0.00354960,-0.00066508,0.00490458,-0.00016110,-0.0002
 4096,0.00032542,0.06404988,0.00253270,-0.01915181,-0.00037267,-0.00026
 442,0.00006270,0.00008229,0.00031958,-0.00018514,0.00030715,-0.0000526
 1,0.00023695,-0.00044538,-0.00024986,0.00009482,-0.00013437,0.00063822
 ,-0.00014195,0.00952797,-0.15064411,-0.24228239,-0.12584153,0.25370955
 ,0.48882802,0.00007545,0.00013336,-0.00026256,0.00027523,-0.00042134,0
 .00047688,0.00009788,-0.00009445,0.00001514,-0.00129656,-0.00035389,-0
 .00122607,-0.00027228,0.00018187,-0.00052052,-0.07447188,-0.02212950,0
 .00597543,0.00031891,0.00025555,-0.00000478,-0.00011031,-0.00032754,0.
 00020038,-0.00026677,0.00003725,-0.00026932,0.00034242,0.00025602,-0.0
 0006544,0.00012700,-0.00056768,0.00006863,0.05209970,-0.03806633,-0.06
 334291,-0.25128723,-0.08190571,-0.01541872,0.64152002,-0.00001405,-0.0
 0012312,0.00032406,0.00014437,-0.00017069,-0.00016761,0.00001950,0.000
 09007,-0.00024685,-0.00096486,-0.00029411,-0.00064891,0.00022587,0.000
 16503,-0.00028111,-0.02233278,-0.00933790,0.00548901,0.00012000,-0.000
 06955,0.00003808,-0.00005834,-0.00002944,0.00001923,-0.00004111,-0.000
 05184,-0.00005351,-0.00002010,0.00003876,0.00004671,-0.00001557,-0.000
 16258,0.00001230,-0.00206887,-0.02447998,-0.03665431,-0.12795433,-0.16
 330786,-0.06067863,0.10661111,0.41823445,-0.00005638,-0.00014875,0.000
 42491,0.00002385,-0.00006102,-0.00011747,0.00002018,0.00016114,-0.0002
 1697,-0.00078094,0.00084305,-0.00095742,0.00036265,-0.00010120,-0.0000
 5376,0.00590198,0.00500721,-0.00104204,0.00012896,-0.00004632,0.000088
 34,0.00001127,-0.00003089,-0.00000413,-0.00009325,-0.00003805,0.000050
 85,0.00006820,-0.00000588,-0.00006357,-0.00002323,-0.00001216,-0.00010
 182,-0.02332931,-0.02028829,-0.00553508,-0.06837472,-0.08169009,-0.130
 39360,-0.10362145,0.28663425,0.52458261,-0.00015613,-0.00080051,0.0004
 5366,0.00070570,0.00082134,-0.00042743,-0.00009286,0.00038647,-0.00017
 755,-0.00297793,-0.00299411,0.00337002,0.00028757,-0.00032715,-0.00123
 341,0.04685566,-0.00107649,-0.02120224,-0.00020320,-0.00052427,0.00024
 350,-0.00014110,0.00017787,-0.00007713,0.00009790,-0.00007813,0.000087
 00,-0.00016298,-0.00008599,0.00009489,-0.00014198,0.00016447,-0.000179
 73,-0.02883653,0.01806859,0.03089182,-0.05278867,-0.04210954,-0.021109
 41,-0.30176493,0.02011641,0.13408021,0.69641518,-0.00001657,-0.0001110
 8,0.00010288,0.00023965,-0.00003124,0.00052254,0.00006523,0.00001886,-
 0.00012910,-0.00326967,0.00337580,-0.00190064,-0.00007237,0.00026082,-
 0.00037722,-0.03813898,-0.02244280,-0.01664317,0.00006096,0.00001669,0
 .00003855,-0.00000430,-0.00014273,0.00009245,-0.00019073,-0.00000100,-
 0.00005420,0.00020605,0.00011825,-0.00008753,0.00009505,-0.00029524,0.
 00002965,0.01894902,-0.01615863,-0.02098648,-0.00675619,0.02776328,0.0
 2581454,-0.03047907,-0.09624456,-0.02500417,0.15531297,0.40343773,0.00
 018754,0.00008917,-0.00000112,0.00008920,-0.00018475,-0.00002926,-0.00
 001577,-0.00004115,-0.00010207,-0.00004396,-0.00244172,0.00328001,-0.0
 0031835,-0.00022362,-0.00102580,-0.06269432,-0.03240403,-0.00265347,0.
 00033778,-0.00000051,0.00007614,-0.00018749,-0.00020459,0.00014792,-0.
 00017698,-0.00002846,-0.00027890,0.00018282,0.00025613,0.00003094,0.00
 003933,-0.00056338,-0.00006599,0.03334263,-0.02127394,-0.04454209,0.01
 951272,0.04236736,0.04813086,0.07621952,-0.04834379,-0.15489954,-0.083
 81690,0.24805682,0.46512523,0.00061456,0.00282243,-0.00133587,-0.00407
 766,-0.00060949,0.00170848,-0.00003444,-0.00127573,0.00078820,0.008674
 51,-0.00417139,-0.00735955,-0.00016703,0.00109194,0.00352521,-0.201233
 29,-0.11637986,-0.06673229,0.00001036,0.00085863,-0.00053903,0.0004879
 8,0.00014068,-0.00011273,0.00034841,0.00022022,0.00016939,-0.00023328,
 -0.00022653,0.00008370,0.00012028,0.00072793,-0.00006912,-0.05450073,-
 0.00417492,0.02489085,-0.01052741,-0.01842710,-0.01955554,0.01934668,0
 .02119885,0.01940108,-0.10299939,0.02336127,0.04727874,0.43285283,0.00
 058507,0.00125338,-0.00191059,-0.00198050,0.00235060,0.00352926,0.0004
 1531,-0.00073224,0.00072565,-0.01161859,-0.00879883,-0.00496810,0.0001
 2406,-0.00102665,-0.00173785,-0.07543882,-0.16133614,-0.08080975,-0.00
 016995,-0.00066946,0.00011976,-0.00022506,0.00017311,0.00001514,0.0001
 8027,-0.00009065,0.00000044,-0.00017772,-0.00008561,0.00021637,-0.0003
 4736,0.00056087,-0.00026229,-0.04715000,0.02753267,0.04272380,-0.01982
 995,-0.04488645,-0.03531618,0.06679849,0.01968480,-0.01626567,-0.02504
 649,-0.16480556,-0.11244654,0.11877495,0.35613384,0.00020868,-0.000365
 72,-0.00087564,0.00116169,0.00283036,0.00248200,0.00017264,0.00019250,
 0.00005409,-0.01966133,-0.01115001,-0.00242419,0.00145748,0.00045757,-
 0.00319345,-0.01864602,-0.06231372,-0.12175955,-0.00080105,-0.00119946
 ,0.00064455,-0.00018656,0.00035017,-0.00031916,0.00016123,-0.00009984,
 0.00041504,-0.00031971,-0.00040380,0.00013825,-0.00026671,0.00056261,-
 0.00011499,-0.02610997,0.02356048,0.04753691,-0.02155462,-0.03525959,-
 0.03755571,0.07109327,0.00408320,-0.02136322,-0.00802752,-0.13528776,-
 0.21765959,-0.02070650,0.22994740,0.39515010,-0.24958933,0.07693298,0.
 05775631,-0.01266691,0.00790012,0.00983130,-0.01165105,0.02353615,-0.0
 0806958,0.00441429,0.00082457,0.00226206,0.00041165,0.00011365,-0.0000
 3668,-0.00114674,-0.00005940,-0.00017659,0.00001766,-0.00001045,0.0000
 3672,-0.00003175,-0.00004463,0.00001713,-0.00004386,-0.00002930,-0.000
 02792,0.00002802,0.00002752,0.00003767,-0.00007880,-0.00013868,0.00000
 228,0.00010966,0.00036120,0.00032027,-0.00009645,-0.00004531,0.0000562
 3,-0.00002430,0.00002336,0.00002328,0.00010640,0.00004312,-0.00003799,
 -0.00042575,-0.00016135,0.00004798,0.27054876,0.08235187,-0.09526297,-
 0.02632588,-0.00656909,0.01076844,0.00566971,0.03291441,-0.00684850,0.
 01019548,0.00125436,0.00450824,0.00415739,0.00110030,-0.00025784,-0.00
 014937,-0.00153909,0.00005291,-0.00006049,0.00003298,0.00007577,-0.000
 15638,-0.00005332,0.00004382,0.00005280,0.00002918,0.00004190,-0.00002
 262,-0.00000392,0.00003109,0.00004970,0.00005714,-0.00004745,0.0000414
 7,0.00008761,0.00028819,0.00032409,-0.00010053,-0.00005199,0.00004874,
 0.00000013,0.00000247,-0.00000510,0.00001158,0.00000989,0.00000096,-0.
 00012055,-0.00005519,0.00000489,-0.10859532,0.08744221,0.04963314,-0.0
 2126965,-0.07578309,0.03451604,-0.00876812,-0.00839428,-0.02403280,0.0
 1933494,0.01095617,0.00022697,0.00461959,-0.00148600,0.00112075,-0.000
 81371,-0.00015176,-0.00003895,0.00025916,0.00016113,0.00006240,0.00023
 185,-0.00021220,-0.00004290,0.00006711,0.00007266,0.00006219,0.0000929
 3,-0.00002481,-0.00001906,0.00003632,0.00004385,0.00008067,0.00008526,
 0.00006707,-0.00002679,-0.00014259,-0.00013272,0.00003082,0.00002471,0
 .00001124,-0.00002629,-0.00002035,-0.00002279,-0.00004760,-0.00002979,
 -0.00001542,0.00007929,0.00001380,-0.00008247,-0.06169220,0.00727714,0
 .07534379,0.01170199,-0.01411214,0.00396963,-0.17325544,0.15925246,-0.
 09848503,0.00102061,0.00011101,0.00721257,-0.01207686,0.01504947,-0.01
 805479,0.00095043,0.00105804,-0.00051421,0.00049092,-0.00017051,-0.000
 05964,-0.00056370,-0.00080485,-0.00048121,0.00019428,0.00060905,-0.000
 28787,0.00041536,0.00007422,0.00058263,-0.00032783,-0.00079150,-0.0000
 4263,0.00000794,0.00004069,-0.00018157,-0.00004885,0.00021292,0.000234
 91,-0.00006752,-0.00017610,-0.00006961,0.00014041,0.00007649,0.0000131
 5,-0.00005204,0.00010218,0.00011352,-0.00007057,0.00004455,0.00003667,
 -0.00054961,-0.00110346,-0.00001402,0.17648468,0.00243575,-0.01049237,
 0.00069810,0.15836124,-0.19562542,0.15813018,0.00083910,0.00672727,0.0
 0258429,-0.00019010,-0.00403468,0.00113107,-0.00017413,0.00115644,-0.0
 0076184,0.00086982,-0.00083735,0.00077832,-0.00018327,-0.00032011,-0.0
 0021925,0.00006247,0.00021985,-0.00008561,0.00011314,0.00000956,0.0002
 2829,-0.00015398,-0.00032359,-0.00014492,0.00044140,0.00023935,-0.0000
 1744,0.00010857,0.00011501,-0.00034028,-0.00006511,0.00006538,0.000164
 38,-0.00012759,0.00002700,0.00001998,-0.00002313,-0.00010296,-0.000007
 07,0.00047797,-0.00031448,-0.00063979,-0.00108537,-0.00101149,-0.00112
 305,-0.16039873,0.20349050,-0.02411842,0.01694070,-0.01273677,-0.09486
 334,0.15483980,-0.16718838,0.00572952,0.00317600,-0.00228167,0.0070620
 5,-0.01163695,0.01012467,-0.00017610,-0.00085955,0.00031334,0.00012654
 ,0.00039837,0.00089949,0.00010213,0.00026325,-0.00008207,-0.00010891,-
 0.00012903,0.00008781,-0.00005895,0.00000091,-0.00015736,-0.00015129,0
 .00025452,-0.00018015,0.00024095,-0.00003928,0.00079048,0.00016350,-0.
 00011050,-0.00065132,0.00009564,0.00019379,0.00012183,-0.00017219,-0.0
 0004948,0.00001668,-0.00002413,-0.00010000,-0.00013936,0.00020143,-0.0
 0008158,-0.00028211,0.00008123,-0.00128066,-0.00043971,0.10280195,-0.1
 6050209,0.17371508,-0.00129537,0.00399336,-0.00407352,-0.02560669,0.02
 203615,-0.02279406,0.00256703,-0.00242240,0.00105524,-0.09810120,0.055
 09881,-0.08475204,0.00800348,-0.01009610,0.01420871,0.00128117,-0.0002
 9980,-0.00317314,0.00032697,-0.00077273,0.00137421,0.00017060,-0.00005
 154,0.00002198,0.00001968,-0.00004359,-0.00005514,0.00023352,-0.000185
 65,0.00078188,-0.00174763,-0.00307092,-0.00028382,-0.00044856,0.000840
 28,0.00177121,-0.00015846,-0.00121981,-0.00088434,0.00104381,0.0005451
 7,0.00012167,-0.00062979,0.00028992,0.00077127,0.00007623,-0.00089546,
 -0.00049841,0.00038765,-0.00000975,0.00002778,-0.00439717,-0.00059286,
 0.00285455,0.11916892,0.00006815,-0.00060888,0.00241704,0.00934173,-0.
 00696068,0.00523063,-0.00192412,0.00010841,0.00015828,0.05542134,-0.10
 676466,0.09244757,0.01039515,-0.01485220,0.02078982,-0.01052173,0.0087
 8695,-0.01903969,0.00148623,0.00124268,0.00113024,-0.00015361,-0.00018
 024,0.00013663,-0.00017128,0.00013073,-0.00036517,0.00070830,0.0001052
 9,0.00122664,-0.00338010,-0.00357245,-0.00015763,-0.00020441,-0.000451
 89,-0.00043739,-0.00008588,-0.00011054,0.00085607,-0.00047806,-0.00051
 239,-0.00053976,0.00068660,-0.00104133,0.00026597,0.00158792,0.0000578
 3,-0.00107194,0.00020618,0.00000592,0.00004161,0.00123884,0.00061902,-
 0.00057647,-0.06310618,0.12401276,0.00172650,-0.00016579,-0.00012861,0
 .00599246,-0.00665046,0.01133339,0.00146646,0.00022609,-0.00215329,-0.
 09456429,0.10284509,-0.20492857,-0.00109008,0.00446883,-0.00491657,-0.
 01020757,0.00437439,-0.02331174,-0.00101776,-0.00221427,0.00065443,0.0
 0019587,0.00005059,-0.00013045,0.00003890,-0.00010340,0.00018840,-0.00
 021237,-0.00017987,-0.00020804,0.00016531,0.00077482,0.00081539,-0.000
 69129,-0.00078739,0.00091244,0.00011182,-0.00087951,0.00031119,-0.0001
 4593,0.00003790,-0.00014398,0.00035087,-0.00092681,0.00009186,0.001979
 59,0.00067862,-0.00067464,-0.00050782,0.00001446,-0.00003411,0.0024462
 8,-0.00038585,-0.00091064,0.09432148,-0.10157644,0.22339609,-0.0001994
 6,0.00005242,-0.00017950,-0.00060124,-0.00031220,0.00039842,0.00013197
 ,-0.00006030,0.00007591,-0.00090703,0.00279728,0.00086875,-0.00088098,
 0.01241504,-0.01762744,0.00045649,0.00009536,0.00011094,-0.06402043,0.
 02798405,-0.05931266,0.00763813,-0.00888947,0.01325626,0.00208925,-0.0
 0514922,-0.00186728,-0.00099307,-0.00042233,0.00022353,0.00020770,-0.0
 0399955,-0.00472745,0.00010776,0.00001783,0.00001473,-0.00002895,-0.00
 001376,-0.00001159,0.00000934,0.00001466,0.00000943,0.00002732,0.00002
 655,0.00000486,-0.00012122,0.00008137,0.00009302,0.00001527,0.00000960
 ,0.00001128,0.00005542,0.00002119,-0.00003531,-0.00042823,-0.00076008,
 -0.00008078,0.05926184,0.00007179,-0.00012166,0.00036409,0.00055741,0.
 00031100,-0.00023750,-0.00000201,0.00012173,-0.00013428,0.00080699,-0.
 00013607,-0.00229375,-0.00336350,0.00747236,-0.00755467,-0.00022476,-0
 .00008940,-0.00004878,0.02865673,-0.14071517,0.13158025,0.00739580,-0.
 00966522,0.02200531,-0.00548314,-0.00190438,0.00167376,-0.00029652,-0.
 00063430,-0.00062055,-0.00374098,0.00185006,-0.00021174,-0.00006969,0.
 00003058,0.00007692,0.00002446,0.00000296,-0.00000239,0.00000736,0.000
 01402,0.00001932,-0.00001453,-0.00000305,0.00001467,-0.00002581,-0.000
 01724,-0.00002947,0.00000701,-0.00002953,-0.00004063,-0.00000549,-0.00
 003298,-0.00004454,-0.00015454,-0.00020393,-0.00004387,-0.02652484,0.1
 4433061,-0.00006562,-0.00003660,-0.00001379,0.00029696,0.00002136,0.00
 004537,0.00001492,0.00002842,-0.00004907,0.00224742,-0.00008815,-0.000
 73566,-0.00350257,0.01212431,-0.01169021,-0.00003183,-0.00027795,0.000
 20330,-0.05936869,0.13094664,-0.23497352,-0.00190458,0.00111122,0.0002
 2320,-0.00159251,0.00200579,0.00346871,0.00013485,-0.00078329,0.000014
 49,-0.00509825,-0.00038325,0.00066323,-0.00012189,-0.00002122,0.000007
 12,0.00001920,0.00002178,0.00000395,-0.00001310,-0.00000313,-0.0000004
 4,-0.00002153,0.00001264,-0.00003037,0.00005618,-0.00001023,-0.0000190
 1,0.00000711,0.00000475,-0.00000105,0.00013624,0.00004119,-0.00005431,
 -0.00041780,-0.00082171,0.00036639,0.06718191,-0.14335452,0.24445139,-
 0.00001137,0.00017273,-0.00033229,-0.00026260,-0.00018314,0.00015538,0
 .00004168,-0.00011727,0.00014128,-0.00000452,0.00015491,-0.00054955,0.
 00318932,-0.00456425,-0.00094953,-0.00021875,-0.00018962,0.00012867,-0
 .00638820,-0.00281318,-0.01036915,-0.19737044,-0.06768159,-0.13769823,
 -0.00046302,-0.00313033,-0.00282052,0.00431076,-0.00116518,-0.00305991
 ,-0.00018160,0.00030745,0.00075989,0.00002932,-0.00005369,-0.00003773,
 -0.00000555,0.00002723,0.00002283,-0.00003141,-0.00003098,-0.00001592,
 -0.00001792,-0.00002211,-0.00004427,0.00013037,-0.00002788,-0.00004360
 ,-0.00001005,0.00001162,0.00002550,0.00001441,0.00002226,0.00000963,-0
 .00001237,0.00003814,-0.00002853,-0.00151060,0.00164389,0.00189253,0.2
 0133285,-0.00003155,0.00018134,-0.00033370,-0.00022326,-0.00018699,0.0
 0030868,0.00004697,-0.00012983,0.00015748,-0.00046176,-0.00008881,-0.0
 0102891,-0.00449801,-0.00214211,0.00335379,-0.00027587,-0.00010757,0.0
 0022500,-0.01943188,-0.00305187,-0.01807986,-0.06760710,-0.07973532,-0
 .04763123,0.01341785,0.00971917,0.01176140,-0.00144533,0.00022818,0.00
 498489,0.00027325,-0.00109362,0.00043308,0.00001819,-0.00000950,-0.000
 01438,-0.00000971,-0.00001466,-0.00001485,0.00001496,-0.00000808,-0.00
 001898,-0.00005518,-0.00000943,-0.00000172,0.00012780,-0.00003608,-0.0
 0014241,-0.00001632,0.00001557,0.00003603,0.00002678,0.00000500,0.0000
 3443,0.00006507,0.00005233,-0.00003337,0.00208229,-0.00020717,-0.00108
 336,0.07558015,0.07697867,0.00000883,0.00003090,-0.00007766,-0.0000759
 0,-0.00005099,0.00009545,0.00001025,-0.00002911,0.00004194,0.00027181,
 0.00024519,0.00016523,-0.00128061,0.00303673,0.00283577,0.00002041,0.0
 0011416,0.00000861,0.00500655,0.00284095,0.00758153,-0.13761909,-0.047
 66592,-0.16835438,-0.01821157,-0.00913939,-0.01044388,-0.00282826,0.00
 532236,-0.00089128,0.00069385,0.00039715,-0.00047323,0.00000143,0.0000
 0344,0.00000461,-0.00000977,-0.00002192,-0.00001286,0.00001687,0.00000
 720,-0.00000346,-0.00001317,-0.00000081,0.00001694,0.00000856,0.000006
 48,-0.00002059,-0.00000460,0.00000282,0.00000740,0.00002008,-0.0000024
 4,0.00000305,-0.00000373,-0.00002890,-0.00000585,0.00148224,-0.0016624
 1,-0.00079739,0.15088553,0.04876788,0.17176488,-0.00000141,0.00008209,
 -0.00016465,-0.00020835,-0.00011537,0.00010257,0.00002139,-0.00006456,
 0.00007337,-0.00035538,0.00036234,0.00044099,-0.00061575,0.00068862,-0
 .00045515,0.00005326,0.00001892,0.00005769,0.00374267,-0.00110446,-0.0
 0392864,0.00760384,0.00730658,-0.00198712,-0.11906667,-0.12744087,0.01
 601266,-0.00606635,-0.01925754,0.00547847,0.00077709,-0.00281072,-0.00
 558236,0.00001960,-0.00004625,-0.00000393,0.00000562,0.00001359,0.0000
 2853,-0.00002507,-0.00001261,-0.00000845,0.00001470,-0.00000901,-0.000
 02469,0.00004711,0.00003242,0.00003900,-0.00000466,0.00000783,0.000012
 89,0.00002693,0.00001001,-0.00001587,-0.00004165,-0.00004291,-0.000010
 68,0.00024521,0.00038057,-0.00014159,-0.00169361,0.00135163,0.00213866
 ,0.11732868,0.00002995,0.00005809,-0.00012094,0.00001204,-0.00001247,0
 .00006443,0.00000378,-0.00004465,0.00007070,0.00041969,-0.00022075,-0.
 00033332,0.00059433,0.00015195,-0.00007900,-0.00011910,-0.00000910,0.0
 0003913,-0.00080450,0.00159964,0.00459284,-0.00930438,-0.00983102,0.00
 087347,-0.12735940,-0.26421130,0.04745775,-0.00284054,-0.00333682,0.00
 296292,-0.00301694,0.00281778,0.00028611,0.00000581,-0.00001666,-0.000
 00066,-0.00001446,0.00000284,-0.00000273,-0.00000134,-0.00000884,-0.00
 001133,-0.00002238,-0.00001437,-0.00000586,0.00006890,-0.00000675,-0.0
 0005649,-0.00000967,0.00000103,0.00000746,0.00004013,0.00001365,-0.000
 01216,0.00001789,0.00000580,0.00000521,-0.00049525,-0.00062621,0.00001
 720,0.00182939,-0.00046790,-0.00128964,0.13964260,0.27502076,0.0000127
 8,-0.00004477,0.00005930,0.00016847,0.00007551,-0.00000897,-0.00000897
 ,0.00002610,-0.00001528,0.00042012,-0.00029712,-0.00018601,-0.00037785
 ,-0.00011045,-0.00113397,-0.00001250,0.00001320,-0.00001538,-0.0041825
 3,0.00424241,-0.00153210,0.01342191,0.02189241,0.00054840,0.01608213,0
 .04742795,-0.06210618,-0.01009781,-0.01806307,0.00771575,-0.00535600,0
 .00065450,-0.00023642,-0.00001736,0.00000161,0.00001523,-0.00000202,0.
 00000273,-0.00000264,0.00000113,0.00000338,-0.00000142,-0.00000377,-0.
 00000189,0.00000397,0.00000362,0.00000103,-0.00000631,-0.00000056,-0.0
 0000648,-0.00000803,0.00004129,0.00001257,-0.00003779,-0.00002611,-0.0
 0008281,0.00004568,0.00064290,0.00108934,-0.00011393,0.00168085,-0.001
 89633,-0.00047925,-0.01409543,-0.05321076,0.05784679,0.00000740,0.0000
 2011,-0.00007108,-0.00005390,0.00003828,0.00003680,-0.00001427,-0.0000
 2059,0.00004599,0.00036962,-0.00050882,0.00048004,0.00239208,-0.005060
 07,-0.00212806,0.00001795,0.00013770,0.00017675,-0.00096257,-0.0003992
 1,0.00023488,0.00036143,-0.00418448,-0.00493745,-0.00024812,0.01350895
 ,-0.01799716,-0.06476759,0.02873065,-0.05982232,0.00762986,-0.00923094
 ,0.01318391,0.00000825,0.00007915,0.00000190,-0.00000808,-0.00003129,-
 0.00003211,0.00004126,0.00001067,-0.00000354,-0.00003502,0.00001667,0.
 00003263,-0.00001015,-0.00003033,-0.00007620,-0.00000810,-0.00000009,0
 .00000585,-0.00000449,-0.00000628,0.00003088,-0.00015835,-0.00014719,0
 .00006401,-0.00044007,0.00047721,0.00042830,-0.00018602,0.00068265,-0.
 00087564,-0.00133742,0.00148374,0.00223604,0.05911762,0.00001448,0.000
 17862,-0.00034622,-0.00011584,-0.00013618,0.00013274,0.00001127,-0.000
 12012,0.00019245,0.00086459,-0.00023886,0.00108384,-0.00553833,-0.0017
 6939,0.00178921,-0.00008127,0.00006587,0.00014547,-0.00043683,-0.00065
 638,-0.00076365,-0.00387767,0.00196831,-0.00002359,-0.00290403,0.00958
 718,-0.00889631,0.02864956,-0.14211336,0.13230735,0.00718188,-0.009777
 17,0.02204333,0.00000400,-0.00006425,-0.00003933,-0.00000016,0.0000165
 6,0.00002068,-0.00002627,-0.00002665,-0.00003171,-0.00001107,-0.000028
 67,-0.00002998,0.00012627,0.00001367,-0.00005051,-0.00001969,0.0000093
 4,0.00002668,0.00004117,0.00004241,0.00000780,-0.00019892,-0.00034850,
 0.00002787,0.00046822,-0.00025117,-0.00021128,-0.00017761,0.00030602,-
 0.00047916,0.00196489,-0.00056248,-0.00081327,-0.02768150,0.14407146,-
 0.00000310,-0.00008612,0.00021593,0.00020917,0.00010515,-0.00018064,-0
 .00001722,0.00007653,-0.00010166,-0.00035793,-0.00010848,0.00002398,-0
 .00186992,0.00196123,0.00359491,0.00005992,-0.00004731,-0.00013672,0.0
 0016249,-0.00072135,-0.00000057,-0.00518979,-0.00031731,0.00096925,-0.
 00259730,0.01206166,-0.01057047,-0.05990261,0.13248361,-0.23874882,-0.
 00212333,0.00116370,0.00016339,-0.00002908,-0.00002039,0.00000985,0.00
 001237,0.00001690,0.00000806,-0.00001185,0.00000264,0.00000936,0.00003
 030,0.00000139,-0.00000126,-0.00005320,0.00002002,0.00005220,0.0000117
 5,-0.00000692,-0.00001843,-0.00003383,-0.00000047,-0.00001425,0.000082
 89,0.00003097,-0.00002037,0.00043342,-0.00020601,-0.00037917,-0.000100
 29,0.00061120,-0.00066758,0.00176815,-0.00144614,-0.00054555,0.0674066
 3,-0.14447995,0.24712921,-0.00002741,0.00006010,0.00005577,-0.00019117
 ,-0.00005192,-0.00025592,-0.00000302,-0.00000782,-0.00007388,-0.001702
 52,0.00101806,0.00105599,-0.00093463,-0.00264853,-0.00363419,0.0001525
 0,0.00010362,-0.00004579,0.00389839,-0.00123381,-0.00301841,-0.0001296
 2,0.00047623,0.00056050,0.00349332,-0.00499463,-0.00098919,-0.00661457
 ,-0.00328308,-0.01067364,-0.18658292,-0.06651612,-0.13332082,0.0000911
 3,-0.00034086,0.00004857,0.00007555,0.00019850,0.00029997,-0.00025603,
 -0.00007469,-0.00003615,0.00014525,-0.00010257,-0.00022091,0.00024175,
 0.00028170,0.00036763,0.00001501,0.00000928,-0.00000049,0.00004749,-0.
 00035766,0.00068394,0.00001131,0.00014209,0.00002759,-0.00008208,-0.00
 019333,-0.00015082,-0.00061450,0.00040873,0.00037304,-0.00044018,-0.00
 011963,-0.00053198,-0.00169664,0.00180802,0.00205943,0.19124859,-0.000
 01519,-0.00027270,0.00040218,0.00038509,0.00014866,0.00009225,-0.00004
 266,0.00015876,-0.00016361,0.00119365,-0.00029907,-0.00059699,0.012500
 66,0.00932243,0.01071137,0.00007791,-0.00085421,0.00016418,-0.00114040
 ,-0.00010692,0.00481338,0.00017257,-0.00114238,0.00043207,-0.00449114,
 -0.00236848,0.00331905,-0.01927114,-0.00309478,-0.01850261,-0.06689939
 ,-0.08025982,-0.04856556,0.00019656,-0.00031398,-0.00000145,0.00003228
 ,0.00013903,0.00005608,-0.00010948,-0.00001519,0.00004247,0.00004541,-
 0.00004760,-0.00007567,-0.00020366,0.00003015,-0.00004111,0.00001756,-
 0.00001414,-0.00002977,-0.00015060,0.00022008,-0.00010999,0.00007196,0
 .00004774,-0.00015583,0.00060683,0.00041574,0.00067920,0.00036927,-0.0
 0017086,-0.00041053,-0.00095856,-0.00030977,-0.00091301,0.00212187,-0.
 00015402,-0.00109580,0.07538885,0.07875982,0.00030807,0.00003902,-0.00
 030602,0.00047572,0.00020951,0.00007238,0.00000019,-0.00013239,0.00027
 034,0.00026021,-0.00177745,-0.00067622,-0.01782757,-0.00912471,-0.0115
 2236,0.00003013,0.00021260,0.00023363,-0.00229438,0.00518979,-0.001064
 19,0.00067643,0.00036327,-0.00032948,-0.00137159,0.00305585,0.00280244
 ,0.00492045,0.00298173,0.00771834,-0.13475437,-0.04908881,-0.17076857,
 -0.00020174,-0.00017372,0.00011772,0.00001676,0.00012586,0.00005145,-0
 .00007003,-0.00004038,-0.00004147,0.00003063,-0.00003484,-0.00006824,0
 .00024799,0.00027296,0.00004880,-0.00003817,-0.00002420,-0.00001833,0.
 00078256,0.00028660,-0.00092589,-0.00002378,-0.00010125,0.00004301,-0.
 00093929,-0.00038851,-0.00058115,0.00034419,-0.00040870,-0.00030498,0.
 00028304,0.00016999,0.00019498,0.00156465,-0.00162048,-0.00078485,0.14
 757400,0.04994948,0.17586454,0.00005887,-0.00003556,0.00001587,0.00015
 821,0.00021144,0.00007189,0.00001366,0.00002643,-0.00002910,-0.0007724
 9,-0.00058717,-0.00133318,0.00029255,0.00009731,0.00035762,-0.01715862
 ,-0.01507558,-0.00807320,0.00066091,0.00003780,0.00007255,0.00000583,0
 .00004100,0.00010536,-0.00022162,-0.00015158,0.00006929,0.00008646,0.0
 0019072,-0.00004371,0.00013189,0.00002859,-0.00063706,-0.22481444,-0.1
 2687933,-0.06472815,0.00781133,0.00362832,0.00284191,0.00193149,-0.000
 17291,0.00222332,-0.00030387,0.00078993,0.00067374,-0.00204800,-0.0003
 3615,0.00321904,0.00000489,-0.00000956,-0.00002794,-0.00002075,-0.0000
 8470,-0.00005491,-0.00022372,0.00008494,0.00020802,-0.00004581,0.00005
 054,0.00001056,-0.00003838,-0.00001964,-0.00001249,-0.00001454,-0.0000
 2476,-0.00000097,-0.00001044,-0.00003878,0.00003486,-0.00007017,0.0000
 1166,0.00004032,0.23542544,-0.00004566,0.00007194,-0.00009165,-0.00014
 968,-0.00009520,0.00025674,0.00000482,-0.00004787,0.00003132,0.0013475
 9,-0.00192189,0.00083656,0.00158501,-0.00240795,-0.00198103,0.00119408
 ,0.00437722,0.00044038,0.00033800,-0.00028680,-0.00013082,-0.00006185,
 -0.00014926,0.00008839,-0.00021124,0.00000335,-0.00011829,0.00012608,0
 .00032923,0.00008542,0.00060673,-0.00093722,-0.00051749,-0.12820681,-0
 .13821354,-0.05944278,-0.01529562,-0.00551797,-0.00536351,-0.00043721,
 0.00194883,-0.00567872,0.00095816,-0.00064281,-0.00021049,-0.00037866,
 0.00351753,-0.00218594,-0.00000523,0.00001395,0.00002250,0.00001605,-0
 .00000370,-0.00002856,0.00014381,0.00019979,0.00043447,-0.00005481,0.0
 0007714,0.00007214,0.00001845,0.00000295,0.00001186,0.00000455,0.00002
 239,-0.00000315,0.00000237,0.00001819,-0.00001358,-0.00004280,0.000124
 52,0.00006997,0.13761401,0.14176774,0.00002412,0.00024238,-0.00029741,
 -0.00054211,0.00015528,0.00040352,0.00002982,-0.00014056,0.00016554,0.
 00053264,0.00138788,-0.00122596,0.00104647,-0.00162907,-0.00075791,0.0
 1262910,0.00806739,0.00794559,0.00027623,-0.00017408,-0.00027574,-0.00
 009091,-0.00024978,0.00015900,-0.00020318,0.00003811,-0.00022853,0.000
 28454,0.00032323,-0.00002767,0.00023991,-0.00052177,0.00002762,-0.0650
 6296,-0.05845889,-0.07804248,-0.01955754,-0.01456262,-0.00335447,0.002
 74225,-0.00581073,-0.00061204,0.00047631,0.00041584,-0.00056782,0.0023
 9003,-0.00297101,0.00132450,-0.00003441,-0.00000937,0.00003032,-0.0000
 3479,0.00001456,0.00004482,-0.00026202,0.00003701,-0.00045761,-0.00004
 268,0.00005110,-0.00000940,0.00001440,0.00001958,0.00001030,-0.0000153
 3,0.00002826,-0.00000092,0.00001016,0.00001890,-0.00000986,-0.00012968
 ,0.00001873,-0.00001214,0.06605735,0.07100334,0.07752167,0.00001078,0.
 00011022,-0.00019199,-0.00005860,0.00007620,0.00016992,0.00002385,-0.0
 0006312,0.00009219,-0.00003739,-0.00026674,-0.00018362,-0.00005046,0.0
 0002247,0.00007693,0.00221457,-0.00095028,0.00105875,-0.00003021,0.000
 01678,-0.00002875,0.00001298,0.00001358,-0.00000819,0.00002380,0.00001
 428,0.00000929,-0.00001392,-0.00001346,-0.00000199,0.00001227,0.000036
 92,0.00002651,0.00089917,-0.00105645,0.00009693,-0.29035373,0.00674028
 ,0.11820524,-0.01507345,0.00288219,0.01179367,-0.00144116,-0.00422365,
 -0.00131579,0.00052333,-0.00034367,-0.00080394,-0.00001214,-0.00000678
 ,0.00000899,-0.00001059,-0.00001342,0.00001098,-0.00001273,0.00005426,
 0.00002185,-0.00000289,-0.00000405,0.00000126,0.00000610,0.00000606,0.
 00000058,0.00000264,0.00000347,0.00000017,0.00000121,0.00000754,-0.000
 00395,0.00000746,-0.00001145,0.00000968,0.00021480,0.00115837,-0.00074
 035,0.30365072,0.00002922,-0.00018646,0.00025310,0.00017168,-0.0002217
 8,-0.00040481,-0.00006427,0.00009392,-0.00011938,0.00078690,0.00036005
 ,0.00013775,0.00004417,-0.00001544,-0.00002544,-0.00127952,0.00163830,
 -0.00608239,0.00003000,-0.00000429,0.00003252,-0.00001772,-0.00001941,
 0.00001500,-0.00002574,-0.00001199,-0.00001379,0.00001789,0.00001358,0
 .00000981,-0.00001606,-0.00005353,-0.00004586,0.01808349,0.00295856,-0
 .00903225,0.00656804,-0.04903399,-0.01475539,-0.01622255,0.00526201,0.
 00869237,-0.00402588,0.00190299,-0.00417226,-0.00044135,-0.00086684,-0
 .00042823,0.00002738,0.00002315,-0.00001256,0.00001161,-0.00000667,-0.
 00003487,-0.00003919,0.00005020,0.00003068,0.00000573,0.00000153,-0.00
 000396,-0.00000455,-0.00000648,-0.00000095,-0.00000123,-0.00000326,-0.
 00000067,-0.00000269,-0.00000843,0.00000377,-0.00000061,0.00001002,-0.
 00000370,0.00087186,-0.00183496,0.00273693,-0.00551942,0.04193080,0.00
 000244,-0.00032043,0.00037671,0.00022200,-0.00017937,-0.00071376,-0.00
 006587,0.00015155,-0.00017390,0.00077170,0.00034720,0.00014631,0.00010
 898,0.00019017,-0.00000179,0.00124389,-0.00583272,0.00003158,-0.000038
 05,-0.00006202,0.00002519,-0.00000682,0.00001541,-0.00002286,-0.000000
 59,-0.00001417,0.00002223,-0.00001550,-0.00001784,0.00000155,-0.000026
 34,0.00001521,0.00002879,0.02229584,-0.00002802,-0.00603923,0.11793185
 ,-0.01538009,-0.10854452,-0.01047109,0.00048842,0.00904488,-0.00104657
 ,-0.00420214,0.00254628,-0.00085147,-0.00066362,-0.00075639,0.00004158
 ,0.00002733,-0.00001659,0.00001537,0.00004413,0.00000237,-0.00001301,-
 0.00006356,-0.00005441,0.00000534,0.00000317,-0.00000233,-0.00000609,-
 0.00000844,-0.00000201,-0.00000170,-0.00000506,-0.00000031,-0.00000097
 ,-0.00000980,0.00000237,-0.00000006,0.00001796,-0.00001874,-0.00117104
 ,0.00244143,-0.00120369,-0.12806479,0.02029401,0.10647120,0.00000095,-
 0.00003337,-0.00003412,0.00004801,0.00001161,-0.00001913,0.00000755,0.
 00000496,0.00000624,0.00000650,0.00018131,-0.00016070,0.00004995,-0.00
 001973,-0.00000051,-0.00134309,-0.00012353,0.00007877,0.00004698,0.000
 00738,-0.00000026,0.00000729,-0.00000373,0.00000740,-0.00001687,-0.000
 00728,-0.00000022,0.00001266,0.00001146,-0.00000632,0.00000771,-0.0000
 1487,-0.00002598,-0.00291632,-0.00409150,-0.00049770,0.00834468,-0.014
 73290,-0.01941570,-0.06210803,0.01593106,0.02937616,0.00068933,0.01789
 786,0.02255800,-0.00229163,-0.00144844,0.00288944,0.00000830,0.0000039
 3,-0.00000233,-0.00000334,-0.00002657,-0.00000850,-0.00000377,-0.00002
 011,-0.00001624,-0.00000386,0.00000287,0.00000316,-0.00000247,-0.00000
 085,-0.00000096,-0.00000179,-0.00000137,0.00000069,0.00000027,-0.00000
 247,0.00000198,-0.00000952,0.00000013,0.00000027,0.00023677,-0.0007139
 3,-0.00093094,0.00053789,0.00148939,-0.00023651,0.05923342,0.00000324,
 -0.00007054,0.00010678,0.00007625,-0.00003112,-0.00011998,-0.00001907,
 0.00004315,-0.00004931,0.00020266,-0.00032501,0.00050077,-0.00002274,-
 0.00001753,-0.00002678,-0.00014016,-0.00040981,0.00053048,0.00000507,-
 0.00003604,0.00003075,-0.00000085,0.00000868,-0.00001444,-0.00000370,-
 0.00000838,0.00001245,-0.00001140,-0.00000365,-0.00000451,-0.00000679,
 0.00002109,-0.00002695,-0.00431615,0.00259091,-0.00324433,0.00394269,-
 0.00557139,-0.01315414,0.01626845,-0.15773788,-0.14852491,-0.00139882,
 0.00325083,-0.00016139,-0.00154148,0.00486058,-0.00255977,0.00000627,0
 .00000439,-0.00000730,0.00000714,0.00000924,-0.00000967,0.00003653,0.0
 0003878,0.00008797,-0.00000004,0.00000429,-0.00000299,-0.00000459,-0.0
 0000434,-0.00000040,-0.00000040,-0.00000404,-0.00000121,-0.00000100,-0
 .00000572,0.00000251,0.00000057,0.00001027,-0.00001076,0.00025299,-0.0
 0045939,-0.00059104,0.00090766,-0.00170212,0.00227641,-0.01550060,0.15
 771552,-0.00000646,-0.00004634,0.00013360,-0.00000476,-0.00004234,-0.0
 0011084,-0.00001526,0.00003087,-0.00006242,-0.00018664,0.00036302,-0.0
 0026585,0.00007801,0.00000136,-0.00005206,-0.00005306,0.00066092,-0.00
 006316,0.00003660,0.00000059,0.00001221,-0.00000513,-0.00001188,0.0000
 1299,-0.00002012,-0.00001129,-0.00000871,0.00001716,0.00001474,-0.0000
 0120,0.00000459,-0.00004241,-0.00002385,-0.00074106,-0.00330860,0.0032
 6725,0.00295796,-0.00452226,-0.00266580,0.02948752,-0.14840556,-0.2280
 0678,0.00006428,-0.00887392,-0.00663969,0.00283617,-0.00261912,0.00323
 396,0.00000807,0.00000202,-0.00000216,0.00000530,0.00002593,0.00000777
 ,-0.00003887,-0.00004858,-0.00007419,0.00000013,0.00000210,0.00000245,
 -0.00000346,-0.00000374,-0.00000178,-0.00000273,-0.00000200,0.00000082
 ,-0.00000094,-0.00000391,0.00000343,-0.00000911,0.00000723,-0.00000057
 ,0.00021775,-0.00012784,-0.00028463,-0.00090807,0.00199075,-0.00119475
 ,-0.03319647,0.16274325,0.23446387,-0.00004209,-0.00008965,0.00010262,
 0.00016759,-0.00009475,-0.00019716,-0.00001083,0.00004351,-0.00003264,
 0.00015203,0.00036632,0.00034702,-0.00001815,-0.00004090,0.00000409,0.
 00133790,-0.00030754,0.00164705,0.00003495,0.00000330,-0.00000231,-0.0
 0000167,-0.00001679,0.00000614,-0.00001315,0.00000044,-0.00001080,0.00
 001560,0.00001090,-0.00000223,-0.00000462,-0.00001365,-0.00001043,-0.0
 0010065,0.00084124,0.00051890,-0.00269536,-0.00033593,0.00438581,-0.01
 531615,-0.01590621,-0.00924519,-0.22619748,-0.13331235,-0.06751512,0.0
 0424884,0.00459836,0.00431921,0.00001058,0.00000596,-0.00000229,-0.000
 00841,0.00001279,0.00000281,-0.00001084,-0.00002619,0.00001136,-0.0000
 0003,0.00000294,0.00000012,-0.00000311,0.00000081,0.00000164,-0.000001
 34,-0.00000015,0.00000018,-0.00000017,-0.00000158,0.00000058,-0.000002
 76,0.00001011,0.00000049,-0.00004436,0.00004783,-0.00022526,-0.0007933
 0,-0.00071604,-0.00054472,0.00055411,0.00127699,-0.00093594,0.23822658
 ,-0.00002072,-0.00014696,0.00016577,0.00021948,0.00009184,-0.00005884,
 -0.00000353,0.00008814,-0.00008837,-0.00091106,0.00019982,0.00021025,0
 .00010589,0.00011818,-0.00017941,0.00051603,0.00139280,-0.00501054,-0.
 00006053,-0.00008663,0.00005332,-0.00001767,0.00003081,-0.00002943,0.0
 0001406,-0.00001278,0.00003053,-0.00002757,-0.00003512,0.00000287,-0.0
 0001576,0.00002027,0.00000957,0.00061463,-0.00038243,0.00048353,-0.000
 54708,0.00438959,-0.00320154,0.00293629,0.00588641,-0.00009948,-0.1310
 9605,-0.14040473,-0.06010238,-0.01442571,-0.00848908,-0.00513433,0.000
 01528,-0.00000429,-0.00001519,0.00002645,0.00001725,-0.00001002,0.0000
 1984,-0.00012190,-0.00012747,0.00000580,0.00000152,-0.00000042,-0.0000
 0298,-0.00001273,-0.00000325,-0.00000045,-0.00000508,0.,-0.00000361,-0
 .00000781,0.00000427,0.00000242,0.00000206,-0.00001399,0.00007513,-0.0
 0033121,0.00030043,0.00020143,0.00007201,0.00001637,0.00083937,-0.0021
 6662,0.00238770,0.14127631,0.14063446,0.00001572,-0.00009635,0.0001503
 5,0.00009186,0.00011641,-0.00003395,-0.00002499,0.00006843,-0.00009073
 ,-0.00078891,-0.00035652,0.00059170,0.00000398,-0.00009789,-0.00037541
 ,0.00181632,-0.00480426,-0.00132934,0.00001563,-0.00010294,0.00004812,
 -0.00004941,-0.00001128,0.00001954,-0.00002222,-0.00002519,-0.00002543
 ,0.00000141,0.00002943,0.00001828,-0.00002201,-0.00004810,-0.00002829,
 0.00084016,0.00015625,-0.00121060,0.00426862,-0.00299456,0.00187446,0.
 01193257,0.00869840,0.00932806,-0.06409875,-0.05942524,-0.07675359,-0.
 01777307,-0.01322723,-0.00541795,0.00001789,0.00000036,-0.00001590,0.0
 0000165,-0.00001900,-0.00000838,-0.00002922,-0.00004940,-0.00002500,0.
 00001493,-0.00000207,-0.00000735,-0.00001434,-0.00001055,0.00000257,-0
 .00000049,-0.00000554,-0.00000058,-0.00000059,-0.00000947,0.00000433,0
 .00000256,0.00001003,-0.00000597,-0.00018619,0.00029134,-0.00018035,0.
 00063735,0.00045586,0.00030879,-0.00139154,0.00222591,-0.00129108,0.06
 567308,0.06921567,0.07586693,-0.00143129,-0.00325796,-0.00021522,-0.00
 081113,-0.00545749,-0.00486239,0.00020740,0.00046040,0.00012928,-0.000
 65290,0.00330893,0.00174066,0.00037220,0.00009612,-0.00037265,-0.02463
 464,0.00132471,0.01551055,0.00005718,-0.00012344,0.00010313,-0.0000465
 8,-0.00001441,0.00001768,-0.00009765,-0.00006191,0.00001766,0.00012142
 ,0.00000337,-0.00008835,-0.00011903,0.00002287,0.00001294,0.00011646,-
 0.00519694,-0.00376104,-0.00192435,-0.00026628,0.00030886,0.00493482,0
 .00174770,0.00202947,-0.02640204,-0.00085888,0.01506824,-0.08898271,-0
 .00668883,0.03243513,0.00026136,0.00022368,0.00006910,-0.00009369,-0.0
 0029281,-0.00040982,-0.00001387,-0.00043802,-0.00055503,0.00002027,0.0
 0001761,0.00000005,-0.00002829,-0.00002674,-0.00000454,-0.00001456,-0.
 00001786,0.00000160,-0.00000553,-0.00002985,0.00001946,-0.00007000,0.0
 0009132,-0.00004483,-0.00124587,0.00043758,0.00111883,-0.00025098,0.00
 023945,-0.00007781,-0.00109167,-0.00001873,0.00041454,0.00051628,0.000
 26430,-0.00093200,0.14130939,-0.00243457,-0.00347005,-0.00029723,-0.00
 638666,-0.00830320,-0.00747966,0.00019971,0.00065385,0.00024213,0.0008
 9884,-0.00137428,0.00081126,0.00005873,-0.00002742,-0.00008829,-0.0102
 5470,0.00320739,0.00754702,-0.00001710,0.00001197,0.00007070,0.0000253
 9,0.00000193,-0.00002152,-0.00003705,-0.00000933,0.00003004,0.00006347
 ,-0.00000866,-0.00003846,-0.00006492,0.00006214,-0.00004218,-0.0012681
 0,-0.00002667,-0.00393004,0.00044313,0.00028030,0.00072914,-0.00175283
 ,0.00122682,-0.00281731,0.01293988,0.00237267,-0.00812778,-0.00918354,
 -0.02395175,-0.00356929,0.00017836,0.00024512,0.00009566,-0.00032585,0
 .00012879,-0.00049417,0.00000066,0.00026538,0.00017333,-0.00000237,0.0
 0000395,-0.00000460,-0.00000654,-0.00000588,-0.00000128,-0.00000168,-0
 .00000243,0.00000226,-0.00000196,-0.00000845,0.00000427,0.00006989,0.0
 0003467,0.00001726,-0.00059694,0.00037502,0.00025998,0.00022076,-0.000
 34146,0.00045852,0.00035992,-0.00000413,-0.00016069,0.00236394,-0.0007
 3778,0.00001749,0.01451213,0.02940148,-0.00232508,-0.00191711,-0.00191
 395,-0.00482159,-0.00547908,-0.00266151,0.00041844,-0.00101921,0.00048
 178,0.00077161,-0.00030704,-0.00195205,-0.00006170,0.00002801,0.000353
 16,0.00109577,0.00150661,0.00163540,-0.00006191,0.00010833,-0.00005580
 ,0.00006505,0.00002311,0.00000830,0.00002816,-0.00000941,0.00001261,-0
 .00005765,-0.00000393,-0.00000167,0.00003629,0.00004111,0.00002332,0.0
 0046377,-0.00204959,0.00163359,0.00125253,0.00103628,0.00011774,-0.002
 58736,-0.00448043,0.00003529,0.03133334,-0.00102159,-0.01397656,0.0294
 3988,-0.00498099,-0.03855541,0.00006768,0.00017337,0.00016620,-0.00015
 462,0.00008952,-0.00003725,-0.00006385,0.00019224,0.00001978,-0.000004
 01,-0.00000436,0.00000856,0.00001273,0.00001708,-0.00000206,0.00000278
 ,0.00000615,0.00000012,0.00000663,0.00001230,-0.00000606,-0.00001793,-
 0.00005374,0.00001152,0.00007847,-0.00019201,-0.00008423,0.00003113,0.
 00048394,-0.00026296,0.00102204,-0.00000738,-0.00038882,0.00170297,0.0
 0119437,-0.00141324,-0.05767353,0.01661344,0.05680421\\0.00000047,-0.0
 0000129,-0.00000059,-0.00000597,-0.00001037,-0.00000344,0.00000388,-0.
 00000129,0.00000104,0.00000287,0.00000549,-0.00000126,0.00000050,0.000
 00005,0.00000123,0.00000135,-0.00000098,0.00000146,0.00000081,-0.00000
 005,-0.00000146,0.00000053,0.00000089,-0.00000170,-0.00000043,0.000000
 19,-0.00000138,-0.00000113,-0.00000025,-0.00000095,-0.00000121,0.00000
 005,0.00000015,-0.00000134,0.00000167,-0.00000054,-0.00000060,-0.00000
 050,-0.00000076,-0.00000083,-0.00000060,-0.00000033,-0.00000060,-0.000
 00046,0.00000183,0.00000101,-0.00000414,0.00000064,0.00000177,-0.00000
 054,0.00000241,0.00000198,0.00000269,0.00000178,0.00000008,0.00000048,
 0.00000124,0.00000115,0.00000060,-0.00000117,0.00000061,0.00000071,-0.
 00000200,-0.00000091,0.00000047,-0.00000173,-0.00000171,-0.00000002,-0
 .00000059,-0.00000175,-0.00000036,0.00000009,-0.00000027,0.00000011,-0
 .00000111,-0.00000104,0.00000015,-0.00000097,-0.00000139,-0.00000013,0
 .00000011,-0.00000067,-0.00000066,0.00000136,0.00000283,0.00000808,0.0
 0000661\\\@


 EXPERIENCE IS A WONDERFUL THING.  IT ENABLES
 YOU TO RECOGNIZE A MISTAKE WHEN YOU MAKE IT AGAIN.
           - BACK OF A SUGAR PACKET
 Job cpu time:       0 days 19 hours 13 minutes  2.4 seconds.
 Elapsed time:       0 days  2 hours 24 minutes 24.1 seconds.
 File lengths (MBytes):  RWF=    536 Int=      0 D2E=      0 Chk=     23 Scr=      1
 Normal termination of Gaussian 16 at Sat Nov 19 20:27:07 2005.
