# Supplementary material for: Rotational Barriers in N-Benzhydrylformamides: An NMR and DFT Study
Source: Molecules. 2023 Jan 5;28(2):535. doi: 10.3390/molecules28020535 (PMC9863877; doi:10.3390/molecules28020535)
Supplement: Supplementary file 1 [file molecules-28-00535-s001.zip › Supplementary_Materials/Quantum_chemistry_output_files/Gaussian_output_files/Transition_states_(corresponding_to_penultimate_barriers)/BHFA_oBr/BHFA_oBr_TS_Formyl.log]

 Entering Gaussian System, Link 0=g16
 Initial command:
 /home/aikhl/g16/l1.exe "/home/aikhl/works/aikhl/Gau-15175.inp" -scrdir="/home/aikhl/works/aikhl/"
 Entering Link 1 = /home/aikhl/g16/l1.exe PID=     15177.
  
 Copyright (c) 1988,1990,1992,1993,1995,1998,2003,2009,2016,
            Gaussian, Inc.  All Rights Reserved.
  
 This is part of the Gaussian(R) 16 program.  It is based on
 the Gaussian(R) 09 system (copyright 2009, Gaussian, Inc.),
 the Gaussian(R) 03 system (copyright 2003, Gaussian, Inc.),
 the Gaussian(R) 98 system (copyright 1998, Gaussian, Inc.),
 the Gaussian(R) 94 system (copyright 1995, Gaussian, Inc.),
 the Gaussian 92(TM) system (copyright 1992, Gaussian, Inc.),
 the Gaussian 90(TM) system (copyright 1990, Gaussian, Inc.),
 the Gaussian 88(TM) system (copyright 1988, Gaussian, Inc.),
 the Gaussian 86(TM) system (copyright 1986, Carnegie Mellon
 University), and the Gaussian 82(TM) system (copyright 1983,
 Carnegie Mellon University). Gaussian is a federally registered
 trademark of Gaussian, Inc.
  
 This software contains proprietary and confidential information,
 including trade secrets, belonging to Gaussian, Inc.
  
 This software is provided under written license and may be
 used, copied, transmitted, or stored only in accord with that
 written license.
  
 The following legend is applicable only to US Government
 contracts under FAR:
  
                    RESTRICTED RIGHTS LEGEND
  
 Use, reproduction and disclosure by the US Government is
 subject to restrictions as set forth in subparagraphs (a)
 and (c) of the Commercial Computer Software - Restricted
 Rights clause in FAR 52.227-19.
  
 Gaussian, Inc.
 340 Quinnipiac St., Bldg. 40, Wallingford CT 06492
  
  
 ---------------------------------------------------------------
 Warning -- This program may not be used in any manner that
 competes with the business of Gaussian, Inc. or will provide
 assistance to any competitor of Gaussian, Inc.  The licensee
 of this program is prohibited from giving any competitor of
 Gaussian, Inc. access to this program.  By using this program,
 the user acknowledges that Gaussian, Inc. is engaged in the
 business of creating and licensing software in the field of
 computational chemistry and represents and warrants to the
 licensee that it is not a competitor of Gaussian, Inc. and that
 it will not use this program in any manner prohibited above.
 ---------------------------------------------------------------
  

 Cite this work as:
 Gaussian 16, Revision A.03,
 M. J. Frisch, G. W. Trucks, H. B. Schlegel, G. E. Scuseria, 
 M. A. Robb, J. R. Cheeseman, G. Scalmani, V. Barone, 
 G. A. Petersson, H. Nakatsuji, X. Li, M. Caricato, A. V. Marenich, 
 J. Bloino, B. G. Janesko, R. Gomperts, B. Mennucci, H. P. Hratchian, 
 J. V. Ortiz, A. F. Izmaylov, J. L. Sonnenberg, D. Williams-Young, 
 F. Ding, F. Lipparini, F. Egidi, J. Goings, B. Peng, A. Petrone, 
 T. Henderson, D. Ranasinghe, V. G. Zakrzewski, J. Gao, N. Rega, 
 G. Zheng, W. Liang, M. Hada, M. Ehara, K. Toyota, R. Fukuda, 
 J. Hasegawa, M. Ishida, T. Nakajima, Y. Honda, O. Kitao, H. Nakai, 
 T. Vreven, K. Throssell, J. A. Montgomery, Jr., J. E. Peralta, 
 F. Ogliaro, M. J. Bearpark, J. J. Heyd, E. N. Brothers, K. N. Kudin, 
 V. N. Staroverov, T. A. Keith, R. Kobayashi, J. Normand, 
 K. Raghavachari, A. P. Rendell, J. C. Burant, S. S. Iyengar, 
 J. Tomasi, M. Cossi, J. M. Millam, M. Klene, C. Adamo, R. Cammi, 
 J. W. Ochterski, R. L. Martin, K. Morokuma, O. Farkas, 
 J. B. Foresman, and D. J. Fox, Gaussian, Inc., Wallingford CT, 2016.
 
 ******************************************
 Gaussian 16:  ES64L-G16RevA.03 25-Dec-2016
                21-Nov-2005 
 ******************************************
 %nprocshared=8
 Will use up to    8 processors via shared memory.
 %mem=5GB
 %oldchk=BHFA_oBr_M062X_scanForm07_TS.chk
 %chk=BHFA_oBr_M062X_scanForm07_TS_freq.chk
 Copying data from "BHFA_oBr_M062X_scanForm07_TS.chk" to current chk file "BHFA_oBr_M062X_scanForm07_TS_freq.chk"
 IOpt=  2 FromEx=T IUOpen= 4 IOptOp= 5 NList=   0 IFRang= 0 IUIn= 4 IUOut= 2.
 ----------------------------------------------------------------------
 # freq=noraman geom=allcheck guess=read M062X/gen pseudo=read nosymm I
 ntegral(Grid=SuperFine) scrf=(IEFPCM, solvent=dimethylsulfoxide)
 ----------------------------------------------------------------------
 1/10=4,29=7,30=1,38=1/1,3;
 2/12=2,15=1,40=1/2;
 3/5=7,11=2,14=-4,16=1,17=8,25=1,30=1,70=2201,71=2,72=21,74=-55,75=-7,116=-2,140=1/1,2,3;
 4/5=1/1;
 5/5=2,38=6,53=21,98=1/2;
 8/6=4,10=90,11=11/1;
 11/6=1,8=1,9=11,15=111,16=1,31=1/1,2,10;
 10/6=1,31=1/2;
 6/7=2,8=2,9=2,10=2,28=1/1;
 7/8=1,10=1,25=1,30=1/1,2,3,16;
 1/10=4,30=1/3;
 99//99;
 Structure from the checkpoint file:  "BHFA_oBr_M062X_scanForm07_TS_freq.chk"
 ----------------------------
 BHFA_oBr_M062X_scanForm07_TS
 ----------------------------
 Charge =  0 Multiplicity = 1
 Redundant internal coordinates found in file.  (old form).
 C,0,2.1650598289,-0.1249967146,0.1095016574
 N,0,0.8542869896,-0.6986770616,0.203547442
 O,0,2.6997158091,0.4256003688,1.0266477841
 C,0,-0.0793397618,-0.0077148118,-0.7200788122
 C,0,-1.2813638988,-0.9090331056,-0.9480009513
 C,0,-0.4829801356,1.3459498012,-0.1588459108
 C,0,-2.2173112468,-1.112926064,0.0666836047
 C,0,-3.2891624428,-1.9769553528,-0.1316678777
 C,0,-3.4346479801,-2.6432050987,-1.3471500066
 C,0,-2.5029958326,-2.4439685471,-2.3614956085
 C,0,-1.429404468,-1.5797920791,-2.1602987794
 C,0,-0.3584550804,1.6320342,1.203186368
 C,0,-0.7658302433,2.8533781694,1.728467098
 C,0,-1.3078783113,3.8244663441,0.8947058812
 C,0,-1.4423191615,3.5691828355,-0.46630398
 C,0,-1.0323849465,2.3419209671,-0.9666524686
 H,0,2.6575333473,-0.2018330185,-0.8768539131
 H,0,0.9192842402,-1.6657783683,-0.1139895922
 H,0,0.4013355806,0.1569950208,-1.6934214462
 H,0,-2.1078842135,-0.5922566891,1.0127847595
 H,0,-4.0126955437,-2.1292365338,0.6612403717
 H,0,-4.2726060313,-3.3133199915,-1.5024816905
 H,0,-2.6116343273,-2.9572897528,-3.3101798177
 H,0,-0.7057354953,-1.4195340803,-2.953690241
 H,0,0.0733730965,0.8766561593,1.8476985755
 H,0,-0.6565862779,3.0446175348,2.7895059069
 H,0,-1.6255007239,4.7809701099,1.2928744687
 H,0,-1.8604123488,4.3147862387,-1.1309629449
 Br,0,-1.2588584213,2.0497625199,-2.8773708769
 Recover connectivity data from disk.

 GradGradGradGradGradGradGradGradGradGradGradGradGradGradGradGradGradGrad
 Berny optimization.
 Initialization pass.
                           ----------------------------
                           !    Initial Parameters    !
                           ! (Angstroms and Degrees)  !
 --------------------------                            --------------------------
 ! Name  Definition              Value          Derivative Info.                !
 --------------------------------------------------------------------------------
 ! R1    R(1,2)                  1.4339         calculate D2E/DX2 analytically  !
 ! R2    R(1,3)                  1.1959         calculate D2E/DX2 analytically  !
 ! R3    R(1,17)                 1.1051         calculate D2E/DX2 analytically  !
 ! R4    R(2,4)                  1.484          calculate D2E/DX2 analytically  !
 ! R5    R(2,18)                 1.02           calculate D2E/DX2 analytically  !
 ! R6    R(4,5)                  1.5196         calculate D2E/DX2 analytically  !
 ! R7    R(4,6)                  1.52           calculate D2E/DX2 analytically  !
 ! R8    R(4,19)                 1.098          calculate D2E/DX2 analytically  !
 ! R9    R(5,7)                  1.3954         calculate D2E/DX2 analytically  !
 ! R10   R(5,11)                 1.3934         calculate D2E/DX2 analytically  !
 ! R11   R(6,12)                 1.3973         calculate D2E/DX2 analytically  !
 ! R12   R(6,16)                 1.3951         calculate D2E/DX2 analytically  !
 ! R13   R(7,8)                  1.391          calculate D2E/DX2 analytically  !
 ! R14   R(7,20)                 1.0854         calculate D2E/DX2 analytically  !
 ! R15   R(8,9)                  1.3937         calculate D2E/DX2 analytically  !
 ! R16   R(8,21)                 1.0842         calculate D2E/DX2 analytically  !
 ! R17   R(9,10)                 1.3916         calculate D2E/DX2 analytically  !
 ! R18   R(9,22)                 1.0841         calculate D2E/DX2 analytically  !
 ! R19   R(10,11)                1.3928         calculate D2E/DX2 analytically  !
 ! R20   R(10,23)                1.0841         calculate D2E/DX2 analytically  !
 ! R21   R(11,24)                1.0857         calculate D2E/DX2 analytically  !
 ! R22   R(12,13)                1.3905         calculate D2E/DX2 analytically  !
 ! R23   R(12,25)                1.0828         calculate D2E/DX2 analytically  !
 ! R24   R(13,14)                1.39           calculate D2E/DX2 analytically  !
 ! R25   R(13,26)                1.0837         calculate D2E/DX2 analytically  !
 ! R26   R(14,15)                1.3913         calculate D2E/DX2 analytically  !
 ! R27   R(14,27)                1.0837         calculate D2E/DX2 analytically  !
 ! R28   R(15,16)                1.3873         calculate D2E/DX2 analytically  !
 ! R29   R(15,28)                1.0828         calculate D2E/DX2 analytically  !
 ! R30   R(16,29)                1.9461         calculate D2E/DX2 analytically  !
 ! A1    A(2,1,3)              122.8598         calculate D2E/DX2 analytically  !
 ! A2    A(2,1,17)             115.9813         calculate D2E/DX2 analytically  !
 ! A3    A(3,1,17)             121.149          calculate D2E/DX2 analytically  !
 ! A4    A(1,2,4)              110.3656         calculate D2E/DX2 analytically  !
 ! A5    A(1,2,18)             107.4981         calculate D2E/DX2 analytically  !
 ! A6    A(4,2,18)             106.7268         calculate D2E/DX2 analytically  !
 ! A7    A(2,4,5)              108.3512         calculate D2E/DX2 analytically  !
 ! A8    A(2,4,6)              110.6054         calculate D2E/DX2 analytically  !
 ! A9    A(2,4,19)             110.2532         calculate D2E/DX2 analytically  !
 ! A10   A(5,4,6)              111.9349         calculate D2E/DX2 analytically  !
 ! A11   A(5,4,19)             107.596          calculate D2E/DX2 analytically  !
 ! A12   A(6,4,19)             108.0581         calculate D2E/DX2 analytically  !
 ! A13   A(4,5,7)              120.5414         calculate D2E/DX2 analytically  !
 ! A14   A(4,5,11)             120.0043         calculate D2E/DX2 analytically  !
 ! A15   A(7,5,11)             119.4102         calculate D2E/DX2 analytically  !
 ! A16   A(4,6,12)             121.2376         calculate D2E/DX2 analytically  !
 ! A17   A(4,6,16)             121.7737         calculate D2E/DX2 analytically  !
 ! A18   A(12,6,16)            116.9579         calculate D2E/DX2 analytically  !
 ! A19   A(5,7,8)              120.2604         calculate D2E/DX2 analytically  !
 ! A20   A(5,7,20)             119.7427         calculate D2E/DX2 analytically  !
 ! A21   A(8,7,20)             119.9967         calculate D2E/DX2 analytically  !
 ! A22   A(7,8,9)              120.1158         calculate D2E/DX2 analytically  !
 ! A23   A(7,8,21)             119.8166         calculate D2E/DX2 analytically  !
 ! A24   A(9,8,21)             120.0675         calculate D2E/DX2 analytically  !
 ! A25   A(8,9,10)             119.8256         calculate D2E/DX2 analytically  !
 ! A26   A(8,9,22)             120.0738         calculate D2E/DX2 analytically  !
 ! A27   A(10,9,22)            120.1005         calculate D2E/DX2 analytically  !
 ! A28   A(9,10,11)            119.9725         calculate D2E/DX2 analytically  !
 ! A29   A(9,10,23)            120.1966         calculate D2E/DX2 analytically  !
 ! A30   A(11,10,23)           119.8306         calculate D2E/DX2 analytically  !
 ! A31   A(5,11,10)            120.4152         calculate D2E/DX2 analytically  !
 ! A32   A(5,11,24)            119.5972         calculate D2E/DX2 analytically  !
 ! A33   A(10,11,24)           119.9858         calculate D2E/DX2 analytically  !
 ! A34   A(6,12,13)            121.4625         calculate D2E/DX2 analytically  !
 ! A35   A(6,12,25)            118.2232         calculate D2E/DX2 analytically  !
 ! A36   A(13,12,25)           120.3129         calculate D2E/DX2 analytically  !
 ! A37   A(12,13,14)           120.0858         calculate D2E/DX2 analytically  !
 ! A38   A(12,13,26)           119.6925         calculate D2E/DX2 analytically  !
 ! A39   A(14,13,26)           120.2216         calculate D2E/DX2 analytically  !
 ! A40   A(13,14,15)           119.7551         calculate D2E/DX2 analytically  !
 ! A41   A(13,14,27)           120.7016         calculate D2E/DX2 analytically  !
 ! A42   A(15,14,27)           119.5431         calculate D2E/DX2 analytically  !
 ! A43   A(14,15,16)           119.1172         calculate D2E/DX2 analytically  !
 ! A44   A(14,15,28)           120.7599         calculate D2E/DX2 analytically  !
 ! A45   A(16,15,28)           120.1229         calculate D2E/DX2 analytically  !
 ! A46   A(6,16,15)            122.6211         calculate D2E/DX2 analytically  !
 ! A47   A(6,16,29)            120.4734         calculate D2E/DX2 analytically  !
 ! A48   A(15,16,29)           116.9054         calculate D2E/DX2 analytically  !
 ! D1    D(3,1,2,4)            116.8277         calculate D2E/DX2 analytically  !
 ! D2    D(3,1,2,18)          -127.1372         calculate D2E/DX2 analytically  !
 ! D3    D(17,1,2,4)           -62.0322         calculate D2E/DX2 analytically  !
 ! D4    D(17,1,2,18)           54.003          calculate D2E/DX2 analytically  !
 ! D5    D(1,2,4,5)            160.9305         calculate D2E/DX2 analytically  !
 ! D6    D(1,2,4,6)            -76.0323         calculate D2E/DX2 analytically  !
 ! D7    D(1,2,4,19)            43.4216         calculate D2E/DX2 analytically  !
 ! D8    D(18,2,4,5)            44.4143         calculate D2E/DX2 analytically  !
 ! D9    D(18,2,4,6)           167.4516         calculate D2E/DX2 analytically  !
 ! D10   D(18,2,4,19)          -73.0945         calculate D2E/DX2 analytically  !
 ! D11   D(2,4,5,7)             71.5562         calculate D2E/DX2 analytically  !
 ! D12   D(2,4,5,11)          -106.0156         calculate D2E/DX2 analytically  !
 ! D13   D(6,4,5,7)            -50.6728         calculate D2E/DX2 analytically  !
 ! D14   D(6,4,5,11)           131.7554         calculate D2E/DX2 analytically  !
 ! D15   D(19,4,5,7)          -169.2465         calculate D2E/DX2 analytically  !
 ! D16   D(19,4,5,11)           13.1817         calculate D2E/DX2 analytically  !
 ! D17   D(2,4,6,12)           -20.4411         calculate D2E/DX2 analytically  !
 ! D18   D(2,4,6,16)           161.6379         calculate D2E/DX2 analytically  !
 ! D19   D(5,4,6,12)           100.4908         calculate D2E/DX2 analytically  !
 ! D20   D(5,4,6,16)           -77.4303         calculate D2E/DX2 analytically  !
 ! D21   D(19,4,6,12)         -141.2099         calculate D2E/DX2 analytically  !
 ! D22   D(19,4,6,16)           40.8691         calculate D2E/DX2 analytically  !
 ! D23   D(4,5,7,8)           -177.6658         calculate D2E/DX2 analytically  !
 ! D24   D(4,5,7,20)             2.4879         calculate D2E/DX2 analytically  !
 ! D25   D(11,5,7,8)            -0.0797         calculate D2E/DX2 analytically  !
 ! D26   D(11,5,7,20)         -179.926          calculate D2E/DX2 analytically  !
 ! D27   D(4,5,11,10)          177.7671         calculate D2E/DX2 analytically  !
 ! D28   D(4,5,11,24)           -2.7102         calculate D2E/DX2 analytically  !
 ! D29   D(7,5,11,10)            0.1677         calculate D2E/DX2 analytically  !
 ! D30   D(7,5,11,24)          179.6905         calculate D2E/DX2 analytically  !
 ! D31   D(4,6,12,13)         -177.9229         calculate D2E/DX2 analytically  !
 ! D32   D(4,6,12,25)            2.5041         calculate D2E/DX2 analytically  !
 ! D33   D(16,6,12,13)           0.0943         calculate D2E/DX2 analytically  !
 ! D34   D(16,6,12,25)        -179.4787         calculate D2E/DX2 analytically  !
 ! D35   D(4,6,16,15)          178.1014         calculate D2E/DX2 analytically  !
 ! D36   D(4,6,16,29)           -1.7681         calculate D2E/DX2 analytically  !
 ! D37   D(12,6,16,15)           0.0956         calculate D2E/DX2 analytically  !
 ! D38   D(12,6,16,29)        -179.7739         calculate D2E/DX2 analytically  !
 ! D39   D(5,7,8,9)             -0.0694         calculate D2E/DX2 analytically  !
 ! D40   D(5,7,8,21)          -179.9355         calculate D2E/DX2 analytically  !
 ! D41   D(20,7,8,9)           179.7765         calculate D2E/DX2 analytically  !
 ! D42   D(20,7,8,21)           -0.0896         calculate D2E/DX2 analytically  !
 ! D43   D(7,8,9,10)             0.1312         calculate D2E/DX2 analytically  !
 ! D44   D(7,8,9,22)          -179.7452         calculate D2E/DX2 analytically  !
 ! D45   D(21,8,9,10)          179.9969         calculate D2E/DX2 analytically  !
 ! D46   D(21,8,9,22)            0.1206         calculate D2E/DX2 analytically  !
 ! D47   D(8,9,10,11)           -0.0436         calculate D2E/DX2 analytically  !
 ! D48   D(8,9,10,23)         -179.8529         calculate D2E/DX2 analytically  !
 ! D49   D(22,9,10,11)         179.8328         calculate D2E/DX2 analytically  !
 ! D50   D(22,9,10,23)           0.0235         calculate D2E/DX2 analytically  !
 ! D51   D(9,10,11,5)           -0.1066         calculate D2E/DX2 analytically  !
 ! D52   D(9,10,11,24)        -179.6275         calculate D2E/DX2 analytically  !
 ! D53   D(23,10,11,5)         179.7034         calculate D2E/DX2 analytically  !
 ! D54   D(23,10,11,24)          0.1825         calculate D2E/DX2 analytically  !
 ! D55   D(6,12,13,14)          -0.1743         calculate D2E/DX2 analytically  !
 ! D56   D(6,12,13,26)         179.9597         calculate D2E/DX2 analytically  !
 ! D57   D(25,12,13,14)        179.3899         calculate D2E/DX2 analytically  !
 ! D58   D(25,12,13,26)         -0.4761         calculate D2E/DX2 analytically  !
 ! D59   D(12,13,14,15)          0.0641         calculate D2E/DX2 analytically  !
 ! D60   D(12,13,14,27)       -179.791          calculate D2E/DX2 analytically  !
 ! D61   D(26,13,14,15)        179.9294         calculate D2E/DX2 analytically  !
 ! D62   D(26,13,14,27)          0.0742         calculate D2E/DX2 analytically  !
 ! D63   D(13,14,15,16)          0.1188         calculate D2E/DX2 analytically  !
 ! D64   D(13,14,15,28)       -179.8657         calculate D2E/DX2 analytically  !
 ! D65   D(27,14,15,16)        179.9757         calculate D2E/DX2 analytically  !
 ! D66   D(27,14,15,28)         -0.0089         calculate D2E/DX2 analytically  !
 ! D67   D(14,15,16,6)          -0.2027         calculate D2E/DX2 analytically  !
 ! D68   D(14,15,16,29)        179.6711         calculate D2E/DX2 analytically  !
 ! D69   D(28,15,16,6)         179.782          calculate D2E/DX2 analytically  !
 ! D70   D(28,15,16,29)         -0.3442         calculate D2E/DX2 analytically  !
 --------------------------------------------------------------------------------
 Trust Radius=3.00D-01 FncErr=1.00D-07 GrdErr=1.00D-07 EigMax=2.50D+02 EigMin=1.00D-04
 Number of steps in this run=      2 maximum allowed number of steps=      2.
 GradGradGradGradGradGradGradGradGradGradGradGradGradGradGradGradGradGrad

                          Input orientation:                          
 ---------------------------------------------------------------------
 Center     Atomic      Atomic             Coordinates (Angstroms)
 Number     Number       Type             X           Y           Z
 ---------------------------------------------------------------------
      1          6           0        2.165060   -0.124997    0.109502
      2          7           0        0.854287   -0.698677    0.203547
      3          8           0        2.699716    0.425600    1.026648
      4          6           0       -0.079340   -0.007715   -0.720079
      5          6           0       -1.281364   -0.909033   -0.948001
      6          6           0       -0.482980    1.345950   -0.158846
      7          6           0       -2.217311   -1.112926    0.066684
      8          6           0       -3.289162   -1.976955   -0.131668
      9          6           0       -3.434648   -2.643205   -1.347150
     10          6           0       -2.502996   -2.443969   -2.361496
     11          6           0       -1.429404   -1.579792   -2.160299
     12          6           0       -0.358455    1.632034    1.203186
     13          6           0       -0.765830    2.853378    1.728467
     14          6           0       -1.307878    3.824466    0.894706
     15          6           0       -1.442319    3.569183   -0.466304
     16          6           0       -1.032385    2.341921   -0.966652
     17          1           0        2.657533   -0.201833   -0.876854
     18          1           0        0.919284   -1.665778   -0.113990
     19          1           0        0.401336    0.156995   -1.693421
     20          1           0       -2.107884   -0.592257    1.012785
     21          1           0       -4.012696   -2.129237    0.661240
     22          1           0       -4.272606   -3.313320   -1.502482
     23          1           0       -2.611634   -2.957290   -3.310180
     24          1           0       -0.705735   -1.419534   -2.953690
     25          1           0        0.073373    0.876656    1.847699
     26          1           0       -0.656586    3.044618    2.789506
     27          1           0       -1.625501    4.780970    1.292874
     28          1           0       -1.860412    4.314786   -1.130963
     29         35           0       -1.258858    2.049763   -2.877371
 ---------------------------------------------------------------------
                    Distance matrix (angstroms):
                    1          2          3          4          5
     1  C    0.000000
     2  N    1.433903   0.000000
     3  O    1.195898   2.312380   0.000000
     4  C    2.395681   1.483972   3.310886   0.000000
     5  C    3.689290   2.435430   4.639987   1.519600   0.000000
     6  C    3.041021   2.469840   3.518805   1.519972   2.518954
     7  C    4.492551   3.102426   5.240778   2.532076   1.395405
     8  C    5.765107   4.349085   6.555962   3.811443   2.416219
     9  C    6.310304   4.957904   7.258299   4.312438   2.793440
    10  C    5.768379   4.571306   6.839748   3.808371   2.417929
    11  C    4.493172   3.402849   5.588189   2.523556   1.393377
    12  C    3.263653   2.811092   3.292272   2.542761   3.454908
    13  C    4.481281   4.191331   4.289133   3.827858   4.645965
    14  C    5.317528   5.060779   5.256473   4.336179   5.079595
    15  C    5.195353   4.892620   5.409942   3.836184   4.506923
    16  C    4.179407   3.764855   4.644793   2.547525   3.260528
    17  H    1.105139   2.160051   2.004687   2.748224   4.002512
    18  H    1.993969   1.019970   2.974030   2.028243   2.472062
    19  H    2.537868   2.129749   3.571201   1.097986   2.126863
    20  H    4.392300   3.072564   4.914188   2.731208   2.151317
    21  H    6.518133   5.093476   7.191466   4.677626   3.396870
    22  H    7.362570   6.002660   8.305979   5.396542   3.877573
    23  H    6.521726   5.427727   7.646075   4.671309   3.397773
    24  H    4.393226   3.594643   5.553801   2.715626   2.148197
    25  H    2.898239   2.407225   2.788414   2.720094   3.583285
    26  H    5.019020   4.793973   4.607785   4.686911   5.476373
    27  H    6.311674   6.112488   6.143909   5.419788   6.125038
    28  H    6.120037   5.855367   6.369915   4.693086   5.258998
    29  Br   5.037281   4.638034   5.792199   3.205992   3.532343
                    6          7          8          9         10
     6  C    0.000000
     7  C    3.017422   0.000000
     8  C    4.349379   1.390955   0.000000
     9  C    5.102721   2.413004   1.393719   0.000000
    10  C    4.826553   2.783764   2.410040   1.391606   0.000000
    11  C    3.668991   2.407948   2.780608   2.411029   1.392796
    12  C    1.397313   3.504539   4.836909   5.851910   5.824072
    13  C    2.431932   4.538710   5.758422   6.840646   6.914291
    14  C    2.816642   5.088274   6.215740   7.167973   7.164107
    15  C    2.440825   4.775650   5.855123   6.583238   6.393338
    16  C    1.395119   3.795761   4.943980   5.546812   5.197405
    17  H    3.574072   5.048214   6.250564   6.579981   5.819140
    18  H    3.322479   3.190066   4.219972   4.629554   4.167597
    19  H    2.133202   3.401173   4.540109   4.761911   3.955563
    20  H    2.787414   1.085439   2.150019   3.396466   3.869201
    21  H    5.020792   2.147042   1.084156   2.152193   3.393403
    22  H    6.154301   3.395328   2.152246   1.084138   2.150627
    23  H    5.742817   3.867864   3.394560   2.151624   1.084114
    24  H    3.938106   3.391390   3.866345   3.394894   2.151814
    25  H    2.134476   3.518194   4.834008   5.907850   5.948238
    26  H    3.407109   5.209107   6.378080   7.561804   7.750266
    27  H    3.900283   6.049115   7.103988   8.084622   8.143964
    28  H    3.414135   5.569721   6.528854   7.137128   6.899847
    29  Br   2.913369   4.425911   5.279723   5.394403   4.691228
                   11         12         13         14         15
    11  C    0.000000
    12  C    4.772399   0.000000
    13  C    5.934293   1.390523   0.000000
    14  C    6.209173   2.409009   1.389959   0.000000
    15  C    5.420491   2.777500   2.405625   1.391255   0.000000
    16  C    4.118525   2.380404   2.756140   2.395515   1.387287
    17  H    4.499896   4.097050   5.276498   5.922331   5.585508
    18  H    3.116266   3.774008   5.163045   6.010034   5.753791
    19  H    2.566323   3.338167   4.510219   4.803141   4.067912
    20  H    3.391758   2.836234   3.766392   4.490144   4.466347
    21  H    3.864759   5.272033   6.042148   6.543479   6.352179
    22  H    3.394354   6.862780   7.795170   8.092225   7.513523
    23  H    2.148812   6.819764   7.909413   8.085361   7.214553
    24  H    1.085748   5.168394   6.339084   6.532401   5.622894
    25  H    4.935233   1.082805   2.150792   3.391996   3.860263
    26  H    6.817843   2.144920   1.083656   2.150026   3.390110
    27  H    7.240315   3.395474   2.155084   1.083661   2.143990
    28  H    5.999279   3.860219   3.392663   2.156164   1.082819
    29  Br   3.703639   4.199544   4.701342   4.168997   2.855791
                   16         17         18         19         20
    16  C    0.000000
    17  H    4.482660   0.000000
    18  H    4.538469   2.397208   0.000000
    19  H    2.712499   2.426101   2.466856   0.000000
    20  H    3.699225   5.141242   3.403795   3.765782   0.000000
    21  H    5.614582   7.111440   5.014000   5.500451   2.472690
    22  H    6.539717   7.622309   5.621212   5.824541   4.291477
    23  H    6.005646   6.424776   4.934675   4.625004   4.953299
    24  H    4.266563   4.136136   3.281040   2.302027   4.287579
    25  H    3.360100   3.906944   3.320807   3.628361   2.759107
    26  H    3.839757   5.913123   5.753389   5.436377   4.299983
    27  H    3.377308   6.919569   7.072182   5.865763   5.402102
    28  H    2.145886   6.393454   6.672938   4.766455   5.360594
    29  Br   1.946148   4.940635   5.117209   2.782184   4.778538
                   21         22         23         24         25
    21  H    0.000000
    22  H    2.480181   0.000000
    23  H    4.291949   2.480596   0.000000
    24  H    4.950493   4.291270   2.474718   0.000000
    25  H    5.209513   6.904140   6.965064   5.378925   0.000000
    26  H    6.523937   8.480573   8.777885   7.274295   2.473843
    27  H    7.338162   8.963187   9.057662   7.571363   4.293911
    28  H    7.026361   8.009039   7.628657   6.126830   4.942943
    29  Br   6.129390   6.303622   5.204604   3.513942   5.047504
                   26         27         28         29
    26  H    0.000000
    27  H    2.488699   0.000000
    28  H    4.293321   2.479415   0.000000
    29  Br   5.784977   4.998487   2.922694   0.000000
 Symmetry turned off by external request.
 Stoichiometry    C14H12BrNO
 Framework group  C1[X(C14H12BrNO)]
 Deg. of freedom    81
 Full point group                 C1      NOp   1
 Rotational constants (GHZ):           0.4030189           0.3302389           0.2522283
 General basis read from cards:  (5D, 7F)
 ======================================================================================================
                                       Pseudopotential Parameters
 ======================================================================================================
  Center     Atomic      Valence      Angular      Power
  Number     Number     Electrons     Momentum     of R      Exponent        Coefficient   SO-Coeffient
 ======================================================================================================
    1          6
                                   No pseudopotential on this center.
    2          7
                                   No pseudopotential on this center.
    3          8
                                   No pseudopotential on this center.
    4          6
                                   No pseudopotential on this center.
    5          6
                                   No pseudopotential on this center.
    6          6
                                   No pseudopotential on this center.
    7          6
                                   No pseudopotential on this center.
    8          6
                                   No pseudopotential on this center.
    9          6
                                   No pseudopotential on this center.
   10          6
                                   No pseudopotential on this center.
   11          6
                                   No pseudopotential on this center.
   12          6
                                   No pseudopotential on this center.
   13          6
                                   No pseudopotential on this center.
   14          6
                                   No pseudopotential on this center.
   15          6
                                   No pseudopotential on this center.
   16          6
                                   No pseudopotential on this center.
   17          1
                                   No pseudopotential on this center.
   18          1
                                   No pseudopotential on this center.
   19          1
                                   No pseudopotential on this center.
   20          1
                                   No pseudopotential on this center.
   21          1
                                   No pseudopotential on this center.
   22          1
                                   No pseudopotential on this center.
   23          1
                                   No pseudopotential on this center.
   24          1
                                   No pseudopotential on this center.
   25          1
                                   No pseudopotential on this center.
   26          1
                                   No pseudopotential on this center.
   27          1
                                   No pseudopotential on this center.
   28          1
                                   No pseudopotential on this center.
   29         35            7
                                      F and up 
                                                     1      213.6143969      -28.00000000    0.00000000
                                                     2       41.0585380     -134.92688520    0.00000000
                                                     2        8.7086530      -41.92719130    0.00000000
                                                     2        2.6074661       -5.93364200    0.00000000
                                      S - F
                                                     0       54.1980682        3.00000000    0.00000000
                                                     1       32.9053558       27.34306420    0.00000000
                                                     2       13.6744890      118.80288470    0.00000000
                                                     2        3.0341152       43.43548760    0.00000000
                                      P - F
                                                     0       54.2563340        5.00000000    0.00000000
                                                     1       26.0095593       25.05042520    0.00000000
                                                     2       28.2012995       92.61574630    0.00000000
                                                     2        9.4341061       95.82490160    0.00000000
                                                     2        2.5321764       26.26849830    0.00000000
                                      D - F
                                                     0       87.6328721        3.00000000    0.00000000
                                                     1       61.7373377       22.55335570    0.00000000
                                                     2       32.4385104      178.12419880    0.00000000
                                                     2        8.7537199       76.99241620    0.00000000
                                                     2        1.6633189        9.48182700    0.00000000
 ======================================================================================================
   396 basis functions,   648 primitive gaussians,   412 cartesian basis functions
    59 alpha electrons       59 beta electrons
       nuclear repulsion energy      1095.1898455625 Hartrees.
 NAtoms=   29 NActive=   29 NUniq=   29 SFac= 1.00D+00 NAtFMM=   60 NAOKFM=F Big=F
 Integral buffers will be    131072 words long.
 Raffenetti 2 integral format.
 Two-electron integral symmetry is turned off.
 Force inversion solution in PCM.
 ------------------------------------------------------------------------------
 Polarizable Continuum Model (PCM)
 =================================
 Model                : PCM.
 Atomic radii         : UFF (Universal Force Field).
 Polarization charges : Total charges.
 Charge compensation  : None.
 Solution method      : Matrix inversion.
 Cavity type          : Scaled VdW (van der Waals Surface) (Alpha=1.100).
 Cavity algorithm     : GePol (No added spheres)
                        Default sphere list used, NSphG=   29.
                        Lebedev-Laikov grids with approx.  5.0 points / Ang**2.
                        Smoothing algorithm: York/Karplus (Gamma=1.0000).
                        Polarization charges: spherical gaussians, with
                                              point-specific exponents (IZeta= 3).
                        Self-potential: point-specific (ISelfS= 7).
                        Self-field    : sphere-specific E.n sum rule (ISelfD= 2).
 1st derivatives      : Analytical E(r).r(x)/FMM algorithm (CHGder, D1EAlg=3).
                        Cavity 1st derivative terms included.
 2nd derivatives      : Analytical E(r).r(xy)/FMM algorithm (CHGder, D2EAlg=3).
                        Cavity 2nd derivative terms included.
 Solvent              : DiMethylSulfoxide, Eps=  46.826000 Eps(inf)=   2.007889
 ------------------------------------------------------------------------------
 One-electron integrals computed using PRISM.
   1 Symmetry operations used in ECPInt.
 ECPInt:  NShTT=    9316 NPrTT=   38001 LenC2=    8731 LenP2D=   23922.
 LDataN:  DoStor=T MaxTD1= 5 Len=  102
 NBasis=   396 RedAO= T EigKep=  1.57D-06  NBF=   396
 NBsUse=   394 1.00D-06 EigRej=  9.91D-07 NBFU=   394
 Initial guess from the checkpoint file:  "BHFA_oBr_M062X_scanForm07_TS_freq.chk"
 B after Tr=     0.000000    0.000000    0.000000
         Rot=    1.000000    0.000000    0.000000    0.000000 Ang=   0.00 deg.
 Requested convergence on RMS density matrix=1.00D-08 within 128 cycles.
 Requested convergence on MAX density matrix=1.00D-06.
 Requested convergence on             energy=1.00D-06.
 No special actions if energy rises.
 Inv3:  Mode=1 IEnd=    16483008.
 Iteration    1 A*A^-1 deviation from unit magnitude is 8.77D-15 for    257.
 Iteration    1 A*A^-1 deviation from orthogonality  is 4.75D-15 for   1659    256.
 Iteration    1 A^-1*A deviation from unit magnitude is 7.99D-15 for    223.
 Iteration    1 A^-1*A deviation from orthogonality  is 1.17D-13 for   1839   1812.
 Error on total polarization charges =  0.01753
 SCF Done:  E(RM062X) =  -683.683631993     A.U. after    1 cycles
            NFock=  1  Conv=0.64D-08     -V/T= 2.0171
 DoSCS=F DFT=T ScalE2(SS,OS)=  1.000000  1.000000
 Range of M.O.s used for correlation:     1   394
 NBasis=   396 NAE=    59 NBE=    59 NFC=     0 NFV=     0
 NROrb=    394 NOA=    59 NOB=    59 NVA=   335 NVB=   335

 **** Warning!!: The largest alpha MO coefficient is  0.15457238D+03

   1 Symmetry operations used in ECPInt.
 ECPInt:  NShTT=    9316 NPrTT=   38001 LenC2=    8731 LenP2D=   23922.
 LDataN:  DoStor=T MaxTD1= 6 Len=  172
 Symmetrizing basis deriv contribution to polar:
 IMax=3 JMax=2 DiffMx= 0.00D+00
 G2DrvN: will do    30 centers at a time, making    1 passes.
 Calling FoFCou, ICntrl=  3107 FMM=F I1Cent=   0 AccDes= 0.00D+00.
 NEqPCM:  Using equilibrium solvation (IEInf=0, Eps=  46.8260, EpsInf=   2.0079)
 G2PCM: DoFxE=T DoFxN=T DoGrad=T DoDP/DQ/DG/TGxP=FFFF NFrqRd=   0 IEInf=0 SqF1=F DoCFld=F IF1Alg=4.
 End of G2Drv F.D. properties file   721 does not exist.
 End of G2Drv F.D. properties file   722 does not exist.
 End of G2Drv F.D. properties file   788 does not exist.
          IDoAtm=11111111111111111111111111111
 NEqPCM:  Using equilibrium solvation (IEInf=0, Eps=  46.8260, EpsInf=   2.0079)
          Differentiating once with respect to electric field.
                with respect to dipole field.
          Differentiating once with respect to nuclear coordinates.
 CalDSu exits because no D1Ps are significant.
          There are    90 degrees of freedom in the 1st order CPHF.  IDoFFX=6 NUNeed=     3.
     87 vectors produced by pass  0 Test12= 2.20D-14 1.11D-09 XBig12= 1.44D+02 4.01D+00.
 AX will form    87 AO Fock derivatives at one time.
     87 vectors produced by pass  1 Test12= 2.20D-14 1.11D-09 XBig12= 1.27D+01 3.68D-01.
     87 vectors produced by pass  2 Test12= 2.20D-14 1.11D-09 XBig12= 2.86D-01 5.55D-02.
     87 vectors produced by pass  3 Test12= 2.20D-14 1.11D-09 XBig12= 2.03D-03 5.52D-03.
     87 vectors produced by pass  4 Test12= 2.20D-14 1.11D-09 XBig12= 9.70D-06 3.43D-04.
     87 vectors produced by pass  5 Test12= 2.20D-14 1.11D-09 XBig12= 4.94D-08 1.79D-05.
     87 vectors produced by pass  6 Test12= 2.20D-14 1.11D-09 XBig12= 2.13D-10 1.06D-06.
     14 vectors produced by pass  7 Test12= 2.20D-14 1.11D-09 XBig12= 8.10D-13 5.76D-08.
      3 vectors produced by pass  8 Test12= 2.20D-14 1.11D-09 XBig12= 1.69D-14 1.26D-08.
      3 vectors produced by pass  9 Test12= 2.20D-14 1.11D-09 XBig12= 2.20D-15 4.20D-09.
      3 vectors produced by pass 10 Test12= 2.20D-14 1.11D-09 XBig12= 4.07D-16 2.78D-09.
      3 vectors produced by pass 11 Test12= 2.20D-14 1.11D-09 XBig12= 2.41D-15 5.70D-09.
      3 vectors produced by pass 12 Test12= 2.20D-14 1.11D-09 XBig12= 4.50D-15 7.50D-09.
      3 vectors produced by pass 13 Test12= 2.20D-14 1.11D-09 XBig12= 2.32D-15 3.84D-09.
      3 vectors produced by pass 14 Test12= 2.20D-14 1.11D-09 XBig12= 1.28D-15 3.33D-09.
      3 vectors produced by pass 15 Test12= 2.20D-14 1.11D-09 XBig12= 1.67D-15 3.82D-09.
      3 vectors produced by pass 16 Test12= 2.20D-14 1.11D-09 XBig12= 1.40D-15 3.24D-09.
      3 vectors produced by pass 17 Test12= 2.20D-14 1.11D-09 XBig12= 1.03D-15 2.52D-09.
      3 vectors produced by pass 18 Test12= 2.20D-14 1.11D-09 XBig12= 9.10D-16 2.41D-09.
      3 vectors produced by pass 19 Test12= 2.20D-14 1.11D-09 XBig12= 2.16D-15 3.98D-09.
      3 vectors produced by pass 20 Test12= 2.20D-14 1.11D-09 XBig12= 1.66D-15 3.77D-09.
      3 vectors produced by pass 21 Test12= 2.20D-14 1.11D-09 XBig12= 2.09D-15 3.69D-09.
      3 vectors produced by pass 22 Test12= 2.20D-14 1.11D-09 XBig12= 1.90D-15 3.42D-09.
      3 vectors produced by pass 23 Test12= 2.20D-14 1.11D-09 XBig12= 4.82D-16 2.05D-09.
      3 vectors produced by pass 24 Test12= 2.20D-14 1.11D-09 XBig12= 1.92D-15 3.90D-09.
      3 vectors produced by pass 25 Test12= 2.20D-14 1.11D-09 XBig12= 4.48D-15 6.16D-09.
      3 vectors produced by pass 26 Test12= 2.20D-14 1.11D-09 XBig12= 8.61D-16 2.69D-09.
      3 vectors produced by pass 27 Test12= 2.20D-14 1.11D-09 XBig12= 3.52D-15 4.32D-09.
      3 vectors produced by pass 28 Test12= 2.20D-14 1.11D-09 XBig12= 1.74D-15 4.24D-09.
      3 vectors produced by pass 29 Test12= 2.20D-14 1.11D-09 XBig12= 1.10D-15 3.10D-09.
      3 vectors produced by pass 30 Test12= 2.20D-14 1.11D-09 XBig12= 5.11D-15 6.26D-09.
      3 vectors produced by pass 31 Test12= 2.20D-14 1.11D-09 XBig12= 1.78D-15 3.59D-09.
      3 vectors produced by pass 32 Test12= 2.20D-14 1.11D-09 XBig12= 1.73D-15 4.48D-09.
      3 vectors produced by pass 33 Test12= 2.20D-14 1.11D-09 XBig12= 1.01D-15 2.39D-09.
      3 vectors produced by pass 34 Test12= 2.20D-14 1.11D-09 XBig12= 9.56D-16 2.68D-09.
      3 vectors produced by pass 35 Test12= 2.20D-14 1.11D-09 XBig12= 3.36D-15 4.35D-09.
      3 vectors produced by pass 36 Test12= 2.20D-14 1.11D-09 XBig12= 1.24D-15 3.04D-09.
      3 vectors produced by pass 37 Test12= 2.20D-14 1.11D-09 XBig12= 4.68D-15 5.40D-09.
      3 vectors produced by pass 38 Test12= 2.20D-14 1.11D-09 XBig12= 6.99D-16 2.44D-09.
      3 vectors produced by pass 39 Test12= 2.20D-14 1.11D-09 XBig12= 1.17D-15 3.33D-09.
      3 vectors produced by pass 40 Test12= 2.20D-14 1.11D-09 XBig12= 2.48D-15 3.52D-09.
      3 vectors produced by pass 41 Test12= 2.20D-14 1.11D-09 XBig12= 1.75D-15 3.04D-09.
      3 vectors produced by pass 42 Test12= 2.20D-14 1.11D-09 XBig12= 2.27D-15 3.23D-09.
      3 vectors produced by pass 43 Test12= 2.20D-14 1.11D-09 XBig12= 1.41D-15 3.14D-09.
      3 vectors produced by pass 44 Test12= 2.20D-14 1.11D-09 XBig12= 2.99D-15 4.18D-09.
      3 vectors produced by pass 45 Test12= 2.20D-14 1.11D-09 XBig12= 3.72D-15 4.68D-09.
      1 vectors produced by pass 46 Test12= 2.20D-14 1.11D-09 XBig12= 1.24D-15 2.75D-09.
 InvSVY:  IOpt=1 It=  1 EMax= 8.88D-15
 Solved reduced A of dimension   738 with    90 vectors.
 Isotropic polarizability for W=    0.000000      246.64 Bohr**3.
 End of Minotr F.D. properties file   721 does not exist.
 End of Minotr F.D. properties file   722 does not exist.
 End of Minotr F.D. properties file   788 does not exist.

 **********************************************************************

            Population analysis using the SCF density.

 **********************************************************************

 Alpha  occ. eigenvalues --  -19.65100 -14.76501 -10.67144 -10.61579 -10.60623
 Alpha  occ. eigenvalues --  -10.57726 -10.56485 -10.56452 -10.55910 -10.55744
 Alpha  occ. eigenvalues --  -10.55590 -10.55371 -10.55287 -10.55195 -10.55153
 Alpha  occ. eigenvalues --  -10.55085  -1.21138  -1.05068  -0.99088  -0.97297
 Alpha  occ. eigenvalues --   -0.90264  -0.88847  -0.85910  -0.85321  -0.81928
 Alpha  occ. eigenvalues --   -0.78074  -0.71479  -0.70412  -0.69429  -0.68730
 Alpha  occ. eigenvalues --   -0.66553  -0.62391  -0.60153  -0.59013  -0.57822
 Alpha  occ. eigenvalues --   -0.56190  -0.54180  -0.53312  -0.52998  -0.51880
 Alpha  occ. eigenvalues --   -0.50064  -0.49416  -0.49061  -0.48300  -0.47138
 Alpha  occ. eigenvalues --   -0.46235  -0.44849  -0.42828  -0.41579  -0.41217
 Alpha  occ. eigenvalues --   -0.40912  -0.38090  -0.37493  -0.35723  -0.34111
 Alpha  occ. eigenvalues --   -0.32198  -0.31749  -0.31063  -0.30425
 Alpha virt. eigenvalues --   -0.00691  -0.00546   0.00357   0.00576   0.01098
 Alpha virt. eigenvalues --    0.01502   0.01890   0.02449   0.02863   0.03117
 Alpha virt. eigenvalues --    0.03737   0.03903   0.04499   0.04765   0.05660
 Alpha virt. eigenvalues --    0.05946   0.06189   0.06737   0.07610   0.08080
 Alpha virt. eigenvalues --    0.08465   0.08990   0.09931   0.10386   0.10789
 Alpha virt. eigenvalues --    0.11314   0.11583   0.12453   0.13003   0.13394
 Alpha virt. eigenvalues --    0.13980   0.14171   0.14465   0.15042   0.15445
 Alpha virt. eigenvalues --    0.15701   0.15976   0.16697   0.17091   0.17582
 Alpha virt. eigenvalues --    0.17896   0.18069   0.18570   0.19162   0.19774
 Alpha virt. eigenvalues --    0.19952   0.19965   0.20087   0.20783   0.21070
 Alpha virt. eigenvalues --    0.21571   0.22075   0.22392   0.22514   0.22546
 Alpha virt. eigenvalues --    0.23082   0.23468   0.23823   0.24094   0.24450
 Alpha virt. eigenvalues --    0.25043   0.25284   0.25891   0.25989   0.26294
 Alpha virt. eigenvalues --    0.26888   0.27218   0.27539   0.27926   0.28474
 Alpha virt. eigenvalues --    0.28560   0.28751   0.29468   0.29812   0.30178
 Alpha virt. eigenvalues --    0.30901   0.31319   0.31962   0.32391   0.33639
 Alpha virt. eigenvalues --    0.33848   0.34142   0.35201   0.35845   0.36178
 Alpha virt. eigenvalues --    0.36531   0.37581   0.38915   0.39436   0.39916
 Alpha virt. eigenvalues --    0.40870   0.41763   0.42745   0.45259   0.48104
 Alpha virt. eigenvalues --    0.50240   0.50628   0.52423   0.54424   0.55512
 Alpha virt. eigenvalues --    0.56019   0.56969   0.57284   0.57717   0.58078
 Alpha virt. eigenvalues --    0.58386   0.58832   0.59232   0.59314   0.60451
 Alpha virt. eigenvalues --    0.60981   0.61488   0.62361   0.62793   0.63909
 Alpha virt. eigenvalues --    0.64795   0.65502   0.65814   0.66441   0.67335
 Alpha virt. eigenvalues --    0.68435   0.69176   0.69638   0.70824   0.70838
 Alpha virt. eigenvalues --    0.71918   0.73220   0.73633   0.74558   0.74791
 Alpha virt. eigenvalues --    0.75258   0.75655   0.75990   0.76415   0.76939
 Alpha virt. eigenvalues --    0.77297   0.78239   0.78995   0.79367   0.79655
 Alpha virt. eigenvalues --    0.81717   0.81823   0.83289   0.84750   0.85894
 Alpha virt. eigenvalues --    0.86471   0.86670   0.87344   0.88177   0.88593
 Alpha virt. eigenvalues --    0.89297   0.90988   0.91634   0.91758   0.93016
 Alpha virt. eigenvalues --    0.94891   0.96082   0.97095   0.97221   0.99827
 Alpha virt. eigenvalues --    1.00094   1.00713   1.03280   1.06144   1.06449
 Alpha virt. eigenvalues --    1.07274   1.07847   1.08712   1.10056   1.12106
 Alpha virt. eigenvalues --    1.14521   1.15722   1.16812   1.17785   1.19665
 Alpha virt. eigenvalues --    1.21526   1.22509   1.23231   1.24867   1.25323
 Alpha virt. eigenvalues --    1.27095   1.28284   1.29103   1.29777   1.32963
 Alpha virt. eigenvalues --    1.35188   1.35750   1.39965   1.40287   1.44139
 Alpha virt. eigenvalues --    1.45384   1.49248   1.51448   1.54247   1.54490
 Alpha virt. eigenvalues --    1.56235   1.57554   1.58313   1.59593   1.59780
 Alpha virt. eigenvalues --    1.61687   1.63413   1.63778   1.64580   1.67223
 Alpha virt. eigenvalues --    1.72452   1.76197   1.76914   1.79623   1.81108
 Alpha virt. eigenvalues --    1.81555   1.82687   1.83332   1.84377   1.86210
 Alpha virt. eigenvalues --    1.87109   1.88778   1.90480   1.91870   1.93568
 Alpha virt. eigenvalues --    1.94881   1.95671   1.96541   1.97599   1.98980
 Alpha virt. eigenvalues --    2.00987   2.01653   2.02038   2.02760   2.03410
 Alpha virt. eigenvalues --    2.05544   2.13536   2.18634   2.20627   2.23533
 Alpha virt. eigenvalues --    2.29062   2.29535   2.29655   2.30243   2.32433
 Alpha virt. eigenvalues --    2.33951   2.34670   2.35767   2.36213   2.37908
 Alpha virt. eigenvalues --    2.40883   2.44670   2.45634   2.47017   2.48712
 Alpha virt. eigenvalues --    2.49248   2.52568   2.56655   2.62331   2.65361
 Alpha virt. eigenvalues --    2.68205   2.70018   2.73831   2.74276   2.75263
 Alpha virt. eigenvalues --    2.79410   2.82362   2.83112   2.84424   2.85442
 Alpha virt. eigenvalues --    2.88154   2.88734   2.90295   2.90862   2.93609
 Alpha virt. eigenvalues --    2.94435   2.97236   2.97947   2.98785   3.00835
 Alpha virt. eigenvalues --    3.04564   3.08608   3.13198   3.15662   3.18865
 Alpha virt. eigenvalues --    3.24120   3.26793   3.27590   3.32728   3.36152
 Alpha virt. eigenvalues --    3.36379   3.36820   3.37403   3.38625   3.38935
 Alpha virt. eigenvalues --    3.41367   3.43248   3.44284   3.46517   3.48197
 Alpha virt. eigenvalues --    3.52270   3.55846   3.59956   3.62723   3.65356
 Alpha virt. eigenvalues --    3.70194   3.71800   3.72727   3.91087   3.93551
 Alpha virt. eigenvalues --    4.00431   4.04147   4.06930   4.13873   4.20312
 Alpha virt. eigenvalues --    4.33923   4.57035   4.80232   4.81324   4.83728
 Alpha virt. eigenvalues --    5.14665   5.24257   5.78721  20.59493  23.41173
 Alpha virt. eigenvalues --   23.45328  23.83223  23.88247  23.92114  23.93488
 Alpha virt. eigenvalues --   23.97068  23.97644  24.11072  24.11708  24.12679
 Alpha virt. eigenvalues --   24.12841  24.21513  24.22564  35.59312  50.03759
          Condensed to atoms (all electrons):
               1          2          3          4          5          6
     1  C    5.622585   0.171539   0.526255  -0.847487  -0.979827   0.786384
     2  N    0.171539   7.558122  -0.028154  -0.609703  -0.220206  -0.220567
     3  O    0.526255  -0.028154   7.871131  -0.065580  -0.043062   0.068075
     4  C   -0.847487  -0.609703  -0.065580  21.887597  -6.437417   2.887774
     5  C   -0.979827  -0.220206  -0.043062  -6.437417  24.565782  -7.638645
     6  C    0.786384  -0.220567   0.068075   2.887774  -7.638645  26.500058
     7  C    0.383681   0.314686   0.009354   0.941453  -6.654422   1.764743
     8  C   -0.036348  -0.156959   0.001086   0.742679   0.201848   0.281759
     9  C   -0.018971   0.005508  -0.000772  -0.930733  -1.000838  -0.162147
    10  C   -0.113380  -0.026267  -0.001961  -1.307209   2.622425  -1.305216
    11  C   -0.390458  -0.034756  -0.017829  -2.138758  -0.992092  -1.698898
    12  C    0.600846   0.438942   0.116359  -0.490462  -3.631537  -0.996248
    13  C    0.007461  -0.088385  -0.088024   1.608283   0.286728   0.118248
    14  C    0.099259   0.052911   0.000078  -1.146784  -0.158283  -2.001729
    15  C   -0.197063  -0.066824  -0.002714   0.725045   1.074719  -0.168644
    16  C   -0.009649   0.261608  -0.025341  -9.523588   4.649832 -13.350044
    17  H    0.398112  -0.204808  -0.056395   0.135285   0.055961  -0.053003
    18  H   -0.046980   0.262084   0.000959   0.077394   0.046566  -0.068502
    19  H    0.002654  -0.146727   0.000782   0.585110  -0.122414  -0.083284
    20  H   -0.000012   0.003407   0.000234   0.051984   0.135282  -0.021128
    21  H    0.000150   0.000592   0.000000   0.008481  -0.030179   0.004308
    22  H    0.000008   0.000085  -0.000000   0.003787   0.049764   0.000530
    23  H    0.000037   0.000493   0.000000   0.003175   0.007851  -0.001172
    24  H    0.001554   0.002522  -0.000010   0.007949  -0.013945   0.007894
    25  H    0.007376   0.018125  -0.003534   0.187320  -0.093557   0.000569
    26  H   -0.000122   0.000131   0.000077  -0.007832  -0.000219  -0.003272
    27  H   -0.000063  -0.000070   0.000010   0.010951  -0.000176   0.077390
    28  H    0.000140   0.000166  -0.000005   0.000465   0.000627   0.029578
    29  Br  -0.012050   0.001947  -0.000293   0.098399  -0.066685  -0.339040
               7          8          9         10         11         12
     1  C    0.383681  -0.036348  -0.018971  -0.113380  -0.390458   0.600846
     2  N    0.314686  -0.156959   0.005508  -0.026267  -0.034756   0.438942
     3  O    0.009354   0.001086  -0.000772  -0.001961  -0.017829   0.116359
     4  C    0.941453   0.742679  -0.930733  -1.307209  -2.138758  -0.490462
     5  C   -6.654422   0.201848  -1.000838   2.622425  -0.992092  -3.631537
     6  C    1.764743   0.281759  -0.162147  -1.305216  -1.698898  -0.996248
     7  C   21.121685  -6.579876   0.174296  -2.028992  -4.830819   3.860177
     8  C   -6.579876  12.750889  -0.319757   1.259842  -0.701554   0.406248
     9  C    0.174296  -0.319757   7.043593  -0.124843   0.955509  -0.187502
    10  C   -2.028992   1.259842  -0.124843   9.783657  -2.601469   0.078386
    11  C   -4.830819  -0.701554   0.955509  -2.601469  17.227864  -3.213719
    12  C    3.860177   0.406248  -0.187502   0.078386  -3.213719  21.846032
    13  C   -0.591452  -0.498277  -0.014070   0.005993   0.410894  -7.739482
    14  C    0.373919   0.011372   0.004358  -0.002351  -0.167814   2.044363
    15  C   -1.061610   0.092565   0.045609   0.191604   0.874946  -3.095010
    16  C   -1.260478  -1.033502   0.339773  -0.054553   3.015920  -3.280397
    17  H    0.008926   0.001938  -0.000985  -0.000976  -0.045241   0.035235
    18  H   -0.045064   0.034410  -0.000788   0.020966   0.018683  -0.023245
    19  H   -0.077781  -0.010553   0.003512   0.042148   0.115062  -0.078148
    20  H    0.243455  -0.067594  -0.036152   0.001497  -0.028633   0.019288
    21  H    0.000345   0.288368   0.083450  -0.028248   0.003231  -0.000448
    22  H   -0.078206   0.105653   0.249059   0.088564  -0.086979   0.001091
    23  H    0.034811  -0.049904   0.076315   0.219472   0.035448  -0.000396
    24  H   -0.016386  -0.003218   0.003913   0.077616   0.264685   0.004016
    25  H    0.022888   0.020154  -0.000537   0.000081  -0.006341   0.390308
    26  H    0.001670   0.000377  -0.000001  -0.000003  -0.000331  -0.013379
    27  H   -0.001295   0.000050  -0.000024   0.000014   0.000138  -0.061386
    28  H    0.004441   0.000208   0.000039  -0.000010  -0.002219   0.023531
    29  Br  -0.088831   0.026426  -0.006472  -0.037012   0.315340  -0.232932
              13         14         15         16         17         18
     1  C    0.007461   0.099259  -0.197063  -0.009649   0.398112  -0.046980
     2  N   -0.088385   0.052911  -0.066824   0.261608  -0.204808   0.262084
     3  O   -0.088024   0.000078  -0.002714  -0.025341  -0.056395   0.000959
     4  C    1.608283  -1.146784   0.725045  -9.523588   0.135285   0.077394
     5  C    0.286728  -0.158283   1.074719   4.649832   0.055961   0.046566
     6  C    0.118248  -2.001729  -0.168644 -13.350044  -0.053003  -0.068502
     7  C   -0.591452   0.373919  -1.061610  -1.260478   0.008926  -0.045064
     8  C   -0.498277   0.011372   0.092565  -1.033502   0.001938   0.034410
     9  C   -0.014070   0.004358   0.045609   0.339773  -0.000985  -0.000788
    10  C    0.005993  -0.002351   0.191604  -0.054553  -0.000976   0.020966
    11  C    0.410894  -0.167814   0.874946   3.015920  -0.045241   0.018683
    12  C   -7.739482   2.044363  -3.095010  -3.280397   0.035235  -0.023245
    13  C   12.574503  -1.368182   1.361478  -0.359456  -0.010634  -0.014324
    14  C   -1.368182   8.283184  -1.025053   1.277322  -0.000245  -0.003112
    15  C    1.361478  -1.025053  10.459935  -3.294815  -0.001789   0.010535
    16  C   -0.359456   1.277322  -3.294815  29.364304  -0.042296  -0.006873
    17  H   -0.010634  -0.000245  -0.001789  -0.042296   0.517462   0.007216
    18  H   -0.014324  -0.003112   0.010535  -0.006873   0.007216   0.337919
    19  H    0.015874  -0.006631   0.034504  -0.021059   0.013716   0.003248
    20  H    0.027599   0.002378  -0.003504  -0.001800   0.000044  -0.000645
    21  H    0.000624  -0.000128  -0.000319  -0.002276   0.000000   0.000005
    22  H    0.000006   0.000001  -0.000170  -0.001857  -0.000000  -0.000007
    23  H    0.000099  -0.000019   0.000169   0.001226   0.000000  -0.000025
    24  H   -0.000741   0.000602   0.001241  -0.008371  -0.000061   0.000680
    25  H    0.009459  -0.036291   0.026444  -0.206033   0.000400   0.001495
    26  H    0.288710   0.072966  -0.029692   0.023428   0.000003  -0.000001
    27  H    0.089887   0.228391   0.109304  -0.123241   0.000000   0.000000
    28  H   -0.034290   0.051089   0.285002  -0.024445   0.000002  -0.000000
    29  Br   0.072628   0.036595   0.232339   0.265512  -0.000181   0.000215
              19         20         21         22         23         24
     1  C    0.002654  -0.000012   0.000150   0.000008   0.000037   0.001554
     2  N   -0.146727   0.003407   0.000592   0.000085   0.000493   0.002522
     3  O    0.000782   0.000234   0.000000  -0.000000   0.000000  -0.000010
     4  C    0.585110   0.051984   0.008481   0.003787   0.003175   0.007949
     5  C   -0.122414   0.135282  -0.030179   0.049764   0.007851  -0.013945
     6  C   -0.083284  -0.021128   0.004308   0.000530  -0.001172   0.007894
     7  C   -0.077781   0.243455   0.000345  -0.078206   0.034811  -0.016386
     8  C   -0.010553  -0.067594   0.288368   0.105653  -0.049904  -0.003218
     9  C    0.003512  -0.036152   0.083450   0.249059   0.076315   0.003913
    10  C    0.042148   0.001497  -0.028248   0.088564   0.219472   0.077616
    11  C    0.115062  -0.028633   0.003231  -0.086979   0.035448   0.264685
    12  C   -0.078148   0.019288  -0.000448   0.001091  -0.000396   0.004016
    13  C    0.015874   0.027599   0.000624   0.000006   0.000099  -0.000741
    14  C   -0.006631   0.002378  -0.000128   0.000001  -0.000019   0.000602
    15  C    0.034504  -0.003504  -0.000319  -0.000170   0.000169   0.001241
    16  C   -0.021059  -0.001800  -0.002276  -0.001857   0.001226  -0.008371
    17  H    0.013716   0.000044   0.000000  -0.000000   0.000000  -0.000061
    18  H    0.003248  -0.000645   0.000005  -0.000007  -0.000025   0.000680
    19  H    0.445417  -0.000583   0.000021  -0.000005   0.000020   0.003667
    20  H   -0.000583   0.401548  -0.004230  -0.000190   0.000059  -0.000189
    21  H    0.000021  -0.004230   0.408291  -0.004895  -0.000156   0.000059
    22  H   -0.000005  -0.000190  -0.004895   0.407245  -0.004860  -0.000210
    23  H    0.000020   0.000059  -0.000156  -0.004860   0.407969  -0.003834
    24  H    0.003667  -0.000189   0.000059  -0.000210  -0.003834   0.400927
    25  H    0.000321  -0.000552   0.000010   0.000000  -0.000000  -0.000005
    26  H    0.000025  -0.000021   0.000000   0.000000  -0.000000   0.000000
    27  H   -0.000002   0.000008  -0.000000   0.000000   0.000000   0.000000
    28  H    0.000008  -0.000002   0.000000   0.000000  -0.000000  -0.000001
    29  Br   0.005680   0.000035  -0.000004   0.000001  -0.000090  -0.004925
              25         26         27         28         29
     1  C    0.007376  -0.000122  -0.000063   0.000140  -0.012050
     2  N    0.018125   0.000131  -0.000070   0.000166   0.001947
     3  O   -0.003534   0.000077   0.000010  -0.000005  -0.000293
     4  C    0.187320  -0.007832   0.010951   0.000465   0.098399
     5  C   -0.093557  -0.000219  -0.000176   0.000627  -0.066685
     6  C    0.000569  -0.003272   0.077390   0.029578  -0.339040
     7  C    0.022888   0.001670  -0.001295   0.004441  -0.088831
     8  C    0.020154   0.000377   0.000050   0.000208   0.026426
     9  C   -0.000537  -0.000001  -0.000024   0.000039  -0.006472
    10  C    0.000081  -0.000003   0.000014  -0.000010  -0.037012
    11  C   -0.006341  -0.000331   0.000138  -0.002219   0.315340
    12  C    0.390308  -0.013379  -0.061386   0.023531  -0.232932
    13  C    0.009459   0.288710   0.089887  -0.034290   0.072628
    14  C   -0.036291   0.072966   0.228391   0.051089   0.036595
    15  C    0.026444  -0.029692   0.109304   0.285002   0.232339
    16  C   -0.206033   0.023428  -0.123241  -0.024445   0.265512
    17  H    0.000400   0.000003   0.000000   0.000002  -0.000181
    18  H    0.001495  -0.000001   0.000000  -0.000000   0.000215
    19  H    0.000321   0.000025  -0.000002   0.000008   0.005680
    20  H   -0.000552  -0.000021   0.000008  -0.000002   0.000035
    21  H    0.000010   0.000000  -0.000000   0.000000  -0.000004
    22  H    0.000000   0.000000   0.000000   0.000000   0.000001
    23  H   -0.000000  -0.000000   0.000000  -0.000000  -0.000090
    24  H   -0.000005   0.000000   0.000000  -0.000001  -0.004925
    25  H    0.395725  -0.003135  -0.000149   0.000044  -0.000285
    26  H   -0.003135   0.401144  -0.004902  -0.000149   0.000034
    27  H   -0.000149  -0.004902   0.400539  -0.004857  -0.000088
    28  H    0.000044  -0.000149  -0.004857   0.389063  -0.005784
    29  Br  -0.000285   0.000034  -0.000088  -0.005784   6.538835
 Mulliken charges:
               1
     1  C    0.044368
     2  N   -0.289443
     3  O   -0.260727
     4  C   -0.457579
     5  C    0.386117
     6  C    1.584228
     7  C    0.054679
     8  C   -0.768331
     9  C   -0.180343
    10  C   -0.759776
    11  C   -0.279809
    12  C   -0.820531
    13  C   -0.071158
    14  C   -0.622168
    15  C   -0.578232
    16  C   -0.568851
    17  H    0.242313
    18  H    0.387189
    19  H    0.275416
    20  H    0.278417
    21  H    0.272946
    22  H    0.271585
    23  H    0.273311
    24  H    0.274572
    25  H    0.269698
    26  H    0.274492
    27  H    0.279571
    28  H    0.287358
    29  Br   0.200685
 Sum of Mulliken charges =  -0.00000
 Mulliken charges with hydrogens summed into heavy atoms:
               1
     1  C    0.286680
     2  N    0.097746
     3  O   -0.260727
     4  C   -0.182163
     5  C    0.386117
     6  C    1.584228
     7  C    0.333096
     8  C   -0.495384
     9  C    0.091242
    10  C   -0.486464
    11  C   -0.005236
    12  C   -0.550833
    13  C    0.203335
    14  C   -0.342596
    15  C   -0.290873
    16  C   -0.568851
    29  Br   0.200685
 APT charges:
               1
     1  C    1.300546
     2  N   -0.979554
     3  O   -0.906983
     4  C    0.605699
     5  C   -0.015115
     6  C   -0.158494
     7  C   -0.098536
     8  C   -0.044465
     9  C   -0.049703
    10  C   -0.052889
    11  C   -0.078301
    12  C   -0.084239
    13  C   -0.039691
    14  C   -0.028123
    15  C   -0.189971
    16  C    0.462804
    17  H   -0.053952
    18  H    0.235188
    19  H   -0.067161
    20  H    0.080470
    21  H    0.047788
    22  H    0.053346
    23  H    0.048637
    24  H    0.060753
    25  H    0.103907
    26  H    0.054437
    27  H    0.052876
    28  H    0.085967
    29  Br  -0.345241
 Sum of APT charges =  -0.00000
 APT charges with hydrogens summed into heavy atoms:
               1
     1  C    1.246594
     2  N   -0.744367
     3  O   -0.906983
     4  C    0.538538
     5  C   -0.015115
     6  C   -0.158494
     7  C   -0.018066
     8  C    0.003323
     9  C    0.003643
    10  C   -0.004252
    11  C   -0.017547
    12  C    0.019668
    13  C    0.014747
    14  C    0.024753
    15  C   -0.104004
    16  C    0.462804
    29  Br  -0.345241
 Electronic spatial extent (au):  <R**2>=           4403.3655
 Charge=              0.0000 electrons
 Dipole moment (field-independent basis, Debye):
    X=             -1.3848    Y=             -1.7478    Z=             -1.5535  Tot=              2.7177
 Quadrupole moment (field-independent basis, Debye-Ang):
   XX=           -111.8561   YY=            -98.1992   ZZ=           -106.0842
   XY=             -3.1222   XZ=             -9.7380   YZ=              9.0968
 Traceless Quadrupole moment (field-independent basis, Debye-Ang):
   XX=             -6.4763   YY=              7.1807   ZZ=             -0.7044
   XY=             -3.1222   XZ=             -9.7380   YZ=              9.0968
 Octapole moment (field-independent basis, Debye-Ang**2):
  XXX=            275.8098  YYY=           -126.0317  ZZZ=            199.3617  XYY=             63.1482
  XXY=            -94.5991  XXZ=             55.4896  XZZ=             91.3881  YZZ=            -67.8994
  YYZ=             74.0792  XYZ=            -14.9562
 Hexadecapole moment (field-independent basis, Debye-Ang**3):
 XXXX=          -2300.1623 YYYY=          -2728.2213 ZZZZ=          -1619.8753 XXXY=              7.6224
 XXXZ=           -528.6640 YYYX=           -197.8755 YYYZ=            -13.4779 ZZZX=           -452.1362
 ZZZY=             -5.2237 XXYY=           -769.4283 XXZZ=           -683.1392 YYZZ=           -728.5518
 XXYZ=            -14.3910 YYXZ=           -129.7497 ZZXY=             -3.6117
 N-N= 1.095189845563D+03 E-N=-3.775185244430D+03  KE= 6.721567944655D+02
  Exact polarizability: 213.997  15.353 243.704  11.176  33.094 282.224
 Approx polarizability: 196.977   8.845 219.567   6.757  26.162 268.586
   1 Symmetry operations used in ECPInt.
 ECPInt:  NShTT=    9316 NPrTT=   38001 LenC2=    8731 LenP2D=   23922.
 LDataN:  DoStor=T MaxTD1= 7 Len=  274
 D2PCM: PCM CHGder 2nd derivatives, FixD1E=F FixD2E=F DoIter=F DoCFld=F I1PDM=0
 Calling FoFJK, ICntrl=    100127 FMM=F ISym2X=0 I1Cent= 0 IOpClX= 0 NMat=1 NMatS=1 NMatT=0.
 Full mass-weighted force constant matrix:
 Low frequencies --- -190.6839   -9.4758   -5.4346   -0.0009   -0.0006    0.0006
 Low frequencies ---    8.2372   19.1062   43.7912
 ******    1 imaginary frequencies (negative Signs) ****** 
 Diagonal vibrational polarizability:
       74.5491844      46.4614400      28.6004551
 Harmonic frequencies (cm**-1), IR intensities (KM/Mole), Raman scattering
 activities (A**4/AMU), depolarization ratios for plane and unpolarized
 incident light, reduced masses (AMU), force constants (mDyne/A),
 and normal coordinates:
                      1                      2                      3
                      A                      A                      A
 Frequencies --   -190.6807                18.9738                43.6736
 Red. masses --      2.6713                 4.9421                 5.9644
 Frc consts  --      0.0572                 0.0010                 0.0067
 IR Inten    --     15.7583                 0.1084                 1.1273
  Atom  AN      X      Y      Z        X      Y      Z        X      Y      Z
     1   6     0.06  -0.20   0.04    -0.02   0.05  -0.03     0.03  -0.03   0.15
     2   7     0.00  -0.07  -0.03     0.00   0.01  -0.02     0.01  -0.00   0.07
     3   8    -0.14   0.21  -0.08    -0.03   0.07  -0.03    -0.02  -0.04   0.18
     4   6     0.01   0.02   0.00    -0.03  -0.02  -0.01     0.06   0.01   0.02
     5   6     0.00   0.02  -0.00    -0.02  -0.03   0.03     0.06   0.03  -0.02
     6   6     0.01   0.00   0.01    -0.03  -0.02  -0.01     0.05   0.02   0.00
     7   6     0.00   0.01  -0.00     0.11  -0.18   0.13     0.13  -0.10   0.02
     8   6     0.01   0.01  -0.00     0.11  -0.18   0.16     0.10  -0.05  -0.03
     9   6     0.01   0.01   0.00    -0.04  -0.03   0.10    -0.00   0.13  -0.11
    10   6     0.01   0.01   0.00    -0.18   0.11   0.00    -0.07   0.25  -0.15
    11   6     0.01   0.01   0.00    -0.17   0.11  -0.03    -0.03   0.19  -0.10
    12   6     0.01   0.00   0.01    -0.09  -0.04  -0.00     0.09   0.06  -0.01
    13   6     0.00   0.00   0.01    -0.10  -0.05   0.00     0.10   0.08  -0.04
    14   6    -0.00  -0.00   0.01    -0.07  -0.04  -0.01     0.05   0.04  -0.05
    15   6     0.00  -0.00   0.01    -0.01  -0.01  -0.02    -0.00  -0.01  -0.04
    16   6     0.01  -0.00   0.01     0.01  -0.00  -0.02    -0.00  -0.02  -0.01
    17   1     0.36  -0.80   0.24    -0.03   0.08  -0.04     0.10  -0.06   0.19
    18   1    -0.04  -0.02  -0.19     0.03   0.01  -0.02     0.01  -0.00   0.07
    19   1     0.00   0.02   0.00    -0.05  -0.03  -0.02     0.11   0.00   0.04
    20   1     0.00   0.01  -0.00     0.23  -0.29   0.18     0.21  -0.23   0.08
    21   1     0.01   0.01   0.00     0.22  -0.29   0.24     0.15  -0.14   0.01
    22   1     0.01   0.00   0.00    -0.04  -0.03   0.13    -0.03   0.17  -0.14
    23   1     0.01   0.01   0.00    -0.29   0.23  -0.05    -0.15   0.38  -0.21
    24   1     0.01   0.01  -0.00    -0.28   0.22  -0.11    -0.09   0.29  -0.13
    25   1     0.01   0.00   0.01    -0.11  -0.05  -0.00     0.13   0.10  -0.00
    26   1    -0.00   0.00   0.01    -0.15  -0.07   0.01     0.14   0.12  -0.05
    27   1    -0.00  -0.00   0.01    -0.08  -0.04  -0.00     0.05   0.05  -0.07
    28   1    -0.00  -0.01   0.01     0.02   0.00  -0.02    -0.05  -0.04  -0.05
    29  35     0.00   0.00   0.01     0.09   0.04  -0.04    -0.09  -0.09   0.01
                      4                      5                      6
                      A                      A                      A
 Frequencies --     55.3630                77.1295                80.6847
 Red. masses --      5.8368                 5.3665                 6.4727
 Frc consts  --      0.0105                 0.0188                 0.0248
 IR Inten    --      1.7518                 6.3290                 0.1847
  Atom  AN      X      Y      Z        X      Y      Z        X      Y      Z
     1   6    -0.10   0.01   0.07     0.01   0.20   0.09    -0.04   0.23  -0.11
     2   7    -0.09  -0.01  -0.01     0.10  -0.04  -0.14     0.04   0.05   0.04
     3   8    -0.15  -0.01   0.11    -0.18   0.14   0.24    -0.00   0.29  -0.16
     4   6    -0.08   0.00  -0.02     0.06  -0.04  -0.10    -0.05  -0.04   0.07
     5   6    -0.06  -0.02  -0.03     0.04  -0.04  -0.04    -0.02  -0.07   0.05
     6   6    -0.04   0.01  -0.01     0.06  -0.06  -0.06    -0.06  -0.05   0.07
     7   6    -0.02  -0.11  -0.01     0.04   0.06  -0.02    -0.08  -0.09  -0.01
     8   6     0.06  -0.21   0.01    -0.02   0.12   0.04    -0.12  -0.02  -0.11
     9   6     0.10  -0.23   0.01    -0.08   0.08   0.07    -0.10   0.06  -0.16
    10   6     0.06  -0.14  -0.01    -0.07  -0.03   0.05    -0.03   0.06  -0.10
    11   6    -0.02  -0.03  -0.03    -0.02  -0.09  -0.00     0.00  -0.01   0.01
    12   6    -0.01   0.01  -0.01     0.06  -0.12  -0.05    -0.08  -0.04   0.07
    13   6     0.13   0.06  -0.02     0.06  -0.14  -0.00     0.03   0.01   0.03
    14   6     0.25   0.12  -0.03     0.04  -0.11   0.04     0.16   0.05  -0.00
    15   6     0.20   0.12  -0.02     0.03  -0.06   0.03     0.16   0.04   0.00
    16   6     0.05   0.06  -0.01     0.04  -0.04  -0.02     0.04  -0.02   0.04
    17   1    -0.05   0.04   0.09     0.14   0.43   0.13    -0.17   0.36  -0.18
    18   1    -0.07   0.00  -0.04     0.28   0.03  -0.29     0.14   0.05   0.04
    19   1    -0.07   0.00  -0.01     0.01  -0.04  -0.12    -0.08  -0.02   0.06
    20   1    -0.04  -0.11  -0.01     0.07   0.10  -0.04    -0.11  -0.14   0.02
    21   1     0.09  -0.28   0.02    -0.03   0.21   0.05    -0.16  -0.02  -0.16
    22   1     0.17  -0.32   0.03    -0.13   0.13   0.10    -0.13   0.12  -0.24
    23   1     0.09  -0.15  -0.00    -0.11  -0.07   0.08    -0.01   0.12  -0.13
    24   1    -0.04   0.03  -0.04    -0.02  -0.17  -0.02     0.04   0.00   0.05
    25   1    -0.08  -0.03  -0.01     0.06  -0.14  -0.08    -0.15  -0.07   0.09
    26   1     0.17   0.06  -0.03     0.06  -0.18   0.01     0.02   0.01   0.03
    27   1     0.38   0.17  -0.04     0.04  -0.13   0.08     0.27   0.10  -0.03
    28   1     0.28   0.16  -0.03     0.02  -0.04   0.06     0.25   0.06  -0.02
    29  35    -0.04   0.06  -0.00    -0.02   0.02  -0.03     0.02  -0.09   0.06
                      7                      8                      9
                      A                      A                      A
 Frequencies --    140.3507               153.0871               226.0892
 Red. masses --      4.6793                 6.4896                 4.4007
 Frc consts  --      0.0543                 0.0896                 0.1325
 IR Inten    --      1.0630                 3.0515                17.2248
  Atom  AN      X      Y      Z        X      Y      Z        X      Y      Z
     1   6    -0.08   0.07  -0.04     0.05  -0.03   0.09    -0.15   0.02   0.05
     2   7    -0.04  -0.02  -0.06     0.03   0.01   0.21    -0.15   0.05   0.25
     3   8    -0.10   0.04  -0.01     0.10   0.08  -0.01    -0.01   0.10  -0.09
     4   6    -0.06   0.01  -0.01     0.02  -0.12   0.11     0.02  -0.03   0.02
     5   6    -0.07   0.03  -0.02     0.05  -0.18   0.12    -0.02   0.08  -0.05
     6   6     0.00   0.02   0.02    -0.02  -0.07  -0.01     0.09   0.00  -0.05
     7   6    -0.07  -0.00  -0.02    -0.01  -0.17   0.08    -0.02   0.12  -0.05
     8   6    -0.03  -0.06  -0.02    -0.09  -0.05  -0.04     0.04   0.03   0.01
     9   6     0.00  -0.08  -0.01    -0.11   0.06  -0.09     0.09  -0.05   0.05
    10   6    -0.02  -0.03  -0.02    -0.01  -0.01  -0.02     0.02   0.03  -0.00
    11   6    -0.06   0.03  -0.02     0.06  -0.13   0.10    -0.04   0.10  -0.06
    12   6     0.22   0.10  -0.02     0.08   0.01  -0.04     0.09  -0.08  -0.04
    13   6     0.24   0.11  -0.03     0.14   0.03  -0.05     0.04  -0.14   0.04
    14   6    -0.05  -0.01   0.03     0.02  -0.03  -0.03     0.01  -0.13   0.08
    15   6    -0.23  -0.08   0.06    -0.09  -0.10  -0.00     0.05  -0.04   0.05
    16   6    -0.13  -0.04   0.04    -0.07  -0.09  -0.02     0.08   0.00  -0.03
    17   1    -0.10   0.19  -0.06    -0.00  -0.18   0.08    -0.33   0.02  -0.05
    18   1    -0.00   0.01  -0.12     0.01  -0.05   0.39    -0.20  -0.04   0.51
    19   1    -0.07   0.02  -0.02     0.04  -0.19   0.10     0.17  -0.14   0.07
    20   1    -0.09   0.01  -0.03    -0.02  -0.23   0.11    -0.03   0.16  -0.07
    21   1    -0.02  -0.09  -0.02    -0.15  -0.02  -0.09     0.06   0.01   0.03
    22   1     0.04  -0.13  -0.00    -0.19   0.18  -0.19     0.16  -0.15   0.11
    23   1     0.01  -0.03  -0.02    -0.01   0.05  -0.05     0.02  -0.00   0.02
    24   1    -0.07   0.06  -0.03     0.12  -0.16   0.14    -0.06   0.13  -0.07
    25   1     0.37   0.17  -0.04     0.14   0.04  -0.04     0.09  -0.11  -0.09
    26   1     0.45   0.20  -0.06     0.26   0.08  -0.07     0.00  -0.20   0.06
    27   1    -0.10  -0.03   0.04     0.03  -0.02  -0.05    -0.06  -0.17   0.13
    28   1    -0.40  -0.14   0.08    -0.15  -0.13   0.00     0.02  -0.01   0.11
    29  35     0.08  -0.02   0.03    -0.03   0.13  -0.07    -0.01  -0.01  -0.04
                     10                     11                     12
                      A                      A                      A
 Frequencies --    237.7536               265.8872               281.8237
 Red. masses --      4.5894                 5.9962                 5.0296
 Frc consts  --      0.1528                 0.2498                 0.2354
 IR Inten    --      2.5260                 2.9660                 3.5864
  Atom  AN      X      Y      Z        X      Y      Z        X      Y      Z
     1   6     0.04   0.03  -0.03    -0.06   0.01  -0.00     0.22   0.00   0.12
     2   7     0.09  -0.09  -0.09    -0.03  -0.04   0.06     0.10   0.18   0.02
     3   8    -0.01  -0.02   0.03    -0.04   0.03  -0.03     0.21   0.06   0.10
     4   6    -0.01  -0.01   0.07     0.05  -0.07  -0.04     0.01   0.03  -0.04
     5   6    -0.10   0.07   0.19     0.02  -0.07  -0.07    -0.06   0.00  -0.05
     6   6     0.14   0.03   0.02     0.20   0.04  -0.06    -0.01   0.03  -0.05
     7   6    -0.19   0.00   0.11     0.04  -0.08  -0.05    -0.14   0.03  -0.10
     8   6    -0.10  -0.09  -0.03    -0.01  -0.04  -0.02    -0.10  -0.06  -0.05
     9   6     0.05  -0.07  -0.06    -0.10  -0.02  -0.02    -0.07  -0.18   0.01
    10   6     0.08   0.08   0.00    -0.08  -0.09  -0.02    -0.14  -0.06  -0.03
    11   6    -0.02   0.15   0.14    -0.03  -0.13  -0.05    -0.17   0.01  -0.07
    12   6     0.11   0.03   0.02     0.17   0.13  -0.07     0.01  -0.01  -0.05
    13   6    -0.05  -0.03   0.03    -0.11   0.05  -0.10     0.01  -0.03   0.00
    14   6    -0.08  -0.06   0.00    -0.21   0.01  -0.09    -0.00  -0.00   0.04
    15   6     0.07  -0.02  -0.02     0.09   0.04  -0.11    -0.00   0.05   0.03
    16   6     0.15   0.01  -0.03     0.24   0.07  -0.04    -0.01   0.06  -0.01
    17   1     0.07   0.16  -0.03    -0.14   0.09  -0.05     0.40  -0.33   0.23
    18   1     0.15  -0.02  -0.30    -0.02  -0.07   0.15     0.09   0.13   0.16
    19   1    -0.14  -0.08  -0.01     0.10  -0.15  -0.03    -0.01  -0.00  -0.06
    20   1    -0.31  -0.04   0.15     0.09  -0.10  -0.05    -0.21   0.07  -0.12
    21   1    -0.16  -0.19  -0.10     0.01   0.00   0.01    -0.08  -0.04  -0.02
    22   1     0.13  -0.16  -0.14    -0.14   0.03  -0.00     0.01  -0.29   0.08
    23   1     0.20   0.13  -0.04    -0.11  -0.10  -0.01    -0.12  -0.06  -0.03
    24   1     0.03   0.25   0.20    -0.05  -0.18  -0.08    -0.24   0.03  -0.12
    25   1     0.12   0.04   0.03     0.21   0.21  -0.01     0.02  -0.03  -0.08
    26   1    -0.16  -0.04   0.04    -0.28   0.02  -0.07     0.01  -0.08   0.01
    27   1    -0.22  -0.11   0.00    -0.47  -0.09  -0.08    -0.00  -0.02   0.08
    28   1     0.06  -0.03  -0.02     0.08  -0.02  -0.18    -0.01   0.07   0.06
    29  35    -0.03   0.00  -0.05    -0.01   0.03   0.12     0.01  -0.02   0.01
                     13                     14                     15
                      A                      A                      A
 Frequencies --    298.2870               351.3264               412.3589
 Red. masses --      4.9158                 6.5826                 2.8800
 Frc consts  --      0.2577                 0.4787                 0.2885
 IR Inten    --      2.0440                 5.2954                 0.1049
  Atom  AN      X      Y      Z        X      Y      Z        X      Y      Z
     1   6    -0.03  -0.03  -0.01    -0.00  -0.02   0.01    -0.00  -0.00   0.00
     2   7    -0.08   0.13  -0.04    -0.06   0.12  -0.02    -0.00   0.00   0.00
     3   8    -0.04  -0.03   0.01    -0.01  -0.01   0.01     0.00   0.00  -0.00
     4   6    -0.06   0.10  -0.07    -0.03   0.00  -0.11    -0.00   0.00  -0.00
     5   6     0.00  -0.03   0.05    -0.04   0.03   0.13     0.00  -0.00   0.00
     6   6     0.00   0.14  -0.08    -0.04  -0.01  -0.22     0.00  -0.00  -0.00
     7   6     0.06  -0.14   0.08    -0.05   0.02   0.12     0.11  -0.15   0.07
     8   6    -0.00  -0.06   0.00    -0.01  -0.01   0.02    -0.11   0.16  -0.07
     9   6    -0.09   0.10  -0.07     0.07   0.05  -0.03     0.00  -0.00   0.00
    10   6     0.03  -0.03   0.01     0.10   0.08   0.01     0.11  -0.15   0.07
    11   6     0.08  -0.11   0.08     0.05   0.08   0.12    -0.11   0.16  -0.07
    12   6     0.09   0.03  -0.07    -0.06  -0.16  -0.24    -0.00  -0.00   0.00
    13   6     0.03  -0.06   0.08     0.04  -0.16  -0.21     0.00  -0.00  -0.00
    14   6    -0.05  -0.02   0.19     0.07  -0.07  -0.13     0.00  -0.00  -0.00
    15   6     0.01   0.16   0.13    -0.08  -0.00  -0.11    -0.00  -0.00  -0.00
    16   6     0.02   0.21  -0.02    -0.08   0.01  -0.11     0.00  -0.00  -0.00
    17   1     0.06  -0.17   0.05     0.07  -0.17   0.06    -0.00  -0.01   0.00
    18   1    -0.16   0.10   0.05    -0.11   0.05   0.16    -0.00   0.00  -0.00
    19   1    -0.09   0.04  -0.09    -0.07  -0.16  -0.15    -0.00  -0.00  -0.00
    20   1     0.09  -0.22   0.12    -0.11  -0.01   0.14     0.25  -0.34   0.16
    21   1    -0.02  -0.07  -0.01    -0.06  -0.08  -0.04    -0.25   0.34  -0.16
    22   1    -0.20   0.25  -0.16     0.09   0.04  -0.10     0.01  -0.02   0.01
    23   1     0.05  -0.02   0.01     0.16   0.11  -0.01     0.25  -0.34   0.16
    24   1     0.13  -0.16   0.12     0.11   0.14   0.19    -0.25   0.35  -0.16
    25   1     0.13  -0.03  -0.17    -0.10  -0.21  -0.28    -0.00  -0.00   0.00
    26   1     0.01  -0.19   0.11     0.09  -0.20  -0.21     0.00   0.00  -0.00
    27   1    -0.13  -0.09   0.30     0.18  -0.07  -0.04     0.00  -0.00  -0.00
    28   1    -0.01   0.24   0.22    -0.11   0.00  -0.08    -0.01  -0.00  -0.00
    29  35     0.01  -0.05  -0.05     0.02   0.01   0.12    -0.00  -0.00   0.00
                     16                     17                     18
                      A                      A                      A
 Frequencies --    450.0154               466.8913               508.9112
 Red. masses --      3.5046                 4.7871                 4.0172
 Frc consts  --      0.4182                 0.6148                 0.6130
 IR Inten    --      8.0276                 5.1621                 2.5325
  Atom  AN      X      Y      Z        X      Y      Z        X      Y      Z
     1   6     0.01   0.00  -0.00     0.00   0.02   0.00     0.01  -0.01  -0.03
     2   7    -0.02   0.08  -0.03    -0.09   0.23  -0.07    -0.00   0.07  -0.04
     3   8    -0.00  -0.01   0.01     0.01  -0.01   0.02    -0.03  -0.02   0.01
     4   6    -0.07   0.02   0.00    -0.07   0.15  -0.05    -0.09  -0.03   0.02
     5   6    -0.01  -0.01  -0.00    -0.09   0.14  -0.06     0.07  -0.17   0.05
     6   6    -0.15  -0.07   0.06     0.05  -0.01   0.13    -0.18  -0.07   0.03
     7   6     0.00   0.01   0.01     0.01  -0.03  -0.00     0.01   0.02   0.02
     8   6     0.01   0.02   0.01     0.04  -0.07   0.02    -0.03   0.09   0.01
     9   6     0.03   0.02   0.01    -0.09   0.08  -0.05     0.12  -0.04   0.06
    10   6     0.02   0.01  -0.00     0.03  -0.07   0.03    -0.01   0.08  -0.05
    11   6     0.01   0.01  -0.01     0.01  -0.03   0.01     0.03   0.00  -0.04
    12   6     0.21   0.06  -0.00    -0.01  -0.07   0.17    -0.08  -0.04   0.02
    13   6    -0.09  -0.06   0.01     0.07   0.01   0.03     0.18   0.07  -0.03
    14   6    -0.06  -0.08  -0.03     0.02  -0.13  -0.11    -0.17  -0.08   0.03
    15   6     0.20   0.03  -0.07     0.01  -0.18  -0.08     0.07   0.02  -0.01
    16   6    -0.20  -0.13   0.03     0.18  -0.10  -0.01     0.20   0.07  -0.03
    17   1     0.08  -0.10   0.04     0.14  -0.23   0.09     0.10  -0.10   0.02
    18   1    -0.05   0.06   0.04    -0.16   0.16   0.14    -0.04   0.03   0.09
    19   1    -0.09   0.10   0.00    -0.11   0.23  -0.05    -0.15   0.06   0.01
    20   1     0.02   0.03  -0.00     0.07  -0.13   0.05    -0.04   0.18  -0.07
    21   1    -0.00   0.02   0.00     0.12  -0.17   0.08    -0.15   0.22  -0.08
    22   1     0.03   0.02   0.01    -0.15   0.17  -0.08     0.16  -0.09   0.08
    23   1     0.00   0.01   0.00     0.11  -0.17   0.08    -0.16   0.20  -0.10
    24   1     0.02   0.03  -0.01     0.07  -0.13   0.05    -0.04   0.15  -0.07
    25   1     0.54   0.19  -0.06    -0.11  -0.10   0.20    -0.09  -0.04   0.01
    26   1    -0.14  -0.03   0.01     0.05   0.18  -0.00     0.40   0.17  -0.07
    27   1    -0.07  -0.07  -0.05    -0.06  -0.12  -0.20    -0.41  -0.18   0.07
    28   1     0.56   0.17  -0.14    -0.11  -0.26  -0.09     0.05   0.01  -0.01
    29  35     0.01   0.01   0.00    -0.01   0.01   0.00    -0.01  -0.00   0.00
                     19                     20                     21
                      A                      A                      A
 Frequencies --    535.1223               601.2219               618.1554
 Red. masses --      3.4253                 3.5466                 3.8842
 Frc consts  --      0.5779                 0.7553                 0.8745
 IR Inten    --      8.7791                76.9536                34.4688
  Atom  AN      X      Y      Z        X      Y      Z        X      Y      Z
     1   6     0.00  -0.03  -0.10     0.07  -0.01  -0.04    -0.07   0.04   0.12
     2   7    -0.00   0.18  -0.05     0.04   0.05  -0.03    -0.12  -0.02  -0.05
     3   8    -0.14  -0.05  -0.00    -0.04   0.00   0.02     0.15   0.04   0.00
     4   6     0.07   0.00  -0.07    -0.00  -0.17  -0.09    -0.17  -0.02  -0.05
     5   6     0.12  -0.12   0.08    -0.14   0.03  -0.02    -0.09  -0.13   0.01
     6   6     0.14   0.02   0.01     0.01  -0.13  -0.06     0.07   0.01  -0.01
     7   6     0.01  -0.02   0.01    -0.04   0.08   0.08     0.01   0.02   0.12
     8   6    -0.05   0.05  -0.05     0.06  -0.02   0.05     0.01   0.08   0.04
     9   6     0.04  -0.11   0.03     0.04   0.13  -0.04     0.16   0.05   0.02
    10   6    -0.06   0.06  -0.02     0.06  -0.08  -0.06    -0.01  -0.02  -0.15
    11   6    -0.00  -0.02   0.04    -0.05   0.02  -0.03     0.01  -0.08  -0.06
    12   6     0.03   0.04   0.04    -0.07   0.07  -0.07     0.07   0.05   0.01
    13   6    -0.09   0.01   0.05    -0.01   0.09   0.00    -0.09  -0.01   0.04
    14   6     0.09   0.06  -0.01    -0.06   0.13   0.10     0.09   0.05  -0.01
    15   6    -0.04  -0.07   0.03     0.06  -0.05   0.11    -0.06  -0.06   0.02
    16   6    -0.02  -0.06   0.04     0.03  -0.07   0.05     0.04  -0.01   0.00
    17   1     0.10  -0.06  -0.04     0.14   0.01   0.00    -0.05  -0.20   0.15
    18   1    -0.23  -0.03   0.56    -0.07  -0.16   0.60     0.15   0.14  -0.51
    19   1    -0.01  -0.02  -0.11    -0.06  -0.21  -0.12    -0.21  -0.07  -0.08
    20   1    -0.12   0.11  -0.04     0.08  -0.01   0.12     0.06   0.14   0.05
    21   1    -0.16   0.22  -0.12     0.11  -0.25   0.05    -0.14   0.08  -0.10
    22   1     0.06  -0.14   0.04     0.03   0.13   0.01     0.12   0.08   0.09
    23   1    -0.14   0.24  -0.11     0.14  -0.26   0.03    -0.19   0.04  -0.16
    24   1    -0.10   0.10  -0.02     0.08  -0.02   0.09     0.03   0.08  -0.01
    25   1     0.01   0.05   0.07    -0.05   0.13  -0.01    -0.03   0.03   0.05
    26   1    -0.23  -0.03   0.08     0.10  -0.02   0.01    -0.28  -0.08   0.07
    27   1     0.19   0.12  -0.08    -0.10   0.15   0.02     0.11   0.07  -0.06
    28   1    -0.10  -0.12   0.01     0.11  -0.10   0.03    -0.19  -0.13   0.04
    29  35     0.00   0.00  -0.01    -0.00  -0.00  -0.01     0.00   0.00  -0.00
                     22                     23                     24
                      A                      A                      A
 Frequencies --    630.8842               659.0904               686.2207
 Red. masses --      6.1704                 5.0699                 6.3134
 Frc consts  --      1.4470                 1.2976                 1.7516
 IR Inten    --      2.5134                24.8653                33.4151
  Atom  AN      X      Y      Z        X      Y      Z        X      Y      Z
     1   6    -0.02  -0.01   0.01     0.09  -0.01  -0.08    -0.11   0.01   0.13
     2   7    -0.00  -0.02   0.02     0.09   0.01   0.03    -0.14  -0.01  -0.09
     3   8    -0.00  -0.00  -0.01    -0.07  -0.01   0.02     0.12   0.05  -0.02
     4   6     0.06   0.05  -0.00    -0.06  -0.07   0.09     0.10  -0.02  -0.25
     5   6     0.02   0.07   0.14    -0.08  -0.05  -0.02     0.04   0.05   0.01
     6   6    -0.03   0.02   0.03     0.02   0.01   0.13     0.13  -0.15   0.06
     7   6     0.13   0.16   0.18    -0.03   0.04   0.04     0.01  -0.05  -0.01
     8   6     0.26   0.10  -0.22     0.01  -0.00   0.06    -0.05   0.00  -0.04
     9   6    -0.01  -0.09  -0.13     0.06   0.10   0.00    -0.02  -0.08   0.01
    10   6    -0.13  -0.17  -0.20     0.02  -0.06  -0.08    -0.00   0.09   0.08
    11   6    -0.24  -0.09   0.21    -0.02  -0.01  -0.10     0.04   0.01   0.09
    12   6    -0.02  -0.04   0.04     0.14  -0.17   0.15    -0.00  -0.17   0.09
    13   6     0.05  -0.00  -0.01    -0.03  -0.12  -0.14     0.04   0.01  -0.21
    14   6    -0.04  -0.05  -0.02     0.04   0.01  -0.10    -0.15   0.14   0.03
    15   6     0.02   0.04  -0.04    -0.16   0.23  -0.11     0.03   0.13   0.03
    16   6    -0.03   0.01   0.00     0.01   0.15   0.15    -0.04  -0.04   0.29
    17   1    -0.07   0.04  -0.02     0.13   0.09  -0.06    -0.16  -0.09   0.11
    18   1    -0.00   0.01  -0.09    -0.07  -0.13   0.44     0.01  -0.00  -0.08
    19   1     0.07   0.05   0.01    -0.10  -0.04   0.08     0.09  -0.02  -0.25
    20   1    -0.07   0.07   0.25     0.07   0.05   0.02    -0.05  -0.09   0.02
    21   1     0.20   0.06  -0.28     0.01  -0.13   0.04    -0.06   0.08  -0.03
    22   1    -0.14  -0.01   0.23     0.05   0.10   0.04     0.02  -0.11  -0.07
    23   1     0.05  -0.05  -0.28    -0.03  -0.18  -0.01     0.05   0.19   0.02
    24   1    -0.20  -0.02   0.25     0.04   0.01  -0.04     0.03  -0.02   0.07
    25   1     0.01  -0.04   0.02     0.12  -0.14   0.20    -0.04  -0.00   0.31
    26   1     0.12   0.08  -0.03    -0.20   0.03  -0.14     0.17   0.08  -0.23
    27   1    -0.04  -0.06   0.01     0.12  -0.08   0.18    -0.08   0.10   0.19
    28   1     0.09   0.08  -0.03    -0.26   0.17  -0.11     0.21   0.04  -0.19
    29  35    -0.00   0.00  -0.00    -0.00  -0.00  -0.02    -0.00  -0.00  -0.03
                     25                     26                     27
                      A                      A                      A
 Frequencies --    714.4076               740.7379               771.7576
 Red. masses --      1.6689                 4.7407                 1.3313
 Frc consts  --      0.5018                 1.5326                 0.4672
 IR Inten    --    102.5705                 6.4570                72.9468
  Atom  AN      X      Y      Z        X      Y      Z        X      Y      Z
     1   6    -0.02  -0.00   0.01    -0.02   0.01   0.00     0.00  -0.01   0.02
     2   7    -0.01   0.00  -0.00    -0.02   0.02  -0.01    -0.00  -0.03  -0.01
     3   8     0.01   0.00  -0.00     0.01  -0.01  -0.00     0.01   0.02   0.00
     4   6     0.00   0.01  -0.01    -0.04  -0.01   0.03     0.03  -0.00  -0.04
     5   6     0.06  -0.07   0.04     0.06   0.03   0.02    -0.03   0.02  -0.01
     6   6     0.01  -0.01   0.00    -0.26  -0.18   0.04    -0.00   0.02  -0.00
     7   6    -0.03   0.05  -0.03     0.04   0.03  -0.07    -0.01  -0.01   0.02
     8   6     0.08  -0.10   0.04     0.06   0.01  -0.08    -0.02  -0.01   0.02
     9   6    -0.04   0.04  -0.02    -0.08  -0.04  -0.02     0.02  -0.01   0.01
    10   6     0.07  -0.10   0.06    -0.00   0.03   0.08     0.00  -0.01  -0.01
    11   6    -0.04   0.05  -0.02    -0.02   0.05   0.08     0.01  -0.02  -0.00
    12   6     0.00  -0.00   0.00     0.12   0.02  -0.09    -0.03  -0.00   0.03
    13   6     0.00   0.00  -0.01    -0.16  -0.08  -0.08    -0.06  -0.02   0.05
    14   6    -0.00   0.01   0.00     0.09   0.14   0.02    -0.04  -0.05  -0.00
    15   6     0.00   0.00   0.00    -0.11  -0.07   0.08    -0.07  -0.01  -0.01
    16   6    -0.00  -0.00   0.01     0.26   0.06   0.03     0.05   0.04  -0.03
    17   1    -0.02  -0.02   0.01     0.01  -0.08   0.02    -0.03   0.08  -0.01
    18   1     0.02   0.02  -0.06     0.04   0.06  -0.12    -0.05  -0.08   0.13
    19   1     0.00  -0.00  -0.02    -0.05   0.12   0.05     0.03  -0.01  -0.04
    20   1    -0.28   0.38  -0.18     0.00  -0.06  -0.02    -0.02   0.02   0.00
    21   1    -0.10   0.16  -0.07     0.19  -0.01   0.03    -0.09   0.05  -0.04
    22   1    -0.32   0.43  -0.21    -0.03  -0.12   0.02    -0.03   0.08  -0.04
    23   1    -0.10   0.16  -0.07     0.17   0.00   0.08    -0.07   0.07  -0.04
    24   1    -0.29   0.39  -0.18    -0.02  -0.03   0.06    -0.01   0.02  -0.01
    25   1    -0.01  -0.00   0.01     0.47   0.23  -0.07     0.33   0.13  -0.06
    26   1    -0.01  -0.00  -0.00    -0.06  -0.16  -0.08     0.48   0.24  -0.05
    27   1    -0.01   0.00   0.01     0.22   0.17   0.04     0.53   0.19  -0.12
    28   1    -0.00  -0.01  -0.00    -0.27  -0.22   0.03     0.34   0.18  -0.05
    29  35    -0.00  -0.00  -0.00    -0.00  -0.00  -0.01    -0.00  -0.00   0.00
                     28                     29                     30
                      A                      A                      A
 Frequencies --    785.1336               793.0659               858.4701
 Red. masses --      2.0041                 2.4126                 3.0678
 Frc consts  --      0.7279                 0.8940                 1.3321
 IR Inten    --     39.3810                60.9156                 8.2393
  Atom  AN      X      Y      Z        X      Y      Z        X      Y      Z
     1   6     0.05  -0.00  -0.02     0.00  -0.04   0.08    -0.03  -0.02  -0.00
     2   7     0.03  -0.03   0.02    -0.03  -0.10  -0.11     0.03   0.02   0.08
     3   8    -0.01   0.01   0.01     0.06   0.06   0.00    -0.03  -0.02  -0.02
     4   6    -0.03   0.01   0.03     0.03  -0.06  -0.13     0.23   0.12  -0.12
     5   6    -0.12   0.17  -0.07     0.01  -0.00   0.00     0.02   0.02  -0.00
     6   6    -0.03  -0.03   0.00    -0.11   0.00   0.02    -0.11  -0.04   0.02
     7   6     0.05  -0.07   0.03    -0.00   0.00   0.00    -0.08  -0.00   0.11
     8   6    -0.00   0.01  -0.01     0.00  -0.01  -0.01    -0.12  -0.04   0.11
     9   6     0.06  -0.09   0.04    -0.01  -0.01  -0.01     0.06   0.04  -0.00
    10   6    -0.00  -0.00  -0.00     0.01   0.03   0.04    -0.01  -0.06  -0.11
    11   6     0.05  -0.07   0.03    -0.00   0.02   0.04    -0.01  -0.03  -0.05
    12   6     0.01  -0.00  -0.03     0.03   0.04   0.06    -0.02  -0.01   0.02
    13   6     0.00  -0.01  -0.04     0.01   0.03   0.12    -0.02  -0.00   0.00
    14   6     0.01   0.03   0.01     0.08  -0.06  -0.04     0.05   0.02  -0.01
    15   6     0.02  -0.01   0.02    -0.01   0.04  -0.06     0.05   0.01  -0.00
    16   6     0.01  -0.01   0.01    -0.01   0.05  -0.06     0.02   0.00   0.00
    17   1     0.04   0.10  -0.03    -0.10   0.26   0.01    -0.12   0.03  -0.06
    18   1    -0.07  -0.08   0.16    -0.23  -0.32   0.57     0.08   0.14  -0.29
    19   1    -0.00   0.04   0.05    -0.00   0.00  -0.14     0.39   0.18  -0.03
    20   1    -0.03   0.04  -0.02    -0.03   0.01   0.00    -0.08  -0.01   0.12
    21   1    -0.28   0.40  -0.19     0.01  -0.00  -0.00    -0.22  -0.16  -0.00
    22   1    -0.26   0.36  -0.16     0.00  -0.02  -0.04     0.07   0.03  -0.04
    23   1    -0.30   0.41  -0.19     0.07   0.03   0.03    -0.11  -0.11  -0.07
    24   1    -0.04   0.05  -0.02     0.00   0.01   0.04     0.01  -0.00  -0.03
    25   1    -0.04  -0.01  -0.02     0.01  -0.03  -0.00     0.32   0.14  -0.03
    26   1    -0.11  -0.10  -0.01    -0.27   0.04   0.15     0.02   0.02  -0.00
    27   1    -0.14  -0.04   0.05    -0.25  -0.17  -0.03    -0.27  -0.10   0.03
    28   1    -0.10  -0.08   0.02    -0.31   0.00   0.07    -0.36  -0.17   0.06
    29  35     0.00  -0.00  -0.00     0.00   0.00   0.00    -0.00   0.00  -0.00
                     31                     32                     33
                      A                      A                      A
 Frequencies --    871.1585               892.0530               905.1205
 Red. masses --      1.2494                 2.2610                 1.5011
 Frc consts  --      0.5587                 1.0601                 0.7246
 IR Inten    --      0.3527                17.4823                 1.1412
  Atom  AN      X      Y      Z        X      Y      Z        X      Y      Z
     1   6     0.00   0.00  -0.00     0.03  -0.07   0.06    -0.01   0.00  -0.01
     2   7     0.00   0.00   0.00    -0.02  -0.05  -0.09     0.01   0.01   0.03
     3   8    -0.00  -0.00   0.00     0.03   0.05   0.00    -0.01  -0.01  -0.01
     4   6    -0.00  -0.00  -0.00    -0.00   0.16   0.10     0.05  -0.01  -0.06
     5   6     0.00  -0.00   0.00     0.05  -0.02   0.03     0.00   0.02  -0.01
     6   6    -0.00  -0.00  -0.00     0.00   0.04   0.03    -0.07  -0.04   0.01
     7   6    -0.04   0.06  -0.03    -0.01  -0.01   0.03    -0.01   0.00   0.02
     8   6    -0.04   0.05  -0.03    -0.04  -0.00   0.03    -0.02  -0.01   0.02
     9   6    -0.00  -0.00  -0.00    -0.01   0.04  -0.01     0.01  -0.00  -0.00
    10   6     0.04  -0.05   0.03    -0.02  -0.03  -0.06     0.00  -0.01  -0.01
    11   6     0.04  -0.06   0.03     0.01  -0.03  -0.03    -0.01   0.00   0.00
    12   6    -0.00   0.00   0.00     0.02  -0.01  -0.06     0.08   0.03  -0.00
    13   6     0.00   0.00   0.00     0.01  -0.02  -0.12     0.06   0.03   0.02
    14   6     0.00  -0.00  -0.00    -0.03   0.04   0.03    -0.01  -0.02  -0.00
    15   6     0.00   0.00  -0.00     0.01  -0.08   0.06    -0.11  -0.03   0.01
    16   6    -0.00   0.00   0.00     0.02  -0.03   0.01     0.04   0.02  -0.01
    17   1     0.00  -0.00   0.00    -0.14   0.41  -0.07    -0.01  -0.05  -0.00
    18   1     0.00  -0.00   0.01    -0.41  -0.19   0.31     0.09   0.05  -0.08
    19   1     0.00  -0.01  -0.00    -0.04   0.34   0.11     0.10   0.01  -0.03
    20   1     0.28  -0.39   0.18    -0.08   0.08  -0.01    -0.00  -0.04   0.04
    21   1     0.26  -0.36   0.17     0.00  -0.13   0.05    -0.05  -0.02  -0.01
    22   1    -0.00  -0.00  -0.00     0.11  -0.13   0.10    -0.02   0.04  -0.04
    23   1    -0.26   0.36  -0.16    -0.03  -0.13  -0.01    -0.01   0.02  -0.02
    24   1    -0.28   0.39  -0.18    -0.07   0.10  -0.08     0.02  -0.03   0.02
    25   1     0.01   0.00   0.00    -0.17  -0.09  -0.04    -0.45  -0.19   0.09
    26   1     0.00   0.01   0.00    -0.07  -0.18  -0.08    -0.45  -0.14   0.10
    27   1    -0.00  -0.00  -0.00     0.07   0.07   0.04     0.13   0.05  -0.04
    28   1    -0.01   0.00   0.00     0.23  -0.04  -0.04     0.58   0.26  -0.10
    29  35     0.00   0.00   0.00    -0.00  -0.00  -0.00    -0.00  -0.00   0.00
                     34                     35                     36
                      A                      A                      A
 Frequencies --    949.6838               990.7850              1004.9420
 Red. masses --      1.4921                 1.3663                 3.6974
 Frc consts  --      0.7929                 0.7903                 2.2000
 IR Inten    --     11.3073                 1.4866                81.2678
  Atom  AN      X      Y      Z        X      Y      Z        X      Y      Z
     1   6     0.03   0.01  -0.02    -0.01   0.01   0.00    -0.20   0.10   0.05
     2   7     0.01  -0.01   0.05    -0.01   0.00  -0.01     0.01   0.05  -0.20
     3   8    -0.01  -0.00   0.01     0.01   0.00   0.00     0.04  -0.03  -0.02
     4   6    -0.02  -0.01  -0.05    -0.01  -0.00   0.02     0.17  -0.11   0.22
     5   6    -0.04   0.05  -0.03    -0.00  -0.00   0.00     0.01   0.10  -0.01
     6   6    -0.01  -0.01  -0.01     0.03   0.02  -0.00     0.00  -0.05   0.02
     7   6     0.06  -0.07   0.04     0.00  -0.00  -0.01     0.02  -0.04  -0.00
     8   6     0.00   0.01  -0.01     0.01   0.00  -0.00    -0.04  -0.00   0.04
     9   6    -0.05   0.07  -0.03    -0.00   0.00   0.00    -0.01   0.04  -0.00
    10   6    -0.01   0.02   0.01    -0.00  -0.00  -0.00    -0.00  -0.06  -0.06
    11   6     0.06  -0.08   0.04     0.00  -0.00  -0.00     0.01  -0.02   0.01
    12   6     0.00  -0.00   0.01    -0.09  -0.04   0.02    -0.03   0.07  -0.08
    13   6     0.00   0.01   0.02     0.03   0.01  -0.01     0.01  -0.01   0.02
    14   6     0.00  -0.00  -0.00     0.09   0.04  -0.01     0.02  -0.07   0.00
    15   6    -0.01   0.00  -0.00    -0.08  -0.03   0.02    -0.02   0.06  -0.04
    16   6     0.00   0.00   0.01     0.01   0.00  -0.01     0.00   0.01   0.03
    17   1     0.04   0.00  -0.02     0.01  -0.02   0.01     0.07  -0.59   0.24
    18   1     0.05   0.02  -0.04    -0.01  -0.01   0.02     0.17  -0.08   0.28
    19   1     0.01  -0.06  -0.03    -0.03  -0.04   0.01     0.12   0.07   0.20
    20   1    -0.30   0.41  -0.19     0.01   0.00  -0.01    -0.14   0.14  -0.08
    21   1     0.05  -0.05   0.02     0.01   0.01   0.00    -0.04  -0.00   0.05
    22   1     0.30  -0.42   0.18    -0.00  -0.00   0.01     0.10  -0.13   0.12
    23   1     0.07  -0.06   0.05    -0.00  -0.00   0.00    -0.12   0.04  -0.11
    24   1    -0.32   0.44  -0.20     0.00   0.00  -0.00    -0.04   0.10  -0.02
    25   1     0.01   0.00   0.01     0.54   0.24  -0.08    -0.10   0.04  -0.06
    26   1    -0.02   0.02   0.02    -0.17  -0.08   0.02     0.04  -0.07   0.02
    27   1    -0.01  -0.00  -0.02    -0.50  -0.21   0.10     0.10  -0.07   0.08
    28   1     0.01   0.01  -0.01     0.48   0.20  -0.07    -0.08   0.07   0.00
    29  35    -0.00   0.00  -0.00    -0.00  -0.00   0.00    -0.00   0.00  -0.00
                     37                     38                     39
                      A                      A                      A
 Frequencies --   1006.1217              1019.5134              1026.9293
 Red. masses --      1.3790                 6.1012                 1.3834
 Frc consts  --      0.8224                 3.7364                 0.8595
 IR Inten    --      1.4062                 2.2202                 5.7581
  Atom  AN      X      Y      Z        X      Y      Z        X      Y      Z
     1   6     0.01  -0.00  -0.00    -0.01   0.00   0.00     0.01  -0.01  -0.00
     2   7    -0.00  -0.00   0.01     0.00   0.01  -0.01    -0.00   0.00   0.00
     3   8    -0.00   0.00   0.00     0.00  -0.00  -0.00    -0.00   0.00   0.00
     4   6    -0.01   0.00  -0.01     0.01  -0.00   0.02     0.00   0.00  -0.00
     5   6    -0.00  -0.00   0.00    -0.04  -0.03  -0.01     0.00  -0.00   0.00
     6   6    -0.00   0.00  -0.00     0.01  -0.02   0.00     0.00  -0.01   0.00
     7   6     0.05  -0.07   0.03     0.02   0.17   0.36     0.01  -0.01  -0.00
     8   6    -0.05   0.07  -0.04     0.04   0.01  -0.07    -0.02   0.02  -0.01
     9   6    -0.00   0.01  -0.00    -0.27  -0.22  -0.05     0.03  -0.03   0.02
    10   6     0.05  -0.07   0.04    -0.01   0.03   0.07    -0.02   0.02  -0.01
    11   6    -0.05   0.07  -0.03     0.26   0.05  -0.30    -0.00  -0.01   0.01
    12   6     0.00  -0.01   0.01    -0.02   0.03  -0.03     0.04   0.05  -0.04
    13   6    -0.00   0.00  -0.00     0.00  -0.00   0.01    -0.09  -0.04   0.03
    14   6    -0.00   0.01   0.00     0.01  -0.03  -0.01     0.09  -0.00  -0.03
    15   6     0.00  -0.00   0.00    -0.01   0.01  -0.01    -0.03  -0.00  -0.01
    16   6    -0.00  -0.00  -0.01     0.01   0.00   0.05     0.00   0.00   0.06
    17   1    -0.00   0.02  -0.01     0.00  -0.03   0.01    -0.01   0.03  -0.01
    18   1    -0.00   0.01  -0.02     0.00  -0.00   0.01    -0.02   0.01  -0.01
    19   1    -0.01  -0.00  -0.01     0.05   0.07   0.05     0.00   0.03   0.00
    20   1    -0.26   0.35  -0.17    -0.07   0.17   0.39    -0.06   0.06  -0.04
    21   1     0.28  -0.38   0.17     0.02  -0.07  -0.08     0.11  -0.15   0.07
    22   1     0.02  -0.03   0.01    -0.31  -0.20  -0.07    -0.13   0.19  -0.08
    23   1    -0.28   0.40  -0.18    -0.06  -0.03   0.09     0.10  -0.14   0.06
    24   1     0.26  -0.36   0.16     0.24   0.00  -0.35    -0.05   0.06  -0.02
    25   1     0.01  -0.00   0.00    -0.02   0.03  -0.04    -0.40  -0.14   0.02
    26   1     0.00   0.01  -0.00     0.01  -0.02   0.01     0.55   0.21  -0.08
    27   1    -0.01   0.00  -0.00     0.01  -0.04   0.00    -0.43  -0.21   0.07
    28   1     0.00  -0.00  -0.00    -0.00   0.01  -0.02     0.19   0.07  -0.06
    29  35     0.00  -0.00   0.00    -0.00  -0.00  -0.00    -0.00  -0.00  -0.00
                     40                     41                     42
                      A                      A                      A
 Frequencies --   1027.5570              1030.0249              1061.6631
 Red. masses --      1.3074                 4.8342                 2.2094
 Frc consts  --      0.8133                 3.0219                 1.4672
 IR Inten    --      0.8675                59.9906                24.8144
  Atom  AN      X      Y      Z        X      Y      Z        X      Y      Z
     1   6    -0.01   0.00   0.00     0.09  -0.04  -0.01    -0.04  -0.01   0.02
     2   7     0.00  -0.00  -0.00    -0.05  -0.00   0.04     0.03   0.01  -0.01
     3   8     0.00  -0.00  -0.00    -0.01   0.02   0.01     0.00  -0.00  -0.01
     4   6     0.00  -0.00   0.01    -0.04   0.05  -0.02     0.03   0.01   0.01
     5   6     0.00   0.00   0.00     0.01  -0.02   0.01    -0.02  -0.01  -0.01
     6   6     0.00  -0.00  -0.00     0.04  -0.07  -0.01    -0.00   0.01   0.01
     7   6     0.02  -0.03   0.00    -0.01  -0.00  -0.04    -0.06  -0.03   0.04
     8   6    -0.04   0.06  -0.03     0.02  -0.02   0.01     0.08  -0.02  -0.17
     9   6     0.05  -0.07   0.03     0.01   0.04  -0.01     0.12   0.10   0.03
    10   6    -0.04   0.05  -0.03     0.02  -0.02   0.01    -0.04   0.05   0.17
    11   6     0.01  -0.02   0.01    -0.04   0.01   0.02    -0.03  -0.05  -0.05
    12   6    -0.03  -0.00  -0.00    -0.15   0.18  -0.19    -0.00   0.01  -0.01
    13   6     0.04   0.02  -0.00     0.06   0.02   0.06    -0.00  -0.00  -0.02
    14   6    -0.03  -0.02   0.00     0.05  -0.23  -0.08     0.00  -0.01  -0.00
    15   6     0.01   0.01  -0.01    -0.02   0.05  -0.06     0.00  -0.00   0.01
    16   6     0.00   0.00   0.01     0.06   0.03   0.38    -0.00   0.00   0.00
    17   1     0.00  -0.02   0.01    -0.04   0.28  -0.11    -0.05  -0.02   0.01
    18   1     0.00  -0.00   0.01    -0.17   0.06  -0.19     0.04  -0.00   0.03
    19   1    -0.00  -0.00   0.01    -0.05   0.10  -0.01     0.03   0.04   0.02
    20   1    -0.12   0.17  -0.09     0.07  -0.09   0.00    -0.35  -0.19   0.15
    21   1     0.26  -0.35   0.17    -0.08   0.12  -0.05    -0.12  -0.27  -0.41
    22   1    -0.30   0.43  -0.19     0.12  -0.11   0.07     0.13   0.11   0.04
    23   1     0.24  -0.33   0.15    -0.08   0.13  -0.06    -0.38  -0.13   0.32
    24   1    -0.11   0.15  -0.06     0.05  -0.10   0.08    -0.19  -0.25  -0.24
    25   1     0.17   0.09  -0.04     0.10   0.28  -0.26    -0.01   0.02   0.01
    26   1    -0.24  -0.11   0.05    -0.20  -0.20   0.12    -0.01   0.00  -0.02
    27   1     0.20   0.07  -0.03     0.24  -0.17  -0.11     0.01  -0.02   0.02
    28   1    -0.08  -0.03   0.01    -0.07  -0.05  -0.13    -0.00   0.01   0.03
    29  35    -0.00   0.00  -0.00    -0.00  -0.00  -0.01    -0.00  -0.00  -0.00
                     43                     44                     45
                      A                      A                      A
 Frequencies --   1077.5630              1096.4548              1112.6505
 Red. masses --      2.3170                 3.7413                 1.5874
 Frc consts  --      1.5851                 2.6501                 1.1579
 IR Inten    --     18.5252               204.2186                 9.6510
  Atom  AN      X      Y      Z        X      Y      Z        X      Y      Z
     1   6     0.05  -0.00  -0.01    -0.22  -0.13   0.14     0.02  -0.05   0.02
     2   7    -0.06   0.01  -0.02     0.31   0.05   0.02    -0.01   0.04  -0.01
     3   8     0.00   0.01   0.01    -0.02  -0.01  -0.05    -0.01   0.01  -0.01
     4   6     0.02   0.00   0.06    -0.11   0.08  -0.08     0.02  -0.02  -0.00
     5   6     0.01   0.01   0.01    -0.05  -0.01   0.00    -0.02   0.02   0.04
     6   6     0.01  -0.04  -0.03     0.00   0.03   0.00    -0.00  -0.03  -0.02
     7   6    -0.01  -0.01   0.00     0.01  -0.01  -0.03    -0.06  -0.07  -0.05
     8   6     0.01  -0.00  -0.01     0.01   0.01   0.00     0.06   0.02  -0.04
     9   6     0.01   0.01   0.01    -0.02  -0.01   0.01    -0.03   0.01   0.07
    10   6    -0.01  -0.01   0.00     0.01   0.00  -0.01    -0.03  -0.05  -0.06
    11   6     0.01   0.00  -0.01     0.01   0.01   0.00     0.09   0.05  -0.02
    12   6     0.03  -0.09  -0.03    -0.00  -0.02  -0.03     0.01   0.00   0.02
    13   6     0.04  -0.02   0.19     0.01  -0.01   0.05    -0.00   0.01  -0.00
    14   6    -0.06   0.15   0.03    -0.01   0.04  -0.01     0.00  -0.01  -0.00
    15   6    -0.05   0.05  -0.15    -0.00  -0.02  -0.04    -0.00   0.01   0.01
    16   6     0.02  -0.04   0.01     0.01   0.00   0.07    -0.00  -0.00  -0.02
    17   1     0.02   0.08  -0.03    -0.41   0.04   0.03    -0.11   0.17  -0.06
    18   1    -0.15   0.04  -0.12     0.44  -0.00   0.24    -0.03   0.08  -0.13
    19   1     0.04  -0.00   0.06    -0.27   0.14  -0.13    -0.02  -0.13  -0.04
    20   1    -0.08  -0.05   0.03     0.06   0.01  -0.05    -0.38  -0.23   0.07
    21   1    -0.01  -0.02  -0.03     0.07   0.10   0.07     0.18   0.18   0.10
    22   1    -0.01   0.02   0.05    -0.03  -0.01   0.06    -0.17   0.10   0.48
    23   1    -0.07  -0.04   0.03     0.07   0.04  -0.04    -0.23  -0.16   0.01
    24   1     0.00  -0.00  -0.02     0.05   0.06   0.06     0.27   0.29   0.18
    25   1     0.10  -0.33  -0.36     0.06  -0.12  -0.20    -0.02   0.06   0.10
    26   1     0.15  -0.28   0.25     0.07  -0.15   0.07    -0.03   0.07  -0.01
    27   1    -0.11   0.21  -0.11    -0.06   0.07  -0.12     0.02  -0.02   0.02
    28   1     0.01  -0.24  -0.52     0.03  -0.17  -0.23    -0.02   0.07   0.09
    29  35    -0.00   0.00   0.00    -0.00  -0.00  -0.00     0.00  -0.00   0.00
                     46                     47                     48
                      A                      A                      A
 Frequencies --   1125.0696              1152.6231              1177.4314
 Red. masses --      2.0925                 1.6093                 1.1418
 Frc consts  --      1.5605                 1.2597                 0.9327
 IR Inten    --     11.4129                 3.6305                 0.2445
  Atom  AN      X      Y      Z        X      Y      Z        X      Y      Z
     1   6    -0.02   0.16  -0.08    -0.00   0.03  -0.02     0.00   0.00  -0.00
     2   7    -0.00  -0.13   0.05     0.01  -0.04   0.03    -0.00  -0.00   0.00
     3   8     0.02  -0.03   0.02     0.00  -0.01   0.01     0.00  -0.00   0.00
     4   6    -0.04   0.07  -0.08    -0.03   0.04  -0.06     0.01   0.00  -0.00
     5   6     0.04  -0.00   0.02     0.01  -0.01   0.00    -0.00   0.00   0.01
     6   6    -0.03   0.08   0.02     0.03  -0.03   0.05    -0.00  -0.00   0.00
     7   6    -0.04  -0.02  -0.01    -0.01  -0.01  -0.00     0.01   0.00  -0.01
     8   6     0.01   0.01  -0.01     0.01   0.00  -0.00    -0.03  -0.03  -0.03
     9   6    -0.00   0.01   0.03     0.00   0.00   0.00    -0.02   0.01   0.07
    10   6    -0.02  -0.02  -0.03    -0.00  -0.00  -0.00     0.04   0.02  -0.02
    11   6     0.03   0.03  -0.01     0.01   0.01   0.00    -0.00  -0.01  -0.02
    12   6     0.00  -0.02  -0.02    -0.03   0.09   0.01     0.00   0.00   0.00
    13   6    -0.00   0.00  -0.01     0.01  -0.04  -0.01    -0.00   0.00   0.00
    14   6    -0.01   0.01  -0.03     0.01   0.00   0.07     0.00  -0.00   0.00
    15   6     0.03  -0.05   0.03    -0.03   0.04  -0.10    -0.00  -0.00  -0.00
    16   6    -0.00   0.03   0.07     0.01  -0.07  -0.08     0.00  -0.00  -0.00
    17   1     0.33  -0.47   0.16     0.09  -0.10   0.03     0.01  -0.01   0.00
    18   1     0.07  -0.22   0.33     0.04  -0.06   0.11    -0.01  -0.00   0.00
    19   1     0.00   0.15  -0.04    -0.05   0.17  -0.04    -0.01  -0.02  -0.02
    20   1    -0.20  -0.16   0.08    -0.04  -0.04   0.02     0.14   0.07  -0.06
    21   1     0.05   0.04   0.03     0.02   0.02   0.01    -0.24  -0.31  -0.28
    22   1    -0.06   0.05   0.19    -0.01   0.01   0.04    -0.23   0.13   0.64
    23   1    -0.13  -0.09   0.01    -0.03  -0.02   0.01     0.40   0.21  -0.16
    24   1     0.14   0.09   0.09     0.05   0.04   0.05    -0.08  -0.10  -0.11
    25   1     0.05  -0.19  -0.25    -0.09   0.33   0.32    -0.01   0.00   0.01
    26   1    -0.02   0.04  -0.01     0.18  -0.41   0.04     0.00   0.00  -0.00
    27   1    -0.07   0.06  -0.21     0.16  -0.15   0.58     0.00  -0.00   0.01
    28   1     0.05  -0.13  -0.06    -0.01  -0.06  -0.24     0.00  -0.01  -0.01
    29  35    -0.00  -0.00  -0.00     0.00   0.00   0.00     0.00   0.00  -0.00
                     49                     50                     51
                      A                      A                      A
 Frequencies --   1182.4447              1206.0798              1225.1453
 Red. masses --      1.1295                 1.1181                 2.4620
 Frc consts  --      0.9305                 0.9583                 2.1773
 IR Inten    --      0.5990                 1.3623                14.7698
  Atom  AN      X      Y      Z        X      Y      Z        X      Y      Z
     1   6     0.00  -0.00   0.00     0.00  -0.00   0.00    -0.01  -0.00   0.00
     2   7    -0.00   0.01   0.00     0.00   0.00   0.00     0.02  -0.02   0.02
     3   8    -0.00   0.00  -0.00    -0.00  -0.00  -0.00     0.00   0.00   0.00
     4   6     0.00  -0.00  -0.00     0.00   0.00  -0.00    -0.12   0.02  -0.00
     5   6    -0.01  -0.01  -0.00    -0.01  -0.01  -0.00     0.20   0.17   0.09
     6   6     0.00   0.00   0.01     0.00  -0.00  -0.00     0.02  -0.09  -0.06
     7   6    -0.00  -0.00  -0.00     0.04   0.02  -0.02     0.06   0.04  -0.01
     8   6     0.00   0.00  -0.00    -0.02  -0.03  -0.03    -0.08  -0.04   0.03
     9   6    -0.00  -0.00  -0.00    -0.01  -0.01  -0.00     0.01   0.01   0.01
    10   6     0.00   0.00   0.00    -0.04  -0.02   0.02    -0.03  -0.05  -0.07
    11   6    -0.00  -0.00   0.00     0.03   0.03   0.04     0.03   0.02  -0.02
    12   6     0.00  -0.02  -0.03     0.00  -0.00  -0.00     0.01  -0.02   0.00
    13   6    -0.03   0.06  -0.01    -0.00   0.00   0.00    -0.00   0.02   0.03
    14   6     0.02  -0.02   0.06    -0.00   0.00   0.00     0.00  -0.00  -0.00
    15   6     0.01  -0.03  -0.02     0.00  -0.00   0.00    -0.02   0.04  -0.00
    16   6    -0.00   0.01  -0.00    -0.00   0.00   0.00     0.01  -0.03  -0.01
    17   1    -0.02   0.01  -0.01    -0.01  -0.00  -0.00     0.00  -0.00   0.01
    18   1     0.01   0.01  -0.02     0.01   0.00   0.00    -0.02  -0.03   0.04
    19   1     0.01   0.00   0.01     0.02   0.04   0.01    -0.48  -0.27  -0.22
    20   1    -0.00  -0.00  -0.00     0.43   0.23  -0.18    -0.09  -0.05   0.07
    21   1     0.01   0.01   0.01    -0.23  -0.29  -0.27    -0.20  -0.19  -0.09
    22   1     0.00  -0.00  -0.00    -0.01  -0.00   0.01     0.03  -0.02  -0.09
    23   1     0.01   0.01  -0.00    -0.39  -0.21   0.16    -0.31  -0.21   0.04
    24   1     0.01   0.01   0.01     0.26   0.34   0.31    -0.17  -0.27  -0.29
    25   1     0.05  -0.20  -0.27    -0.00  -0.01  -0.00     0.00   0.05   0.09
    26   1    -0.25   0.57  -0.08    -0.00   0.01  -0.00    -0.08   0.20   0.01
    27   1     0.17  -0.17   0.55    -0.00   0.00  -0.01     0.02  -0.02   0.05
    28   1     0.04  -0.21  -0.25    -0.00   0.00   0.00    -0.03   0.12   0.09
    29  35    -0.00   0.00   0.00     0.00  -0.00  -0.00     0.00  -0.00   0.00
                     52                     53                     54
                      A                      A                      A
 Frequencies --   1235.5449              1291.2625              1303.7198
 Red. masses --      1.8578                 2.6016                 2.1267
 Frc consts  --      1.6709                 2.5557                 2.1298
 IR Inten    --      7.6094                 8.8127                14.0724
  Atom  AN      X      Y      Z        X      Y      Z        X      Y      Z
     1   6     0.01  -0.02   0.01    -0.05   0.05  -0.01     0.02  -0.00  -0.00
     2   7    -0.02   0.02  -0.02     0.04  -0.04   0.01    -0.03   0.00   0.02
     3   8    -0.00   0.00  -0.00     0.01  -0.01   0.00    -0.00   0.00   0.00
     4   6     0.03  -0.08  -0.00     0.10   0.17   0.05     0.08  -0.01  -0.04
     5   6     0.02   0.05   0.03    -0.14  -0.05   0.12    -0.06   0.02   0.12
     6   6    -0.09   0.17   0.01    -0.04  -0.07  -0.14     0.01   0.01   0.19
     7   6     0.02   0.01  -0.01     0.02  -0.00  -0.04     0.04   0.02  -0.03
     8   6    -0.02  -0.01   0.00     0.01  -0.03  -0.07    -0.02  -0.04  -0.05
     9   6    -0.00  -0.00   0.01    -0.02   0.01   0.05    -0.02   0.01   0.05
    10   6     0.00  -0.01  -0.02     0.06   0.04  -0.01     0.06   0.03  -0.03
    11   6     0.01  -0.00  -0.01    -0.03  -0.05  -0.06    -0.02  -0.04  -0.05
    12   6    -0.01   0.05   0.05     0.02  -0.01   0.03    -0.01   0.01  -0.05
    13   6     0.02  -0.06  -0.04     0.02  -0.03   0.04    -0.03   0.05  -0.04
    14   6    -0.00  -0.01  -0.01    -0.01   0.00  -0.03     0.00   0.00   0.04
    15   6     0.03  -0.07   0.02    -0.01   0.04   0.04     0.00  -0.03  -0.07
    16   6    -0.01   0.05   0.05     0.02  -0.03   0.02    -0.00  -0.00  -0.02
    17   1    -0.03   0.06  -0.02     0.12  -0.13   0.09    -0.06  -0.02  -0.04
    18   1     0.03   0.03  -0.07    -0.40  -0.06   0.01     0.09   0.02  -0.03
    19   1    -0.02  -0.58  -0.11    -0.16  -0.35  -0.16    -0.31  -0.13  -0.25
    20   1     0.02   0.03  -0.02     0.29   0.13  -0.15     0.14   0.07  -0.07
    21   1    -0.02  -0.02  -0.01     0.21   0.23   0.16     0.13   0.14   0.12
    22   1     0.01  -0.01  -0.03     0.03  -0.02  -0.09     0.02  -0.02  -0.07
    23   1    -0.11  -0.06   0.02    -0.09  -0.04   0.06    -0.16  -0.09   0.06
    24   1    -0.04  -0.05  -0.08    -0.01  -0.04  -0.04    -0.04  -0.06  -0.08
    25   1    -0.03   0.08   0.10    -0.06   0.17   0.29     0.03  -0.29  -0.43
    26   1     0.10  -0.25  -0.02    -0.10   0.24   0.01     0.11  -0.28  -0.00
    27   1     0.03  -0.03   0.07     0.01  -0.01   0.02     0.01   0.00   0.05
    28   1     0.10  -0.46  -0.45     0.01  -0.09  -0.13    -0.06   0.29   0.34
    29  35    -0.00  -0.00  -0.00     0.00  -0.00  -0.00    -0.00   0.00   0.00
                     55                     56                     57
                      A                      A                      A
 Frequencies --   1305.5355              1346.8598              1367.9494
 Red. masses --      2.8579                 2.3078                 1.3151
 Frc consts  --      2.8700                 2.4666                 1.4499
 IR Inten    --      3.5092                 4.0682                82.3254
  Atom  AN      X      Y      Z        X      Y      Z        X      Y      Z
     1   6     0.01   0.00  -0.00     0.02  -0.02   0.00     0.05  -0.01  -0.00
     2   7    -0.01   0.00   0.01    -0.02   0.01  -0.01    -0.05   0.00   0.01
     3   8    -0.00   0.00   0.00    -0.00   0.00  -0.00    -0.01   0.00   0.01
     4   6     0.01   0.00   0.01    -0.04  -0.06  -0.01     0.04  -0.06  -0.00
     5   6    -0.01   0.00   0.02     0.00   0.03   0.06    -0.02   0.02   0.05
     6   6     0.05  -0.09   0.05     0.00   0.02  -0.04    -0.00   0.02  -0.05
     7   6     0.01   0.00  -0.00     0.14   0.08  -0.04    -0.03  -0.02   0.01
     8   6    -0.00  -0.01  -0.01    -0.07  -0.08  -0.05    -0.01  -0.01  -0.02
     9   6    -0.00   0.00   0.01    -0.05   0.03   0.15     0.01  -0.00  -0.03
    10   6     0.01   0.00  -0.01     0.09   0.05  -0.04     0.02   0.01  -0.01
    11   6    -0.00  -0.01  -0.01    -0.09  -0.10  -0.07     0.02   0.02   0.01
    12   6     0.03  -0.13  -0.11    -0.00   0.01   0.02    -0.00   0.02   0.02
    13   6    -0.04   0.11   0.01     0.01  -0.03   0.01     0.02  -0.05   0.00
    14   6     0.05  -0.07   0.13    -0.00   0.00  -0.02    -0.01   0.00  -0.02
    15   6     0.03  -0.10  -0.08    -0.00   0.02   0.03    -0.00   0.03   0.05
    16   6    -0.10   0.24  -0.02     0.00  -0.01  -0.00    -0.00  -0.01  -0.01
    17   1     0.00  -0.00  -0.00    -0.03   0.04  -0.03    -0.20  -0.06  -0.12
    18   1    -0.00  -0.00   0.01     0.20   0.01   0.03     0.35  -0.00   0.07
    19   1    -0.12   0.15  -0.03     0.23   0.39   0.19    -0.26   0.62  -0.04
    20   1     0.01   0.00  -0.01    -0.42  -0.22   0.20     0.22   0.12  -0.10
    21   1     0.03   0.03   0.03    -0.05  -0.05  -0.03     0.12   0.14   0.12
    22   1     0.01  -0.00  -0.01     0.10  -0.06  -0.29    -0.05   0.03   0.15
    23   1    -0.03  -0.02   0.01     0.03   0.01  -0.01    -0.17  -0.09   0.06
    24   1    -0.01  -0.02  -0.02     0.21   0.28   0.28    -0.15  -0.18  -0.18
    25   1    -0.07   0.39   0.56     0.01   0.05   0.07    -0.00   0.03   0.04
    26   1     0.01   0.00   0.03    -0.03   0.07  -0.01    -0.04   0.11  -0.02
    27   1    -0.11   0.10  -0.39    -0.00   0.00  -0.02    -0.02   0.01  -0.05
    28   1     0.06  -0.27  -0.28     0.02  -0.08  -0.10     0.03  -0.13  -0.15
    29  35     0.00  -0.00   0.00     0.00   0.00   0.00     0.00  -0.00   0.00
                     58                     59                     60
                      A                      A                      A
 Frequencies --   1386.5567              1436.5651              1454.8791
 Red. masses --      1.2581                 1.1747                 1.3417
 Frc consts  --      1.4251                 1.4284                 1.6732
 IR Inten    --     18.4759                 2.5721               140.7868
  Atom  AN      X      Y      Z        X      Y      Z        X      Y      Z
     1   6    -0.02  -0.01   0.01    -0.06  -0.03   0.02     0.05  -0.03   0.00
     2   7     0.01   0.01  -0.02    -0.02   0.01   0.03    -0.08  -0.01  -0.03
     3   8     0.00  -0.00  -0.01     0.00  -0.02  -0.06    -0.01  -0.00  -0.01
     4   6    -0.09  -0.01  -0.04     0.04  -0.02   0.01     0.00   0.11   0.03
     5   6     0.00   0.02   0.06    -0.01   0.00  -0.00    -0.01  -0.01   0.01
     6   6     0.01  -0.00   0.00     0.00   0.01   0.01    -0.01  -0.01  -0.00
     7   6    -0.01  -0.00   0.01    -0.00  -0.00  -0.00    -0.01  -0.01  -0.01
     8   6    -0.03  -0.04  -0.03     0.01   0.01   0.00     0.02   0.02   0.00
     9   6     0.01  -0.00  -0.02    -0.00   0.00   0.00    -0.00   0.00   0.01
    10   6     0.04   0.02  -0.03    -0.01  -0.00   0.00    -0.02  -0.01   0.01
    11   6     0.01   0.01   0.02     0.00  -0.00  -0.00     0.01   0.00  -0.01
    12   6     0.00  -0.01  -0.01    -0.00   0.01   0.00     0.00  -0.01  -0.03
    13   6    -0.01   0.01   0.00     0.01  -0.02  -0.00     0.01  -0.01   0.01
    14   6     0.00  -0.00   0.01     0.00  -0.00  -0.00     0.00   0.01   0.02
    15   6    -0.00  -0.01  -0.01    -0.00   0.01   0.01    -0.01   0.01  -0.01
    16   6     0.00  -0.00   0.01    -0.00  -0.00  -0.01     0.01  -0.02   0.01
    17   1     0.22   0.15   0.11     0.71   0.48   0.38     0.01   0.10  -0.03
    18   1     0.01   0.00   0.01     0.08   0.03  -0.04     0.83  -0.07   0.30
    19   1     0.67  -0.04   0.34    -0.23   0.15  -0.09     0.11  -0.34   0.01
    20   1     0.19   0.10  -0.07    -0.00  -0.00  -0.00     0.02   0.00  -0.02
    21   1     0.13   0.16   0.15    -0.01  -0.02  -0.02    -0.02  -0.03  -0.04
    22   1    -0.06   0.04   0.18     0.01  -0.01  -0.03     0.03  -0.02  -0.08
    23   1    -0.24  -0.13   0.09     0.03   0.02  -0.01     0.08   0.04  -0.04
    24   1    -0.15  -0.19  -0.16     0.01   0.01   0.00     0.03   0.01   0.01
    25   1    -0.00   0.01   0.01     0.00  -0.01  -0.03    -0.03   0.06   0.07
    26   1     0.01  -0.02   0.01    -0.02   0.03  -0.01    -0.04   0.10  -0.00
    27   1     0.01  -0.00   0.02    -0.01   0.01  -0.04    -0.02   0.02  -0.04
    28   1    -0.01   0.04   0.05     0.01  -0.04  -0.05    -0.01   0.05   0.03
    29  35    -0.00   0.00  -0.00     0.00  -0.00   0.00    -0.00   0.00  -0.00
                     61                     62                     63
                      A                      A                      A
 Frequencies --   1483.0125              1501.1927              1516.5093
 Red. masses --      2.2008                 2.2066                 2.5959
 Frc consts  --      2.8518                 2.9298                 3.5174
 IR Inten    --     58.3548                21.5222                31.1701
  Atom  AN      X      Y      Z        X      Y      Z        X      Y      Z
     1   6     0.00  -0.01   0.00     0.00  -0.00   0.00    -0.01   0.00   0.00
     2   7    -0.02  -0.00  -0.00    -0.01  -0.00  -0.00     0.01   0.00   0.01
     3   8    -0.00  -0.00  -0.01    -0.00  -0.00  -0.01     0.00  -0.00   0.00
     4   6     0.01   0.00   0.03     0.02   0.03   0.04     0.02  -0.07  -0.02
     5   6    -0.00   0.00   0.00     0.05  -0.03  -0.15    -0.00   0.01   0.01
     6   6    -0.02   0.00  -0.15    -0.01   0.01  -0.00    -0.07   0.18   0.00
     7   6    -0.00  -0.00   0.00     0.05   0.07   0.06    -0.01  -0.01  -0.00
     8   6     0.00   0.00  -0.00    -0.10  -0.07   0.00     0.01   0.00  -0.00
     9   6     0.00   0.00   0.00     0.04  -0.03  -0.13    -0.00   0.00   0.01
    10   6    -0.01  -0.00   0.00     0.10   0.09   0.04    -0.01  -0.01  -0.00
    11   6     0.00  -0.00  -0.00    -0.09  -0.05   0.03     0.01   0.00  -0.00
    12   6     0.04  -0.07   0.06     0.00  -0.01  -0.01     0.01  -0.07  -0.12
    13   6    -0.05   0.13   0.05     0.00  -0.00   0.01     0.05  -0.10   0.06
    14   6    -0.03   0.03  -0.13    -0.00   0.01   0.00    -0.03   0.09   0.06
    15   6     0.05  -0.12  -0.03     0.00  -0.01  -0.02     0.01  -0.09  -0.16
    16   6    -0.02   0.08   0.08     0.01  -0.01   0.01     0.05  -0.08   0.10
    17   1     0.06   0.05   0.03     0.02   0.03   0.01     0.01  -0.00   0.01
    18   1     0.15  -0.01   0.05     0.12  -0.01   0.04    -0.12   0.01  -0.06
    19   1    -0.09   0.18   0.01    -0.24  -0.20  -0.12    -0.05   0.12  -0.02
    20   1     0.01   0.01  -0.01    -0.17  -0.05   0.17     0.02   0.01  -0.02
    21   1     0.00   0.00  -0.00     0.10   0.20   0.27    -0.00  -0.01  -0.02
    22   1     0.01  -0.00  -0.02    -0.20   0.11   0.56     0.02  -0.01  -0.04
    23   1     0.02   0.01  -0.01    -0.28  -0.11   0.21     0.03   0.01  -0.02
    24   1     0.00   0.00  -0.00     0.05   0.14   0.22    -0.00  -0.00  -0.02
    25   1     0.04  -0.06   0.11    -0.01   0.03   0.04    -0.07   0.36   0.41
    26   1     0.21  -0.44   0.14    -0.01   0.04   0.00    -0.17   0.42  -0.00
    27   1     0.19  -0.20   0.58    -0.00   0.01   0.02    -0.03   0.11   0.09
    28   1     0.00   0.14   0.32    -0.01   0.04   0.04    -0.08   0.36   0.39
    29  35     0.00  -0.00  -0.00    -0.00   0.00  -0.00    -0.00   0.00  -0.00
                     64                     65                     66
                      A                      A                      A
 Frequencies --   1543.7046              1639.4503              1661.8153
 Red. masses --      2.3340                 5.9242                 5.9218
 Frc consts  --      3.2770                 9.3816                 9.6354
 IR Inten    --     13.9237                26.2703                 0.5828
  Atom  AN      X      Y      Z        X      Y      Z        X      Y      Z
     1   6     0.00   0.00  -0.00     0.00   0.00   0.01    -0.00  -0.00   0.00
     2   7    -0.00  -0.00   0.00    -0.00  -0.01  -0.00     0.00   0.00   0.00
     3   8    -0.00  -0.00  -0.00    -0.00  -0.00  -0.01    -0.00  -0.00  -0.00
     4   6     0.03   0.02   0.01     0.01  -0.00   0.03    -0.00   0.02   0.03
     5   6    -0.12  -0.09  -0.02    -0.00  -0.00  -0.00     0.11  -0.06  -0.31
     6   6    -0.00   0.00  -0.00    -0.07   0.05  -0.29     0.01  -0.01   0.00
     7   6     0.09   0.02  -0.09    -0.00   0.00   0.00    -0.14  -0.03   0.17
     8   6     0.06   0.10   0.12    -0.00  -0.00  -0.00     0.01  -0.08  -0.20
     9   6    -0.09  -0.07  -0.02    -0.00   0.00   0.01    -0.12   0.07   0.34
    10   6     0.13   0.05  -0.08     0.00  -0.00  -0.00     0.13   0.01  -0.18
    11   6     0.02   0.06   0.10     0.00   0.00   0.00     0.01   0.10   0.20
    12   6     0.00  -0.00  -0.00     0.02   0.07   0.25    -0.00   0.01   0.00
    13   6     0.00  -0.00   0.00    -0.08   0.12  -0.19     0.01  -0.01   0.00
    14   6    -0.00   0.00  -0.00     0.11  -0.12   0.37    -0.00   0.01  -0.00
    15   6     0.00  -0.00  -0.00    -0.04  -0.01  -0.22     0.00  -0.01  -0.00
    16   6     0.00   0.00   0.00     0.06  -0.10   0.11    -0.01   0.01   0.00
    17   1     0.00  -0.00   0.00     0.01   0.01   0.01     0.00   0.01   0.01
    18   1     0.01  -0.00   0.01     0.06  -0.01   0.02     0.01   0.00   0.00
    19   1     0.03   0.03   0.00    -0.05   0.16   0.02    -0.18  -0.15  -0.09
    20   1    -0.37  -0.23   0.08     0.00  -0.00   0.00     0.22   0.18   0.03
    21   1    -0.28  -0.32  -0.25     0.00   0.00  -0.00     0.20   0.14  -0.02
    22   1    -0.10  -0.08  -0.03     0.00  -0.00  -0.01     0.14  -0.09  -0.42
    23   1    -0.39  -0.23   0.11    -0.00  -0.00  -0.00    -0.18  -0.17  -0.08
    24   1    -0.27  -0.29  -0.21    -0.01  -0.01  -0.01    -0.22  -0.18  -0.05
    25   1    -0.00   0.01   0.01     0.09  -0.29  -0.20     0.00  -0.00  -0.01
    26   1    -0.00   0.01   0.00     0.05  -0.20  -0.17    -0.01   0.02  -0.00
    27   1     0.00   0.00   0.01    -0.14   0.15  -0.48     0.00   0.00   0.01
    28   1    -0.00   0.01   0.01    -0.08   0.19  -0.00     0.00   0.00   0.01
    29  35     0.00   0.00  -0.00    -0.00   0.00   0.00     0.00  -0.00  -0.00
                     67                     68                     69
                      A                      A                      A
 Frequencies --   1667.7284              1678.2084              1858.5743
 Red. masses --      6.7320                 5.9539                10.0756
 Frc consts  --     11.0318                 9.8797                20.5059
 IR Inten    --      3.5386                 4.7212               488.8748
  Atom  AN      X      Y      Z        X      Y      Z        X      Y      Z
     1   6    -0.00  -0.00  -0.00    -0.00   0.00  -0.00     0.34   0.33   0.52
     2   7     0.00   0.00   0.00     0.00  -0.00   0.00     0.02  -0.02  -0.02
     3   8     0.00   0.00   0.00     0.00   0.00   0.00    -0.22  -0.23  -0.38
     4   6     0.01  -0.04  -0.01     0.03   0.01   0.00    -0.03   0.01  -0.01
     5   6     0.03   0.02  -0.01    -0.17  -0.14  -0.04     0.00  -0.00   0.00
     6   6    -0.08   0.21   0.04    -0.02   0.04   0.01     0.00   0.00   0.01
     7   6    -0.06  -0.04   0.01     0.26   0.17  -0.04     0.00   0.00  -0.00
     8   6     0.04   0.04   0.02    -0.19  -0.19  -0.11    -0.00  -0.00  -0.00
     9   6    -0.03  -0.02   0.01     0.11   0.09   0.02     0.00   0.00  -0.00
    10   6     0.06   0.03  -0.01    -0.23  -0.16   0.02    -0.00  -0.00   0.00
    11   6    -0.04  -0.04  -0.02     0.20   0.21   0.13     0.00   0.00  -0.00
    12   6     0.07  -0.26  -0.18     0.01  -0.05  -0.04    -0.00  -0.00  -0.00
    13   6    -0.13   0.33   0.02    -0.02   0.06   0.01     0.00  -0.00   0.00
    14   6     0.06  -0.15  -0.02     0.01  -0.03  -0.01    -0.00  -0.00  -0.00
    15   6    -0.06   0.23   0.17    -0.01   0.04   0.03    -0.00   0.00   0.00
    16   6     0.12  -0.29  -0.02     0.02  -0.05  -0.00     0.00  -0.00  -0.00
    17   1     0.00  -0.00  -0.00     0.00  -0.00  -0.00    -0.33  -0.10   0.26
    18   1    -0.03   0.00  -0.02    -0.01  -0.00  -0.00    -0.27  -0.03   0.02
    19   1    -0.05   0.02  -0.02    -0.01   0.01  -0.01     0.04  -0.03  -0.00
    20   1     0.07   0.03  -0.04    -0.32  -0.13   0.20    -0.01  -0.00   0.00
    21   1    -0.01  -0.04  -0.05     0.10   0.18   0.24     0.00   0.00   0.00
    22   1    -0.02  -0.03  -0.02     0.12   0.10   0.02     0.00   0.00   0.00
    23   1    -0.06  -0.03   0.04     0.23   0.09  -0.18     0.00   0.00  -0.00
    24   1     0.02   0.04   0.05    -0.15  -0.23  -0.28    -0.00  -0.01  -0.01
    25   1     0.01   0.14   0.35    -0.00   0.03   0.07     0.01   0.01   0.01
    26   1     0.16  -0.35   0.12     0.03  -0.06   0.02    -0.00  -0.00   0.00
    27   1     0.05  -0.15  -0.10     0.01  -0.03  -0.01     0.00  -0.00   0.00
    28   1     0.00  -0.13  -0.31     0.00  -0.02  -0.05     0.00  -0.00  -0.00
    29  35    -0.00   0.00  -0.00    -0.00   0.00  -0.00     0.00  -0.00   0.00
                     70                     71                     72
                      A                      A                      A
 Frequencies --   3006.2382              3040.2099              3202.3477
 Red. masses --      1.0870                 1.0830                 1.0886
 Frc consts  --      5.7880                 5.8980                 6.5771
 IR Inten    --    101.2863                27.7026                 6.1691
  Atom  AN      X      Y      Z        X      Y      Z        X      Y      Z
     1   6     0.04  -0.01  -0.08     0.00   0.00   0.00     0.00   0.00  -0.00
     2   7    -0.00   0.00  -0.00    -0.00   0.00  -0.00    -0.00  -0.00  -0.00
     3   8     0.00   0.00   0.00    -0.00  -0.00  -0.00    -0.00  -0.00  -0.00
     4   6    -0.00   0.00  -0.00     0.04   0.01  -0.07     0.00   0.00  -0.00
     5   6     0.00  -0.00   0.00     0.00  -0.00  -0.00     0.00   0.00   0.00
     6   6     0.00  -0.00   0.00     0.00  -0.00  -0.00    -0.00  -0.00   0.00
     7   6    -0.00  -0.00  -0.00    -0.00  -0.00   0.00     0.00   0.01   0.01
     8   6     0.00   0.00  -0.00    -0.00  -0.00  -0.00     0.01   0.00  -0.01
     9   6     0.00   0.00   0.00    -0.00   0.00   0.00    -0.01  -0.01  -0.00
    10   6    -0.00   0.00   0.00     0.00   0.00   0.00     0.00   0.01   0.03
    11   6     0.00   0.00   0.00    -0.00  -0.00   0.00     0.05   0.01  -0.06
    12   6     0.00  -0.00   0.00     0.00   0.00   0.00     0.00  -0.00   0.00
    13   6     0.00   0.00  -0.00     0.00   0.00  -0.00     0.00  -0.00  -0.00
    14   6     0.00  -0.00  -0.00     0.00  -0.00   0.00    -0.00   0.00   0.00
    15   6     0.00  -0.00   0.00     0.00  -0.00   0.00     0.00  -0.00   0.00
    16   6    -0.00   0.00  -0.00    -0.00  -0.00  -0.00     0.00  -0.00  -0.00
    17   1    -0.45   0.07   0.89    -0.00  -0.00  -0.01    -0.00  -0.00   0.00
    18   1     0.01  -0.01  -0.00    -0.00  -0.00  -0.00     0.00   0.00  -0.00
    19   1     0.00  -0.00   0.01    -0.44  -0.14   0.88    -0.00  -0.00   0.00
    20   1    -0.00  -0.00  -0.00    -0.00   0.00   0.00    -0.02  -0.08  -0.14
    21   1    -0.00  -0.00   0.00    -0.00   0.00   0.00    -0.11  -0.02   0.13
    22   1    -0.00  -0.00   0.00    -0.00   0.00   0.00     0.16   0.13   0.03
    23   1     0.00  -0.00  -0.00     0.00   0.00   0.00    -0.04  -0.19  -0.35
    24   1     0.00  -0.00  -0.00     0.01   0.00  -0.00    -0.57  -0.13   0.63
    25   1    -0.00   0.00  -0.00    -0.00  -0.00   0.00    -0.00   0.00  -0.00
    26   1     0.00   0.00   0.00     0.00  -0.00   0.00     0.00   0.00   0.00
    27   1    -0.00   0.00   0.00    -0.00   0.00   0.00     0.00  -0.00  -0.00
    28   1    -0.00   0.00  -0.00    -0.00   0.00  -0.00    -0.00   0.00  -0.00
    29  35     0.00  -0.00   0.00    -0.00   0.00   0.00     0.00   0.00   0.00
                     73                     74                     75
                      A                      A                      A
 Frequencies --   3206.4359              3214.9982              3219.3961
 Red. masses --      1.0883                 1.0906                 1.0875
 Frc consts  --      6.5922                 6.6419                 6.6411
 IR Inten    --      1.3861                 5.1733                 3.3508
  Atom  AN      X      Y      Z        X      Y      Z        X      Y      Z
     1   6     0.00   0.00  -0.00    -0.00  -0.00   0.00    -0.00   0.00   0.00
     2   7    -0.00  -0.00   0.00     0.00   0.00   0.00     0.00  -0.00  -0.00
     3   8    -0.00  -0.00  -0.00     0.00   0.00   0.00     0.00  -0.00  -0.00
     4   6     0.00  -0.00  -0.00    -0.00  -0.00   0.00     0.00  -0.00   0.00
     5   6    -0.00  -0.00   0.00    -0.00  -0.00  -0.00     0.00  -0.00  -0.00
     6   6    -0.00  -0.00   0.00    -0.00  -0.00   0.00     0.00  -0.00  -0.00
     7   6    -0.01  -0.03  -0.06    -0.00  -0.02  -0.03    -0.00  -0.00  -0.00
     8   6    -0.03  -0.00   0.03     0.02   0.01  -0.01    -0.00   0.00   0.00
     9   6     0.01   0.01   0.00    -0.05  -0.04  -0.01    -0.00  -0.00  -0.00
    10   6    -0.00  -0.00   0.00     0.01   0.02   0.03     0.00   0.00   0.00
    11   6     0.02   0.00  -0.02    -0.02  -0.00   0.02    -0.00  -0.00   0.00
    12   6    -0.00   0.00  -0.00    -0.00   0.00  -0.00     0.01  -0.01   0.01
    13   6    -0.00   0.00  -0.00     0.00   0.00   0.00    -0.01  -0.01  -0.06
    14   6     0.00  -0.00   0.00     0.00  -0.00  -0.00    -0.02   0.05   0.02
    15   6     0.00  -0.00  -0.00    -0.00   0.00  -0.00     0.01  -0.01   0.01
    16   6    -0.00   0.00  -0.00    -0.00   0.00  -0.00    -0.00   0.00   0.00
    17   1    -0.00  -0.00   0.00     0.00   0.00  -0.00     0.00   0.00  -0.00
    18   1    -0.00   0.00  -0.00    -0.00  -0.00  -0.00     0.00  -0.00  -0.00
    19   1     0.00   0.00   0.00     0.00   0.00  -0.00     0.00  -0.00   0.00
    20   1     0.08   0.38   0.69     0.04   0.22   0.40     0.00   0.00   0.00
    21   1     0.31   0.07  -0.35    -0.17  -0.04   0.18     0.00   0.00  -0.00
    22   1    -0.17  -0.14  -0.03     0.54   0.43   0.10     0.01   0.01   0.00
    23   1     0.00  -0.00  -0.00    -0.04  -0.18  -0.33    -0.00  -0.00  -0.00
    24   1    -0.20  -0.04   0.22     0.20   0.05  -0.22     0.00   0.00  -0.00
    25   1     0.00  -0.00   0.00     0.00  -0.00   0.00    -0.08   0.15  -0.13
    26   1     0.00   0.00  -0.00    -0.00  -0.00  -0.01     0.07   0.12   0.66
    27   1    -0.00   0.00   0.00    -0.00   0.01   0.00     0.19  -0.58  -0.24
    28   1     0.00  -0.00   0.00     0.00  -0.00   0.00    -0.09   0.16  -0.14
    29  35     0.00   0.00   0.00     0.00   0.00  -0.00    -0.00   0.00  -0.00
                     76                     77                     78
                      A                      A                      A
 Frequencies --   3224.0452              3231.1404              3233.5838
 Red. masses --      1.0946                 1.0918                 1.0985
 Frc consts  --      6.7039                 6.7160                 6.7674
 IR Inten    --     28.6886                10.0420                18.4308
  Atom  AN      X      Y      Z        X      Y      Z        X      Y      Z
     1   6     0.00   0.00  -0.00    -0.00   0.00   0.00     0.00   0.00  -0.00
     2   7    -0.00  -0.00   0.00     0.00  -0.00  -0.00    -0.00  -0.00  -0.00
     3   8    -0.00  -0.00   0.00     0.00  -0.00  -0.00    -0.00  -0.00  -0.00
     4   6     0.00  -0.00  -0.00     0.00  -0.00   0.00     0.00   0.00  -0.00
     5   6    -0.00   0.00   0.00     0.00   0.00   0.00     0.00   0.00   0.00
     6   6    -0.00  -0.00   0.00     0.00  -0.00  -0.00    -0.00   0.00  -0.00
     7   6    -0.00  -0.01  -0.02     0.00   0.00   0.00     0.00   0.01   0.01
     8   6     0.04   0.01  -0.04    -0.00  -0.00   0.00    -0.03  -0.01   0.03
     9   6    -0.00  -0.00   0.00    -0.00  -0.00  -0.00    -0.05  -0.04  -0.01
    10   6    -0.01  -0.03  -0.05    -0.00  -0.00  -0.00    -0.00  -0.02  -0.04
    11   6     0.02   0.00  -0.01     0.00   0.00  -0.00     0.01   0.00  -0.01
    12   6    -0.00   0.00  -0.00     0.01  -0.02   0.02    -0.00   0.00  -0.00
    13   6    -0.00  -0.00  -0.00    -0.01  -0.01  -0.05     0.00   0.00   0.00
    14   6    -0.00   0.00   0.00     0.01  -0.04  -0.01    -0.00   0.00   0.00
    15   6     0.00  -0.00   0.00    -0.02   0.03  -0.02     0.00  -0.00   0.00
    16   6    -0.00   0.00  -0.00     0.00  -0.00  -0.00    -0.00   0.00   0.00
    17   1    -0.00  -0.00   0.00     0.00   0.00  -0.00    -0.00  -0.00   0.00
    18   1    -0.00   0.00  -0.00     0.00  -0.00  -0.00     0.00   0.00   0.00
    19   1     0.00   0.00  -0.00    -0.00   0.00   0.00    -0.00  -0.00   0.00
    20   1     0.03   0.15   0.27     0.00  -0.00  -0.00    -0.02  -0.09  -0.15
    21   1    -0.43  -0.09   0.47     0.01   0.00  -0.01     0.34   0.07  -0.37
    22   1     0.02   0.01  -0.00     0.01   0.01   0.00     0.50   0.40   0.09
    23   1     0.07   0.31   0.57     0.00   0.01   0.01     0.05   0.24   0.45
    24   1    -0.15  -0.04   0.17    -0.00  -0.00   0.00    -0.10  -0.02   0.11
    25   1     0.00  -0.00   0.00    -0.13   0.23  -0.20     0.00  -0.00   0.00
    26   1     0.00   0.00   0.00     0.06   0.10   0.58    -0.00  -0.00  -0.01
    27   1     0.00  -0.00  -0.00    -0.16   0.48   0.20     0.00  -0.00  -0.00
    28   1    -0.00   0.00  -0.00     0.19  -0.34   0.30    -0.01   0.01  -0.01
    29  35     0.00  -0.00   0.00     0.00  -0.00   0.00    -0.00  -0.00   0.00
                     79                     80                     81
                      A                      A                      A
 Frequencies --   3240.7694              3244.6695              3503.4557
 Red. masses --      1.0939                 1.0965                 1.0732
 Frc consts  --      6.7692                 6.8014                 7.7614
 IR Inten    --      1.2624                 8.8132                29.6523
  Atom  AN      X      Y      Z        X      Y      Z        X      Y      Z
     1   6    -0.00   0.00   0.00     0.00   0.00   0.00     0.00  -0.00  -0.00
     2   7     0.00  -0.00  -0.00     0.00  -0.00  -0.00     0.00  -0.07  -0.02
     3   8     0.00  -0.00  -0.00     0.00  -0.00  -0.00     0.00   0.00   0.00
     4   6     0.00  -0.00   0.00     0.00  -0.00   0.00     0.00  -0.00  -0.00
     5   6    -0.00  -0.00   0.00    -0.00   0.00   0.00    -0.00   0.00   0.00
     6   6    -0.00  -0.00  -0.00    -0.00  -0.00  -0.00    -0.00   0.00   0.00
     7   6    -0.00  -0.00  -0.00    -0.00  -0.00  -0.00     0.00   0.00  -0.00
     8   6     0.00   0.00  -0.00     0.00   0.00  -0.00     0.00  -0.00  -0.00
     9   6     0.00   0.00   0.00    -0.00  -0.00   0.00    -0.00  -0.00   0.00
    10   6     0.00   0.00   0.00    -0.00  -0.00  -0.00     0.00  -0.00   0.00
    11   6    -0.00  -0.00   0.00     0.00   0.00   0.00    -0.00   0.00   0.00
    12   6     0.02  -0.04   0.03     0.02  -0.04   0.04     0.00  -0.00   0.00
    13   6    -0.00   0.00   0.01     0.00   0.01   0.04     0.00   0.00  -0.00
    14   6     0.01  -0.03  -0.01    -0.01   0.03   0.01     0.00  -0.00   0.00
    15   6     0.02  -0.04   0.04    -0.02   0.03  -0.03     0.00  -0.00   0.00
    16   6    -0.00   0.00   0.00     0.00  -0.00  -0.00     0.00   0.00  -0.00
    17   1     0.00   0.00  -0.00     0.00   0.00  -0.00    -0.00   0.00   0.00
    18   1     0.00  -0.00  -0.00    -0.00  -0.00  -0.00    -0.05   0.95   0.30
    19   1    -0.00   0.00   0.00    -0.00   0.00   0.00    -0.00   0.00   0.00
    20   1     0.00   0.00   0.00     0.00   0.00   0.00    -0.00   0.00   0.00
    21   1    -0.00  -0.00   0.00    -0.00  -0.00   0.00    -0.00  -0.00   0.00
    22   1    -0.00  -0.00  -0.00     0.00   0.00   0.00    -0.00   0.00  -0.00
    23   1    -0.00  -0.00  -0.00     0.00   0.00   0.00    -0.00  -0.00  -0.00
    24   1     0.00   0.00  -0.00     0.00   0.00  -0.00     0.00   0.00  -0.00
    25   1    -0.24   0.41  -0.35    -0.28   0.49  -0.42    -0.00   0.00  -0.00
    26   1    -0.01  -0.02  -0.08    -0.04  -0.07  -0.41     0.00  -0.00   0.00
    27   1    -0.10   0.32   0.14     0.11  -0.32  -0.13    -0.00   0.00   0.00
    28   1    -0.27   0.49  -0.44     0.17  -0.30   0.27    -0.00   0.00  -0.00
    29  35    -0.00  -0.00  -0.00     0.00   0.00   0.00    -0.00   0.00   0.00

 -------------------
 - Thermochemistry -
 -------------------
 Temperature   298.150 Kelvin.  Pressure   1.00000 Atm.
 Atom     1 has atomic number  6 and mass  12.00000
 Atom     2 has atomic number  7 and mass  14.00307
 Atom     3 has atomic number  8 and mass  15.99491
 Atom     4 has atomic number  6 and mass  12.00000
 Atom     5 has atomic number  6 and mass  12.00000
 Atom     6 has atomic number  6 and mass  12.00000
 Atom     7 has atomic number  6 and mass  12.00000
 Atom     8 has atomic number  6 and mass  12.00000
 Atom     9 has atomic number  6 and mass  12.00000
 Atom    10 has atomic number  6 and mass  12.00000
 Atom    11 has atomic number  6 and mass  12.00000
 Atom    12 has atomic number  6 and mass  12.00000
 Atom    13 has atomic number  6 and mass  12.00000
 Atom    14 has atomic number  6 and mass  12.00000
 Atom    15 has atomic number  6 and mass  12.00000
 Atom    16 has atomic number  6 and mass  12.00000
 Atom    17 has atomic number  1 and mass   1.00783
 Atom    18 has atomic number  1 and mass   1.00783
 Atom    19 has atomic number  1 and mass   1.00783
 Atom    20 has atomic number  1 and mass   1.00783
 Atom    21 has atomic number  1 and mass   1.00783
 Atom    22 has atomic number  1 and mass   1.00783
 Atom    23 has atomic number  1 and mass   1.00783
 Atom    24 has atomic number  1 and mass   1.00783
 Atom    25 has atomic number  1 and mass   1.00783
 Atom    26 has atomic number  1 and mass   1.00783
 Atom    27 has atomic number  1 and mass   1.00783
 Atom    28 has atomic number  1 and mass   1.00783
 Atom    29 has atomic number 35 and mass  78.91834
 Molecular mass:   289.01023 amu.
 Principal axes and moments of inertia in atomic units:
                           1         2         3
     Eigenvalues --  4478.056025464.956497155.18842
           X            0.40769   0.51612   0.75327
           Y            0.87538  -0.45562  -0.16161
           Z            0.25979   0.72529  -0.63755
 This molecule is an asymmetric top.
 Rotational symmetry number  1.
 Warning -- assumption of classical behavior for rotation
           may cause significant error
 Rotational temperatures (Kelvin)      0.01934     0.01585     0.01211
 Rotational constants (GHZ):           0.40302     0.33024     0.25223
    1 imaginary frequencies ignored.
 Zero-point vibrational energy     597237.1 (Joules/Mol)
                                  142.74309 (Kcal/Mol)
 Warning -- explicit consideration of  20 degrees of freedom as
           vibrations may cause significant error
 Vibrational temperatures:     27.30    62.84    79.65   110.97   116.09
          (Kelvin)            201.93   220.26   325.29   342.07   382.55
                              405.48   429.17   505.48   593.29   647.47
                              671.75   732.21   769.92   865.02   889.39
                              907.70   948.28   987.32  1027.87  1065.76
                             1110.39  1129.63  1141.04  1235.15  1253.40
                             1283.47  1302.27  1366.38  1425.52  1445.89
                             1447.58  1466.85  1477.52  1478.43  1481.98
                             1527.50  1550.37  1577.55  1600.86  1618.72
                             1658.37  1694.06  1701.27  1735.28  1762.71
                             1777.67  1857.84  1875.76  1878.37  1937.83
                             1968.17  1994.95  2066.90  2093.25  2133.72
                             2159.88  2181.92  2221.05  2358.80  2390.98
                             2399.49  2414.57  2674.07  4325.31  4374.18
                             4607.46  4613.35  4625.67  4631.99  4638.68
                             4648.89  4652.41  4662.74  4668.36  5040.69
 
 Zero-point correction=                           0.227476 (Hartree/Particle)
 Thermal correction to Energy=                    0.241683
 Thermal correction to Enthalpy=                  0.242627
 Thermal correction to Gibbs Free Energy=         0.183442
 Sum of electronic and zero-point Energies=           -683.456156
 Sum of electronic and thermal Energies=              -683.441949
 Sum of electronic and thermal Enthalpies=            -683.441005
 Sum of electronic and thermal Free Energies=         -683.500190
 
                     E (Thermal)             CV                S
                      KCal/Mol        Cal/Mol-Kelvin    Cal/Mol-Kelvin
 Total                  151.658             53.995            124.565
 Electronic               0.000              0.000              0.000
 Translational            0.889              2.981             42.882
 Rotational               0.889              2.981             33.526
 Vibrational            149.881             48.034             48.158
 Vibration     1          0.593              1.986              6.739
 Vibration     2          0.595              1.980              5.085
 Vibration     3          0.596              1.975              4.616
 Vibration     4          0.599              1.964              3.963
 Vibration     5          0.600              1.962              3.874
 Vibration     6          0.615              1.913              2.799
 Vibration     7          0.619              1.899              2.634
 Vibration     8          0.650              1.801              1.910
 Vibration     9          0.656              1.783              1.820
 Vibration    10          0.672              1.736              1.623
 Vibration    11          0.681              1.707              1.523
 Vibration    12          0.691              1.677              1.426
 Vibration    13          0.728              1.573              1.160
 Vibration    14          0.776              1.443              0.918
 Vibration    15          0.809              1.361              0.796
 Vibration    16          0.824              1.324              0.746
 Vibration    17          0.864              1.230              0.636
 Vibration    18          0.890              1.172              0.576
 Vibration    19          0.959              1.029              0.448
 Vibration    20          0.978              0.994              0.419
                       Q            Log10(Q)             Ln(Q)
 Total Bot       0.419391D-84        -84.377381       -194.286099
 Total V=0       0.179490D+21         20.254039         46.636649
 Vib (Bot)       0.458460D-99        -99.338699       -228.735807
 Vib (Bot)    1  0.109178D+02          1.038136          2.390396
 Vib (Bot)    2  0.473608D+01          0.675419          1.555210
 Vib (Bot)    3  0.373191D+01          0.571931          1.316920
 Vib (Bot)    4  0.267126D+01          0.426717          0.982552
 Vib (Bot)    5  0.255217D+01          0.406910          0.936946
 Vib (Bot)    6  0.144863D+01          0.160957          0.370618
 Vib (Bot)    7  0.132334D+01          0.121671          0.280159
 Vib (Bot)    8  0.872632D+00         -0.059169         -0.136242
 Vib (Bot)    9  0.825563D+00         -0.083250         -0.191690
 Vib (Bot)   10  0.728369D+00         -0.137649         -0.316948
 Vib (Bot)   11  0.681547D+00         -0.166504         -0.383390
 Vib (Bot)   12  0.638176D+00         -0.195060         -0.449142
 Vib (Bot)   13  0.524698D+00         -0.280091         -0.644932
 Vib (Bot)   14  0.428290D+00         -0.368262         -0.847955
 Vib (Bot)   15  0.381064D+00         -0.419002         -0.964787
 Vib (Bot)   16  0.362215D+00         -0.441034         -1.015517
 Vib (Bot)   17  0.320387D+00         -0.494325         -1.138226
 Vib (Bot)   18  0.297436D+00         -0.526607         -1.212557
 Vib (Bot)   19  0.248048D+00         -0.605465         -1.394134
 Vib (Bot)   20  0.237036D+00         -0.625186         -1.439544
 Vib (V=0)       0.196210D+06          5.292721         12.186941
 Vib (V=0)    1  0.114293D+02          1.058018          2.436177
 Vib (V=0)    2  0.526240D+01          0.721184          1.660587
 Vib (V=0)    3  0.426525D+01          0.629945          1.450502
 Vib (V=0)    4  0.321766D+01          0.507540          1.168653
 Vib (V=0)    5  0.310069D+01          0.491458          1.131625
 Vib (V=0)    6  0.203249D+01          0.308029          0.709262
 Vib (V=0)    7  0.191465D+01          0.282089          0.649534
 Vib (V=0)    8  0.150573D+01          0.177746          0.409276
 Vib (V=0)    9  0.146517D+01          0.165888          0.381971
 Vib (V=0)   10  0.138347D+01          0.140970          0.324596
 Vib (V=0)   11  0.134528D+01          0.128814          0.296606
 Vib (V=0)   12  0.131072D+01          0.117510          0.270577
 Vib (V=0)   13  0.122478D+01          0.088059          0.202762
 Vib (V=0)   14  0.115836D+01          0.063842          0.147002
 Vib (V=0)   15  0.112866D+01          0.052562          0.121029
 Vib (V=0)   16  0.111741D+01          0.048214          0.111017
 Vib (V=0)   17  0.109384D+01          0.038954          0.089696
 Vib (V=0)   18  0.108178D+01          0.034139          0.078608
 Vib (V=0)   19  0.105815D+01          0.024546          0.056519
 Vib (V=0)   20  0.105334D+01          0.022569          0.051967
 Electronic      0.100000D+01          0.000000          0.000000
 Translational   0.193118D+09          8.285824         19.078814
 Rotational      0.473690D+07          6.675494         15.370894
 -------------------------------------------------------------------
 Center     Atomic                   Forces (Hartrees/Bohr)
 Number     Number              X              Y              Z
 -------------------------------------------------------------------
      1        6           0.000029152    0.000014672    0.000000414
      2        7           0.000010378    0.000034652    0.000068371
      3        8          -0.000002784   -0.000005992   -0.000014893
      4        6           0.000091991   -0.000016309    0.000004133
      5        6          -0.000003322    0.000001085   -0.000005274
      6        6          -0.000281884   -0.000133948    0.000019770
      7        6          -0.000043838    0.000109012   -0.000058205
      8        6           0.000046059   -0.000044945    0.000029035
      9        6          -0.000016215    0.000004298    0.000015666
     10        6          -0.000035211    0.000036311    0.000026991
     11        6           0.000022009   -0.000076959   -0.000066100
     12        6           0.000141636    0.000087974    0.000051940
     13        6          -0.000063780   -0.000032713   -0.000017396
     14        6           0.000052252    0.000044488   -0.000031276
     15        6          -0.000097831   -0.000043691   -0.000011666
     16        6           0.000242979    0.000010101    0.000063749
     17        1          -0.000017754    0.000020115   -0.000015959
     18        1          -0.000011922    0.000019580   -0.000081210
     19        1           0.000014164   -0.000003589    0.000018946
     20        1          -0.000005095    0.000002470   -0.000004852
     21        1           0.000005638   -0.000004158    0.000007149
     22        1           0.000000170   -0.000003510    0.000007519
     23        1          -0.000003669    0.000000741    0.000004361
     24        1          -0.000011601    0.000001322    0.000002476
     25        1          -0.000011585   -0.000005531   -0.000006280
     26        1           0.000004667    0.000000087   -0.000001840
     27        1          -0.000003048   -0.000002840    0.000000341
     28        1          -0.000012291    0.000006939    0.000010411
     29       35          -0.000039265   -0.000019661   -0.000016321
 -------------------------------------------------------------------
 Cartesian Forces:  Max     0.000281884 RMS     0.000056622
 FormGI is forming the generalized inverse of G from B-inverse, IUseBI=4.

 GradGradGradGradGradGradGradGradGradGradGradGradGradGradGradGradGradGrad
 Berny optimization.
 Internal  Forces:  Max     0.000127842 RMS     0.000034884
 Search for a local minimum.
 Step number   1 out of a maximum of    2
 All quantities printed in internal units (Hartrees-Bohrs-Radians)
 Second derivative matrix not updated -- analytic derivatives used.
 ITU=  0
     Eigenvalues ---   -0.00865   0.00078   0.00530   0.00934   0.01546
     Eigenvalues ---    0.01589   0.01755   0.01787   0.01804   0.01819
     Eigenvalues ---    0.02072   0.02201   0.02406   0.02420   0.02536
     Eigenvalues ---    0.02578   0.02662   0.02739   0.02822   0.02860
     Eigenvalues ---    0.02887   0.03066   0.03264   0.06144   0.06272
     Eigenvalues ---    0.06480   0.07667   0.10833   0.10880   0.10968
     Eigenvalues ---    0.11431   0.11572   0.11944   0.12259   0.12315
     Eigenvalues ---    0.12345   0.12780   0.13540   0.14188   0.16924
     Eigenvalues ---    0.18398   0.18780   0.19017   0.19084   0.19161
     Eigenvalues ---    0.19408   0.19985   0.20934   0.21440   0.22659
     Eigenvalues ---    0.23607   0.24839   0.27953   0.29806   0.31045
     Eigenvalues ---    0.32263   0.32477   0.34158   0.35674   0.36207
     Eigenvalues ---    0.36506   0.36526   0.36584   0.36711   0.36748
     Eigenvalues ---    0.36758   0.36897   0.37006   0.39219   0.42432
     Eigenvalues ---    0.42936   0.43672   0.43934   0.46061   0.48075
     Eigenvalues ---    0.48220   0.48248   0.51344   0.52098   0.53038
     Eigenvalues ---    0.93715
 Eigenvalue     1 is  -8.65D-03 should be greater than     0.000000 Eigenvector:
                          D2        D1        D4        D3        D6
   1                   -0.50285  -0.49888  -0.49591  -0.49193  -0.04493
                          D5        D9        D7        D8        D21
   1                   -0.03924  -0.03498  -0.03138  -0.02929  -0.02399
 Angle between quadratic step and forces=  77.97 degrees.
 Linear search not attempted -- first point.
 Iteration  1 RMS(Cart)=  0.02226874 RMS(Int)=  0.00015090
 Iteration  2 RMS(Cart)=  0.00024880 RMS(Int)=  0.00000043
 Iteration  3 RMS(Cart)=  0.00000003 RMS(Int)=  0.00000043
 Variable       Old X    -DE/DX   Delta X   Delta X   Delta X     New X
                                 (Linear)    (Quad)   (Total)
    R1        2.70968   0.00001   0.00000   0.00029   0.00029   2.70998
    R2        2.25992  -0.00001   0.00000  -0.00007  -0.00007   2.25985
    R3        2.08841  -0.00000   0.00000   0.00001   0.00001   2.08842
    R4        2.80430  -0.00004   0.00000   0.00016   0.00016   2.80446
    R5        1.92746   0.00001   0.00000   0.00010   0.00010   1.92756
    R6        2.87163   0.00002   0.00000   0.00018   0.00018   2.87181
    R7        2.87233  -0.00004   0.00000  -0.00056  -0.00056   2.87177
    R8        2.07489  -0.00001   0.00000   0.00021   0.00021   2.07511
    R9        2.63693  -0.00002   0.00000  -0.00038  -0.00038   2.63656
   R10        2.63310   0.00007   0.00000   0.00036   0.00036   2.63346
   R11        2.64054   0.00005   0.00000  -0.00003  -0.00003   2.64051
   R12        2.63639  -0.00009   0.00000  -0.00010  -0.00009   2.63630
   R13        2.62852  -0.00002   0.00000   0.00028   0.00028   2.62880
   R14        2.05118  -0.00001   0.00000  -0.00004  -0.00004   2.05114
   R15        2.63375  -0.00002   0.00000  -0.00032  -0.00032   2.63343
   R16        2.04876  -0.00000   0.00000   0.00000   0.00000   2.04876
   R17        2.62975   0.00001   0.00000   0.00027   0.00027   2.63003
   R18        2.04872   0.00000   0.00000  -0.00001  -0.00001   2.04872
   R19        2.63200   0.00001   0.00000  -0.00028  -0.00028   2.63172
   R20        2.04868  -0.00000   0.00000   0.00000   0.00000   2.04868
   R21        2.05177  -0.00001   0.00000   0.00014   0.00014   2.05190
   R22        2.62771   0.00000   0.00000   0.00012   0.00012   2.62782
   R23        2.04621  -0.00000   0.00000  -0.00004  -0.00004   2.04617
   R24        2.62664   0.00002   0.00000  -0.00004  -0.00004   2.62660
   R25        2.04781  -0.00000   0.00000   0.00000   0.00000   2.04781
   R26        2.62909  -0.00002   0.00000   0.00005   0.00005   2.62915
   R27        2.04782  -0.00000   0.00000  -0.00001  -0.00001   2.04782
   R28        2.62159  -0.00001   0.00000  -0.00014  -0.00014   2.62146
   R29        2.04623   0.00000   0.00000  -0.00000  -0.00000   2.04623
   R30        3.67769   0.00002   0.00000   0.00016   0.00016   3.67785
    A1        2.14431   0.00000   0.00000   0.00006   0.00006   2.14437
    A2        2.02425  -0.00001   0.00000  -0.00021  -0.00021   2.02404
    A3        2.11445   0.00001   0.00000   0.00015   0.00015   2.11460
    A4        1.92624  -0.00005   0.00000  -0.00032  -0.00032   1.92592
    A5        1.87620   0.00004   0.00000  -0.00065  -0.00066   1.87554
    A6        1.86273  -0.00007   0.00000  -0.00128  -0.00128   1.86145
    A7        1.89109   0.00010   0.00000  -0.00001  -0.00001   1.89107
    A8        1.93043   0.00003   0.00000   0.00086   0.00086   1.93129
    A9        1.92428  -0.00006   0.00000  -0.00069  -0.00069   1.92360
   A10        1.95363  -0.00013   0.00000   0.00080   0.00080   1.95443
   A11        1.87790   0.00002   0.00000  -0.00025  -0.00025   1.87765
   A12        1.88597   0.00003   0.00000  -0.00076  -0.00076   1.88521
   A13        2.10384  -0.00012   0.00000   0.00099   0.00099   2.10484
   A14        2.09447   0.00013   0.00000  -0.00099  -0.00099   2.09348
   A15        2.08410  -0.00001   0.00000  -0.00002  -0.00002   2.08408
   A16        2.11599   0.00012   0.00000   0.00127   0.00127   2.11726
   A17        2.12535  -0.00012   0.00000  -0.00121  -0.00121   2.12414
   A18        2.04130  -0.00001   0.00000   0.00002   0.00002   2.04132
   A19        2.09894   0.00003   0.00000   0.00004   0.00004   2.09898
   A20        2.08990  -0.00001   0.00000   0.00021   0.00021   2.09011
   A21        2.09434  -0.00002   0.00000  -0.00025  -0.00025   2.09409
   A22        2.09642  -0.00000   0.00000   0.00003   0.00003   2.09644
   A23        2.09119   0.00000   0.00000  -0.00005  -0.00005   2.09114
   A24        2.09557   0.00000   0.00000   0.00002   0.00002   2.09560
   A25        2.09135  -0.00000   0.00000  -0.00006  -0.00006   2.09129
   A26        2.09568   0.00000   0.00000   0.00011   0.00011   2.09580
   A27        2.09615   0.00000   0.00000  -0.00005  -0.00005   2.09610
   A28        2.09392   0.00003   0.00000   0.00006   0.00006   2.09398
   A29        2.09783  -0.00001   0.00000  -0.00007  -0.00007   2.09775
   A30        2.09144  -0.00001   0.00000   0.00001   0.00001   2.09145
   A31        2.10164  -0.00004   0.00000  -0.00004  -0.00004   2.10160
   A32        2.08737   0.00002   0.00000  -0.00005  -0.00005   2.08732
   A33        2.09415   0.00002   0.00000   0.00008   0.00008   2.09423
   A34        2.11992  -0.00003   0.00000  -0.00023  -0.00023   2.11969
   A35        2.06338   0.00001   0.00000   0.00016   0.00016   2.06355
   A36        2.09986   0.00002   0.00000   0.00008   0.00008   2.09994
   A37        2.09589   0.00002   0.00000   0.00016   0.00016   2.09606
   A38        2.08903  -0.00001   0.00000  -0.00010  -0.00010   2.08893
   A39        2.09826  -0.00001   0.00000  -0.00006  -0.00006   2.09820
   A40        2.09012  -0.00001   0.00000   0.00000   0.00000   2.09013
   A41        2.10664   0.00000   0.00000  -0.00004  -0.00004   2.10660
   A42        2.08642   0.00001   0.00000   0.00003   0.00003   2.08646
   A43        2.07899  -0.00002   0.00000  -0.00021  -0.00021   2.07878
   A44        2.10766  -0.00001   0.00000  -0.00001  -0.00001   2.10765
   A45        2.09654   0.00002   0.00000   0.00021   0.00021   2.09675
   A46        2.14014   0.00005   0.00000   0.00025   0.00025   2.14039
   A47        2.10266  -0.00003   0.00000  -0.00036  -0.00036   2.10229
   A48        2.04038  -0.00002   0.00000   0.00011   0.00011   2.04049
    D1        2.03903   0.00004   0.00000   0.00224   0.00224   2.04126
    D2       -2.21896  -0.00004   0.00000   0.00017   0.00017  -2.21879
    D3       -1.08267   0.00007   0.00000   0.00222   0.00222  -1.08045
    D4        0.94253  -0.00002   0.00000   0.00015   0.00015   0.94268
    D5        2.80877   0.00005   0.00000  -0.00274  -0.00274   2.80602
    D6       -1.32701  -0.00002   0.00000  -0.00121  -0.00121  -1.32822
    D7        0.75785  -0.00000   0.00000  -0.00204  -0.00204   0.75581
    D8        0.77518   0.00007   0.00000  -0.00108  -0.00108   0.77410
    D9        2.92258  -0.00001   0.00000   0.00046   0.00046   2.92304
   D10       -1.27574   0.00002   0.00000  -0.00038  -0.00038  -1.27612
   D11        1.24889   0.00005   0.00000   0.03091   0.03091   1.27980
   D12       -1.85032   0.00003   0.00000   0.03138   0.03138  -1.81894
   D13       -0.88441   0.00002   0.00000   0.02931   0.02931  -0.85509
   D14        2.29957   0.00000   0.00000   0.02979   0.02979   2.32935
   D15       -2.95391   0.00004   0.00000   0.02994   0.02994  -2.92397
   D16        0.23006   0.00002   0.00000   0.03042   0.03042   0.26048
   D17       -0.35676  -0.00000   0.00000   0.00928   0.00928  -0.34749
   D18        2.82111  -0.00004   0.00000   0.00656   0.00656   2.82767
   D19        1.75390   0.00006   0.00000   0.01040   0.01041   1.76430
   D20       -1.35141   0.00003   0.00000   0.00769   0.00769  -1.34373
   D21       -2.46458   0.00003   0.00000   0.01008   0.01008  -2.45450
   D22        0.71330  -0.00001   0.00000   0.00736   0.00736   0.72066
   D23       -3.10085   0.00001   0.00000   0.00158   0.00158  -3.09927
   D24        0.04342  -0.00001   0.00000   0.00133   0.00133   0.04475
   D25       -0.00139   0.00003   0.00000   0.00109   0.00109  -0.00030
   D26       -3.14030   0.00001   0.00000   0.00083   0.00083  -3.13947
   D27        3.10262   0.00001   0.00000  -0.00054  -0.00054   3.10208
   D28       -0.04730   0.00000   0.00000  -0.00172  -0.00172  -0.04902
   D29        0.00293  -0.00000   0.00000  -0.00010  -0.00010   0.00283
   D30        3.13619  -0.00001   0.00000  -0.00128  -0.00128   3.13491
   D31       -3.10534   0.00000   0.00000  -0.00164  -0.00164  -3.10698
   D32        0.04371  -0.00002   0.00000  -0.00350  -0.00350   0.04020
   D33        0.00165   0.00004   0.00000   0.00093   0.00093   0.00257
   D34       -3.13249   0.00001   0.00000  -0.00094  -0.00094  -3.13343
   D35        3.10846  -0.00001   0.00000   0.00134   0.00134   3.10979
   D36       -0.03086   0.00005   0.00000   0.00381   0.00381  -0.02705
   D37        0.00167  -0.00005   0.00000  -0.00129  -0.00129   0.00038
   D38       -3.13765   0.00001   0.00000   0.00118   0.00118  -3.13647
   D39       -0.00121  -0.00004   0.00000  -0.00131  -0.00131  -0.00252
   D40       -3.14047  -0.00002   0.00000  -0.00041  -0.00041  -3.14088
   D41        3.13769  -0.00002   0.00000  -0.00106  -0.00106   3.13663
   D42       -0.00156   0.00000   0.00000  -0.00015  -0.00015  -0.00172
   D43        0.00229   0.00001   0.00000   0.00054   0.00054   0.00283
   D44       -3.13715   0.00002   0.00000   0.00089   0.00089  -3.13625
   D45        3.14154  -0.00001   0.00000  -0.00037  -0.00037   3.14117
   D46        0.00210  -0.00000   0.00000  -0.00002  -0.00002   0.00209
   D47       -0.00076   0.00001   0.00000   0.00045   0.00045  -0.00031
   D48       -3.13902   0.00000   0.00000   0.00071   0.00071  -3.13832
   D49        3.13867   0.00001   0.00000   0.00010   0.00010   3.13877
   D50        0.00041   0.00000   0.00000   0.00036   0.00036   0.00077
   D51       -0.00186  -0.00002   0.00000  -0.00067  -0.00067  -0.00253
   D52       -3.13509  -0.00001   0.00000   0.00051   0.00051  -3.13458
   D53        3.13642  -0.00001   0.00000  -0.00093  -0.00093   3.13549
   D54        0.00318   0.00000   0.00000   0.00025   0.00025   0.00344
   D55       -0.00304  -0.00002   0.00000  -0.00071  -0.00071  -0.00375
   D56        3.14089  -0.00001   0.00000  -0.00057  -0.00057   3.14032
   D57        3.13094   0.00001   0.00000   0.00120   0.00119   3.13214
   D58       -0.00831   0.00001   0.00000   0.00134   0.00134  -0.00697
   D59        0.00112   0.00001   0.00000   0.00078   0.00078   0.00190
   D60       -3.13795  -0.00000   0.00000  -0.00006  -0.00006  -3.13801
   D61        3.14036   0.00001   0.00000   0.00064   0.00064   3.14100
   D62        0.00130  -0.00001   0.00000  -0.00020  -0.00020   0.00109
   D63        0.00207  -0.00002   0.00000  -0.00111  -0.00111   0.00096
   D64       -3.13925  -0.00001   0.00000  -0.00067  -0.00067  -3.13992
   D65        3.14117  -0.00001   0.00000  -0.00028  -0.00028   3.14089
   D66       -0.00016   0.00000   0.00000   0.00017   0.00017   0.00001
   D67       -0.00354   0.00004   0.00000   0.00141   0.00141  -0.00213
   D68        3.13585  -0.00002   0.00000  -0.00098  -0.00098   3.13487
   D69        3.13779   0.00003   0.00000   0.00096   0.00096   3.13875
   D70       -0.00601  -0.00003   0.00000  -0.00142  -0.00142  -0.00743
         Item               Value     Threshold  Converged?
 Maximum Force            0.000128     0.000450     YES
 RMS     Force            0.000035     0.000300     YES
 Maximum Displacement     0.079465     0.001800     NO 
 RMS     Displacement     0.022272     0.001200     NO 
 Predicted change in Energy=-3.568653D-06
                           ----------------------------
                           ! Non-Optimized Parameters !
                           ! (Angstroms and Degrees)  !
 --------------------------                            --------------------------
 ! Name  Definition              Value          Derivative Info.                !
 --------------------------------------------------------------------------------
 ! R1    R(1,2)                  1.4341         -DE/DX =    0.0                 !
 ! R2    R(1,3)                  1.1959         -DE/DX =    0.0                 !
 ! R3    R(1,17)                 1.1051         -DE/DX =    0.0                 !
 ! R4    R(2,4)                  1.4841         -DE/DX =    0.0                 !
 ! R5    R(2,18)                 1.02           -DE/DX =    0.0                 !
 ! R6    R(4,5)                  1.5197         -DE/DX =    0.0                 !
 ! R7    R(4,6)                  1.5197         -DE/DX =    0.0                 !
 ! R8    R(4,19)                 1.0981         -DE/DX =    0.0                 !
 ! R9    R(5,7)                  1.3952         -DE/DX =    0.0                 !
 ! R10   R(5,11)                 1.3936         -DE/DX =    0.0001              !
 ! R11   R(6,12)                 1.3973         -DE/DX =    0.0001              !
 ! R12   R(6,16)                 1.3951         -DE/DX =   -0.0001              !
 ! R13   R(7,8)                  1.3911         -DE/DX =    0.0                 !
 ! R14   R(7,20)                 1.0854         -DE/DX =    0.0                 !
 ! R15   R(8,9)                  1.3936         -DE/DX =    0.0                 !
 ! R16   R(8,21)                 1.0842         -DE/DX =    0.0                 !
 ! R17   R(9,10)                 1.3918         -DE/DX =    0.0                 !
 ! R18   R(9,22)                 1.0841         -DE/DX =    0.0                 !
 ! R19   R(10,11)                1.3926         -DE/DX =    0.0                 !
 ! R20   R(10,23)                1.0841         -DE/DX =    0.0                 !
 ! R21   R(11,24)                1.0858         -DE/DX =    0.0                 !
 ! R22   R(12,13)                1.3906         -DE/DX =    0.0                 !
 ! R23   R(12,25)                1.0828         -DE/DX =    0.0                 !
 ! R24   R(13,14)                1.3899         -DE/DX =    0.0                 !
 ! R25   R(13,26)                1.0837         -DE/DX =    0.0                 !
 ! R26   R(14,15)                1.3913         -DE/DX =    0.0                 !
 ! R27   R(14,27)                1.0837         -DE/DX =    0.0                 !
 ! R28   R(15,16)                1.3872         -DE/DX =    0.0                 !
 ! R29   R(15,28)                1.0828         -DE/DX =    0.0                 !
 ! R30   R(16,29)                1.9462         -DE/DX =    0.0                 !
 ! A1    A(2,1,3)              122.8633         -DE/DX =    0.0                 !
 ! A2    A(2,1,17)             115.9689         -DE/DX =    0.0                 !
 ! A3    A(3,1,17)             121.1578         -DE/DX =    0.0                 !
 ! A4    A(1,2,4)              110.3473         -DE/DX =    0.0                 !
 ! A5    A(1,2,18)             107.4605         -DE/DX =    0.0                 !
 ! A6    A(4,2,18)             106.6534         -DE/DX =   -0.0001              !
 ! A7    A(2,4,5)              108.3505         -DE/DX =    0.0001              !
 ! A8    A(2,4,6)              110.6549         -DE/DX =    0.0                 !
 ! A9    A(2,4,19)             110.2139         -DE/DX =   -0.0001              !
 ! A10   A(5,4,6)              111.9805         -DE/DX =   -0.0001              !
 ! A11   A(5,4,19)             107.5814         -DE/DX =    0.0                 !
 ! A12   A(6,4,19)             108.0145         -DE/DX =    0.0                 !
 ! A13   A(4,5,7)              120.5984         -DE/DX =   -0.0001              !
 ! A14   A(4,5,11)             119.9477         -DE/DX =    0.0001              !
 ! A15   A(7,5,11)             119.4088         -DE/DX =    0.0                 !
 ! A16   A(4,6,12)             121.3102         -DE/DX =    0.0001              !
 ! A17   A(4,6,16)             121.7042         -DE/DX =   -0.0001              !
 ! A18   A(12,6,16)            116.9593         -DE/DX =    0.0                 !
 ! A19   A(5,7,8)              120.2626         -DE/DX =    0.0                 !
 ! A20   A(5,7,20)             119.7546         -DE/DX =    0.0                 !
 ! A21   A(8,7,20)             119.9826         -DE/DX =    0.0                 !
 ! A22   A(7,8,9)              120.1174         -DE/DX =    0.0                 !
 ! A23   A(7,8,21)             119.8136         -DE/DX =    0.0                 !
 ! A24   A(9,8,21)             120.0688         -DE/DX =    0.0                 !
 ! A25   A(8,9,10)             119.822          -DE/DX =    0.0                 !
 ! A26   A(8,9,22)             120.0804         -DE/DX =    0.0                 !
 ! A27   A(10,9,22)            120.0974         -DE/DX =    0.0                 !
 ! A28   A(9,10,11)            119.9761         -DE/DX =    0.0                 !
 ! A29   A(9,10,23)            120.1923         -DE/DX =    0.0                 !
 ! A30   A(11,10,23)           119.8313         -DE/DX =    0.0                 !
 ! A31   A(5,11,10)            120.4127         -DE/DX =    0.0                 !
 ! A32   A(5,11,24)            119.5946         -DE/DX =    0.0                 !
 ! A33   A(10,11,24)           119.9904         -DE/DX =    0.0                 !
 ! A34   A(6,12,13)            121.4491         -DE/DX =    0.0                 !
 ! A35   A(6,12,25)            118.2325         -DE/DX =    0.0                 !
 ! A36   A(13,12,25)           120.3175         -DE/DX =    0.0                 !
 ! A37   A(12,13,14)           120.0952         -DE/DX =    0.0                 !
 ! A38   A(12,13,26)           119.6868         -DE/DX =    0.0                 !
 ! A39   A(14,13,26)           120.2179         -DE/DX =    0.0                 !
 ! A40   A(13,14,15)           119.7554         -DE/DX =    0.0                 !
 ! A41   A(13,14,27)           120.6995         -DE/DX =    0.0                 !
 ! A42   A(15,14,27)           119.5451         -DE/DX =    0.0                 !
 ! A43   A(14,15,16)           119.1054         -DE/DX =    0.0                 !
 ! A44   A(14,15,28)           120.7595         -DE/DX =    0.0                 !
 ! A45   A(16,15,28)           120.135          -DE/DX =    0.0                 !
 ! A46   A(6,16,15)            122.6353         -DE/DX =    0.0                 !
 ! A47   A(6,16,29)            120.4525         -DE/DX =    0.0                 !
 ! A48   A(15,16,29)           116.9116         -DE/DX =    0.0                 !
 ! D1    D(3,1,2,4)            116.9558         -DE/DX =    0.0                 !
 ! D2    D(3,1,2,18)          -127.1274         -DE/DX =    0.0                 !
 ! D3    D(17,1,2,4)           -61.9052         -DE/DX =    0.0001              !
 ! D4    D(17,1,2,18)           54.0116         -DE/DX =    0.0                 !
 ! D5    D(1,2,4,5)            160.7733         -DE/DX =    0.0                 !
 ! D6    D(1,2,4,6)            -76.1014         -DE/DX =    0.0                 !
 ! D7    D(1,2,4,19)            43.3046         -DE/DX =    0.0                 !
 ! D8    D(18,2,4,5)            44.3526         -DE/DX =    0.0001              !
 ! D9    D(18,2,4,6)           167.4779         -DE/DX =    0.0                 !
 ! D10   D(18,2,4,19)          -73.1161         -DE/DX =    0.0                 !
 ! D11   D(2,4,5,7)             73.327          -DE/DX =    0.0                 !
 ! D12   D(2,4,5,11)          -104.2177         -DE/DX =    0.0                 !
 ! D13   D(6,4,5,7)            -48.9933         -DE/DX =    0.0                 !
 ! D14   D(6,4,5,11)           133.4621         -DE/DX =    0.0                 !
 ! D15   D(19,4,5,7)          -167.5309         -DE/DX =    0.0                 !
 ! D16   D(19,4,5,11)           14.9245         -DE/DX =    0.0                 !
 ! D17   D(2,4,6,12)           -19.9095         -DE/DX =    0.0                 !
 ! D18   D(2,4,6,16)           162.0137         -DE/DX =    0.0                 !
 ! D19   D(5,4,6,12)           101.087          -DE/DX =    0.0001              !
 ! D20   D(5,4,6,16)           -76.9898         -DE/DX =    0.0                 !
 ! D21   D(19,4,6,12)         -140.6324         -DE/DX =    0.0                 !
 ! D22   D(19,4,6,16)           41.2908         -DE/DX =    0.0                 !
 ! D23   D(4,5,7,8)           -177.5751         -DE/DX =    0.0                 !
 ! D24   D(4,5,7,20)             2.5641         -DE/DX =    0.0                 !
 ! D25   D(11,5,7,8)            -0.0173         -DE/DX =    0.0                 !
 ! D26   D(11,5,7,20)         -179.8781         -DE/DX =    0.0                 !
 ! D27   D(4,5,11,10)          177.736          -DE/DX =    0.0                 !
 ! D28   D(4,5,11,24)           -2.8087         -DE/DX =    0.0                 !
 ! D29   D(7,5,11,10)            0.1621         -DE/DX =    0.0                 !
 ! D30   D(7,5,11,24)          179.6174         -DE/DX =    0.0                 !
 ! D31   D(4,6,12,13)         -178.0169         -DE/DX =    0.0                 !
 ! D32   D(4,6,12,25)            2.3034         -DE/DX =    0.0                 !
 ! D33   D(16,6,12,13)           0.1475         -DE/DX =    0.0                 !
 ! D34   D(16,6,12,25)        -179.5322         -DE/DX =    0.0                 !
 ! D35   D(4,6,16,15)          178.1781         -DE/DX =    0.0                 !
 ! D36   D(4,6,16,29)           -1.5498         -DE/DX =    0.0001              !
 ! D37   D(12,6,16,15)           0.0215         -DE/DX =    0.0                 !
 ! D38   D(12,6,16,29)        -179.7064         -DE/DX =    0.0                 !
 ! D39   D(5,7,8,9)             -0.1446         -DE/DX =    0.0                 !
 ! D40   D(5,7,8,21)          -179.9589         -DE/DX =    0.0                 !
 ! D41   D(20,7,8,9)           179.7159         -DE/DX =    0.0                 !
 ! D42   D(20,7,8,21)           -0.0984         -DE/DX =    0.0                 !
 ! D43   D(7,8,9,10)             0.1621         -DE/DX =    0.0                 !
 ! D44   D(7,8,9,22)          -179.6941         -DE/DX =    0.0                 !
 ! D45   D(21,8,9,10)          179.9759         -DE/DX =    0.0                 !
 ! D46   D(21,8,9,22)            0.1197         -DE/DX =    0.0                 !
 ! D47   D(8,9,10,11)           -0.0179         -DE/DX =    0.0                 !
 ! D48   D(8,9,10,23)         -179.8122         -DE/DX =    0.0                 !
 ! D49   D(22,9,10,11)         179.8384         -DE/DX =    0.0                 !
 ! D50   D(22,9,10,23)           0.044          -DE/DX =    0.0                 !
 ! D51   D(9,10,11,5)           -0.1449         -DE/DX =    0.0                 !
 ! D52   D(9,10,11,24)        -179.5981         -DE/DX =    0.0                 !
 ! D53   D(23,10,11,5)         179.6502         -DE/DX =    0.0                 !
 ! D54   D(23,10,11,24)          0.1971         -DE/DX =    0.0                 !
 ! D55   D(6,12,13,14)          -0.2148         -DE/DX =    0.0                 !
 ! D56   D(6,12,13,26)         179.9273         -DE/DX =    0.0                 !
 ! D57   D(25,12,13,14)        179.4583         -DE/DX =    0.0                 !
 ! D58   D(25,12,13,26)         -0.3995         -DE/DX =    0.0                 !
 ! D59   D(12,13,14,15)          0.1091         -DE/DX =    0.0                 !
 ! D60   D(12,13,14,27)       -179.7946         -DE/DX =    0.0                 !
 ! D61   D(26,13,14,15)        179.9662         -DE/DX =    0.0                 !
 ! D62   D(26,13,14,27)          0.0625         -DE/DX =    0.0                 !
 ! D63   D(13,14,15,16)          0.055          -DE/DX =    0.0                 !
 ! D64   D(13,14,15,28)       -179.9041         -DE/DX =    0.0                 !
 ! D65   D(27,14,15,16)        179.9598         -DE/DX =    0.0                 !
 ! D66   D(27,14,15,28)          0.0007         -DE/DX =    0.0                 !
 ! D67   D(14,15,16,6)          -0.1221         -DE/DX =    0.0                 !
 ! D68   D(14,15,16,29)        179.6149         -DE/DX =    0.0                 !
 ! D69   D(28,15,16,6)         179.8372         -DE/DX =    0.0                 !
 ! D70   D(28,15,16,29)         -0.4258         -DE/DX =    0.0                 !
 --------------------------------------------------------------------------------
 GradGradGradGradGradGradGradGradGradGradGradGradGradGradGradGradGradGrad


 ----------------------------------------------------------------------

 Electric dipole moment (input orientation):
 (Debye = 10**-18 statcoulomb cm , SI units = C m)
                  (au)            (Debye)         (10**-30 SI)
   Tot        0.106923D+01      0.271770D+01      0.906527D+01
   x         -0.544824D+00     -0.138480D+01     -0.461921D+01
   y         -0.687648D+00     -0.174783D+01     -0.583013D+01
   z         -0.611187D+00     -0.155348D+01     -0.518186D+01

 Dipole polarizability, Alpha (input orientation).
 (esu units = cm**3 , SI units = C**2 m**2 J**-1)
 Alpha(0;0):
               (au)            (10**-24 esu)      (10**-40 SI)
   iso        0.246642D+03      0.365485D+02      0.406657D+02
   aniso      0.887587D+02      0.131527D+02      0.146343D+02
   xx         0.213997D+03      0.317111D+02      0.352834D+02
   yx         0.153530D+02      0.227508D+01      0.253137D+01
   yy         0.243704D+03      0.361132D+02      0.401813D+02
   zx         0.111761D+02      0.165612D+01      0.184269D+01
   zy         0.330941D+02      0.490404D+01      0.545648D+01
   zz         0.282224D+03      0.418213D+02      0.465324D+02

 ----------------------------------------------------------------------

 Dipole orientation:
     6          3.35926245          1.16023786         -2.05112837
     7          1.42697060          1.55683213         -0.19334656
     8          3.10261462          1.71890331         -4.22581429
     6          0.57125002         -0.89565763          0.86360165
     6         -0.75036003         -0.39131017          3.36264758
     6         -1.13931490         -2.25745517         -0.99912824
     6         -3.12355482          0.75697363          3.41561743
     6         -4.28298009          1.29663121          5.71205771
     6         -3.07956170          0.68976892          7.97482655
     6         -0.71163431         -0.45331184          7.93128554
     6          0.44773832         -0.98903062          5.62991723
     6         -2.36711478         -0.95140458         -2.93798914
     6         -3.99681361         -2.17412521         -4.59747335
     6         -4.43171829         -4.75314835         -4.35509911
     6         -3.23268205         -6.10475052         -2.44522801
     6         -1.62062187         -4.84248045         -0.80794749
     1          5.11620267          0.26252427         -1.36649373
     1          2.21633830          2.54311567          1.26242219
     1          2.20187004         -2.11853245          1.25198085
     1         -4.06710307          1.22494470          1.65548370
     1         -6.12787108          2.18721749          5.73732875
     1         -3.98784672          1.10386708          9.76390790
     1          0.23274969         -0.93434302          9.68451971
     1          2.29016579         -1.89125749          5.59534281
     1         -2.00885327          1.05383348         -3.13196499
     1         -4.92151791         -1.10784215         -6.08121856
     1         -5.69307518         -5.72622505         -5.64183116
     1         -3.54602511         -8.11545140         -2.23083574
    35         -0.02292007         -6.84708238          1.82915285

 Electric dipole moment (dipole orientation):
 (Debye = 10**-18 statcoulomb cm , SI units = C m)
                  (au)            (Debye)         (10**-30 SI)
   Tot        0.106923D+01      0.271770D+01      0.906527D+01
   x          0.000000D+00      0.000000D+00      0.000000D+00
   y          0.000000D+00      0.000000D+00      0.000000D+00
   z          0.106923D+01      0.271770D+01      0.906527D+01

 Dipole polarizability, Alpha (dipole orientation).
 (esu units = cm**3 , SI units = C**2 m**2 J**-1)
 Alpha(0;0):
               (au)            (10**-24 esu)      (10**-40 SI)
   iso        0.246642D+03      0.365485D+02      0.406657D+02
   aniso      0.887587D+02      0.131527D+02      0.146343D+02
   xx         0.225183D+03      0.333687D+02      0.371276D+02
   yx        -0.151054D+02     -0.223839D+01     -0.249055D+01
   yy         0.225260D+03      0.333800D+02      0.371403D+02
   zx         0.296028D+02      0.438669D+01      0.488085D+01
   zy        -0.120434D+02     -0.178464D+01     -0.198568D+01
   zz         0.289482D+03      0.428968D+02      0.477292D+02

 ----------------------------------------------------------------------
 1\1\GINC-LC06-1-5\Freq\RM062X\Gen\C14H12Br1N1O1\AIKHL\21-Nov-2005\0\\#
  freq=noraman geom=allcheck guess=read M062X/gen pseudo=read nosymm In
 tegral(Grid=SuperFine) scrf=(IEFPCM, solvent=dimethylsulfoxide)\\BHFA_
 oBr_M062X_scanForm07_TS\\0,1\C,2.1650598289,-0.1249967146,0.1095016574
 \N,0.8542869896,-0.6986770616,0.203547442\O,2.6997158091,0.4256003688,
 1.0266477841\C,-0.0793397618,-0.0077148118,-0.7200788122\C,-1.28136389
 88,-0.9090331056,-0.9480009513\C,-0.4829801356,1.3459498012,-0.1588459
 108\C,-2.2173112468,-1.112926064,0.0666836047\C,-3.2891624428,-1.97695
 53528,-0.1316678777\C,-3.4346479801,-2.6432050987,-1.3471500066\C,-2.5
 029958326,-2.4439685471,-2.3614956085\C,-1.429404468,-1.5797920791,-2.
 1602987794\C,-0.3584550804,1.6320342,1.203186368\C,-0.7658302433,2.853
 3781694,1.728467098\C,-1.3078783113,3.8244663441,0.8947058812\C,-1.442
 3191615,3.5691828355,-0.46630398\C,-1.0323849465,2.3419209671,-0.96665
 24686\H,2.6575333473,-0.2018330185,-0.8768539131\H,0.9192842402,-1.665
 7783683,-0.1139895922\H,0.4013355806,0.1569950208,-1.6934214462\H,-2.1
 078842135,-0.5922566891,1.0127847595\H,-4.0126955437,-2.1292365338,0.6
 612403717\H,-4.2726060313,-3.3133199915,-1.5024816905\H,-2.6116343273,
 -2.9572897528,-3.3101798177\H,-0.7057354953,-1.4195340803,-2.953690241
 \H,0.0733730965,0.8766561593,1.8476985755\H,-0.6565862779,3.0446175348
 ,2.7895059069\H,-1.6255007239,4.7809701099,1.2928744687\H,-1.860412348
 8,4.3147862387,-1.1309629449\Br,-1.2588584213,2.0497625199,-2.87737087
 69\\Version=ES64L-G16RevA.03\HF=-683.683632\RMSD=6.401e-09\RMSF=5.662e
 -05\ZeroPoint=0.2274756\Thermal=0.2416828\Dipole=-0.5448239,-0.6876485
 ,-0.6111873\DipoleDeriv=1.9418803,0.4722529,0.280309,0.8944724,0.66564
 32,0.4814813,0.195751,0.4190448,1.2941137,-1.5479639,-0.2800889,-0.317
 369,-0.2069044,-0.6750668,0.0680598,-0.1267068,0.1011582,-0.7156326,-1
 .0490444,-0.1827446,-0.3004913,-0.4493026,-0.6495642,-0.3172784,-0.467
 5524,-0.3392558,-1.022341,0.7638905,-0.2420984,0.1753989,-0.2368997,0.
 6179536,-0.1928344,0.1535061,-0.0988476,0.4352532,0.0565768,0.3198883,
 0.0750796,0.1506043,-0.0900449,0.032089,0.0384366,0.0912678,-0.0118764
 ,-0.2000516,0.0050596,-0.0434222,0.0167329,0.1436541,-0.0145877,-0.103
 9139,0.128764,-0.4190838,-0.1222608,-0.005617,0.0111858,-0.0177544,-0.
 1546987,0.0691605,-0.0020023,0.0622411,-0.018649,-0.0233388,0.0599211,
 -0.1339648,0.0737463,-0.121222,-0.0022472,-0.0973438,0.0112658,0.01116
 62,-0.0162685,0.0877078,-0.0275753,0.1055193,-0.0937569,0.0479943,-0.0
 151765,0.0354763,-0.0390825,-0.1046542,0.036082,0.0303667,0.0504897,-0
 .0938521,0.1166377,-0.0131413,0.0707383,0.0398394,-0.0782589,-0.008822
 8,-0.1169107,0.0496046,-0.1668785,-0.0464399,-0.0918372,0.0367893,0.01
 02349,-0.0939249,-0.0528469,0.0134843,-0.0328378,-0.1285115,0.0646196,
 0.0448024,-0.0701695,-0.0302815,-0.1365077,-0.031859,0.0250508,-0.0309
 838,-0.0590651,0.0539049,0.0331861,0.0111951,0.076501,-0.1252361,-0.05
 56946,0.0620821,-0.0932616,-0.0010384,-0.0618466,-0.005567,0.0645575,0
 .0419054,-0.1032668,-0.0416223,-0.0173576,-0.0254931,-0.0716328,-0.085
 6943,0.0132315,-0.1463429,-0.3950129,-0.0612179,-0.0349208,0.1789454,-
 0.022137,0.023587,0.2268401,0.1983615,0.1198663,1.4260422,-0.0889326,-
 0.0346481,0.0675758,-0.0747099,0.0724213,-0.043893,0.1476539,-0.033008
 9,-0.1453436,0.217692,0.1267911,-0.0227344,0.0003773,0.1958904,-0.0634
 374,0.0555064,-0.1512549,0.2919801,-0.0286398,-0.0056819,0.0633361,0.0
 396805,-0.0518865,0.0102097,0.0439984,0.0283684,-0.1209563,0.1288996,-
 0.0092832,-0.0144915,-0.0290506,0.1269574,-0.1043206,-0.0069716,-0.113
 4308,-0.0144458,0.0192137,-0.0701669,0.1120957,-0.0588156,0.1279113,-0
 .0074808,0.1202618,0.0049799,-0.0037624,-0.0047554,-0.1423844,-0.00963
 8,-0.1385023,0.0597222,-0.0423532,-0.0068008,-0.0437277,0.1050707,0.11
 36258,-0.0592725,-0.0063981,-0.0525115,0.0876623,-0.1097562,-0.0060665
 ,-0.1187372,-0.0553767,0.0229879,-0.0457927,0.1166798,-0.0743152,0.138
 0093,0.0277017,0.1050766,0.008656,0.0212632,0.1500189,0.0271116,-0.039
 6108,0.0196559,0.1055693,0.0289266,-0.045532,0.0657681,0.0561331,0.163
 9745,0.0306655,-0.033189,0.0219889,0.0951198,-0.0419436,-0.031797,-0.0
 546896,-0.0957823,0.1520898,0.0742405,0.0060614,0.07381,-0.038691,-0.0
 732283,0.0035697,-0.0714309,0.0452279,0.150133,0.0631158,-0.0427436,0.
 0573807,0.0535388,0.0500782,-0.0462827,0.0640167,0.0542281,-0.0966604,
 0.0007088,-0.091755,-0.0105835,-0.1177302,-0.070362,-0.0866502,-0.0832
 579,-0.8213324\Polar=213.9971617,15.3530222,243.7036294,11.1760851,33.
 0941069,282.2239229\Quadrupole=-4.8149372,5.3386403,-0.5237032,-2.3213
 058,-7.2399868,6.7632647\PG=C01 [X(C14H12Br1N1O1)]\NImag=1\\0.55436803
 ,0.17977673,0.40054988,0.10974525,0.25941933,0.87396632,-0.19009745,-0
 .01808668,0.07492737,0.43855829,-0.04560815,-0.11623771,0.02695229,0.0
 1969649,0.60791850,0.01686928,0.00757765,-0.08341591,0.05222102,0.0732
 3475,0.27118628,-0.22059031,-0.14887551,-0.23394011,-0.03467592,-0.041
 10134,-0.04184140,0.24868805,-0.14438979,-0.21909723,-0.26735092,-0.04
 231527,0.00147174,-0.02444479,0.19669316,0.21239676,-0.22543934,-0.262
 48628,-0.54750606,-0.03505265,-0.01726416,0.00748175,0.27719642,0.3103
 7350,0.57420337,-0.03823763,0.00645178,-0.02816255,-0.10326942,0.02706
 647,-0.02384062,0.00182881,0.00124926,0.00464620,0.48349071,0.00469865
 ,0.01811081,-0.00543882,0.01611594,-0.10406044,0.02476004,-0.00639657,
 -0.01005190,-0.00460615,0.01862913,0.48225411,-0.00975729,-0.01065402,
 -0.01131777,-0.05720844,0.04851587,-0.11329844,0.00256871,0.00260220,0
 .00652082,-0.05718925,-0.00192199,0.55530747,-0.00298166,0.00084662,-0
 .00298109,-0.02951625,-0.00906542,-0.01090837,-0.00043134,-0.00070932,
 -0.00006240,-0.14999453,-0.05322484,-0.00144529,0.51386096,-0.00269149
 ,-0.00355936,0.00257151,0.01249533,0.00827020,0.00016541,0.00226368,0.
 00247290,0.00120091,-0.06763755,-0.11359768,-0.01190315,0.18319536,0.3
 6738563,0.00022279,0.00329436,-0.00188742,-0.02731548,-0.01152194,-0.0
 0591340,-0.00135023,-0.00141960,-0.00067796,-0.00653253,-0.01302561,-0
 .08618416,-0.09712562,0.13421688,0.62975277,-0.00008377,0.00258172,0.0
 0053126,-0.00845302,0.02342175,0.00213231,-0.00047113,0.00021742,-0.00
 027910,-0.07924023,0.02382520,0.01253383,0.01097217,-0.01875700,-0.010
 87072,0.25110057,0.00184412,0.00048396,0.00062490,0.00992631,-0.022338
 77,-0.00000992,-0.00053757,-0.00099521,-0.00056445,0.03259432,-0.16390
 925,-0.03498021,-0.00575800,-0.02479056,-0.01245747,-0.15501558,0.5806
 2895,0.00250239,0.00255411,0.00107710,-0.00757291,0.02268587,0.0079449
 7,-0.00094983,-0.00077058,-0.00069568,0.01547982,-0.04528470,-0.107523
 99,-0.00275654,-0.00822765,-0.00279516,0.07805534,0.02364706,0.6449580
 2,0.00028519,0.00038279,0.00077100,0.00044346,-0.00068773,0.00185742,-
 0.00001072,-0.00016830,-0.00029316,-0.01922090,-0.00960948,0.01606160,
 -0.19496684,-0.05565742,0.08095558,-0.00117411,0.00084709,0.00110136,0
 .51874278,0.00037633,0.00076869,0.00033575,-0.00009326,0.00001642,0.00
 049439,-0.00011766,-0.00020407,-0.00027888,-0.01500399,-0.00451042,0.0
 1398080,-0.02923032,-0.09573780,-0.01784550,-0.00250574,0.00033052,0.0
 0147419,0.23203186,0.38810922,0.00039544,0.00039103,0.00029255,-0.0015
 5152,-0.00023884,-0.00088439,-0.00035264,-0.00046377,-0.00036970,-0.00
 193796,0.00254383,0.01037906,0.13601563,0.02205893,-0.22941835,0.00079
 953,-0.00000443,0.00022241,-0.09015625,0.17774248,0.65871442,0.0002339
 5,-0.00007509,-0.00007895,0.00117174,0.00052664,-0.00045762,-0.0000114
 0,-0.00001396,0.00001698,0.00104420,-0.00150842,0.00530194,-0.03912564
 ,-0.01040954,0.04650683,0.00009275,0.00059779,0.00000152,-0.23943512,-
 0.14481738,-0.03874169,0.55192805,0.00028745,0.00002946,-0.00084749,-0
 .00068664,0.00017678,-0.00075806,-0.00024702,-0.00019590,0.00008472,-0
 .00099795,0.00543379,-0.00017478,-0.03183324,0.00919780,0.05402730,0.0
 0054886,0.00000479,0.00012037,-0.11820630,-0.17515266,-0.05827968,0.23
 136559,0.36653778,0.00014307,-0.00010998,-0.00027172,-0.00001074,-0.00
 008580,-0.00026957,-0.00008298,0.00001686,0.00007305,0.00461242,0.0000
 6488,-0.00276293,0.00138395,0.02188941,0.05139290,-0.00031434,-0.00055
 633,-0.00018517,0.01853227,-0.01682694,-0.12895866,-0.14299957,0.13445
 362,0.65026983,0.00070618,0.00037890,-0.00025392,-0.00074486,-0.000269
 19,-0.00016109,-0.00037124,-0.00028569,-0.00015751,0.00027258,0.001098
 58,0.00021177,-0.01114814,0.00813484,0.02404276,-0.00012403,0.00015892
 ,0.00008461,0.02012873,-0.00478754,-0.03122323,-0.11555614,-0.05224612
 ,-0.03401935,0.56595943,0.00041325,0.00035817,0.00011895,-0.00075784,-
 0.00038434,0.00011226,-0.00023055,-0.00017383,-0.00018427,0.00080365,-
 0.00043789,-0.00044695,0.00861971,-0.00707511,-0.01274302,-0.00045871,
 0.00003815,0.00004660,-0.02507494,-0.01832385,-0.01591463,-0.02582939,
 -0.14068966,-0.12488061,0.26225898,0.39508206,-0.00031351,0.00022561,0
 .00053341,-0.00090123,-0.00035412,0.00042175,0.00007136,0.00001545,-0.
 00013247,0.00059036,-0.00053876,-0.00190755,0.02501646,-0.01339541,-0.
 07199891,-0.00034042,-0.00012626,-0.00006271,-0.07416272,-0.04720626,0
 .02123930,0.02292361,-0.08402527,-0.28241953,-0.09426841,0.14912491,0.
 60839161,-0.00057106,-0.00006821,0.00067957,-0.00005056,0.00015675,0.0
 0029467,0.00023660,0.00017143,-0.00003074,0.00427889,-0.00264606,0.000
 63862,0.02115909,-0.02573228,-0.07458221,-0.00089818,-0.00038237,-0.00
 050083,-0.05835932,-0.02743175,0.02262343,0.04057002,0.04694868,0.0494
 1326,-0.20802975,-0.06227001,0.08745783,0.51553734,0.00000727,0.000519
 66,0.00013325,-0.00215327,-0.00064153,-0.00042991,-0.00013978,-0.00023
 868,-0.00019132,-0.00112407,0.00423974,-0.00350418,-0.00365385,-0.0187
 8897,-0.04737831,0.00038313,0.00019482,0.00029082,-0.02721957,-0.01954
 619,0.01392329,0.02652780,0.03085807,0.00960637,-0.03603043,-0.0980096
 8,-0.01665843,0.22593984,0.38161213,0.00024205,0.00001038,0.00005143,0
 .00074187,0.00017937,0.00024916,0.00000270,0.00002419,0.00000882,0.000
 93959,-0.00454194,-0.00326872,-0.03040825,-0.01453892,0.01953342,-0.00
 105864,-0.00019253,0.00023099,0.02159853,0.01333074,-0.01106609,0.0061
 4477,-0.02146114,-0.04832730,0.14464812,0.02402929,-0.23767541,-0.0967
 7857,0.17643127,0.67277846,0.00144600,0.00113637,-0.00042880,-0.002102
 20,-0.00123402,-0.00042999,-0.00071236,-0.00069427,-0.00039034,-0.0036
 4708,-0.01645462,-0.02168487,-0.11145678,-0.02039480,0.02493028,-0.002
 77349,-0.00016768,-0.00014256,0.03900537,0.02499128,0.00578201,-0.0232
 5583,-0.02373848,-0.02485384,-0.03818020,-0.01104078,0.04668104,-0.236
 92936,-0.14121403,-0.03903013,0.55302779,0.00105592,0.00055823,-0.0007
 2798,0.00077739,-0.00082035,0.00005625,-0.00026419,-0.00025807,0.00003
 912,-0.00727893,-0.01026127,-0.01645316,-0.04961832,-0.13569931,-0.080
 61345,-0.00226983,-0.00059556,-0.00031824,0.04536672,0.03094932,-0.022
 07879,-0.02377421,-0.03713807,-0.02902249,-0.03125405,0.00971166,0.054
 10029,-0.11482753,-0.17390228,-0.05808805,0.23444517,0.36897459,-0.000
 31255,-0.00052230,-0.00033748,0.00262784,0.00039678,0.00072825,0.00031
 255,0.00027890,0.00030866,-0.00353156,-0.00465845,-0.00094624,-0.03436
 746,-0.12328450,-0.27775580,0.00078086,0.00056184,-0.00043052,0.049044
 86,0.00903553,-0.04875586,-0.02514947,-0.02899970,-0.02968714,0.002969
 62,0.02233480,0.05173995,0.01865855,-0.01657606,-0.12904094,-0.1391533
 2,0.13276735,0.64513256,-0.00071636,0.00004909,-0.00035236,0.00067678,
 0.00078205,0.00050747,-0.00124168,0.00107995,0.00036102,0.00465763,0.0
 0256973,0.00842476,-0.00119182,-0.00040823,0.00102060,-0.07584427,0.01
 197534,-0.04238488,-0.00025417,-0.00040048,-0.00022976,0.00033555,0.00
 001155,0.00011231,0.00005019,0.00001885,-0.00025781,-0.00016351,-0.000
 16995,0.00016819,0.00050536,0.00058223,0.00002768,0.24333591,-0.000946
 62,-0.00136803,-0.00124328,0.00063334,-0.00154853,-0.00173805,0.000259
 96,0.00071175,0.00105619,-0.00027826,-0.00368008,-0.03032999,0.0013389
 5,-0.00025809,-0.00013231,0.02414494,-0.12748136,-0.00443226,-0.000236
 41,-0.00041492,-0.00032356,-0.00001760,-0.00039572,-0.00019694,-0.0002
 8738,-0.00002138,0.00016385,0.00007906,0.00015808,-0.00026414,-0.00102
 497,-0.00055990,-0.00013476,-0.20974004,0.65209528,-0.00031259,0.00014
 931,0.00098087,-0.00091366,-0.00149253,-0.00358590,0.00101067,-0.00038
 105,-0.00053195,0.00331085,-0.01106150,-0.00783048,0.00059209,0.001312
 45,-0.00044961,-0.01311368,-0.07592012,-0.30646953,0.00033661,0.000531
 43,-0.00003565,-0.00031598,-0.00013957,-0.00020956,-0.00001728,0.00003
 725,0.00030905,0.00028927,0.00012162,-0.00016320,-0.00023902,-0.000503
 36,0.00010953,0.09389511,0.00537320,0.66922034,0.00001696,-0.00009648,
 -0.00017016,0.00001959,0.00061096,0.00041948,-0.00012938,-0.00004309,0
 .00005413,0.00632446,0.00226720,-0.00274724,-0.00098771,0.00165844,0.0
 0076651,0.01534559,-0.01039156,0.03163287,0.00004861,-0.00011434,0.000
 36769,-0.00002798,-0.00017844,-0.00022958,-0.00005954,0.00001398,0.000
 13939,0.00015451,0.00003304,0.00004480,0.00019597,0.00001267,-0.000183
 57,-0.09375474,0.07283417,-0.00021807,0.22889767,-0.00003675,-0.000333
 56,-0.00042700,0.00053006,-0.00052231,-0.00059372,-0.00022903,0.000494
 93,0.00017670,0.00175904,0.00181943,-0.00008388,0.00038465,-0.00005100
 ,0.00017824,-0.01912001,0.01686708,-0.08513462,-0.00011184,0.00010292,
 0.00017933,-0.00009431,0.00032194,0.00017213,0.00010592,-0.00005370,-0
 .00011592,-0.00017154,-0.00003447,0.00013730,0.00023507,0.00019838,-0.
 00005680,0.08433503,-0.28865337,-0.04053647,-0.18414804,0.60722235,0.0
 0028157,-0.00022439,-0.00037140,-0.00040090,0.00155047,0.00154470,-0.0
 0028995,0.00021208,0.00020344,-0.00200343,0.00143238,-0.00471583,0.000
 36568,-0.00007514,-0.00015615,0.00967971,-0.03339076,-0.01030647,0.000
 05238,0.00010932,-0.00013780,-0.00007925,-0.00007754,0.00003335,-0.000
 04488,0.00005112,0.00008090,0.00006540,0.00005815,-0.00002028,-0.00023
 871,-0.00013221,-0.00013611,0.02807607,-0.10906244,-0.16154049,0.08876
 539,0.04390200,0.74420863,0.00031892,0.00006773,0.00004027,-0.00008238
 ,0.00016029,0.00000638,-0.00002804,-0.00004373,-0.00010333,-0.00081735
 ,-0.00042745,-0.00017356,0.00032383,-0.00026129,0.00006667,-0.01090357
 ,0.00526077,-0.02034066,-0.00010985,0.00028464,-0.00008998,0.00000224,
 -0.00000831,0.00008965,0.00000608,0.00006493,0.00000075,0.00000832,-0.
 00001843,0.00002439,-0.00004212,0.00011262,-0.00008652,-0.00248155,0.0
 3013415,0.01354793,-0.10854350,0.07593107,-0.07405386,0.23295803,-0.00
 067750,-0.00002782,0.00016141,0.00018216,-0.00048122,-0.00025666,0.000
 36640,-0.00003122,0.00005491,-0.00086554,0.00010464,-0.00003344,0.0004
 6186,-0.00026696,-0.00001685,0.00571917,-0.00740646,0.02311538,-0.0000
 3142,-0.00006931,-0.00020387,0.00004230,-0.00006864,0.00001352,-0.0000
 7225,-0.00003078,-0.00002861,-0.00001621,-0.00001552,-0.00008306,-0.00
 015166,-0.00013927,0.00019958,0.02129100,-0.04639473,-0.00516304,0.088
 09437,-0.22956419,0.11954430,-0.20600056,0.66876849,-0.00003599,-0.000
 35210,-0.00031246,0.00057578,-0.00025688,-0.00010695,-0.00016102,0.000
 37600,0.00011386,-0.00079487,-0.00079061,-0.00162846,0.00090793,-0.000
 23027,0.00006034,-0.02117149,0.02501607,-0.06752811,-0.00008266,-0.000
 14097,0.00000354,-0.00002808,0.00034294,0.00018461,0.00010753,-0.00009
 651,-0.00020964,-0.00028720,-0.00007780,0.00007987,0.00015080,0.000136
 10,0.00015696,-0.00806076,0.04575065,0.07107113,-0.04690826,0.05226344
 ,-0.20908240,0.07093999,0.05657411,0.67158045,0.00026893,0.00000403,-0
 .00005196,-0.00004492,0.00029687,0.00014274,-0.00019979,0.00004427,-0.
 00002516,0.00415362,0.00140086,-0.00275961,-0.00050047,0.00090708,0.00
 034539,-0.00229045,0.01926123,-0.00831594,0.00018294,-0.00025816,0.000
 10618,-0.00013103,0.00019943,0.00001099,0.00016805,-0.00007429,-0.0000
 4164,-0.00010879,-0.00000581,0.00008729,0.00030292,0.00014549,-0.00002
 721,-0.00593778,0.00487092,0.00812893,0.00846946,-0.00735162,-0.013672
 94,-0.07613164,0.01323429,-0.04533116,0.23305984,-0.00078487,0.0000030
 0,0.00032902,0.00013759,-0.00126910,-0.00034184,0.00046285,-0.00018947
 ,-0.00001156,0.00293958,0.00257014,0.00415334,-0.00072273,0.00064791,-
 0.00001708,0.02837462,-0.04324488,0.04584395,0.00002604,-0.00001511,0.
 00023944,-0.00005578,-0.00022401,-0.00020375,-0.00008381,0.00001477,0.
 00016677,0.00019940,0.00007892,-0.00009239,-0.00018573,-0.00014437,-0.
 00018977,0.00502416,-0.03332275,-0.03911326,-0.01661440,0.05450459,0.0
 1344819,0.02615078,-0.12931544,-0.00476670,-0.20710406,0.63636587,0.00
 049525,0.00065478,0.00015385,-0.00117053,0.00170083,0.00015220,-0.0001
 6339,-0.00032511,-0.00010820,-0.00156862,0.00157718,-0.00231168,-0.000
 86815,-0.00058964,-0.00026139,0.01466424,-0.00718745,0.06666873,0.0001
 8571,0.00013058,-0.00002804,-0.00001359,-0.00025893,-0.00012771,-0.000
 10071,0.00008009,0.00018638,0.00029204,0.00011146,-0.00004880,-0.00001
 499,-0.00021500,-0.00006735,0.00805064,-0.03727003,-0.04855129,-0.0348
 2573,0.06498530,-0.03982422,-0.01566403,-0.07810926,-0.33334881,0.1031
 5397,-0.01137026,0.69406698,-0.00002832,0.00030795,0.00021849,0.000281
 88,0.00162545,0.00049344,0.00039972,-0.00032460,-0.00007690,-0.0022872
 5,0.00954194,-0.00347364,-0.00010126,-0.00090009,-0.00043476,-0.102898
 16,0.08141673,-0.03532964,-0.00053043,0.00014854,-0.00019134,0.0006566
 7,-0.00014744,0.00021857,-0.00014440,0.00004376,-0.00035825,-0.0002676
 1,-0.00022600,0.00009080,-0.00009248,0.00023816,-0.00006711,0.00940752
 ,-0.01760833,-0.03863618,-0.01909262,0.02959568,-0.00368631,0.01698785
 ,-0.00805535,0.03580220,-0.08916658,0.07478461,-0.00044489,0.19707774,
 -0.00051621,-0.00125001,-0.00054318,0.00140011,-0.00347722,-0.00208877
 ,0.00014860,0.00066128,0.00030290,0.00981240,-0.02246257,0.01398140,0.
 00247985,0.00001281,0.00073670,0.07014245,-0.21676375,0.04639498,-0.00
 038098,-0.00022066,-0.00025715,0.00006464,0.00053165,0.00036124,0.0002
 4930,-0.00008939,-0.00040895,-0.00046761,-0.00024147,0.00008582,0.0001
 4688,0.00028176,0.00024275,-0.00677136,0.05311023,0.07040566,0.0288184
 1,-0.07238711,0.01112900,-0.01906087,0.01381260,-0.09384090,0.08718535
 ,-0.28844073,-0.03129974,-0.18740809,0.58082782,-0.00292006,-0.0010064
 8,0.00007792,0.00296850,-0.00517989,-0.00061273,0.00125104,0.00031838,
 0.00052700,0.00040002,0.00159842,0.01296624,0.00169941,-0.00032333,-0.
 00085106,-0.06251006,0.10847469,-0.16507547,-0.00086345,-0.00041768,0.
 00020874,0.00034939,0.00013768,0.00019751,-0.00000246,-0.00023302,-0.0
 0044836,-0.00062229,-0.00019949,-0.00031066,-0.00089058,-0.00001183,0.
 00013413,-0.01216984,0.00793070,-0.04169462,-0.00294309,0.00943497,-0.
 00142199,0.00826905,-0.02908380,-0.01311727,0.02819140,-0.09957078,-0.
 12796548,0.05578258,0.00790645,0.44201477,-0.11152933,0.01185881,0.097
 80859,-0.02156932,-0.00961900,0.02651951,0.01703070,-0.01017957,-0.020
 40418,0.00381292,-0.00246490,0.00379802,0.00030202,-0.00005337,-0.0005
 1885,0.00009523,0.00008852,-0.00035305,-0.00006002,0.00008428,-0.00005
 129,0.00007989,0.00010420,-0.00002780,-0.00003955,-0.00005365,-0.00010
 842,-0.00006306,-0.00011872,0.00003812,-0.00009463,0.00013063,0.000086
 73,0.00009083,0.00009937,0.00008368,-0.00001280,0.00005920,-0.00006454
 ,-0.00004082,0.00001688,0.00003425,0.00000525,0.00004615,-0.00006689,-
 0.00003058,0.00011352,0.00016234,0.11257953,0.00973412,-0.06568585,-0.
 00437937,-0.01749719,0.01530534,0.00795472,-0.00233286,0.01418184,-0.0
 3000266,-0.00182591,-0.00109186,0.00251329,-0.00017958,0.00025975,-0.0
 0065196,-0.00020689,0.00012921,-0.00023937,-0.00000292,-0.00003696,-0.
 00003671,0.00006080,0.00003117,0.00001528,-0.00002308,-0.00005442,-0.0
 0008374,-0.00005839,-0.00007256,-0.00000267,-0.00009480,0.00003985,0.0
 0016606,-0.00002857,0.00007847,0.00009120,-0.00001809,0.00001915,-0.00
 006008,-0.00000938,0.00004316,0.00001742,-0.00002786,0.00003404,-0.000
 05550,-0.00000448,0.00004604,0.00019064,0.00951499,0.03428900,0.099350
 45,-0.00489296,-0.22858934,0.00135166,-0.00241185,0.00116777,0.0022295
 7,-0.01922463,-0.03987827,0.00047014,-0.00032362,0.00128245,0.00013931
 ,-0.00051194,0.00040930,0.00044864,-0.00002644,-0.00001407,-0.00005607
 ,0.00002953,-0.00000829,-0.00004634,0.00001672,-0.00001723,0.00002529,
 0.00005002,0.00002745,0.00000303,0.00004265,0.00000711,0.00008334,0.00
 007050,-0.00010332,0.00014388,0.00004154,-0.00009502,0.00002742,0.0000
 4716,0.00006833,0.00000412,-0.00007380,0.00002073,0.00003696,-0.000076
 55,0.00002584,-0.00004307,0.00001501,-0.00025023,-0.10578933,0.0279909
 5,0.26489908,0.00311778,-0.03872007,-0.01415532,-0.05348467,0.02540890
 ,0.00121322,-0.00781127,-0.00001327,-0.00071278,-0.00235447,0.02550307
 ,0.00840242,-0.00023907,0.00166681,0.00031118,-0.00324167,0.00273690,-
 0.00420255,-0.00023042,-0.00024349,0.00064700,-0.00003432,-0.00010096,
 0.00005091,0.00015455,0.00019610,-0.00000867,-0.00004055,-0.00010983,0
 .00000007,0.00015929,-0.00040378,-0.00063302,-0.00008913,0.00026157,-0
 .00030049,-0.00003779,0.00001748,-0.00008151,-0.00006581,0.00010869,0.
 00001952,-0.00010208,0.00034319,-0.00048495,-0.00018937,0.00106794,0.0
 0152299,-0.00087623,0.00327636,0.00009028,0.06500550,0.00008284,-0.013
 46033,-0.00935024,0.01781858,-0.37372505,-0.10379885,-0.00100043,-0.00
 082545,0.00243078,0.00461885,-0.01864060,-0.00615747,-0.00142893,0.001
 82690,-0.00043254,0.00118233,-0.00001442,0.00269741,0.00036665,0.00041
 027,-0.00030236,-0.00000924,-0.00044595,-0.00013436,-0.00023078,-0.000
 05488,0.00019413,0.00027793,-0.00009398,0.00013581,-0.00009455,0.00002
 434,-0.00010112,-0.00026304,0.00042105,0.00039874,-0.00000759,0.000024
 81,-0.00007498,0.00000264,0.00004363,0.00005203,0.00002343,-0.00009640
 ,0.00012201,0.00031396,-0.00030019,-0.00045653,-0.00018790,0.00222277,
 -0.00022298,-0.02081312,0.40206992,0.00281233,0.00410355,-0.00209183,0
 .00157649,-0.14668137,-0.06022481,-0.00315372,0.00045526,0.00044460,-0
 .00915715,0.02831653,0.00090224,-0.00062736,0.00055894,0.00097784,-0.0
 0152492,0.00023172,-0.00272605,-0.00040578,-0.00021094,0.00002772,0.00
 030438,0.00041179,0.00031068,0.00026466,0.00003033,-0.00047212,-0.0003
 6558,-0.00042314,0.00010483,0.00047053,0.00034061,0.00001729,0.0004749
 5,-0.00065844,-0.00062509,0.00015050,-0.00003226,0.00031625,0.00008047
 ,-0.00017735,0.00000259,-0.00000016,-0.00005286,-0.00008164,-0.0003135
 3,0.00063253,-0.00005376,0.00045333,-0.00259266,0.00060159,0.00909673,
 0.11557945,0.06133050,0.00389761,0.00104870,-0.00512287,0.00505838,0.0
 0649313,-0.02531316,-0.00096870,0.00005421,0.00130210,-0.10258424,-0.0
 1481193,0.10090095,-0.01503043,-0.00542344,0.02371047,-0.00259384,-0.0
 0159886,0.00585184,-0.00264786,-0.00391680,-0.00215258,-0.00060591,0.0
 0044224,0.00124941,0.00017530,-0.00007300,-0.00019390,-0.00013693,-0.0
 0009650,-0.00011195,0.00058495,0.00146306,0.00143585,-0.00056461,0.001
 16562,-0.00009851,0.00036639,-0.00019565,0.00022066,-0.00011224,0.0001
 0170,-0.00009868,-0.00010548,0.00008963,-0.00011293,0.00079898,0.00064
 056,0.00143243,0.00028278,-0.00013908,0.00152617,0.00039038,-0.0004583
 3,-0.00018137,0.11468700,-0.00258164,-0.00046429,-0.00073745,0.0002523
 9,-0.00465931,0.02084606,0.00065589,0.00039492,0.00010650,-0.01568729,
 -0.05414868,0.02705171,-0.01104998,-0.00357983,0.01676149,0.01457607,0
 .00168703,-0.02718876,-0.00259947,-0.00185894,-0.00165024,-0.00033919,
 0.00037349,0.00087452,0.00005771,-0.00001557,-0.00021987,-0.00006173,-
 0.00009546,0.00006804,-0.00031381,0.00056970,0.00141139,0.00173080,-0.
 00413145,0.00025395,-0.00128131,-0.00031576,-0.00081339,0.00021423,-0.
 00015271,-0.00008021,-0.00044766,-0.00005642,-0.00005018,-0.00062564,0
 .00039081,-0.00213738,0.00074681,0.00014816,-0.00035507,-0.00032043,0.
 00039810,0.00004682,0.01489769,0.06730098,0.00328871,0.00196961,0.0003
 9704,-0.00427836,0.00963927,-0.02322967,-0.00090682,-0.00037042,-0.000
 23294,0.10530440,0.02966616,-0.24044291,-0.00123783,-0.00120211,0.0035
 8322,0.00739289,-0.00371194,-0.01223842,-0.00088589,-0.00061725,0.0000
 7512,-0.00030894,-0.00008906,0.00001133,-0.00011264,-0.00001502,0.0001
 5068,0.00024961,0.00001212,0.00018549,-0.00219681,-0.00138392,0.000582
 96,0.00128611,-0.00116345,0.00087612,-0.00032643,-0.00006207,-0.000360
 23,0.00006275,0.00000840,0.00012092,-0.00009041,-0.00039147,-0.0001498
 7,-0.00112073,0.00091383,-0.00144797,-0.00130006,-0.00059909,0.0001372
 3,-0.00030928,-0.00029239,0.00033749,-0.10208106,-0.03523807,0.2717324
 7,-0.00027608,-0.00019316,-0.00038763,-0.00008361,0.00005399,-0.000318
 98,0.00007846,0.00003553,0.00010709,-0.00050758,0.00174869,-0.00037587
 ,0.00707967,0.01076063,0.01814083,-0.00042456,-0.00052531,0.00024270,-
 0.05602193,-0.02167543,-0.01949727,0.00219202,-0.01154091,-0.02211973,
 -0.00122616,-0.00581099,0.00126489,-0.00103983,-0.00001276,0.00013999,
 -0.00084064,-0.00364071,0.00409394,-0.00024202,-0.00060319,0.00011263,
 0.00006825,-0.00002949,-0.00011456,-0.00005546,0.00004039,-0.00004665,
 -0.00002789,0.00012573,-0.00003325,-0.00002047,-0.00004298,0.00024815,
 0.00009742,0.00004351,-0.00001510,0.00000938,-0.00004786,0.00006455,0.
 00026529,0.00008593,-0.00002330,0.05199803,-0.00017630,-0.00014704,0.0
 0026773,0.00052782,-0.00007723,0.00020831,0.00012418,0.00008733,0.0000
 0585,0.00102616,-0.00222224,0.00072127,0.00075516,0.00596714,0.0037355
 6,-0.00102375,-0.00032708,0.00048780,-0.02191676,-0.11186994,-0.123547
 99,-0.00072600,-0.00428608,-0.01730262,-0.00592040,0.00253062,-0.00157
 099,-0.00014617,-0.00070107,0.00064120,-0.00328957,0.00425411,-0.00028
 778,-0.00034558,-0.00063537,-0.00008507,0.00002914,-0.00021083,-0.0001
 2936,-0.00003482,0.00008289,-0.00007227,0.00000501,0.00005552,0.000017
 51,0.00014397,0.00009268,0.00010093,-0.00003864,0.00001198,-0.00001949
 ,0.00009156,0.00012655,-0.00010589,0.00016214,-0.00009163,-0.00006236,
 0.02829164,0.11004464,0.00015507,0.00002679,0.00005549,-0.00016029,-0.
 00009965,0.00008396,-0.00005599,-0.00000872,-0.00002352,-0.00138860,0.
 00002808,-0.00068346,-0.00318171,-0.01138373,-0.01554442,-0.00006614,0
 .00004007,0.00048007,-0.01966548,-0.12343500,-0.27261299,0.00100213,-0
 .00061319,0.00090260,0.00081902,-0.00174827,0.00263493,0.00031974,0.00
 069402,0.00017075,0.00465933,-0.00032658,-0.00085093,-0.00020896,-0.00
 043572,0.00011308,-0.00026448,0.00031881,0.00004655,0.00014657,-0.0001
 0445,0.00025639,0.00012569,-0.00024846,-0.00018945,-0.00038578,0.00044
 055,-0.00034543,-0.00005279,-0.00000153,-0.00000592,-0.00008087,-0.000
 01701,-0.00000912,0.00000176,0.00012396,0.00003475,0.01981126,0.135865
 80,0.28637983,0.00024589,0.00018242,0.00003907,-0.00027794,-0.00002335
 ,-0.00007643,-0.00011592,-0.00009847,-0.00008559,-0.00027281,-0.000035
 53,0.00106977,-0.00006732,-0.00577690,-0.00049871,-0.00004110,0.000271
 54,0.00012805,-0.01124950,-0.00224872,0.01861708,-0.18112510,-0.035726
 58,0.14383553,0.00648010,-0.00001940,-0.00413407,0.00311879,-0.0030108
 5,0.00003723,-0.00037485,-0.00004775,-0.00085047,0.00003329,-0.0000623
 8,-0.00001769,0.00000101,0.00001359,-0.00000555,0.00000945,-0.00003045
 ,-0.00000456,0.00001719,-0.00000848,0.00001195,0.00000012,-0.00000605,
 -0.00007013,-0.00000885,-0.00002083,0.00002379,0.00004204,-0.00002487,
 0.00002025,-0.00039072,-0.00018984,-0.00004831,-0.00054902,0.00221014,
 -0.00119247,0.18557213,0.00012793,0.00007852,0.00001220,-0.00002870,-0
 .00000108,0.00000608,-0.00006002,-0.00006548,-0.00004827,-0.00041160,0
 .00017441,0.00090157,-0.00577828,0.00222093,-0.00293637,-0.00000699,0.
 00004982,0.00001891,-0.01304304,0.00148624,0.01508389,-0.03564982,-0.0
 5337651,0.02359604,0.01083686,0.00629206,-0.01140879,-0.00322179,0.002
 91562,-0.00459537,-0.00001364,-0.00103459,-0.00032042,-0.00000787,-0.0
 0005082,0.00001689,-0.00000326,0.00000690,0.00000215,0.00001463,-0.000
 02695,-0.00000672,-0.00000128,-0.00001037,0.00000153,-0.00001906,0.000
 00767,-0.00007645,-0.00001063,0.00000072,-0.00000359,0.00002858,-0.000
 02689,0.00000684,-0.00021043,-0.00020421,-0.00002272,0.00250570,-0.002
 03996,0.00121614,0.04206767,0.04611690,-0.00006236,-0.00005134,0.00000
 361,0.00013275,0.00005980,0.00001204,0.00003875,0.00003246,0.00002374,
 -0.00036469,-0.00025334,0.00017490,-0.00003281,-0.00259557,0.00203736,
 0.00005383,0.00006907,0.00003364,-0.00473594,-0.00169419,0.00754995,0.
 14386477,0.02363746,-0.21069456,0.01927702,0.00542728,-0.01429055,-0.0
 0034687,-0.00487383,-0.00265867,-0.00084637,-0.00033821,-0.00024001,0.
 00001467,0.00002189,-0.00002720,-0.00000260,-0.00000342,-0.00000189,-0
 .00000618,0.00000938,0.00000545,-0.00000380,0.00000321,-0.00000100,0.0
 0002806,-0.00000661,0.00004191,0.00001318,0.00000459,-0.00000223,-0.00
 002809,0.00002142,-0.00001555,-0.00008003,-0.00002280,0.00000724,-0.00
 059869,0.00160609,-0.00002213,-0.15595876,-0.02300612,0.21861826,0.000
 12940,0.00009922,-0.00002355,-0.00022257,-0.00004905,-0.00010373,-0.00
 006803,-0.00006025,-0.00003722,-0.00024568,0.00042840,-0.00017749,0.00
 000810,0.00069098,0.00031171,-0.00001123,0.00000140,0.00004339,0.00333
 905,-0.00242960,0.00086389,0.00197086,-0.00069595,0.00131972,-0.224830
 23,-0.14566609,-0.02764390,-0.01099545,-0.01295662,-0.00513483,0.00077
 315,-0.00265190,0.00480309,-0.00000490,-0.00003838,0.00001203,-0.00001
 583,0.00002829,0.00000271,0.00001673,-0.00002112,0.00001973,0.00000887
 ,-0.00002077,-0.00002397,-0.00003075,0.00003024,-0.00001999,-0.0000063
 1,-0.00000760,0.00001260,0.00002799,-0.00003695,0.00003335,0.00001906,
 0.00001886,-0.00002220,-0.00004898,0.00001732,0.00012175,-0.00084726,0
 .00182320,-0.00120056,0.23230979,0.00005963,0.00002856,0.00007787,0.00
 001681,-0.00000048,0.00005613,-0.00001837,-0.00000877,-0.00002767,0.00
 048798,-0.00063960,0.00025829,0.00063460,-0.00030852,0.00003023,-0.000
 07559,0.00008391,-0.00004370,-0.00222113,0.00365607,-0.00444696,-0.011
 63221,-0.00468618,-0.00041859,-0.14562341,-0.15715904,-0.03108829,-0.0
 0221403,0.00151177,-0.00169613,-0.00279661,0.00516432,-0.00104497,0.00
 002010,-0.00003277,-0.00001165,0.00000871,-0.00001343,-0.00000603,-0.0
 0000345,-0.00000270,-0.00002223,0.00000172,0.00000829,0.00002770,0.000
 00853,-0.00001604,-0.00004949,-0.00001390,-0.00000711,-0.00000019,0.00
 002181,0.00002352,0.00000663,-0.00003864,-0.00000589,0.00002582,-0.000
 55610,-0.00039677,0.00000918,0.00215300,-0.00205107,0.00127187,0.15996
 110,0.15719044,0.00003048,0.00002832,-0.00000509,-0.00008667,-0.000016
 52,-0.00000556,-0.00001843,-0.00001710,-0.00000929,-0.00022989,0.00033
 702,0.00001188,0.00043040,0.00003844,-0.00129753,0.00002786,-0.0000121
 2,0.00006673,0.00119655,-0.00418989,-0.00360719,-0.02227898,-0.0170687
 4,0.00119978,-0.02762692,-0.03112268,-0.06347425,0.01847589,0.01506911
 ,0.00794949,0.00441943,-0.00134590,-0.00219464,-0.00003136,-0.00001639
 ,0.00001661,-0.00002534,0.00003003,0.00001517,0.00001494,-0.00001143,0
 .00002412,0.00001028,-0.00002224,-0.00001411,-0.00004437,0.00002615,-0
 .00003740,-0.00000641,-0.00000320,0.00000439,0.00000104,-0.00001570,-0
 .00001453,-0.00008173,-0.00006095,-0.00000453,-0.00106970,-0.00082192,
 -0.00006979,-0.00051695,0.00175898,0.00043167,0.02800522,0.03569000,0.
 06049783,0.00018568,0.00012571,-0.00002193,-0.00020858,-0.00007756,-0.
 00004126,-0.00008791,-0.00007743,-0.00005069,0.00017823,-0.00051691,-0
 .00086314,-0.00120561,-0.00550430,0.00114494,-0.00027439,-0.00003345,0
 .00004565,-0.00118740,-0.00004335,0.00021932,-0.00045593,-0.00367374,0
 .00442616,0.00675253,0.01081884,0.01907591,-0.05650936,-0.02268638,-0.
 02101646,0.00218099,-0.01144676,-0.02235989,0.00003078,-0.00005211,-0.
 00001540,0.00003300,0.00000300,-0.00000128,0.00000581,-0.00003468,-0.0
 0002591,0.00001587,0.00001711,0.00001660,-0.00002416,-0.00003255,-0.00
 009482,-0.00000783,-0.00001080,0.00001285,0.00003142,-0.00001355,0.000
 01692,0.00002588,0.00004564,0.00000471,-0.00021128,0.00051999,-0.00029
 573,0.00016256,0.00053281,0.00096327,-0.00062357,0.00191969,-0.0015700
 0,0.05177337,0.00018774,0.00019622,0.00005728,-0.00039260,-0.00009686,
 -0.00006985,-0.00009461,-0.00009096,-0.00008285,0.00035636,-0.00024232
 ,-0.00076179,-0.00586694,0.00255102,-0.00152661,-0.00019510,0.00008851
 ,0.00003063,-0.00009683,-0.00074785,0.00071446,-0.00344717,0.00477265,
 -0.00062298,-0.00000271,0.00628049,0.00519657,-0.02260097,-0.11177092,
 -0.12438111,-0.00076271,-0.00472439,-0.01732208,0.00005128,-0.00008324
 ,-0.00001000,0.00000438,0.00001598,-0.00001514,0.00000665,-0.00002021,
 0.00001157,0.00002265,-0.00002861,-0.00000401,0.00000519,0.00002088,-0
 .00009528,-0.00002126,-0.00003019,0.00001964,0.00005388,-0.00000604,0.
 00003669,0.00001336,0.00000669,0.00000618,0.00053113,-0.00064991,0.000
 23904,-0.00002802,0.00015380,0.00027882,0.00223438,-0.00225554,0.00098
 766,0.02786575,0.10869042,0.00015433,0.00009189,-0.00002442,-0.0001814
 9,-0.00006925,-0.00005149,-0.00007859,-0.00006149,-0.00003957,0.000286
 06,0.00010964,-0.00001074,0.00077167,-0.00163725,0.00261386,-0.0001015
 5,0.00000258,0.00000707,0.00022569,0.00069747,0.00013534,0.00482852,-0
 .00034114,-0.00071460,-0.00442006,-0.01156223,-0.01442434,-0.02103671,
 -0.12447611,-0.27677056,0.00123015,-0.00059802,0.00050093,0.00000194,-
 0.00003951,0.00000842,0.00001238,0.00000100,-0.00000154,0.00000446,-0.
 00001882,-0.00001327,0.00001051,0.00000494,0.00000704,-0.00002481,-0.0
 0000514,-0.00004683,-0.00001039,-0.00000478,0.00000934,0.00003615,-0.0
 0003470,0.00002983,-0.00001771,0.00000383,-0.00001423,-0.00028132,0.00
 022630,-0.00019876,-0.00024252,-0.00059122,-0.00084498,-0.00088166,0.0
 0148179,0.00027750,0.02090523,0.13577581,0.28953828,-0.00014928,-0.000
 04065,-0.00014754,-0.00010133,-0.00010318,-0.00002902,0.00004403,0.000
 01430,0.00006110,-0.00049235,0.00154665,-0.00186828,0.00487169,-0.0005
 6004,-0.00272435,0.00019685,0.00006908,0.00003852,0.00286308,-0.002834
 18,0.00015424,-0.00028532,0.00011812,-0.00071670,-0.00031489,-0.005942
 87,-0.00066734,-0.01116092,-0.00217271,0.01865870,-0.17760453,-0.03614
 770,0.14138455,-0.00001020,0.00007865,-0.00003710,-0.00003273,0.000002
 67,-0.00001540,0.00000762,0.00003175,0.00002209,-0.00001357,-0.0000101
 3,-0.00006836,0.00006798,0.00002096,0.00028874,0.00000894,0.00002074,0
 .00001143,-0.00004357,0.00003165,0.00005357,0.00016662,-0.00020356,-0.
 00008280,0.00017511,-0.00010452,-0.00022499,-0.00035802,0.00050552,-0.
 00010618,-0.00066018,-0.00010384,0.00094296,-0.00055818,0.00217071,-0.
 00118401,0.18348994,-0.00021817,-0.00025977,0.00005096,0.00065439,0.00
 012923,0.00049972,0.00010984,0.00012609,0.00007083,0.00261082,-0.00169
 383,0.00000899,0.00925395,0.00520157,-0.01100904,-0.00031906,-0.000125
 88,-0.00017686,-0.00285176,0.00247493,-0.00453071,-0.00008234,-0.00106
 006,-0.00021083,-0.00565216,0.00202849,-0.00279969,-0.01266501,0.00164
 322,0.01507973,-0.03676508,-0.05295870,0.02514871,-0.00003130,-0.00007
 600,0.00004092,0.00002913,0.00002116,-0.00000949,-0.00001713,0.0000122
 7,-0.00000022,0.00000493,0.00000282,0.00006838,-0.00004472,-0.00002977
 ,-0.00023665,0.00000949,0.00002405,-0.00003191,0.00003193,0.00009517,0
 .00004967,-0.00061406,-0.00031154,0.00005459,0.00047497,0.00033283,-0.
 00059250,0.00048297,-0.00056568,0.00037876,-0.00064744,-0.00008414,0.0
 0075244,0.00237444,-0.00198048,0.00108124,0.04379293,0.04692901,-0.000
 10061,0.00001508,-0.00014896,-0.00034803,-0.00013654,0.00018567,-0.000
 00612,-0.00001603,0.00002634,0.00055596,0.00254581,-0.00015205,0.01898
 553,0.00503743,-0.01547879,0.00005822,0.00001925,0.00052902,-0.0004978
 0,-0.00470115,-0.00280660,-0.00085368,-0.00031283,-0.00024786,-0.00021
 854,-0.00253767,0.00200807,-0.00465187,-0.00163022,0.00775529,0.141488
 99,0.02400148,-0.20847643,-0.00005883,0.00013524,0.00000880,0.00000177
 ,0.00002752,0.00005471,0.00000561,0.00000821,0.00002582,0.00002471,0.0
 0000166,0.00002240,0.00003337,-0.00000870,-0.00007317,-0.00002099,-0.0
 0001286,0.00000670,0.00000564,-0.00004717,-0.00022940,-0.00088676,-0.0
 0076333,0.00002251,0.00102935,0.00024798,-0.00077735,-0.00010273,0.000
 36735,-0.00012577,-0.00028745,-0.00010551,0.00022106,-0.00052185,0.001
 51489,0.00000135,-0.15361901,-0.02365877,0.21753174,-0.00060174,0.0006
 1938,0.00145031,-0.00093211,0.00101141,0.00166834,-0.00008141,-0.00004
 645,-0.00050776,-0.00344785,-0.00067985,0.00075687,0.00041447,-0.00051
 743,-0.00056646,0.00308134,0.00210271,-0.00189449,0.00006080,0.0000259
 0,-0.00021464,-0.00004530,0.00007431,0.00010482,0.00001955,-0.00000531
 ,-0.00001494,-0.00002388,0.00002132,-0.00002247,-0.00011797,-0.0001478
 8,0.00009906,-0.08841080,0.08704322,-0.07377558,0.00125719,0.00482629,
 -0.00523538,0.00572558,0.00326538,-0.00013629,-0.00068503,-0.00033589,
 0.00050275,0.00533563,0.00165751,-0.00109894,-0.00002171,-0.00010101,-
 0.00011996,0.00002266,-0.00002634,-0.00022081,-0.00012251,0.00037209,-
 0.00013978,-0.00035610,-0.00017766,-0.00000974,-0.00000275,0.00000583,
 -0.00000441,0.00000817,-0.00000020,0.00002012,-0.00001899,-0.00000532,
 -0.00000289,0.00000433,0.00000266,0.00001285,0.08289359,0.00106444,0.0
 0060559,0.00015485,0.00053666,-0.00209680,-0.00246132,0.00018630,-0.00
 079384,-0.00036228,-0.00105802,-0.00166231,0.00030941,0.00012081,-0.00
 040440,-0.00032506,-0.00237192,0.00896171,-0.00317189,0.00008945,0.000
 05484,0.00000502,-0.00003415,-0.00000485,-0.00001140,-0.00000509,0.000
 01473,0.00002425,0.00001373,0.00002968,-0.00002726,-0.00004458,-0.0000
 5335,0.00002755,0.08624168,-0.19487237,0.12128912,0.00989439,-0.012832
 39,0.01653988,0.00345350,-0.00233476,-0.00311347,-0.00048711,-0.000208
 82,-0.00084829,0.00194212,0.00118238,-0.00119700,-0.00017375,0.0000695
 9,-0.00006880,-0.00022271,-0.00001583,0.00019138,0.00006096,0.00046943
 ,0.00028662,-0.00009908,0.00000858,0.00000663,0.00000679,0.00000009,0.
 00000008,0.00000501,-0.00000068,0.00000537,-0.00000499,-0.00000043,0.0
 0000089,-0.00000057,-0.00000148,-0.00000616,-0.09724551,0.20418466,0.0
 0185231,-0.00011446,-0.00113622,0.00016999,0.00068617,0.00068963,-0.00
 100487,0.00010026,0.00025012,-0.00037030,0.00187298,-0.00066389,-0.000
 20020,-0.00004789,0.00006805,-0.01204999,0.02075676,-0.01520034,0.0001
 1164,-0.00004916,-0.00022002,-0.00002387,-0.00002121,0.00009385,0.0000
 3723,0.00005081,0.00003000,0.00003042,0.00003138,0.00001830,0.00005213
 ,0.00000986,-0.00004036,-0.07202928,0.11989386,-0.16282220,0.00553225,
 -0.01002253,0.01202220,0.00006033,-0.00335381,0.00023372,0.00035794,-0
 .00083763,-0.00076247,-0.00105309,-0.00194484,-0.00326009,-0.00017791,
 -0.00017504,0.00021591,-0.00031169,-0.00013537,0.00087626,0.00006087,-
 0.00009876,0.00018328,-0.00023337,-0.00003365,0.00008176,0.00001650,0.
 00000644,-0.00000631,0.00000375,0.00001627,0.00000884,0.00000887,0.000
 01232,0.00000954,-0.00001272,-0.00000151,0.00001032,0.07867402,-0.1274
 6015,0.16983029,0.00006332,0.00003061,-0.00005572,0.00000821,0.0000447
 7,-0.00006733,-0.00006147,-0.00000035,0.00001172,0.00011423,-0.0001878
 5,0.00048405,-0.00007046,-0.00000789,-0.00003530,0.00546230,0.00402303
 ,-0.00011758,0.00001747,0.00001259,-0.00005412,0.00000128,-0.00001095,
 0.00000698,0.00001099,0.00000432,0.00000637,0.00001586,-0.00000461,0.0
 0000161,0.00001401,0.00000329,0.00001000,0.00473114,0.00171752,0.00951
 249,-0.04517402,0.00214752,-0.03173171,0.00291123,-0.00282927,-0.01213
 401,0.00511221,0.00404484,-0.00226868,-0.00067723,0.00049399,0.0000636
 4,0.00000168,-0.00000714,0.00001140,-0.00000883,-0.00000840,0.00003041
 ,-0.00002662,0.00007890,0.00002105,0.00000602,0.00003401,0.00001862,0.
 00000168,0.00000169,-0.00000173,-0.00000141,0.00000545,-0.00000084,0.0
 0000112,0.00000331,0.00000212,-0.00000478,0.00000590,-0.00000525,-0.00
 345849,-0.00197082,0.00056795,0.03496042,-0.00025494,-0.00010063,-0.00
 003834,0.00011829,0.00002790,0.00011648,0.00007846,0.00006846,0.000067
 30,-0.00031903,0.00044679,-0.00111911,0.00020913,-0.00001734,-0.000046
 43,0.00375331,-0.00339393,-0.00216474,-0.00002288,-0.00002476,-0.00002
 410,-0.00000809,-0.00000031,-0.00000092,-0.00001836,-0.00001845,-0.000
 00137,-0.00001132,0.00000579,-0.00002004,-0.00008499,-0.00004663,0.000
 01090,-0.00314109,-0.00047709,-0.02773793,0.00213375,-0.06582508,-0.05
 083928,0.00211109,0.00856151,0.02256292,0.00404980,-0.00172792,0.00243
 578,0.00048180,-0.00141966,0.00041015,0.00001195,0.00000973,-0.0000118
 6,0.00004486,0.00000772,-0.00002781,0.00009677,-0.00033551,-0.00016756
 ,0.00002624,0.00002837,0.00000136,-0.00001025,-0.00000602,0.00000254,-
 0.00000358,-0.00000465,-0.00000006,-0.00000854,-0.00000914,-0.00000562
 ,0.00000749,-0.00000144,0.00001261,-0.00174199,0.00032009,0.00085137,-
 0.00537624,0.06344561,-0.00023618,-0.00006957,0.00001213,0.00009896,-0
 .00012245,0.00003610,0.00011371,0.00002557,0.00003006,-0.00020745,0.00
 046204,-0.00038329,0.00016065,-0.00004624,-0.00001064,-0.00016633,-0.0
 0207058,0.00133720,-0.00002913,-0.00002920,-0.00000864,0.00000271,0.00
 000154,-0.00000094,-0.00001942,-0.00001768,-0.00001177,-0.00001837,-0.
 00000165,-0.00001660,-0.00005159,-0.00003714,0.00003260,-0.00180019,0.
 00000100,-0.00644300,-0.03168768,-0.05082702,-0.33590799,-0.00073651,-
 0.00540749,-0.01279118,-0.00236052,0.00268313,-0.00011013,0.00011056,0
 .00032581,0.00091064,0.00001208,0.00001378,-0.00002106,0.00004944,0.00
 000741,-0.00003918,0.00003718,-0.00018239,-0.00005153,0.00002080,0.000
 01385,-0.00001837,-0.00000975,-0.00000708,0.00000363,-0.00000415,-0.00
 000526,-0.00000157,-0.00000893,-0.00000822,-0.00000621,0.00000770,0.00
 000377,0.00000795,0.00075258,0.00022847,0.00050484,0.03517423,0.055030
 77,0.35330401,0.00008196,0.00001050,-0.00001359,-0.00007946,0.00003930
 ,0.00012379,-0.00002767,-0.00000432,0.00000007,-0.00066292,-0.00036200
 ,0.00006192,0.00002498,-0.00010364,-0.00009016,-0.00070546,-0.00023438
 ,-0.00018005,0.00001202,0.00000734,-0.00001259,-0.00000388,0.00000455,
 0.00000340,-0.00000269,0.00000151,0.00000509,0.00001103,0.00000820,-0.
 00000833,-0.00002329,-0.00002002,0.00001543,0.00525586,0.00344620,-0.0
 0287748,0.00086235,0.01027082,0.00535016,-0.06689626,0.08190961,0.0280
 8792,0.00477538,-0.00314021,-0.00202975,0.00615101,0.00179119,-0.00162
 091,-0.00000750,-0.00000782,0.00000392,-0.00000713,-0.00000268,-0.0000
 0556,-0.00000725,0.00005779,0.00005519,-0.00001120,-0.00000941,0.00000
 753,0.00000043,0.00000096,-0.00000056,0.00000078,0.00000052,0.00000162
 ,-0.00000071,-0.00000117,0.00000011,-0.00000374,0.00000286,-0.00000426
 ,-0.00011425,0.00043159,0.00030522,-0.00331946,-0.00185179,0.00068026,
 0.05812702,-0.00016870,-0.00002673,0.00005463,0.00006641,-0.00017866,-
 0.00004430,0.00010527,-0.00000639,-0.00000198,-0.00028085,-0.00005145,
 0.00004828,0.00007473,-0.00002886,-0.00003621,-0.00030605,0.00017846,0
 .00054978,-0.00001481,-0.00001235,0.00001048,0.00000133,-0.00000188,-0
 .00001102,-0.00001591,-0.00001059,-0.00000250,-0.00000088,0.00000195,-
 0.00001233,-0.00003241,-0.00002689,0.00001927,0.00360914,-0.00047665,0
 .00300979,0.00515798,-0.01307110,-0.01016925,0.08193100,-0.28194384,-0
 .09503125,0.00173722,-0.00031680,0.00023025,0.00181562,0.00240207,-0.0
 0065335,0.00001196,0.00001299,-0.00002064,0.00003882,0.00001351,-0.000
 06165,0.00001150,-0.00001770,-0.00001312,0.00002691,0.00001457,-0.0000
 1351,-0.00000567,-0.00000363,0.00000236,-0.00000265,-0.00000340,-0.000
 00154,-0.00000425,-0.00000562,-0.00000358,0.00000098,0.00000493,0.0000
 0140,0.00013865,-0.00060756,-0.00058462,-0.00169977,0.00016071,0.00040
 523,-0.09057498,0.29421248,0.00003350,-0.00002135,-0.00004245,0.000018
 23,0.00003339,0.00008012,-0.00003227,0.00001669,0.00001705,0.00012650,
 0.00005894,0.00007223,0.00000381,0.00001944,0.00002505,-0.00025489,0.0
 0042826,-0.00121403,0.00001027,-0.00000587,-0.00001202,-0.00000801,0.0
 0000227,0.00000333,-0.00000162,0.00000274,0.00000168,0.00000504,-0.000
 00192,0.00000901,0.00001380,0.00000104,-0.00000585,-0.00267080,0.00273
 982,-0.00164585,-0.00577991,0.01772189,0.01197379,0.02788648,-0.094856
 66,-0.09837708,0.00940948,-0.02803528,-0.00726852,-0.00158594,-0.00060
 433,-0.00335111,-0.00000383,-0.00000432,0.00000819,-0.00000241,-0.0000
 1131,0.00004014,-0.00003863,0.00003799,0.00000521,-0.00000970,-0.00000
 692,0.00000621,-0.00000032,-0.00000045,0.00000038,-0.00000067,-0.00000
 005,0.00000080,-0.00000004,0.00000061,-0.00000054,-0.00000600,0.000007
 71,0.00000600,-0.00024728,0.00079512,0.00041731,0.00101538,-0.00041492
 ,0.00059672,-0.02863302,0.10231012,0.09908380,0.00007141,0.00001874,-0
 .00003257,-0.00011162,0.00000445,0.00000938,-0.00008433,0.00000084,0.0
 0000220,0.00032012,0.00007234,-0.00040111,-0.00006726,-0.00004120,0.00
 001110,0.00490100,0.00303612,0.00026224,0.00000729,0.00001827,0.000024
 05,-0.00000678,0.00000908,-0.00000936,0.00000665,0.00000532,0.00000227
 ,0.00000117,0.00000437,0.00001030,0.00003792,0.00001003,0.00000007,-0.
 00068400,-0.00039132,0.00037556,0.00621589,0.00176747,-0.00110509,0.00
 349098,0.00187681,-0.00082561,-0.08395594,0.08543885,-0.07194559,-0.00
 128788,0.00507214,-0.00586279,-0.00001156,-0.00000244,0.00000902,-0.00
 003426,-0.00001872,0.00002141,-0.00001392,0.00002574,0.00003370,-0.000
 00333,-0.00001370,0.00000523,0.00000300,0.00000304,-0.00000099,0.00000
 259,-0.00000098,0.00000128,0.00000320,0.00000454,0.00000194,-0.0000063
 9,0.00000547,0.00000299,-0.00060081,-0.00022832,0.00010481,-0.00000935
 ,0.00007435,0.00000811,-0.00355553,-0.00168660,0.00065166,0.07696200,-
 0.00028369,-0.00015014,-0.00004231,0.00021670,-0.00052269,-0.00005173,
 0.00008411,0.00007401,0.00007315,0.00024454,0.00028358,0.00102254,0.00
 017967,0.00002078,-0.00000773,0.00285599,-0.00267123,-0.00338014,-0.00
 004286,-0.00002090,-0.00001228,0.00000881,0.00000836,0.00001138,-0.000
 01473,-0.00001520,-0.00002089,-0.00002359,-0.00000873,-0.00001648,-0.0
 0005978,-0.00001158,0.00002517,-0.00041664,-0.00026623,-0.00093664,0.0
 0177234,0.00175397,-0.00233236,-0.00285127,0.00909215,-0.00525623,0.08
 495193,-0.19383846,0.12177496,0.00983075,-0.01512444,0.01711987,0.0000
 1474,0.00001787,-0.00001614,0.00014211,-0.00003873,0.00003388,0.000026
 56,-0.00001308,-0.00003395,0.00001578,0.00000429,-0.00001372,-0.000009
 02,-0.00000617,0.00000279,-0.00000232,-0.00000513,-0.00000085,-0.00000
 848,-0.00000763,-0.00000490,0.00001099,-0.00000679,0.00000123,-0.00021
 882,-0.00010260,0.00013426,-0.00016785,0.00029086,-0.00034235,-0.00157
 586,-0.00016384,0.00070280,-0.09396968,0.20155691,-0.00005326,-0.00004
 446,-0.00000740,0.00006322,-0.00018112,-0.00003724,0.00002234,0.000017
 64,0.00001843,0.00022049,-0.00034030,0.00057387,0.00002916,0.00006647,
 -0.00000263,0.00001494,-0.00272024,-0.00005158,-0.00001181,-0.00000013
 ,-0.00000488,0.00000869,-0.00000466,0.00001205,0.00000252,0.00000277,-
 0.00000553,-0.00000340,-0.00000722,0.00000072,-0.00001592,0.00000890,-
 0.00001671,0.00041703,-0.00087815,-0.00070108,-0.00103867,-0.00251793,
 -0.00457265,-0.01179305,0.02172661,-0.01248807,-0.07307021,0.12468973,
 -0.16621192,0.00529173,-0.01062190,0.00788617,0.00000306,0.00000315,-0
 .00000143,0.00004869,-0.00002007,0.00003612,0.00000494,0.00005992,0.00
 002309,-0.00000371,0.00000218,-0.00000459,-0.00000061,0.00000044,-0.00
 000075,-0.00000013,0.00000073,-0.00000007,-0.00000031,-0.00000067,0.00
 000045,0.00000116,-0.00000621,0.00000281,0.00007883,0.00015358,0.00004
 715,-0.00056200,0.00107558,-0.00069097,0.00093168,0.00005083,0.0009865
 6,0.07832440,-0.12902583,0.17449268,0.00042579,0.00017806,0.00016944,-
 0.00011013,0.00043832,-0.00088947,-0.00012634,-0.00009225,-0.00005020,
 -0.00319411,-0.00011998,-0.00109013,0.00006561,-0.00093525,0.00015773,
 0.00119886,-0.00156715,-0.01042877,0.00032180,0.00017115,-0.00015863,-
 0.00017353,-0.00007502,-0.00012942,-0.00011908,0.00004462,0.00017992,0
 .00025651,0.00019918,-0.00004946,0.00001406,-0.00054983,0.00037147,0.0
 0248070,0.00317936,-0.00031913,-0.00040826,-0.00052454,-0.00003446,0.0
 0353792,0.00204326,-0.00053455,0.00286094,0.00086173,0.00449583,-0.020
 29556,0.00335069,-0.01094027,-0.00000712,-0.00004380,0.00005460,-0.000
 07036,-0.00004561,0.00003112,-0.00080735,0.00188501,-0.00222745,-0.000
 02350,-0.00001495,0.00004031,-0.00000653,0.00001197,-0.00000467,-0.000
 00213,-0.00000119,0.00000950,-0.00000653,0.00000410,-0.00000755,-0.000
 09620,0.00006153,-0.00002119,0.00021839,-0.00010082,-0.00047895,-0.000
 62103,-0.00034418,0.00010724,0.00012559,0.00006598,0.00010117,-0.00159
 027,-0.00071041,0.00109019,0.01615188,-0.00038163,-0.00012224,-0.00019
 557,-0.00009133,-0.00017642,0.00099953,0.00010682,0.00008444,0.0000694
 1,0.00211864,-0.00207304,0.00245516,-0.00043528,-0.00187155,0.00116230
 ,0.00090527,0.00433144,0.01057563,0.00108625,0.00040727,-0.00057612,-0
 .00067181,-0.00055126,-0.00047968,-0.00045691,0.00026658,0.00084230,0.
 00123064,0.00039204,-0.00013955,-0.00030119,-0.00235168,0.00087212,0.0
 0235216,-0.00137405,0.00006067,-0.00047645,0.00049471,-0.00056720,0.00
 283596,-0.00222864,0.00103210,-0.00258865,-0.00183619,-0.02633493,0.00
 311906,-0.03115768,-0.01269448,0.00002382,0.00000404,-0.00003128,-0.00
 009293,0.00003646,-0.00000825,0.00080891,-0.00128134,0.00285337,0.0000
 1119,0.00001304,0.00003160,-0.00000470,-0.00003423,0.00001558,-0.00004
 816,0.00001503,0.00000373,0.00000684,-0.00002631,-0.00002360,-0.000199
 23,0.00012981,-0.00000020,0.00008300,0.00009110,0.00045787,-0.00038061
 ,0.00003503,-0.00002805,-0.00009465,-0.00004774,-0.00091547,-0.0010950
 2,-0.00012919,-0.00148966,-0.00737002,0.03896057,0.00096948,0.00003785
 ,-0.00013577,-0.00032078,0.00047805,-0.00032831,-0.00042944,-0.0000112
 3,-0.00004551,0.00033665,-0.00258813,-0.00215855,-0.00029859,0.0008565
 3,0.00022927,-0.00335117,-0.00594103,-0.03103866,-0.00019531,-0.000243
 20,0.00008702,0.00012779,0.00023657,0.00020958,0.00015788,0.00000332,-
 0.00022200,-0.00027172,-0.00009592,0.00023407,0.00064601,0.00066283,-0
 .00035814,-0.00272759,0.00521148,0.00070778,-0.00056378,0.00083783,-0.
 00201060,0.00179688,-0.00443343,0.00506321,-0.00439176,-0.00622152,-0.
 03385137,-0.01079945,-0.01227058,-0.10460141,-0.00005617,-0.00005556,0
 .00009498,-0.00018366,-0.00003405,0.00022710,-0.00116277,0.00195269,-0
 .00029386,-0.00014734,-0.00010208,0.00010988,0.00001640,0.00002810,-0.
 00001218,0.00000855,0.00001420,0.00000968,0.00004724,0.00001845,0.0000
 2313,-0.00011496,-0.00003204,0.00008982,0.00009127,-0.00096513,-0.0014
 7946,0.00009627,0.00004234,-0.00026280,-0.00015707,-0.00003154,-0.0014
 1613,0.00032138,0.00059250,0.00071739,0.02055577,0.02205268,0.17041181
 \\-0.00002915,-0.00001467,-0.00000041,-0.00001038,-0.00003465,-0.00006
 837,0.00000278,0.00000599,0.00001489,-0.00009199,0.00001631,-0.0000041
 3,0.00000332,-0.00000108,0.00000527,0.00028188,0.00013395,-0.00001977,
 0.00004384,-0.00010901,0.00005821,-0.00004606,0.00004495,-0.00002903,0
 .00001622,-0.00000430,-0.00001567,0.00003521,-0.00003631,-0.00002699,-
 0.00002201,0.00007696,0.00006610,-0.00014164,-0.00008797,-0.00005194,0
 .00006378,0.00003271,0.00001740,-0.00005225,-0.00004449,0.00003128,0.0
 0009783,0.00004369,0.00001167,-0.00024298,-0.00001010,-0.00006375,0.00
 001775,-0.00002011,0.00001596,0.00001192,-0.00001958,0.00008121,-0.000
 01416,0.00000359,-0.00001895,0.00000509,-0.00000247,0.00000485,-0.0000
 0564,0.00000416,-0.00000715,-0.00000017,0.00000351,-0.00000752,0.00000
 367,-0.00000074,-0.00000436,0.00001160,-0.00000132,-0.00000248,0.00001
 158,0.00000553,0.00000628,-0.00000467,-0.00000009,0.00000184,0.0000030
 5,0.00000284,-0.00000034,0.00001229,-0.00000694,-0.00001041,0.00003927
 ,0.00001966,0.00001632\\\@


 OLD HORSE! OLD HORSE! WHAT BROUGHT YOU HERE?
 FROM SACARAP' TO PORTLAND PIER
 I'VE CARTED STONE THIS MANY A YEAR;
 TILL, KILLED BY BLOWS AND SORE ABUSE,
 THEY SALTED ME DOWN FOR SAILORS' USE.
 THE SAILORS THEY DO ME DESPISE;
 THEY TURN ME OVER AND DAMN MY EYES;
 CUT OFF MY MEAT, AND SCRAPE MY BONES,
 AND PITCH ME OVER TO DAVY JONES.

    SAILORS' COMPLAINT ABOUT THE BEEF
    SERVED ON SHIPBOARD, CIRCA 1835.
 Job cpu time:       0 days 21 hours 31 minutes 47.6 seconds.
 Elapsed time:       0 days  2 hours 41 minutes 46.6 seconds.
 File lengths (MBytes):  RWF=    535 Int=      0 D2E=      0 Chk=     23 Scr=      1
 Normal termination of Gaussian 16 at Mon Nov 21 13:30:16 2005.
