# Supplementary material for: Rotational Barriers in N-Benzhydrylformamides: An NMR and DFT Study
Source: Molecules. 2023 Jan 5;28(2):535. doi: 10.3390/molecules28020535 (PMC9863877; doi:10.3390/molecules28020535)
Supplement: Supplementary file 1 [file molecules-28-00535-s001.zip › Supplementary_Materials/Quantum_chemistry_output_files/Gaussian_output_files/Transition_states_(corresponding_to_penultimate_barriers)/BHFA_oCl/BHFA_oCl_TS_Aryl.log]

 Entering Gaussian System, Link 0=g16
 Initial command:
 /home/aikhl/g16/l1.exe "/home/aikhl/works/aikhl/Gau-30524.inp" -scrdir="/home/aikhl/works/aikhl/"
 Entering Link 1 = /home/aikhl/g16/l1.exe PID=     30526.
  
 Copyright (c) 1988,1990,1992,1993,1995,1998,2003,2009,2016,
            Gaussian, Inc.  All Rights Reserved.
  
 This is part of the Gaussian(R) 16 program.  It is based on
 the Gaussian(R) 09 system (copyright 2009, Gaussian, Inc.),
 the Gaussian(R) 03 system (copyright 2003, Gaussian, Inc.),
 the Gaussian(R) 98 system (copyright 1998, Gaussian, Inc.),
 the Gaussian(R) 94 system (copyright 1995, Gaussian, Inc.),
 the Gaussian 92(TM) system (copyright 1992, Gaussian, Inc.),
 the Gaussian 90(TM) system (copyright 1990, Gaussian, Inc.),
 the Gaussian 88(TM) system (copyright 1988, Gaussian, Inc.),
 the Gaussian 86(TM) system (copyright 1986, Carnegie Mellon
 University), and the Gaussian 82(TM) system (copyright 1983,
 Carnegie Mellon University). Gaussian is a federally registered
 trademark of Gaussian, Inc.
  
 This software contains proprietary and confidential information,
 including trade secrets, belonging to Gaussian, Inc.
  
 This software is provided under written license and may be
 used, copied, transmitted, or stored only in accord with that
 written license.
  
 The following legend is applicable only to US Government
 contracts under FAR:
  
                    RESTRICTED RIGHTS LEGEND
  
 Use, reproduction and disclosure by the US Government is
 subject to restrictions as set forth in subparagraphs (a)
 and (c) of the Commercial Computer Software - Restricted
 Rights clause in FAR 52.227-19.
  
 Gaussian, Inc.
 340 Quinnipiac St., Bldg. 40, Wallingford CT 06492
  
  
 ---------------------------------------------------------------
 Warning -- This program may not be used in any manner that
 competes with the business of Gaussian, Inc. or will provide
 assistance to any competitor of Gaussian, Inc.  The licensee
 of this program is prohibited from giving any competitor of
 Gaussian, Inc. access to this program.  By using this program,
 the user acknowledges that Gaussian, Inc. is engaged in the
 business of creating and licensing software in the field of
 computational chemistry and represents and warrants to the
 licensee that it is not a competitor of Gaussian, Inc. and that
 it will not use this program in any manner prohibited above.
 ---------------------------------------------------------------
  

 Cite this work as:
 Gaussian 16, Revision A.03,
 M. J. Frisch, G. W. Trucks, H. B. Schlegel, G. E. Scuseria, 
 M. A. Robb, J. R. Cheeseman, G. Scalmani, V. Barone, 
 G. A. Petersson, H. Nakatsuji, X. Li, M. Caricato, A. V. Marenich, 
 J. Bloino, B. G. Janesko, R. Gomperts, B. Mennucci, H. P. Hratchian, 
 J. V. Ortiz, A. F. Izmaylov, J. L. Sonnenberg, D. Williams-Young, 
 F. Ding, F. Lipparini, F. Egidi, J. Goings, B. Peng, A. Petrone, 
 T. Henderson, D. Ranasinghe, V. G. Zakrzewski, J. Gao, N. Rega, 
 G. Zheng, W. Liang, M. Hada, M. Ehara, K. Toyota, R. Fukuda, 
 J. Hasegawa, M. Ishida, T. Nakajima, Y. Honda, O. Kitao, H. Nakai, 
 T. Vreven, K. Throssell, J. A. Montgomery, Jr., J. E. Peralta, 
 F. Ogliaro, M. J. Bearpark, J. J. Heyd, E. N. Brothers, K. N. Kudin, 
 V. N. Staroverov, T. A. Keith, R. Kobayashi, J. Normand, 
 K. Raghavachari, A. P. Rendell, J. C. Burant, S. S. Iyengar, 
 J. Tomasi, M. Cossi, J. M. Millam, M. Klene, C. Adamo, R. Cammi, 
 J. W. Ochterski, R. L. Martin, K. Morokuma, O. Farkas, 
 J. B. Foresman, and D. J. Fox, Gaussian, Inc., Wallingford CT, 2016.
 
 ******************************************
 Gaussian 16:  ES64L-G16RevA.03 25-Dec-2016
                23-Aug-2021 
 ******************************************
 %nprocshared=8
 Will use up to    8 processors via shared memory.
 %mem=5GB
 %oldchk=BHFA_oCl_M062X_scanAr08_TS.chk
 %chk=BHFA_oCl_M062X_scanAr08_TS_freq.chk
 Copying data from "BHFA_oCl_M062X_scanAr08_TS.chk" to current chk file "BHFA_oCl_M062X_scanAr08_TS_freq.chk"
 IOpt=  2 FromEx=T IUOpen= 4 IOptOp= 5 NList=   0 IFRang= 0 IUIn= 4 IUOut= 2.
 ----------------------------------------------------------------------
 # freq=noraman M062X/6-311+G* nosymm Integral(Grid=SuperFine) scrf=(IE
 FPCM, solvent=dimethylsulfoxide) geom=allcheck guess=read
 ----------------------------------------------------------------------
 1/10=4,29=7,30=1,38=1/1,3;
 2/12=2,15=1,40=1/2;
 3/5=4,6=6,7=11,11=2,14=-4,25=1,30=1,70=2201,71=2,72=21,74=-55,75=-7,116=-2,140=1/1,2,3;
 4/5=1/1;
 5/5=2,38=6,53=21,98=1/2;
 8/6=4,10=90,11=11/1;
 11/6=1,8=1,9=11,15=111,16=1,31=1/1,2,10;
 10/6=1,31=1/2;
 6/7=2,8=2,9=2,10=2,28=1/1;
 7/8=1,10=1,25=1,30=1/1,2,3,16;
 1/10=4,30=1/3;
 99//99;
 Structure from the checkpoint file:  "BHFA_oCl_M062X_scanAr08_TS_freq.chk"
 --------------------------
 BHFA_oCl_M062X_scanAr08_TS
 --------------------------
 Charge =  0 Multiplicity = 1
 Redundant internal coordinates found in file.  (old form).
 C,0,2.1583330437,0.0769335694,-0.7308908502
 N,0,1.0719637407,0.1746288919,0.0583888658
 O,0,2.1788577669,0.3122175295,-1.9274333157
 C,0,-0.2452141458,0.5346154237,-0.4402776278
 C,0,-1.2346513872,-0.4956694072,0.0860916417
 C,0,-0.7132902748,1.9716492357,-0.162541882
 C,0,-1.7070718561,-1.5060732211,-0.7471324214
 C,0,-2.5693429783,-2.4826335113,-0.2514685085
 C,0,-2.9590055101,-2.4555685405,1.0835175857
 C,0,-2.4870095692,-1.4470540842,1.9224453645
 C,0,-1.633020837,-0.4697420749,1.4242276529
 C,0,-2.0833451006,2.2099187411,-0.3589200177
 C,0,-2.6593004062,3.458492621,-0.1907072602
 C,0,-1.8659842026,4.5344813919,0.1960283087
 C,0,-0.5078390166,4.3402726416,0.3837282713
 C,0,0.0606247426,3.0791578775,0.1949572937
 H,0,3.0551964147,-0.2427516676,-0.1820415147
 H,0,1.1800192579,-0.0246495169,1.0430026985
 H,0,-0.1811118383,0.4285017359,-1.5261041896
 H,0,-1.4031034789,-1.530150644,-1.7889005418
 H,0,-2.9362110301,-3.2616302827,-0.9101794788
 H,0,-3.6299933089,-3.214137267,1.4701909514
 H,0,-2.7898463161,-1.4192067612,2.9630397968
 H,0,-1.283828453,0.3255345271,2.0771299168
 H,0,-2.7131435599,1.3777101333,-0.6532110029
 H,0,-3.7221905395,3.5883915311,-0.3560339166
 H,0,-2.2957275809,5.5179530889,0.3445368729
 H,0,0.1324883382,5.1648844033,0.6721257594
 Cl,0,1.8032500854,3.0292216356,0.4129315478
 Recover connectivity data from disk.

 GradGradGradGradGradGradGradGradGradGradGradGradGradGradGradGradGradGrad
 Berny optimization.
 Initialization pass.
                           ----------------------------
                           !    Initial Parameters    !
                           ! (Angstroms and Degrees)  !
 --------------------------                            --------------------------
 ! Name  Definition              Value          Derivative Info.                !
 --------------------------------------------------------------------------------
 ! R1    R(1,2)                  1.3464         calculate D2E/DX2 analytically  !
 ! R2    R(1,3)                  1.2196         calculate D2E/DX2 analytically  !
 ! R3    R(1,17)                 1.099          calculate D2E/DX2 analytically  !
 ! R4    R(2,4)                  1.4537         calculate D2E/DX2 analytically  !
 ! R5    R(2,18)                 1.0104         calculate D2E/DX2 analytically  !
 ! R6    R(4,5)                  1.5223         calculate D2E/DX2 analytically  !
 ! R7    R(4,6)                  1.5367         calculate D2E/DX2 analytically  !
 ! R8    R(4,19)                 1.0929         calculate D2E/DX2 analytically  !
 ! R9    R(5,7)                  1.3922         calculate D2E/DX2 analytically  !
 ! R10   R(5,11)                 1.3964         calculate D2E/DX2 analytically  !
 ! R11   R(6,12)                 1.4044         calculate D2E/DX2 analytically  !
 ! R12   R(6,16)                 1.3976         calculate D2E/DX2 analytically  !
 ! R13   R(7,8)                  1.3939         calculate D2E/DX2 analytically  !
 ! R14   R(7,20)                 1.0855         calculate D2E/DX2 analytically  !
 ! R15   R(8,9)                  1.391          calculate D2E/DX2 analytically  !
 ! R16   R(8,21)                 1.0841         calculate D2E/DX2 analytically  !
 ! R17   R(9,10)                 1.3942         calculate D2E/DX2 analytically  !
 ! R18   R(9,22)                 1.0841         calculate D2E/DX2 analytically  !
 ! R19   R(10,11)                1.3902         calculate D2E/DX2 analytically  !
 ! R20   R(10,23)                1.0841         calculate D2E/DX2 analytically  !
 ! R21   R(11,24)                1.0866         calculate D2E/DX2 analytically  !
 ! R22   R(12,13)                1.3853         calculate D2E/DX2 analytically  !
 ! R23   R(12,25)                1.0844         calculate D2E/DX2 analytically  !
 ! R24   R(13,14)                1.3916         calculate D2E/DX2 analytically  !
 ! R25   R(13,26)                1.0835         calculate D2E/DX2 analytically  !
 ! R26   R(14,15)                1.3847         calculate D2E/DX2 analytically  !
 ! R27   R(14,27)                1.0835         calculate D2E/DX2 analytically  !
 ! R28   R(15,16)                1.3961         calculate D2E/DX2 analytically  !
 ! R29   R(15,28)                1.0831         calculate D2E/DX2 analytically  !
 ! R30   R(16,29)                1.7569         calculate D2E/DX2 analytically  !
 ! A1    A(2,1,3)              125.0795         calculate D2E/DX2 analytically  !
 ! A2    A(2,1,17)             112.7568         calculate D2E/DX2 analytically  !
 ! A3    A(3,1,17)             122.1636         calculate D2E/DX2 analytically  !
 ! A4    A(1,2,4)              123.2291         calculate D2E/DX2 analytically  !
 ! A5    A(1,2,18)             118.0783         calculate D2E/DX2 analytically  !
 ! A6    A(4,2,18)             118.6877         calculate D2E/DX2 analytically  !
 ! A7    A(2,4,5)              107.6202         calculate D2E/DX2 analytically  !
 ! A8    A(2,4,6)              116.4608         calculate D2E/DX2 analytically  !
 ! A9    A(2,4,19)             105.2856         calculate D2E/DX2 analytically  !
 ! A10   A(5,4,6)              111.8655         calculate D2E/DX2 analytically  !
 ! A11   A(5,4,19)             108.4176         calculate D2E/DX2 analytically  !
 ! A12   A(6,4,19)             106.7527         calculate D2E/DX2 analytically  !
 ! A13   A(4,5,7)              120.316          calculate D2E/DX2 analytically  !
 ! A14   A(4,5,11)             120.277          calculate D2E/DX2 analytically  !
 ! A15   A(7,5,11)             119.3517         calculate D2E/DX2 analytically  !
 ! A16   A(4,6,12)             115.5019         calculate D2E/DX2 analytically  !
 ! A17   A(4,6,16)             128.2151         calculate D2E/DX2 analytically  !
 ! A18   A(12,6,16)            116.2008         calculate D2E/DX2 analytically  !
 ! A19   A(5,7,8)              120.3679         calculate D2E/DX2 analytically  !
 ! A20   A(5,7,20)             119.6996         calculate D2E/DX2 analytically  !
 ! A21   A(8,7,20)             119.9324         calculate D2E/DX2 analytically  !
 ! A22   A(7,8,9)              120.0637         calculate D2E/DX2 analytically  !
 ! A23   A(7,8,21)             119.782          calculate D2E/DX2 analytically  !
 ! A24   A(9,8,21)             120.1543         calculate D2E/DX2 analytically  !
 ! A25   A(8,9,10)             119.7862         calculate D2E/DX2 analytically  !
 ! A26   A(8,9,22)             120.1404         calculate D2E/DX2 analytically  !
 ! A27   A(10,9,22)            120.0731         calculate D2E/DX2 analytically  !
 ! A28   A(9,10,11)            120.0568         calculate D2E/DX2 analytically  !
 ! A29   A(9,10,23)            120.1056         calculate D2E/DX2 analytically  !
 ! A30   A(11,10,23)           119.8365         calculate D2E/DX2 analytically  !
 ! A31   A(5,11,10)            120.3721         calculate D2E/DX2 analytically  !
 ! A32   A(5,11,24)            119.8482         calculate D2E/DX2 analytically  !
 ! A33   A(10,11,24)           119.7752         calculate D2E/DX2 analytically  !
 ! A34   A(6,12,13)            122.7883         calculate D2E/DX2 analytically  !
 ! A35   A(6,12,25)            118.3162         calculate D2E/DX2 analytically  !
 ! A36   A(13,12,25)           118.8954         calculate D2E/DX2 analytically  !
 ! A37   A(12,13,14)           119.5786         calculate D2E/DX2 analytically  !
 ! A38   A(12,13,26)           119.8282         calculate D2E/DX2 analytically  !
 ! A39   A(14,13,26)           120.5925         calculate D2E/DX2 analytically  !
 ! A40   A(13,14,15)           119.2315         calculate D2E/DX2 analytically  !
 ! A41   A(13,14,27)           120.917          calculate D2E/DX2 analytically  !
 ! A42   A(15,14,27)           119.8502         calculate D2E/DX2 analytically  !
 ! A43   A(14,15,16)           120.5112         calculate D2E/DX2 analytically  !
 ! A44   A(14,15,28)           120.6068         calculate D2E/DX2 analytically  !
 ! A45   A(16,15,28)           118.8804         calculate D2E/DX2 analytically  !
 ! A46   A(6,16,15)            121.6623         calculate D2E/DX2 analytically  !
 ! A47   A(6,16,29)            123.9486         calculate D2E/DX2 analytically  !
 ! A48   A(15,16,29)           114.3781         calculate D2E/DX2 analytically  !
 ! D1    D(3,1,2,4)              2.2773         calculate D2E/DX2 analytically  !
 ! D2    D(3,1,2,18)          -178.5395         calculate D2E/DX2 analytically  !
 ! D3    D(17,1,2,4)          -177.8239         calculate D2E/DX2 analytically  !
 ! D4    D(17,1,2,18)            1.3593         calculate D2E/DX2 analytically  !
 ! D5    D(1,2,4,5)            129.9703         calculate D2E/DX2 analytically  !
 ! D6    D(1,2,4,6)           -103.5477         calculate D2E/DX2 analytically  !
 ! D7    D(1,2,4,19)            14.4741         calculate D2E/DX2 analytically  !
 ! D8    D(18,2,4,5)           -49.2082         calculate D2E/DX2 analytically  !
 ! D9    D(18,2,4,6)            77.2738         calculate D2E/DX2 analytically  !
 ! D10   D(18,2,4,19)         -164.7044         calculate D2E/DX2 analytically  !
 ! D11   D(2,4,5,7)           -102.6543         calculate D2E/DX2 analytically  !
 ! D12   D(2,4,5,11)            74.6235         calculate D2E/DX2 analytically  !
 ! D13   D(6,4,5,7)            128.2059         calculate D2E/DX2 analytically  !
 ! D14   D(6,4,5,11)           -54.5163         calculate D2E/DX2 analytically  !
 ! D15   D(19,4,5,7)            10.7553         calculate D2E/DX2 analytically  !
 ! D16   D(19,4,5,11)         -171.9669         calculate D2E/DX2 analytically  !
 ! D17   D(2,4,6,12)          -165.4377         calculate D2E/DX2 analytically  !
 ! D18   D(2,4,6,16)            18.0162         calculate D2E/DX2 analytically  !
 ! D19   D(5,4,6,12)           -41.0996         calculate D2E/DX2 analytically  !
 ! D20   D(5,4,6,16)           142.3543         calculate D2E/DX2 analytically  !
 ! D21   D(19,4,6,12)           77.3456         calculate D2E/DX2 analytically  !
 ! D22   D(19,4,6,16)          -99.2005         calculate D2E/DX2 analytically  !
 ! D23   D(4,5,7,8)            177.3067         calculate D2E/DX2 analytically  !
 ! D24   D(4,5,7,20)            -2.8569         calculate D2E/DX2 analytically  !
 ! D25   D(11,5,7,8)             0.0038         calculate D2E/DX2 analytically  !
 ! D26   D(11,5,7,20)          179.8402         calculate D2E/DX2 analytically  !
 ! D27   D(4,5,11,10)         -176.9468         calculate D2E/DX2 analytically  !
 ! D28   D(4,5,11,24)            3.8203         calculate D2E/DX2 analytically  !
 ! D29   D(7,5,11,10)            0.3572         calculate D2E/DX2 analytically  !
 ! D30   D(7,5,11,24)         -178.8757         calculate D2E/DX2 analytically  !
 ! D31   D(4,6,12,13)         -178.0598         calculate D2E/DX2 analytically  !
 ! D32   D(4,6,12,25)            2.0338         calculate D2E/DX2 analytically  !
 ! D33   D(16,6,12,13)          -1.0839         calculate D2E/DX2 analytically  !
 ! D34   D(16,6,12,25)         179.0097         calculate D2E/DX2 analytically  !
 ! D35   D(4,6,16,15)          178.3678         calculate D2E/DX2 analytically  !
 ! D36   D(4,6,16,29)           -0.3559         calculate D2E/DX2 analytically  !
 ! D37   D(12,6,16,15)           1.8422         calculate D2E/DX2 analytically  !
 ! D38   D(12,6,16,29)        -176.8815         calculate D2E/DX2 analytically  !
 ! D39   D(5,7,8,9)             -0.2616         calculate D2E/DX2 analytically  !
 ! D40   D(5,7,8,21)           179.6304         calculate D2E/DX2 analytically  !
 ! D41   D(20,7,8,9)           179.9023         calculate D2E/DX2 analytically  !
 ! D42   D(20,7,8,21)           -0.2056         calculate D2E/DX2 analytically  !
 ! D43   D(7,8,9,10)             0.1594         calculate D2E/DX2 analytically  !
 ! D44   D(7,8,9,22)           179.9669         calculate D2E/DX2 analytically  !
 ! D45   D(21,8,9,10)         -179.7322         calculate D2E/DX2 analytically  !
 ! D46   D(21,8,9,22)            0.0753         calculate D2E/DX2 analytically  !
 ! D47   D(8,9,10,11)            0.2            calculate D2E/DX2 analytically  !
 ! D48   D(8,9,10,23)          179.8086         calculate D2E/DX2 analytically  !
 ! D49   D(22,9,10,11)        -179.6076         calculate D2E/DX2 analytically  !
 ! D50   D(22,9,10,23)           0.001          calculate D2E/DX2 analytically  !
 ! D51   D(9,10,11,5)           -0.4604         calculate D2E/DX2 analytically  !
 ! D52   D(9,10,11,24)         178.773          calculate D2E/DX2 analytically  !
 ! D53   D(23,10,11,5)         179.9299         calculate D2E/DX2 analytically  !
 ! D54   D(23,10,11,24)         -0.8367         calculate D2E/DX2 analytically  !
 ! D55   D(6,12,13,14)          -0.3618         calculate D2E/DX2 analytically  !
 ! D56   D(6,12,13,26)         179.9427         calculate D2E/DX2 analytically  !
 ! D57   D(25,12,13,14)        179.5441         calculate D2E/DX2 analytically  !
 ! D58   D(25,12,13,26)         -0.1514         calculate D2E/DX2 analytically  !
 ! D59   D(12,13,14,15)          1.0909         calculate D2E/DX2 analytically  !
 ! D60   D(12,13,14,27)       -179.3176         calculate D2E/DX2 analytically  !
 ! D61   D(26,13,14,15)       -179.216          calculate D2E/DX2 analytically  !
 ! D62   D(26,13,14,27)          0.3755         calculate D2E/DX2 analytically  !
 ! D63   D(13,14,15,16)         -0.3443         calculate D2E/DX2 analytically  !
 ! D64   D(13,14,15,28)        179.2008         calculate D2E/DX2 analytically  !
 ! D65   D(27,14,15,16)       -179.9403         calculate D2E/DX2 analytically  !
 ! D66   D(27,14,15,28)         -0.3951         calculate D2E/DX2 analytically  !
 ! D67   D(14,15,16,6)          -1.1808         calculate D2E/DX2 analytically  !
 ! D68   D(14,15,16,29)        177.6567         calculate D2E/DX2 analytically  !
 ! D69   D(28,15,16,6)         179.2662         calculate D2E/DX2 analytically  !
 ! D70   D(28,15,16,29)         -1.8962         calculate D2E/DX2 analytically  !
 --------------------------------------------------------------------------------
 Trust Radius=3.00D-01 FncErr=1.00D-07 GrdErr=1.00D-07 EigMax=2.50D+02 EigMin=1.00D-04
 Number of steps in this run=      2 maximum allowed number of steps=      2.
 GradGradGradGradGradGradGradGradGradGradGradGradGradGradGradGradGradGrad

                          Input orientation:                          
 ---------------------------------------------------------------------
 Center     Atomic      Atomic             Coordinates (Angstroms)
 Number     Number       Type             X           Y           Z
 ---------------------------------------------------------------------
      1          6           0        2.158333    0.076934   -0.730891
      2          7           0        1.071964    0.174629    0.058389
      3          8           0        2.178858    0.312218   -1.927433
      4          6           0       -0.245214    0.534615   -0.440278
      5          6           0       -1.234651   -0.495669    0.086092
      6          6           0       -0.713290    1.971649   -0.162542
      7          6           0       -1.707072   -1.506073   -0.747132
      8          6           0       -2.569343   -2.482634   -0.251469
      9          6           0       -2.959006   -2.455569    1.083518
     10          6           0       -2.487010   -1.447054    1.922445
     11          6           0       -1.633021   -0.469742    1.424228
     12          6           0       -2.083345    2.209919   -0.358920
     13          6           0       -2.659300    3.458493   -0.190707
     14          6           0       -1.865984    4.534481    0.196028
     15          6           0       -0.507839    4.340273    0.383728
     16          6           0        0.060625    3.079158    0.194957
     17          1           0        3.055196   -0.242752   -0.182042
     18          1           0        1.180019   -0.024650    1.043003
     19          1           0       -0.181112    0.428502   -1.526104
     20          1           0       -1.403103   -1.530151   -1.788901
     21          1           0       -2.936211   -3.261630   -0.910179
     22          1           0       -3.629993   -3.214137    1.470191
     23          1           0       -2.789846   -1.419207    2.963040
     24          1           0       -1.283828    0.325535    2.077130
     25          1           0       -2.713144    1.377710   -0.653211
     26          1           0       -3.722191    3.588392   -0.356034
     27          1           0       -2.295728    5.517953    0.344537
     28          1           0        0.132488    5.164884    0.672126
     29         17           0        1.803250    3.029222    0.412932
 ---------------------------------------------------------------------
                    Distance matrix (angstroms):
                    1          2          3          4          5
     1  C    0.000000
     2  N    1.346367   0.000000
     3  O    1.219628   2.277638   0.000000
     4  C    2.463933   1.453691   2.852581   0.000000
     5  C    3.536620   2.402195   4.044627   1.522346   0.000000
     6  C    3.487003   2.542681   3.772675   1.536652   2.534028
     7  C    4.177024   3.346142   4.449690   2.528952   1.392250
     8  C    5.397421   4.518426   5.758946   3.813268   2.417307
     9  C    5.991060   4.921132   6.566895   4.315995   2.794541
    10  C    5.562548   4.332534   6.299756   3.812495   2.417794
    11  C    4.395197   3.098011   5.135709   2.532019   1.396416
    12  C    4.762334   3.777900   4.922182   2.488370   2.870283
    13  C    5.910696   4.976760   6.026860   3.799889   4.212083
    14  C    6.076516   5.259163   6.220719   4.362420   5.070807
    15  C    5.150428   4.467014   5.365169   3.902689   4.899304
    16  C    3.777688   3.078595   4.080124   2.640409   3.803812
    17  H    1.098999   2.040888   2.030358   3.400543   4.305654
    18  H    2.028328   1.010372   3.151928   2.131710   2.639730
    19  H    2.495790   2.035993   2.396673   1.092881   2.136168
    20  H    4.047954   3.527706   4.030379   2.724472   2.148051
    21  H    6.093647   5.367631   6.322272   4.676938   3.396822
    22  H    7.012890   5.965343   7.597485   5.399978   3.878590
    23  H    6.353585   5.088309   7.183493   4.677087   3.398291
    24  H    4.449186   3.106098   5.294044   2.731259   2.154304
    25  H    5.042751   4.034949   5.166294   2.616644   2.498411
    26  H    6.859403   5.899952   6.930006   4.628392   4.802383
    27  H    7.113360   6.322526   7.230729   5.445566   6.111983
    28  H    5.653295   5.114874   5.873135   4.776975   5.852724
    29  Cl   3.185972   2.968026   3.605621   3.338747   4.664818
                    6          7          8          9         10
     6  C    0.000000
     7  C    3.663864   0.000000
     8  C    4.826331   1.393867   0.000000
     9  C    5.118218   2.412501   1.390956   0.000000
    10  C    4.379587   2.781804   2.409379   1.394160   0.000000
    11  C    3.053544   2.407129   2.781436   2.412017   1.390200
    12  C    1.404417   3.755115   4.718876   4.961268   4.329090
    13  C    2.449174   5.085594   5.942118   6.057193   5.344108
    14  C    2.832911   6.115808   7.066461   7.130437   6.256593
    15  C    2.439467   6.074271   7.155789   7.258194   6.306974
    16  C    1.397614   5.003662   6.168432   6.367174   5.473687
    17  H    4.370977   4.959285   6.054530   6.532138   6.049401
    18  H    3.003859   3.706008   4.666375   4.800264   4.030354
    19  H    2.126927   2.584169   3.975305   4.779611   4.552732
    20  H    3.922179   1.085476   2.151984   3.395293   3.867279
    21  H    5.734767   2.149267   1.084126   2.150601   3.393852
    22  H    6.169713   3.395826   2.150393   1.084051   2.152563
    23  H    5.057593   3.865918   3.393017   2.152966   1.084123
    24  H    2.837488   3.392695   3.867910   3.395293   2.147939
    25  H    2.143113   3.055685   3.883855   4.215531   3.829417
    26  H    3.421224   5.492471   6.180399   6.259729   5.663290
    27  H    3.916313   7.132686   8.027420   8.035115   7.144068
    28  H    3.407163   7.063990   8.163176   8.233947   7.220997
    29  Cl   2.789732   5.851240   7.066933   7.294634   6.381379
                   11         12         13         14         15
    11  C    0.000000
    12  C    3.250075   0.000000
    13  C    4.369473   1.385264   0.000000
    14  C    5.158003   2.399751   1.391642   0.000000
    15  C    5.048259   2.751755   2.395057   1.384741   0.000000
    16  C    4.119980   2.378858   2.773198   2.414496   1.396136
    17  H    4.960948   5.696621   6.808433   6.868982   5.832618
    18  H    2.873436   4.196216   5.328667   5.548079   4.726103
    19  H    3.408715   2.855566   4.135885   4.760631   4.365336
    20  H    3.391389   4.061489   5.386911   6.397966   6.323265
    21  H    3.865540   5.564990   6.764198   7.946599   8.084560
    22  H    3.394365   5.929431   6.944409   8.048373   8.246051
    23  H    2.146549   4.970424   5.809915   6.629953   6.710589
    24  H    1.086592   3.181897   4.104928   4.646793   4.425821
    25  H    2.982532   1.084354   2.132244   3.376994   3.836064
    26  H    4.899225   2.141497   1.083486   2.155310   3.382991
    27  H    6.120246   3.388665   2.158715   1.083490   2.141264
    28  H    5.952453   3.834683   3.383835   2.148946   1.083133
    29  Cl   5.007337   4.046311   4.523606   3.971918   2.657224
                   16         17         18         19         20
    16  C    0.000000
    17  H    4.488281   0.000000
    18  H    3.406735   2.250465   0.000000
    19  H    3.169616   3.568021   2.942505   0.000000
    20  H    5.227228   4.910787   4.118098   2.323498   0.000000
    21  H    7.099855   6.748391   5.588946   4.646182   2.473983
    22  H    7.406244   7.500051   5.787188   5.843063   4.291448
    23  H    6.001896   6.740928   4.625058   5.511074   4.951394
    24  H    3.596188   4.924829   2.694920   3.769600   4.289987
    25  H    3.362753   6.010128   4.472189   2.841500   3.385506
    26  H    3.856501   7.787227   6.248442   4.888068   5.799202
    27  H    3.394480   7.880063   6.579446   5.820087   7.417823
    28  H    2.140820   6.205993   5.307178   5.231050   7.296450
    29  Cl   1.756915   3.553473   3.179864   3.802801   5.993050
                   21         22         23         24         25
    21  H    0.000000
    22  H    2.479870   0.000000
    23  H    4.291593   2.481173   0.000000
    24  H    4.951983   4.289772   2.469220   0.000000
    25  H    4.651803   5.141450   4.572297   3.256498   0.000000
    26  H    6.917199   7.044004   6.079602   4.744695   2.448183
    27  H    8.891885   8.904873   7.431346   5.566599   4.279176
    28  H    9.106413   9.219608   7.559007   5.234434   4.919027
    29  Cl   7.986735   8.343708   6.883902   4.428265   4.925643
                   26         27         28         29
    26  H    0.000000
    27  H    2.499761   0.000000
    28  H    4.289638   2.475521   0.000000
    29  Cl   5.606645   4.795840   2.723909   0.000000
 Symmetry turned off by external request.
 Stoichiometry    C14H12ClNO
 Framework group  C1[X(C14H12ClNO)]
 Deg. of freedom    81
 Full point group                 C1      NOp   1
 Rotational constants (GHZ):           0.5999303           0.3361619           0.2484768
 Standard basis: 6-311+G(d) (5D, 7F)
   418 basis functions,   689 primitive gaussians,   435 cartesian basis functions
    64 alpha electrons       64 beta electrons
       nuclear repulsion energy      1250.2105369037 Hartrees.
 NAtoms=   29 NActive=   29 NUniq=   29 SFac= 1.00D+00 NAtFMM=   60 NAOKFM=F Big=F
 Integral buffers will be    131072 words long.
 Raffenetti 2 integral format.
 Two-electron integral symmetry is turned off.
 Force inversion solution in PCM.
 ------------------------------------------------------------------------------
 Polarizable Continuum Model (PCM)
 =================================
 Model                : PCM.
 Atomic radii         : UFF (Universal Force Field).
 Polarization charges : Total charges.
 Charge compensation  : None.
 Solution method      : Matrix inversion.
 Cavity type          : Scaled VdW (van der Waals Surface) (Alpha=1.100).
 Cavity algorithm     : GePol (No added spheres)
                        Default sphere list used, NSphG=   29.
                        Lebedev-Laikov grids with approx.  5.0 points / Ang**2.
                        Smoothing algorithm: York/Karplus (Gamma=1.0000).
                        Polarization charges: spherical gaussians, with
                                              point-specific exponents (IZeta= 3).
                        Self-potential: point-specific (ISelfS= 7).
                        Self-field    : sphere-specific E.n sum rule (ISelfD= 2).
 1st derivatives      : Analytical E(r).r(x)/FMM algorithm (CHGder, D1EAlg=3).
                        Cavity 1st derivative terms included.
 2nd derivatives      : Analytical E(r).r(xy)/FMM algorithm (CHGder, D2EAlg=3).
                        Cavity 2nd derivative terms included.
 Solvent              : DiMethylSulfoxide, Eps=  46.826000 Eps(inf)=   2.007889
 ------------------------------------------------------------------------------
 One-electron integrals computed using PRISM.
 NBasis=   418 RedAO= T EigKep=  1.57D-06  NBF=   418
 NBsUse=   415 1.00D-06 EigRej=  9.45D-07 NBFU=   415
 Initial guess from the checkpoint file:  "BHFA_oCl_M062X_scanAr08_TS_freq.chk"
 B after Tr=     0.000000    0.000000    0.000000
         Rot=    1.000000    0.000000    0.000000    0.000000 Ang=   0.00 deg.
 Requested convergence on RMS density matrix=1.00D-08 within 128 cycles.
 Requested convergence on MAX density matrix=1.00D-06.
 Requested convergence on             energy=1.00D-06.
 No special actions if energy rises.
 Inv3:  Mode=1 IEnd=    15828627.
 Iteration    1 A*A^-1 deviation from unit magnitude is 7.11D-15 for   2289.
 Iteration    1 A*A^-1 deviation from orthogonality  is 4.21D-15 for   2280    545.
 Iteration    1 A^-1*A deviation from unit magnitude is 7.11D-15 for   2289.
 Iteration    1 A^-1*A deviation from orthogonality  is 3.41D-15 for   1622    864.
 Error on total polarization charges =  0.01747
 SCF Done:  E(RM062X) =  -1130.78741770     A.U. after    1 cycles
            NFock=  1  Conv=0.79D-08     -V/T= 2.0032
 DoSCS=F DFT=T ScalE2(SS,OS)=  1.000000  1.000000
 Range of M.O.s used for correlation:     1   415
 NBasis=   418 NAE=    64 NBE=    64 NFC=     0 NFV=     0
 NROrb=    415 NOA=    64 NOB=    64 NVA=   351 NVB=   351

 **** Warning!!: The largest alpha MO coefficient is  0.11677580D+03

 Symmetrizing basis deriv contribution to polar:
 IMax=3 JMax=2 DiffMx= 0.00D+00
 G2DrvN: will do    30 centers at a time, making    1 passes.
 Calling FoFCou, ICntrl=  3107 FMM=F I1Cent=   0 AccDes= 0.00D+00.
 NEqPCM:  Using equilibrium solvation (IEInf=0, Eps=  46.8260, EpsInf=   2.0079)
 G2PCM: DoFxE=T DoFxN=T DoGrad=T DoDP/DQ/DG/TGxP=FFFF NFrqRd=   0 IEInf=0 SqF1=F DoCFld=F IF1Alg=4.
 End of G2Drv F.D. properties file   721 does not exist.
 End of G2Drv F.D. properties file   722 does not exist.
 End of G2Drv F.D. properties file   788 does not exist.
          IDoAtm=11111111111111111111111111111
 NEqPCM:  Using equilibrium solvation (IEInf=0, Eps=  46.8260, EpsInf=   2.0079)
          Differentiating once with respect to electric field.
                with respect to dipole field.
          Differentiating once with respect to nuclear coordinates.
 CalDSu exits because no D1Ps are significant.
          There are    90 degrees of freedom in the 1st order CPHF.  IDoFFX=6 NUNeed=     3.
     87 vectors produced by pass  0 Test12= 2.50D-14 1.11D-09 XBig12= 1.24D+02 4.05D+00.
 AX will form    87 AO Fock derivatives at one time.
     87 vectors produced by pass  1 Test12= 2.50D-14 1.11D-09 XBig12= 9.90D+00 3.23D-01.
     87 vectors produced by pass  2 Test12= 2.50D-14 1.11D-09 XBig12= 1.96D-01 4.21D-02.
     87 vectors produced by pass  3 Test12= 2.50D-14 1.11D-09 XBig12= 1.45D-03 3.57D-03.
     87 vectors produced by pass  4 Test12= 2.50D-14 1.11D-09 XBig12= 1.03D-05 3.13D-04.
     87 vectors produced by pass  5 Test12= 2.50D-14 1.11D-09 XBig12= 8.33D-08 4.27D-05.
     87 vectors produced by pass  6 Test12= 2.50D-14 1.11D-09 XBig12= 5.02D-10 2.65D-06.
     15 vectors produced by pass  7 Test12= 2.50D-14 1.11D-09 XBig12= 1.81D-12 8.40D-08.
      3 vectors produced by pass  8 Test12= 2.50D-14 1.11D-09 XBig12= 1.77D-14 1.20D-08.
      3 vectors produced by pass  9 Test12= 2.50D-14 1.11D-09 XBig12= 2.76D-15 5.78D-09.
      3 vectors produced by pass 10 Test12= 2.50D-14 1.11D-09 XBig12= 5.58D-16 3.14D-09.
      3 vectors produced by pass 11 Test12= 2.50D-14 1.11D-09 XBig12= 2.15D-15 5.39D-09.
      3 vectors produced by pass 12 Test12= 2.50D-14 1.11D-09 XBig12= 1.10D-15 3.88D-09.
      3 vectors produced by pass 13 Test12= 2.50D-14 1.11D-09 XBig12= 3.19D-15 5.85D-09.
      3 vectors produced by pass 14 Test12= 2.50D-14 1.11D-09 XBig12= 2.07D-15 5.73D-09.
      3 vectors produced by pass 15 Test12= 2.50D-14 1.11D-09 XBig12= 1.82D-15 4.12D-09.
      3 vectors produced by pass 16 Test12= 2.50D-14 1.11D-09 XBig12= 2.23D-15 5.21D-09.
      3 vectors produced by pass 17 Test12= 2.50D-14 1.11D-09 XBig12= 8.81D-16 3.28D-09.
      3 vectors produced by pass 18 Test12= 2.50D-14 1.11D-09 XBig12= 4.40D-15 5.93D-09.
      3 vectors produced by pass 19 Test12= 2.50D-14 1.11D-09 XBig12= 3.28D-15 6.22D-09.
      3 vectors produced by pass 20 Test12= 2.50D-14 1.11D-09 XBig12= 5.80D-16 2.23D-09.
      3 vectors produced by pass 21 Test12= 2.50D-14 1.11D-09 XBig12= 7.64D-16 3.30D-09.
      3 vectors produced by pass 22 Test12= 2.50D-14 1.11D-09 XBig12= 3.92D-15 5.43D-09.
      3 vectors produced by pass 23 Test12= 2.50D-14 1.11D-09 XBig12= 6.02D-16 2.28D-09.
      3 vectors produced by pass 24 Test12= 2.50D-14 1.11D-09 XBig12= 1.94D-15 3.66D-09.
      3 vectors produced by pass 25 Test12= 2.50D-14 1.11D-09 XBig12= 8.08D-16 3.12D-09.
      3 vectors produced by pass 26 Test12= 2.50D-14 1.11D-09 XBig12= 8.93D-16 2.61D-09.
      3 vectors produced by pass 27 Test12= 2.50D-14 1.11D-09 XBig12= 1.53D-15 3.91D-09.
      3 vectors produced by pass 28 Test12= 2.50D-14 1.11D-09 XBig12= 1.44D-15 3.62D-09.
      3 vectors produced by pass 29 Test12= 2.50D-14 1.11D-09 XBig12= 2.01D-15 3.48D-09.
      3 vectors produced by pass 30 Test12= 2.50D-14 1.11D-09 XBig12= 4.62D-15 5.96D-09.
      3 vectors produced by pass 31 Test12= 2.50D-14 1.11D-09 XBig12= 5.16D-15 6.37D-09.
      2 vectors produced by pass 32 Test12= 2.50D-14 1.11D-09 XBig12= 8.87D-16 2.83D-09.
 InvSVY:  IOpt=1 It=  1 EMax= 8.88D-15
 Solved reduced A of dimension   698 with    90 vectors.
 Isotropic polarizability for W=    0.000000      240.18 Bohr**3.
 End of Minotr F.D. properties file   721 does not exist.
 End of Minotr F.D. properties file   722 does not exist.
 End of Minotr F.D. properties file   788 does not exist.

 **********************************************************************

            Population analysis using the SCF density.

 **********************************************************************

 Alpha  occ. eigenvalues -- -102.68144 -19.60832 -14.78620 -10.65304 -10.62045
 Alpha  occ. eigenvalues --  -10.61009 -10.58058 -10.56573 -10.56154 -10.55888
 Alpha  occ. eigenvalues --  -10.55792 -10.55546 -10.55432 -10.55402 -10.55329
 Alpha  occ. eigenvalues --  -10.55278 -10.55155  -9.82452  -7.54956  -7.54299
 Alpha  occ. eigenvalues --   -7.54273  -1.17675  -1.05948  -1.00537  -0.97634
 Alpha  occ. eigenvalues --   -0.94775  -0.90200  -0.85733  -0.85415  -0.83935
 Alpha  occ. eigenvalues --   -0.79622  -0.71305  -0.70915  -0.70414  -0.68536
 Alpha  occ. eigenvalues --   -0.67383  -0.63353  -0.60740  -0.58936  -0.56781
 Alpha  occ. eigenvalues --   -0.55091  -0.54797  -0.53324  -0.52531  -0.51648
 Alpha  occ. eigenvalues --   -0.50238  -0.49985  -0.49909  -0.49086  -0.47970
 Alpha  occ. eigenvalues --   -0.46373  -0.44907  -0.43329  -0.42650  -0.41564
 Alpha  occ. eigenvalues --   -0.41110  -0.40825  -0.38896  -0.35460  -0.33690
 Alpha  occ. eigenvalues --   -0.32488  -0.31679  -0.30969  -0.30683
 Alpha virt. eigenvalues --   -0.00486  -0.00019   0.00352   0.00838   0.01468
 Alpha virt. eigenvalues --    0.01784   0.02031   0.02573   0.03401   0.03689
 Alpha virt. eigenvalues --    0.03757   0.04377   0.04734   0.05299   0.05416
 Alpha virt. eigenvalues --    0.06310   0.06604   0.06926   0.07403   0.07966
 Alpha virt. eigenvalues --    0.08355   0.09131   0.09501   0.09955   0.10106
 Alpha virt. eigenvalues --    0.10608   0.11669   0.12347   0.12880   0.13244
 Alpha virt. eigenvalues --    0.13291   0.13475   0.14438   0.14629   0.14760
 Alpha virt. eigenvalues --    0.15084   0.15370   0.15925   0.16473   0.16669
 Alpha virt. eigenvalues --    0.17420   0.17645   0.17920   0.18944   0.19275
 Alpha virt. eigenvalues --    0.19635   0.19798   0.19934   0.20539   0.20608
 Alpha virt. eigenvalues --    0.21075   0.21574   0.21759   0.21995   0.22248
 Alpha virt. eigenvalues --    0.22553   0.23054   0.23376   0.23458   0.23633
 Alpha virt. eigenvalues --    0.23974   0.24385   0.24659   0.25253   0.25767
 Alpha virt. eigenvalues --    0.26062   0.26250   0.26679   0.27367   0.27785
 Alpha virt. eigenvalues --    0.28159   0.28502   0.28690   0.29207   0.29719
 Alpha virt. eigenvalues --    0.30011   0.30414   0.31028   0.31184   0.31849
 Alpha virt. eigenvalues --    0.32766   0.33472   0.33775   0.34342   0.34995
 Alpha virt. eigenvalues --    0.35481   0.36032   0.36427   0.37018   0.37918
 Alpha virt. eigenvalues --    0.38072   0.39094   0.39784   0.41534   0.42932
 Alpha virt. eigenvalues --    0.43727   0.45614   0.46827   0.49472   0.50351
 Alpha virt. eigenvalues --    0.50667   0.51148   0.52034   0.54685   0.55814
 Alpha virt. eigenvalues --    0.56557   0.57001   0.57558   0.58157   0.58358
 Alpha virt. eigenvalues --    0.58885   0.59119   0.60163   0.60590   0.60911
 Alpha virt. eigenvalues --    0.61231   0.62291   0.62780   0.63887   0.64944
 Alpha virt. eigenvalues --    0.65211   0.66721   0.67273   0.67982   0.68697
 Alpha virt. eigenvalues --    0.69185   0.70109   0.70631   0.71568   0.71983
 Alpha virt. eigenvalues --    0.73594   0.73744   0.73833   0.74073   0.75166
 Alpha virt. eigenvalues --    0.75808   0.76601   0.77192   0.77759   0.78098
 Alpha virt. eigenvalues --    0.78671   0.79116   0.79937   0.80846   0.81634
 Alpha virt. eigenvalues --    0.81978   0.85120   0.85893   0.86542   0.87005
 Alpha virt. eigenvalues --    0.87735   0.87888   0.88344   0.89523   0.90292
 Alpha virt. eigenvalues --    0.90963   0.91959   0.92769   0.93410   0.93947
 Alpha virt. eigenvalues --    0.94790   0.95463   0.97731   0.97887   0.99185
 Alpha virt. eigenvalues --    0.99884   1.01832   1.02743   1.03509   1.04066
 Alpha virt. eigenvalues --    1.04899   1.06508   1.07387   1.08294   1.09623
 Alpha virt. eigenvalues --    1.10410   1.11114   1.12812   1.16904   1.17747
 Alpha virt. eigenvalues --    1.18420   1.21183   1.21890   1.22520   1.24925
 Alpha virt. eigenvalues --    1.25376   1.26869   1.27442   1.28386   1.29691
 Alpha virt. eigenvalues --    1.30746   1.33143   1.33535   1.34540   1.36378
 Alpha virt. eigenvalues --    1.36786   1.37847   1.42158   1.43213   1.45164
 Alpha virt. eigenvalues --    1.47394   1.50748   1.54304   1.55370   1.55888
 Alpha virt. eigenvalues --    1.57470   1.58297   1.58750   1.60986   1.61253
 Alpha virt. eigenvalues --    1.63179   1.64307   1.67616   1.70522   1.73942
 Alpha virt. eigenvalues --    1.76448   1.78148   1.81280   1.82787   1.82802
 Alpha virt. eigenvalues --    1.83872   1.84629   1.85904   1.87296   1.89445
 Alpha virt. eigenvalues --    1.90479   1.91652   1.93000   1.94506   1.95074
 Alpha virt. eigenvalues --    1.96223   1.96756   1.98329   1.98998   2.01781
 Alpha virt. eigenvalues --    2.02785   2.03604   2.04594   2.06017   2.08436
 Alpha virt. eigenvalues --    2.11969   2.19263   2.21220   2.21396   2.26415
 Alpha virt. eigenvalues --    2.29289   2.30202   2.31631   2.32221   2.32896
 Alpha virt. eigenvalues --    2.33717   2.34777   2.35849   2.37068   2.37740
 Alpha virt. eigenvalues --    2.39651   2.44985   2.45971   2.47439   2.49403
 Alpha virt. eigenvalues --    2.49885   2.50649   2.54505   2.59198   2.61443
 Alpha virt. eigenvalues --    2.64583   2.67019   2.69509   2.73454   2.75778
 Alpha virt. eigenvalues --    2.77281   2.77992   2.81460   2.83154   2.83878
 Alpha virt. eigenvalues --    2.84090   2.85528   2.87933   2.89895   2.90886
 Alpha virt. eigenvalues --    2.93953   2.95203   2.96659   2.98210   2.99035
 Alpha virt. eigenvalues --    3.00919   3.01918   3.04818   3.13711   3.14757
 Alpha virt. eigenvalues --    3.17424   3.23220   3.25533   3.28667   3.29582
 Alpha virt. eigenvalues --    3.34896   3.35959   3.36145   3.36786   3.37553
 Alpha virt. eigenvalues --    3.38716   3.39844   3.41123   3.41610   3.42635
 Alpha virt. eigenvalues --    3.46688   3.48732   3.54597   3.61485   3.62997
 Alpha virt. eigenvalues --    3.65232   3.69478   3.71188   3.71658   3.73438
 Alpha virt. eigenvalues --    3.92445   3.95027   3.99168   4.04531   4.06411
 Alpha virt. eigenvalues --    4.07503   4.13787   4.35877   4.58387   4.80384
 Alpha virt. eigenvalues --    4.81306   4.96576   5.17606   5.29870   5.83199
 Alpha virt. eigenvalues --   10.01230  23.40238  23.45844  23.83879  23.90998
 Alpha virt. eigenvalues --   23.93411  23.93530  23.96007  23.97945  24.08737
 Alpha virt. eigenvalues --   24.11648  24.12378  24.13004  24.21287  24.22611
 Alpha virt. eigenvalues --   26.00177  26.43464  26.82542  35.61420  50.08842
 Alpha virt. eigenvalues --  216.12529
          Condensed to atoms (all electrons):
               1          2          3          4          5          6
     1  C    5.052563   0.106439   0.463921   0.136419  -0.385765   0.101250
     2  N    0.106439   8.181080  -0.227045  -0.456499  -1.164285   0.281229
     3  O    0.463921  -0.227045   8.072372   0.055889   0.163760  -0.102689
     4  C    0.136419  -0.456499   0.055889  17.836855  -3.372085   0.482746
     5  C   -0.385765  -1.164285   0.163760  -3.372085  21.499929  -4.162514
     6  C    0.101250   0.281229  -0.102689   0.482746  -4.162514  13.379952
     7  C   -0.010040   0.191393   0.024485  -5.852902  -3.983853   2.097095
     8  C    0.004285  -0.091102  -0.002172   0.554860   2.013837  -0.571267
     9  C   -0.001289   0.037106  -0.000293  -0.499686  -1.745891   0.180626
    10  C    0.002171  -0.053435  -0.001607   0.659109   1.308414  -0.725589
    11  C    0.110872   0.464760  -0.061343   4.585843  -6.522591   0.053895
    12  C   -0.041766  -0.040275   0.013106  -3.431926   0.706822  -1.474466
    13  C   -0.017759  -0.101417  -0.006350  -0.850913  -0.480538  -1.962549
    14  C   -0.043633   0.060692   0.003043  -0.416967   0.241952   0.127082
    15  C   -0.049805  -0.002232   0.042822  -1.749064   1.185756  -3.375021
    16  C   -0.054886   0.181714   0.011946  -0.660694  -0.066505   0.853377
    17  H    0.410041  -0.214427  -0.046284   0.060634   0.075811  -0.024908
    18  H   -0.008412   0.193457   0.002845   0.039830   0.053096   0.023512
    19  H    0.020306  -0.013803   0.012245   0.325102  -0.245281   0.137188
    20  H    0.001939   0.006867  -0.000804   0.047477  -0.015540  -0.011568
    21  H    0.000231   0.000419   0.000005   0.004149   0.013083   0.004130
    22  H   -0.000022  -0.000237  -0.000000   0.005463   0.063716  -0.001429
    23  H    0.000118   0.000603   0.000000   0.002586  -0.002286   0.004186
    24  H    0.004457   0.014669   0.000100   0.078518  -0.042962   0.066537
    25  H    0.002064   0.002146  -0.000103   0.091846   0.007028   0.029219
    26  H   -0.000048   0.000164   0.000002   0.003670  -0.003257   0.051824
    27  H    0.000027  -0.000015  -0.000000   0.003852  -0.000492  -0.002423
    28  H    0.000600   0.000918  -0.000019   0.008296  -0.001781   0.066745
    29  Cl   0.121324  -0.261835  -0.008078  -0.285134  -0.387180   0.122614
               7          8          9         10         11         12
     1  C   -0.010040   0.004285  -0.001289   0.002171   0.110872  -0.041766
     2  N    0.191393  -0.091102   0.037106  -0.053435   0.464760  -0.040275
     3  O    0.024485  -0.002172  -0.000293  -0.001607  -0.061343   0.013106
     4  C   -5.852902   0.554860  -0.499686   0.659109   4.585843  -3.431926
     5  C   -3.983853   2.013837  -1.745891   1.308414  -6.522591   0.706822
     6  C    2.097095  -0.571267   0.180626  -0.725589   0.053895  -1.474466
     7  C   20.966228  -4.434315   2.187327  -2.259314  -5.162556   1.349488
     8  C   -4.434315   9.496083  -1.043984   2.160443  -1.383440  -0.177745
     9  C    2.187327  -1.043984   6.555778  -0.905676   0.831751   0.101902
    10  C   -2.259314   2.160443  -0.905676  11.251413  -4.703839  -0.185466
    11  C   -5.162556  -1.383440   0.831751  -4.703839  19.591845  -0.878129
    12  C    1.349488  -0.177745   0.101902  -0.185466  -0.878129  11.557060
    13  C    0.004993   0.046363   0.004204   0.303001  -0.196914  -2.370103
    14  C    0.012642  -0.021552   0.007428  -0.089815  -0.023477   0.390941
    15  C    0.116069   0.002540  -0.010136  -0.005654  -0.530463   2.006756
    16  C    0.396217  -0.166249   0.042416  -0.207477  -0.133120  -1.614830
    17  H    0.008017   0.002107  -0.000329  -0.002537  -0.033232   0.000816
    18  H   -0.004155   0.003493  -0.001364   0.002144  -0.032729   0.004459
    19  H    0.164015  -0.001371   0.004436  -0.024629  -0.081259  -0.008226
    20  H    0.251150   0.045443  -0.018495   0.004434  -0.000633   0.015153
    21  H   -0.000367   0.239682   0.074715  -0.040144   0.033759  -0.001211
    22  H   -0.089073   0.111606   0.231474   0.092314  -0.081338  -0.000051
    23  H    0.018778  -0.032293   0.072566   0.253231   0.009071   0.001910
    24  H   -0.025462   0.008472  -0.024523  -0.007881   0.321634  -0.022276
    25  H   -0.041861  -0.003782   0.001870  -0.008377   0.052766   0.330648
    26  H    0.001216   0.000599   0.000142  -0.000582   0.004646  -0.103377
    27  H   -0.000423   0.000045  -0.000032   0.000012   0.000122  -0.012422
    28  H    0.000023  -0.000009   0.000010   0.000189   0.001390  -0.023104
    29  Cl   0.083038  -0.005859   0.003616   0.025077   0.042583   0.153589
              13         14         15         16         17         18
     1  C   -0.017759  -0.043633  -0.049805  -0.054886   0.410041  -0.008412
     2  N   -0.101417   0.060692  -0.002232   0.181714  -0.214427   0.193457
     3  O   -0.006350   0.003043   0.042822   0.011946  -0.046284   0.002845
     4  C   -0.850913  -0.416967  -1.749064  -0.660694   0.060634   0.039830
     5  C   -0.480538   0.241952   1.185756  -0.066505   0.075811   0.053096
     6  C   -1.962549   0.127082  -3.375021   0.853377  -0.024908   0.023512
     7  C    0.004993   0.012642   0.116069   0.396217   0.008017  -0.004155
     8  C    0.046363  -0.021552   0.002540  -0.166249   0.002107   0.003493
     9  C    0.004204   0.007428  -0.010136   0.042416  -0.000329  -0.001364
    10  C    0.303001  -0.089815  -0.005654  -0.207477  -0.002537   0.002144
    11  C   -0.196914  -0.023477  -0.530463  -0.133120  -0.033232  -0.032729
    12  C   -2.370103   0.390941   2.006756  -1.614830   0.000816   0.004459
    13  C   11.184236  -0.298013  -1.014190   1.537301  -0.000276   0.005115
    14  C   -0.298013   8.902514   1.264845  -3.367788   0.000715  -0.003370
    15  C   -1.014190   1.264845  11.626350  -3.344659   0.008578   0.004713
    16  C    1.537301  -3.367788  -3.344659  13.233321   0.013450  -0.016986
    17  H   -0.000276   0.000715   0.008578   0.013450   0.508808   0.010989
    18  H    0.005115  -0.003370   0.004713  -0.016986   0.010989   0.289032
    19  H   -0.021348   0.007924   0.006238   0.021712   0.000897  -0.000505
    20  H    0.003915  -0.000035   0.000668   0.004921  -0.000029   0.000061
    21  H   -0.000258   0.000026  -0.000052  -0.000103   0.000000  -0.000003
    22  H    0.000273  -0.000022   0.000011  -0.000111  -0.000000   0.000008
    23  H   -0.001709   0.000087   0.000235   0.001702  -0.000000  -0.000006
    24  H   -0.008880  -0.001450  -0.003468  -0.006788   0.000040  -0.002397
    25  H   -0.108407  -0.002689  -0.019159  -0.004969  -0.000006  -0.000037
    26  H    0.355606   0.032929  -0.012343  -0.001615   0.000000  -0.000001
    27  H    0.006505   0.322507  -0.012035   0.024553  -0.000000  -0.000000
    28  H   -0.009336   0.008037   0.303478  -0.022849  -0.000002  -0.000007
    29  Cl   0.362840  -0.424982  -0.073130  -0.663779  -0.004680   0.024316
              19         20         21         22         23         24
     1  C    0.020306   0.001939   0.000231  -0.000022   0.000118   0.004457
     2  N   -0.013803   0.006867   0.000419  -0.000237   0.000603   0.014669
     3  O    0.012245  -0.000804   0.000005  -0.000000   0.000000   0.000100
     4  C    0.325102   0.047477   0.004149   0.005463   0.002586   0.078518
     5  C   -0.245281  -0.015540   0.013083   0.063716  -0.002286  -0.042962
     6  C    0.137188  -0.011568   0.004130  -0.001429   0.004186   0.066537
     7  C    0.164015   0.251150  -0.000367  -0.089073   0.018778  -0.025462
     8  C   -0.001371   0.045443   0.239682   0.111606  -0.032293   0.008472
     9  C    0.004436  -0.018495   0.074715   0.231474   0.072566  -0.024523
    10  C   -0.024629   0.004434  -0.040144   0.092314   0.253231  -0.007881
    11  C   -0.081259  -0.000633   0.033759  -0.081338   0.009071   0.321634
    12  C   -0.008226   0.015153  -0.001211  -0.000051   0.001910  -0.022276
    13  C   -0.021348   0.003915  -0.000258   0.000273  -0.001709  -0.008880
    14  C    0.007924  -0.000035   0.000026  -0.000022   0.000087  -0.001450
    15  C    0.006238   0.000668  -0.000052   0.000011   0.000235  -0.003468
    16  C    0.021712   0.004921  -0.000103  -0.000111   0.001702  -0.006788
    17  H    0.000897  -0.000029   0.000000  -0.000000  -0.000000   0.000040
    18  H   -0.000505   0.000061  -0.000003   0.000008  -0.000006  -0.002397
    19  H    0.367763   0.003767  -0.000002  -0.000005   0.000016   0.000065
    20  H    0.003767   0.406176  -0.004158  -0.000176   0.000054  -0.000164
    21  H   -0.000002  -0.004158   0.407127  -0.004937  -0.000167   0.000059
    22  H   -0.000005  -0.000176  -0.004937   0.407401  -0.004964  -0.000201
    23  H    0.000016   0.000054  -0.000167  -0.004964   0.406238  -0.003628
    24  H    0.000065  -0.000164   0.000059  -0.000201  -0.003628   0.391315
    25  H    0.000519  -0.000008  -0.000004  -0.000012  -0.000017   0.000035
    26  H    0.000024   0.000000   0.000000   0.000000   0.000000  -0.000009
    27  H   -0.000003   0.000000  -0.000000   0.000000  -0.000000   0.000002
    28  H    0.000012  -0.000000   0.000000  -0.000000   0.000000  -0.000005
    29  Cl  -0.005630   0.000132   0.000001   0.000001   0.000002  -0.002631
              25         26         27         28         29
     1  C    0.002064  -0.000048   0.000027   0.000600   0.121324
     2  N    0.002146   0.000164  -0.000015   0.000918  -0.261835
     3  O   -0.000103   0.000002  -0.000000  -0.000019  -0.008078
     4  C    0.091846   0.003670   0.003852   0.008296  -0.285134
     5  C    0.007028  -0.003257  -0.000492  -0.001781  -0.387180
     6  C    0.029219   0.051824  -0.002423   0.066745   0.122614
     7  C   -0.041861   0.001216  -0.000423   0.000023   0.083038
     8  C   -0.003782   0.000599   0.000045  -0.000009  -0.005859
     9  C    0.001870   0.000142  -0.000032   0.000010   0.003616
    10  C   -0.008377  -0.000582   0.000012   0.000189   0.025077
    11  C    0.052766   0.004646   0.000122   0.001390   0.042583
    12  C    0.330648  -0.103377  -0.012422  -0.023104   0.153589
    13  C   -0.108407   0.355606   0.006505  -0.009336   0.362840
    14  C   -0.002689   0.032929   0.322507   0.008037  -0.424982
    15  C   -0.019159  -0.012343  -0.012035   0.303478  -0.073130
    16  C   -0.004969  -0.001615   0.024553  -0.022849  -0.663779
    17  H   -0.000006   0.000000  -0.000000  -0.000002  -0.004680
    18  H   -0.000037  -0.000001  -0.000000  -0.000007   0.024316
    19  H    0.000519   0.000024  -0.000003   0.000012  -0.005630
    20  H   -0.000008   0.000000   0.000000  -0.000000   0.000132
    21  H   -0.000004   0.000000  -0.000000   0.000000   0.000001
    22  H   -0.000012   0.000000   0.000000  -0.000000   0.000001
    23  H   -0.000017   0.000000  -0.000000   0.000000   0.000002
    24  H    0.000035  -0.000009   0.000002  -0.000005  -0.002631
    25  H    0.387351  -0.002666  -0.000316   0.000069   0.000549
    26  H   -0.002666   0.400971  -0.004124  -0.000186   0.000202
    27  H   -0.000316  -0.004124   0.397406  -0.004451   0.000386
    28  H    0.000069  -0.000186  -0.004451   0.392540  -0.012434
    29  Cl   0.000549   0.000202   0.000386  -0.012434  17.777609
 Mulliken charges:
               1
     1  C    0.074397
     2  N   -0.097049
     3  O   -0.409752
     4  C   -1.407274
     5  C    1.249600
     6  C    0.351216
     7  C   -0.007852
     8  C   -0.754718
     9  C   -0.085669
    10  C   -0.839931
    11  C   -0.279874
    12  C   -0.247280
    13  C   -0.365392
    14  C   -0.689569
    15  C   -0.367647
    16  C    0.010780
    17  H    0.225808
    18  H    0.412901
    19  H    0.329833
    20  H    0.259451
    21  H    0.274019
    22  H    0.270311
    23  H    0.273686
    24  H    0.266820
    25  H    0.286303
    26  H    0.276213
    27  H    0.281320
    28  H    0.291877
    29  Cl   0.417476
 Sum of Mulliken charges =  -0.00000
 Mulliken charges with hydrogens summed into heavy atoms:
               1
     1  C    0.300205
     2  N    0.315852
     3  O   -0.409752
     4  C   -1.077441
     5  C    1.249600
     6  C    0.351216
     7  C    0.251599
     8  C   -0.480700
     9  C    0.184642
    10  C   -0.566246
    11  C   -0.013054
    12  C    0.039022
    13  C   -0.089179
    14  C   -0.408249
    15  C   -0.075770
    16  C    0.010780
    29  Cl   0.417476
 APT charges:
               1
     1  C    1.497966
     2  N   -1.127071
     3  O   -1.096638
     4  C    0.622809
     5  C    0.021385
     6  C   -0.129175
     7  C   -0.090595
     8  C   -0.037055
     9  C   -0.063896
    10  C   -0.031577
    11  C   -0.111613
    12  C   -0.087606
    13  C   -0.059311
    14  C   -0.028346
    15  C   -0.175018
    16  C    0.504722
    17  H   -0.013416
    18  H    0.282567
    19  H    0.004414
    20  H    0.057020
    21  H    0.048615
    22  H    0.053390
    23  H    0.049532
    24  H    0.064056
    25  H    0.070827
    26  H    0.056072
    27  H    0.055997
    28  H    0.078850
    29  Cl  -0.416903
 Sum of APT charges =   0.00000
 APT charges with hydrogens summed into heavy atoms:
               1
     1  C    1.484550
     2  N   -0.844504
     3  O   -1.096638
     4  C    0.627223
     5  C    0.021385
     6  C   -0.129175
     7  C   -0.033575
     8  C    0.011559
     9  C   -0.010506
    10  C    0.017954
    11  C   -0.047557
    12  C   -0.016779
    13  C   -0.003239
    14  C    0.027651
    15  C   -0.096168
    16  C    0.504722
    29  Cl  -0.416903
 Electronic spatial extent (au):  <R**2>=           5052.7451
 Charge=             -0.0000 electrons
 Dipole moment (field-independent basis, Debye):
    X=             -4.2468    Y=             -0.9314    Z=              4.4592  Tot=              6.2280
 Quadrupole moment (field-independent basis, Debye-Ang):
   XX=           -101.8551   YY=            -95.9566   ZZ=           -111.1389
   XY=             -5.1313   XZ=              9.3428   YZ=              3.5327
 Traceless Quadrupole moment (field-independent basis, Debye-Ang):
   XX=              1.1284   YY=              7.0270   ZZ=             -8.1554
   XY=             -5.1313   XZ=              9.3428   YZ=              3.5327
 Octapole moment (field-independent basis, Debye-Ang**2):
  XXX=            178.7903  YYY=           -262.3422  ZZZ=              2.3210  XYY=             11.8675
  XXY=           -113.9719  XXZ=             16.7005  XZZ=             37.7517  YZZ=           -126.7071
  YYZ=             -0.2330  XYZ=              6.9650
 Hexadecapole moment (field-independent basis, Debye-Ang**3):
 XXXX=          -2306.9549 YYYY=          -3486.3285 ZZZZ=           -638.7475 XXXY=           -187.0845
 XXXZ=            249.1472 YYYX=           -254.5360 YYYZ=             99.8001 ZZZX=            222.5754
 ZZZY=             14.0619 XXYY=           -909.6111 XXZZ=           -532.5278 YYZZ=           -799.2466
 XXYZ=            -17.1584 YYXZ=             58.7738 ZZXY=            -18.5712
 N-N= 1.250210536904D+03 E-N=-5.153955269072D+03  KE= 1.127192949551D+03
  Exact polarizability: 260.234  21.757 253.972  -9.749  12.726 206.332
 Approx polarizability: 236.151  18.663 227.739  -5.245  14.036 205.436
 D2PCM: PCM CHGder 2nd derivatives, FixD1E=F FixD2E=F DoIter=F DoCFld=F I1PDM=0
 Calling FoFJK, ICntrl=    100127 FMM=F ISym2X=0 I1Cent= 0 IOpClX= 0 NMat=1 NMatS=1 NMatT=0.
 Full mass-weighted force constant matrix:
 Low frequencies ---  -31.3257   -4.4715    0.0013    0.0019    0.0021    2.2282
 Low frequencies ---   12.2710   41.9741   50.9618
 ******    1 imaginary frequencies (negative Signs) ****** 
 Diagonal vibrational polarizability:
       65.4030488     254.4298045      30.1223465
 Harmonic frequencies (cm**-1), IR intensities (KM/Mole), Raman scattering
 activities (A**4/AMU), depolarization ratios for plane and unpolarized
 incident light, reduced masses (AMU), force constants (mDyne/A),
 and normal coordinates:
                      1                      2                      3
                      A                      A                      A
 Frequencies --    -30.9317                41.9063                50.9595
 Red. masses --      8.3870                 4.5016                 7.9763
 Frc consts  --      0.0047                 0.0047                 0.0122
 IR Inten    --      1.8604                 2.3708                 9.7500
  Atom  AN      X      Y      Z        X      Y      Z        X      Y      Z
     1   6    -0.01   0.08  -0.21    -0.06  -0.08  -0.05     0.01   0.16   0.05
     2   7     0.01  -0.05  -0.16    -0.04   0.03  -0.03    -0.05  -0.10   0.00
     3   8    -0.06   0.22  -0.19    -0.09  -0.17  -0.07     0.07   0.48   0.12
     4   6    -0.01  -0.03  -0.07    -0.04   0.05  -0.01    -0.04  -0.06   0.00
     5   6    -0.00  -0.00   0.01    -0.03   0.03  -0.02    -0.05  -0.04   0.01
     6   6     0.02  -0.02  -0.07    -0.02   0.05   0.00     0.00  -0.04   0.01
     7   6    -0.01  -0.05   0.07     0.18  -0.10   0.03     0.06  -0.13   0.05
     8   6    -0.00  -0.02   0.14     0.24  -0.16   0.04     0.06  -0.12   0.05
     9   6     0.02   0.05   0.15     0.09  -0.06  -0.00    -0.07  -0.02   0.02
    10   6     0.04   0.09   0.08    -0.12   0.07  -0.06    -0.18   0.06  -0.03
    11   6     0.02   0.07   0.01    -0.17   0.12  -0.06    -0.17   0.05  -0.03
    12   6     0.04   0.01  -0.21    -0.01   0.07   0.00    -0.00  -0.01   0.06
    13   6     0.04   0.01  -0.22     0.01   0.08   0.03     0.03   0.00   0.08
    14   6     0.02  -0.02  -0.09     0.02   0.06   0.06     0.07  -0.01   0.04
    15   6    -0.00  -0.05   0.04     0.02   0.03   0.06     0.08  -0.04  -0.03
    16   6    -0.00  -0.05   0.06     0.00   0.03   0.03     0.04  -0.05  -0.05
    17   1     0.02   0.05  -0.28    -0.06  -0.07  -0.05    -0.01   0.06   0.03
    18   1     0.06  -0.14  -0.19    -0.02   0.09  -0.02    -0.11  -0.32  -0.03
    19   1    -0.10  -0.05  -0.08    -0.04   0.05  -0.01    -0.05  -0.05   0.00
    20   1    -0.03  -0.11   0.07     0.30  -0.18   0.07     0.16  -0.21   0.08
    21   1    -0.02  -0.06   0.19     0.40  -0.27   0.08     0.15  -0.19   0.09
    22   1     0.03   0.07   0.20     0.14  -0.10  -0.00    -0.08  -0.02   0.02
    23   1     0.05   0.15   0.09    -0.23   0.14  -0.09    -0.28   0.14  -0.06
    24   1     0.04   0.11  -0.04    -0.32   0.22  -0.10    -0.25   0.12  -0.07
    25   1     0.06   0.02  -0.31    -0.02   0.09  -0.02    -0.04   0.00   0.10
    26   1     0.06   0.03  -0.32     0.01   0.10   0.03     0.03   0.02   0.13
    27   1     0.02  -0.02  -0.10     0.04   0.06   0.09     0.10  -0.00   0.05
    28   1    -0.02  -0.07   0.15     0.03   0.01   0.08     0.11  -0.05  -0.07
    29  17    -0.03  -0.09   0.28     0.00  -0.00   0.02     0.05  -0.08  -0.14
                      4                      5                      6
                      A                      A                      A
 Frequencies --     64.8570                93.6982               145.9388
 Red. masses --      4.9845                 4.7701                 4.9375
 Frc consts  --      0.0124                 0.0247                 0.0620
 IR Inten    --      1.1398                 3.0413                 4.2739
  Atom  AN      X      Y      Z        X      Y      Z        X      Y      Z
     1   6     0.09  -0.01  -0.01    -0.03  -0.04   0.12     0.03  -0.09  -0.00
     2   7     0.07   0.00  -0.04    -0.12  -0.02  -0.01    -0.02  -0.03  -0.08
     3   8     0.11  -0.07  -0.02     0.13  -0.00   0.14     0.18  -0.02   0.01
     4   6     0.07  -0.03  -0.07    -0.07   0.03  -0.11    -0.01   0.03  -0.09
     5   6     0.06  -0.00  -0.03    -0.09   0.06  -0.10     0.01   0.02  -0.10
     6   6     0.03  -0.04  -0.07    -0.04   0.04  -0.12    -0.04   0.00   0.00
     7   6     0.04  -0.03   0.02    -0.12   0.03  -0.05    -0.00  -0.02  -0.05
     8   6    -0.05   0.06   0.05     0.01  -0.03   0.05     0.01   0.01   0.03
     9   6    -0.12   0.19   0.02     0.17  -0.07   0.10     0.04   0.08   0.04
    10   6    -0.09   0.21  -0.02     0.17  -0.02   0.04     0.06   0.11  -0.02
    11   6     0.01   0.11  -0.05     0.03   0.05  -0.06     0.04   0.08  -0.09
    12   6     0.03  -0.08  -0.08    -0.02   0.09  -0.16    -0.08  -0.03   0.21
    13   6    -0.04  -0.13   0.05     0.00   0.09  -0.04    -0.07  -0.03   0.22
    14   6    -0.10  -0.14   0.20     0.01   0.02   0.13    -0.02   0.03  -0.06
    15   6    -0.09  -0.09   0.17    -0.00  -0.02   0.14     0.01   0.05  -0.21
    16   6    -0.02  -0.04   0.02    -0.02  -0.01  -0.00    -0.03   0.02  -0.09
    17   1     0.08   0.03   0.02    -0.11  -0.11   0.22    -0.05  -0.22   0.06
    18   1     0.06   0.05  -0.03    -0.24  -0.08  -0.00    -0.09  -0.15  -0.10
    19   1     0.08  -0.06  -0.06    -0.02   0.00  -0.11    -0.00   0.09  -0.10
    20   1     0.09  -0.12   0.03    -0.21   0.04  -0.08    -0.03  -0.07  -0.05
    21   1    -0.07   0.04   0.08    -0.00  -0.06   0.10    -0.01  -0.03   0.08
    22   1    -0.20   0.27   0.04     0.29  -0.13   0.18     0.05   0.09   0.09
    23   1    -0.14   0.31  -0.04     0.28  -0.04   0.07     0.08   0.17  -0.02
    24   1     0.02   0.14  -0.09     0.05   0.07  -0.10     0.06   0.12  -0.15
    25   1     0.07  -0.08  -0.17    -0.03   0.13  -0.26    -0.12  -0.05   0.35
    26   1    -0.04  -0.17   0.05     0.01   0.13  -0.08    -0.11  -0.07   0.41
    27   1    -0.16  -0.18   0.32     0.02   0.01   0.24     0.00   0.05  -0.13
    28   1    -0.13  -0.09   0.26     0.01  -0.07   0.25     0.04   0.08  -0.35
    29  17    -0.01   0.04  -0.05    -0.02  -0.06  -0.05    -0.06  -0.07   0.10
                      7                      8                      9
                      A                      A                      A
 Frequencies --    175.1970               205.7149               222.1029
 Red. masses --      2.3807                10.7012                 7.5515
 Frc consts  --      0.0431                 0.2668                 0.2195
 IR Inten    --     64.5387                 2.0326                 9.5021
  Atom  AN      X      Y      Z        X      Y      Z        X      Y      Z
     1   6     0.04   0.25   0.05    -0.01  -0.04  -0.02     0.13  -0.02  -0.10
     2   7    -0.01   0.10  -0.01    -0.07  -0.13  -0.08     0.04   0.00  -0.20
     3   8     0.00  -0.09  -0.02     0.06  -0.02  -0.01     0.40  -0.06  -0.10
     4   6    -0.03  -0.02  -0.04    -0.05  -0.09  -0.09    -0.06   0.00   0.00
     5   6    -0.01  -0.04  -0.02    -0.16  -0.05  -0.09     0.01  -0.08   0.07
     6   6    -0.02  -0.02  -0.05     0.13  -0.01  -0.07    -0.07   0.02   0.13
     7   6    -0.03  -0.05  -0.00    -0.22  -0.10  -0.03     0.01  -0.10   0.08
     8   6    -0.03  -0.04   0.02    -0.13  -0.14   0.07    -0.06  -0.07   0.04
     9   6    -0.02  -0.02   0.02    -0.02  -0.16   0.10    -0.14  -0.06   0.01
    10   6    -0.01  -0.01  -0.00    -0.06  -0.07   0.01    -0.08  -0.10   0.04
    11   6    -0.00  -0.02  -0.02    -0.15  -0.03  -0.09    -0.01  -0.13   0.08
    12   6    -0.02   0.01   0.00     0.12  -0.02  -0.00    -0.06   0.10   0.07
    13   6     0.01   0.02   0.05     0.04  -0.08   0.09     0.02   0.17  -0.10
    14   6     0.04   0.00   0.02     0.02  -0.05   0.04     0.03   0.15  -0.06
    15   6     0.04  -0.03  -0.03     0.03   0.00  -0.08    -0.01   0.05   0.13
    16   6     0.01  -0.04  -0.04     0.12   0.03  -0.08    -0.07   0.02   0.15
    17   1     0.13   0.69   0.16    -0.04  -0.01   0.04     0.02  -0.04   0.07
    18   1     0.07   0.55   0.08    -0.11  -0.14  -0.08     0.07  -0.01  -0.20
    19   1    -0.01  -0.05  -0.03    -0.06  -0.09  -0.09    -0.22   0.07  -0.02
    20   1    -0.04  -0.07  -0.01    -0.30  -0.14  -0.05     0.02  -0.11   0.09
    21   1    -0.04  -0.04   0.03    -0.12  -0.19   0.11    -0.06  -0.04   0.01
    22   1    -0.03  -0.01   0.03     0.09  -0.22   0.19    -0.22  -0.01  -0.02
    23   1     0.00   0.01   0.00     0.01  -0.03   0.03    -0.11  -0.10   0.03
    24   1     0.00  -0.02  -0.03    -0.17   0.01  -0.13    -0.01  -0.16   0.12
    25   1    -0.05   0.02   0.02     0.14  -0.04   0.00    -0.10   0.13   0.06
    26   1    -0.00   0.04   0.10     0.02  -0.15   0.18     0.05   0.23  -0.26
    27   1     0.07   0.01   0.04    -0.01  -0.07   0.10     0.08   0.19  -0.17
    28   1     0.07  -0.04  -0.04     0.00   0.04  -0.11     0.02   0.01   0.16
    29  17     0.01  -0.04   0.02     0.14   0.37   0.11    -0.06   0.04  -0.05
                     10                     11                     12
                      A                      A                      A
 Frequencies --    251.4951               261.9257               352.3148
 Red. masses --      4.9020                 4.3841                 6.5365
 Frc consts  --      0.1827                 0.1772                 0.4780
 IR Inten    --      3.1822                10.6241                28.9253
  Atom  AN      X      Y      Z        X      Y      Z        X      Y      Z
     1   6    -0.04   0.02   0.04     0.06   0.08  -0.03    -0.15  -0.04  -0.00
     2   7    -0.03  -0.00   0.05     0.02  -0.08  -0.05    -0.15   0.31  -0.07
     3   8    -0.12   0.00   0.04     0.07  -0.04  -0.05     0.09   0.02   0.01
     4   6     0.00  -0.01  -0.03     0.01   0.01   0.04    -0.16   0.08  -0.08
     5   6     0.03  -0.09  -0.18    -0.09   0.12   0.02    -0.02   0.05   0.07
     6   6    -0.03  -0.06   0.18     0.03  -0.03   0.14    -0.10  -0.03  -0.03
     7   6    -0.01  -0.14  -0.11    -0.13   0.18  -0.03     0.07   0.05   0.05
     8   6    -0.04  -0.06   0.04     0.02   0.07  -0.02     0.06   0.05  -0.03
     9   6    -0.00   0.09   0.05     0.16  -0.07   0.02    -0.01   0.05  -0.05
    10   6     0.09   0.11  -0.04    -0.04   0.03  -0.00     0.01  -0.02   0.02
    11   6     0.11   0.01  -0.17    -0.18   0.15  -0.01     0.02   0.01   0.09
    12   6    -0.02  -0.03   0.16     0.03  -0.10   0.10    -0.13  -0.08   0.05
    13   6     0.03   0.03  -0.10    -0.00  -0.11  -0.06    -0.08  -0.07  -0.04
    14   6     0.04   0.03  -0.13    -0.03  -0.07  -0.10     0.04  -0.15  -0.09
    15   6    -0.00  -0.04   0.12    -0.04  -0.03   0.05     0.02  -0.19   0.03
    16   6    -0.02  -0.06   0.20     0.00  -0.02   0.12     0.06  -0.16   0.03
    17   1    -0.01   0.07   0.02     0.11   0.30   0.03    -0.31  -0.33   0.09
    18   1    -0.06  -0.01   0.05     0.11   0.17  -0.00    -0.28  -0.01  -0.12
    19   1     0.10   0.16  -0.04    -0.04   0.07   0.03    -0.23   0.02  -0.09
    20   1    -0.05  -0.24  -0.12    -0.18   0.27  -0.05     0.12   0.10   0.06
    21   1    -0.10  -0.11   0.13     0.06   0.05  -0.03     0.09   0.06  -0.06
    22   1    -0.04   0.16   0.13     0.35  -0.23   0.05    -0.07   0.07  -0.11
    23   1     0.15   0.21  -0.03    -0.04  -0.01  -0.00    -0.02  -0.07   0.02
    24   1     0.18   0.05  -0.26    -0.27   0.20  -0.01     0.01  -0.01   0.12
    25   1    -0.04  -0.03   0.20     0.07  -0.13   0.12    -0.10  -0.12   0.11
    26   1     0.07   0.08  -0.28     0.01  -0.13  -0.16    -0.07   0.01  -0.05
    27   1     0.09   0.08  -0.34    -0.05  -0.06  -0.24     0.13  -0.10  -0.17
    28   1     0.00  -0.05   0.13    -0.09   0.01   0.03    -0.02  -0.18   0.07
    29  17     0.01   0.05  -0.03     0.02  -0.04  -0.03     0.17   0.04   0.03
                     13                     14                     15
                      A                      A                      A
 Frequencies --    369.8044               386.9760               413.1675
 Red. masses --      4.8100                 6.0704                 2.8953
 Frc consts  --      0.3876                 0.5356                 0.2912
 IR Inten    --     33.2085                 2.7155                 0.0534
  Atom  AN      X      Y      Z        X      Y      Z        X      Y      Z
     1   6     0.06  -0.09  -0.05    -0.03   0.00  -0.01    -0.00   0.00   0.00
     2   7     0.20   0.34   0.11    -0.01   0.13  -0.00    -0.01  -0.01  -0.00
     3   8     0.00   0.06  -0.02     0.02   0.01  -0.00    -0.00  -0.00   0.00
     4   6     0.11   0.01   0.05    -0.00   0.14   0.02    -0.00  -0.00  -0.00
     5   6     0.06  -0.07  -0.04    -0.03  -0.00  -0.08     0.01  -0.00   0.00
     6   6    -0.04  -0.03  -0.02     0.08   0.17   0.09     0.00   0.00  -0.01
     7   6    -0.14  -0.00  -0.03    -0.04  -0.10  -0.00    -0.16   0.12  -0.05
     8   6    -0.11  -0.03   0.03    -0.05  -0.09   0.06     0.16  -0.11   0.05
     9   6     0.05  -0.13   0.08    -0.10  -0.04   0.05     0.00   0.00  -0.00
    10   6    -0.08   0.01  -0.02    -0.01  -0.05  -0.01    -0.16   0.12  -0.05
    11   6    -0.11   0.01  -0.08     0.01  -0.08  -0.07     0.17  -0.12   0.05
    12   6    -0.04  -0.00  -0.01     0.10   0.01  -0.03    -0.00  -0.00   0.00
    13   6     0.02   0.03   0.01    -0.10  -0.09  -0.03     0.00   0.00  -0.01
    14   6     0.05   0.00   0.01    -0.21  -0.03   0.00     0.00   0.00  -0.00
    15   6     0.04  -0.04  -0.00    -0.12   0.18  -0.03    -0.00  -0.00   0.01
    16   6    -0.02  -0.05  -0.02     0.07   0.22   0.06     0.00   0.00  -0.01
    17   1     0.01  -0.50  -0.20    -0.07  -0.09   0.01    -0.00   0.01   0.01
    18   1     0.17  -0.06   0.04    -0.02   0.09  -0.01    -0.00   0.00  -0.00
    19   1     0.21  -0.01   0.06     0.01   0.23   0.00    -0.01  -0.01  -0.00
    20   1    -0.27   0.00  -0.07    -0.07  -0.19  -0.01    -0.36   0.27  -0.11
    21   1    -0.15  -0.01   0.03    -0.03  -0.11   0.08     0.36  -0.26   0.11
    22   1     0.20  -0.22   0.15    -0.15   0.01   0.07     0.01  -0.00  -0.00
    23   1    -0.10   0.11  -0.03     0.05   0.01   0.01    -0.35   0.25  -0.11
    24   1    -0.19   0.07  -0.12     0.04  -0.10  -0.05     0.36  -0.26   0.12
    25   1    -0.07   0.02   0.00     0.26  -0.07  -0.12    -0.00  -0.00   0.02
    26   1     0.02   0.07   0.02    -0.11  -0.23  -0.07     0.00   0.00  -0.01
    27   1     0.08   0.01   0.03    -0.33  -0.08   0.01     0.00  -0.00   0.01
    28   1     0.07  -0.07   0.00    -0.27   0.32  -0.08    -0.00  -0.01   0.02
    29  17    -0.03  -0.01  -0.00     0.16  -0.13  -0.01    -0.00   0.00   0.00
                     16                     17                     18
                      A                      A                      A
 Frequencies --    457.6492               477.6014               509.7559
 Red. masses --      3.3925                 6.9248                 4.3948
 Frc consts  --      0.4186                 0.9307                 0.6728
 IR Inten    --      7.2601                 2.8578                 1.8175
  Atom  AN      X      Y      Z        X      Y      Z        X      Y      Z
     1   6     0.02  -0.01   0.01     0.09  -0.00  -0.02     0.05  -0.01   0.02
     2   7     0.02  -0.01   0.00     0.09  -0.18   0.05     0.04  -0.04   0.01
     3   8    -0.03   0.01   0.02    -0.01  -0.01  -0.02    -0.05   0.00   0.02
     4   6     0.04  -0.01  -0.08     0.02  -0.08   0.11     0.06  -0.04  -0.10
     5   6     0.01   0.03   0.01     0.07  -0.09   0.02     0.05   0.00   0.03
     6   6     0.07   0.05  -0.20    -0.17  -0.03   0.03     0.02   0.03  -0.20
     7   6     0.00  -0.00   0.04     0.00  -0.00  -0.05    -0.00   0.01   0.04
     8   6    -0.01  -0.00   0.01    -0.03   0.04  -0.04    -0.02   0.01   0.00
     9   6    -0.03  -0.03   0.00     0.10   0.00   0.00     0.00  -0.04   0.00
    10   6    -0.01  -0.03  -0.00    -0.01   0.06  -0.01    -0.03  -0.01  -0.02
    11   6    -0.02  -0.01   0.01     0.00   0.03  -0.01     0.00  -0.00   0.02
    12   6    -0.00  -0.04   0.21    -0.23   0.13   0.02    -0.01   0.07  -0.11
    13   6     0.02   0.01  -0.07    -0.24   0.19  -0.11    -0.11   0.01   0.23
    14   6    -0.02   0.05  -0.10    -0.15   0.06   0.08    -0.03   0.10  -0.20
    15   6    -0.06  -0.00   0.20    -0.12  -0.08  -0.05    -0.07  -0.01   0.07
    16   6     0.03   0.09  -0.19    -0.01  -0.04  -0.15    -0.06  -0.06   0.27
    17   1     0.03  -0.03  -0.02     0.16   0.10  -0.07     0.08   0.01  -0.02
    18   1    -0.01   0.06   0.02     0.19  -0.10   0.05    -0.02  -0.04   0.01
    19   1     0.07  -0.14  -0.06     0.06  -0.05   0.11     0.08  -0.19  -0.08
    20   1     0.01  -0.02   0.04    -0.04   0.05  -0.06    -0.03   0.03   0.03
    21   1     0.00   0.01  -0.01    -0.12   0.07  -0.02    -0.02   0.05  -0.04
    22   1    -0.03  -0.03   0.00     0.15  -0.03   0.03     0.02  -0.06   0.01
    23   1     0.01  -0.04   0.00    -0.09   0.10  -0.03    -0.06   0.01  -0.03
    24   1    -0.04  -0.02   0.04    -0.02   0.09  -0.08    -0.04  -0.00   0.05
    25   1    -0.07  -0.11   0.58    -0.28   0.13   0.09    -0.02   0.10  -0.17
    26   1     0.01  -0.03  -0.05    -0.22   0.25  -0.18    -0.16  -0.07   0.47
    27   1    -0.04   0.04  -0.11    -0.01   0.09   0.28     0.07   0.19  -0.54
    28   1    -0.13  -0.08   0.59    -0.14  -0.10   0.04    -0.05   0.01  -0.04
    29  17     0.00  -0.02   0.01     0.21  -0.00   0.04     0.06  -0.00  -0.02
                     19                     20                     21
                      A                      A                      A
 Frequencies --    549.3581               572.1372               620.6781
 Red. masses --      2.8890                 1.2416                 5.8994
 Frc consts  --      0.5137                 0.2395                 1.3390
 IR Inten    --     37.0058               132.6998                36.9121
  Atom  AN      X      Y      Z        X      Y      Z        X      Y      Z
     1   6    -0.07   0.05   0.03    -0.04  -0.07  -0.01     0.06   0.01   0.04
     2   7    -0.09   0.03  -0.06    -0.03  -0.04  -0.02    -0.01  -0.13  -0.06
     3   8    -0.01  -0.03   0.02     0.01   0.05   0.01    -0.07  -0.01   0.04
     4   6    -0.05  -0.04  -0.05    -0.01   0.00   0.00     0.09   0.21  -0.12
     5   6     0.18  -0.16   0.08     0.03  -0.04   0.01     0.18   0.13  -0.09
     6   6     0.03   0.00   0.01    -0.00   0.00  -0.00    -0.10   0.09   0.03
     7   6     0.04  -0.03   0.01     0.01  -0.01  -0.00     0.09   0.09   0.09
     8   6    -0.09   0.07  -0.05    -0.02   0.01  -0.01     0.01   0.16   0.16
     9   6     0.15  -0.07   0.02     0.03  -0.01   0.01    -0.10  -0.19   0.13
    10   6    -0.08   0.08  -0.02    -0.02   0.02  -0.00    -0.09  -0.07  -0.05
    11   6     0.04  -0.00   0.03     0.01  -0.01   0.00    -0.00  -0.13  -0.13
    12   6     0.06  -0.01   0.01     0.00  -0.01  -0.01    -0.16  -0.07  -0.02
    13   6     0.04  -0.01  -0.01     0.01  -0.01   0.00    -0.04  -0.02  -0.05
    14   6    -0.02   0.02   0.01     0.00  -0.00  -0.00     0.10  -0.13   0.03
    15   6    -0.01   0.06   0.01     0.01   0.01   0.00     0.11   0.01  -0.01
    16   6     0.01   0.05  -0.00    -0.00   0.01   0.01     0.01   0.01   0.01
    17   1    -0.09   0.12   0.11    -0.08  -0.21  -0.02     0.10   0.10   0.03
    18   1    -0.24  -0.40  -0.13     0.17   0.92   0.15    -0.12  -0.06  -0.04
    19   1    -0.15  -0.04  -0.05    -0.01  -0.01   0.00     0.10   0.30  -0.13
    20   1    -0.13   0.13  -0.05    -0.02   0.02  -0.01    -0.11  -0.04   0.04
    21   1    -0.35   0.24  -0.12    -0.09   0.05  -0.02    -0.01   0.32  -0.02
    22   1     0.18  -0.09   0.03     0.03  -0.01   0.01    -0.12  -0.23   0.02
    23   1    -0.35   0.23  -0.11    -0.08   0.06  -0.02    -0.09   0.21  -0.06
    24   1    -0.15   0.15  -0.05    -0.03   0.03  -0.02    -0.17  -0.15  -0.01
    25   1     0.07  -0.02   0.01     0.01  -0.01  -0.01    -0.11  -0.09  -0.07
    26   1     0.04  -0.05  -0.04     0.01  -0.00   0.00    -0.01   0.20  -0.08
    27   1    -0.07  -0.00   0.02    -0.00  -0.00  -0.01     0.11  -0.13   0.04
    28   1    -0.02   0.07   0.01     0.00   0.01  -0.00     0.08   0.05  -0.08
    29  17    -0.01  -0.01  -0.00     0.00   0.00  -0.00    -0.01   0.02   0.00
                     22                     23                     24
                      A                      A                      A
 Frequencies --    628.1160               646.4525               690.0581
 Red. masses --      5.9743                 5.4523                 5.1215
 Frc consts  --      1.3887                 1.3425                 1.4369
 IR Inten    --      3.2946                 6.8231                18.2721
  Atom  AN      X      Y      Z        X      Y      Z        X      Y      Z
     1   6    -0.04   0.02  -0.03     0.02  -0.03   0.04     0.07  -0.03   0.03
     2   7    -0.02   0.00   0.03    -0.01   0.06  -0.06     0.04   0.04  -0.04
     3   8     0.05  -0.01  -0.04    -0.05   0.01   0.05    -0.06   0.01   0.04
     4   6    -0.04  -0.01   0.11     0.04  -0.06  -0.19     0.02  -0.12  -0.16
     5   6    -0.05  -0.12  -0.09     0.03   0.04  -0.04    -0.01  -0.04   0.02
     6   6    -0.01   0.02  -0.04     0.14  -0.13   0.03    -0.09  -0.07  -0.11
     7   6     0.11   0.02  -0.30     0.05   0.08  -0.01    -0.03   0.03  -0.04
     8   6     0.13   0.22   0.07     0.07   0.12   0.08     0.06  -0.01  -0.01
     9   6     0.06   0.11   0.09    -0.05  -0.02   0.04    -0.01   0.07  -0.03
    10   6    -0.12  -0.03   0.31    -0.05  -0.06   0.07     0.01  -0.03   0.09
    11   6    -0.13  -0.22  -0.07    -0.06  -0.07  -0.03    -0.06   0.02   0.04
    12   6    -0.00  -0.01  -0.06     0.20   0.14   0.15    -0.14  -0.19   0.05
    13   6     0.01  -0.03   0.06    -0.00   0.10  -0.07     0.16  -0.03  -0.09
    14   6     0.03   0.00  -0.08    -0.16   0.11   0.11    -0.01   0.05   0.14
    15   6     0.01   0.02   0.07    -0.15  -0.16  -0.15     0.05   0.25  -0.04
    16   6     0.00   0.03  -0.04     0.02  -0.14   0.06    -0.18   0.06   0.13
    17   1    -0.05   0.03  -0.01     0.00  -0.07   0.03     0.08  -0.06  -0.01
    18   1     0.06  -0.08   0.01    -0.14   0.19  -0.03    -0.08   0.05  -0.03
    19   1    -0.01  -0.01   0.11     0.02  -0.08  -0.19     0.00  -0.23  -0.15
    20   1     0.06  -0.05  -0.32     0.02   0.01  -0.02    -0.01   0.06  -0.04
    21   1    -0.00   0.13   0.24     0.13   0.12   0.05     0.10  -0.08   0.05
    22   1     0.04  -0.04  -0.23    -0.05  -0.09  -0.10    -0.02   0.04  -0.09
    23   1    -0.08   0.05   0.32     0.02  -0.01   0.09     0.04  -0.13   0.10
    24   1    -0.02  -0.12  -0.25    -0.07  -0.09   0.00    -0.05   0.04   0.01
    25   1    -0.01  -0.03   0.01     0.18   0.19   0.07    -0.27  -0.11   0.06
    26   1    -0.02  -0.04   0.22     0.01  -0.13  -0.35     0.20   0.13  -0.26
    27   1    -0.00  -0.01  -0.09    -0.00   0.18   0.14    -0.25  -0.03   0.03
    28   1    -0.02  -0.00   0.20    -0.05  -0.16  -0.35     0.15   0.27  -0.32
    29  17     0.00   0.00  -0.00    -0.02  -0.01  -0.00     0.08  -0.00   0.01
                     25                     26                     27
                      A                      A                      A
 Frequencies --    718.9347               738.3276               754.9925
 Red. masses --      1.6586                 5.0906                 3.6409
 Frc consts  --      0.5051                 1.6350                 1.2228
 IR Inten    --     83.4554                 8.4132                43.6302
  Atom  AN      X      Y      Z        X      Y      Z        X      Y      Z
     1   6    -0.01   0.00  -0.01     0.06  -0.01   0.00     0.18  -0.06   0.06
     2   7     0.00   0.01   0.01     0.04  -0.02   0.01     0.07   0.03  -0.13
     3   8     0.01   0.00  -0.01    -0.02  -0.00   0.01    -0.11   0.01   0.09
     4   6     0.00  -0.01  -0.00    -0.01   0.05  -0.00    -0.01   0.02  -0.14
     5   6    -0.08   0.05  -0.02    -0.06  -0.04   0.02    -0.03  -0.04   0.02
     6   6    -0.00  -0.00  -0.03     0.07   0.20  -0.20    -0.02   0.02   0.15
     7   6     0.05  -0.04   0.01    -0.01  -0.08  -0.07    -0.02  -0.04  -0.05
     8   6    -0.10   0.08  -0.03    -0.02  -0.07  -0.07    -0.03  -0.04  -0.06
     9   6     0.05  -0.03   0.01     0.08   0.05  -0.02     0.04   0.06  -0.03
    10   6    -0.10   0.07  -0.03    -0.02   0.01   0.09    -0.04   0.01   0.10
    11   6     0.05  -0.04   0.02     0.00  -0.01   0.07    -0.03   0.01   0.09
    12   6    -0.01  -0.01   0.01    -0.02   0.08   0.11    -0.01   0.04  -0.01
    13   6     0.01  -0.00  -0.01    -0.16   0.04  -0.15    -0.09  -0.02   0.08
    14   6    -0.00   0.00   0.02     0.04  -0.20   0.07     0.03  -0.06  -0.04
    15   6     0.00   0.01  -0.01     0.10  -0.03  -0.10     0.02  -0.01   0.08
    16   6    -0.01  -0.00   0.02     0.14  -0.00   0.24     0.07   0.06  -0.13
    17   1    -0.01  -0.00  -0.01     0.09   0.00  -0.04     0.21  -0.06   0.01
    18   1     0.02  -0.01   0.01     0.04  -0.04   0.00    -0.11   0.09  -0.10
    19   1     0.02  -0.02   0.00     0.00  -0.07   0.01    -0.14   0.12  -0.16
    20   1     0.41  -0.29   0.12    -0.05   0.03  -0.08     0.09  -0.03  -0.02
    21   1     0.17  -0.12   0.05    -0.22  -0.03  -0.00     0.01  -0.15   0.05
    22   1     0.46  -0.33   0.14    -0.04   0.14  -0.05     0.16  -0.03  -0.02
    23   1     0.16  -0.12   0.05    -0.19   0.00   0.04    -0.02  -0.16   0.11
    24   1     0.39  -0.28   0.13    -0.03   0.08  -0.02     0.06  -0.01   0.07
    25   1    -0.03  -0.01   0.04     0.07  -0.11   0.48     0.14   0.09  -0.50
    26   1     0.02   0.00  -0.03    -0.17   0.11  -0.04    -0.01   0.12  -0.30
    27   1    -0.02  -0.00   0.01     0.17  -0.17   0.20     0.13   0.03  -0.36
    28   1     0.01   0.02  -0.05    -0.03   0.13  -0.29    -0.02   0.05  -0.01
    29  17     0.00  -0.00   0.00    -0.06   0.00  -0.01    -0.02  -0.00   0.00
                     28                     29                     30
                      A                      A                      A
 Frequencies --    778.3074               790.1906               874.6094
 Red. masses --      1.3814                 2.2224                 1.2890
 Frc consts  --      0.4930                 0.8176                 0.5809
 IR Inten    --    100.9890                39.6949                 0.5267
  Atom  AN      X      Y      Z        X      Y      Z        X      Y      Z
     1   6     0.05  -0.02   0.02    -0.06   0.01  -0.00    -0.01  -0.00  -0.00
     2   7     0.01   0.01  -0.05    -0.04  -0.01  -0.00    -0.00   0.00   0.01
     3   8    -0.03   0.00   0.03     0.02  -0.00  -0.01     0.01   0.00  -0.01
     4   6    -0.01   0.00  -0.03     0.01  -0.03   0.02     0.00  -0.04  -0.01
     5   6     0.03  -0.03   0.01     0.19  -0.13   0.05    -0.01   0.00  -0.00
     6   6    -0.01  -0.01   0.07     0.01   0.04  -0.03     0.00  -0.01   0.01
     7   6    -0.02   0.01  -0.01    -0.06   0.06  -0.01    -0.06   0.05  -0.01
     8   6    -0.00  -0.00  -0.01     0.01   0.01   0.02    -0.05   0.05  -0.01
     9   6    -0.02   0.02  -0.01    -0.11   0.06  -0.02     0.00  -0.01   0.00
    10   6    -0.01  -0.00   0.01     0.02  -0.01  -0.03     0.06  -0.04   0.01
    11   6    -0.02   0.01   0.01    -0.07   0.05  -0.05     0.06  -0.04   0.01
    12   6     0.01   0.01  -0.05    -0.00   0.02   0.02    -0.00   0.01   0.01
    13   6     0.01   0.01  -0.05    -0.05   0.01   0.00    -0.02   0.00   0.00
    14   6     0.01   0.01  -0.07     0.01  -0.05   0.02     0.01  -0.01  -0.01
    15   6     0.01   0.01  -0.05     0.02   0.00   0.02     0.01   0.02  -0.00
    16   6    -0.00  -0.01   0.04     0.04   0.02   0.01     0.01   0.01   0.00
    17   1     0.05  -0.02   0.02    -0.09   0.02   0.03    -0.01   0.00  -0.01
    18   1    -0.05   0.04  -0.04    -0.01   0.01   0.00    -0.01   0.01   0.01
    19   1    -0.07   0.07  -0.04    -0.02  -0.08   0.03     0.02  -0.05  -0.01
    20   1     0.03  -0.01   0.01     0.02  -0.02   0.01     0.41  -0.29   0.13
    21   1     0.10  -0.08   0.03     0.44  -0.28   0.12     0.36  -0.24   0.10
    22   1     0.10  -0.07   0.02     0.36  -0.28   0.13    -0.04   0.02  -0.02
    23   1     0.09  -0.09   0.04     0.45  -0.27   0.10    -0.39   0.28  -0.13
    24   1     0.02  -0.01   0.02     0.02  -0.02  -0.02    -0.38   0.27  -0.13
    25   1    -0.05  -0.06   0.28     0.05  -0.00  -0.03     0.02   0.01  -0.06
    26   1    -0.10  -0.12   0.53    -0.02   0.07  -0.14    -0.02   0.02  -0.03
    27   1    -0.10  -0.13   0.54     0.07   0.01  -0.15     0.00  -0.02   0.04
    28   1    -0.07  -0.09   0.41     0.00   0.07  -0.13    -0.02   0.02   0.08
    29  17     0.00   0.00  -0.00    -0.01   0.00  -0.00    -0.00  -0.00  -0.00
                     31                     32                     33
                      A                      A                      A
 Frequencies --    878.1484               891.8710               911.4394
 Red. masses --      2.3449                 2.2240                 2.8421
 Frc consts  --      1.0654                 1.0423                 1.3911
 IR Inten    --      8.4963                10.7970                 2.4049
  Atom  AN      X      Y      Z        X      Y      Z        X      Y      Z
     1   6     0.05   0.00   0.02    -0.07   0.03  -0.01     0.13  -0.03   0.02
     2   7    -0.00  -0.03  -0.06    -0.03  -0.04   0.05     0.03   0.02  -0.10
     3   8    -0.03  -0.01   0.03     0.03  -0.01  -0.03    -0.05   0.00   0.06
     4   6    -0.00   0.19   0.07     0.10   0.14  -0.04    -0.16   0.03   0.17
     5   6     0.04  -0.01   0.01     0.05   0.01  -0.01    -0.03  -0.03   0.03
     6   6    -0.02   0.03  -0.04    -0.00   0.02  -0.04     0.00   0.05  -0.12
     7   6    -0.03  -0.02  -0.03    -0.01  -0.03  -0.02     0.01   0.01  -0.00
     8   6    -0.05  -0.04  -0.04    -0.04  -0.07  -0.05     0.01   0.05   0.03
     9   6    -0.01   0.03  -0.01     0.01   0.04  -0.02    -0.02  -0.01   0.02
    10   6     0.00  -0.01   0.05    -0.03  -0.01   0.09     0.04   0.01  -0.10
    11   6     0.02  -0.01   0.03    -0.01   0.01   0.07     0.02  -0.03  -0.08
    12   6     0.02  -0.03  -0.07    -0.03  -0.04   0.07     0.00  -0.03   0.07
    13   6     0.12  -0.01  -0.02     0.04  -0.01   0.05     0.06  -0.03   0.06
    14   6    -0.03   0.07   0.06    -0.00   0.05  -0.02    -0.01   0.03  -0.00
    15   6    -0.08  -0.10   0.04    -0.02  -0.03  -0.11    -0.01  -0.01  -0.10
    16   6    -0.04  -0.05  -0.03    -0.03  -0.04   0.03    -0.01  -0.03   0.05
    17   1     0.04  -0.02   0.02    -0.07   0.01  -0.02     0.13  -0.03   0.03
    18   1    -0.02  -0.02  -0.06    -0.02  -0.03   0.05     0.05  -0.00  -0.11
    19   1    -0.08   0.30   0.06     0.25   0.19  -0.04    -0.43  -0.07   0.17
    20   1     0.06  -0.07  -0.01    -0.06   0.02  -0.04    -0.01   0.02  -0.01
    21   1     0.12  -0.22   0.07    -0.03  -0.15   0.03     0.07   0.03   0.02
    22   1     0.12  -0.05   0.06     0.11  -0.04   0.01     0.03  -0.02   0.08
    23   1    -0.10   0.01   0.02    -0.06  -0.12   0.09     0.11   0.11  -0.08
    24   1    -0.19   0.14  -0.05    -0.08   0.06   0.05    -0.02   0.02  -0.12
    25   1    -0.12  -0.10   0.43     0.07   0.08  -0.48     0.07   0.06  -0.32
    26   1     0.08  -0.13   0.19     0.10   0.05  -0.30     0.13   0.01  -0.39
    27   1     0.01   0.13  -0.25    -0.03  -0.00   0.24    -0.05  -0.00   0.08
    28   1     0.11  -0.06  -0.49    -0.06  -0.21   0.50    -0.08  -0.16   0.45
    29  17     0.01   0.00   0.00     0.01   0.00  -0.00     0.00   0.00  -0.00
                     34                     35                     36
                      A                      A                      A
 Frequencies --    952.3714               989.2036              1008.8680
 Red. masses --      1.4519                 1.3686                 1.3749
 Frc consts  --      0.7759                 0.7890                 0.8245
 IR Inten    --      5.2035                 2.6148                 0.0362
  Atom  AN      X      Y      Z        X      Y      Z        X      Y      Z
     1   6    -0.01   0.01   0.01    -0.01  -0.00  -0.00    -0.00  -0.00   0.00
     2   7    -0.01  -0.00  -0.03    -0.00   0.00  -0.00    -0.00   0.00  -0.00
     3   8    -0.00  -0.00   0.01     0.00   0.00  -0.00    -0.00  -0.00   0.00
     4   6     0.02   0.02   0.02     0.01  -0.01  -0.01    -0.00   0.00  -0.00
     5   6     0.06  -0.04   0.02    -0.00   0.01  -0.01     0.00   0.00  -0.00
     6   6    -0.00   0.01  -0.01    -0.00  -0.02   0.03    -0.00   0.00   0.00
     7   6    -0.08   0.06  -0.03     0.00  -0.00   0.00     0.06  -0.05   0.03
     8   6     0.01  -0.02  -0.00     0.00  -0.00  -0.00    -0.08   0.06  -0.02
     9   6     0.08  -0.05   0.02    -0.00  -0.00  -0.00     0.02   0.00  -0.00
    10   6     0.00  -0.00   0.01    -0.00  -0.00   0.01     0.07  -0.05   0.02
    11   6    -0.08   0.05  -0.02     0.00   0.00   0.01    -0.08   0.04  -0.03
    12   6    -0.00  -0.01  -0.00     0.02   0.03  -0.10     0.00   0.00   0.00
    13   6     0.01  -0.00   0.01    -0.02  -0.01   0.05     0.00  -0.00  -0.00
    14   6    -0.00   0.01   0.00    -0.01  -0.03   0.08     0.00  -0.00   0.00
    15   6    -0.01  -0.01  -0.01     0.02   0.03  -0.09     0.00   0.00  -0.00
    16   6     0.00  -0.00   0.00    -0.00  -0.00   0.01    -0.00  -0.00   0.00
    17   1    -0.03  -0.00   0.03    -0.01   0.01   0.01    -0.00   0.00   0.00
    18   1    -0.00   0.00  -0.03    -0.01   0.01   0.00     0.01  -0.00  -0.00
    19   1    -0.02   0.04   0.02     0.03   0.03  -0.02     0.00  -0.00  -0.00
    20   1     0.46  -0.33   0.14    -0.01   0.01  -0.00    -0.36   0.25  -0.10
    21   1    -0.10   0.04  -0.02    -0.00   0.01  -0.01     0.42  -0.31   0.13
    22   1    -0.43   0.32  -0.12     0.01  -0.01  -0.01    -0.05   0.05  -0.02
    23   1    -0.02   0.02   0.00    -0.01  -0.01   0.01    -0.38   0.27  -0.12
    24   1     0.42  -0.31   0.15    -0.01   0.02   0.00     0.37  -0.29   0.14
    25   1    -0.00  -0.01   0.01    -0.12  -0.11   0.56    -0.00   0.00   0.00
    26   1     0.02   0.00  -0.03     0.05   0.07  -0.30    -0.00  -0.00   0.01
    27   1     0.01   0.01  -0.01     0.08   0.10  -0.47     0.00   0.00  -0.01
    28   1    -0.00  -0.03   0.03    -0.09  -0.10   0.52    -0.00  -0.00   0.01
    29  17     0.00   0.00  -0.00    -0.00   0.00  -0.00     0.00   0.00   0.00
                     37                     38                     39
                      A                      A                      A
 Frequencies --   1019.0831              1024.1859              1029.8106
 Red. masses --      5.9991                 1.3121                 1.3001
 Frc consts  --      3.6707                 0.8109                 0.8124
 IR Inten    --      1.2513                 0.0546                 0.2738
  Atom  AN      X      Y      Z        X      Y      Z        X      Y      Z
     1   6    -0.01  -0.00  -0.00     0.00   0.00  -0.00    -0.00  -0.00   0.00
     2   7    -0.00   0.00  -0.01     0.00  -0.00   0.00    -0.00   0.00  -0.01
     3   8     0.00   0.00   0.00     0.00  -0.00  -0.00    -0.00  -0.00   0.00
     4   6     0.01  -0.00   0.01    -0.00   0.00   0.00     0.01  -0.00   0.01
     5   6     0.03   0.04  -0.01     0.00  -0.00   0.00    -0.00   0.00  -0.00
     6   6    -0.00  -0.00   0.00    -0.00   0.00   0.00     0.00  -0.00  -0.00
     7   6    -0.11   0.03   0.38    -0.00   0.00  -0.00    -0.02   0.01  -0.02
     8   6    -0.00  -0.07  -0.06     0.00   0.00   0.00     0.06  -0.04   0.02
     9   6     0.21   0.26  -0.12    -0.00   0.00   0.00    -0.08   0.05  -0.02
    10   6    -0.02   0.01   0.08     0.00   0.00  -0.00     0.07  -0.05   0.02
    11   6    -0.11  -0.28  -0.26     0.00  -0.00   0.00    -0.03   0.03  -0.00
    12   6    -0.00  -0.00  -0.00    -0.01  -0.01   0.06    -0.00   0.00   0.00
    13   6    -0.00   0.00  -0.00     0.02   0.02  -0.11    -0.00  -0.00   0.00
    14   6    -0.00   0.00   0.00    -0.02  -0.02   0.10     0.00  -0.00  -0.00
    15   6     0.00   0.00  -0.00     0.01   0.01  -0.04     0.00   0.00   0.00
    16   6     0.01   0.00   0.00    -0.00   0.00  -0.01    -0.00  -0.00   0.00
    17   1    -0.01   0.01   0.01     0.00  -0.01  -0.00    -0.01   0.01   0.01
    18   1    -0.01  -0.00  -0.01     0.00  -0.00   0.00     0.01   0.00  -0.01
    19   1    -0.04  -0.06   0.01    -0.01  -0.00   0.00     0.00   0.00   0.01
    20   1    -0.02   0.04   0.42     0.01  -0.01   0.00     0.16  -0.11   0.04
    21   1    -0.07   0.05  -0.14    -0.01   0.00   0.00    -0.38   0.26  -0.10
    22   1     0.29   0.21  -0.11     0.00  -0.00   0.00     0.47  -0.34   0.15
    23   1     0.04   0.06   0.08     0.00   0.00  -0.00    -0.42   0.30  -0.13
    24   1    -0.12  -0.22  -0.35    -0.00  -0.00   0.00     0.20  -0.15   0.09
    25   1    -0.01  -0.00   0.00     0.08   0.07  -0.37    -0.00   0.00   0.00
    26   1    -0.00   0.00   0.01    -0.11  -0.13   0.61    -0.00   0.00  -0.00
    27   1     0.00   0.01  -0.01     0.10   0.13  -0.56     0.00  -0.00   0.00
    28   1    -0.00  -0.00   0.01    -0.04  -0.06   0.27     0.00   0.00  -0.00
    29  17    -0.00   0.00  -0.00     0.00   0.00  -0.00     0.00   0.00   0.00
                     40                     41                     42
                      A                      A                      A
 Frequencies --   1049.5382              1056.3519              1063.8592
 Red. masses --      1.6964                 4.4287                 2.6419
 Frc consts  --      1.1010                 2.9117                 1.7617
 IR Inten    --      8.4748                17.1537                42.7260
  Atom  AN      X      Y      Z        X      Y      Z        X      Y      Z
     1   6    -0.06  -0.20  -0.04     0.05   0.02  -0.01     0.02   0.05   0.01
     2   7     0.01   0.04  -0.01     0.04  -0.04   0.16     0.01  -0.01   0.02
     3   8     0.01   0.05   0.01     0.02  -0.00  -0.06     0.00  -0.01  -0.01
     4   6     0.02  -0.01   0.01    -0.14   0.01  -0.15    -0.05  -0.04  -0.02
     5   6     0.00   0.01  -0.00    -0.01  -0.08   0.01     0.00   0.00  -0.00
     6   6     0.01   0.02   0.00    -0.05   0.11   0.05     0.01   0.04   0.02
     7   6     0.00   0.00  -0.00    -0.05  -0.04   0.01     0.03   0.05   0.03
     8   6    -0.00  -0.01  -0.01     0.04   0.11   0.13    -0.01  -0.07  -0.13
     9   6    -0.01  -0.01   0.00     0.07   0.07  -0.06    -0.09  -0.10   0.04
    10   6    -0.00   0.00   0.01     0.01  -0.05  -0.13     0.00   0.05   0.15
    11   6     0.00   0.00   0.00    -0.03   0.01   0.05     0.03   0.02  -0.06
    12   6    -0.03  -0.04  -0.01    -0.09  -0.10  -0.05    -0.07  -0.09  -0.04
    13   6     0.00   0.00  -0.00     0.13  -0.00   0.02     0.02  -0.00   0.00
    14   6    -0.01   0.04   0.01    -0.06   0.09   0.01    -0.04   0.10   0.02
    15   6    -0.01  -0.01  -0.00    -0.07  -0.08  -0.03    -0.02  -0.02  -0.01
    16   6     0.06   0.00   0.01     0.26   0.03   0.04     0.18   0.00   0.03
    17   1     0.19   0.92   0.21     0.12  -0.14  -0.22    -0.03  -0.24  -0.08
    18   1     0.02  -0.01  -0.02    -0.03   0.00   0.18     0.01   0.01   0.03
    19   1     0.02   0.01   0.01     0.01  -0.03  -0.14    -0.05  -0.11  -0.02
    20   1     0.01   0.02  -0.00    -0.12  -0.31   0.01     0.18   0.30   0.06
    21   1     0.01  -0.01  -0.02    -0.08   0.05   0.29     0.18   0.07  -0.42
    22   1    -0.01  -0.01   0.00     0.08   0.04  -0.15    -0.09  -0.13   0.03
    23   1     0.01   0.01   0.02    -0.17  -0.31  -0.19     0.17   0.38   0.20
    24   1     0.00   0.01  -0.01    -0.06  -0.11   0.20     0.23   0.13  -0.29
    25   1    -0.03  -0.05  -0.03    -0.14  -0.08   0.01    -0.07  -0.10  -0.02
    26   1     0.00   0.03   0.02     0.14   0.08   0.04     0.02   0.04   0.02
    27   1     0.02   0.06   0.01    -0.09   0.08  -0.00    -0.01   0.11   0.02
    28   1    -0.02  -0.01  -0.01    -0.22   0.03  -0.02    -0.07   0.02  -0.00
    29  17    -0.01   0.00  -0.00    -0.03  -0.00  -0.00    -0.02  -0.00  -0.00
                     43                     44                     45
                      A                      A                      A
 Frequencies --   1067.2556              1098.9682              1115.2957
 Red. masses --      3.8883                 2.2810                 1.5761
 Frc consts  --      2.6094                 1.6231                 1.1551
 IR Inten    --     31.2838                 6.0969                12.8872
  Atom  AN      X      Y      Z        X      Y      Z        X      Y      Z
     1   6    -0.05   0.07   0.03     0.05  -0.03  -0.01     0.01  -0.00  -0.00
     2   7    -0.04   0.03  -0.16     0.02  -0.02   0.10     0.00  -0.01   0.04
     3   8    -0.02  -0.02   0.05     0.01   0.01  -0.03     0.01   0.00  -0.02
     4   6     0.18  -0.04   0.11    -0.13   0.07  -0.06    -0.03   0.01  -0.05
     5   6    -0.04   0.04   0.00     0.02  -0.04   0.00     0.01   0.03   0.04
     6   6     0.11  -0.03   0.00    -0.01  -0.01  -0.01    -0.01  -0.01   0.01
     7   6     0.01  -0.03  -0.03    -0.02   0.00   0.02     0.06   0.06  -0.07
     8   6    -0.01   0.02   0.05     0.01   0.01   0.00    -0.04  -0.07  -0.03
     9   6     0.04   0.05  -0.01    -0.00  -0.01  -0.01     0.00   0.03   0.07
    10   6     0.00  -0.02  -0.08    -0.00   0.00   0.01     0.03   0.02  -0.06
    11   6    -0.00  -0.03   0.03    -0.00   0.02  -0.00    -0.06  -0.09   0.00
    12   6    -0.09  -0.17  -0.05     0.06  -0.02   0.00     0.00   0.00  -0.00
    13   6    -0.17  -0.00  -0.03    -0.14  -0.06  -0.04    -0.00  -0.00  -0.00
    14   6    -0.02   0.20   0.04    -0.02   0.11   0.02    -0.01   0.00   0.00
    15   6     0.06   0.03   0.02     0.13   0.06   0.03     0.01   0.01   0.00
    16   6     0.14  -0.03   0.02    -0.06  -0.05  -0.02     0.01  -0.00  -0.00
    17   1    -0.24  -0.25   0.14     0.16   0.08  -0.13     0.05   0.01  -0.05
    18   1     0.02   0.02  -0.17    -0.05  -0.01   0.12    -0.06   0.00   0.05
    19   1     0.04  -0.05   0.10    -0.08   0.12  -0.06    -0.04  -0.07  -0.04
    20   1    -0.13  -0.06  -0.07     0.02  -0.05   0.03     0.29   0.38  -0.02
    21   1    -0.11  -0.08   0.22     0.04   0.05  -0.05    -0.18  -0.18   0.17
    22   1     0.04   0.09   0.07    -0.01  -0.04  -0.08     0.02   0.23   0.49
    23   1    -0.05  -0.15  -0.10    -0.01   0.00   0.01     0.18   0.21  -0.03
    24   1    -0.19  -0.04   0.13     0.09   0.01  -0.04    -0.29  -0.25   0.31
    25   1     0.08  -0.32  -0.06     0.29  -0.21   0.04    -0.01  -0.00   0.02
    26   1    -0.19  -0.03  -0.03    -0.18  -0.49  -0.16    -0.00  -0.03  -0.01
    27   1     0.21   0.31   0.10     0.06   0.16   0.04    -0.03  -0.00  -0.01
    28   1     0.24  -0.08   0.01     0.51  -0.23   0.03     0.01   0.00   0.01
    29  17    -0.02   0.00  -0.00     0.00   0.00   0.00    -0.00   0.00   0.00
                     46                     47                     48
                      A                      A                      A
 Frequencies --   1162.5581              1177.6089              1189.2720
 Red. masses --      1.6808                 1.1486                 1.1629
 Frc consts  --      1.3384                 0.9385                 0.9691
 IR Inten    --      9.7028                 0.1225                 0.5203
  Atom  AN      X      Y      Z        X      Y      Z        X      Y      Z
     1   6     0.01  -0.00  -0.00    -0.00  -0.00  -0.00     0.00  -0.00  -0.00
     2   7    -0.00   0.00   0.02     0.00  -0.00   0.01    -0.00   0.00  -0.00
     3   8     0.00   0.00  -0.01     0.00   0.00  -0.00    -0.00   0.00  -0.00
     4   6    -0.01  -0.02  -0.03     0.00   0.00  -0.01     0.00  -0.01  -0.00
     5   6    -0.03  -0.03   0.02     0.00   0.01   0.01    -0.01  -0.01   0.00
     6   6     0.03   0.05   0.02     0.00  -0.00   0.00    -0.00   0.02   0.00
     7   6    -0.00   0.00   0.00    -0.01  -0.01  -0.01    -0.00  -0.00   0.00
     8   6     0.01   0.01   0.00     0.03   0.02  -0.04     0.00   0.01  -0.00
     9   6    -0.00  -0.00   0.00     0.00   0.03   0.07    -0.00   0.00   0.00
    10   6     0.01   0.01  -0.01    -0.03  -0.04  -0.01     0.00   0.00  -0.01
    11   6    -0.01  -0.01  -0.00     0.01   0.00  -0.02    -0.00  -0.00   0.00
    12   6     0.03  -0.09  -0.02    -0.00   0.00  -0.00     0.04  -0.04  -0.00
    13   6    -0.02   0.02   0.00    -0.00  -0.00  -0.00    -0.01   0.06   0.01
    14   6     0.07   0.00   0.01     0.00   0.00   0.00    -0.05  -0.01  -0.01
    15   6    -0.08  -0.07  -0.03    -0.00   0.00  -0.00     0.03  -0.04  -0.01
    16   6    -0.13   0.09   0.00    -0.00  -0.00  -0.00    -0.02   0.02   0.00
    17   1     0.03  -0.01  -0.03     0.00   0.00  -0.01     0.00  -0.00  -0.00
    18   1    -0.05   0.01   0.03    -0.01   0.00   0.01    -0.00   0.00  -0.00
    19   1    -0.02  -0.01  -0.03    -0.02  -0.04  -0.00     0.03   0.01  -0.00
    20   1     0.04   0.05   0.02    -0.09  -0.14  -0.04     0.01   0.01   0.01
    21   1     0.03   0.03  -0.03     0.25   0.19  -0.37     0.04   0.03  -0.05
    22   1    -0.00  -0.00   0.01     0.02   0.29   0.62     0.00   0.02   0.04
    23   1     0.05   0.07  -0.00    -0.26  -0.39  -0.07     0.00   0.00  -0.01
    24   1     0.01  -0.00  -0.02     0.09   0.06  -0.13     0.01   0.00  -0.01
    25   1     0.30  -0.31   0.02    -0.02   0.01   0.00     0.32  -0.26   0.01
    26   1    -0.00   0.24   0.05    -0.00  -0.03  -0.00     0.03   0.60   0.13
    27   1     0.73   0.26   0.19     0.03   0.01   0.01    -0.45  -0.17  -0.12
    28   1    -0.17  -0.01  -0.03    -0.02   0.01  -0.00     0.33  -0.28  -0.00
    29  17     0.01  -0.00   0.00     0.00  -0.00   0.00     0.00   0.00   0.00
                     49                     50                     51
                      A                      A                      A
 Frequencies --   1207.0542              1212.2208              1226.5740
 Red. masses --      1.1235                 2.3628                 1.8632
 Frc consts  --      0.9644                 2.0457                 1.6516
 IR Inten    --      0.0960                 3.2215                 8.1742
  Atom  AN      X      Y      Z        X      Y      Z        X      Y      Z
     1   6    -0.00   0.00   0.00    -0.06   0.02   0.01     0.01  -0.00   0.00
     2   7     0.00   0.00  -0.00     0.03   0.00  -0.06    -0.01   0.00  -0.02
     3   8    -0.00  -0.00   0.00    -0.01  -0.01   0.03    -0.00  -0.00   0.00
     4   6    -0.00  -0.01  -0.01     0.08  -0.09  -0.03     0.03   0.05  -0.02
     5   6    -0.01  -0.01   0.00    -0.06  -0.04   0.01    -0.13  -0.18   0.03
     6   6    -0.01   0.01  -0.00    -0.16   0.18   0.03     0.05  -0.04  -0.03
     7   6     0.03   0.05   0.01     0.00  -0.00   0.01    -0.02  -0.01   0.04
     8   6    -0.02  -0.01   0.04     0.01   0.02   0.00     0.03   0.05   0.03
     9   6    -0.01  -0.01   0.00    -0.00  -0.00   0.00    -0.00  -0.01  -0.00
    10   6    -0.02  -0.04  -0.01     0.02   0.01  -0.02     0.04   0.03  -0.06
    11   6     0.02   0.02  -0.04    -0.01  -0.02   0.02    -0.03  -0.03   0.04
    12   6     0.00  -0.00   0.00     0.01   0.04   0.01    -0.02   0.01   0.00
    13   6     0.00  -0.00   0.00     0.06  -0.03   0.00    -0.01  -0.00  -0.00
    14   6    -0.00   0.00  -0.00    -0.03   0.00  -0.00     0.01  -0.00   0.00
    15   6     0.00  -0.01  -0.00     0.04  -0.11  -0.02    -0.00   0.03   0.01
    16   6    -0.00   0.01   0.00    -0.02   0.09   0.02     0.01  -0.04  -0.00
    17   1    -0.01  -0.00   0.01    -0.14  -0.02   0.12    -0.00   0.01   0.02
    18   1     0.04  -0.01  -0.01     0.26  -0.04  -0.10     0.01  -0.01  -0.02
    19   1     0.05   0.05  -0.01     0.29  -0.11  -0.01     0.42   0.63  -0.06
    20   1     0.29   0.44   0.08     0.02   0.08   0.01     0.19   0.30   0.10
    21   1    -0.23  -0.18   0.35     0.08   0.07  -0.09     0.20   0.18  -0.20
    22   1    -0.01  -0.00   0.01     0.00   0.03   0.06     0.00   0.04   0.08
    23   1    -0.26  -0.39  -0.07     0.08   0.10  -0.01     0.12   0.15  -0.04
    24   1     0.28   0.19  -0.39    -0.05  -0.01   0.02     0.03   0.01  -0.06
    25   1     0.01  -0.01  -0.00     0.03   0.03   0.01    -0.10   0.07  -0.02
    26   1     0.00  -0.01  -0.00     0.02  -0.61  -0.13    -0.01   0.05   0.00
    27   1     0.00   0.00   0.00     0.02   0.02   0.01    -0.05  -0.02  -0.01
    28   1     0.02  -0.02  -0.00     0.33  -0.34  -0.01    -0.09   0.10   0.00
    29  17     0.00   0.00   0.00     0.00   0.00   0.00    -0.00   0.00  -0.00
                     52                     53                     54
                      A                      A                      A
 Frequencies --   1258.1504              1276.6998              1306.3961
 Red. masses --      1.9530                 2.5306                 1.7777
 Frc consts  --      1.8215                 2.4303                 1.7875
 IR Inten    --    136.1133                40.6105                16.4809
  Atom  AN      X      Y      Z        X      Y      Z        X      Y      Z
     1   6    -0.14   0.03   0.02    -0.07   0.01   0.01    -0.00   0.00   0.00
     2   7     0.16  -0.03  -0.03     0.06  -0.02   0.02     0.01   0.01   0.01
     3   8     0.00  -0.01   0.07     0.01  -0.00   0.01     0.00  -0.00   0.00
     4   6    -0.12   0.04  -0.06     0.08   0.10  -0.08    -0.06  -0.07   0.01
     5   6     0.02   0.01  -0.03    -0.07  -0.02   0.18     0.04  -0.00  -0.09
     6   6     0.01  -0.04  -0.01     0.13   0.04   0.07     0.15   0.03   0.01
     7   6     0.01   0.01   0.00    -0.04  -0.07  -0.03     0.03   0.04   0.02
     8   6    -0.01  -0.01   0.00     0.05   0.05  -0.04    -0.03  -0.03   0.03
     9   6     0.00  -0.00  -0.01    -0.00   0.02   0.05    -0.00  -0.01  -0.03
    10   6     0.00   0.01   0.01    -0.02  -0.05  -0.05     0.02   0.04   0.03
    11   6    -0.01  -0.00   0.01     0.01  -0.01  -0.05    -0.01  -0.00   0.03
    12   6     0.02  -0.01  -0.00    -0.08   0.04  -0.01    -0.06  -0.00  -0.01
    13   6    -0.01   0.01  -0.00    -0.01  -0.06  -0.02    -0.01  -0.05  -0.01
    14   6     0.01   0.01   0.00     0.05   0.00   0.01     0.02  -0.02  -0.00
    15   6    -0.00   0.03   0.01    -0.06   0.01  -0.01    -0.05  -0.01  -0.01
    16   6    -0.00  -0.03  -0.01    -0.04  -0.03  -0.02    -0.03   0.07   0.01
    17   1    -0.20   0.01   0.13    -0.06   0.03   0.00     0.01  -0.02  -0.03
    18   1     0.86  -0.15  -0.14     0.07  -0.02   0.02     0.02   0.01   0.01
    19   1    -0.02   0.09  -0.06    -0.41  -0.42  -0.06    -0.11   0.29  -0.02
    20   1    -0.01  -0.04  -0.00    -0.00  -0.02  -0.02     0.00   0.00   0.01
    21   1     0.00  -0.00  -0.02    -0.06  -0.04   0.11     0.04   0.02  -0.07
    22   1     0.01   0.02   0.04    -0.01  -0.05  -0.11     0.00   0.02   0.05
    23   1    -0.02  -0.03   0.01     0.19   0.27  -0.01    -0.10  -0.15   0.00
    24   1    -0.06  -0.02   0.06     0.18   0.10  -0.28    -0.08  -0.05   0.13
    25   1     0.11  -0.08   0.01    -0.25   0.16   0.02    -0.49   0.33  -0.04
    26   1    -0.00   0.13   0.03     0.00   0.07   0.02    -0.00   0.10   0.02
    27   1     0.03   0.02   0.01    -0.10  -0.06  -0.03     0.09   0.00   0.02
    28   1    -0.12   0.12   0.00     0.26  -0.24  -0.01     0.46  -0.42  -0.02
    29  17     0.00   0.00  -0.00     0.00  -0.00   0.00     0.00  -0.00  -0.00
                     55                     56                     57
                      A                      A                      A
 Frequencies --   1316.7540              1343.2355              1374.2965
 Red. masses --      3.8247                 2.7496                 1.2805
 Frc consts  --      3.9071                 2.9229                 1.4249
 IR Inten    --     16.4052                 5.7990                23.1655
  Atom  AN      X      Y      Z        X      Y      Z        X      Y      Z
     1   6    -0.01  -0.00   0.00     0.01   0.00   0.00    -0.05   0.01   0.00
     2   7     0.01  -0.01   0.00     0.00   0.01  -0.00     0.05  -0.01   0.03
     3   8     0.00  -0.00   0.00    -0.00  -0.00   0.00     0.01  -0.00   0.00
     4   6    -0.01   0.12  -0.01    -0.06  -0.11   0.01     0.07  -0.08  -0.01
     5   6    -0.02  -0.00   0.08     0.04   0.08   0.07    -0.01   0.02   0.02
     6   6    -0.06  -0.21  -0.05     0.01   0.03  -0.02    -0.03   0.01  -0.03
     7   6    -0.02  -0.03  -0.01    -0.09  -0.13  -0.01     0.02   0.02   0.00
     8   6     0.02   0.02  -0.03     0.07   0.04  -0.11     0.01   0.00  -0.01
     9   6     0.00   0.01   0.03     0.00   0.07   0.16    -0.00  -0.01  -0.02
    10   6    -0.02  -0.03  -0.02    -0.09  -0.12   0.00    -0.01  -0.01  -0.00
    11   6     0.01   0.01  -0.02     0.10   0.09  -0.12    -0.01  -0.01   0.02
    12   6     0.13  -0.14  -0.01    -0.01   0.00   0.00     0.01  -0.01   0.00
    13   6    -0.04   0.15   0.03     0.00  -0.02  -0.00     0.00   0.03   0.01
    14   6    -0.16  -0.07  -0.04     0.01   0.00   0.00    -0.01   0.00  -0.00
    15   6     0.13  -0.08   0.00    -0.01   0.00  -0.00     0.03  -0.02   0.00
    16   6     0.04   0.24   0.06     0.00  -0.00   0.00     0.00   0.01   0.00
    17   1     0.01   0.03  -0.01    -0.00  -0.02   0.00    -0.03   0.00  -0.04
    18   1     0.06  -0.02  -0.00     0.03   0.01  -0.01    -0.14   0.05   0.06
    19   1    -0.01  -0.04   0.01     0.25   0.56  -0.04    -0.63   0.63  -0.11
    20   1    -0.00  -0.02  -0.01     0.18   0.27   0.06    -0.11  -0.14  -0.03
    21   1    -0.03  -0.02   0.05    -0.05  -0.05   0.06    -0.07  -0.05   0.09
    22   1    -0.00  -0.02  -0.04    -0.01  -0.13  -0.27     0.00   0.05   0.10
    23   1     0.07   0.11   0.00    -0.01  -0.00   0.03     0.07   0.11   0.01
    24   1     0.07   0.03  -0.09    -0.25  -0.17   0.39     0.09   0.06  -0.13
    25   1    -0.61   0.42  -0.05     0.01  -0.00  -0.01     0.06  -0.05  -0.01
    26   1    -0.06  -0.04  -0.03     0.01   0.03   0.00    -0.00  -0.09  -0.03
    27   1     0.31   0.11   0.08     0.01   0.00   0.00    -0.05  -0.02  -0.01
    28   1     0.13  -0.09   0.02     0.05  -0.04  -0.01    -0.09   0.07  -0.00
    29  17    -0.00  -0.00  -0.00    -0.00  -0.00  -0.00    -0.00   0.00  -0.00
                     58                     59                     60
                      A                      A                      A
 Frequencies --   1375.0956              1443.2003              1474.4733
 Red. masses --      1.3131                 1.2315                 2.1604
 Frc consts  --      1.4628                 1.5112                 2.7673
 IR Inten    --     11.6106                44.6250                43.9891
  Atom  AN      X      Y      Z        X      Y      Z        X      Y      Z
     1   6     0.03  -0.01  -0.00     0.06  -0.02   0.02    -0.01   0.00  -0.00
     2   7    -0.03   0.01  -0.01     0.04  -0.01   0.03     0.01  -0.01  -0.00
     3   8    -0.01   0.00  -0.00    -0.03   0.02  -0.09     0.00  -0.00   0.01
     4   6    -0.06  -0.04  -0.00    -0.02   0.00  -0.01     0.04  -0.00   0.00
     5   6     0.02   0.05   0.07     0.00  -0.00  -0.00    -0.01  -0.00  -0.00
     6   6     0.02   0.01   0.00    -0.00  -0.00  -0.00    -0.14   0.01  -0.02
     7   6     0.03   0.04   0.00     0.00   0.00   0.00    -0.00  -0.01   0.00
     8   6     0.02   0.01  -0.05     0.00   0.00  -0.00     0.00   0.00   0.00
     9   6    -0.00  -0.02  -0.04    -0.00  -0.00  -0.00     0.00  -0.00  -0.00
    10   6    -0.03  -0.04  -0.01    -0.00  -0.00   0.00    -0.00  -0.00  -0.00
    11   6    -0.02  -0.02   0.02    -0.00   0.00   0.00    -0.00   0.00   0.01
    12   6    -0.01   0.00   0.00     0.00   0.00   0.00     0.08   0.06   0.03
    13   6    -0.00  -0.02  -0.00     0.00  -0.00  -0.00     0.04  -0.14  -0.03
    14   6     0.01   0.00   0.00    -0.00  -0.00  -0.00    -0.13  -0.03  -0.03
    15   6    -0.02   0.01  -0.00    -0.00   0.00   0.00    -0.03   0.13   0.02
    16   6     0.00  -0.00   0.00     0.00  -0.00   0.00     0.08  -0.09  -0.01
    17   1     0.03  -0.01   0.01    -0.46  -0.07   0.87     0.00   0.01  -0.03
    18   1     0.09  -0.02  -0.03    -0.12   0.02   0.06    -0.04   0.01   0.01
    19   1     0.53   0.17   0.01    -0.02   0.01  -0.00    -0.10   0.03  -0.01
    20   1    -0.25  -0.38  -0.07    -0.00  -0.00   0.00     0.01   0.02   0.00
    21   1    -0.19  -0.16   0.26    -0.00  -0.00   0.00     0.00   0.01   0.00
    22   1     0.01   0.11   0.24     0.00   0.00   0.01     0.00   0.01   0.02
    23   1     0.18   0.26   0.04     0.00   0.00   0.00     0.02   0.03   0.00
    24   1     0.19   0.14  -0.28     0.01   0.00  -0.00     0.01   0.01  -0.01
    25   1    -0.02   0.02  -0.00     0.00   0.00   0.00    -0.02   0.15   0.03
    26   1     0.00   0.04   0.01     0.00   0.01   0.00     0.11   0.55   0.14
    27   1     0.03   0.01   0.01     0.01   0.01   0.00     0.56   0.25   0.16
    28   1     0.06  -0.05  -0.00     0.01  -0.01   0.00     0.32  -0.12   0.02
    29  17     0.00  -0.00  -0.00     0.00  -0.00  -0.00    -0.00   0.00   0.00
                     61                     62                     63
                      A                      A                      A
 Frequencies --   1499.8789              1528.1986              1544.4704
 Red. masses --      2.2489                 2.4232                 2.3349
 Frc consts  --      2.9808                 3.3343                 3.2815
 IR Inten    --     10.4716                36.3399                19.8041
  Atom  AN      X      Y      Z        X      Y      Z        X      Y      Z
     1   6    -0.00   0.00  -0.00     0.01  -0.00  -0.00     0.01  -0.00  -0.00
     2   7     0.01  -0.00  -0.00    -0.01   0.00   0.00    -0.02   0.00   0.00
     3   8     0.00  -0.00   0.00    -0.00   0.00  -0.00    -0.00   0.00  -0.00
     4   6     0.01   0.03   0.03     0.00  -0.03  -0.01    -0.02  -0.03   0.01
     5   6    -0.00  -0.07  -0.15    -0.00  -0.01  -0.00     0.09   0.10  -0.06
     6   6     0.01  -0.01   0.00     0.01   0.16   0.04     0.00   0.01   0.00
     7   6    -0.06  -0.05   0.08     0.00   0.00   0.00    -0.04  -0.09  -0.07
     8   6     0.09   0.11  -0.03     0.01   0.01  -0.00    -0.07  -0.04   0.14
     9   6    -0.01  -0.06  -0.13    -0.00  -0.01  -0.01     0.07   0.08  -0.03
    10   6    -0.08  -0.09   0.06     0.00   0.00   0.01    -0.08  -0.13  -0.06
    11   6     0.06   0.09   0.02     0.00   0.00  -0.01    -0.04  -0.00   0.12
    12   6    -0.01   0.00  -0.00     0.13  -0.08   0.01     0.00  -0.01  -0.00
    13   6    -0.00   0.01   0.00    -0.07  -0.09  -0.03    -0.00  -0.00  -0.00
    14   6     0.01  -0.00   0.00    -0.03   0.10   0.02     0.00   0.00   0.00
    15   6    -0.01  -0.00  -0.00     0.15  -0.09   0.00     0.00  -0.01  -0.00
    16   6    -0.00   0.01   0.00    -0.11  -0.08  -0.03    -0.01   0.00  -0.00
    17   1    -0.00   0.00  -0.01    -0.00  -0.01   0.02     0.01  -0.01   0.01
    18   1    -0.02   0.00   0.00     0.06  -0.01  -0.01     0.05  -0.00  -0.00
    19   1    -0.16  -0.21   0.04     0.01  -0.06  -0.00    -0.03  -0.02   0.01
    20   1     0.11   0.22   0.14    -0.00  -0.00   0.00     0.25   0.35  -0.01
    21   1    -0.15  -0.07   0.34    -0.01  -0.01   0.02     0.26   0.22  -0.33
    22   1     0.02   0.27   0.57    -0.00   0.01   0.03     0.08   0.09  -0.06
    23   1     0.17   0.30   0.15    -0.01  -0.01   0.01     0.28   0.39   0.02
    24   1    -0.08  -0.00   0.23    -0.02  -0.01   0.03     0.26   0.23  -0.30
    25   1     0.01  -0.01  -0.00    -0.48   0.39  -0.01    -0.02   0.01  -0.00
    26   1    -0.00  -0.03  -0.01    -0.05   0.38   0.08    -0.01   0.00   0.00
    27   1    -0.02  -0.01  -0.01    -0.17   0.07  -0.01    -0.02  -0.00  -0.00
    28   1     0.00  -0.01  -0.00    -0.41   0.35   0.01    -0.02   0.01  -0.00
    29  17     0.00  -0.00  -0.00     0.00   0.00   0.00     0.00  -0.00   0.00
                     64                     65                     66
                      A                      A                      A
 Frequencies --   1566.0924              1640.3667              1661.7085
 Red. masses --      1.8730                 6.2945                 5.9549
 Frc consts  --      2.7066                 9.9791                 9.6879
 IR Inten    --    462.9456                22.5097                 3.0793
  Atom  AN      X      Y      Z        X      Y      Z        X      Y      Z
     1   6     0.13  -0.02  -0.04    -0.00   0.00  -0.01    -0.00   0.00  -0.01
     2   7    -0.20   0.03   0.07     0.00  -0.01  -0.00     0.01  -0.00  -0.00
     3   8    -0.01   0.00  -0.00    -0.00  -0.00   0.01    -0.00  -0.00   0.01
     4   6     0.08  -0.01  -0.04     0.03   0.02   0.01     0.00   0.02   0.03
     5   6    -0.00  -0.01   0.00    -0.01  -0.01  -0.02    -0.01  -0.14  -0.30
     6   6    -0.00  -0.01  -0.00    -0.24  -0.14  -0.07     0.03   0.01   0.01
     7   6    -0.00   0.00   0.00     0.01   0.01   0.01     0.06   0.15   0.15
     8   6     0.01   0.00  -0.01     0.01  -0.00  -0.02     0.05  -0.03  -0.23
     9   6    -0.00  -0.00   0.01    -0.00   0.01   0.04     0.00   0.15   0.34
    10   6     0.00   0.00   0.00    -0.00  -0.01  -0.02    -0.04  -0.13  -0.16
    11   6     0.00   0.00  -0.00    -0.01  -0.00   0.02    -0.06   0.01   0.22
    12   6    -0.01   0.00  -0.00     0.18   0.01   0.04    -0.02   0.01  -0.00
    13   6     0.00   0.01   0.00    -0.17  -0.21  -0.08     0.02   0.01   0.00
    14   6    -0.00  -0.01  -0.00     0.37   0.17   0.10    -0.04  -0.01  -0.01
    15   6    -0.01   0.01  -0.00    -0.20  -0.05  -0.04     0.03  -0.01   0.00
    16   6     0.01   0.00   0.00     0.11   0.19   0.06    -0.02  -0.01  -0.00
    17   1     0.03  -0.04   0.14    -0.01   0.01   0.01    -0.01   0.00   0.01
    18   1     0.86  -0.17  -0.08    -0.01   0.00   0.00    -0.04   0.01   0.01
    19   1    -0.33   0.09  -0.07    -0.06   0.04   0.00    -0.13  -0.17   0.04
    20   1    -0.01  -0.00   0.00    -0.02  -0.02   0.01    -0.18  -0.20   0.10
    21   1    -0.01  -0.01   0.01    -0.02  -0.02   0.01    -0.17  -0.21   0.07
    22   1    -0.00  -0.01  -0.00    -0.00  -0.03  -0.05    -0.03  -0.20  -0.40
    23   1    -0.01  -0.01  -0.00     0.01   0.01  -0.02     0.13   0.13  -0.14
    24   1    -0.03  -0.01   0.02     0.02   0.02  -0.02     0.18   0.19  -0.12
    25   1     0.01  -0.02   0.00    -0.12   0.25   0.03     0.02  -0.02  -0.00
    26   1     0.00  -0.02  -0.01    -0.16   0.26   0.03     0.02  -0.01   0.00
    27   1     0.01  -0.00   0.00    -0.50  -0.17  -0.13     0.04   0.02   0.01
    28   1     0.02  -0.02   0.00    -0.04  -0.21  -0.05    -0.02   0.03   0.00
    29  17    -0.00  -0.00  -0.00     0.00  -0.00  -0.00    -0.00   0.00   0.00
                     67                     68                     69
                      A                      A                      A
 Frequencies --   1671.4460              1678.8430              1755.1915
 Red. masses --      6.1818                 5.9377                 6.7236
 Frc consts  --     10.1753                 9.8602                12.2039
 IR Inten    --      5.3833                 6.0228               813.4623
  Atom  AN      X      Y      Z        X      Y      Z        X      Y      Z
     1   6    -0.00  -0.00   0.01    -0.00  -0.00   0.02    -0.07  -0.09   0.57
     2   7     0.00  -0.00  -0.00     0.00  -0.00  -0.00    -0.02   0.01  -0.08
     3   8     0.00   0.00  -0.00    -0.00   0.00  -0.01     0.01   0.07  -0.34
     4   6     0.00  -0.03  -0.00     0.03   0.02  -0.01     0.03  -0.01   0.02
     5   6     0.02   0.02  -0.02    -0.14  -0.17   0.06    -0.00   0.00  -0.02
     6   6    -0.08   0.18   0.03    -0.02   0.03   0.00    -0.01  -0.01  -0.01
     7   6    -0.03  -0.03   0.01     0.19   0.26  -0.01    -0.01  -0.01   0.01
     8   6     0.03   0.02  -0.03    -0.16  -0.16   0.15     0.01   0.00  -0.01
     9   6    -0.01  -0.01   0.02     0.09   0.10  -0.04    -0.00   0.00   0.01
    10   6     0.03   0.03  -0.01    -0.18  -0.24   0.03     0.00   0.00  -0.00
    11   6    -0.03  -0.03   0.04     0.18   0.18  -0.18    -0.01  -0.00   0.01
    12   6     0.23  -0.28  -0.02     0.04  -0.04  -0.00     0.00   0.01   0.00
    13   6    -0.08   0.31   0.05    -0.01   0.04   0.01    -0.00  -0.01  -0.00
    14   6     0.12  -0.12  -0.01     0.02  -0.02  -0.00     0.00   0.00   0.00
    15   6    -0.23   0.21   0.01    -0.03   0.03   0.00     0.00  -0.00  -0.00
    16   6     0.05  -0.24  -0.05     0.01  -0.04  -0.01     0.00   0.00   0.00
    17   1     0.00  -0.00  -0.00     0.01  -0.00  -0.00     0.49  -0.05  -0.33
    18   1    -0.02   0.01   0.00     0.01  -0.00  -0.00     0.38  -0.05  -0.13
    19   1     0.00  -0.04   0.01    -0.01  -0.02  -0.00    -0.09   0.02   0.02
    20   1     0.02   0.04   0.02    -0.20  -0.32  -0.11     0.00   0.01   0.01
    21   1    -0.03  -0.02   0.05     0.12   0.05  -0.27    -0.01  -0.01   0.01
    22   1    -0.02  -0.03  -0.01     0.10   0.11  -0.07    -0.00  -0.00  -0.00
    23   1    -0.02  -0.04  -0.03     0.15   0.26   0.13    -0.00  -0.00  -0.01
    24   1     0.03   0.02  -0.06    -0.18  -0.09   0.35     0.00   0.01  -0.01
    25   1    -0.41   0.19  -0.04    -0.06   0.03  -0.00     0.02   0.00   0.00
    26   1    -0.15  -0.34  -0.11    -0.02  -0.05  -0.02     0.00   0.02   0.00
    27   1    -0.03  -0.21  -0.05    -0.00  -0.03  -0.01    -0.00   0.00  -0.00
    28   1     0.28  -0.18   0.00     0.04  -0.03   0.00    -0.00   0.00  -0.00
    29  17     0.00   0.00   0.00     0.00   0.00   0.00     0.00   0.00  -0.00
                     70                     71                     72
                      A                      A                      A
 Frequencies --   3070.4098              3115.4384              3194.1542
 Red. masses --      1.0884                 1.0832                 1.0896
 Frc consts  --      6.0454                 6.1944                 6.5497
 IR Inten    --     85.6140                 3.6318                 8.4834
  Atom  AN      X      Y      Z        X      Y      Z        X      Y      Z
     1   6    -0.07   0.02  -0.04     0.00  -0.00  -0.00     0.00   0.00   0.00
     2   7     0.00  -0.00  -0.00    -0.00   0.00   0.00     0.00   0.00  -0.00
     3   8     0.00  -0.00   0.00     0.00  -0.00   0.00    -0.00  -0.00   0.00
     4   6     0.00  -0.00  -0.00     0.00  -0.01  -0.08    -0.00  -0.00  -0.00
     5   6    -0.00   0.00  -0.00     0.00  -0.00  -0.00    -0.00  -0.00   0.00
     6   6    -0.00  -0.00  -0.00     0.00  -0.00  -0.00    -0.00  -0.00   0.00
     7   6    -0.00  -0.00   0.00    -0.00  -0.00   0.00    -0.00   0.00   0.00
     8   6    -0.00  -0.00  -0.00     0.00   0.00  -0.00    -0.00  -0.00  -0.00
     9   6    -0.00  -0.00   0.00     0.00   0.00   0.00     0.00   0.00  -0.00
    10   6    -0.00   0.00   0.00    -0.00  -0.00  -0.00    -0.00   0.00   0.02
    11   6    -0.00  -0.00   0.00    -0.00  -0.00   0.00    -0.03  -0.06  -0.05
    12   6    -0.00   0.00  -0.00    -0.00   0.00   0.00     0.00   0.00   0.00
    13   6    -0.00  -0.00  -0.00    -0.00  -0.00  -0.00     0.00   0.00   0.00
    14   6    -0.00   0.00   0.00     0.00   0.00   0.00    -0.00  -0.00  -0.00
    15   6     0.00   0.00   0.00    -0.00   0.00  -0.00     0.00  -0.00  -0.00
    16   6    -0.00  -0.00  -0.00     0.00   0.00   0.00     0.00   0.00   0.00
    17   1     0.82  -0.29   0.48    -0.03   0.01  -0.02    -0.00   0.00  -0.00
    18   1    -0.01   0.00  -0.01     0.00  -0.00  -0.01     0.00  -0.00   0.00
    19   1     0.00   0.00   0.04    -0.05   0.10   0.99     0.00   0.00  -0.00
    20   1     0.00   0.00   0.00     0.00   0.00  -0.01     0.00  -0.00  -0.02
    21   1     0.00   0.00   0.00     0.00   0.00   0.00     0.02   0.03   0.03
    22   1     0.00   0.00  -0.00    -0.00   0.00   0.00    -0.05  -0.05   0.03
    23   1     0.00  -0.00  -0.00    -0.00   0.00   0.00     0.07  -0.01  -0.26
    24   1     0.00   0.00  -0.00     0.00   0.00   0.00     0.30   0.70   0.58
    25   1     0.00   0.00   0.00    -0.00  -0.00  -0.00    -0.00  -0.00  -0.00
    26   1     0.00   0.00   0.00     0.00  -0.00   0.00    -0.00   0.00  -0.00
    27   1     0.00  -0.00   0.00    -0.00   0.00   0.00     0.00  -0.00  -0.00
    28   1    -0.00  -0.00  -0.00    -0.00  -0.00  -0.00    -0.00  -0.00   0.00
    29  17     0.00   0.00   0.00    -0.00  -0.00   0.00    -0.00   0.00  -0.00
                     73                     74                     75
                      A                      A                      A
 Frequencies --   3204.4969              3214.5316              3214.9019
 Red. masses --      1.0888                 1.0887                 1.0889
 Frc consts  --      6.5875                 6.6280                 6.6307
 IR Inten    --      4.9865                 0.8688                 4.0081
  Atom  AN      X      Y      Z        X      Y      Z        X      Y      Z
     1   6     0.00  -0.00  -0.00     0.00  -0.00  -0.00    -0.00   0.00   0.00
     2   7    -0.00  -0.00   0.00    -0.00   0.00   0.00     0.00   0.00  -0.00
     3   8     0.00  -0.00   0.00    -0.00  -0.00   0.00     0.00   0.00  -0.00
     4   6     0.00  -0.00  -0.00    -0.00  -0.00  -0.00    -0.00  -0.00   0.00
     5   6     0.00   0.00   0.00     0.00   0.00  -0.00    -0.00  -0.00   0.00
     6   6    -0.00  -0.00   0.00     0.00  -0.00   0.00     0.00  -0.00   0.00
     7   6     0.02  -0.00  -0.07     0.01  -0.00  -0.02    -0.01   0.00   0.02
     8   6     0.01   0.02   0.02    -0.01  -0.01  -0.01     0.01   0.01   0.01
     9   6    -0.01  -0.01   0.01     0.03   0.03  -0.02    -0.03  -0.03   0.02
    10   6     0.00   0.00  -0.01    -0.01  -0.00   0.03     0.01   0.00  -0.03
    11   6    -0.00  -0.01  -0.00     0.00   0.01   0.01    -0.00  -0.01  -0.01
    12   6    -0.00  -0.00  -0.00    -0.03  -0.04  -0.01    -0.03  -0.04  -0.01
    13   6     0.00  -0.00   0.00     0.03  -0.00   0.00     0.03  -0.00   0.00
    14   6    -0.00   0.00   0.00    -0.01   0.01   0.00    -0.01   0.01   0.00
    15   6    -0.00  -0.00  -0.00    -0.00  -0.01  -0.00    -0.00  -0.01  -0.00
    16   6     0.00   0.00   0.00     0.00   0.00   0.00    -0.00   0.00   0.00
    17   1    -0.00   0.00  -0.00    -0.00   0.00  -0.00     0.00  -0.00   0.00
    18   1     0.00   0.00  -0.00    -0.00   0.00  -0.00     0.00  -0.00   0.00
    19   1    -0.00  -0.00   0.01    -0.00   0.00   0.00     0.00   0.00  -0.00
    20   1    -0.24   0.02   0.84    -0.07   0.01   0.24     0.07  -0.01  -0.26
    21   1    -0.14  -0.31  -0.26     0.08   0.16   0.13    -0.08  -0.16  -0.13
    22   1     0.12   0.14  -0.07    -0.31  -0.35   0.18     0.31   0.35  -0.18
    23   1    -0.02   0.00   0.08     0.09  -0.01  -0.32    -0.09   0.01   0.32
    24   1     0.02   0.05   0.04    -0.04  -0.10  -0.08     0.04   0.10   0.08
    25   1     0.01   0.01   0.00     0.34   0.45   0.16     0.33   0.43   0.15
    26   1    -0.00   0.00  -0.00    -0.35   0.04  -0.05    -0.35   0.04  -0.05
    27   1     0.00  -0.00  -0.00     0.07  -0.17  -0.03     0.08  -0.17  -0.03
    28   1     0.00   0.00   0.00     0.05   0.06   0.02     0.05   0.07   0.02
    29  17    -0.00   0.00   0.00    -0.00  -0.00  -0.00    -0.00   0.00  -0.00
                     76                     77                     78
                      A                      A                      A
 Frequencies --   3224.0627              3224.0995              3233.4046
 Red. masses --      1.0906                 1.0934                 1.0938
 Frc consts  --      6.6794                 6.6966                 6.7377
 IR Inten    --      4.0403                28.5334                10.3551
  Atom  AN      X      Y      Z        X      Y      Z        X      Y      Z
     1   6     0.00   0.00  -0.00     0.00   0.00  -0.00     0.00   0.00  -0.00
     2   7    -0.00   0.00   0.00    -0.00   0.00   0.00    -0.00   0.00   0.00
     3   8    -0.00  -0.00   0.00     0.00  -0.00   0.00    -0.00  -0.00   0.00
     4   6    -0.00  -0.00   0.00    -0.00  -0.00  -0.00    -0.00  -0.00  -0.00
     5   6    -0.00  -0.00  -0.00     0.00   0.00   0.00     0.00  -0.00   0.00
     6   6     0.00  -0.00   0.00     0.00  -0.00   0.00     0.00  -0.00   0.00
     7   6    -0.00  -0.00   0.01     0.01   0.00  -0.02     0.00   0.00   0.00
     8   6     0.01   0.02   0.01    -0.02  -0.04  -0.03    -0.00  -0.00  -0.00
     9   6    -0.00  -0.00  -0.00     0.00   0.01   0.00    -0.00  -0.00   0.00
    10   6    -0.01   0.00   0.02     0.02  -0.00  -0.05    -0.00   0.00   0.00
    11   6     0.00   0.00   0.00    -0.01  -0.01  -0.01    -0.00  -0.00  -0.00
    12   6    -0.02  -0.03  -0.01    -0.01  -0.01  -0.01    -0.01  -0.02  -0.01
    13   6    -0.02   0.01  -0.00    -0.01   0.00  -0.00    -0.06   0.01  -0.01
    14   6     0.02  -0.05  -0.01     0.01  -0.02  -0.00     0.00   0.01   0.00
    15   6     0.02   0.03   0.01     0.01   0.01   0.00    -0.03  -0.05  -0.02
    16   6     0.00  -0.00   0.00     0.00  -0.00   0.00    -0.00   0.00   0.00
    17   1    -0.00   0.00  -0.00    -0.00   0.00  -0.00    -0.00   0.00  -0.00
    18   1    -0.00  -0.00  -0.00     0.00  -0.00   0.00    -0.00  -0.00   0.00
    19   1    -0.00   0.00  -0.00    -0.00   0.00   0.00    -0.00   0.00   0.00
    20   1     0.03  -0.00  -0.11    -0.07   0.00   0.22     0.00   0.00  -0.00
    21   1    -0.10  -0.21  -0.17     0.20   0.43   0.36     0.00   0.00   0.00
    22   1     0.02   0.03  -0.01    -0.04  -0.04   0.02     0.00   0.00  -0.00
    23   1     0.08  -0.01  -0.28    -0.17   0.02   0.59     0.00  -0.00  -0.00
    24   1    -0.02  -0.05  -0.04     0.05   0.11   0.08     0.00   0.00   0.00
    25   1     0.25   0.33   0.12     0.12   0.16   0.06     0.16   0.22   0.08
    26   1     0.26  -0.04   0.04     0.13  -0.02   0.02     0.66  -0.08   0.10
    27   1    -0.25   0.58   0.09    -0.12   0.28   0.04     0.03  -0.08  -0.01
    28   1    -0.22  -0.28  -0.10    -0.11  -0.14  -0.05     0.40   0.51   0.18
    29  17    -0.00  -0.00  -0.00    -0.00  -0.00  -0.00     0.00   0.00   0.00
                     79                     80                     81
                      A                      A                      A
 Frequencies --   3234.1783              3242.1752              3644.7428
 Red. masses --      1.0984                 1.0985                 1.0788
 Frc consts  --      6.7695                 6.8036                 8.4436
 IR Inten    --     18.1165                10.5133                81.4794
  Atom  AN      X      Y      Z        X      Y      Z        X      Y      Z
     1   6     0.00  -0.00  -0.00    -0.00   0.00   0.00    -0.00   0.00  -0.00
     2   7    -0.00  -0.00   0.00     0.00  -0.00  -0.00    -0.01   0.01  -0.07
     3   8    -0.00  -0.00   0.00     0.00   0.00  -0.00    -0.00  -0.00   0.00
     4   6     0.00   0.00  -0.00    -0.00   0.00   0.00     0.00  -0.00  -0.00
     5   6     0.00   0.00  -0.00    -0.00   0.00  -0.00    -0.00   0.00   0.00
     6   6    -0.00   0.00   0.00    -0.00   0.00   0.00    -0.00  -0.00  -0.00
     7   6     0.01   0.00  -0.01    -0.00  -0.00   0.00    -0.00  -0.00  -0.00
     8   6    -0.02  -0.03  -0.03     0.00   0.00   0.00     0.00   0.00  -0.00
     9   6    -0.04  -0.04   0.02     0.00   0.00  -0.00    -0.00   0.00   0.00
    10   6    -0.01   0.00   0.04     0.00  -0.00  -0.00    -0.00   0.00  -0.00
    11   6     0.00   0.01   0.00    -0.00   0.00   0.00    -0.00   0.00   0.00
    12   6     0.00   0.00   0.00     0.01   0.01   0.00    -0.00   0.00  -0.00
    13   6     0.00  -0.00   0.00     0.04  -0.00   0.01     0.00  -0.00  -0.00
    14   6     0.00  -0.00  -0.00     0.02  -0.05  -0.01     0.00   0.00  -0.00
    15   6    -0.00   0.00  -0.00    -0.03  -0.04  -0.01     0.00   0.00  -0.00
    16   6     0.00  -0.00   0.00    -0.00   0.00   0.00    -0.00   0.00  -0.00
    17   1    -0.00   0.00  -0.00     0.00  -0.00   0.00     0.01  -0.00  -0.00
    18   1     0.00   0.00  -0.00     0.00   0.00   0.00     0.10  -0.20   0.97
    19   1    -0.00  -0.00   0.00     0.00  -0.00  -0.00     0.00   0.00   0.01
    20   1    -0.05   0.00   0.16     0.00  -0.00  -0.00    -0.00   0.00   0.00
    21   1     0.18   0.38   0.32    -0.00  -0.00  -0.00    -0.00   0.00   0.00
    22   1     0.41   0.46  -0.24    -0.00  -0.00   0.00    -0.00  -0.00  -0.00
    23   1     0.13  -0.01  -0.46    -0.00   0.00   0.00     0.00  -0.00  -0.00
    24   1    -0.04  -0.08  -0.06    -0.00  -0.00  -0.00    -0.00  -0.00  -0.00
    25   1    -0.00  -0.01  -0.00    -0.09  -0.12  -0.04     0.00   0.00   0.00
    26   1    -0.00   0.00  -0.00    -0.44   0.05  -0.07     0.00  -0.00  -0.00
    27   1    -0.00   0.00   0.00    -0.25   0.58   0.09     0.00  -0.00  -0.00
    28   1    -0.00  -0.00  -0.00     0.35   0.45   0.16    -0.00  -0.00  -0.00
    29  17    -0.00  -0.00   0.00     0.00  -0.00   0.00    -0.00  -0.00   0.00

 -------------------
 - Thermochemistry -
 -------------------
 Temperature   298.150 Kelvin.  Pressure   1.00000 Atm.
 Atom     1 has atomic number  6 and mass  12.00000
 Atom     2 has atomic number  7 and mass  14.00307
 Atom     3 has atomic number  8 and mass  15.99491
 Atom     4 has atomic number  6 and mass  12.00000
 Atom     5 has atomic number  6 and mass  12.00000
 Atom     6 has atomic number  6 and mass  12.00000
 Atom     7 has atomic number  6 and mass  12.00000
 Atom     8 has atomic number  6 and mass  12.00000
 Atom     9 has atomic number  6 and mass  12.00000
 Atom    10 has atomic number  6 and mass  12.00000
 Atom    11 has atomic number  6 and mass  12.00000
 Atom    12 has atomic number  6 and mass  12.00000
 Atom    13 has atomic number  6 and mass  12.00000
 Atom    14 has atomic number  6 and mass  12.00000
 Atom    15 has atomic number  6 and mass  12.00000
 Atom    16 has atomic number  6 and mass  12.00000
 Atom    17 has atomic number  1 and mass   1.00783
 Atom    18 has atomic number  1 and mass   1.00783
 Atom    19 has atomic number  1 and mass   1.00783
 Atom    20 has atomic number  1 and mass   1.00783
 Atom    21 has atomic number  1 and mass   1.00783
 Atom    22 has atomic number  1 and mass   1.00783
 Atom    23 has atomic number  1 and mass   1.00783
 Atom    24 has atomic number  1 and mass   1.00783
 Atom    25 has atomic number  1 and mass   1.00783
 Atom    26 has atomic number  1 and mass   1.00783
 Atom    27 has atomic number  1 and mass   1.00783
 Atom    28 has atomic number  1 and mass   1.00783
 Atom    29 has atomic number 17 and mass  34.96885
 Molecular mass:   245.06074 amu.
 Principal axes and moments of inertia in atomic units:
                           1         2         3
     Eigenvalues --  3008.251255368.667187263.21952
           X            0.47022   0.84834   0.24332
           Y            0.87908  -0.47463  -0.04402
           Z           -0.07815  -0.23460   0.96895
 This molecule is an asymmetric top.
 Rotational symmetry number  1.
 Warning -- assumption of classical behavior for rotation
           may cause significant error
 Rotational temperatures (Kelvin)      0.02879     0.01613     0.01193
 Rotational constants (GHZ):           0.59993     0.33616     0.24848
    1 imaginary frequencies ignored.
 Zero-point vibrational energy     602354.8 (Joules/Mol)
                                  143.96625 (Kcal/Mol)
 Warning -- explicit consideration of  20 degrees of freedom as
           vibrations may cause significant error
 Vibrational temperatures:     60.29    73.32    93.31   134.81   209.97
          (Kelvin)            252.07   295.98   319.56   361.85   376.85
                              506.90   532.07   556.77   594.46   658.46
                              687.16   733.43   790.40   823.18   893.02
                              903.72   930.10   992.84  1034.39  1062.29
                             1086.27  1119.81  1136.91  1258.37  1263.46
                             1283.20  1311.36  1370.25  1423.24  1451.54
                             1466.23  1473.58  1481.67  1510.05  1519.85
                             1530.66  1535.54  1581.17  1604.66  1672.66
                             1694.32  1711.10  1736.68  1744.12  1764.77
                             1810.20  1836.89  1879.61  1894.52  1932.62
                             1977.31  1978.46  2076.44  2121.44  2157.99
                             2198.74  2222.15  2253.26  2360.12  2390.83
                             2404.84  2415.48  2525.33  4417.63  4482.42
                             4595.68  4610.56  4624.99  4625.53  4638.71
                             4638.76  4652.15  4653.26  4664.77  5243.97
 
 Zero-point correction=                           0.229425 (Hartree/Particle)
 Thermal correction to Energy=                    0.243011
 Thermal correction to Enthalpy=                  0.243955
 Thermal correction to Gibbs Free Energy=         0.187884
 Sum of electronic and zero-point Energies=          -1130.557993
 Sum of electronic and thermal Energies=             -1130.544407
 Sum of electronic and thermal Enthalpies=           -1130.543462
 Sum of electronic and thermal Free Energies=        -1130.599533
 
                     E (Thermal)             CV                S
                      KCal/Mol        Cal/Mol-Kelvin    Cal/Mol-Kelvin
 Total                  152.492             53.272            118.011
 Electronic               0.000              0.000              0.000
 Translational            0.889              2.981             42.390
 Rotational               0.889              2.981             33.128
 Vibrational            150.714             47.311             42.493
 Vibration     1          0.595              1.980              5.167
 Vibration     2          0.595              1.977              4.780
 Vibration     3          0.597              1.971              4.304
 Vibration     4          0.603              1.954              3.581
 Vibration     5          0.617              1.907              2.725
 Vibration     6          0.627              1.873              2.379
 Vibration     7          0.640              1.832              2.081
 Vibration     8          0.648              1.807              1.942
 Vibration     9          0.663              1.760              1.720
 Vibration    10          0.669              1.743              1.649
 Vibration    11          0.729              1.571              1.156
 Vibration    12          0.742              1.534              1.081
 Vibration    13          0.755              1.498              1.012
 Vibration    14          0.777              1.442              0.915
 Vibration    15          0.816              1.344              0.773
 Vibration    16          0.834              1.300              0.717
 Vibration    17          0.865              1.228              0.634
 Vibration    18          0.905              1.141              0.546
 Vibration    19          0.928              1.092              0.500
 Vibration    20          0.981              0.988              0.415
                       Q            Log10(Q)             Ln(Q)
 Total Bot       0.379555D-86        -86.420726       -198.991075
 Total V=0       0.128019D+20         19.107275         43.996127
 Vib (Bot)       0.649246-101       -101.187591       -232.993038
 Vib (Bot)    1  0.493654D+01          0.693422          1.596664
 Vib (Bot)    2  0.405623D+01          0.608123          1.400254
 Vib (Bot)    3  0.318210D+01          0.502713          1.157540
 Vib (Bot)    4  0.219289D+01          0.341017          0.785220
 Vib (Bot)    5  0.139102D+01          0.143333          0.330035
 Vib (Bot)    6  0.114830D+01          0.060056          0.138285
 Vib (Bot)    7  0.967135D+00         -0.014513         -0.033418
 Vib (Bot)    8  0.889806D+00         -0.050705         -0.116752
 Vib (Bot)    9  0.775494D+00         -0.110422         -0.254256
 Vib (Bot)   10  0.740847D+00         -0.130271         -0.299961
 Vib (Bot)   11  0.522889D+00         -0.281591         -0.648386
 Vib (Bot)   12  0.492377D+00         -0.307702         -0.708511
 Vib (Bot)   13  0.464934D+00         -0.332608         -0.765859
 Vib (Bot)   14  0.427192D+00         -0.369377         -0.850522
 Vib (Bot)   15  0.372377D+00         -0.429017         -0.987848
 Vib (Bot)   16  0.350899D+00         -0.454818         -1.047256
 Vib (Bot)   17  0.319613D+00         -0.495376         -1.140646
 Vib (Bot)   18  0.285841D+00         -0.543876         -1.252321
 Vib (Bot)   19  0.268432D+00         -0.571165         -1.315157
 Vib (Bot)   20  0.235446D+00         -0.628110         -1.446276
 Vib (V=0)       0.218983D+05          4.340410          9.994164
 Vib (V=0)    1  0.546179D+01          0.737335          1.697777
 Vib (V=0)    2  0.458693D+01          0.661522          1.523211
 Vib (V=0)    3  0.372114D+01          0.570676          1.314030
 Vib (V=0)    4  0.274917D+01          0.439202          1.011299
 Vib (V=0)    5  0.197815D+01          0.296259          0.682162
 Vib (V=0)    6  0.175244D+01          0.243642          0.561008
 Vib (V=0)    7  0.158874D+01          0.201052          0.462940
 Vib (V=0)    8  0.152066D+01          0.182033          0.419147
 Vib (V=0)    9  0.142271D+01          0.153116          0.352562
 Vib (V=0)   10  0.139379D+01          0.144196          0.332024
 Vib (V=0)   11  0.122347D+01          0.087594          0.201693
 Vib (V=0)   12  0.120174D+01          0.079809          0.183768
 Vib (V=0)   13  0.118276D+01          0.072897          0.167852
 Vib (V=0)   14  0.115764D+01          0.063574          0.146385
 Vib (V=0)   15  0.112343D+01          0.050546          0.116386
 Vib (V=0)   16  0.111084D+01          0.045653          0.105120
 Vib (V=0)   17  0.109342D+01          0.038789          0.089314
 Vib (V=0)   18  0.107594D+01          0.031787          0.073193
 Vib (V=0)   19  0.106750D+01          0.028368          0.065319
 Vib (V=0)   20  0.105266D+01          0.022289          0.051322
 Electronic      0.100000D+01          0.000000          0.000000
 Translational   0.150787D+09          8.178364         18.831380
 Rotational      0.387704D+07          6.588500         15.170583
 -------------------------------------------------------------------
 Center     Atomic                   Forces (Hartrees/Bohr)
 Number     Number              X              Y              Z
 -------------------------------------------------------------------
      1        6           0.000001572   -0.000000797    0.000002166
      2        7           0.000002479    0.000004205   -0.000002257
      3        8           0.000001717    0.000000651    0.000005694
      4        6          -0.000003072   -0.000003005    0.000012977
      5        6          -0.000001839    0.000000211   -0.000005854
      6        6          -0.000000942    0.000000419   -0.000003162
      7        6           0.000004394   -0.000001719    0.000000298
      8        6           0.000001571   -0.000001354   -0.000000111
      9        6          -0.000000301   -0.000000736   -0.000002292
     10        6          -0.000000588    0.000000506   -0.000001111
     11        6          -0.000001374   -0.000000720    0.000000666
     12        6          -0.000000374   -0.000001535    0.000003622
     13        6          -0.000000369    0.000000123   -0.000003407
     14        6          -0.000001638   -0.000000279   -0.000002820
     15        6          -0.000001318   -0.000000117   -0.000000899
     16        6           0.000000424    0.000001476   -0.000007074
     17        1           0.000001301    0.000001361    0.000005507
     18        1          -0.000002080   -0.000001646    0.000003729
     19        1           0.000006521    0.000000520    0.000001648
     20        1           0.000002913   -0.000000621    0.000000181
     21        1           0.000002629   -0.000000941   -0.000001253
     22        1          -0.000000463   -0.000000417   -0.000002185
     23        1          -0.000002917    0.000000295   -0.000001607
     24        1          -0.000003704    0.000001698   -0.000000524
     25        1           0.000000654    0.000000681   -0.000002420
     26        1          -0.000000237   -0.000000950   -0.000005042
     27        1          -0.000001990   -0.000000455   -0.000002656
     28        1          -0.000002144    0.000000492    0.000000493
     29       17          -0.000000827    0.000002654    0.000007693
 -------------------------------------------------------------------
 Cartesian Forces:  Max     0.000012977 RMS     0.000002850
 FormGI is forming the generalized inverse of G from B-inverse, IUseBI=4.

 GradGradGradGradGradGradGradGradGradGradGradGradGradGradGradGradGradGrad
 Berny optimization.
 Internal  Forces:  Max     0.000005112 RMS     0.000001423
 Search for a local minimum.
 Step number   1 out of a maximum of    2
 All quantities printed in internal units (Hartrees-Bohrs-Radians)
 Second derivative matrix not updated -- analytic derivatives used.
 ITU=  0
     Eigenvalues ---   -0.00425   0.00294   0.00371   0.00691   0.01048
     Eigenvalues ---    0.01637   0.01746   0.01766   0.01811   0.01828
     Eigenvalues ---    0.01860   0.02103   0.02154   0.02328   0.02435
     Eigenvalues ---    0.02503   0.02529   0.02658   0.02676   0.02828
     Eigenvalues ---    0.02857   0.02888   0.03202   0.05109   0.05973
     Eigenvalues ---    0.06621   0.08827   0.10843   0.10943   0.11458
     Eigenvalues ---    0.11892   0.11988   0.12288   0.12323   0.12616
     Eigenvalues ---    0.12743   0.12844   0.14958   0.15736   0.16086
     Eigenvalues ---    0.18186   0.18345   0.18988   0.19035   0.19198
     Eigenvalues ---    0.19322   0.19561   0.20046   0.21169   0.25052
     Eigenvalues ---    0.25902   0.26509   0.27852   0.29609   0.32269
     Eigenvalues ---    0.33829   0.34236   0.36011   0.36321   0.36516
     Eigenvalues ---    0.36563   0.36612   0.36738   0.36799   0.36810
     Eigenvalues ---    0.36929   0.37120   0.41118   0.42336   0.42808
     Eigenvalues ---    0.43654   0.47003   0.47223   0.48037   0.48208
     Eigenvalues ---    0.48264   0.48467   0.51988   0.52085   0.70672
     Eigenvalues ---    0.83498
 Eigenvalue     1 is  -4.25D-03 should be greater than     0.000000 Eigenvector:
                          D18       D22       D17       D20       D21
   1                    0.37229   0.36202   0.35232   0.35140   0.34205
                          D19       D6        D5        D7        D9
   1                    0.33143  -0.22169  -0.22073  -0.20463  -0.12451
 Angle between quadratic step and forces=  60.24 degrees.
 Linear search not attempted -- first point.
 Iteration  1 RMS(Cart)=  0.00032289 RMS(Int)=  0.00000003
 Iteration  2 RMS(Cart)=  0.00000005 RMS(Int)=  0.00000000
 Variable       Old X    -DE/DX   Delta X   Delta X   Delta X     New X
                                 (Linear)    (Quad)   (Total)
    R1        2.54427   0.00000   0.00000  -0.00000  -0.00000   2.54427
    R2        2.30476  -0.00000   0.00000   0.00000   0.00000   2.30476
    R3        2.07681   0.00000   0.00000  -0.00000  -0.00000   2.07681
    R4        2.74708  -0.00000   0.00000   0.00000   0.00000   2.74708
    R5        1.90933   0.00000   0.00000   0.00000   0.00000   1.90933
    R6        2.87682  -0.00000   0.00000  -0.00001  -0.00001   2.87681
    R7        2.90385   0.00000   0.00000  -0.00001  -0.00001   2.90384
    R8        2.06525  -0.00000   0.00000   0.00001   0.00001   2.06525
    R9        2.63097   0.00000   0.00000   0.00000   0.00000   2.63097
   R10        2.63884   0.00000   0.00000   0.00000   0.00000   2.63884
   R11        2.65396   0.00000   0.00000  -0.00000  -0.00000   2.65396
   R12        2.64111   0.00000   0.00000   0.00000   0.00000   2.64111
   R13        2.63403   0.00000   0.00000  -0.00000  -0.00000   2.63402
   R14        2.05125  -0.00000   0.00000   0.00000   0.00000   2.05125
   R15        2.62852  -0.00000   0.00000   0.00000   0.00000   2.62853
   R16        2.04870   0.00000   0.00000   0.00000   0.00000   2.04870
   R17        2.63458   0.00000   0.00000  -0.00000  -0.00000   2.63458
   R18        2.04856   0.00000   0.00000   0.00000   0.00000   2.04856
   R19        2.62710  -0.00000   0.00000   0.00000   0.00000   2.62710
   R20        2.04870   0.00000   0.00000   0.00000   0.00000   2.04870
   R21        2.05336   0.00000   0.00000  -0.00000  -0.00000   2.05336
   R22        2.61777   0.00000   0.00000   0.00000   0.00000   2.61777
   R23        2.04913  -0.00000   0.00000  -0.00000  -0.00000   2.04913
   R24        2.62982  -0.00000   0.00000  -0.00000  -0.00000   2.62982
   R25        2.04749   0.00000   0.00000   0.00000   0.00000   2.04749
   R26        2.61678  -0.00000   0.00000  -0.00000  -0.00000   2.61678
   R27        2.04750   0.00000   0.00000   0.00000   0.00000   2.04750
   R28        2.63831  -0.00000   0.00000  -0.00000  -0.00000   2.63831
   R29        2.04682   0.00000   0.00000   0.00000   0.00000   2.04682
   R30        3.32009   0.00000   0.00000   0.00000   0.00000   3.32009
    A1        2.18305  -0.00000   0.00000  -0.00001  -0.00001   2.18304
    A2        1.96798   0.00000   0.00000   0.00001   0.00001   1.96799
    A3        2.13216   0.00000   0.00000   0.00000   0.00000   2.13216
    A4        2.15075  -0.00000   0.00000  -0.00002  -0.00002   2.15074
    A5        2.06086   0.00000   0.00000   0.00002   0.00002   2.06087
    A6        2.07149   0.00000   0.00000  -0.00001  -0.00001   2.07149
    A7        1.87833  -0.00000   0.00000  -0.00001  -0.00001   1.87832
    A8        2.03262   0.00000   0.00000   0.00003   0.00003   2.03265
    A9        1.83758  -0.00000   0.00000  -0.00006  -0.00006   1.83752
   A10        1.95242   0.00000   0.00000   0.00007   0.00007   1.95250
   A11        1.89224   0.00000   0.00000   0.00001   0.00001   1.89225
   A12        1.86319  -0.00000   0.00000  -0.00005  -0.00005   1.86313
   A13        2.09991   0.00000   0.00000  -0.00001  -0.00001   2.09990
   A14        2.09923  -0.00000   0.00000   0.00001   0.00001   2.09924
   A15        2.08308  -0.00000   0.00000   0.00000   0.00000   2.08308
   A16        2.01589   0.00000   0.00000   0.00001   0.00001   2.01589
   A17        2.23778   0.00000   0.00000  -0.00001  -0.00001   2.23777
   A18        2.02809  -0.00000   0.00000  -0.00000  -0.00000   2.02808
   A19        2.10082  -0.00000   0.00000  -0.00000  -0.00000   2.10081
   A20        2.08915   0.00000   0.00000  -0.00000  -0.00000   2.08915
   A21        2.09321  -0.00000   0.00000   0.00000   0.00000   2.09322
   A22        2.09551   0.00000   0.00000   0.00000   0.00000   2.09551
   A23        2.09059   0.00000   0.00000   0.00000   0.00000   2.09059
   A24        2.09709  -0.00000   0.00000  -0.00000  -0.00000   2.09709
   A25        2.09066   0.00000   0.00000   0.00000   0.00000   2.09066
   A26        2.09685   0.00000   0.00000  -0.00000  -0.00000   2.09685
   A27        2.09567  -0.00000   0.00000   0.00000   0.00000   2.09567
   A28        2.09539   0.00000   0.00000  -0.00000  -0.00000   2.09539
   A29        2.09624   0.00000   0.00000   0.00000   0.00000   2.09624
   A30        2.09154  -0.00000   0.00000   0.00000   0.00000   2.09154
   A31        2.10089   0.00000   0.00000  -0.00000  -0.00000   2.10089
   A32        2.09175  -0.00000   0.00000  -0.00001  -0.00001   2.09174
   A33        2.09047  -0.00000   0.00000   0.00001   0.00001   2.09048
   A34        2.14306   0.00000   0.00000   0.00000   0.00000   2.14307
   A35        2.06501   0.00000   0.00000   0.00000   0.00000   2.06501
   A36        2.07512  -0.00000   0.00000  -0.00001  -0.00001   2.07511
   A37        2.08704   0.00000   0.00000   0.00000   0.00000   2.08704
   A38        2.09140  -0.00000   0.00000  -0.00000  -0.00000   2.09139
   A39        2.10474  -0.00000   0.00000   0.00000   0.00000   2.10474
   A40        2.08098  -0.00000   0.00000  -0.00000  -0.00000   2.08098
   A41        2.11040   0.00000   0.00000   0.00000   0.00000   2.11040
   A42        2.09178   0.00000   0.00000   0.00000   0.00000   2.09178
   A43        2.10332   0.00000   0.00000   0.00000   0.00000   2.10332
   A44        2.10499  -0.00000   0.00000  -0.00000  -0.00000   2.10498
   A45        2.07486  -0.00000   0.00000  -0.00000  -0.00000   2.07485
   A46        2.12341   0.00000   0.00000  -0.00000  -0.00000   2.12341
   A47        2.16331   0.00000   0.00000   0.00002   0.00002   2.16333
   A48        1.99627  -0.00000   0.00000  -0.00001  -0.00001   1.99626
    D1        0.03975   0.00000   0.00000   0.00020   0.00020   0.03994
    D2       -3.11610  -0.00000   0.00000  -0.00018  -0.00018  -3.11628
    D3       -3.10361   0.00000   0.00000   0.00017   0.00017  -3.10344
    D4        0.02372  -0.00000   0.00000  -0.00021  -0.00021   0.02352
    D5        2.26841  -0.00000   0.00000  -0.00009  -0.00009   2.26832
    D6       -1.80725   0.00000   0.00000   0.00003   0.00003  -1.80722
    D7        0.25262  -0.00000   0.00000  -0.00007  -0.00007   0.25255
    D8       -0.85885  -0.00000   0.00000   0.00028   0.00028  -0.85856
    D9        1.34868   0.00000   0.00000   0.00040   0.00040   1.34908
   D10       -2.87463   0.00000   0.00000   0.00031   0.00031  -2.87433
   D11       -1.79166   0.00001   0.00000   0.00051   0.00051  -1.79114
   D12        1.30243   0.00000   0.00000   0.00038   0.00038   1.30280
   D13        2.23762   0.00000   0.00000   0.00043   0.00043   2.23804
   D14       -0.95149  -0.00000   0.00000   0.00029   0.00029  -0.95120
   D15        0.18772   0.00000   0.00000   0.00044   0.00044   0.18816
   D16       -3.00139  -0.00000   0.00000   0.00031   0.00031  -3.00108
   D17       -2.88743  -0.00000   0.00000  -0.00005  -0.00005  -2.88748
   D18        0.31444  -0.00000   0.00000   0.00004   0.00004   0.31448
   D19       -0.71732   0.00000   0.00000   0.00003   0.00003  -0.71729
   D20        2.48455   0.00000   0.00000   0.00012   0.00012   2.48467
   D21        1.34994   0.00000   0.00000   0.00005   0.00005   1.34999
   D22       -1.73138   0.00000   0.00000   0.00014   0.00014  -1.73124
   D23        3.09459  -0.00000   0.00000  -0.00012  -0.00012   3.09447
   D24       -0.04986  -0.00000   0.00000  -0.00012  -0.00012  -0.04999
   D25        0.00007  -0.00000   0.00000   0.00001   0.00001   0.00008
   D26        3.13880   0.00000   0.00000   0.00001   0.00001   3.13881
   D27       -3.08830   0.00000   0.00000   0.00012   0.00012  -3.08818
   D28        0.06668   0.00000   0.00000   0.00012   0.00012   0.06680
   D29        0.00623   0.00000   0.00000  -0.00001  -0.00001   0.00622
   D30       -3.12197   0.00000   0.00000  -0.00001  -0.00001  -3.12198
   D31       -3.10773   0.00000   0.00000   0.00014   0.00014  -3.10759
   D32        0.03550  -0.00000   0.00000   0.00009   0.00009   0.03558
   D33       -0.01892   0.00000   0.00000   0.00006   0.00006  -0.01885
   D34        3.12431   0.00000   0.00000   0.00001   0.00001   3.12432
   D35        3.11310  -0.00000   0.00000  -0.00015  -0.00015   3.11295
   D36       -0.00621  -0.00000   0.00000  -0.00031  -0.00031  -0.00652
   D37        0.03215  -0.00000   0.00000  -0.00007  -0.00007   0.03209
   D38       -3.08716  -0.00000   0.00000  -0.00023  -0.00023  -3.08739
   D39       -0.00457  -0.00000   0.00000  -0.00001  -0.00001  -0.00458
   D40        3.13514  -0.00000   0.00000  -0.00001  -0.00001   3.13513
   D41        3.13989  -0.00000   0.00000  -0.00001  -0.00001   3.13988
   D42       -0.00359  -0.00000   0.00000  -0.00001  -0.00001  -0.00360
   D43        0.00278   0.00000   0.00000   0.00000   0.00000   0.00278
   D44        3.14102  -0.00000   0.00000   0.00000   0.00000   3.14102
   D45       -3.13692   0.00000   0.00000   0.00000   0.00000  -3.13691
   D46        0.00131  -0.00000   0.00000   0.00000   0.00000   0.00132
   D47        0.00349   0.00000   0.00000   0.00000   0.00000   0.00349
   D48        3.13825  -0.00000   0.00000   0.00000   0.00000   3.13826
   D49       -3.13474   0.00000   0.00000   0.00000   0.00000  -3.13474
   D50        0.00002  -0.00000   0.00000   0.00000   0.00000   0.00002
   D51       -0.00804  -0.00000   0.00000   0.00000   0.00000  -0.00803
   D52        3.12018  -0.00000   0.00000  -0.00000  -0.00000   3.12018
   D53        3.14037   0.00000   0.00000   0.00000   0.00000   3.14037
   D54       -0.01460  -0.00000   0.00000  -0.00000  -0.00000  -0.01461
   D55       -0.00631  -0.00000   0.00000  -0.00001  -0.00001  -0.00633
   D56        3.14059  -0.00000   0.00000  -0.00003  -0.00003   3.14057
   D57        3.13364   0.00000   0.00000   0.00004   0.00004   3.13368
   D58       -0.00264   0.00000   0.00000   0.00003   0.00003  -0.00261
   D59        0.01904   0.00000   0.00000  -0.00004  -0.00004   0.01900
   D60       -3.12968   0.00000   0.00000   0.00000   0.00000  -3.12968
   D61       -3.12791  -0.00000   0.00000  -0.00002  -0.00002  -3.12793
   D62        0.00655   0.00000   0.00000   0.00001   0.00001   0.00657
   D63       -0.00601   0.00000   0.00000   0.00003   0.00003  -0.00598
   D64        3.12764   0.00000   0.00000   0.00007   0.00007   3.12771
   D65       -3.14055  -0.00000   0.00000  -0.00001  -0.00001  -3.14056
   D66       -0.00690   0.00000   0.00000   0.00003   0.00003  -0.00687
   D67       -0.02061  -0.00000   0.00000   0.00002   0.00002  -0.02059
   D68        3.10069   0.00000   0.00000   0.00017   0.00017   3.10086
   D69        3.12879  -0.00000   0.00000  -0.00001  -0.00001   3.12877
   D70       -0.03310   0.00000   0.00000   0.00013   0.00013  -0.03296
         Item               Value     Threshold  Converged?
 Maximum Force            0.000005     0.000450     YES
 RMS     Force            0.000001     0.000300     YES
 Maximum Displacement     0.001327     0.001800     YES
 RMS     Displacement     0.000323     0.001200     YES
 Predicted change in Energy=-5.933899D-09
 Optimization completed.
    -- Stationary point found.
                           ----------------------------
                           !   Optimized Parameters   !
                           ! (Angstroms and Degrees)  !
 --------------------------                            --------------------------
 ! Name  Definition              Value          Derivative Info.                !
 --------------------------------------------------------------------------------
 ! R1    R(1,2)                  1.3464         -DE/DX =    0.0                 !
 ! R2    R(1,3)                  1.2196         -DE/DX =    0.0                 !
 ! R3    R(1,17)                 1.099          -DE/DX =    0.0                 !
 ! R4    R(2,4)                  1.4537         -DE/DX =    0.0                 !
 ! R5    R(2,18)                 1.0104         -DE/DX =    0.0                 !
 ! R6    R(4,5)                  1.5223         -DE/DX =    0.0                 !
 ! R7    R(4,6)                  1.5367         -DE/DX =    0.0                 !
 ! R8    R(4,19)                 1.0929         -DE/DX =    0.0                 !
 ! R9    R(5,7)                  1.3922         -DE/DX =    0.0                 !
 ! R10   R(5,11)                 1.3964         -DE/DX =    0.0                 !
 ! R11   R(6,12)                 1.4044         -DE/DX =    0.0                 !
 ! R12   R(6,16)                 1.3976         -DE/DX =    0.0                 !
 ! R13   R(7,8)                  1.3939         -DE/DX =    0.0                 !
 ! R14   R(7,20)                 1.0855         -DE/DX =    0.0                 !
 ! R15   R(8,9)                  1.391          -DE/DX =    0.0                 !
 ! R16   R(8,21)                 1.0841         -DE/DX =    0.0                 !
 ! R17   R(9,10)                 1.3942         -DE/DX =    0.0                 !
 ! R18   R(9,22)                 1.0841         -DE/DX =    0.0                 !
 ! R19   R(10,11)                1.3902         -DE/DX =    0.0                 !
 ! R20   R(10,23)                1.0841         -DE/DX =    0.0                 !
 ! R21   R(11,24)                1.0866         -DE/DX =    0.0                 !
 ! R22   R(12,13)                1.3853         -DE/DX =    0.0                 !
 ! R23   R(12,25)                1.0844         -DE/DX =    0.0                 !
 ! R24   R(13,14)                1.3916         -DE/DX =    0.0                 !
 ! R25   R(13,26)                1.0835         -DE/DX =    0.0                 !
 ! R26   R(14,15)                1.3847         -DE/DX =    0.0                 !
 ! R27   R(14,27)                1.0835         -DE/DX =    0.0                 !
 ! R28   R(15,16)                1.3961         -DE/DX =    0.0                 !
 ! R29   R(15,28)                1.0831         -DE/DX =    0.0                 !
 ! R30   R(16,29)                1.7569         -DE/DX =    0.0                 !
 ! A1    A(2,1,3)              125.0795         -DE/DX =    0.0                 !
 ! A2    A(2,1,17)             112.7568         -DE/DX =    0.0                 !
 ! A3    A(3,1,17)             122.1636         -DE/DX =    0.0                 !
 ! A4    A(1,2,4)              123.2291         -DE/DX =    0.0                 !
 ! A5    A(1,2,18)             118.0783         -DE/DX =    0.0                 !
 ! A6    A(4,2,18)             118.6877         -DE/DX =    0.0                 !
 ! A7    A(2,4,5)              107.6202         -DE/DX =    0.0                 !
 ! A8    A(2,4,6)              116.4608         -DE/DX =    0.0                 !
 ! A9    A(2,4,19)             105.2856         -DE/DX =    0.0                 !
 ! A10   A(5,4,6)              111.8655         -DE/DX =    0.0                 !
 ! A11   A(5,4,19)             108.4176         -DE/DX =    0.0                 !
 ! A12   A(6,4,19)             106.7527         -DE/DX =    0.0                 !
 ! A13   A(4,5,7)              120.316          -DE/DX =    0.0                 !
 ! A14   A(4,5,11)             120.277          -DE/DX =    0.0                 !
 ! A15   A(7,5,11)             119.3517         -DE/DX =    0.0                 !
 ! A16   A(4,6,12)             115.5019         -DE/DX =    0.0                 !
 ! A17   A(4,6,16)             128.2151         -DE/DX =    0.0                 !
 ! A18   A(12,6,16)            116.2008         -DE/DX =    0.0                 !
 ! A19   A(5,7,8)              120.3679         -DE/DX =    0.0                 !
 ! A20   A(5,7,20)             119.6996         -DE/DX =    0.0                 !
 ! A21   A(8,7,20)             119.9324         -DE/DX =    0.0                 !
 ! A22   A(7,8,9)              120.0637         -DE/DX =    0.0                 !
 ! A23   A(7,8,21)             119.782          -DE/DX =    0.0                 !
 ! A24   A(9,8,21)             120.1543         -DE/DX =    0.0                 !
 ! A25   A(8,9,10)             119.7862         -DE/DX =    0.0                 !
 ! A26   A(8,9,22)             120.1404         -DE/DX =    0.0                 !
 ! A27   A(10,9,22)            120.0731         -DE/DX =    0.0                 !
 ! A28   A(9,10,11)            120.0568         -DE/DX =    0.0                 !
 ! A29   A(9,10,23)            120.1056         -DE/DX =    0.0                 !
 ! A30   A(11,10,23)           119.8365         -DE/DX =    0.0                 !
 ! A31   A(5,11,10)            120.3721         -DE/DX =    0.0                 !
 ! A32   A(5,11,24)            119.8482         -DE/DX =    0.0                 !
 ! A33   A(10,11,24)           119.7752         -DE/DX =    0.0                 !
 ! A34   A(6,12,13)            122.7883         -DE/DX =    0.0                 !
 ! A35   A(6,12,25)            118.3162         -DE/DX =    0.0                 !
 ! A36   A(13,12,25)           118.8954         -DE/DX =    0.0                 !
 ! A37   A(12,13,14)           119.5786         -DE/DX =    0.0                 !
 ! A38   A(12,13,26)           119.8282         -DE/DX =    0.0                 !
 ! A39   A(14,13,26)           120.5925         -DE/DX =    0.0                 !
 ! A40   A(13,14,15)           119.2315         -DE/DX =    0.0                 !
 ! A41   A(13,14,27)           120.917          -DE/DX =    0.0                 !
 ! A42   A(15,14,27)           119.8502         -DE/DX =    0.0                 !
 ! A43   A(14,15,16)           120.5112         -DE/DX =    0.0                 !
 ! A44   A(14,15,28)           120.6068         -DE/DX =    0.0                 !
 ! A45   A(16,15,28)           118.8804         -DE/DX =    0.0                 !
 ! A46   A(6,16,15)            121.6623         -DE/DX =    0.0                 !
 ! A47   A(6,16,29)            123.9486         -DE/DX =    0.0                 !
 ! A48   A(15,16,29)           114.3781         -DE/DX =    0.0                 !
 ! D1    D(3,1,2,4)              2.2773         -DE/DX =    0.0                 !
 ! D2    D(3,1,2,18)          -178.5395         -DE/DX =    0.0                 !
 ! D3    D(17,1,2,4)          -177.8239         -DE/DX =    0.0                 !
 ! D4    D(17,1,2,18)            1.3593         -DE/DX =    0.0                 !
 ! D5    D(1,2,4,5)            129.9703         -DE/DX =    0.0                 !
 ! D6    D(1,2,4,6)           -103.5477         -DE/DX =    0.0                 !
 ! D7    D(1,2,4,19)            14.4741         -DE/DX =    0.0                 !
 ! D8    D(18,2,4,5)           -49.2082         -DE/DX =    0.0                 !
 ! D9    D(18,2,4,6)            77.2738         -DE/DX =    0.0                 !
 ! D10   D(18,2,4,19)         -164.7044         -DE/DX =    0.0                 !
 ! D11   D(2,4,5,7)           -102.6543         -DE/DX =    0.0                 !
 ! D12   D(2,4,5,11)            74.6235         -DE/DX =    0.0                 !
 ! D13   D(6,4,5,7)            128.2059         -DE/DX =    0.0                 !
 ! D14   D(6,4,5,11)           -54.5163         -DE/DX =    0.0                 !
 ! D15   D(19,4,5,7)            10.7553         -DE/DX =    0.0                 !
 ! D16   D(19,4,5,11)         -171.9669         -DE/DX =    0.0                 !
 ! D17   D(2,4,6,12)          -165.4377         -DE/DX =    0.0                 !
 ! D18   D(2,4,6,16)            18.0162         -DE/DX =    0.0                 !
 ! D19   D(5,4,6,12)           -41.0996         -DE/DX =    0.0                 !
 ! D20   D(5,4,6,16)           142.3543         -DE/DX =    0.0                 !
 ! D21   D(19,4,6,12)           77.3456         -DE/DX =    0.0                 !
 ! D22   D(19,4,6,16)          -99.2005         -DE/DX =    0.0                 !
 ! D23   D(4,5,7,8)            177.3067         -DE/DX =    0.0                 !
 ! D24   D(4,5,7,20)            -2.8569         -DE/DX =    0.0                 !
 ! D25   D(11,5,7,8)             0.0038         -DE/DX =    0.0                 !
 ! D26   D(11,5,7,20)          179.8402         -DE/DX =    0.0                 !
 ! D27   D(4,5,11,10)         -176.9468         -DE/DX =    0.0                 !
 ! D28   D(4,5,11,24)            3.8203         -DE/DX =    0.0                 !
 ! D29   D(7,5,11,10)            0.3572         -DE/DX =    0.0                 !
 ! D30   D(7,5,11,24)         -178.8757         -DE/DX =    0.0                 !
 ! D31   D(4,6,12,13)         -178.0598         -DE/DX =    0.0                 !
 ! D32   D(4,6,12,25)            2.0338         -DE/DX =    0.0                 !
 ! D33   D(16,6,12,13)          -1.0839         -DE/DX =    0.0                 !
 ! D34   D(16,6,12,25)         179.0097         -DE/DX =    0.0                 !
 ! D35   D(4,6,16,15)          178.3678         -DE/DX =    0.0                 !
 ! D36   D(4,6,16,29)           -0.3559         -DE/DX =    0.0                 !
 ! D37   D(12,6,16,15)           1.8422         -DE/DX =    0.0                 !
 ! D38   D(12,6,16,29)        -176.8815         -DE/DX =    0.0                 !
 ! D39   D(5,7,8,9)             -0.2616         -DE/DX =    0.0                 !
 ! D40   D(5,7,8,21)           179.6304         -DE/DX =    0.0                 !
 ! D41   D(20,7,8,9)           179.9023         -DE/DX =    0.0                 !
 ! D42   D(20,7,8,21)           -0.2056         -DE/DX =    0.0                 !
 ! D43   D(7,8,9,10)             0.1594         -DE/DX =    0.0                 !
 ! D44   D(7,8,9,22)           179.9669         -DE/DX =    0.0                 !
 ! D45   D(21,8,9,10)         -179.7322         -DE/DX =    0.0                 !
 ! D46   D(21,8,9,22)            0.0753         -DE/DX =    0.0                 !
 ! D47   D(8,9,10,11)            0.2            -DE/DX =    0.0                 !
 ! D48   D(8,9,10,23)          179.8086         -DE/DX =    0.0                 !
 ! D49   D(22,9,10,11)        -179.6076         -DE/DX =    0.0                 !
 ! D50   D(22,9,10,23)           0.001          -DE/DX =    0.0                 !
 ! D51   D(9,10,11,5)           -0.4604         -DE/DX =    0.0                 !
 ! D52   D(9,10,11,24)         178.773          -DE/DX =    0.0                 !
 ! D53   D(23,10,11,5)         179.9299         -DE/DX =    0.0                 !
 ! D54   D(23,10,11,24)         -0.8367         -DE/DX =    0.0                 !
 ! D55   D(6,12,13,14)          -0.3618         -DE/DX =    0.0                 !
 ! D56   D(6,12,13,26)         179.9427         -DE/DX =    0.0                 !
 ! D57   D(25,12,13,14)        179.5441         -DE/DX =    0.0                 !
 ! D58   D(25,12,13,26)         -0.1514         -DE/DX =    0.0                 !
 ! D59   D(12,13,14,15)          1.0909         -DE/DX =    0.0                 !
 ! D60   D(12,13,14,27)       -179.3176         -DE/DX =    0.0                 !
 ! D61   D(26,13,14,15)       -179.216          -DE/DX =    0.0                 !
 ! D62   D(26,13,14,27)          0.3755         -DE/DX =    0.0                 !
 ! D63   D(13,14,15,16)         -0.3443         -DE/DX =    0.0                 !
 ! D64   D(13,14,15,28)        179.2008         -DE/DX =    0.0                 !
 ! D65   D(27,14,15,16)       -179.9403         -DE/DX =    0.0                 !
 ! D66   D(27,14,15,28)         -0.3951         -DE/DX =    0.0                 !
 ! D67   D(14,15,16,6)          -1.1808         -DE/DX =    0.0                 !
 ! D68   D(14,15,16,29)        177.6567         -DE/DX =    0.0                 !
 ! D69   D(28,15,16,6)         179.2662         -DE/DX =    0.0                 !
 ! D70   D(28,15,16,29)         -1.8962         -DE/DX =    0.0                 !
 --------------------------------------------------------------------------------
 GradGradGradGradGradGradGradGradGradGradGradGradGradGradGradGradGradGrad


 ----------------------------------------------------------------------

 Electric dipole moment (input orientation):
 (Debye = 10**-18 statcoulomb cm , SI units = C m)
                  (au)            (Debye)         (10**-30 SI)
   Tot        0.245027D+01      0.622796D+01      0.207742D+02
   x         -0.167081D+01     -0.424677D+01     -0.141657D+02
   y         -0.366447D+00     -0.931415D+00     -0.310687D+01
   z          0.175440D+01      0.445924D+01      0.148744D+02

 Dipole polarizability, Alpha (input orientation).
 (esu units = cm**3 , SI units = C**2 m**2 J**-1)
 Alpha(0;0):
               (au)            (10**-24 esu)      (10**-40 SI)
   iso        0.240179D+03      0.355909D+02      0.396002D+02
   aniso      0.692690D+02      0.102646D+02      0.114209D+02
   xx         0.260234D+03      0.385627D+02      0.429068D+02
   yx         0.217568D+02      0.322402D+01      0.358721D+01
   yy         0.253972D+03      0.376347D+02      0.418743D+02
   zx        -0.974934D+01     -0.144470D+01     -0.160745D+01
   zy         0.127260D+02      0.188580D+01      0.209823D+01
   zz         0.206332D+03      0.305752D+02      0.340195D+02

 ----------------------------------------------------------------------

 Dipole orientation:
     6          2.02304254         -0.30546050         -3.79186641
     7          1.53245234          0.22181629         -1.35166398
     8          0.48305174         -0.20710038         -5.50379222
     6         -0.96520027          0.90021766         -0.43083015
     6         -1.53435516         -0.76148467          1.84752116
     6         -1.41355804          3.71148185          0.14198678
     6         -3.14540698         -2.82841232          1.61443564
     6         -3.58496727         -4.41287222          3.67219354
     6         -2.40459737         -3.94134484          5.97296134
     6         -0.78656852         -1.87628139          6.21484528
     6         -0.36179393         -0.29021106          4.16409206
     6         -3.58086541          4.25423909          1.57436767
     6         -4.29781115          6.69516976          2.19126746
     6         -2.82737000          8.72219726          1.38819514
     6         -0.69260103          8.26050243         -0.05303347
     6         -0.01105884          5.79121307         -0.68455184
     1          4.00177433         -0.84731100         -4.11457997
     1          2.97245463          0.11627559         -0.10235048
     1         -2.26414838          0.38823475         -1.95262062
     1         -4.06633598         -3.20187585         -0.18001358
     1         -4.85171461         -6.01073733          3.47382078
     1         -2.74555463         -5.17151385          7.57515716
     1          0.13398374         -1.49624542          8.00518282
     1          0.87128869          1.33836089          4.37278097
     1         -4.73428592          2.68964762          2.22291990
     1         -5.98976059          7.01008558          3.30048266
     1         -3.33850094         10.64669827          1.86495005
     1          0.46858384          9.80807704         -0.72098026
    17          2.67621008          5.56397791         -2.62102608

 Electric dipole moment (dipole orientation):
 (Debye = 10**-18 statcoulomb cm , SI units = C m)
                  (au)            (Debye)         (10**-30 SI)
   Tot        0.245027D+01      0.622796D+01      0.207742D+02
   x          0.000000D+00      0.000000D+00      0.000000D+00
   y          0.000000D+00      0.000000D+00      0.000000D+00
   z          0.245027D+01      0.622796D+01      0.207742D+02

 Dipole polarizability, Alpha (dipole orientation).
 (esu units = cm**3 , SI units = C**2 m**2 J**-1)
 Alpha(0;0):
               (au)            (10**-24 esu)      (10**-40 SI)
   iso        0.240179D+03      0.355909D+02      0.396002D+02
   aniso      0.692690D+02      0.102646D+02      0.114209D+02
   xx         0.222539D+03      0.329769D+02      0.366917D+02
   yx         0.183856D+02      0.272447D+01      0.303138D+01
   yy         0.254306D+03      0.376843D+02      0.419294D+02
   zx        -0.302584D+02     -0.448383D+01     -0.498893D+01
   zy        -0.917900D+01     -0.136019D+01     -0.151341D+01
   zz         0.243692D+03      0.361115D+02      0.401794D+02

 ----------------------------------------------------------------------
 1\1\GINC-LC06-3-1\Freq\RM062X\6-311+G(d)\C14H12Cl1N1O1\AIKHL\23-Aug-20
 21\0\\# freq=noraman M062X/6-311+G* nosymm Integral(Grid=SuperFine) sc
 rf=(IEFPCM, solvent=dimethylsulfoxide) geom=allcheck guess=read\\BHFA_
 oCl_M062X_scanAr08_TS\\0,1\C,2.1583330437,0.0769335694,-0.7308908502\N
 ,1.0719637407,0.1746288919,0.0583888658\O,2.1788577669,0.3122175295,-1
 .9274333157\C,-0.2452141458,0.5346154237,-0.4402776278\C,-1.2346513872
 ,-0.4956694072,0.0860916417\C,-0.7132902748,1.9716492357,-0.162541882\
 C,-1.7070718561,-1.5060732211,-0.7471324214\C,-2.5693429783,-2.4826335
 113,-0.2514685085\C,-2.9590055101,-2.4555685405,1.0835175857\C,-2.4870
 095692,-1.4470540842,1.9224453645\C,-1.633020837,-0.4697420749,1.42422
 76529\C,-2.0833451006,2.2099187411,-0.3589200177\C,-2.6593004062,3.458
 492621,-0.1907072602\C,-1.8659842026,4.5344813919,0.1960283087\C,-0.50
 78390166,4.3402726416,0.3837282713\C,0.0606247426,3.0791578775,0.19495
 72937\H,3.0551964147,-0.2427516676,-0.1820415147\H,1.1800192579,-0.024
 6495169,1.0430026985\H,-0.1811118383,0.4285017359,-1.5261041896\H,-1.4
 031034789,-1.530150644,-1.7889005418\H,-2.9362110301,-3.2616302827,-0.
 9101794788\H,-3.6299933089,-3.214137267,1.4701909514\H,-2.7898463161,-
 1.4192067612,2.9630397968\H,-1.283828453,0.3255345271,2.0771299168\H,-
 2.7131435599,1.3777101333,-0.6532110029\H,-3.7221905395,3.5883915311,-
 0.3560339166\H,-2.2957275809,5.5179530889,0.3445368729\H,0.1324883382,
 5.1648844033,0.6721257594\Cl,1.8032500854,3.0292216356,0.4129315478\\V
 ersion=ES64L-G16RevA.03\HF=-1130.7874177\RMSD=7.905e-09\RMSF=2.850e-06
 \ZeroPoint=0.2294248\Thermal=0.2430111\Dipole=-1.6708095,-0.366447,1.7
 544004\DipoleDeriv=1.7165139,-0.2092065,-0.7418835,-0.0984676,0.390984
 1,-0.2451583,-1.3446875,-0.1281684,2.3864003,-1.6624018,-0.0230172,0.8
 435307,0.0187241,-0.8873268,-0.0334964,0.5424782,-0.0005081,-0.8314836
 ,-0.8234093,0.070229,0.0633213,-0.0754004,-0.5660629,0.2529735,0.79751
 09,0.0978112,-1.900443,0.8992051,-0.1351861,-0.1179225,-0.0279006,0.80
 36988,-0.0561203,0.2331733,-0.2493029,0.1655217,0.0368057,0.2954946,-0
 .0472403,0.1549,0.0095178,-0.0373548,-0.0490558,-0.0246327,0.017832,-0
 .4659575,-0.2503414,-0.0146482,-0.0288176,0.1053716,0.0760751,-0.08096
 68,0.12562,-0.0269402,-0.1546608,-0.0051531,-0.0417815,-0.0078415,-0.1
 682463,0.0302108,-0.0323875,0.0748522,0.0511235,-0.09387,0.0892708,0.0
 152887,0.0911075,-0.011957,0.097708,-0.0009501,0.061484,-0.0053394,-0.
 0959347,0.0904047,-0.0472743,0.1044951,-0.0449407,-0.0134854,-0.039499
 4,-0.0092244,-0.0508134,-0.1036677,0.0625765,-0.0805584,0.0607904,-0.0
 863216,0.0160663,-0.0615931,0.0282187,0.095258,-0.1736846,0.0049879,0.
 0159693,0.0168487,-0.0850455,0.0884425,0.0283051,0.1075763,-0.0761087,
 0.0110501,0.1437304,0.0402136,0.0189179,-0.1231246,0.0081682,0.021413,
 0.050609,-0.1507435,0.0386258,-0.0104235,0.0585606,-0.0222518,-0.05900
 31,0.0246034,0.0399197,0.0188612,-0.1575568,0.0169966,-0.0635428,0.015
 5365,0.0113487,0.0373353,0.0575643,0.0274944,0.0314056,-0.1393702,-0.2
 977491,0.0724197,0.0067674,0.1060801,-0.086169,0.0421035,0.0124053,0.0
 167407,-0.1411359,1.4905731,0.1173818,0.1761346,-0.1036776,0.0387654,0
 .0276602,0.1759846,0.0395372,-0.0151728,-0.1153457,0.0735211,-0.105476
 6,0.0882389,0.1106619,0.0475035,-0.0976839,0.0635584,-0.0355637,0.1844
 603,0.0996249,0.0291954,0.0627177,0.4217927,-0.0179658,-0.0059601,0.02
 26686,0.2414482,0.0665557,0.0494597,0.0048446,0.0452727,-0.0706842,-0.
 0539356,-0.0545976,0.0319202,0.0173706,0.121757,-0.0312753,0.0852006,-
 0.0385865,0.1248581,0.0113002,0.0687678,-0.0110833,-0.0755551,0.117315
 4,-0.098657,-0.0247804,-0.0950974,0.004227,-0.0951283,-0.0275353,-0.10
 21184,0.0243014,0.0675076,-0.134054,0.0634549,-0.1309642,0.0166614,0.0
 413801,0.0631941,0.041537,0.0760008,0.1262151,-0.0428746,0.0736024,-0.
 0413203,0.1122618,-0.0175695,0.0787401,-0.0031452,-0.0898822,0.1150795
 ,-0.0819606,-0.0277279,-0.0872537,0.0171098,-0.1000267,-0.027797,-0.11
 64358,0.0599781,0.0222897,-0.1158926,-0.0218132,-0.0625927,0.0377066,-
 0.0608228,-0.0462552,-0.0586236,0.152485,-0.0910321,0.040028,-0.042659
 7,0.0267623,0.088916,-0.0147121,-0.0410493,-0.0107651,0.1703327,0.0565
 582,0.0678856,-0.0039766,0.0749152,-0.0590526,-0.0381121,-0.0075787,-0
 .0451388,0.1704842,0.0471351,-0.0670365,-0.0395381,-0.0600568,0.020725
 1,-0.0418506,-0.0351474,-0.0478316,0.1686911,-1.0569307,-0.0083936,-0.
 1343394,-0.0008906,-0.0926589,0.0039793,-0.1366421,-0.0054218,-0.10111
 89\Polar=260.2341277,21.7567762,253.9716328,-9.7493387,12.7259758,206.
 3317451\Quadrupole=0.8389448,5.2243872,-6.063332,-3.8150043,6.9461115,
 2.6264933\PG=C01 [X(C14H12Cl1N1O1)]\NImag=1\\0.67016497,-0.11531507,0.
 24976335,0.01396423,-0.14754113,0.94205148,-0.30173810,0.05078656,0.06
 457808,0.66149884,0.04313894,-0.05407725,0.00490822,-0.11183242,0.1339
 1496,0.11353169,-0.00089219,-0.19105832,-0.05744523,-0.11940966,0.8357
 6127,-0.10801309,0.01064781,-0.01347642,0.00742327,-0.00917494,0.05843
 007,0.09062241,0.01495195,-0.09975275,0.11728483,-0.01352108,0.0175287
 2,0.00755116,-0.00799268,0.06270194,-0.03496079,0.12033961,-0.64380765
 ,0.06831390,0.00742055,-0.08668235,-0.02329210,-0.14190020,0.76474452,
 -0.04454550,0.00587963,0.01061611,-0.18785992,0.03406325,-0.04418153,0
 .00271549,0.00162682,-0.01502875,0.49250029,0.00676374,-0.00201753,-0.
 00434151,0.03465191,-0.06663867,0.01831506,-0.00313349,-0.00359664,0.0
 0240465,-0.00125313,0.44790778,0.00584871,-0.00653367,0.02957577,-0.03
 260688,0.01879540,-0.13203519,-0.00015386,0.00121620,-0.00860546,-0.01
 387086,0.00476640,0.60444650,-0.00150082,-0.00231085,-0.00488601,-0.04
 539325,-0.01863947,0.01085664,0.00109417,-0.00036097,0.00126800,-0.115
 96439,-0.05430781,0.02954137,0.37133101,-0.00101531,-0.00030857,0.0050
 9987,0.00039582,0.00654446,-0.00451577,0.00100088,0.00028709,-0.002461
 34,-0.05956606,-0.13172297,0.02693583,0.20418582,0.50518063,0.00028414
 ,0.00045760,-0.00630838,-0.01242048,-0.00595904,0.00898494,0.00160482,
 -0.00127734,0.00270208,0.03251117,0.02324894,-0.10487036,-0.08358624,0
 .08982952,0.64398269,0.00170216,0.00284775,-0.00632477,-0.02078469,0.0
 3098177,0.00860344,0.00113902,-0.00034905,0.00258058,-0.09037200,0.020
 02142,0.00340805,0.00900842,-0.01610691,-0.00880174,0.61340768,-0.0005
 2106,0.00001252,-0.00185630,0.01124603,-0.00165118,0.00320371,-0.00070
 363,-0.00007610,0.00122112,0.02068118,-0.16377558,-0.02279320,-0.00257
 331,-0.03064647,-0.00672644,0.01147337,0.61455798,0.00145618,0.0006816
 3,-0.00368155,-0.00754918,0.01288362,0.00538752,-0.00020171,0.00037697
 ,0.00248531,0.00528100,-0.02371119,-0.07745680,-0.00266847,0.00799797,
 0.00296388,0.07504835,0.10177328,0.20380531,0.00058869,0.00012382,-0.0
 0160608,-0.00134602,-0.00129728,0.00049078,-0.00006023,-0.00019911,0.0
 0084828,-0.00649323,-0.01848429,-0.00928521,-0.11176632,-0.06838129,-0
 .00751121,-0.00264398,-0.00007688,0.00050669,0.35309902,0.00030272,0.0
 0040487,-0.00094199,0.00061011,-0.00057213,-0.00092888,0.00001854,-0.0
 0027898,0.00015961,-0.01089643,-0.01569691,-0.00952143,-0.08758687,-0.
 21473834,-0.06697214,-0.00211545,-0.00125853,0.00030800,0.24129795,0.5
 0021166,-0.00071930,-0.00000699,0.00219646,0.00297137,0.00108194,-0.00
 100775,0.00003762,0.00014846,-0.00116005,0.00287619,0.00873743,0.00924
 814,-0.05156906,-0.13190417,-0.20240578,0.00257060,0.00192299,-0.00099
 429,-0.12468150,0.07336535,0.71314406,-0.00026123,-0.00000598,0.000739
 23,0.00132948,0.00128198,0.00039854,-0.00004079,0.00012166,-0.00026587
 ,0.00510661,-0.00450907,-0.00053618,-0.00796634,-0.03703760,-0.0412890
 5,-0.00126945,-0.00080230,0.00003443,-0.17075607,-0.11071375,0.0797102
 1,0.35303913,0.00005465,-0.00018697,-0.00058838,-0.00173464,-0.0000580
 2,0.00095599,-0.00008956,-0.00003347,0.00038064,-0.00215293,0.00049440
 ,-0.00383804,-0.02316239,-0.03784401,-0.03079076,-0.00030070,0.0000415
 0,0.00025381,-0.12961421,-0.21186994,0.07131851,0.25836614,0.53983793,
 0.00017766,0.00022595,-0.00014629,0.00110515,-0.00004750,-0.00092485,0
 .00004234,-0.00005119,-0.00005448,-0.00052825,-0.00403882,-0.00080442,
 -0.00742965,0.01733210,0.06906533,-0.00070228,-0.00023457,0.00053326,0
 .03749760,0.01152548,-0.15495100,-0.08454557,0.11041594,0.67712339,0.0
 0037504,-0.00006694,-0.00080746,-0.00102443,-0.00046208,0.00057979,-0.
 00009555,-0.00006029,0.00044719,0.00001596,0.00109670,-0.00071740,-0.0
 0428074,0.00194891,-0.00386627,-0.00012424,-0.00002710,0.00008224,-0.0
 0274874,-0.00399899,0.02374545,-0.10820225,-0.02093858,0.09166836,0.37
 594104,0.00048295,-0.00018555,-0.00083110,-0.00118506,-0.00019657,0.00
 116287,-0.00017390,-0.00004209,0.00057141,0.00070899,-0.00029613,-0.00
 102120,0.00269556,-0.01748039,-0.03226263,-0.00044346,-0.00002659,0.00
 003822,0.00952131,0.03273124,0.02679698,-0.03913297,-0.11162952,0.0161
 3172,0.27551678,0.53906922,-0.00038739,-0.00020282,0.00057865,0.000087
 21,0.00083645,0.00098265,0.00000051,0.00010954,-0.00018620,-0.00027389
 ,-0.00148912,-0.00110605,-0.00368356,-0.03119671,-0.07040575,-0.000099
 80,-0.00026693,-0.00012775,0.05578935,0.07254232,-0.00643323,0.0488781
 1,-0.04280944,-0.32566476,-0.12187535,0.05084482,0.65469085,-0.0000173
 1,0.00026232,0.00039786,0.00144322,0.00017185,-0.00126904,-0.00004505,
 -0.00000191,-0.00021066,0.00443946,-0.00109583,0.00261983,-0.00350543,
 0.00971329,0.05809320,-0.00009948,0.00015691,-0.00004134,-0.02883243,-
 0.03431161,-0.00742891,0.03322987,0.02143358,-0.03306880,-0.11526735,-
 0.07197140,-0.00739070,0.34997765,0.00000551,0.00027373,-0.00040642,-0
 .00079792,-0.00107618,-0.00113433,0.00018710,-0.00012698,-0.00000510,-
 0.00076623,0.00430672,-0.00213322,-0.00404298,0.03163633,0.07462529,0.
 00026806,0.00004966,0.00016893,-0.03372793,-0.05827642,-0.00873577,0.0
 3534389,0.02849441,-0.06541094,-0.09042845,-0.21870420,-0.06947947,0.2
 3924634,0.50262926,0.00007733,-0.00000541,-0.00007174,-0.00044405,-0.0
 0023405,0.00026147,0.00015763,-0.00006427,0.00010711,0.00146453,-0.001
 38254,-0.00553742,0.02345684,0.02628358,-0.00574574,0.00002846,-0.0007
 4570,0.00010800,-0.00741548,-0.00859339,-0.00309882,-0.00083885,-0.020
 53850,-0.03838638,-0.05010283,-0.12829165,-0.20408249,-0.12554789,0.07
 344576,0.71782584,0.00072756,-0.00050807,-0.00066950,-0.00009023,-0.00
 028231,0.00259085,-0.00068840,0.00016581,0.00064274,-0.00613814,-0.002
 34972,0.02178896,-0.10499616,-0.03490201,0.04124429,-0.00043988,0.0012
 8358,0.00035033,0.03232226,0.03354776,0.00008618,-0.02597730,-0.014075
 80,0.03052411,-0.00737021,-0.03777598,-0.03944926,-0.17101164,-0.11446
 022,0.08206068,0.35365338,0.00017793,-0.00019182,-0.00056501,0.0000711
 8,0.00044817,0.00129730,-0.00074093,0.00013512,0.00033329,-0.00626908,
 0.00052668,0.02445525,-0.01724503,-0.10934379,-0.04671271,-0.00127019,
 0.00087509,0.00187028,0.01940658,0.02726988,-0.02046392,-0.01364480,-0
 .01483529,0.02446868,-0.02377796,-0.03760585,-0.02818634,-0.13356256,-
 0.21738570,0.07466386,0.26070297,0.55302702,0.00026413,-0.00000560,-0.
 00059509,-0.00208516,-0.00117890,-0.00108043,0.00007479,0.00000494,0.0
 0041403,0.00702026,0.00526256,-0.00758958,0.08423924,0.01402951,-0.303
 35660,0.00017266,-0.00060688,-0.00028917,-0.03226295,-0.06549584,-0.03
 864516,0.03128097,0.02534578,-0.04868074,-0.00696995,0.01685761,0.0685
 9420,0.03918169,0.01521579,-0.15636998,-0.09114421,0.10099138,0.656403
 94,-0.00026663,-0.00003221,0.00004652,0.00113567,-0.00010674,-0.000142
 40,-0.00005417,0.00012114,-0.00003374,-0.01098892,0.01330908,0.0004408
 2,-0.00099440,0.00024427,-0.00023131,-0.29284789,0.06737128,-0.0264969
 9,-0.00053074,-0.00015643,-0.00057117,-0.00021164,0.00000958,-0.000094
 81,0.00013223,0.00013510,0.00000343,-0.00013952,-0.00021781,0.00001279
 ,-0.00053646,0.00074874,0.00030719,0.65688566,-0.00154494,-0.00118748,
 0.00399822,0.00524002,-0.00668762,-0.00220796,0.00030950,0.00029643,-0
 .00211258,0.03020170,-0.00669666,0.00261120,0.00368916,-0.00341508,0.0
 0046708,-0.00760571,-0.12775359,-0.01555035,0.00079697,0.00062881,0.00
 041777,-0.00042539,-0.00025847,0.00043604,-0.00023090,-0.00027349,-0.0
 0044366,0.00043363,0.00035729,0.00000423,0.00013177,-0.00137665,0.0007
 9352,-0.00198576,0.72279902,-0.00025201,0.00003759,0.00064797,0.000473
 21,-0.00145470,0.00026564,-0.00005181,-0.00002724,-0.00040395,0.005736
 42,-0.00128762,0.00446403,-0.00029538,0.00147577,0.00058235,-0.0432118
 3,-0.00104215,-0.07440582,-0.00058875,-0.00075320,-0.00028450,0.000243
 47,0.00024197,-0.00041415,0.00018420,0.00021343,0.00045759,-0.00052560
 ,-0.00044544,0.00010516,-0.00056795,0.00116765,-0.00052699,0.09390148,
 0.12492666,0.18323127,0.00062222,0.00020157,-0.00128833,-0.00165812,0.
 00207458,0.00079069,0.00000537,-0.00004688,0.00069023,-0.00405055,-0.0
 0218558,-0.00317203,0.00009383,-0.00062086,0.00030646,-0.01247215,0.03
 196265,0.00429881,0.00032385,0.00006118,0.00018464,0.00007011,0.000061
 30,0.00000476,-0.00010689,-0.00002545,0.00003660,0.00004987,0.00001183
 ,-0.00007260,0.00026870,-0.00010744,-0.00006832,-0.16986150,0.12450854
 ,0.00747082,0.74378906,-0.00014338,0.00011867,-0.00002389,-0.00045293,
 0.00069337,-0.00071207,-0.00007513,0.00002637,0.00003046,-0.00071717,0
 .00336340,0.00041296,0.00000535,-0.00022308,0.00073485,0.08860569,0.02
 313305,0.01973796,-0.00022539,-0.00022456,0.00008890,0.00026596,0.0002
 4445,-0.00024913,0.00005022,0.00013258,0.00036418,-0.00036715,-0.00023
 298,-0.00001003,0.00013921,0.00031149,-0.00059943,0.05057750,-0.312300
 36,-0.04541711,-0.03197849,0.66207059,-0.00014159,0.00001234,0.0000424
 1,0.00011580,-0.00006975,0.00003757,0.00005020,-0.00000121,-0.00010258
 ,-0.00169805,-0.00018185,0.00546591,-0.00040153,-0.00034862,-0.0000108
 9,0.01589172,0.00889079,0.01119654,-0.00019380,-0.00014791,0.00008812,
 0.00016629,0.00009280,-0.00017940,0.00004762,0.00011002,0.00023022,-0.
 00027783,-0.00017522,-0.00005092,0.00013273,0.00033237,-0.00034334,-0.
 00817221,-0.03252949,-0.07195620,0.10430298,0.11147841,0.18024105,0.00
 030693,-0.00002715,-0.00031997,-0.00007319,-0.00008708,0.00057820,-0.0
 0001228,-0.00006334,0.00018464,-0.00041388,-0.00124749,-0.00040998,-0.
 00007754,-0.00015232,-0.00057812,-0.06645057,-0.02708973,-0.01694806,0
 .00024660,0.00021926,-0.00007006,-0.00019962,-0.00014895,0.00023006,-0
 .00003718,-0.00012592,-0.00029727,0.00028872,0.00021439,-0.00000923,-0
 .00002975,-0.00030941,0.00039583,0.07217419,-0.04275721,0.00261272,-0.
 20006392,-0.05525910,-0.03801079,0.68438334,-0.00028322,0.00005888,0.0
 0037503,0.00022042,-0.00021492,0.00015725,0.00021069,-0.00000557,-0.00
 025508,-0.00064591,-0.00079838,-0.00156201,0.00043307,-0.00001932,-0.0
 0016003,-0.02811032,-0.00962709,-0.00560190,0.00016691,0.00004567,0.00
 017939,-0.00009405,-0.00006093,0.00006855,-0.00008951,-0.00011483,-0.0
 0007701,0.00009566,0.00007520,-0.00000928,-0.00000636,-0.00022351,0.00
 011938,0.01210576,-0.05573971,-0.01172835,-0.12619692,-0.25688879,-0.0
 6696579,-0.05170547,0.72225152,0.00004819,-0.00000736,-0.00003692,-0.0
 0007809,0.00008510,0.00023476,0.00003214,0.00000971,0.00002848,0.00001
 098,-0.00009128,-0.00135666,0.00005517,-0.00010605,-0.00002748,-0.0169
 8266,-0.00583482,-0.00841030,0.00014314,0.00016223,0.00004534,-0.00009
 107,-0.00008766,0.00011895,-0.00007363,-0.00006888,-0.00013827,0.00016
 637,0.00008768,-0.00001229,0.00004533,-0.00024585,0.00012777,0.0134265
 0,-0.02126226,0.00563684,-0.05314653,-0.05463954,-0.08652549,0.0835560
 4,0.12472821,0.18012686,-0.00038467,-0.00048069,0.00051327,0.00066036,
 0.00083302,-0.00025406,0.00003001,0.00025738,-0.00029147,-0.00318662,-
 0.00092520,-0.00041187,0.00059014,-0.00031724,-0.00015993,0.06812089,0
 .01108579,0.01234255,-0.00043368,-0.00033973,0.00020291,0.00006647,0.0
 0011582,-0.00023820,0.00003057,0.00009239,0.00024111,-0.00025596,-0.00
 015300,0.00003961,0.00001094,0.00022090,-0.00033921,-0.05206368,0.0375
 0216,-0.00068839,-0.03656892,-0.07404677,-0.02374670,-0.34988824,0.071
 67283,-0.03300483,0.71800444,-0.00003579,-0.00006864,0.00024840,0.0001
 1367,0.00013340,0.00039613,0.00010110,-0.00003288,-0.00016305,-0.00293
 866,0.00051035,-0.00155372,0.00036358,-0.00059449,-0.00079624,-0.04475
 034,-0.04964302,-0.02050249,0.00009629,0.00005998,0.00018822,-0.000200
 27,-0.00011714,0.00014350,-0.00011403,-0.00015196,-0.00022217,0.000254
 27,0.00019402,-0.00002363,-0.00000709,-0.00040060,0.00028134,0.0388368
 7,-0.03230339,0.00119198,-0.01975780,0.05448670,0.00648742,-0.00386638
 ,-0.13518498,-0.01667444,0.02381050,0.67971728,-0.00012367,-0.00010741
 ,0.00031119,0.00050852,-0.00013659,-0.00040809,0.00002301,0.00007791,-
 0.00022355,-0.00279317,-0.00152990,0.00657949,0.00050435,-0.00102705,-
 0.00051654,0.00090357,-0.00964936,0.00411805,-0.00009266,-0.00008753,0
 .00023538,-0.00009424,-0.00002881,-0.00004916,-0.00001135,-0.00005277,
 -0.00003546,0.00004312,0.00005803,0.00000066,-0.00004369,-0.00010381,-
 0.00009342,0.00074478,0.00019251,-0.00493833,-0.01233496,-0.00248419,0
 .00532746,-0.04890682,-0.00379927,-0.07210720,0.10191720,0.12634130,0.
 17751390,0.00079474,0.00216316,-0.00173280,-0.00398849,-0.00229816,-0.
 00118020,-0.00046035,-0.00102192,0.00105747,0.01671303,0.00136239,0.00
 362572,-0.00269709,0.00255780,0.00222811,-0.16055869,-0.11068457,-0.04
 002530,0.00081696,0.00067895,-0.00099348,0.00040355,0.00009911,0.00026
 985,0.00023868,0.00024998,-0.00004358,0.00001942,-0.00005093,0.0000280
 8,0.00013674,0.00046931,-0.00027417,-0.03774204,-0.01516613,-0.0105464
 4,0.00045888,-0.00607381,-0.00020458,-0.01661631,0.02834118,0.00267550
 ,-0.13387791,0.10775908,0.01187353,0.48956499,0.00183686,0.00013148,-0
 .00181815,-0.00317600,0.00451190,0.00062120,-0.00012328,-0.00013823,0.
 00108821,-0.01488834,-0.01790068,-0.00605502,0.00197736,-0.00154640,-0
 .00115268,-0.04382299,-0.25022747,-0.04637193,-0.00080542,-0.00078226,
 0.00057507,-0.00003835,0.00016360,-0.00042614,0.00012846,0.00011842,0.
 00036616,-0.00051844,-0.00017274,0.00018585,-0.00005218,0.00048114,-0.
 00090215,-0.08003027,0.05437230,-0.00403395,-0.00812157,-0.08299783,-0
 .01809462,0.09613911,0.02476134,0.02047529,0.02998620,-0.28536284,-0.0
 4551352,0.00159048,0.61134771,0.00014578,0.00020998,-0.00008870,-0.000
 13052,0.00030359,0.00002803,-0.00017368,0.00000255,-0.00006778,-0.0019
 4539,-0.00551365,0.00002326,0.00047030,0.00157008,-0.00021114,-0.02484
 497,-0.05830450,-0.07643561,-0.00028734,-0.00016586,-0.00004072,0.0002
 4534,0.00012120,-0.00025301,0.00010060,0.00022949,0.00030567,-0.000360
 66,-0.00027563,0.00009061,0.00010617,0.00039097,-0.00020109,-0.0252569
 8,0.00770806,0.00420723,-0.00114714,-0.01707649,-0.00960201,0.01661455
 ,0.00833212,0.01033346,-0.00386888,-0.03285123,-0.07122525,0.05546503,
 0.10807877,0.15361478,-0.22991971,0.05617689,-0.08575400,-0.03042068,0
 .01191156,-0.01160670,0.01234843,0.00353207,-0.00925349,0.00132576,0.0
 0093165,0.00474313,-0.00016144,0.00042005,-0.00036209,-0.00085095,-0.0
 0046634,-0.00054831,-0.00008609,-0.00003163,0.00015995,-0.00000890,-0.
 00007305,0.00002387,-0.00006240,-0.00007712,-0.00000620,0.00002599,0.0
 0001788,0.00002310,-0.00009532,-0.00017974,0.00001810,-0.00001177,0.00
 051837,0.00007304,-0.00011848,-0.00003499,0.00000604,-0.00002207,0.000
 04261,0.00000273,0.00009527,0.00003986,0.00001046,-0.00036756,-0.00014
 059,-0.00006067,0.24831842,0.05894706,-0.08161221,0.02923143,0.0059692
 4,0.00870876,0.00292329,0.00701298,0.01474436,0.01322197,0.00066301,0.
 00734067,0.00036858,0.00131808,-0.00032069,0.00087781,-0.00139452,-0.0
 0021106,-0.00079486,0.00018596,0.00005468,-0.00020869,-0.00010499,0.00
 007333,-0.00000804,0.00006612,0.00004748,-0.00005808,-0.00003478,0.000
 09271,0.00001682,0.00001879,0.00001306,0.00009853,-0.00002360,0.000376
 68,0.00008828,-0.00011405,-0.00001849,0.00000657,-0.00001009,-0.000011
 32,-0.00000283,-0.00000583,-0.00001078,-0.00000877,-0.00004214,-0.0000
 5872,-0.00006593,-0.07233382,0.05281585,-0.09603256,0.03161693,-0.1086
 9998,0.01910469,-0.00450347,0.01184835,-0.02908667,0.01761809,-0.03456
 896,0.00270291,0.00086311,-0.00122727,0.00043021,-0.00029617,0.0004339
 7,0.00004505,0.00014673,-0.00000282,0.00006796,0.00009037,-0.00009141,
 -0.00003804,0.00001834,0.00001017,0.00002609,0.00001851,-0.00002874,-0
 .00001322,0.00004083,0.00000323,-0.00001616,0.00002908,0.00000537,0.00
 002731,-0.00007916,-0.00001832,0.00000802,0.00002426,0.00000301,-0.000
 02258,-0.00001219,-0.00000613,0.00001288,-0.00001564,-0.00001448,-0.00
 002085,-0.00007293,-0.00004869,0.10245753,-0.04526692,0.13266410,0.011
 65475,-0.00976058,0.02991562,-0.07480113,0.02330632,-0.04112968,-0.005
 86664,0.00235525,0.00457643,0.00073019,0.00304373,-0.03027568,0.001269
 04,0.00106308,-0.00098576,0.00047266,-0.00058807,0.00004630,-0.0003934
 0,-0.00103224,-0.00007290,0.00042382,0.00038462,-0.00044915,0.00005299
 ,0.00046671,0.00057771,-0.00032768,-0.00075688,0.00037649,0.00035833,-
 0.00023921,-0.00030478,-0.00027137,0.00049643,0.00017334,-0.00008976,-
 0.00024507,0.00000031,0.00013870,0.00011140,0.00006043,-0.00006443,0.0
 0017584,-0.00003277,-0.00021687,0.00005148,0.00006427,-0.00067239,-0.0
 0046320,-0.00000566,0.07406255,-0.00421936,-0.00683592,-0.00397319,0.0
 2317320,-0.02578136,0.08694685,0.00233995,0.00825410,-0.00018112,-0.00
 131376,-0.00411694,0.00569452,0.00021715,0.00030680,-0.00086123,0.0002
 6117,0.00023572,0.00115307,-0.00002040,-0.00038332,-0.00016980,0.00005
 767,0.00011016,-0.00012939,0.00003839,0.00013502,0.00016055,-0.0001510
 6,-0.00033690,-0.00013311,0.00025983,0.00056830,0.00038698,0.00038464,
 -0.00024975,-0.00028789,-0.00005650,0.00017075,0.00001341,-0.00012753,
 0.00000791,-0.00004367,-0.00006437,-0.00008459,-0.00004207,0.00075549,
 -0.00044901,0.00019133,-0.00046762,-0.00236708,-0.00035537,-0.02077756
 ,0.03059641,-0.00573954,0.00291891,-0.01665814,-0.03664784,0.08528456,
 -0.43591917,0.00297158,0.00019403,0.00302175,0.00066686,-0.00037159,-0
 .00268273,0.00023892,-0.00030191,0.00096928,0.00007851,0.00040853,0.00
 009714,-0.00002272,-0.00017513,-0.00015746,0.00002488,0.00004911,-0.00
 008983,0.00006045,0.00007357,0.00006312,-0.00013405,-0.00009392,-0.000
 12925,-0.00009631,0.00010837,0.00041021,0.00010255,-0.00011212,-0.0001
 1601,0.00007206,-0.00000391,0.00000910,0.00001862,-0.00000829,0.000010
 37,-0.00000070,-0.00000923,-0.00000926,-0.00017821,0.00014970,-0.00013
 046,0.00024959,-0.00042793,-0.00017825,0.03850747,-0.08725474,0.450918
 35,0.00043481,0.00105364,-0.00495275,-0.00596496,0.00042011,-0.0396764
 0,-0.00036482,-0.00065778,0.00324814,-0.04811856,0.00193032,0.02172450
 ,-0.00267434,0.00042683,0.02315322,0.00096096,0.00318252,0.00723639,0.
 00042009,0.00115388,0.00082834,-0.00003996,0.00000704,0.00012646,0.000
 08098,-0.00008757,-0.00013116,-0.00015958,0.00052251,0.00084489,-0.001
 82845,-0.00359752,0.00052064,-0.00042632,0.00137085,0.00003661,0.00014
 084,-0.00095889,-0.00028808,0.00074513,0.00053636,0.00029268,-0.000752
 42,0.00067678,-0.00017115,-0.00075858,-0.00112110,0.00013118,0.0005071
 8,0.00025613,0.00033660,-0.00556482,-0.00001613,-0.00035290,0.06355945
 ,-0.00014597,0.00087841,0.00084392,0.00189600,0.00011981,0.01048154,0.
 00009716,-0.00067881,-0.00039467,0.00160186,-0.04951332,-0.03306095,-0
 .00169381,0.00125994,0.02247304,0.00356105,-0.01025203,-0.03165595,-0.
 00015824,0.00075245,0.00151905,-0.00000646,-0.00009237,0.00012498,0.00
 000322,-0.00009276,-0.00022403,-0.00009597,0.00062403,0.00095100,-0.00
 307027,-0.00291672,0.00046969,-0.00087687,-0.00037319,0.00034997,-0.00
 050445,-0.00030991,0.00088861,0.00000391,-0.00058511,-0.00029085,0.000
 13627,-0.00067215,0.00130223,0.00287369,-0.00026272,0.00020162,-0.0000
 1357,-0.00001971,0.00004211,0.00155544,0.00028881,0.00039133,-0.004396
 47,0.06253438,0.00247664,0.00048996,-0.00304117,-0.00727030,0.00276760
 ,-0.01557236,0.00310253,-0.00075350,0.00110107,0.01180936,-0.02327967,
 -0.31168619,0.00249217,0.00048768,-0.01040512,0.00267346,-0.00544653,-
 0.00407792,-0.00168544,-0.00219631,0.00116715,0.00035999,0.00006236,-0
 .00002128,-0.00005454,0.00005642,0.00036485,-0.00017444,-0.00054767,-0
 .00036310,0.00087129,0.00136891,0.00031149,-0.00130989,0.00085368,0.00
 068743,0.00021536,-0.00128104,0.00019330,0.00052404,0.00070700,0.00016
 614,-0.00051519,0.00012777,-0.00006693,0.00054039,0.00000801,0.0001882
 0,-0.00022768,-0.00011757,-0.00015520,-0.00164891,-0.00065830,0.000601
 86,-0.01219959,0.02704271,0.34077684,-0.00007201,-0.00002979,-0.000131
 35,-0.00064058,-0.00015321,0.00007199,0.00003737,-0.00000512,0.0000945
 4,-0.00165612,0.00207830,-0.00163121,0.00637588,-0.00085391,-0.0098526
 0,0.00035077,0.00023936,0.00005430,-0.06814606,-0.00781453,0.07971350,
 -0.00104949,0.00151083,0.01896006,0.00238781,-0.00598182,0.00194437,-0
 .00087035,-0.00016625,-0.00036268,0.00368908,-0.00442678,-0.00023680,0
 .00012408,0.00005592,0.00006353,-0.00002807,-0.00002481,-0.00000364,0.
 00000756,0.00001994,0.00000270,0.00002115,0.00002623,0.00002040,-0.000
 15037,0.00008172,-0.00004020,0.00000329,0.00001491,0.00001042,-0.00000
 974,-0.00000910,-0.00001241,-0.00008240,-0.00043523,-0.00010270,0.0623
 9497,-0.00014691,0.00000982,0.00023124,0.00048186,0.00022938,0.0000549
 9,0.00008987,0.00003486,-0.00012029,0.00258008,-0.00052574,-0.00084265
 ,0.00574846,0.00279690,-0.02140201,-0.00018086,-0.00013158,0.00011588,
 -0.00770395,-0.05261764,-0.00898243,-0.00595473,0.00504424,0.02211510,
 -0.00589314,-0.00053461,0.00037967,-0.00021343,-0.00115409,0.00009099,
 -0.00453237,-0.00101731,-0.00357113,-0.00012060,0.00003151,-0.00000759
 ,0.00002727,0.00001367,0.00000148,-0.00000728,0.00001897,0.00000716,-0
 .00001309,0.00000318,-0.00002289,-0.00000392,-0.00001525,-0.00000205,0
 .00002686,-0.00003065,-0.00000867,0.00010515,-0.00001616,-0.00001158,-
 0.00053059,-0.00073251,0.00038967,0.01312922,0.04920121,-0.00000322,-0
 .00010879,-0.00030628,-0.00052473,-0.00016772,0.00022153,0.00001919,-0
 .00000657,0.00012634,0.00009748,0.00189178,0.00034097,0.00661419,0.001
 44971,-0.01428164,0.00016569,0.00009885,0.00036318,0.07945769,-0.00983
 801,-0.31914935,0.00160427,-0.00191693,-0.00574810,0.00229536,0.000795
 95,0.00181496,-0.00046450,-0.00009888,0.00041441,-0.00067258,-0.003796
 82,0.00003863,0.00001999,-0.00003186,-0.00000361,-0.00001273,0.0000021
 5,-0.00001084,-0.00000331,-0.00000703,-0.00000923,0.00002281,0.0000061
 3,-0.00002421,-0.00002357,0.00006262,0.00000501,-0.00000731,0.00003195
 ,0.00001335,0.00012714,0.00005073,0.00000585,-0.00054187,-0.00055525,0
 .00041592,-0.08757671,0.01122708,0.33677140,0.00014781,-0.00000529,-0.
 00029285,-0.00026601,-0.00012066,0.00007899,-0.00004307,-0.00002559,0.
 00015412,0.00016375,-0.00041395,-0.00056944,0.00250909,-0.00511618,0.0
 0331889,-0.00029511,-0.00016508,0.00011412,-0.00210017,-0.01361042,-0.
 01292637,-0.07987496,-0.07937827,-0.05487732,0.00721818,0.00693576,0.0
 0621113,0.00447020,-0.00285429,0.00334983,-0.00087660,0.00035457,0.000
 46564,0.00002990,-0.00005177,0.00001505,-0.00000791,0.00003727,-0.0000
 0332,-0.00002363,-0.00004051,-0.00000764,0.00000758,-0.00004099,-0.000
 02928,0.00012714,-0.00003012,0.00004311,-0.00001837,0.00001944,0.00000
 790,0.00000595,0.00002715,-0.00000273,0.00001929,0.00003331,-0.0000457
 8,-0.00215066,0.00250079,-0.00079837,0.07395588,0.00018780,-0.00000524
 ,-0.00036191,-0.00040818,-0.00007272,0.00020871,-0.00006470,-0.0000291
 8,0.00021283,0.00022729,-0.00043316,-0.00074992,-0.00540989,0.00073190
 ,0.00150461,-0.00032418,0.00001566,0.00006334,-0.00624167,-0.01077681,
 -0.01463698,-0.07927265,-0.20114284,-0.12790778,-0.00050625,0.00405069
 ,0.00149613,-0.00275316,0.00361798,-0.00046095,0.00027102,-0.00027446,
 0.00078200,0.00001999,-0.00001408,0.00000369,-0.00000764,-0.00002800,-
 0.00000481,0.00002476,-0.00001506,-0.00000332,-0.00004842,-0.00001781,
 -0.00001901,0.00017586,-0.00007632,-0.00001239,-0.00003455,0.00002765,
 0.00001133,0.00001548,0.00002682,0.00003845,0.00006292,0.00001988,-0.0
 0001689,0.00228653,-0.00072941,0.00084317,0.08903123,0.20655792,0.0000
 2955,-0.00000847,-0.00001504,-0.00003638,-0.00004129,-0.00003284,-0.00
 000458,-0.00000042,0.00001112,0.00020562,0.00054468,0.00033815,0.00306
 498,0.00124464,0.00065443,0.00008840,0.00001555,-0.00003580,0.00477392
 ,0.00950041,0.01102373,-0.05486024,-0.12795410,-0.16477642,-0.01144900
 ,-0.02264896,-0.01245341,0.00363090,-0.00006237,-0.00445472,0.00043731
 ,0.00078090,-0.00060015,0.00000539,-0.00001661,0.00000661,-0.00000821,
 0.00001078,0.00000332,-0.00001085,-0.00000654,-0.00000382,0.00001520,-
 0.00000687,0.00000625,-0.00002208,0.00003350,0.00002174,0.00000283,-0.
 00000120,-0.00000070,0.00001340,0.00000072,-0.00001068,-0.00004303,-0.
 00003189,-0.00000414,-0.00125766,0.00018837,0.00035105,0.05716528,0.13
 848802,0.16990495,0.00010090,-0.00000172,-0.00018531,-0.00029230,-0.00
 012035,0.00002994,-0.00002920,-0.00002179,0.00010412,-0.00055321,0.000
 49374,-0.00017027,-0.00021560,0.00058642,-0.00038703,0.00000437,0.0000
 4423,0.00005666,0.00504751,-0.00243664,0.00273063,-0.00105002,-0.00613
 315,0.00136799,-0.15677314,-0.13384634,0.06725542,-0.00214056,-0.00593
 657,0.00501907,0.00450962,-0.00389893,-0.00041006,0.00001982,-0.000035
 60,0.00002954,-0.00000767,0.00002237,0.00001220,-0.00001603,-0.0000199
 3,-0.00000790,0.00002136,-0.00001608,-0.00000711,0.00003126,0.00004479
 ,0.00003136,-0.00001208,0.00001683,0.00000487,0.00000759,0.00000822,0.
 00000293,-0.00000161,-0.00001729,-0.00003639,-0.00016004,-0.00031066,0
 .00004028,-0.00242104,0.00231408,-0.00083244,0.15649190,0.00008157,-0.
 00000351,-0.00006854,0.00002258,0.00005200,0.00006548,-0.00003592,-0.0
 0000028,0.00006123,0.00054579,-0.00028384,0.00019320,0.00054994,-0.000
 22839,-0.00054121,-0.00009296,0.00000023,-0.00002094,-0.00254601,0.003
 55530,-0.00147533,0.00132574,0.00483893,-0.00194828,-0.13376467,-0.193
 44107,0.06859473,-0.01361803,-0.01074096,0.00988015,-0.00373662,0.0002
 5683,-0.00434740,-0.00001038,-0.00001112,0.00001594,-0.00000977,0.0000
 0282,-0.00000852,0.00000145,-0.00001407,-0.00000581,-0.00001297,-0.000
 01663,-0.00000535,0.00007989,-0.00000959,0.00000330,-0.00000972,-0.000
 00182,-0.00000108,0.00006934,0.00000546,-0.00000726,-0.00002707,-0.000
 02366,0.00004527,0.00004886,0.00007821,-0.00013821,0.00208689,-0.00105
 768,0.00104341,0.14739912,0.19838680,-0.00002671,-0.00000810,0.0000316
 6,0.00000614,0.00001098,0.00000651,0.00001092,0.00000368,-0.00001747,-
 0.00022731,0.00020271,0.00007274,-0.00026429,-0.00053684,-0.00116067,0
 .00007749,0.00002867,0.00002697,0.00242883,-0.00189130,-0.00480406,0.0
 1907746,0.02231343,-0.00537787,0.06725578,0.06852155,-0.09541582,-0.01
 269977,-0.01424264,0.01123311,-0.00017686,-0.00395942,-0.00140264,-0.0
 0001126,-0.00000619,0.00001048,0.00000269,0.00001460,0.00000852,-0.000
 00989,-0.00000010,-0.00000373,0.00001781,0.00000212,0.00000107,-0.0000
 3067,0.00003927,0.00001591,0.00000412,-0.00000203,-0.00000072,0.000027
 85,-0.00000715,-0.00001331,-0.00006045,-0.00006302,0.00003527,0.000954
 14,0.00111221,-0.00041543,-0.00134829,0.00032856,0.00084499,-0.0738679
 2,-0.07238757,0.09546747,0.00012120,-0.00002112,-0.00017709,-0.0001988
 2,0.00000383,0.00003792,-0.00006864,-0.00000700,0.00010771,0.00018225,
 0.00006681,0.00088776,0.00286794,-0.00594818,0.00186706,-0.00010934,0.
 00024729,0.00006879,-0.00088808,-0.00018317,-0.00036180,0.00397466,-0.
 00470309,-0.00027982,0.00716894,-0.00042711,-0.01115236,-0.06924526,-0
 .00727633,0.08086159,-0.00102604,0.00126502,0.01917813,0.00002952,0.00
 005727,-0.00003665,-0.00000073,-0.00004620,-0.00000557,0.00004005,0.00
 000385,0.00000577,-0.00004940,0.00001413,-0.00000831,0.00006947,-0.000
 07498,-0.00002971,-0.00002151,0.00001025,0.00000324,-0.00000611,0.0000
 1583,0.00003140,-0.00023608,-0.00015457,0.00005699,-0.00065261,0.00057
 705,-0.00016458,0.00016926,-0.00002410,-0.00056979,-0.00228883,0.00236
 821,-0.00051835,0.06258325,0.00011237,0.00000529,-0.00016885,-0.000007
 38,-0.00004264,0.00004651,-0.00007275,-0.00000192,0.00010516,-0.000038
 88,0.00036692,0.00113901,-0.00603633,-0.00042773,0.00034852,-0.0000515
 3,0.00007815,0.00000306,-0.00023311,-0.00122185,-0.00005352,-0.0047791
 5,-0.00080843,-0.00349329,0.00714436,0.00423971,-0.02240322,-0.0073353
 5,-0.05364685,-0.01017494,-0.00621142,0.00488577,0.02201901,-0.0000071
 7,-0.00005343,0.00000577,-0.00000040,0.00002128,0.00000102,-0.00000751
 ,-0.00003041,-0.00001029,0.00000839,-0.00002257,-0.00000753,0.00008158
 ,0.00000914,0.00001298,-0.00001614,0.00000750,0.00000191,0.00001859,0.
 00003622,-0.00000883,-0.00017488,-0.00024957,0.00011132,0.00057644,-0.
 00024788,0.00018154,0.00034958,0.00004063,-0.00113238,0.00214000,-0.00
 066123,0.00127821,0.01193357,0.04835511,-0.00017517,0.00001271,0.00028
 084,0.00026070,0.00009209,-0.00013054,0.00007371,0.00001755,-0.0001720
 7,-0.00031249,-0.00045310,-0.00039425,0.00232744,0.00069016,0.00177526
 ,0.00011676,-0.00002896,-0.00001825,-0.00040048,0.00001500,0.00048071,
 -0.00060109,-0.00386935,0.00014059,0.00641216,0.00169919,-0.01262970,0
 .08082964,-0.00997487,-0.32284410,0.00161986,-0.00202690,-0.00579420,-
 0.00001732,0.00005830,-0.00002172,0.00001267,-0.00001969,-0.00000400,0
 .00001246,0.00003504,0.00001529,-0.00000460,0.00003598,0.00001349,-0.0
 0011264,-0.00001299,-0.00003000,0.00002493,-0.00001735,-0.00000581,-0.
 00004853,-0.00003141,-0.00000775,0.00009732,0.00013172,-0.00003818,-0.
 00015753,0.00019061,-0.00016927,0.00032696,0.00012755,-0.00075620,-0.0
 0103386,0.00057041,0.00048379,-0.08844446,0.01191212,0.33945704,-0.000
 30819,0.00005611,0.00007887,-0.00028997,-0.00027925,-0.00016867,0.0001
 2828,-0.00002233,-0.00020526,-0.00156704,0.00181863,-0.00070315,0.0068
 0965,0.00690494,0.00547845,0.00000977,-0.00044162,0.00011832,0.0039396
 2,-0.00295364,0.00315120,-0.00069375,0.00036872,0.00023175,0.00270596,
 -0.00540028,0.00368040,-0.00206510,-0.01425762,-0.01293812,-0.07497127
 ,-0.07377333,-0.04857527,0.00016690,-0.00018780,0.00021603,-0.00005163
 ,0.00024891,0.00012895,-0.00018421,-0.00007176,-0.00008209,0.00017087,
 -0.00013382,-0.00000427,-0.00007298,0.00025726,0.00012563,0.00002781,0
 .00002548,0.00001363,-0.00103543,0.00020357,0.00025950,0.00006674,0.00
 014224,-0.00009938,0.00029326,0.00029455,0.00035368,-0.00069284,0.0005
 3922,-0.00032406,-0.00024731,-0.00067342,-0.00063795,-0.00236332,0.002
 64219,-0.00087026,0.07026745,0.00001914,-0.00005274,0.00029628,0.00045
 428,0.00028993,0.00000046,-0.00002453,0.00003751,-0.00004363,0.0009354
 4,-0.00101800,0.00061880,-0.00030378,0.00286691,0.00020324,-0.00028983
 ,-0.00045580,0.00055735,-0.00229658,0.00328694,-0.00018438,0.00018811,
 -0.00028963,0.00078848,-0.00539686,0.00049059,0.00160387,-0.00600578,-
 0.01094126,-0.01476051,-0.07515630,-0.20217437,-0.12633385,-0.00002352
 ,-0.00029875,0.00032326,0.00000724,0.00028529,0.00000186,-0.00017373,-
 0.00006910,-0.00007044,0.00013968,-0.00014980,-0.00000660,0.00000591,0
 .00023145,-0.00005876,0.00001512,-0.00003705,-0.00001820,0.00055099,-0
 .00016052,-0.00033206,0.00009037,-0.00004310,-0.00005240,-0.00011875,0
 .00018954,0.00007925,0.00049474,-0.00039673,0.00004834,-0.00026422,-0.
 00068472,-0.00073851,0.00231152,-0.00062052,0.00082918,0.08474530,0.20
 958067,0.00039430,0.00004125,-0.00027782,-0.00001310,0.00006595,0.0000
 8744,-0.00011836,-0.00004603,0.00025657,-0.00133530,-0.00039697,0.0002
 8670,-0.01060642,-0.02246687,-0.01278688,0.00016169,0.00051685,-0.0000
 3828,0.00362691,-0.00000968,-0.00450389,0.00050316,0.00085646,-0.00061
 579,0.00314066,0.00119130,0.00072209,0.00441750,0.00946242,0.01106939,
 -0.04957362,-0.12627700,-0.16068133,-0.00025017,-0.00005389,0.00002172
 ,-0.00003072,0.00015498,0.00006011,-0.00005612,-0.00010122,-0.00006820
 ,0.00010466,-0.00006588,-0.00002581,0.00027320,0.00044489,0.00017079,-
 0.00002249,-0.00000646,-0.00000872,0.00061664,-0.00031421,-0.00014446,
 -0.00011227,0.00004185,0.00007915,-0.00053033,-0.00113172,-0.00073450,
 -0.00032873,0.00007126,-0.00000197,0.00027989,0.00049320,0.00038036,-0
 .00134704,0.00028933,0.00034141,0.05091295,0.13735310,0.16650723,-0.00
 003731,-0.00004845,0.00015459,0.00033179,0.00009597,0.00007356,0.00005
 205,0.00002947,-0.00009414,-0.00044966,-0.00159334,0.00024410,-0.00016
 309,0.00059080,-0.00001814,-0.01448318,-0.02315871,-0.00837603,0.00033
 913,0.00028597,0.00025099,0.00003030,0.00012231,-0.00002994,-0.0001869
 6,-0.00006472,0.00011595,-0.00002700,0.00003701,-0.00005654,0.00039067
 ,-0.00020624,-0.00045381,-0.15569486,-0.12682050,-0.04890526,0.0118784
 6,0.01198935,0.00387377,-0.00005133,0.00323370,-0.00058774,-0.00065715
 ,0.00070883,0.00019654,-0.00323763,0.00209203,-0.00115755,0.00002975,-
 0.00001520,-0.00001472,0.00002535,-0.00008747,-0.00000725,-0.00022608,
 0.00031388,0.00024377,-0.00002886,0.00002785,-0.00001461,-0.00002631,-
 0.00003314,-0.00001227,-0.00000654,-0.00002601,0.00001412,-0.00003102,
 -0.00001616,0.00003562,-0.00002578,0.00003815,0.00002520,0.16294014,0.
 00014204,0.00004640,-0.00028216,-0.00055146,0.00018977,0.00009743,-0.0
 0004926,-0.00003835,0.00015248,0.00098032,-0.00062493,0.00095924,0.002
 07910,-0.00282470,0.00104260,0.00308972,0.00707091,0.00162337,0.000516
 20,-0.00025594,0.00027559,-0.00021468,-0.00012289,0.00020803,-0.000155
 45,-0.00017556,-0.00028575,0.00025715,0.00045458,-0.00009858,0.0006461
 8,-0.00096702,0.00050093,-0.12752962,-0.22457428,-0.06419326,-0.017628
 31,-0.01659516,-0.00791809,0.00336084,-0.00356013,-0.00159085,0.001004
 73,-0.00015575,0.00033754,0.00123103,0.00086869,-0.00072423,-0.0000337
 7,0.00001191,0.00000777,-0.00000579,-0.00001812,-0.00000630,-0.0001053
 8,0.00024147,-0.00004202,-0.00007419,0.00009074,-0.00005209,0.00000771
 ,0.00001760,0.00001168,-0.00000019,0.00001933,-0.00002143,0.00001248,0
 .00001054,-0.00001421,-0.00010785,0.00009887,-0.00007720,0.13349741,0.
 24049353,0.00015176,0.00002793,-0.00011734,-0.00023542,0.00024679,-0.0
 0012904,-0.00003627,-0.00000290,0.00009850,0.00052781,0.00023348,-0.00
 268085,-0.00034564,0.00059519,0.00031452,-0.00156203,-0.00283887,0.002
 89651,0.00035371,0.00005859,0.00010269,-0.00008126,-0.00000287,0.00010
 399,-0.00008941,-0.00009121,-0.00007900,0.00020595,0.00009279,-0.00004
 507,-0.00006389,0.00010338,-0.00014558,-0.04854282,-0.06271692,-0.0611
 8616,-0.00270779,-0.00326473,0.00359625,-0.00001139,-0.00165560,0.0068
 6969,-0.00013736,0.00077434,-0.00072753,-0.00159281,-0.00123713,0.0054
 7863,-0.00001249,-0.00001549,-0.00000481,-0.00005481,-0.00001937,0.000
 00542,-0.00011205,-0.00033677,-0.00047370,0.00000079,-0.00001227,-0.00
 004308,-0.00001331,-0.00000377,-0.00001326,-0.00001799,-0.00000651,-0.
 00000589,-0.00001050,-0.00000178,0.00001942,-0.00008037,-0.00007276,-0
 .00003814,0.05383620,0.06925046,0.05092214,0.00020838,0.00004615,-0.00
 033389,-0.00033469,0.00029894,0.00016548,-0.00005290,-0.00002110,0.000
 18708,-0.00018818,-0.00046468,-0.00010690,-0.00012319,-0.00004357,0.00
 004324,0.00127646,0.00208546,-0.00070007,0.00002036,0.00001551,-0.0000
 4852,0.00000857,0.00000779,0.00000891,0.00002005,0.00001598,-0.0000040
 8,-0.00000103,-0.00000228,-0.00000110,0.00001932,0.00002212,0.00000129
 ,-0.00747417,-0.00078385,-0.00217471,-0.33731453,0.03482720,-0.0469306
 4,-0.01166975,0.00444472,-0.00177169,0.00019057,-0.00289666,-0.0019334
 7,0.00083989,-0.00013852,0.00018231,-0.00003145,-0.00001262,0.00000320
 ,-0.00002247,-0.00002429,0.00001317,-0.00002387,0.00009876,-0.00001398
 ,-0.00000520,-0.00000381,0.00000157,0.00000715,0.00000940,-0.00000018,
 0.00000320,0.00000493,-0.00000127,0.00000433,0.00000640,-0.00000809,-0
 .00000450,-0.00000497,0.00002418,0.00055618,-0.00005684,0.00092640,0.3
 5448358,-0.00022231,-0.00007913,0.00044399,0.00054138,-0.00053433,-0.0
 0019948,0.00003734,0.00003086,-0.00024926,0.00088534,0.00065418,0.0003
 7814,0.00009117,0.00009492,-0.00001919,0.00199898,-0.00425414,-0.00222
 431,-0.00001942,-0.00001155,0.00004525,-0.00001574,-0.00000818,-0.0000
 0654,-0.00001613,-0.00001569,0.00000163,-0.00000378,0.00000635,0.00000
 812,-0.00001628,-0.00003787,-0.00000650,0.02884897,0.00070083,0.004577
 37,0.03426909,-0.06301633,0.00074491,-0.02485325,0.00800529,-0.0035779
 1,-0.00257711,-0.00317531,-0.00275508,-0.00033263,-0.00153890,-0.00031
 660,0.00004805,0.00002882,-0.00000566,0.00003357,-0.00000475,-0.000018
 41,-0.00003198,0.00000130,-0.00003245,0.00000815,0.00000072,-0.0000009
 8,-0.00000560,-0.00000968,0.00000088,-0.00000165,-0.00000471,0.0000016
 1,-0.00000536,-0.00000759,0.00000779,0.00001019,0.00000544,-0.00001646
 ,-0.00061036,0.00084661,0.00106601,-0.03746706,0.06119043,-0.00003259,
 -0.00004943,0.00005600,0.00013501,-0.00005831,-0.00013365,0.00000961,0
 .00001926,-0.00001881,0.00007009,-0.00009538,0.00007081,0.00002574,0.0
 0014390,-0.00003253,-0.00046571,-0.00187804,0.00687670,-0.00004809,-0.
 00004214,-0.00002322,0.00002600,0.00001031,-0.00002726,0.00000848,0.00
 002026,0.00002733,-0.00002499,-0.00002801,-0.00000262,-0.00002490,0.00
 007387,0.00000450,0.00418573,-0.00032358,0.00441128,-0.04692720,0.0003
 9198,-0.04701484,-0.00832874,0.00192543,0.00266542,-0.00182270,-0.0029
 0177,0.00601076,0.00020632,-0.00044798,-0.00046494,0.00000590,0.000004
 56,0.00000247,-0.00000904,0.00003465,0.00000503,0.00002191,-0.00005303
 ,-0.00000126,-0.00000169,-0.00000017,0.00000074,0.00000169,0.00000050,
 -0.00000017,0.00000051,0.00000035,0.00000052,0.00000223,0.00000078,-0.
 00000202,0.00000410,0.00000081,-0.00000218,0.00078122,0.00100805,-0.00
 416892,0.05161489,0.00087759,0.03616808,0.00004527,-0.00005388,-0.0000
 4490,0.00003214,0.00002856,0.00002956,-0.00000807,0.00001662,0.0000261
 8,0.00008529,-0.00002074,0.00015385,-0.00001961,-0.00000344,0.00002459
 ,-0.00110844,-0.00051055,-0.00015783,0.00002010,0.00000794,0.00000664,
 0.00000937,0.00000346,0.00000115,-0.00000676,0.00000119,0.00000198,0.0
 0000315,-0.00000068,-0.00000435,0.00001402,0.00000112,-0.00001374,-0.0
 0133853,-0.00306547,-0.00219737,0.01226117,-0.01742028,-0.00251641,-0.
 10504293,0.10455296,0.01210394,-0.00763470,0.02900713,0.00450922,-0.00
 334020,0.00006171,-0.00188395,0.00000298,0.00000116,-0.00000146,-0.000
 00129,-0.00003100,0.00000677,0.00000085,0.00004096,0.00002614,-0.00000
 318,0.00000137,-0.00000189,-0.00000045,0.00000048,-0.00000075,-0.00000
 015,-0.00000044,0.00000027,0.00000043,-0.00000038,0.00000077,-0.000003
 38,-0.00000345,-0.00000028,0.00040007,-0.00088692,-0.00010251,0.000548
 25,0.00060531,0.00095535,0.10575873,-0.00010048,-0.00000364,0.00015793
 ,0.00013994,-0.00011326,-0.00006016,0.00002785,0.00000465,-0.00009415,
 -0.00006848,0.00011043,0.00022594,0.00005066,-0.00003510,-0.00001276,-
 0.00054135,0.00016830,0.00012312,0.00000720,0.00000372,0.00005338,-0.0
 0000091,-0.00000325,-0.00000331,-0.00001948,-0.00001221,0.00000277,0.0
 0000549,0.00000352,-0.00000618,0.00001817,-0.00003034,-0.00002362,-0.0
 0343625,-0.00164256,-0.00263023,0.01179961,-0.01539189,-0.00233672,0.1
 0495654,-0.29728422,-0.04040425,-0.00072963,0.00080818,-0.00083398,-0.
 00003825,0.00206385,-0.00130103,0.00001416,0.00000337,-0.00000223,0.00
 001256,0.00001104,-0.00000825,-0.00000536,0.00001637,0.00002112,0.0000
 0039,0.00000389,-0.00000348,-0.00000544,-0.00000690,-0.00000063,-0.000
 00235,-0.00000447,0.00000134,-0.00000412,-0.00000407,0.00000653,0.0000
 0082,0.00000473,-0.00001668,0.00061947,-0.00086088,-0.00006150,-0.0002
 9900,0.00066330,0.00101434,-0.11265209,0.31128499,-0.00000693,-0.00000
 115,0.00001005,-0.00001456,-0.00000117,-0.00000400,0.00000483,-0.00000
 643,-0.00000214,0.00013232,0.00010688,-0.00080073,0.00008735,0.0000094
 8,0.00003210,-0.00026555,0.00023186,-0.00085966,0.00004909,0.00002237,
 0.00000383,-0.00001431,0.00000057,0.00002109,-0.00000866,-0.00001698,-
 0.00001496,0.00001868,0.00002054,0.00000075,0.00000933,-0.00004689,0.0
 0002443,-0.00226834,-0.00252806,0.00593495,0.00424074,-0.00733894,0.00
 310405,0.01204141,-0.04048560,-0.04593803,-0.00204870,0.00439982,0.004
 51438,-0.00184612,-0.00128820,0.00719745,0.00000353,0.00000163,0.00000
 293,-0.00000377,0.00000105,0.00000188,-0.00000022,-0.00012664,-0.00005
 854,-0.00000389,0.00000254,0.00000243,-0.00000018,-0.00000134,-0.00000
 113,-0.00000289,0.00000055,-0.00000030,-0.00000123,0.00000068,0.000001
 47,-0.00001287,0.00000065,-0.00000097,0.00023515,-0.00030024,-0.000070
 30,0.00076172,0.00114727,-0.00357922,-0.01169282,0.04506613,0.03470834
 ,-0.00002992,-0.00003080,-0.00000249,0.00015416,-0.00014471,0.00002107
 ,-0.00000233,0.00001253,0.00001192,0.00038645,0.00050883,-0.00006059,-
 0.00007695,0.00012058,0.00009404,-0.00016756,0.00269682,-0.00018897,0.
 00003300,0.00002667,-0.00002442,0.00001661,-0.00000182,0.00000561,0.00
 000332,0.00000884,0.00000019,0.00000500,-0.00000745,0.00000091,0.00000
 625,0.00001070,-0.00000133,-0.00077022,0.00093784,0.00023280,-0.004789
 21,0.00209981,-0.00154756,-0.01197757,-0.02410164,-0.00803478,-0.15784
 518,-0.13281411,-0.04941371,0.00759794,0.01207753,0.00354927,-0.000001
 52,0.00000433,0.00000098,-0.00000740,0.00001061,-0.00000366,0.00000400
 ,-0.00000426,0.00001745,-0.00000644,0.00000376,-0.00000304,0.00000386,
 0.00000372,-0.00000074,-0.00000090,0.00000140,-0.00000124,0.00000039,0
 .00000116,-0.00000191,-0.00000133,0.00000286,-0.00000435,0.00005959,-0
 .00014978,0.00006939,-0.00065201,-0.00119178,-0.00043481,0.00093984,0.
 00005973,0.00091245,0.16648962,-0.00015943,-0.00005465,0.00026769,0.00
 028485,0.00013819,-0.00001218,0.00006417,0.00003859,-0.00016686,-0.001
 28654,0.00009631,-0.00019190,0.00026323,-0.00015257,-0.00022312,0.0034
 4715,-0.00348110,-0.00143727,-0.00008737,-0.00007388,0.00010115,-0.000
 02608,-0.00000384,-0.00003568,-0.00001574,-0.00001442,0.00001768,-0.00
 001563,-0.00000972,0.00000526,-0.00002666,-0.00001614,-0.00001102,0.00
 091539,-0.00004445,0.00035713,0.00192255,0.00138722,-0.00094114,0.0046
 2808,0.00856564,0.00163159,-0.12927579,-0.22658297,-0.06342183,-0.0171
 8520,-0.01778838,-0.00735810,0.00003035,-0.00000625,-0.00000316,0.0000
 3145,-0.00000070,-0.00000354,0.00004459,-0.00018738,-0.00001315,0.0000
 1342,0.00000082,0.00000321,-0.00001157,-0.00001612,0.00000317,-0.00000
 180,-0.00000665,0.00000351,-0.00000759,-0.00000750,0.00000970,0.000011
 73,0.00000091,-0.00001310,-0.00011862,-0.00003050,0.00011354,0.0003076
 0,0.00026830,0.00012447,-0.00059810,0.00031108,0.00095357,0.13755514,0
 .23729763,-0.00002877,-0.00000433,0.00006051,0.00005436,-0.00004014,-0
 .00002706,0.00000146,-0.00000031,-0.00004133,-0.00020964,0.00011851,0.
 00036091,0.00000584,-0.00021640,-0.00004223,-0.00046064,-0.00167248,0.
 00474056,0.00004648,-0.00000360,0.00003875,-0.00004130,-0.00001438,0.0
 0002806,-0.00000833,-0.00003353,-0.00003437,0.00002436,0.00004277,-0.0
 0000543,-0.00000444,-0.00005463,0.00000146,0.00061801,0.00018538,-0.00
 085656,-0.00156778,-0.00069723,0.00691749,-0.00225808,-0.00314512,0.00
 341663,-0.04801510,-0.06437309,-0.05909851,-0.00297326,-0.00177877,0.0
 0189300,0.00000772,0.00000384,-0.00000052,-0.00000787,-0.00000513,-0.0
 0000229,-0.00005744,0.00003256,0.00000962,0.00000786,-0.00000191,0.000
 00089,-0.00001006,0.00000079,-0.00000191,-0.00000052,-0.00000125,0.000
 00012,0.00000042,-0.00000156,0.00000306,-0.00000284,0.00001149,-0.0000
 0284,0.00008663,0.00008460,-0.00058179,-0.00004293,-0.00012301,0.00001
 708,0.00078422,0.00109982,-0.00419197,0.05380440,0.06966548,0.04965858
 ,-0.00090094,-0.00154683,0.00198160,0.00315664,-0.00361201,-0.00030528
 ,0.00030972,0.00118725,-0.00090701,-0.00181861,0.00390707,-0.00034527,
 0.00062755,-0.00009461,-0.00020173,-0.03137556,0.00405251,-0.00319319,
 0.00000807,-0.00004494,0.00024107,-0.00010677,-0.00003783,-0.00000190,
 -0.00008493,-0.00011244,-0.00002888,0.00005817,0.00004931,-0.00000810,
 -0.00003102,-0.00020201,0.00001919,0.00152687,-0.00558908,-0.00142012,
 -0.00277232,-0.00079927,-0.00058629,0.00451878,0.00517354,0.00124105,-
 0.04435768,0.00558786,-0.00525408,-0.15372764,0.00675716,-0.01608728,0
 .00019782,0.00002507,-0.00001157,0.00014901,-0.00038671,-0.00010693,0.
 00028251,-0.00078431,-0.00002536,0.00002693,0.00002119,-0.00000634,-0.
 00003789,-0.00004126,-0.00000052,-0.00002129,-0.00002174,0.00000461,-0
 .00002591,-0.00002608,0.00003740,-0.00000830,0.00006342,-0.00015164,-0
 .00170071,0.00072458,-0.00026188,-0.00028833,-0.00000712,0.00006566,-0
 .00161397,0.00019060,-0.00030558,0.00062847,-0.00070356,0.00024723,0.2
 2738132,-0.00335201,-0.00507981,0.00038148,-0.00263197,-0.01578597,-0.
 00441324,0.00030974,0.00071164,0.00044410,0.00122088,-0.00002178,0.001
 08627,0.00000580,0.00016618,0.00005645,-0.01880578,0.00723258,-0.00185
 865,-0.00000063,0.00003385,0.00000656,0.00002879,0.00002225,0.00000606
 ,-0.00003061,-0.00002146,0.00002426,0.00002541,-0.00001081,-0.00000290
 ,-0.00001542,-0.00000110,-0.00007665,0.00092893,-0.00430879,-0.0016677
 1,0.00045470,0.00176567,0.00066174,-0.00152942,-0.00334295,-0.00216865
 ,0.03212379,-0.00116480,0.00333379,0.00242277,-0.03973366,-0.00332960,
 0.00018716,0.00035900,0.00011149,0.00002117,0.00005160,-0.00046155,-0.
 00002416,0.00026821,-0.00010196,0.00000326,0.00000515,-0.00000148,-0.0
 0000273,-0.00000454,-0.00000335,-0.00000455,-0.00000154,0.00000185,-0.
 00000422,-0.00000206,0.00000721,0.00003285,0.00002331,0.00001052,-0.00
 088325,0.00034328,-0.00022204,0.00002830,0.00020081,0.00022674,0.00091
 745,-0.00006864,0.00017605,0.00230349,0.00037252,0.00092162,-0.0137297
 5,0.05799182,-0.00022007,-0.00158952,-0.00093258,-0.00021224,-0.001480
 55,0.00103798,-0.00005150,-0.00049725,0.00101794,0.00067553,0.00146800
 ,-0.00243942,0.00005749,0.00020290,0.00010690,-0.00889254,0.00146679,0
 .00123509,0.00000127,0.00001460,-0.00002366,0.00000470,0.00000201,0.00
 002036,-0.00002026,-0.00001441,0.00000380,0.00000333,-0.00001094,-0.00
 001970,-0.00000679,0.00000379,0.00005948,-0.00044307,-0.00267796,0.004
 46174,-0.00015318,0.00037098,-0.00072394,-0.00051732,-0.00104700,0.004
 84776,0.00011788,-0.00046499,0.00493165,-0.01644243,-0.00292239,-0.024
 77436,0.00004486,0.00012689,0.00007457,-0.00005409,-0.00016671,0.00012
 971,0.00010048,-0.00049489,-0.00013319,0.00000279,0.00001034,0.0000088
 6,0.00000096,-0.00000187,-0.00000397,-0.00000570,-0.00000393,-0.000001
 61,-0.00000175,-0.00000073,0.00000568,-0.00004889,-0.00004432,-0.00005
 119,-0.00043940,0.00004663,0.00010268,0.00013810,0.00025128,-0.0008450
 7,-0.00001239,0.00002674,-0.00003820,0.00100313,0.00057492,-0.00225991
 ,0.02537113,0.00685159,0.01420258\\-0.00000157,0.00000080,-0.00000217,
 -0.00000248,-0.00000420,0.00000226,-0.00000172,-0.00000065,-0.00000569
 ,0.00000307,0.00000301,-0.00001298,0.00000184,-0.00000021,0.00000585,0
 .00000094,-0.00000042,0.00000316,-0.00000439,0.00000172,-0.00000030,-0
 .00000157,0.00000135,0.00000011,0.00000030,0.00000074,0.00000229,0.000
 00059,-0.00000051,0.00000111,0.00000137,0.00000072,-0.00000067,0.00000
 037,0.00000153,-0.00000362,0.00000037,-0.00000012,0.00000341,0.0000016
 4,0.00000028,0.00000282,0.00000132,0.00000012,0.00000090,-0.00000042,-
 0.00000148,0.00000707,-0.00000130,-0.00000136,-0.00000551,0.00000208,0
 .00000165,-0.00000373,-0.00000652,-0.00000052,-0.00000165,-0.00000291,
 0.00000062,-0.00000018,-0.00000263,0.00000094,0.00000125,0.00000046,0.
 00000042,0.00000219,0.00000292,-0.00000029,0.00000161,0.00000370,-0.00
 000170,0.00000052,-0.00000065,-0.00000068,0.00000242,0.00000024,0.0000
 0095,0.00000504,0.00000199,0.00000045,0.00000266,0.00000214,-0.0000004
 9,-0.00000049,0.00000083,-0.00000265,-0.00000769\\\@


 WHEN ALL ELSE FAILS, LOOK AT THE SCHRODINGER EQUATION.
     -- RUSSELL T. PACK, APRIL 1978
 Job cpu time:       0 days 22 hours 28 minutes 50.0 seconds.
 Elapsed time:       0 days  2 hours 48 minutes 37.1 seconds.
 File lengths (MBytes):  RWF=    585 Int=      0 D2E=      0 Chk=     24 Scr=      1
 Normal termination of Gaussian 16 at Mon Aug 23 03:56:53 2021.
