# Supplementary material for: Rotational Barriers in N-Benzhydrylformamides: An NMR and DFT Study
Source: Molecules. 2023 Jan 5;28(2):535. doi: 10.3390/molecules28020535 (PMC9863877; doi:10.3390/molecules28020535)
Supplement: Supplementary file 1 [file molecules-28-00535-s001.zip › Supplementary_Materials/Quantum_chemistry_output_files/Gaussian_output_files/Transition_states_(corresponding_to_penultimate_barriers)/BHFA_oCl/BHFA_oCl_TS_Formyl.log]

 Entering Gaussian System, Link 0=g16
 Initial command:
 /home/aikhl/g16/l1.exe "/home/aikhl/works/aikhl/Gau-31199.inp" -scrdir="/home/aikhl/works/aikhl/"
 Entering Link 1 = /home/aikhl/g16/l1.exe PID=     31201.
  
 Copyright (c) 1988,1990,1992,1993,1995,1998,2003,2009,2016,
            Gaussian, Inc.  All Rights Reserved.
  
 This is part of the Gaussian(R) 16 program.  It is based on
 the Gaussian(R) 09 system (copyright 2009, Gaussian, Inc.),
 the Gaussian(R) 03 system (copyright 2003, Gaussian, Inc.),
 the Gaussian(R) 98 system (copyright 1998, Gaussian, Inc.),
 the Gaussian(R) 94 system (copyright 1995, Gaussian, Inc.),
 the Gaussian 92(TM) system (copyright 1992, Gaussian, Inc.),
 the Gaussian 90(TM) system (copyright 1990, Gaussian, Inc.),
 the Gaussian 88(TM) system (copyright 1988, Gaussian, Inc.),
 the Gaussian 86(TM) system (copyright 1986, Carnegie Mellon
 University), and the Gaussian 82(TM) system (copyright 1983,
 Carnegie Mellon University). Gaussian is a federally registered
 trademark of Gaussian, Inc.
  
 This software contains proprietary and confidential information,
 including trade secrets, belonging to Gaussian, Inc.
  
 This software is provided under written license and may be
 used, copied, transmitted, or stored only in accord with that
 written license.
  
 The following legend is applicable only to US Government
 contracts under FAR:
  
                    RESTRICTED RIGHTS LEGEND
  
 Use, reproduction and disclosure by the US Government is
 subject to restrictions as set forth in subparagraphs (a)
 and (c) of the Commercial Computer Software - Restricted
 Rights clause in FAR 52.227-19.
  
 Gaussian, Inc.
 340 Quinnipiac St., Bldg. 40, Wallingford CT 06492
  
  
 ---------------------------------------------------------------
 Warning -- This program may not be used in any manner that
 competes with the business of Gaussian, Inc. or will provide
 assistance to any competitor of Gaussian, Inc.  The licensee
 of this program is prohibited from giving any competitor of
 Gaussian, Inc. access to this program.  By using this program,
 the user acknowledges that Gaussian, Inc. is engaged in the
 business of creating and licensing software in the field of
 computational chemistry and represents and warrants to the
 licensee that it is not a competitor of Gaussian, Inc. and that
 it will not use this program in any manner prohibited above.
 ---------------------------------------------------------------
  

 Cite this work as:
 Gaussian 16, Revision A.03,
 M. J. Frisch, G. W. Trucks, H. B. Schlegel, G. E. Scuseria, 
 M. A. Robb, J. R. Cheeseman, G. Scalmani, V. Barone, 
 G. A. Petersson, H. Nakatsuji, X. Li, M. Caricato, A. V. Marenich, 
 J. Bloino, B. G. Janesko, R. Gomperts, B. Mennucci, H. P. Hratchian, 
 J. V. Ortiz, A. F. Izmaylov, J. L. Sonnenberg, D. Williams-Young, 
 F. Ding, F. Lipparini, F. Egidi, J. Goings, B. Peng, A. Petrone, 
 T. Henderson, D. Ranasinghe, V. G. Zakrzewski, J. Gao, N. Rega, 
 G. Zheng, W. Liang, M. Hada, M. Ehara, K. Toyota, R. Fukuda, 
 J. Hasegawa, M. Ishida, T. Nakajima, Y. Honda, O. Kitao, H. Nakai, 
 T. Vreven, K. Throssell, J. A. Montgomery, Jr., J. E. Peralta, 
 F. Ogliaro, M. J. Bearpark, J. J. Heyd, E. N. Brothers, K. N. Kudin, 
 V. N. Staroverov, T. A. Keith, R. Kobayashi, J. Normand, 
 K. Raghavachari, A. P. Rendell, J. C. Burant, S. S. Iyengar, 
 J. Tomasi, M. Cossi, J. M. Millam, M. Klene, C. Adamo, R. Cammi, 
 J. W. Ochterski, R. L. Martin, K. Morokuma, O. Farkas, 
 J. B. Foresman, and D. J. Fox, Gaussian, Inc., Wallingford CT, 2016.
 
 ******************************************
 Gaussian 16:  ES64L-G16RevA.03 25-Dec-2016
                23-Aug-2021 
 ******************************************
 %nprocshared=8
 Will use up to    8 processors via shared memory.
 %mem=5GB
 %oldchk=BHFA_oCl_M062X_scanForm07_TS.chk
 %chk=BHFA_oCl_M062X_scanForm07_TS_freq.chk
 Copying data from "BHFA_oCl_M062X_scanForm07_TS.chk" to current chk file "BHFA_oCl_M062X_scanForm07_TS_freq.chk"
 IOpt=  2 FromEx=T IUOpen= 4 IOptOp= 5 NList=   0 IFRang= 0 IUIn= 4 IUOut= 2.
 ----------------------------------------------------------------------
 # freq=noraman M062X/6-311+G* nosymm Integral(Grid=SuperFine) scrf=(IE
 FPCM, solvent=dimethylsulfoxide) geom=allcheck guess=read
 ----------------------------------------------------------------------
 1/10=4,29=7,30=1,38=1/1,3;
 2/12=2,15=1,40=1/2;
 3/5=4,6=6,7=11,11=2,14=-4,25=1,30=1,70=2201,71=2,72=21,74=-55,75=-7,116=-2,140=1/1,2,3;
 4/5=1/1;
 5/5=2,38=6,53=21,98=1/2;
 8/6=4,10=90,11=11/1;
 11/6=1,8=1,9=11,15=111,16=1,31=1/1,2,10;
 10/6=1,31=1/2;
 6/7=2,8=2,9=2,10=2,28=1/1;
 7/8=1,10=1,25=1,30=1/1,2,3,16;
 1/10=4,30=1/3;
 99//99;
 Structure from the checkpoint file:  "BHFA_oCl_M062X_scanForm07_TS_freq.chk"
 ----------------------------
 BHFA_oCl_M062X_scanForm07_TS
 ----------------------------
 Charge =  0 Multiplicity = 1
 Redundant internal coordinates found in file.  (old form).
 C,0,1.3493631562,1.2681465682,2.256993197
 N,0,0.1117677883,0.5991387721,1.981569181
 O,0,1.4075465694,2.3131464499,2.8357893025
 C,0,-0.1101045242,0.5012398031,0.5173775975
 C,0,-1.1483186442,-0.5780530569,0.2600125007
 C,0,-0.5426785842,1.8430640976,-0.0498633489
 C,0,-2.4760000451,-0.3839479391,0.6444833746
 C,0,-3.4174638929,-1.3879473263,0.4462180934
 C,0,-3.0399312382,-2.5938373039,-0.1425077163
 C,0,-1.7178872129,-2.7914655039,-0.5284352667
 C,0,-0.7753252948,-1.7856027196,-0.3260719104
 C,0,-1.0768978381,2.8452819626,0.7620088684
 C,0,-1.5080391521,4.0553179706,0.2282477359
 C,0,-1.4090588977,4.2886489643,-1.1388060596
 C,0,-0.8803331269,3.3074568255,-1.9703381772
 C,0,-0.4591582414,2.1045215475,-1.4197276572
 H,0,2.2628245775,0.7697589302,1.8849094792
 H,0,0.1973720556,-0.3564380608,2.3281041276
 H,0,0.8159223617,0.199438991,0.0100185323
 H,0,-2.771585681,0.556388303,1.0991644716
 H,0,-4.4466522225,-1.229431049,0.7480277878
 H,0,-3.775148779,-3.3747640129,-0.3005837284
 H,0,-1.4184527014,-3.7261096138,-0.9889850081
 H,0,0.2552272463,-1.9383433844,-0.631433688
 H,0,-1.1436846105,2.6637328601,1.8273176967
 H,0,-1.918571434,4.8151833278,0.882782452
 H,0,-1.7392771913,5.2292824165,-1.5635516789
 H,0,-0.793959918,3.4685360185,-3.0379769437
 Cl,0,0.1890044756,0.8929571623,-2.5082412147
 Recover connectivity data from disk.

 GradGradGradGradGradGradGradGradGradGradGradGradGradGradGradGradGradGrad
 Berny optimization.
 Initialization pass.
                           ----------------------------
                           !    Initial Parameters    !
                           ! (Angstroms and Degrees)  !
 --------------------------                            --------------------------
 ! Name  Definition              Value          Derivative Info.                !
 --------------------------------------------------------------------------------
 ! R1    R(1,2)                  1.4336         calculate D2E/DX2 analytically  !
 ! R2    R(1,3)                  1.196          calculate D2E/DX2 analytically  !
 ! R3    R(1,17)                 1.1051         calculate D2E/DX2 analytically  !
 ! R4    R(2,4)                  1.4841         calculate D2E/DX2 analytically  !
 ! R5    R(2,18)                 1.0201         calculate D2E/DX2 analytically  !
 ! R6    R(4,5)                  1.5195         calculate D2E/DX2 analytically  !
 ! R7    R(4,6)                  1.5197         calculate D2E/DX2 analytically  !
 ! R8    R(4,19)                 1.0982         calculate D2E/DX2 analytically  !
 ! R9    R(5,7)                  1.3958         calculate D2E/DX2 analytically  !
 ! R10   R(5,11)                 1.3931         calculate D2E/DX2 analytically  !
 ! R11   R(6,12)                 1.3961         calculate D2E/DX2 analytically  !
 ! R12   R(6,16)                 1.3971         calculate D2E/DX2 analytically  !
 ! R13   R(7,8)                  1.3906         calculate D2E/DX2 analytically  !
 ! R14   R(7,20)                 1.0855         calculate D2E/DX2 analytically  !
 ! R15   R(8,9)                  1.394          calculate D2E/DX2 analytically  !
 ! R16   R(8,21)                 1.0842         calculate D2E/DX2 analytically  !
 ! R17   R(9,10)                 1.3913         calculate D2E/DX2 analytically  !
 ! R18   R(9,22)                 1.0841         calculate D2E/DX2 analytically  !
 ! R19   R(10,11)                1.3932         calculate D2E/DX2 analytically  !
 ! R20   R(10,23)                1.0841         calculate D2E/DX2 analytically  !
 ! R21   R(11,24)                1.0856         calculate D2E/DX2 analytically  !
 ! R22   R(12,13)                1.391          calculate D2E/DX2 analytically  !
 ! R23   R(12,25)                1.0827         calculate D2E/DX2 analytically  !
 ! R24   R(13,14)                1.3904         calculate D2E/DX2 analytically  !
 ! R25   R(13,26)                1.0837         calculate D2E/DX2 analytically  !
 ! R26   R(14,15)                1.3906         calculate D2E/DX2 analytically  !
 ! R27   R(14,27)                1.0836         calculate D2E/DX2 analytically  !
 ! R28   R(15,16)                1.3884         calculate D2E/DX2 analytically  !
 ! R29   R(15,28)                1.0832         calculate D2E/DX2 analytically  !
 ! R30   R(16,29)                1.753          calculate D2E/DX2 analytically  !
 ! A1    A(2,1,3)              122.87           calculate D2E/DX2 analytically  !
 ! A2    A(2,1,17)             116.0046         calculate D2E/DX2 analytically  !
 ! A3    A(3,1,17)             121.1165         calculate D2E/DX2 analytically  !
 ! A4    A(1,2,4)              110.4499         calculate D2E/DX2 analytically  !
 ! A5    A(1,2,18)             107.4249         calculate D2E/DX2 analytically  !
 ! A6    A(4,2,18)             106.6129         calculate D2E/DX2 analytically  !
 ! A7    A(2,4,5)              108.4265         calculate D2E/DX2 analytically  !
 ! A8    A(2,4,6)              110.644          calculate D2E/DX2 analytically  !
 ! A9    A(2,4,19)             110.3562         calculate D2E/DX2 analytically  !
 ! A10   A(5,4,6)              111.6817         calculate D2E/DX2 analytically  !
 ! A11   A(5,4,19)             107.619          calculate D2E/DX2 analytically  !
 ! A12   A(6,4,19)             108.0734         calculate D2E/DX2 analytically  !
 ! A13   A(4,5,7)              120.2965         calculate D2E/DX2 analytically  !
 ! A14   A(4,5,11)             120.264          calculate D2E/DX2 analytically  !
 ! A15   A(7,5,11)             119.4126         calculate D2E/DX2 analytically  !
 ! A16   A(4,6,12)             121.7177         calculate D2E/DX2 analytically  !
 ! A17   A(4,6,16)             120.9453         calculate D2E/DX2 analytically  !
 ! A18   A(12,6,16)            117.3059         calculate D2E/DX2 analytically  !
 ! A19   A(5,7,8)              120.2862         calculate D2E/DX2 analytically  !
 ! A20   A(5,7,20)             119.6602         calculate D2E/DX2 analytically  !
 ! A21   A(8,7,20)             120.0536         calculate D2E/DX2 analytically  !
 ! A22   A(7,8,9)              120.0943         calculate D2E/DX2 analytically  !
 ! A23   A(7,8,21)             119.8309         calculate D2E/DX2 analytically  !
 ! A24   A(9,8,21)             120.0746         calculate D2E/DX2 analytically  !
 ! A25   A(8,9,10)             119.825          calculate D2E/DX2 analytically  !
 ! A26   A(8,9,22)             120.0675         calculate D2E/DX2 analytically  !
 ! A27   A(10,9,22)            120.1074         calculate D2E/DX2 analytically  !
 ! A28   A(9,10,11)            119.9997         calculate D2E/DX2 analytically  !
 ! A29   A(9,10,23)            120.1813         calculate D2E/DX2 analytically  !
 ! A30   A(11,10,23)           119.8188         calculate D2E/DX2 analytically  !
 ! A31   A(5,11,10)            120.3818         calculate D2E/DX2 analytically  !
 ! A32   A(5,11,24)            119.6325         calculate D2E/DX2 analytically  !
 ! A33   A(10,11,24)           119.9846         calculate D2E/DX2 analytically  !
 ! A34   A(6,12,13)            121.3281         calculate D2E/DX2 analytically  !
 ! A35   A(6,12,25)            118.3867         calculate D2E/DX2 analytically  !
 ! A36   A(13,12,25)           120.2838         calculate D2E/DX2 analytically  !
 ! A37   A(12,13,14)           120.0798         calculate D2E/DX2 analytically  !
 ! A38   A(12,13,26)           119.7101         calculate D2E/DX2 analytically  !
 ! A39   A(14,13,26)           120.2099         calculate D2E/DX2 analytically  !
 ! A40   A(13,14,15)           119.7757         calculate D2E/DX2 analytically  !
 ! A41   A(13,14,27)           120.6226         calculate D2E/DX2 analytically  !
 ! A42   A(15,14,27)           119.6017         calculate D2E/DX2 analytically  !
 ! A43   A(14,15,16)           119.3105         calculate D2E/DX2 analytically  !
 ! A44   A(14,15,28)           120.9832         calculate D2E/DX2 analytically  !
 ! A45   A(16,15,28)           119.7063         calculate D2E/DX2 analytically  !
 ! A46   A(6,16,15)            122.1993         calculate D2E/DX2 analytically  !
 ! A47   A(6,16,29)            120.1069         calculate D2E/DX2 analytically  !
 ! A48   A(15,16,29)           117.6934         calculate D2E/DX2 analytically  !
 ! D1    D(3,1,2,4)            116.6283         calculate D2E/DX2 analytically  !
 ! D2    D(3,1,2,18)          -127.469          calculate D2E/DX2 analytically  !
 ! D3    D(17,1,2,4)           -62.2935         calculate D2E/DX2 analytically  !
 ! D4    D(17,1,2,18)           53.6092         calculate D2E/DX2 analytically  !
 ! D5    D(1,2,4,5)            161.5855         calculate D2E/DX2 analytically  !
 ! D6    D(1,2,4,6)            -75.6179         calculate D2E/DX2 analytically  !
 ! D7    D(1,2,4,19)            43.9458         calculate D2E/DX2 analytically  !
 ! D8    D(18,2,4,5)            45.1767         calculate D2E/DX2 analytically  !
 ! D9    D(18,2,4,6)           167.9733         calculate D2E/DX2 analytically  !
 ! D10   D(18,2,4,19)          -72.4631         calculate D2E/DX2 analytically  !
 ! D11   D(2,4,5,7)             68.6535         calculate D2E/DX2 analytically  !
 ! D12   D(2,4,5,11)          -109.4525         calculate D2E/DX2 analytically  !
 ! D13   D(6,4,5,7)            -53.5121         calculate D2E/DX2 analytically  !
 ! D14   D(6,4,5,11)           128.3819         calculate D2E/DX2 analytically  !
 ! D15   D(19,4,5,7)          -171.9725         calculate D2E/DX2 analytically  !
 ! D16   D(19,4,5,11)            9.9215         calculate D2E/DX2 analytically  !
 ! D17   D(2,4,6,12)           -19.7434         calculate D2E/DX2 analytically  !
 ! D18   D(2,4,6,16)           162.3385         calculate D2E/DX2 analytically  !
 ! D19   D(5,4,6,12)           101.1394         calculate D2E/DX2 analytically  !
 ! D20   D(5,4,6,16)           -76.7787         calculate D2E/DX2 analytically  !
 ! D21   D(19,4,6,12)         -140.6716         calculate D2E/DX2 analytically  !
 ! D22   D(19,4,6,16)           41.4103         calculate D2E/DX2 analytically  !
 ! D23   D(4,5,7,8)           -178.016          calculate D2E/DX2 analytically  !
 ! D24   D(4,5,7,20)             2.0363         calculate D2E/DX2 analytically  !
 ! D25   D(11,5,7,8)             0.1061         calculate D2E/DX2 analytically  !
 ! D26   D(11,5,7,20)         -179.8416         calculate D2E/DX2 analytically  !
 ! D27   D(4,5,11,10)          178.1708         calculate D2E/DX2 analytically  !
 ! D28   D(4,5,11,24)           -2.2106         calculate D2E/DX2 analytically  !
 ! D29   D(7,5,11,10)            0.0481         calculate D2E/DX2 analytically  !
 ! D30   D(7,5,11,24)          179.6667         calculate D2E/DX2 analytically  !
 ! D31   D(4,6,12,13)         -178.0128         calculate D2E/DX2 analytically  !
 ! D32   D(4,6,12,25)            2.4104         calculate D2E/DX2 analytically  !
 ! D33   D(16,6,12,13)          -0.0222         calculate D2E/DX2 analytically  !
 ! D34   D(16,6,12,25)        -179.599          calculate D2E/DX2 analytically  !
 ! D35   D(4,6,16,15)          178.2354         calculate D2E/DX2 analytically  !
 ! D36   D(4,6,16,29)           -1.553          calculate D2E/DX2 analytically  !
 ! D37   D(12,6,16,15)           0.2284         calculate D2E/DX2 analytically  !
 ! D38   D(12,6,16,29)        -179.56           calculate D2E/DX2 analytically  !
 ! D39   D(5,7,8,9)             -0.2049         calculate D2E/DX2 analytically  !
 ! D40   D(5,7,8,21)           179.9749         calculate D2E/DX2 analytically  !
 ! D41   D(20,7,8,9)           179.7425         calculate D2E/DX2 analytically  !
 ! D42   D(20,7,8,21)           -0.0777         calculate D2E/DX2 analytically  !
 ! D43   D(7,8,9,10)             0.1487         calculate D2E/DX2 analytically  !
 ! D44   D(7,8,9,22)          -179.7495         calculate D2E/DX2 analytically  !
 ! D45   D(21,8,9,10)          179.9685         calculate D2E/DX2 analytically  !
 ! D46   D(21,8,9,22)            0.0703         calculate D2E/DX2 analytically  !
 ! D47   D(8,9,10,11)            0.005          calculate D2E/DX2 analytically  !
 ! D48   D(8,9,10,23)         -179.8519         calculate D2E/DX2 analytically  !
 ! D49   D(22,9,10,11)         179.9032         calculate D2E/DX2 analytically  !
 ! D50   D(22,9,10,23)           0.0462         calculate D2E/DX2 analytically  !
 ! D51   D(9,10,11,5)           -0.1036         calculate D2E/DX2 analytically  !
 ! D52   D(9,10,11,24)        -179.7209         calculate D2E/DX2 analytically  !
 ! D53   D(23,10,11,5)         179.7538         calculate D2E/DX2 analytically  !
 ! D54   D(23,10,11,24)          0.1366         calculate D2E/DX2 analytically  !
 ! D55   D(6,12,13,14)          -0.1549         calculate D2E/DX2 analytically  !
 ! D56   D(6,12,13,26)        -179.9994         calculate D2E/DX2 analytically  !
 ! D57   D(25,12,13,14)        179.4139         calculate D2E/DX2 analytically  !
 ! D58   D(25,12,13,26)         -0.4305         calculate D2E/DX2 analytically  !
 ! D59   D(12,13,14,15)          0.1313         calculate D2E/DX2 analytically  !
 ! D60   D(12,13,14,27)       -179.8024         calculate D2E/DX2 analytically  !
 ! D61   D(26,13,14,15)        179.975          calculate D2E/DX2 analytically  !
 ! D62   D(26,13,14,27)          0.0413         calculate D2E/DX2 analytically  !
 ! D63   D(13,14,15,16)          0.068          calculate D2E/DX2 analytically  !
 ! D64   D(13,14,15,28)       -179.9859         calculate D2E/DX2 analytically  !
 ! D65   D(27,14,15,16)       -179.9977         calculate D2E/DX2 analytically  !
 ! D66   D(27,14,15,28)         -0.0515         calculate D2E/DX2 analytically  !
 ! D67   D(14,15,16,6)          -0.2537         calculate D2E/DX2 analytically  !
 ! D68   D(14,15,16,29)        179.5396         calculate D2E/DX2 analytically  !
 ! D69   D(28,15,16,6)         179.7994         calculate D2E/DX2 analytically  !
 ! D70   D(28,15,16,29)         -0.4073         calculate D2E/DX2 analytically  !
 --------------------------------------------------------------------------------
 Trust Radius=3.00D-01 FncErr=1.00D-07 GrdErr=1.00D-07 EigMax=2.50D+02 EigMin=1.00D-04
 Number of steps in this run=      2 maximum allowed number of steps=      2.
 GradGradGradGradGradGradGradGradGradGradGradGradGradGradGradGradGradGrad

                          Input orientation:                          
 ---------------------------------------------------------------------
 Center     Atomic      Atomic             Coordinates (Angstroms)
 Number     Number       Type             X           Y           Z
 ---------------------------------------------------------------------
      1          6           0        1.349363    1.268147    2.256993
      2          7           0        0.111768    0.599139    1.981569
      3          8           0        1.407547    2.313146    2.835789
      4          6           0       -0.110105    0.501240    0.517378
      5          6           0       -1.148319   -0.578053    0.260013
      6          6           0       -0.542679    1.843064   -0.049863
      7          6           0       -2.476000   -0.383948    0.644483
      8          6           0       -3.417464   -1.387947    0.446218
      9          6           0       -3.039931   -2.593837   -0.142508
     10          6           0       -1.717887   -2.791466   -0.528435
     11          6           0       -0.775325   -1.785603   -0.326072
     12          6           0       -1.076898    2.845282    0.762009
     13          6           0       -1.508039    4.055318    0.228248
     14          6           0       -1.409059    4.288649   -1.138806
     15          6           0       -0.880333    3.307457   -1.970338
     16          6           0       -0.459158    2.104522   -1.419728
     17          1           0        2.262825    0.769759    1.884909
     18          1           0        0.197372   -0.356438    2.328104
     19          1           0        0.815922    0.199439    0.010019
     20          1           0       -2.771586    0.556388    1.099164
     21          1           0       -4.446652   -1.229431    0.748028
     22          1           0       -3.775149   -3.374764   -0.300584
     23          1           0       -1.418453   -3.726110   -0.988985
     24          1           0        0.255227   -1.938343   -0.631434
     25          1           0       -1.143685    2.663733    1.827318
     26          1           0       -1.918571    4.815183    0.882782
     27          1           0       -1.739277    5.229282   -1.563552
     28          1           0       -0.793960    3.468536   -3.037977
     29         17           0        0.189004    0.892957   -2.508241
 ---------------------------------------------------------------------
                    Distance matrix (angstroms):
                    1          2          3          4          5
     1  C    0.000000
     2  N    1.433552   0.000000
     3  O    1.196000   2.312262   0.000000
     4  C    2.396759   1.484139   3.310786   0.000000
     5  C    3.692533   2.436669   4.639624   1.519539   0.000000
     6  C    3.038411   2.470297   3.514448   1.519663   2.514882
     7  C    4.467998   3.074215   5.211341   2.529264   1.395791
     8  C    5.749468   4.331431   6.533672   3.809556   2.416531
     9  C    6.319686   4.963870   7.261460   4.312637   2.793494
    10  C    5.800611   4.598256   6.866106   3.810590   2.417696
    11  C    4.529008   3.434987   5.618010   2.526574   1.393124
    12  C    3.257158   2.818761   3.279664   2.547365   3.460683
    13  C    4.477598   4.200367   4.281948   3.830051   4.647422
    14  C    5.316369   5.065781   5.256737   4.332978   5.070450
    15  C    5.196216   4.892527   5.414971   3.828425   4.488147
    16  C    4.181931   3.763104   4.651616   2.538647   3.239240
    17  H    1.105101   2.159977   2.004425   2.751915   4.011581
    18  H    1.992841   1.020069   2.974718   2.027038   2.477297
    19  H    2.544718   2.131339   3.578094   1.098191   2.127260
    20  H    4.339284   3.015658   4.854607   2.724885   2.150844
    21  H    6.489119   5.064038   7.154037   4.674833   3.397272
    22  H    7.372818   6.009014   8.309602   5.396760   3.877641
    23  H    6.568088   5.465669   7.686858   4.674547   3.397533
    24  H    4.452159   3.645158   5.605769   2.721176   2.148257
    25  H    2.889216   2.421261   2.765629   2.731411   3.600784
    26  H    5.014910   4.806729   4.597552   4.691927   5.483441
    27  H    6.310853   6.118209   6.144961   5.416536   6.115535
    28  H    6.121459   5.852318   6.378298   4.681138   5.232321
    29  Cl   4.918807   4.500077   5.662194   3.065498   3.408157
                    6          7          8          9         10
     6  C    0.000000
     7  C    3.029758   0.000000
     8  C    4.353151   1.390568   0.000000
     9  C    5.092244   2.412672   1.394023   0.000000
    10  C    4.805103   2.783274   2.410057   1.391329   0.000000
    11  C    3.646593   2.408092   2.781269   2.411510   1.393246
    12  C    1.396054   3.521253   4.847495   5.852834   5.817992
    13  C    2.429678   4.562596   5.772569   6.833405   6.891665
    14  C    2.813769   5.113868   6.226535   7.142897   7.113083
    15  C    2.438582   4.796865   5.858634   6.544471   6.322771
    16  C    1.397091   3.810656   4.942739   5.510559   5.133175
    17  H    3.572979   5.032510   6.244294   6.598744   5.861111
    18  H    3.322682   3.159471   4.203873   4.646505   4.213952
    19  H    2.133281   3.402887   4.542205   4.763745   3.956720
    20  H    2.818479   1.085513   2.150335   3.396716   3.868784
    21  H    5.031686   2.146866   1.084179   2.152562   3.393445
    22  H    6.143082   3.394985   2.152462   1.084149   2.150460
    23  H    5.715298   3.867385   3.394533   2.151222   1.084125
    24  H    3.908186   3.391712   3.866902   3.395113   2.152117
    25  H    2.135068   3.530229   4.847022   5.926045   5.969796
    26  H    3.405349   5.234356   6.396569   7.563217   7.739051
    27  H    3.897381   6.076721   7.116405   8.056815   8.087294
    28  H    3.410883   5.588507   6.527466   7.083820   6.807280
    29  Cl   2.735267   4.321158   5.190180   5.308527   4.596829
                   11         12         13         14         15
    11  C    0.000000
    12  C    4.766546   0.000000
    13  C    5.912740   1.391032   0.000000
    14  C    6.161062   2.409717   1.390351   0.000000
    15  C    5.352933   2.778122   2.405637   1.390588   0.000000
    16  C    4.053284   2.385435   2.760721   2.398258   1.388385
    17  H    4.544080   4.089309   5.268666   5.916770   5.584110
    18  H    3.167539   3.785159   5.175076   6.014725   5.749972
    19  H    2.566207   3.338973   4.507352   4.794995   4.056953
    20  H    3.391353   2.867869   3.820675   4.560127   4.535092
    21  H    3.865444   5.287601   6.069118   6.575433   6.378989
    22  H    3.394853   6.862844   7.786242   8.064050   7.471286
    23  H    2.149101   6.809246   7.876566   8.016164   7.122056
    24  H    1.085640   5.157452   6.306515   6.465501   5.531779
    25  H    4.956749   1.082730   2.150881   3.392442   3.860819
    26  H    6.807255   2.145580   1.083673   2.150270   3.389908
    27  H    7.188127   3.395650   2.154579   1.083626   2.143985
    28  H    5.912762   3.861139   3.394473   2.158190   1.083171
    29  Cl   3.586987   4.013554   4.513187   3.994982   2.694927
                   16         17         18         19         20
    16  C    0.000000
    17  H    4.484574   0.000000
    18  H    4.531401   2.393916   0.000000
    19  H    2.701730   2.435982   2.462747   0.000000
    20  H    3.753512   5.099824   3.340397   3.766147   0.000000
    21  H    5.631564   7.092696   4.982541   5.502819   2.473519
    22  H    6.501603   7.642681   5.639256   5.826606   4.291898
    23  H    5.924698   6.482585   4.996865   4.626054   4.952891
    24  H    4.180492   4.206691   3.356283   2.301294   4.287220
    25  H    3.365204   3.898046   3.342253   3.635296   2.760647
    26  H    3.844363   5.903710   5.771641   5.435464   4.348769
    27  H    3.379870   6.913469   7.077843   5.857004   5.476464
    28  H    2.142746   6.392350   6.663932   4.750683   5.432085
    29  Cl   1.752959   4.859597   4.995127   2.686192   4.678862
                   21         22         23         24         25
    21  H    0.000000
    22  H    2.480515   0.000000
    23  H    4.291924   2.480193   0.000000
    24  H    4.951075   4.291468   2.474905   0.000000
    25  H    5.218351   6.922139   6.988358   5.401992   0.000000
    26  H    6.553374   8.480712   8.758271   7.254542   2.474133
    27  H    7.374840   8.931376   8.979538   7.498117   4.293573
    28  H    7.053147   7.950570   7.506749   6.010540   4.943795
    29  Cl   6.049556   6.229102   5.121312   3.397507   4.869166
                   26         27         28         29
    26  H    0.000000
    27  H    2.487604   0.000000
    28  H    4.295412   2.483502   0.000000
    29  Cl   5.596854   4.838845   2.807213   0.000000
 Symmetry turned off by external request.
 Stoichiometry    C14H12ClNO
 Framework group  C1[X(C14H12ClNO)]
 Deg. of freedom    81
 Full point group                 C1      NOp   1
 Rotational constants (GHZ):           0.5352887           0.3505127           0.2873656
 Standard basis: 6-311+G(d) (5D, 7F)
   418 basis functions,   689 primitive gaussians,   435 cartesian basis functions
    64 alpha electrons       64 beta electrons
       nuclear repulsion energy      1256.0794956955 Hartrees.
 NAtoms=   29 NActive=   29 NUniq=   29 SFac= 1.00D+00 NAtFMM=   60 NAOKFM=F Big=F
 Integral buffers will be    131072 words long.
 Raffenetti 2 integral format.
 Two-electron integral symmetry is turned off.
 Force inversion solution in PCM.
 ------------------------------------------------------------------------------
 Polarizable Continuum Model (PCM)
 =================================
 Model                : PCM.
 Atomic radii         : UFF (Universal Force Field).
 Polarization charges : Total charges.
 Charge compensation  : None.
 Solution method      : Matrix inversion.
 Cavity type          : Scaled VdW (van der Waals Surface) (Alpha=1.100).
 Cavity algorithm     : GePol (No added spheres)
                        Default sphere list used, NSphG=   29.
                        Lebedev-Laikov grids with approx.  5.0 points / Ang**2.
                        Smoothing algorithm: York/Karplus (Gamma=1.0000).
                        Polarization charges: spherical gaussians, with
                                              point-specific exponents (IZeta= 3).
                        Self-potential: point-specific (ISelfS= 7).
                        Self-field    : sphere-specific E.n sum rule (ISelfD= 2).
 1st derivatives      : Analytical E(r).r(x)/FMM algorithm (CHGder, D1EAlg=3).
                        Cavity 1st derivative terms included.
 2nd derivatives      : Analytical E(r).r(xy)/FMM algorithm (CHGder, D2EAlg=3).
                        Cavity 2nd derivative terms included.
 Solvent              : DiMethylSulfoxide, Eps=  46.826000 Eps(inf)=   2.007889
 ------------------------------------------------------------------------------
 One-electron integrals computed using PRISM.
 NBasis=   418 RedAO= T EigKep=  1.27D-06  NBF=   418
 NBsUse=   415 1.00D-06 EigRej=  9.82D-07 NBFU=   415
 Initial guess from the checkpoint file:  "BHFA_oCl_M062X_scanForm07_TS_freq.chk"
 B after Tr=     0.000000    0.000000    0.000000
         Rot=    1.000000    0.000000    0.000000    0.000000 Ang=   0.00 deg.
 Requested convergence on RMS density matrix=1.00D-08 within 128 cycles.
 Requested convergence on MAX density matrix=1.00D-06.
 Requested convergence on             energy=1.00D-06.
 No special actions if energy rises.
 Inv3:  Mode=1 IEnd=    15636267.
 Iteration    1 A*A^-1 deviation from unit magnitude is 6.22D-15 for    410.
 Iteration    1 A*A^-1 deviation from orthogonality  is 2.97D-15 for   1856    740.
 Iteration    1 A^-1*A deviation from unit magnitude is 6.22D-15 for    410.
 Iteration    1 A^-1*A deviation from orthogonality  is 2.68D-15 for   1574   1547.
 Error on total polarization charges =  0.01710
 SCF Done:  E(RM062X) =  -1130.76627274     A.U. after    1 cycles
            NFock=  1  Conv=0.57D-08     -V/T= 2.0032
 DoSCS=F DFT=T ScalE2(SS,OS)=  1.000000  1.000000
 Range of M.O.s used for correlation:     1   415
 NBasis=   418 NAE=    64 NBE=    64 NFC=     0 NFV=     0
 NROrb=    415 NOA=    64 NOB=    64 NVA=   351 NVB=   351

 **** Warning!!: The largest alpha MO coefficient is  0.12629677D+03

 Symmetrizing basis deriv contribution to polar:
 IMax=3 JMax=2 DiffMx= 0.00D+00
 G2DrvN: will do    30 centers at a time, making    1 passes.
 Calling FoFCou, ICntrl=  3107 FMM=F I1Cent=   0 AccDes= 0.00D+00.
 NEqPCM:  Using equilibrium solvation (IEInf=0, Eps=  46.8260, EpsInf=   2.0079)
 G2PCM: DoFxE=T DoFxN=T DoGrad=T DoDP/DQ/DG/TGxP=FFFF NFrqRd=   0 IEInf=0 SqF1=F DoCFld=F IF1Alg=4.
 End of G2Drv F.D. properties file   721 does not exist.
 End of G2Drv F.D. properties file   722 does not exist.
 End of G2Drv F.D. properties file   788 does not exist.
          IDoAtm=11111111111111111111111111111
 NEqPCM:  Using equilibrium solvation (IEInf=0, Eps=  46.8260, EpsInf=   2.0079)
          Differentiating once with respect to electric field.
                with respect to dipole field.
          Differentiating once with respect to nuclear coordinates.
 CalDSu exits because no D1Ps are significant.
          There are    90 degrees of freedom in the 1st order CPHF.  IDoFFX=6 NUNeed=     3.
     87 vectors produced by pass  0 Test12= 2.50D-14 1.11D-09 XBig12= 1.36D+02 4.15D+00.
 AX will form    87 AO Fock derivatives at one time.
     87 vectors produced by pass  1 Test12= 2.50D-14 1.11D-09 XBig12= 1.12D+01 4.85D-01.
     87 vectors produced by pass  2 Test12= 2.50D-14 1.11D-09 XBig12= 2.69D-01 5.54D-02.
     87 vectors produced by pass  3 Test12= 2.50D-14 1.11D-09 XBig12= 1.87D-03 3.14D-03.
     87 vectors produced by pass  4 Test12= 2.50D-14 1.11D-09 XBig12= 1.10D-05 2.78D-04.
     87 vectors produced by pass  5 Test12= 2.50D-14 1.11D-09 XBig12= 7.53D-08 2.37D-05.
     87 vectors produced by pass  6 Test12= 2.50D-14 1.11D-09 XBig12= 3.89D-10 1.36D-06.
     16 vectors produced by pass  7 Test12= 2.50D-14 1.11D-09 XBig12= 1.49D-12 7.11D-08.
      3 vectors produced by pass  8 Test12= 2.50D-14 1.11D-09 XBig12= 2.27D-14 1.95D-08.
      3 vectors produced by pass  9 Test12= 2.50D-14 1.11D-09 XBig12= 3.19D-15 5.40D-09.
      3 vectors produced by pass 10 Test12= 2.50D-14 1.11D-09 XBig12= 5.08D-16 2.27D-09.
      3 vectors produced by pass 11 Test12= 2.50D-14 1.11D-09 XBig12= 1.08D-15 3.93D-09.
      3 vectors produced by pass 12 Test12= 2.50D-14 1.11D-09 XBig12= 4.82D-15 5.15D-09.
      3 vectors produced by pass 13 Test12= 2.50D-14 1.11D-09 XBig12= 1.89D-15 4.22D-09.
      3 vectors produced by pass 14 Test12= 2.50D-14 1.11D-09 XBig12= 3.70D-15 7.26D-09.
      2 vectors produced by pass 15 Test12= 2.50D-14 1.11D-09 XBig12= 7.32D-16 2.91D-09.
      1 vectors produced by pass 16 Test12= 2.50D-14 1.11D-09 XBig12= 1.88D-16 1.14D-09.
 InvSVY:  IOpt=1 It=  1 EMax= 5.33D-15
 Solved reduced A of dimension   649 with    90 vectors.
 Isotropic polarizability for W=    0.000000      238.28 Bohr**3.
 End of Minotr F.D. properties file   721 does not exist.
 End of Minotr F.D. properties file   722 does not exist.
 End of Minotr F.D. properties file   788 does not exist.

 **********************************************************************

            Population analysis using the SCF density.

 **********************************************************************

 Alpha  occ. eigenvalues -- -102.68538 -19.65066 -14.76466 -10.67118 -10.61730
 Alpha  occ. eigenvalues --  -10.60546 -10.57468 -10.56445 -10.56213 -10.55788
 Alpha  occ. eigenvalues --  -10.55621 -10.55462 -10.55347 -10.55252 -10.55170
 Alpha  occ. eigenvalues --  -10.55130 -10.55061  -9.82831  -7.55326  -7.54680
 Alpha  occ. eigenvalues --   -7.54663  -1.21106  -1.05076  -1.00725  -0.97276
 Alpha  occ. eigenvalues --   -0.94704  -0.89263  -0.85851  -0.85296  -0.83834
 Alpha  occ. eigenvalues --   -0.78081  -0.71512  -0.70380  -0.69559  -0.68684
 Alpha  occ. eigenvalues --   -0.66618  -0.62463  -0.60135  -0.59194  -0.57915
 Alpha  occ. eigenvalues --   -0.56185  -0.54426  -0.53406  -0.53225  -0.51907
 Alpha  occ. eigenvalues --   -0.50338  -0.49970  -0.49229  -0.49099  -0.47122
 Alpha  occ. eigenvalues --   -0.46781  -0.44881  -0.43154  -0.42515  -0.41276
 Alpha  occ. eigenvalues --   -0.41145  -0.40956  -0.39082  -0.37089  -0.34321
 Alpha  occ. eigenvalues --   -0.32228  -0.31745  -0.31258  -0.30471
 Alpha virt. eigenvalues --   -0.00659  -0.00449   0.00441   0.00562   0.01232
 Alpha virt. eigenvalues --    0.01558   0.01965   0.02379   0.02785   0.03535
 Alpha virt. eigenvalues --    0.03832   0.03879   0.04324   0.05309   0.05507
 Alpha virt. eigenvalues --    0.05782   0.06163   0.06990   0.07425   0.08002
 Alpha virt. eigenvalues --    0.08399   0.08893   0.10016   0.10132   0.10365
 Alpha virt. eigenvalues --    0.10796   0.11183   0.11890   0.12102   0.12942
 Alpha virt. eigenvalues --    0.13591   0.14051   0.14140   0.14883   0.15203
 Alpha virt. eigenvalues --    0.15426   0.15637   0.15790   0.16357   0.17328
 Alpha virt. eigenvalues --    0.17520   0.17734   0.17952   0.18669   0.19494
 Alpha virt. eigenvalues --    0.19626   0.19911   0.19960   0.20330   0.20669
 Alpha virt. eigenvalues --    0.21115   0.21376   0.21933   0.22250   0.22628
 Alpha virt. eigenvalues --    0.22813   0.22950   0.23198   0.23534   0.23917
 Alpha virt. eigenvalues --    0.24330   0.24435   0.24997   0.25390   0.25760
 Alpha virt. eigenvalues --    0.25886   0.26520   0.26845   0.27059   0.27424
 Alpha virt. eigenvalues --    0.27737   0.28489   0.28891   0.29172   0.29406
 Alpha virt. eigenvalues --    0.30213   0.30292   0.31179   0.31402   0.31844
 Alpha virt. eigenvalues --    0.31992   0.32939   0.33509   0.33888   0.34292
 Alpha virt. eigenvalues --    0.35218   0.35829   0.35892   0.37216   0.38037
 Alpha virt. eigenvalues --    0.38964   0.39097   0.40046   0.41248   0.41958
 Alpha virt. eigenvalues --    0.43638   0.45272   0.47063   0.48519   0.49372
 Alpha virt. eigenvalues --    0.50305   0.51611   0.52871   0.54232   0.55885
 Alpha virt. eigenvalues --    0.56640   0.56955   0.57297   0.57881   0.58318
 Alpha virt. eigenvalues --    0.58879   0.59386   0.59712   0.60331   0.60718
 Alpha virt. eigenvalues --    0.61199   0.62405   0.62549   0.63718   0.64549
 Alpha virt. eigenvalues --    0.65628   0.66166   0.66499   0.67594   0.67924
 Alpha virt. eigenvalues --    0.68622   0.70261   0.71177   0.71786   0.72381
 Alpha virt. eigenvalues --    0.72611   0.73448   0.74102   0.74821   0.75186
 Alpha virt. eigenvalues --    0.75876   0.76131   0.76638   0.76906   0.77452
 Alpha virt. eigenvalues --    0.78278   0.78483   0.79206   0.81139   0.81738
 Alpha virt. eigenvalues --    0.82682   0.84747   0.85573   0.86594   0.86699
 Alpha virt. eigenvalues --    0.87055   0.87786   0.88313   0.88459   0.90393
 Alpha virt. eigenvalues --    0.90748   0.91347   0.91873   0.92081   0.93331
 Alpha virt. eigenvalues --    0.95439   0.95746   0.95929   0.97295   0.98564
 Alpha virt. eigenvalues --    0.98903   1.01177   1.02127   1.04060   1.05096
 Alpha virt. eigenvalues --    1.06167   1.06990   1.07466   1.07923   1.09857
 Alpha virt. eigenvalues --    1.12087   1.12374   1.15301   1.15477   1.16655
 Alpha virt. eigenvalues --    1.17873   1.20028   1.21336   1.22553   1.23645
 Alpha virt. eigenvalues --    1.24392   1.26586   1.27180   1.28052   1.29394
 Alpha virt. eigenvalues --    1.31715   1.32531   1.34321   1.35576   1.36465
 Alpha virt. eigenvalues --    1.37007   1.41082   1.41557   1.45158   1.46947
 Alpha virt. eigenvalues --    1.50374   1.53026   1.54865   1.55858   1.57413
 Alpha virt. eigenvalues --    1.57718   1.59308   1.59630   1.61139   1.62204
 Alpha virt. eigenvalues --    1.63298   1.64944   1.66290   1.68009   1.73376
 Alpha virt. eigenvalues --    1.77118   1.77343   1.80922   1.81832   1.83090
 Alpha virt. eigenvalues --    1.83489   1.84685   1.86000   1.86427   1.88195
 Alpha virt. eigenvalues --    1.90223   1.91400   1.92630   1.94230   1.95557
 Alpha virt. eigenvalues --    1.96165   1.96991   1.98553   1.99756   2.01191
 Alpha virt. eigenvalues --    2.02223   2.03068   2.03487   2.05126   2.05860
 Alpha virt. eigenvalues --    2.13723   2.20133   2.21170   2.23785   2.28574
 Alpha virt. eigenvalues --    2.29617   2.30209   2.30500   2.32453   2.33768
 Alpha virt. eigenvalues --    2.34413   2.34750   2.36217   2.36451   2.38424
 Alpha virt. eigenvalues --    2.41257   2.44759   2.45555   2.46770   2.47774
 Alpha virt. eigenvalues --    2.49173   2.50895   2.53262   2.57632   2.60843
 Alpha virt. eigenvalues --    2.63536   2.66272   2.69683   2.70544   2.74406
 Alpha virt. eigenvalues --    2.75414   2.78663   2.80983   2.82546   2.84072
 Alpha virt. eigenvalues --    2.85352   2.86097   2.88678   2.89871   2.90756
 Alpha virt. eigenvalues --    2.91515   2.93824   2.94386   2.97915   2.98483
 Alpha virt. eigenvalues --    2.99393   3.01179   3.05266   3.13459   3.16108
 Alpha virt. eigenvalues --    3.19103   3.24133   3.26508   3.27596   3.28138
 Alpha virt. eigenvalues --    3.33297   3.36262   3.36622   3.37077   3.37331
 Alpha virt. eigenvalues --    3.38552   3.39272   3.41735   3.43509   3.45084
 Alpha virt. eigenvalues --    3.46807   3.48500   3.52740   3.56499   3.60465
 Alpha virt. eigenvalues --    3.63323   3.66613   3.71173   3.72494   3.72800
 Alpha virt. eigenvalues --    3.91361   3.94937   4.01326   4.05226   4.07215
 Alpha virt. eigenvalues --    4.14499   4.20432   4.33599   4.57242   4.80794
 Alpha virt. eigenvalues --    4.81391   4.84053   5.14988   5.24390   5.78622
 Alpha virt. eigenvalues --   10.01784  23.41576  23.45509  23.83576  23.88362
 Alpha virt. eigenvalues --   23.92564  23.93961  23.97650  23.97996  24.10644
 Alpha virt. eigenvalues --   24.12142  24.12776  24.13006  24.21383  24.22614
 Alpha virt. eigenvalues --   26.03320  26.40604  26.84108  35.59568  50.03759
 Alpha virt. eigenvalues --  216.13230
          Condensed to atoms (all electrons):
               1          2          3          4          5          6
     1  C    5.434223   0.207251   0.521377  -0.727421  -0.550513   0.363932
     2  N    0.207251   7.624666  -0.035683  -0.939625  -0.160496  -0.169581
     3  O    0.521377  -0.035683   7.883167  -0.053414  -0.035779   0.077556
     4  C   -0.727421  -0.939625  -0.053414  16.063887  -1.061243  -0.875002
     5  C   -0.550513  -0.160496  -0.035779  -1.061243  21.718381  -4.349180
     6  C    0.363932  -0.169581   0.077556  -0.875002  -4.349180  13.269694
     7  C    0.101445  -0.016896   0.009647   1.917520  -6.195254   0.989549
     8  C   -0.019529  -0.190027   0.000571   1.452540  -0.602265   0.055471
     9  C    0.002088   0.066865  -0.000545  -1.111015  -1.973860   0.001717
    10  C   -0.050477  -0.063992  -0.001897  -0.248868   2.218914  -1.004522
    11  C   -0.041528   0.614552  -0.018218  -6.091878  -1.932687  -0.449440
    12  C    0.147519   0.227320   0.050335   0.593187  -2.034226  -2.492560
    13  C    0.089254   0.013286  -0.080709  -0.566290   1.242405   0.210827
    14  C    0.020893   0.016585  -0.002550  -0.047379  -0.471038  -0.180914
    15  C    0.056455   0.211267  -0.001743  -3.437430   1.953699  -0.238643
    16  C    0.081284  -0.017809   0.016186   0.180384  -2.573564   0.354717
    17  H    0.388410  -0.208318  -0.059255   0.118622   0.075389  -0.061658
    18  H   -0.048082   0.260607   0.001447   0.017129   0.115689  -0.044438
    19  H    0.013334  -0.123836   0.000267   0.323908  -0.037999  -0.100804
    20  H    0.000662   0.008561   0.000193   0.052199   0.118374  -0.024628
    21  H    0.000140   0.000657   0.000000  -0.000083  -0.026643   0.005010
    22  H   -0.000005  -0.000046  -0.000000   0.005258   0.057928  -0.000307
    23  H    0.000048   0.000750  -0.000000  -0.005912  -0.000525   0.000650
    24  H    0.001495  -0.001878   0.000008   0.052606  -0.003845   0.012477
    25  H   -0.003290   0.018557  -0.005673   0.016807   0.027682  -0.076251
    26  H   -0.000037  -0.000339   0.000112   0.008467  -0.008257   0.029509
    27  H   -0.000169  -0.000046   0.000003  -0.000260   0.004722   0.002228
    28  H    0.000134   0.000010  -0.000003   0.014934  -0.001041   0.034092
    29  Cl  -0.035251  -0.104136   0.000778   1.062970  -0.246179   0.135181
               7          8          9         10         11         12
     1  C    0.101445  -0.019529   0.002088  -0.050477  -0.041528   0.147519
     2  N   -0.016896  -0.190027   0.066865  -0.063992   0.614552   0.227320
     3  O    0.009647   0.000571  -0.000545  -0.001897  -0.018218   0.050335
     4  C    1.917520   1.452540  -1.111015  -0.248868  -6.091878   0.593187
     5  C   -6.195254  -0.602265  -1.973860   2.218914  -1.932687  -2.034226
     6  C    0.989549   0.055471   0.001717  -1.004522  -0.449440  -2.492560
     7  C   19.006129  -3.786939   0.697893  -1.715445  -5.868245   2.194317
     8  C   -3.786939  11.351153  -0.820062   1.340107  -2.282874   0.164208
     9  C    0.697893  -0.820062   7.530059  -0.823807   2.229599  -0.066274
    10  C   -1.715445   1.340107  -0.823807   9.597707  -2.873690   0.154358
    11  C   -5.868245  -2.282874   2.229599  -2.873690  22.143608  -1.588856
    12  C    2.194317   0.164208  -0.066274   0.154358  -1.588856  14.343799
    13  C   -1.047880  -0.466332   0.023739  -0.021423   0.841842  -5.407559
    14  C    0.361831   0.065540  -0.001082  -0.004093  -0.229107   0.763559
    15  C   -1.136782  -0.437243   0.159480   0.023816   1.825779  -1.288810
    16  C    0.387001   0.484447   0.068571  -0.081704   0.239235   0.559413
    17  H    0.001625   0.000091  -0.000333  -0.001171  -0.029695  -0.001438
    18  H   -0.057313   0.016260  -0.004284   0.024084   0.003358  -0.013990
    19  H   -0.111719  -0.029918   0.009722   0.035208   0.218179  -0.018605
    20  H    0.242049  -0.061221  -0.034490   0.002932  -0.022838   0.022807
    21  H    0.007349   0.279126   0.086863  -0.030507   0.007561  -0.000710
    22  H   -0.076470   0.101259   0.238797   0.103869  -0.099075   0.000304
    23  H    0.030006  -0.048779   0.090237   0.221724   0.039026   0.000294
    24  H   -0.003993   0.001395  -0.008396   0.061269   0.219915   0.001778
    25  H   -0.007787   0.007040  -0.000363   0.001141   0.001338   0.402728
    26  H    0.005430   0.001383  -0.000020   0.000009  -0.001253   0.027703
    27  H   -0.003072  -0.000437  -0.000015   0.000016   0.000630  -0.064636
    28  H    0.004297   0.001048  -0.000188   0.000153  -0.004947   0.020823
    29  Cl   0.194592   0.178946  -0.130265  -0.037990  -0.779572  -0.036552
              13         14         15         16         17         18
     1  C    0.089254   0.020893   0.056455   0.081284   0.388410  -0.048082
     2  N    0.013286   0.016585   0.211267  -0.017809  -0.208318   0.260607
     3  O   -0.080709  -0.002550  -0.001743   0.016186  -0.059255   0.001447
     4  C   -0.566290  -0.047379  -3.437430   0.180384   0.118622   0.017129
     5  C    1.242405  -0.471038   1.953699  -2.573564   0.075389   0.115689
     6  C    0.210827  -0.180914  -0.238643   0.354717  -0.061658  -0.044438
     7  C   -1.047880   0.361831  -1.136782   0.387001   0.001625  -0.057313
     8  C   -0.466332   0.065540  -0.437243   0.484447   0.000091   0.016260
     9  C    0.023739  -0.001082   0.159480   0.068571  -0.000333  -0.004284
    10  C   -0.021423  -0.004093   0.023816  -0.081704  -0.001171   0.024084
    11  C    0.841842  -0.229107   1.825779   0.239235  -0.029695   0.003358
    12  C   -5.407559   0.763559  -1.288810   0.559413  -0.001438  -0.013990
    13  C   11.396152  -0.466551   1.571508  -1.490619  -0.013245  -0.012676
    14  C   -0.466551   7.416055   0.542727  -1.503543  -0.000180  -0.001493
    15  C    1.571508   0.542727  16.357834  -8.623906   0.003989   0.003528
    16  C   -1.490619  -1.503543  -8.623906  17.252965   0.002446   0.010171
    17  H   -0.013245  -0.000180   0.003989   0.002446   0.518954   0.007688
    18  H   -0.012676  -0.001493   0.003528   0.010171   0.007688   0.337519
    19  H    0.023459  -0.001461   0.076612  -0.008287   0.015126   0.002288
    20  H    0.026087   0.004265  -0.000075  -0.005002   0.000032  -0.001003
    21  H    0.000332  -0.000016  -0.000348  -0.000338   0.000000   0.000004
    22  H   -0.000144   0.000047  -0.000272  -0.000219  -0.000000  -0.000002
    23  H    0.000156  -0.000032   0.000305  -0.000160   0.000000  -0.000031
    24  H   -0.001192   0.000664  -0.001714  -0.001017  -0.000006   0.000846
    25  H   -0.041934  -0.009525  -0.014329   0.023335   0.000308   0.001265
    26  H    0.228888   0.051799  -0.044561   0.030460   0.000002   0.000002
    27  H    0.067188   0.290977   0.059962  -0.027291   0.000000  -0.000000
    28  H   -0.039904   0.080594   0.237324  -0.009427   0.000001   0.000000
    29  Cl  -0.035852  -0.139524  -1.182714   0.416490   0.000062   0.003031
              19         20         21         22         23         24
     1  C    0.013334   0.000662   0.000140  -0.000005   0.000048   0.001495
     2  N   -0.123836   0.008561   0.000657  -0.000046   0.000750  -0.001878
     3  O    0.000267   0.000193   0.000000  -0.000000  -0.000000   0.000008
     4  C    0.323908   0.052199  -0.000083   0.005258  -0.005912   0.052606
     5  C   -0.037999   0.118374  -0.026643   0.057928  -0.000525  -0.003845
     6  C   -0.100804  -0.024628   0.005010  -0.000307   0.000650   0.012477
     7  C   -0.111719   0.242049   0.007349  -0.076470   0.030006  -0.003993
     8  C   -0.029918  -0.061221   0.279126   0.101259  -0.048779   0.001395
     9  C    0.009722  -0.034490   0.086863   0.238797   0.090237  -0.008396
    10  C    0.035208   0.002932  -0.030507   0.103869   0.221724   0.061269
    11  C    0.218179  -0.022838   0.007561  -0.099075   0.039026   0.219915
    12  C   -0.018605   0.022807  -0.000710   0.000304   0.000294   0.001778
    13  C    0.023459   0.026087   0.000332  -0.000144   0.000156  -0.001192
    14  C   -0.001461   0.004265  -0.000016   0.000047  -0.000032   0.000664
    15  C    0.076612  -0.000075  -0.000348  -0.000272   0.000305  -0.001714
    16  C   -0.008287  -0.005002  -0.000338  -0.000219  -0.000160  -0.001017
    17  H    0.015126   0.000032   0.000000  -0.000000   0.000000  -0.000006
    18  H    0.002288  -0.001003   0.000004  -0.000002  -0.000031   0.000846
    19  H    0.462789  -0.000289   0.000024  -0.000007   0.000055   0.002471
    20  H   -0.000289   0.402633  -0.004214  -0.000226   0.000069  -0.000164
    21  H    0.000024  -0.004214   0.408634  -0.004878  -0.000157   0.000058
    22  H   -0.000007  -0.000226  -0.004878   0.407733  -0.004939  -0.000193
    23  H    0.000055   0.000069  -0.000157  -0.004939   0.408358  -0.003775
    24  H    0.002471  -0.000164   0.000058  -0.000193  -0.003775   0.404083
    25  H    0.000618  -0.001239   0.000010   0.000000  -0.000000   0.000001
    26  H    0.000016  -0.000026  -0.000000   0.000000  -0.000000   0.000000
    27  H    0.000002   0.000005  -0.000000  -0.000000   0.000000  -0.000000
    28  H   -0.000038  -0.000001  -0.000000   0.000000  -0.000000  -0.000001
    29  Cl  -0.036237  -0.002106  -0.000024   0.000109  -0.000104   0.003185
              25         26         27         28         29
     1  C   -0.003290  -0.000037  -0.000169   0.000134  -0.035251
     2  N    0.018557  -0.000339  -0.000046   0.000010  -0.104136
     3  O   -0.005673   0.000112   0.000003  -0.000003   0.000778
     4  C    0.016807   0.008467  -0.000260   0.014934   1.062970
     5  C    0.027682  -0.008257   0.004722  -0.001041  -0.246179
     6  C   -0.076251   0.029509   0.002228   0.034092   0.135181
     7  C   -0.007787   0.005430  -0.003072   0.004297   0.194592
     8  C    0.007040   0.001383  -0.000437   0.001048   0.178946
     9  C   -0.000363  -0.000020  -0.000015  -0.000188  -0.130265
    10  C    0.001141   0.000009   0.000016   0.000153  -0.037990
    11  C    0.001338  -0.001253   0.000630  -0.004947  -0.779572
    12  C    0.402728   0.027703  -0.064636   0.020823  -0.036552
    13  C   -0.041934   0.228888   0.067188  -0.039904  -0.035852
    14  C   -0.009525   0.051799   0.290977   0.080594  -0.139524
    15  C   -0.014329  -0.044561   0.059962   0.237324  -1.182714
    16  C    0.023335   0.030460  -0.027291  -0.009427   0.416490
    17  H    0.000308   0.000002   0.000000   0.000001   0.000062
    18  H    0.001265   0.000002  -0.000000   0.000000   0.003031
    19  H    0.000618   0.000016   0.000002  -0.000038  -0.036237
    20  H   -0.001239  -0.000026   0.000005  -0.000001  -0.002106
    21  H    0.000010  -0.000000  -0.000000  -0.000000  -0.000024
    22  H    0.000000   0.000000  -0.000000   0.000000   0.000109
    23  H   -0.000000  -0.000000   0.000000  -0.000000  -0.000104
    24  H    0.000001   0.000000  -0.000000  -0.000001   0.003185
    25  H    0.380109  -0.002235  -0.000269   0.000059   0.003108
    26  H   -0.002235   0.402953  -0.004728  -0.000157   0.001089
    27  H   -0.000269  -0.004728   0.398462  -0.004639   0.001032
    28  H    0.000059  -0.000157  -0.004639   0.389603  -0.014026
    29  Cl   0.003108   0.001089   0.001032  -0.014026  17.546341
 Mulliken charges:
               1
     1  C    0.046356
     2  N   -0.238226
     3  O   -0.266179
     4  C   -0.714598
     5  C    0.731412
     6  C    0.525318
     7  C   -0.122885
     8  C   -0.754959
     9  C   -0.230631
    10  C   -0.825723
    11  C   -0.070716
    12  C   -0.660237
    13  C   -0.042814
    14  C   -0.557049
    15  C   -0.675712
    16  C    0.235784
    17  H    0.242552
    18  H    0.378397
    19  H    0.285122
    20  H    0.276655
    21  H    0.272150
    22  H    0.271480
    23  H    0.272735
    24  H    0.263926
    25  H    0.278789
    26  H    0.273795
    27  H    0.280338
    28  H    0.291303
    29  Cl   0.233618
 Sum of Mulliken charges =  -0.00000
 Mulliken charges with hydrogens summed into heavy atoms:
               1
     1  C    0.288908
     2  N    0.140171
     3  O   -0.266179
     4  C   -0.429476
     5  C    0.731412
     6  C    0.525318
     7  C    0.153771
     8  C   -0.482809
     9  C    0.040849
    10  C   -0.552988
    11  C    0.193209
    12  C   -0.381448
    13  C    0.230981
    14  C   -0.276711
    15  C   -0.384409
    16  C    0.235784
    29  Cl   0.233618
 APT charges:
               1
     1  C    1.298877
     2  N   -0.973334
     3  O   -0.906418
     4  C    0.605719
     5  C   -0.012257
     6  C   -0.123670
     7  C   -0.100563
     8  C   -0.041634
     9  C   -0.051276
    10  C   -0.053350
    11  C   -0.073070
    12  C   -0.079787
    13  C   -0.048176
    14  C   -0.029667
    15  C   -0.157742
    16  C    0.484485
    17  H   -0.055525
    18  H    0.232365
    19  H   -0.069031
    20  H    0.079631
    21  H    0.047787
    22  H    0.052726
    23  H    0.048342
    24  H    0.059720
    25  H    0.107672
    26  H    0.053696
    27  H    0.056097
    28  H    0.081920
    29  Cl  -0.433537
 Sum of APT charges =   0.00000
 APT charges with hydrogens summed into heavy atoms:
               1
     1  C    1.243352
     2  N   -0.740969
     3  O   -0.906418
     4  C    0.536689
     5  C   -0.012257
     6  C   -0.123670
     7  C   -0.020931
     8  C    0.006153
     9  C    0.001450
    10  C   -0.005008
    11  C   -0.013351
    12  C    0.027885
    13  C    0.005521
    14  C    0.026429
    15  C   -0.075822
    16  C    0.484485
    29  Cl  -0.433537
 Electronic spatial extent (au):  <R**2>=           4847.9177
 Charge=             -0.0000 electrons
 Dipole moment (field-independent basis, Debye):
    X=             -0.4683    Y=             -2.6300    Z=             -0.9660  Tot=              2.8406
 Quadrupole moment (field-independent basis, Debye-Ang):
   XX=           -100.5553   YY=            -98.7228   ZZ=           -114.8122
   XY=             -7.6857   XZ=             -1.9082   YZ=             -9.8551
 Traceless Quadrupole moment (field-independent basis, Debye-Ang):
   XX=              4.1414   YY=              5.9739   ZZ=            -10.1154
   XY=             -7.6857   XZ=             -1.9082   YZ=             -9.8551
 Octapole moment (field-independent basis, Debye-Ang**2):
  XXX=            245.9644  YYY=           -245.9050  ZZZ=             -7.7032  XYY=             33.1150
  XXY=           -105.8077  XXZ=             16.0117  XZZ=             86.7034  YZZ=           -105.9091
  YYZ=            -44.7292  XYZ=            -13.3339
 Hexadecapole moment (field-independent basis, Debye-Ang**3):
 XXXX=          -1555.2859 YYYY=          -3058.7865 ZZZZ=          -1629.2646 XXXY=            -20.4119
 XXXZ=           -163.7863 YYYX=           -257.9757 YYYZ=            -28.5771 ZZZX=           -134.3034
 ZZZY=            -62.4938 XXYY=           -793.3390 XXZZ=           -572.7477 YYZZ=           -843.7877
 XXYZ=             19.5069 YYXZ=            -46.6537 ZZXY=           -110.7334
 N-N= 1.256079495695D+03 E-N=-5.165811687104D+03  KE= 1.127189837360D+03
  Exact polarizability: 214.370  -7.624 279.858 -13.575  26.922 220.624
 Approx polarizability: 204.083 -13.773 253.021 -16.471  26.727 211.904
 D2PCM: PCM CHGder 2nd derivatives, FixD1E=F FixD2E=F DoIter=F DoCFld=F I1PDM=0
 Calling FoFJK, ICntrl=    100127 FMM=F ISym2X=0 I1Cent= 0 IOpClX= 0 NMat=1 NMatS=1 NMatT=0.
 Full mass-weighted force constant matrix:
 Low frequencies --- -183.2190   -6.7907   -3.5473    0.0009    0.0011    0.0018
 Low frequencies ---    7.9691   24.0716   47.9786
 ******    1 imaginary frequencies (negative Signs) ****** 
 Diagonal vibrational polarizability:
       73.4789391      23.9939813      42.2635431
 Harmonic frequencies (cm**-1), IR intensities (KM/Mole), Raman scattering
 activities (A**4/AMU), depolarization ratios for plane and unpolarized
 incident light, reduced masses (AMU), force constants (mDyne/A),
 and normal coordinates:
                      1                      2                      3
                      A                      A                      A
 Frequencies --   -183.2181                23.7640                47.9685
 Red. masses --      2.7710                 4.3499                 6.8910
 Frc consts  --      0.0548                 0.0014                 0.0093
 IR Inten    --     15.4494                 0.0248                 0.8783
  Atom  AN      X      Y      Z        X      Y      Z        X      Y      Z
     1   6    -0.00   0.14  -0.17    -0.01   0.03  -0.01     0.04  -0.04  -0.14
     2   7    -0.01   0.08  -0.03     0.00   0.01   0.00     0.03  -0.04  -0.07
     3   8     0.05  -0.10   0.25    -0.03   0.04  -0.02     0.07  -0.05  -0.13
     4   6    -0.01  -0.02  -0.00     0.00  -0.02   0.01    -0.04  -0.03  -0.06
     5   6    -0.00  -0.02   0.01    -0.01  -0.01   0.02    -0.06  -0.02  -0.02
     6   6    -0.01  -0.01  -0.02    -0.00  -0.02  -0.01    -0.03  -0.02  -0.03
     7   6    -0.00  -0.01   0.01     0.04  -0.07   0.23    -0.07   0.04  -0.08
     8   6    -0.01  -0.01   0.00     0.02  -0.05   0.23    -0.08   0.03   0.01
     9   6    -0.01  -0.01  -0.00    -0.06   0.03   0.02    -0.07  -0.05   0.17
    10   6    -0.01  -0.01  -0.00    -0.11   0.09  -0.19    -0.06  -0.11   0.23
    11   6    -0.01  -0.01   0.00    -0.09   0.07  -0.19    -0.06  -0.09   0.13
    12   6     0.00  -0.01  -0.01    -0.06  -0.04  -0.03    -0.14  -0.09  -0.01
    13   6     0.01  -0.01  -0.01    -0.07  -0.05  -0.04    -0.16  -0.08   0.03
    14   6     0.00  -0.00  -0.01    -0.03  -0.04  -0.03    -0.06   0.00   0.05
    15   6     0.00  -0.00  -0.01     0.03  -0.02  -0.01     0.05   0.08   0.03
    16   6    -0.00  -0.01  -0.01     0.05  -0.01  -0.01     0.06   0.06  -0.00
    17   1    -0.07   0.47  -0.78    -0.00   0.05  -0.01     0.02  -0.02  -0.22
    18   1    -0.07   0.13   0.14     0.02   0.01   0.02     0.05  -0.04  -0.08
    19   1    -0.00  -0.02   0.00    -0.00  -0.03   0.01    -0.06  -0.05  -0.10
    20   1    -0.00  -0.01   0.01     0.09  -0.13   0.39    -0.08   0.09  -0.20
    21   1    -0.01  -0.01   0.00     0.06  -0.09   0.40    -0.09   0.07  -0.04
    22   1    -0.01  -0.00  -0.00    -0.07   0.05   0.02    -0.08  -0.06   0.24
    23   1    -0.01  -0.01  -0.00    -0.17   0.15  -0.35    -0.06  -0.17   0.35
    24   1    -0.01  -0.01   0.00    -0.13   0.12  -0.35    -0.05  -0.14   0.18
    25   1    -0.00  -0.01  -0.01    -0.09  -0.05  -0.03    -0.20  -0.15  -0.02
    26   1     0.01  -0.01  -0.00    -0.12  -0.07  -0.05    -0.25  -0.14   0.04
    27   1     0.01  -0.00  -0.01    -0.04  -0.05  -0.04    -0.08   0.01   0.08
    28   1     0.00   0.00  -0.01     0.07  -0.01  -0.01     0.13   0.15   0.05
    29  17     0.00  -0.01  -0.01     0.13   0.02   0.01     0.21   0.16  -0.02
                      4                      5                      6
                      A                      A                      A
 Frequencies --     57.0003                79.3438                89.3491
 Red. masses --      5.5232                 5.4684                 5.9648
 Frc consts  --      0.0106                 0.0203                 0.0281
 IR Inten    --      1.5938                 8.0874                 0.1617
  Atom  AN      X      Y      Z        X      Y      Z        X      Y      Z
     1   6    -0.11   0.02  -0.02     0.02  -0.20   0.03    -0.05  -0.15   0.19
     2   7    -0.08  -0.02  -0.05    -0.14   0.10   0.05    -0.03  -0.07  -0.05
     3   8    -0.16   0.02  -0.01     0.30  -0.19  -0.01    -0.11  -0.17   0.24
     4   6    -0.07  -0.01  -0.06    -0.10   0.08   0.04     0.07   0.03  -0.08
     5   6    -0.04  -0.04  -0.04    -0.05   0.04   0.01     0.05   0.05  -0.10
     6   6    -0.04   0.01  -0.04    -0.08   0.07  -0.00     0.08   0.04  -0.06
     7   6    -0.03  -0.11   0.04    -0.06  -0.05   0.03     0.08   0.09  -0.02
     8   6     0.03  -0.17   0.14     0.01  -0.12   0.03     0.06   0.07   0.13
     9   6     0.06  -0.17   0.15     0.08  -0.08   0.01     0.02   0.03   0.20
    10   6     0.04  -0.09   0.05     0.09   0.02  -0.02    -0.01   0.00   0.09
    11   6    -0.01  -0.02  -0.04     0.02   0.08  -0.01     0.01   0.02  -0.05
    12   6     0.00   0.02  -0.02    -0.08   0.11  -0.05     0.10   0.03  -0.05
    13   6     0.15   0.09   0.02    -0.05   0.10  -0.10    -0.00  -0.00  -0.05
    14   6     0.25   0.15   0.04    -0.01   0.05  -0.10    -0.13  -0.04  -0.06
    15   6     0.17   0.13   0.01     0.00   0.02  -0.06    -0.12  -0.02  -0.07
    16   6     0.03   0.06  -0.03    -0.03   0.03  -0.01    -0.00   0.02  -0.07
    17   1    -0.08   0.06  -0.00    -0.11  -0.45   0.04    -0.00  -0.20   0.38
    18   1    -0.05  -0.02  -0.07    -0.39   0.11   0.12    -0.11  -0.11  -0.12
    19   1    -0.06   0.01  -0.05    -0.08   0.08   0.08     0.09   0.02  -0.04
    20   1    -0.05  -0.12   0.05    -0.12  -0.07   0.04     0.12   0.11  -0.05
    21   1     0.04  -0.24   0.22    -0.00  -0.19   0.04     0.09   0.09   0.20
    22   1     0.10  -0.23   0.24     0.13  -0.13   0.01     0.02   0.01   0.33
    23   1     0.07  -0.09   0.06     0.15   0.04  -0.04    -0.05  -0.03   0.14
    24   1    -0.02   0.03  -0.11     0.03   0.15  -0.03    -0.01  -0.01  -0.11
    25   1    -0.05  -0.01  -0.03    -0.10   0.14  -0.04     0.16   0.05  -0.04
    26   1     0.19   0.10   0.04    -0.05   0.13  -0.13     0.00  -0.01  -0.03
    27   1     0.37   0.21   0.07     0.01   0.04  -0.14    -0.23  -0.07  -0.06
    28   1     0.24   0.17   0.02     0.04  -0.01  -0.06    -0.21  -0.04  -0.08
    29  17    -0.06   0.04  -0.06     0.02   0.00   0.06     0.02   0.06  -0.10
                      7                      8                      9
                      A                      A                      A
 Frequencies --    155.6997               177.0203               226.4660
 Red. masses --      4.7327                 6.6442                 4.1265
 Frc consts  --      0.0676                 0.1227                 0.1247
 IR Inten    --      0.0412                 6.7411                17.9328
  Atom  AN      X      Y      Z        X      Y      Z        X      Y      Z
     1   6    -0.04   0.03  -0.09     0.02  -0.02  -0.15     0.15  -0.02   0.05
     2   7    -0.03  -0.02  -0.01     0.09  -0.16  -0.10     0.25  -0.16  -0.05
     3   8    -0.05   0.03  -0.08    -0.10  -0.07  -0.04    -0.05  -0.04   0.11
     4   6    -0.05  -0.01   0.00     0.01   0.05  -0.10    -0.02   0.02  -0.02
     5   6    -0.07  -0.00  -0.02     0.00   0.09  -0.18    -0.05  -0.00   0.10
     6   6     0.01   0.02   0.02    -0.00   0.08   0.06    -0.09   0.03   0.01
     7   6    -0.07  -0.04  -0.03     0.02   0.10  -0.15    -0.07  -0.06   0.10
     8   6    -0.04  -0.08  -0.01     0.04   0.04   0.02    -0.05  -0.06  -0.01
     9   6    -0.01  -0.08   0.01     0.06  -0.01   0.14    -0.03  -0.02  -0.10
    10   6    -0.01  -0.03  -0.01     0.02   0.03   0.00     0.01  -0.00   0.01
    11   6    -0.04   0.00  -0.03    -0.00   0.08  -0.17    -0.02  -0.00   0.12
    12   6     0.22   0.11   0.05    -0.07   0.06   0.04    -0.07   0.08  -0.04
    13   6     0.23   0.11   0.05    -0.09   0.03  -0.02     0.00   0.09  -0.10
    14   6    -0.08  -0.03   0.00    -0.01   0.01  -0.02     0.03   0.06  -0.10
    15   6    -0.23  -0.09  -0.02     0.06   0.02   0.00    -0.02   0.00  -0.06
    16   6    -0.09  -0.03   0.01     0.03   0.05   0.06    -0.06   0.01  -0.01
    17   1    -0.05   0.09  -0.19     0.06   0.17  -0.29     0.25   0.09   0.17
    18   1     0.02  -0.02  -0.01     0.27  -0.21  -0.28     0.47  -0.22  -0.28
    19   1    -0.06  -0.03   0.00    -0.01   0.10  -0.16    -0.12   0.03  -0.20
    20   1    -0.10  -0.05  -0.03     0.02   0.12  -0.20    -0.11  -0.09   0.14
    21   1    -0.04  -0.11  -0.00     0.06   0.02   0.09    -0.07  -0.09  -0.06
    22   1     0.02  -0.11   0.03     0.09  -0.07   0.31    -0.02   0.01  -0.23
    23   1     0.02  -0.02  -0.01     0.02   0.00   0.05     0.05   0.03  -0.02
    24   1    -0.04   0.03  -0.03    -0.02   0.11  -0.24    -0.00   0.02   0.16
    25   1     0.36   0.18   0.07    -0.10   0.07   0.04    -0.08   0.13  -0.03
    26   1     0.43   0.20   0.07    -0.17   0.03  -0.07     0.04   0.14  -0.12
    27   1    -0.15  -0.06  -0.02    -0.02   0.00  -0.05     0.09   0.06  -0.13
    28   1    -0.39  -0.17  -0.04     0.09   0.00   0.00     0.02  -0.05  -0.06
    29  17     0.13   0.04   0.06    -0.02  -0.13   0.24     0.01   0.04   0.01
                     10                     11                     12
                      A                      A                      A
 Frequencies --    245.8981               284.0119               287.1774
 Red. masses --      4.9633                 4.6785                 5.7168
 Frc consts  --      0.1768                 0.2223                 0.2778
 IR Inten    --      0.9553                 2.1448                 1.9580
  Atom  AN      X      Y      Z        X      Y      Z        X      Y      Z
     1   6    -0.04  -0.03  -0.01    -0.12  -0.08  -0.15    -0.07  -0.07  -0.12
     2   7    -0.06   0.04  -0.05    -0.10  -0.11   0.01    -0.05  -0.11   0.02
     3   8    -0.00  -0.03  -0.02    -0.11  -0.11  -0.12    -0.09  -0.10  -0.07
     4   6     0.03  -0.00  -0.05    -0.00  -0.02   0.01    -0.05   0.02   0.03
     5   6     0.17  -0.14  -0.03     0.04  -0.03   0.06    -0.04   0.12   0.06
     6   6    -0.18  -0.03  -0.03     0.12   0.06   0.04    -0.12  -0.07  -0.00
     7   6     0.22  -0.03   0.04     0.07  -0.04   0.16    -0.03   0.13   0.08
     8   6     0.09   0.11   0.03     0.04   0.02   0.04     0.04   0.09   0.03
     9   6    -0.06   0.10  -0.04    -0.00   0.09  -0.12     0.15   0.13   0.00
    10   6    -0.07  -0.07   0.01     0.03  -0.00   0.04     0.16   0.16   0.04
    11   6     0.07  -0.19   0.01     0.07  -0.06   0.15     0.09   0.18   0.08
    12   6    -0.13  -0.00  -0.03     0.12   0.10   0.00    -0.13  -0.11   0.01
    13   6     0.06   0.08  -0.01    -0.06   0.02  -0.06     0.06  -0.03   0.05
    14   6     0.08   0.10  -0.01    -0.11  -0.01  -0.07     0.13  -0.03   0.06
    15   6    -0.10   0.02  -0.03     0.08   0.05  -0.01    -0.07  -0.10   0.02
    16   6    -0.19  -0.01  -0.02     0.14   0.09   0.04    -0.12  -0.13  -0.02
    17   1    -0.05  -0.09   0.03    -0.15   0.04  -0.41    -0.09   0.05  -0.33
    18   1    -0.15   0.05   0.01    -0.09  -0.12  -0.02     0.03  -0.15  -0.10
    19   1     0.09   0.16  -0.03     0.02  -0.03   0.05    -0.07   0.03   0.00
    20   1     0.34  -0.00   0.06     0.12  -0.07   0.26    -0.04   0.12   0.09
    21   1     0.11   0.23   0.05     0.04   0.02   0.04     0.02   0.00   0.00
    22   1    -0.16   0.21  -0.10    -0.05   0.17  -0.30     0.18   0.11  -0.04
    23   1    -0.19  -0.11   0.00     0.02  -0.01   0.04     0.19   0.17   0.04
    24   1     0.06  -0.31   0.01     0.09  -0.09   0.22     0.12   0.28   0.13
    25   1    -0.14   0.01  -0.03     0.14   0.16   0.01    -0.16  -0.15   0.01
    26   1     0.21   0.14   0.01    -0.17  -0.02  -0.09     0.18   0.03   0.06
    27   1     0.24   0.17   0.01    -0.28  -0.09  -0.11     0.31   0.05   0.08
    28   1    -0.08   0.01  -0.03     0.09   0.01  -0.01    -0.08  -0.08   0.02
    29  17     0.03   0.02   0.09    -0.05   0.03   0.01     0.05  -0.02  -0.09
                     13                     14                     15
                      A                      A                      A
 Frequencies --    328.2702               412.0190               432.5846
 Red. masses --      5.0795                 2.8871                 8.3202
 Frc consts  --      0.3225                 0.2888                 0.9173
 IR Inten    --      1.3005                 0.0513                 7.6300
  Atom  AN      X      Y      Z        X      Y      Z        X      Y      Z
     1   6     0.00   0.01  -0.02     0.00  -0.00  -0.00    -0.01  -0.01   0.00
     2   7     0.01  -0.12   0.20     0.00  -0.00   0.00    -0.01   0.04  -0.06
     3   8     0.02   0.01  -0.03    -0.00  -0.00  -0.00    -0.02  -0.00  -0.01
     4   6     0.00  -0.05   0.17     0.00  -0.00  -0.00     0.09  -0.12  -0.04
     5   6     0.06  -0.05  -0.02    -0.00   0.00  -0.00    -0.05   0.03   0.05
     6   6    -0.03  -0.03   0.18     0.00  -0.00  -0.00     0.16  -0.12  -0.06
     7   6     0.05   0.02  -0.12    -0.04   0.08  -0.18    -0.06   0.04   0.03
     8   6     0.02   0.04  -0.03     0.04  -0.08   0.19    -0.02  -0.00  -0.01
     9   6    -0.00  -0.03   0.11    -0.00   0.00  -0.01     0.05   0.00   0.01
    10   6    -0.04  -0.02  -0.04    -0.04   0.07  -0.18     0.04   0.04   0.00
    11   6    -0.00  -0.03  -0.12     0.04  -0.08   0.19    -0.02   0.07   0.02
    12   6    -0.07   0.09   0.03     0.00  -0.00  -0.00    -0.00  -0.25  -0.10
    13   6    -0.01   0.06  -0.12     0.00  -0.00  -0.00     0.14  -0.23  -0.14
    14   6     0.05  -0.04  -0.14    -0.00   0.00  -0.00     0.13  -0.06  -0.12
    15   6     0.05  -0.15   0.03    -0.00   0.00  -0.00    -0.07  -0.07  -0.16
    16   6    -0.01  -0.09   0.15    -0.00   0.00  -0.00     0.02   0.06   0.01
    17   1    -0.04   0.15  -0.30     0.00   0.00  -0.00     0.00  -0.04   0.07
    18   1     0.16  -0.13   0.13    -0.00  -0.00   0.00    -0.19   0.10   0.15
    19   1     0.04   0.04   0.18     0.00  -0.00   0.00     0.07  -0.27   0.01
    20   1     0.08   0.06  -0.18    -0.10   0.17  -0.41    -0.10   0.03   0.02
    21   1     0.03   0.09  -0.03     0.09  -0.17   0.41    -0.04  -0.05  -0.05
    22   1    -0.00  -0.06   0.25    -0.01   0.01  -0.02     0.07  -0.02   0.01
    23   1    -0.09  -0.03  -0.05    -0.09   0.17  -0.40     0.08   0.05  -0.01
    24   1    -0.02  -0.06  -0.19     0.10  -0.18   0.42    -0.01   0.13   0.03
    25   1    -0.14   0.23   0.06    -0.00  -0.00  -0.00    -0.17  -0.25  -0.11
    26   1    -0.02   0.13  -0.21     0.00  -0.00  -0.00     0.15  -0.26  -0.12
    27   1     0.11  -0.07  -0.24    -0.00   0.00  -0.00     0.15   0.01   0.01
    28   1     0.11  -0.29   0.01     0.00  -0.00  -0.00    -0.17  -0.24  -0.19
    29  17    -0.04   0.13  -0.07    -0.00   0.00   0.00    -0.12   0.22   0.21
                     16                     17                     18
                      A                      A                      A
 Frequencies --    456.3665               475.7559               513.8062
 Red. masses --      3.6186                 4.7792                 3.9647
 Frc consts  --      0.4440                 0.6373                 0.6167
 IR Inten    --      7.2837                 6.4866                 2.9984
  Atom  AN      X      Y      Z        X      Y      Z        X      Y      Z
     1   6    -0.01   0.00  -0.00    -0.01  -0.02   0.00     0.03  -0.02  -0.01
     2   7    -0.01  -0.05   0.08     0.01  -0.12   0.20     0.03   0.05  -0.09
     3   8     0.01   0.00  -0.01    -0.01  -0.01  -0.02    -0.04  -0.02  -0.00
     4   6     0.05   0.02   0.04     0.01  -0.08   0.13    -0.08  -0.03  -0.03
     5   6     0.01   0.02  -0.02     0.03  -0.08   0.18     0.01  -0.11   0.15
     6   6     0.18   0.09   0.01     0.01  -0.07  -0.13    -0.15  -0.05  -0.01
     7   6     0.01  -0.03  -0.00    -0.01   0.02  -0.02    -0.00   0.02   0.01
     8   6     0.00  -0.03   0.00    -0.01   0.05  -0.07    -0.02   0.07  -0.05
     9   6    -0.04  -0.03  -0.02     0.04  -0.03   0.13     0.07   0.01   0.12
    10   6    -0.03  -0.02   0.01    -0.01   0.04  -0.08     0.02   0.04  -0.08
    11   6    -0.02  -0.01   0.01     0.01   0.01  -0.02     0.04  -0.01  -0.01
    12   6    -0.20  -0.05  -0.05     0.09  -0.04  -0.15    -0.10  -0.03   0.00
    13   6     0.05   0.09   0.03    -0.03  -0.02  -0.03     0.18   0.08   0.03
    14   6     0.05   0.10   0.03    -0.07   0.17   0.01    -0.16  -0.08  -0.02
    15   6    -0.20  -0.02  -0.02    -0.03   0.20  -0.05     0.06   0.00   0.02
    16   6     0.21   0.11   0.00    -0.11   0.07  -0.14     0.22   0.08   0.05
    17   1    -0.03   0.05  -0.13    -0.03   0.11  -0.24     0.06  -0.06   0.13
    18   1     0.07  -0.07   0.00     0.17  -0.16   0.06    -0.12   0.09   0.04
    19   1     0.07  -0.03   0.09     0.03  -0.12   0.20    -0.11   0.03  -0.11
    20   1    -0.01  -0.05   0.03    -0.02   0.08  -0.16     0.01   0.10  -0.15
    21   1     0.01  -0.02   0.04    -0.05   0.10  -0.23    -0.06   0.11  -0.24
    22   1    -0.04  -0.02  -0.03     0.07  -0.08   0.23     0.08  -0.01   0.17
    23   1    -0.00  -0.02   0.03    -0.05   0.10  -0.23    -0.07   0.09  -0.25
    24   1    -0.02  -0.06   0.02    -0.02   0.07  -0.14     0.01   0.08  -0.14
    25   1    -0.52  -0.20  -0.10     0.17  -0.03  -0.14    -0.16  -0.06  -0.01
    26   1     0.06   0.07   0.05    -0.03  -0.13   0.10     0.38   0.18   0.05
    27   1     0.05   0.10   0.02    -0.07   0.22   0.11    -0.41  -0.20  -0.07
    28   1    -0.58  -0.15  -0.07     0.04   0.30  -0.04    -0.03  -0.04   0.00
    29  17     0.01  -0.05  -0.03     0.02  -0.04   0.03    -0.02  -0.01  -0.01
                     19                     20                     21
                      A                      A                      A
 Frequencies --    536.6774               602.3504               618.3764
 Red. masses --      3.5482                 3.4943                 4.0237
 Frc consts  --      0.6021                 0.7470                 0.9065
 IR Inten    --      8.0624                73.4982                31.1879
  Atom  AN      X      Y      Z        X      Y      Z        X      Y      Z
     1   6     0.05  -0.07  -0.05    -0.08   0.02  -0.01    -0.11   0.08   0.03
     2   7     0.05   0.12  -0.13    -0.06  -0.03   0.02    -0.07  -0.06  -0.09
     3   8    -0.13  -0.07  -0.05     0.05  -0.00   0.01     0.13   0.07   0.05
     4   6     0.10  -0.01  -0.01    -0.02   0.18  -0.04    -0.12  -0.09  -0.11
     5   6     0.05  -0.03   0.17     0.10   0.01   0.09    -0.11  -0.12   0.03
     6   6     0.11   0.05   0.06    -0.02   0.13  -0.03     0.07   0.02   0.02
     7   6     0.00  -0.01   0.02     0.06  -0.10   0.00    -0.06   0.09   0.09
     8   6    -0.01   0.00  -0.08    -0.03  -0.02  -0.07     0.00   0.09  -0.01
     9   6     0.00  -0.08   0.09    -0.06  -0.09   0.08     0.14   0.08   0.07
    10   6    -0.03   0.03  -0.07    -0.07   0.09  -0.02     0.07  -0.10  -0.10
    11   6    -0.03   0.01   0.04     0.03   0.01   0.06     0.02  -0.10  -0.00
    12   6     0.02   0.08   0.02     0.01  -0.01   0.13     0.06   0.06   0.01
    13   6    -0.13   0.03  -0.00     0.00  -0.09   0.04    -0.10   0.01  -0.01
    14   6     0.10   0.06   0.02     0.09  -0.14   0.03     0.09   0.05   0.01
    15   6    -0.06  -0.05   0.05     0.01  -0.03  -0.14    -0.07  -0.05   0.03
    16   6    -0.05  -0.05   0.04     0.00   0.03  -0.07     0.04  -0.01   0.03
    17   1     0.10  -0.05   0.05    -0.13  -0.04  -0.06    -0.14  -0.10   0.19
    18   1    -0.47   0.23   0.27     0.40  -0.17  -0.46     0.40  -0.12  -0.33
    19   1     0.06  -0.06  -0.06     0.01   0.24  -0.01    -0.15  -0.15  -0.12
    20   1    -0.08   0.04  -0.14    -0.01  -0.06  -0.12     0.04   0.16   0.00
    21   1    -0.05   0.09  -0.27    -0.05   0.17  -0.22    -0.06  -0.01  -0.18
    22   1     0.01  -0.09   0.12    -0.03  -0.11   0.04     0.08   0.14   0.08
    23   1    -0.03   0.12  -0.26    -0.07   0.18  -0.22    -0.08  -0.09  -0.22
    24   1    -0.06   0.05  -0.10    -0.03  -0.03  -0.10     0.04   0.08  -0.03
    25   1     0.00   0.09   0.03     0.01  -0.09   0.12    -0.05   0.05  -0.00
    26   1    -0.27  -0.02  -0.04    -0.08  -0.02  -0.09    -0.29  -0.07  -0.04
    27   1     0.25   0.09  -0.03     0.08  -0.11   0.11     0.13   0.04  -0.03
    28   1    -0.10  -0.09   0.04    -0.06   0.03  -0.14    -0.20  -0.13   0.01
    29  17     0.02  -0.01  -0.02    -0.01   0.02   0.00     0.00  -0.00  -0.00
                     22                     23                     24
                      A                      A                      A
 Frequencies --    630.8942               665.0012               711.6723
 Red. masses --      6.1726                 4.7766                 3.2435
 Frc consts  --      1.4476                 1.2446                 0.9679
 IR Inten    --      2.5291                10.5600                87.7494
  Atom  AN      X      Y      Z        X      Y      Z        X      Y      Z
     1   6    -0.02  -0.01  -0.00    -0.15   0.05   0.01    -0.05   0.02   0.02
     2   7    -0.02  -0.01   0.03    -0.08  -0.06  -0.09    -0.02  -0.04  -0.05
     3   8    -0.00  -0.01  -0.01     0.10   0.03   0.02     0.04   0.03   0.01
     4   6     0.06   0.05   0.00     0.16  -0.01  -0.10     0.10  -0.09  -0.04
     5   6    -0.03   0.13   0.07     0.07   0.08   0.02    -0.02   0.03  -0.08
     6   6    -0.04   0.03  -0.01     0.06  -0.10  -0.03     0.04   0.01   0.12
     7   6     0.05   0.25   0.10     0.04  -0.06   0.01    -0.01  -0.03   0.06
     8   6     0.35   0.01  -0.09     0.01  -0.04  -0.06    -0.05   0.04  -0.10
     9   6     0.04  -0.14  -0.05    -0.07  -0.10   0.02     0.02  -0.02   0.06
    10   6    -0.04  -0.26  -0.11    -0.05   0.12   0.02    -0.02   0.07  -0.10
    11   6    -0.32  -0.00   0.08    -0.03   0.09   0.09     0.02  -0.01   0.07
    12   6    -0.04  -0.01   0.04    -0.03  -0.01  -0.20    -0.07  -0.03   0.16
    13   6     0.04  -0.00   0.02     0.02   0.12  -0.01     0.07  -0.05  -0.05
    14   6    -0.03  -0.06  -0.00    -0.11   0.06  -0.00    -0.07   0.04  -0.07
    15   6     0.04   0.02  -0.04     0.05  -0.05   0.24     0.01   0.10  -0.08
    16   6    -0.03   0.00  -0.02    -0.02  -0.14   0.05    -0.12   0.08   0.07
    17   1    -0.04   0.01  -0.08    -0.20  -0.08   0.04    -0.06   0.02  -0.00
    18   1     0.04  -0.04  -0.06     0.31  -0.12  -0.34    -0.14   0.02   0.14
    19   1     0.06   0.06   0.01     0.18  -0.03  -0.06     0.09  -0.10  -0.05
    20   1    -0.17   0.17   0.11    -0.07  -0.08  -0.01     0.06  -0.16   0.38
    21   1     0.32  -0.06  -0.14     0.02   0.09  -0.10    -0.01  -0.07   0.10
    22   1    -0.23   0.08   0.11    -0.02  -0.14  -0.01     0.13  -0.19   0.40
    23   1     0.18  -0.17  -0.15     0.06   0.20  -0.07     0.04  -0.02   0.11
    24   1    -0.30   0.07   0.10    -0.06   0.01   0.03     0.09  -0.14   0.39
    25   1    -0.00  -0.02   0.04    -0.03   0.02  -0.20    -0.13   0.10   0.18
    26   1     0.13   0.07  -0.01     0.17   0.06   0.15     0.15   0.03  -0.09
    27   1    -0.05  -0.05   0.02    -0.04  -0.00  -0.19    -0.07   0.11   0.07
    28   1     0.11   0.07  -0.03     0.22  -0.05   0.25     0.17   0.06  -0.08
    29  17    -0.00   0.00  -0.00    -0.01   0.02   0.02     0.02  -0.04  -0.04
                     25                     26                     27
                      A                      A                      A
 Frequencies --    716.2923               744.7487               775.0596
 Red. masses --      2.2113                 4.7973                 1.3136
 Frc consts  --      0.6685                 1.5677                 0.4649
 IR Inten    --     62.4137                16.5717                87.8798
  Atom  AN      X      Y      Z        X      Y      Z        X      Y      Z
     1   6     0.06  -0.02  -0.01     0.03  -0.01   0.00    -0.00  -0.00   0.01
     2   7     0.02   0.03   0.04     0.01   0.01   0.04     0.00  -0.02   0.01
     3   8    -0.04  -0.02  -0.01    -0.02  -0.01  -0.01     0.01   0.01  -0.00
     4   6    -0.07   0.05   0.03     0.02   0.03   0.00     0.03  -0.01  -0.01
     5   6    -0.02   0.03  -0.09    -0.05  -0.04  -0.03    -0.01   0.01  -0.03
     6   6    -0.03  -0.00  -0.07     0.26   0.17  -0.04    -0.00   0.01  -0.01
     7   6     0.02  -0.02   0.05    -0.06   0.00   0.05    -0.01  -0.00   0.02
     8   6    -0.02   0.05  -0.11    -0.09   0.02   0.03    -0.02   0.00   0.01
     9   6     0.01  -0.01   0.05     0.06   0.06   0.04     0.01   0.00   0.02
    10   6    -0.03   0.02  -0.12     0.04  -0.08  -0.04     0.01  -0.01  -0.01
    11   6     0.01  -0.04   0.04     0.05  -0.09  -0.02     0.01  -0.01   0.01
    12   6     0.03   0.02  -0.09    -0.14   0.01  -0.04    -0.03   0.00  -0.00
    13   6    -0.04   0.03   0.03     0.08   0.14   0.10    -0.08  -0.01   0.01
    14   6     0.04  -0.03   0.04    -0.09  -0.16   0.04    -0.04  -0.04   0.00
    15   6    -0.00  -0.06   0.04     0.13  -0.00  -0.02    -0.06  -0.03  -0.02
    16   6     0.06  -0.05  -0.05    -0.20  -0.13  -0.12     0.07   0.02  -0.01
    17   1     0.07   0.01  -0.00     0.03   0.04  -0.06    -0.01   0.04  -0.05
    18   1     0.02   0.01  -0.02    -0.05   0.00   0.04    -0.08  -0.00   0.07
    19   1    -0.06   0.06   0.04     0.03  -0.09   0.08     0.03  -0.01   0.00
    20   1     0.12  -0.17   0.43    -0.01   0.07  -0.06    -0.01   0.02  -0.01
    21   1     0.05  -0.07   0.19    -0.15  -0.02  -0.16    -0.05   0.01  -0.09
    22   1     0.10  -0.18   0.50     0.03   0.12  -0.12    -0.00   0.04  -0.07
    23   1     0.03  -0.11   0.18    -0.13  -0.06  -0.19    -0.03   0.02  -0.09
    24   1     0.11  -0.19   0.42     0.04   0.01  -0.09     0.00   0.01  -0.02
    25   1     0.09  -0.06  -0.11    -0.38  -0.25  -0.10     0.35   0.14   0.04
    26   1    -0.07  -0.01   0.06     0.06   0.19   0.03     0.49   0.25   0.07
    27   1     0.05  -0.07  -0.04    -0.09  -0.20  -0.05     0.55   0.19   0.07
    28   1    -0.08  -0.02   0.04     0.34   0.23   0.03     0.33   0.16   0.04
    29  17    -0.01   0.03   0.02    -0.01   0.03   0.02    -0.01   0.00   0.00
                     28                     29                     30
                      A                      A                      A
 Frequencies --    784.8902               796.0924               859.4130
 Red. masses --      2.0942                 2.4586                 3.1038
 Frc consts  --      0.7601                 0.9180                 1.3507
 IR Inten    --     37.1151                42.8164                 7.5690
  Atom  AN      X      Y      Z        X      Y      Z        X      Y      Z
     1   6    -0.05   0.00  -0.01     0.04  -0.01  -0.08    -0.02  -0.03  -0.00
     2   7    -0.01  -0.00  -0.04    -0.02   0.14   0.02    -0.01   0.07   0.06
     3   8     0.02  -0.01   0.00    -0.06  -0.07   0.00    -0.02  -0.03  -0.02
     4   6     0.05  -0.03  -0.01    -0.08   0.11   0.04     0.27   0.09  -0.03
     5   6     0.04  -0.09   0.20    -0.00  -0.01   0.02     0.03   0.02  -0.01
     6   6     0.03   0.03  -0.01     0.10   0.01   0.06    -0.11  -0.04  -0.02
     7   6    -0.03   0.04  -0.08     0.00   0.00  -0.01    -0.12   0.04   0.05
     8   6    -0.01  -0.00   0.01    -0.00   0.01   0.00    -0.17   0.01   0.04
     9   6    -0.02   0.05  -0.11     0.00   0.02  -0.01     0.06   0.04   0.01
    10   6     0.00   0.00   0.00     0.00  -0.04  -0.02     0.03  -0.11  -0.05
    11   6    -0.02   0.04  -0.08     0.01  -0.03  -0.02     0.01  -0.05  -0.02
    12   6    -0.03   0.03   0.02     0.00  -0.07  -0.01    -0.03  -0.01   0.01
    13   6    -0.03   0.04   0.03     0.05  -0.10  -0.08    -0.02  -0.01  -0.01
    14   6    -0.00  -0.05   0.01    -0.08   0.07  -0.05     0.05   0.02   0.00
    15   6     0.00  -0.01  -0.03    -0.03   0.01   0.07     0.04   0.01   0.02
    16   6     0.00  -0.00  -0.03    -0.03   0.00   0.08     0.02   0.01   0.01
    17   1    -0.07  -0.06   0.04     0.04  -0.21   0.20    -0.07  -0.02  -0.12
    18   1     0.11  -0.01  -0.08     0.55   0.00  -0.46     0.23  -0.02  -0.22
    19   1     0.04  -0.06  -0.01    -0.07   0.07   0.09     0.37   0.21   0.07
    20   1     0.01  -0.02   0.05     0.03  -0.00   0.01    -0.13   0.04   0.05
    21   1     0.10  -0.21   0.48     0.01  -0.02   0.06    -0.22  -0.17  -0.04
    22   1     0.11  -0.18   0.42    -0.01   0.01   0.07     0.08   0.02  -0.03
    23   1     0.12  -0.20   0.49    -0.03  -0.07   0.03    -0.08  -0.15  -0.06
    24   1     0.02  -0.02   0.06     0.01  -0.02  -0.03     0.02  -0.03  -0.00
    25   1     0.02   0.02   0.02    -0.03   0.04   0.01     0.30   0.16   0.06
    26   1     0.07   0.12  -0.00     0.27  -0.09   0.04     0.03   0.02  -0.00
    27   1     0.12  -0.01   0.01     0.17   0.21   0.06    -0.26  -0.11  -0.05
    28   1     0.08   0.08  -0.02     0.27  -0.00   0.09    -0.36  -0.17  -0.04
    29  17    -0.00   0.01   0.00     0.01  -0.02  -0.01     0.00  -0.00  -0.00
                     31                     32                     33
                      A                      A                      A
 Frequencies --    871.5892               894.2698               906.1114
 Red. masses --      1.2485                 2.1872                 1.5274
 Frc consts  --      0.5588                 1.0306                 0.7389
 IR Inten    --      0.2928                19.2150                 2.4372
  Atom  AN      X      Y      Z        X      Y      Z        X      Y      Z
     1   6     0.00  -0.00   0.00    -0.01  -0.02   0.09    -0.00  -0.00  -0.02
     2   7     0.00   0.00   0.00     0.02  -0.09  -0.04    -0.00   0.03   0.02
     3   8    -0.00  -0.00  -0.00     0.03   0.05  -0.01    -0.01  -0.02  -0.00
     4   6     0.00  -0.00  -0.00    -0.02   0.18  -0.02     0.07  -0.03  -0.00
     5   6     0.00  -0.00   0.00     0.02   0.00   0.05     0.01   0.01  -0.02
     6   6    -0.00  -0.00  -0.00    -0.01   0.05  -0.00    -0.07  -0.04  -0.01
     7   6    -0.02   0.03  -0.07    -0.02   0.00   0.02    -0.02   0.01   0.00
     8   6    -0.01   0.03  -0.06    -0.05   0.01   0.00    -0.02  -0.00   0.01
     9   6    -0.00  -0.00   0.00     0.00   0.03  -0.03     0.01  -0.00   0.01
    10   6     0.01  -0.02   0.06     0.01  -0.06  -0.03     0.00  -0.01   0.00
    11   6     0.02  -0.03   0.07     0.02  -0.03  -0.00    -0.01   0.00  -0.00
    12   6    -0.00   0.00  -0.00     0.05  -0.03  -0.03     0.07   0.04   0.02
    13   6    -0.00   0.00   0.00     0.07  -0.08  -0.06     0.05   0.05   0.02
    14   6     0.00  -0.00   0.00    -0.03   0.04  -0.02    -0.01  -0.02  -0.00
    15   6     0.00   0.00  -0.00    -0.04  -0.03   0.08    -0.10  -0.04  -0.04
    16   6    -0.00   0.00  -0.00     0.01  -0.01   0.03     0.04   0.02   0.00
    17   1     0.00   0.00  -0.00    -0.02   0.27  -0.33    -0.01  -0.06   0.04
    18   1    -0.00   0.00   0.01    -0.52  -0.07   0.11     0.15   0.01  -0.05
    19   1     0.00  -0.01   0.00    -0.03   0.32  -0.13     0.10  -0.00   0.03
    20   1     0.11  -0.19   0.46    -0.06   0.05  -0.10    -0.02  -0.02   0.06
    21   1     0.10  -0.18   0.43    -0.04  -0.08   0.09    -0.04  -0.02  -0.03
    22   1     0.00  -0.00  -0.00     0.04  -0.05   0.20     0.01   0.02  -0.08
    23   1    -0.10   0.18  -0.43    -0.03  -0.12   0.05    -0.00   0.01  -0.03
    24   1    -0.11   0.19  -0.46    -0.01   0.04  -0.14     0.01  -0.02   0.05
    25   1     0.00   0.00   0.00    -0.16  -0.14  -0.06    -0.45  -0.18  -0.05
    26   1     0.00   0.01   0.00    -0.07  -0.21   0.01    -0.45  -0.14  -0.07
    27   1    -0.00  -0.00  -0.00     0.06   0.09   0.02     0.15   0.04   0.01
    28   1    -0.01  -0.00  -0.00     0.25   0.00   0.11     0.58   0.26   0.06
    29  17     0.00   0.00  -0.00     0.00  -0.00  -0.00    -0.00  -0.00   0.00
                     34                     35                     36
                      A                      A                      A
 Frequencies --    950.5890               990.9383              1006.1632
 Red. masses --      1.4965                 1.3642                 2.2760
 Frc consts  --      0.7967                 0.7893                 1.3576
 IR Inten    --     11.7268                 1.8673                42.1996
  Atom  AN      X      Y      Z        X      Y      Z        X      Y      Z
     1   6    -0.04   0.00   0.01    -0.01   0.00  -0.00    -0.12   0.05  -0.08
     2   7     0.02  -0.02  -0.05     0.00  -0.01  -0.01     0.08  -0.04  -0.10
     3   8     0.01   0.00  -0.00     0.00   0.00   0.00     0.02  -0.02   0.01
     4   6    -0.01   0.04   0.04    -0.02   0.01   0.01     0.01   0.03   0.18
     5   6     0.02  -0.02   0.07    -0.01  -0.00   0.00     0.01   0.05  -0.03
     6   6     0.01   0.02   0.00     0.03   0.02   0.00    -0.01  -0.02   0.03
     7   6    -0.02   0.03  -0.09     0.00  -0.00  -0.00     0.02  -0.05   0.07
     8   6    -0.01  -0.00   0.01     0.01   0.00  -0.00    -0.05   0.03  -0.05
     9   6     0.02  -0.03   0.08    -0.00   0.00   0.00    -0.00   0.02  -0.02
    10   6     0.01  -0.02   0.01    -0.00  -0.00   0.00     0.03  -0.08   0.05
    11   6    -0.02   0.04  -0.10     0.00  -0.00  -0.00    -0.01   0.02  -0.04
    12   6     0.00  -0.01  -0.01    -0.10  -0.04  -0.01     0.01   0.00  -0.05
    13   6     0.01  -0.02  -0.01     0.03   0.01   0.00    -0.00   0.00   0.01
    14   6    -0.01   0.00   0.00     0.09   0.04   0.01    -0.00  -0.02   0.02
    15   6     0.01   0.00   0.01    -0.08  -0.03  -0.01     0.01   0.01  -0.04
    16   6    -0.00  -0.01  -0.00     0.01   0.00  -0.00    -0.00   0.01  -0.00
    17   1    -0.04   0.01  -0.01    -0.00  -0.01   0.02    -0.10  -0.22   0.33
    18   1    -0.08  -0.00   0.02    -0.01   0.00   0.01    -0.01   0.07   0.19
    19   1    -0.02   0.06  -0.01    -0.03  -0.03   0.01     0.00   0.11   0.10
    20   1     0.12  -0.20   0.49     0.02  -0.00  -0.00    -0.11   0.15  -0.43
    21   1    -0.02   0.02  -0.05     0.01   0.01   0.00     0.04  -0.11   0.33
    22   1    -0.12   0.21  -0.48    -0.01   0.01   0.00     0.01  -0.03   0.15
    23   1    -0.03   0.01  -0.09    -0.00  -0.00  -0.00    -0.11   0.11  -0.43
    24   1     0.13  -0.22   0.52     0.01  -0.00   0.00     0.06  -0.08   0.24
    25   1    -0.00  -0.01  -0.01     0.54   0.25   0.07    -0.03  -0.00  -0.05
    26   1     0.03  -0.02   0.01    -0.17  -0.08  -0.02    -0.00  -0.03   0.04
    27   1     0.01   0.01   0.02    -0.51  -0.21  -0.07     0.02   0.01   0.09
    28   1    -0.03  -0.01   0.01     0.47   0.20   0.07    -0.04   0.03  -0.04
    29  17     0.00   0.00   0.00    -0.00  -0.00   0.00    -0.00   0.00  -0.00
                     37                     38                     39
                      A                      A                      A
 Frequencies --   1006.5027              1019.5280              1026.4299
 Red. masses --      1.7943                 6.0496                 1.3036
 Frc consts  --      1.0710                 3.7049                 0.8092
 IR Inten    --     30.4462                 1.8245                 0.3019
  Atom  AN      X      Y      Z        X      Y      Z        X      Y      Z
     1   6     0.08  -0.03   0.05    -0.02   0.01  -0.01    -0.00  -0.00   0.00
     2   7    -0.05   0.03   0.07     0.02  -0.00  -0.02     0.00   0.00  -0.00
     3   8    -0.02   0.01  -0.01     0.00  -0.00   0.00    -0.00  -0.00  -0.00
     4   6    -0.01  -0.02  -0.12    -0.00   0.01   0.03     0.00  -0.00   0.00
     5   6    -0.01  -0.03   0.02    -0.03  -0.03  -0.01     0.00   0.00  -0.00
     6   6     0.01   0.01  -0.02     0.00  -0.01   0.01    -0.00  -0.00   0.00
     7   6     0.01  -0.02   0.06    -0.13   0.33   0.18    -0.00   0.00   0.00
     8   6     0.01   0.03  -0.09     0.07  -0.02  -0.03    -0.00   0.00  -0.00
     9   6     0.00  -0.01   0.01    -0.24  -0.26  -0.04    -0.00  -0.00   0.00
    10   6     0.01   0.00   0.09    -0.04   0.06   0.03    -0.00  -0.00  -0.00
    11   6    -0.02   0.04  -0.08     0.37  -0.07  -0.12     0.00  -0.00  -0.00
    12   6    -0.01  -0.00   0.04     0.00   0.00  -0.02     0.07   0.03   0.01
    13   6    -0.00   0.00  -0.01     0.00   0.00   0.00    -0.10  -0.04  -0.01
    14   6     0.00   0.02  -0.02    -0.00  -0.01   0.01     0.08   0.03   0.01
    15   6    -0.00  -0.01   0.03     0.00   0.00  -0.01    -0.03  -0.01  -0.01
    16   6     0.00  -0.01  -0.00    -0.00   0.01   0.01    -0.01  -0.00   0.00
    17   1     0.07   0.15  -0.22    -0.02  -0.03   0.05    -0.00  -0.00   0.00
    18   1     0.01  -0.05  -0.14    -0.00   0.01   0.03    -0.00   0.00   0.00
    19   1    -0.00  -0.07  -0.07     0.03   0.08   0.03     0.01   0.01  -0.00
    20   1    -0.07   0.15  -0.34    -0.23   0.33   0.14    -0.01   0.00  -0.00
    21   1     0.12  -0.19   0.43     0.05  -0.10   0.01    -0.00  -0.01   0.01
    22   1     0.01   0.00  -0.05    -0.26  -0.24  -0.10    -0.00   0.00  -0.01
    23   1    -0.09   0.21  -0.38    -0.10   0.01   0.06    -0.00  -0.01   0.01
    24   1     0.10  -0.20   0.44     0.37  -0.13  -0.14     0.00   0.00  -0.01
    25   1     0.02   0.00   0.04     0.00   0.01  -0.02    -0.42  -0.19  -0.06
    26   1     0.00   0.02  -0.03    -0.02  -0.02   0.01     0.59   0.25   0.08
    27   1    -0.01  -0.01  -0.06     0.02   0.00   0.03    -0.49  -0.20  -0.07
    28   1     0.03  -0.02   0.03    -0.01   0.00  -0.01     0.21   0.08   0.03
    29  17    -0.00  -0.00   0.00     0.00  -0.00  -0.00    -0.00  -0.00  -0.00
                     40                     41                     42
                      A                      A                      A
 Frequencies --   1027.9582              1058.4168              1061.3010
 Red. masses --      1.3000                 5.7415                 2.2030
 Frc consts  --      0.8094                 3.7896                 1.4620
 IR Inten    --      0.4046                71.7233                22.3622
  Atom  AN      X      Y      Z        X      Y      Z        X      Y      Z
     1   6     0.01  -0.00   0.01    -0.10   0.02  -0.07    -0.04  -0.01   0.00
     2   7    -0.01   0.00   0.00     0.09  -0.01   0.03     0.03   0.01  -0.00
     3   8    -0.00   0.00  -0.00     0.01  -0.02   0.01     0.00  -0.01  -0.00
     4   6    -0.00  -0.00  -0.01     0.01  -0.02   0.02     0.02   0.02   0.02
     5   6    -0.00  -0.00   0.00    -0.00   0.01  -0.02    -0.02  -0.02  -0.01
     6   6     0.00   0.00  -0.00    -0.03   0.08  -0.11    -0.01   0.01   0.01
     7   6    -0.01   0.02  -0.03    -0.01   0.00   0.01    -0.07  -0.02   0.01
     8   6     0.02  -0.03   0.07     0.01  -0.01  -0.01     0.14  -0.09  -0.07
     9   6    -0.03   0.03  -0.09     0.00   0.00   0.00     0.10   0.12   0.03
    10   6     0.01  -0.03   0.07    -0.01   0.01   0.00    -0.11   0.12   0.07
    11   6     0.00   0.01  -0.03     0.01  -0.01   0.00    -0.00  -0.07  -0.03
    12   6     0.00   0.00   0.01    -0.01  -0.06   0.33     0.00   0.01  -0.02
    13   6    -0.00  -0.00  -0.00     0.01  -0.02  -0.04     0.01  -0.01  -0.01
    14   6     0.00   0.00  -0.00    -0.08   0.23  -0.14     0.00  -0.02   0.01
    15   6    -0.00  -0.00   0.00     0.00  -0.04   0.12    -0.00   0.00   0.01
    16   6     0.00  -0.00  -0.00     0.14  -0.24  -0.29    -0.00   0.01   0.01
    17   1     0.01   0.02  -0.03    -0.08  -0.18   0.26    -0.05  -0.01  -0.01
    18   1    -0.00  -0.01  -0.02     0.05   0.10   0.32     0.01   0.02   0.03
    19   1    -0.00  -0.00  -0.01     0.01  -0.12   0.08     0.02   0.05   0.00
    20   1     0.05  -0.08   0.23    -0.04   0.00  -0.01    -0.41  -0.14   0.04
    21   1    -0.10   0.18  -0.47     0.00  -0.03  -0.02     0.06  -0.46  -0.20
    22   1     0.12  -0.24   0.54     0.00   0.00   0.00     0.10   0.14   0.03
    23   1    -0.11   0.19  -0.43    -0.04  -0.01   0.02    -0.49  -0.01   0.12
    24   1     0.05  -0.09   0.19    -0.01  -0.02  -0.06    -0.08  -0.36  -0.14
    25   1    -0.01  -0.00   0.00     0.01  -0.22   0.32    -0.01   0.03  -0.02
    26   1     0.01   0.01  -0.00     0.01   0.08  -0.13     0.00  -0.01  -0.01
    27   1    -0.01  -0.00  -0.01    -0.02   0.18  -0.33    -0.00  -0.01   0.04
    28   1     0.00  -0.00   0.00    -0.04   0.03   0.12    -0.01   0.02   0.01
    29  17    -0.00   0.00   0.00    -0.02   0.03   0.03     0.00  -0.00  -0.00
                     43                     44                     45
                      A                      A                      A
 Frequencies --   1077.5552              1099.0824              1112.7991
 Red. masses --      2.2671                 3.8518                 1.5748
 Frc consts  --      1.5509                 2.7414                 1.1489
 IR Inten    --     18.5124               205.2488                 6.3702
  Atom  AN      X      Y      Z        X      Y      Z        X      Y      Z
     1   6     0.04  -0.00   0.02    -0.28  -0.09   0.08    -0.01   0.02  -0.04
     2   7    -0.04  -0.01  -0.05     0.26   0.13   0.13     0.01  -0.02   0.03
     3   8    -0.00   0.01   0.00     0.01  -0.04  -0.04     0.00  -0.01   0.01
     4   6    -0.01   0.04   0.04    -0.04  -0.00  -0.14    -0.02   0.02  -0.02
     5   6     0.01   0.01   0.01    -0.05  -0.02  -0.01     0.03  -0.04  -0.01
     6   6     0.02  -0.05   0.01     0.01   0.01   0.00     0.00   0.03   0.00
     7   6    -0.01  -0.01  -0.00     0.02  -0.02  -0.01     0.04   0.10   0.03
     8   6     0.01  -0.01  -0.01     0.02   0.01   0.00    -0.07  -0.01   0.01
     9   6     0.00   0.02   0.01    -0.03  -0.01   0.00     0.05  -0.04  -0.03
    10   6    -0.01  -0.01  -0.00     0.02  -0.00  -0.01    -0.00   0.08   0.03
    11   6     0.01  -0.00  -0.00     0.01   0.01   0.00    -0.10  -0.05  -0.00
    12   6     0.03  -0.08   0.03     0.01  -0.02  -0.04     0.00  -0.01  -0.02
    13   6    -0.06   0.10   0.16    -0.01   0.02   0.05    -0.00  -0.00   0.01
    14   6    -0.04   0.12  -0.08    -0.00   0.01  -0.01    -0.00   0.01  -0.00
    15   6     0.04  -0.05  -0.15     0.01  -0.02  -0.03     0.01  -0.02  -0.01
    16   6    -0.00  -0.01   0.05    -0.03   0.05   0.07    -0.01   0.01   0.02
    17   1     0.04   0.06  -0.07    -0.37   0.01  -0.30     0.02  -0.08   0.15
    18   1    -0.06  -0.06  -0.17     0.27   0.20   0.32    -0.03   0.02   0.13
    19   1     0.00   0.04   0.05    -0.15  -0.02  -0.30     0.01   0.13  -0.04
    20   1    -0.09  -0.04   0.01     0.07  -0.01  -0.02     0.41   0.23   0.01
    21   1     0.01  -0.03  -0.01     0.05   0.15   0.04    -0.13  -0.24  -0.07
    22   1    -0.03   0.04   0.02    -0.07   0.02   0.04     0.37  -0.30  -0.21
    23   1    -0.08  -0.03   0.01     0.08   0.02  -0.02     0.23   0.17   0.02
    24   1     0.01  -0.01  -0.01     0.03   0.10   0.04    -0.19  -0.39  -0.11
    25   1     0.21  -0.43  -0.01     0.09  -0.12  -0.05     0.05  -0.07  -0.03
    26   1    -0.04  -0.07   0.40     0.01  -0.08   0.18     0.02  -0.05   0.08
    27   1    -0.00   0.08  -0.22     0.01  -0.01  -0.06    -0.01   0.01  -0.00
    28   1     0.24  -0.50  -0.21     0.12  -0.25  -0.06     0.06  -0.12  -0.02
    29  17    -0.00   0.00  -0.00     0.00  -0.01  -0.01     0.00  -0.00  -0.00
                     46                     47                     48
                      A                      A                      A
 Frequencies --   1129.0207              1159.3065              1178.1598
 Red. masses --      2.1692                 1.5836                 1.1447
 Frc consts  --      1.6291                 1.2540                 0.9361
 IR Inten    --     11.7323                 9.0177                 0.2486
  Atom  AN      X      Y      Z        X      Y      Z        X      Y      Z
     1   6     0.03   0.08  -0.15     0.01   0.01  -0.02    -0.00  -0.00   0.00
     2   7    -0.04  -0.08   0.12    -0.01  -0.01   0.03     0.00   0.00  -0.00
     3   8    -0.00  -0.01   0.04    -0.00  -0.00   0.01     0.00  -0.00  -0.00
     4   6     0.01   0.01  -0.13     0.01  -0.00  -0.06    -0.01  -0.00   0.00
     5   6     0.02   0.01   0.04     0.00  -0.01   0.01     0.01  -0.01  -0.01
     6   6    -0.02   0.07  -0.03    -0.01   0.01   0.04     0.00   0.00   0.00
     7   6    -0.03  -0.03  -0.01    -0.01  -0.01  -0.00    -0.02   0.00   0.00
     8   6     0.01   0.00  -0.00     0.01   0.00  -0.00     0.01   0.05   0.02
     9   6    -0.01   0.02   0.01    -0.00   0.00   0.00     0.05  -0.04  -0.03
    10   6    -0.00  -0.03  -0.01    -0.00  -0.00  -0.00    -0.05  -0.01   0.01
    11   6     0.03   0.03  -0.01     0.00   0.01   0.00    -0.01   0.02   0.01
    12   6     0.01  -0.02  -0.03    -0.02   0.07  -0.04    -0.00  -0.00   0.00
    13   6     0.00  -0.01   0.00     0.01  -0.04   0.02    -0.00   0.00   0.00
    14   6     0.01  -0.01  -0.01    -0.03   0.05   0.05     0.00  -0.00  -0.00
    15   6     0.00  -0.02   0.04     0.03  -0.03  -0.09    -0.00   0.00   0.00
    16   6    -0.04   0.07   0.05     0.05  -0.12  -0.04    -0.00   0.00   0.00
    17   1     0.12  -0.26   0.55     0.03  -0.03   0.07    -0.00   0.01  -0.01
    18   1    -0.14   0.02   0.41    -0.02   0.01   0.08     0.01   0.00  -0.00
    19   1     0.04   0.14  -0.15     0.01   0.06  -0.10     0.00   0.03   0.01
    20   1    -0.22  -0.12   0.05    -0.03  -0.02   0.01    -0.16  -0.05   0.02
    21   1     0.03   0.06   0.02     0.01   0.02   0.01     0.11   0.44   0.16
    22   1    -0.12   0.11   0.07    -0.02   0.01   0.01     0.49  -0.40  -0.28
    23   1    -0.11  -0.07  -0.00    -0.03  -0.01   0.00    -0.44  -0.16   0.04
    24   1     0.08   0.14   0.09     0.02   0.06   0.03     0.02   0.14   0.05
    25   1     0.13  -0.23  -0.06    -0.21   0.46   0.01     0.01  -0.01   0.00
    26   1     0.01  -0.03   0.03     0.08  -0.28   0.33    -0.00  -0.00   0.00
    27   1     0.04  -0.05  -0.12    -0.18   0.24   0.56     0.01  -0.01  -0.02
    28   1     0.08  -0.19   0.03     0.10  -0.19  -0.12    -0.01   0.02   0.00
    29  17     0.00  -0.01  -0.01    -0.01   0.01   0.01    -0.00  -0.00   0.00
                     49                     50                     51
                      A                      A                      A
 Frequencies --   1182.1581              1205.7405              1227.3960
 Red. masses --      1.1306                 1.1190                 2.5730
 Frc consts  --      0.9309                 0.9585                 2.2838
 IR Inten    --      0.8295                 1.1199                17.2612
  Atom  AN      X      Y      Z        X      Y      Z        X      Y      Z
     1   6    -0.00  -0.00   0.01    -0.00  -0.00   0.00    -0.01  -0.00  -0.00
     2   7     0.00   0.00  -0.01     0.00   0.00   0.00     0.00   0.00   0.04
     3   8    -0.00   0.00  -0.00    -0.00  -0.00  -0.00     0.00   0.00   0.00
     4   6     0.00  -0.01   0.01     0.00  -0.00  -0.00    -0.10  -0.01  -0.08
     5   6    -0.01  -0.01  -0.00    -0.01  -0.01  -0.00     0.16   0.22   0.06
     6   6    -0.00   0.01  -0.00     0.00  -0.00   0.00     0.04  -0.12   0.04
     7   6    -0.00  -0.00  -0.00     0.05   0.01  -0.00     0.05   0.04   0.00
     8   6     0.00   0.00   0.00    -0.00  -0.04  -0.02    -0.09  -0.03   0.01
     9   6    -0.00  -0.00  -0.00    -0.01  -0.01  -0.00     0.00   0.01   0.00
    10   6     0.00   0.00   0.00    -0.05  -0.01   0.01     0.00  -0.08  -0.04
    11   6    -0.00  -0.00   0.00     0.01   0.05   0.02     0.04   0.01  -0.01
    12   6     0.01  -0.03  -0.00     0.00  -0.00   0.00     0.01  -0.02   0.01
    13   6    -0.01   0.04  -0.05    -0.00   0.00  -0.00    -0.02   0.04   0.01
    14   6    -0.02   0.02   0.06    -0.00   0.00   0.00     0.00   0.00   0.00
    15   6     0.01  -0.03   0.01    -0.00   0.00   0.00    -0.01   0.03  -0.04
    16   6    -0.00   0.01  -0.01    -0.00   0.00  -0.00     0.01  -0.04   0.01
    17   1    -0.01   0.00  -0.02    -0.00  -0.00  -0.00    -0.01  -0.00   0.01
    18   1     0.02   0.00  -0.02     0.01   0.00   0.01    -0.04   0.00   0.05
    19   1     0.01  -0.00   0.02     0.02   0.05  -0.00    -0.33  -0.35  -0.27
    20   1    -0.00  -0.00  -0.00     0.49   0.17  -0.05    -0.13  -0.03   0.04
    21   1     0.01   0.02   0.01    -0.10  -0.42  -0.15    -0.15  -0.24  -0.06
    22   1     0.01  -0.01  -0.00    -0.01  -0.01  -0.00     0.06  -0.04  -0.03
    23   1     0.01   0.01   0.00    -0.45  -0.16   0.04    -0.30  -0.20  -0.01
    24   1     0.00   0.01   0.00     0.12   0.48   0.17    -0.04  -0.40  -0.14
    25   1     0.14  -0.30  -0.04    -0.00  -0.01   0.00    -0.03   0.08   0.03
    26   1    -0.09   0.38  -0.49    -0.00   0.01  -0.01    -0.05   0.18  -0.16
    27   1    -0.16   0.19   0.55     0.00  -0.00  -0.01    -0.02   0.02   0.06
    28   1     0.14  -0.32  -0.03    -0.00   0.01   0.00    -0.09   0.21  -0.02
    29  17    -0.00   0.00   0.00     0.00  -0.00   0.00    -0.00   0.00   0.00
                     52                     53                     54
                      A                      A                      A
 Frequencies --   1235.9306              1292.9393              1305.6298
 Red. masses --      1.8979                 2.5703                 1.6897
 Frc consts  --      1.7081                 2.5316                 1.6971
 IR Inten    --     10.2644                 6.1306                10.2356
  Atom  AN      X      Y      Z        X      Y      Z        X      Y      Z
     1   6    -0.00   0.01  -0.02     0.02  -0.03   0.06    -0.01   0.00  -0.01
     2   7     0.00  -0.00   0.03    -0.02   0.02  -0.04     0.02  -0.00   0.01
     3   8    -0.00  -0.00   0.00    -0.01   0.00  -0.01     0.00  -0.00   0.00
     4   6    -0.01   0.07  -0.05    -0.09  -0.17   0.01    -0.04   0.03  -0.01
     5   6    -0.03  -0.08  -0.02     0.20  -0.02  -0.05     0.04  -0.03  -0.02
     6   6     0.06  -0.12   0.13    -0.02   0.12   0.06     0.05  -0.09  -0.01
     7   6    -0.03  -0.01  -0.00    -0.05   0.01   0.02    -0.03  -0.00   0.00
     8   6     0.02   0.01  -0.00    -0.03   0.07   0.04     0.00   0.03   0.01
     9   6     0.01  -0.00  -0.00     0.04  -0.03  -0.02     0.02  -0.01  -0.01
    10   6    -0.01   0.02   0.01    -0.08  -0.04   0.00    -0.03  -0.01   0.00
    11   6    -0.02   0.00   0.00     0.00   0.09   0.04    -0.00   0.02   0.01
    12   6     0.03  -0.07  -0.01    -0.00  -0.01  -0.03     0.03  -0.08   0.03
    13   6    -0.03   0.07  -0.01     0.01  -0.01  -0.04    -0.02   0.04  -0.00
    14   6    -0.01   0.02   0.01    -0.01   0.01   0.02    -0.01   0.00   0.07
    15   6    -0.00   0.03  -0.07     0.02  -0.04   0.01     0.01  -0.03   0.02
    16   6     0.03  -0.08  -0.01    -0.00   0.01  -0.04    -0.03   0.11  -0.11
    17   1     0.01  -0.04   0.07    -0.03   0.05  -0.17     0.02   0.02   0.04
    18   1    -0.07   0.00   0.05     0.33   0.12   0.15    -0.08  -0.02  -0.01
    19   1     0.07   0.57  -0.22     0.13   0.45   0.04     0.05   0.19   0.04
    20   1    -0.02  -0.02   0.02    -0.35  -0.09   0.04    -0.07  -0.02   0.01
    21   1     0.04   0.05   0.01    -0.14  -0.34  -0.11    -0.02  -0.07  -0.02
    22   1    -0.03   0.03   0.02    -0.07   0.06   0.04    -0.02   0.02   0.01
    23   1     0.15   0.08   0.00     0.15   0.04  -0.02     0.08   0.03  -0.01
    24   1     0.01   0.13   0.06    -0.00   0.09   0.03     0.00   0.04   0.02
    25   1     0.07  -0.11  -0.01     0.15  -0.23  -0.05    -0.29   0.64   0.14
    26   1    -0.05   0.19  -0.16     0.05  -0.15   0.15    -0.04   0.14  -0.12
    27   1    -0.00   0.01  -0.03     0.00  -0.00  -0.02     0.08  -0.11  -0.25
    28   1    -0.23   0.58  -0.02    -0.04   0.09   0.02     0.19  -0.44  -0.02
    29  17    -0.00   0.01   0.00    -0.00   0.00  -0.00     0.00  -0.00   0.00
                     55                     56                     57
                      A                      A                      A
 Frequencies --   1307.5889              1347.9299              1370.2685
 Red. masses --      4.2718                 2.2288                 1.3267
 Frc consts  --      4.3033                 2.3860                 1.4677
 IR Inten    --     11.2650                 2.8079                86.5463
  Atom  AN      X      Y      Z        X      Y      Z        X      Y      Z
     1   6     0.03  -0.00   0.02     0.01  -0.01   0.02    -0.04   0.00  -0.03
     2   7    -0.06   0.01  -0.01    -0.01   0.00  -0.02     0.05   0.00   0.02
     3   8    -0.01   0.00  -0.00    -0.00  -0.00  -0.00     0.01  -0.00   0.00
     4   6     0.08  -0.04   0.03    -0.04  -0.05  -0.00    -0.02   0.05  -0.05
     5   6    -0.11   0.08   0.06    -0.01   0.05   0.03     0.03  -0.03  -0.02
     6   6    -0.09   0.12   0.23     0.03  -0.01  -0.03    -0.03   0.01   0.05
     7   6     0.06   0.01  -0.01     0.15   0.08  -0.00     0.02   0.01  -0.00
     8   6    -0.01  -0.07  -0.03    -0.04  -0.10  -0.03    -0.00   0.02   0.01
     9   6    -0.05   0.03   0.03    -0.11   0.09   0.06    -0.02   0.01   0.01
    10   6     0.08   0.02  -0.01     0.10   0.04  -0.01    -0.03  -0.00   0.00
    11   6     0.01  -0.06  -0.03    -0.06  -0.14  -0.04    -0.01  -0.02  -0.01
    12   6     0.07  -0.14  -0.04    -0.01   0.01   0.01     0.01  -0.03  -0.00
    13   6    -0.01   0.08  -0.15     0.00  -0.02   0.02    -0.01   0.04  -0.04
    14   6    -0.04   0.05   0.15     0.01  -0.01  -0.01    -0.01   0.01   0.02
    15   6     0.07  -0.17  -0.01    -0.01   0.03   0.01     0.02  -0.05  -0.02
    16   6    -0.02   0.11  -0.18     0.00  -0.01   0.00    -0.00   0.02   0.00
    17   1    -0.04  -0.06  -0.09     0.01   0.03  -0.03     0.12   0.17   0.15
    18   1     0.16   0.05   0.05     0.13   0.05   0.09    -0.27  -0.10  -0.23
    19   1    -0.21  -0.15  -0.42     0.15   0.42   0.06     0.11  -0.47   0.51
    20   1     0.14   0.03  -0.02    -0.50  -0.15   0.06    -0.21  -0.07   0.02
    21   1     0.07   0.21   0.07    -0.05  -0.09  -0.03    -0.05  -0.18  -0.06
    22   1     0.05  -0.04  -0.03     0.23  -0.19  -0.13     0.10  -0.09  -0.06
    23   1    -0.21  -0.09   0.01     0.05   0.02  -0.00     0.17   0.07  -0.01
    24   1    -0.01  -0.13  -0.06     0.09   0.44   0.16     0.06   0.23   0.09
    25   1     0.02  -0.07  -0.03    -0.02   0.08   0.02     0.02  -0.06  -0.01
    26   1     0.07  -0.26   0.29    -0.01   0.05  -0.06     0.02  -0.08   0.11
    27   1     0.07  -0.08  -0.23     0.01  -0.01  -0.01    -0.02   0.02   0.06
    28   1    -0.08   0.17   0.03     0.04  -0.10  -0.01    -0.08   0.18   0.01
    29  17    -0.00   0.00   0.00     0.00   0.00   0.00    -0.00  -0.00  -0.00
                     58                     59                     60
                      A                      A                      A
 Frequencies --   1388.2879              1438.0647              1457.8139
 Red. masses --      1.2583                 1.1772                 1.3387
 Frc consts  --      1.4289                 1.4343                 1.6763
 IR Inten    --     16.9163                 0.8721               137.9394
  Atom  AN      X      Y      Z        X      Y      Z        X      Y      Z
     1   6    -0.03  -0.01   0.00    -0.06  -0.02   0.00     0.03  -0.01   0.04
     2   7     0.02   0.00  -0.01    -0.04   0.02   0.01    -0.05  -0.04  -0.05
     3   8     0.01  -0.01  -0.01     0.03  -0.05  -0.03    -0.01  -0.01  -0.01
     4   6    -0.05  -0.05  -0.06     0.03  -0.00   0.04    -0.00   0.11  -0.04
     5   6    -0.03   0.05   0.03    -0.01  -0.00  -0.00    -0.02  -0.01   0.01
     6   6     0.00   0.00   0.01    -0.00   0.01   0.00    -0.01  -0.01   0.00
     7   6    -0.01   0.00   0.00    -0.00  -0.01  -0.00    -0.01  -0.01  -0.00
     8   6    -0.02  -0.05  -0.02     0.01   0.01   0.00     0.02   0.02   0.00
     9   6     0.01  -0.01  -0.01    -0.00   0.00   0.00    -0.01   0.01   0.01
    10   6     0.05   0.01  -0.01    -0.01  -0.01   0.00    -0.02  -0.01  -0.00
    11   6    -0.00   0.02   0.01     0.01  -0.00  -0.00     0.01  -0.01  -0.01
    12   6     0.00  -0.01   0.00    -0.00   0.01  -0.01     0.01  -0.03  -0.01
    13   6    -0.00   0.01  -0.01     0.00  -0.01   0.01    -0.00   0.00   0.01
    14   6    -0.00   0.00   0.00     0.00  -0.00  -0.00    -0.01   0.01   0.01
    15   6     0.00  -0.01  -0.00    -0.01   0.02   0.00     0.00  -0.00  -0.02
    16   6    -0.00   0.00   0.01     0.00  -0.01  -0.01     0.00  -0.01   0.02
    17   1     0.17   0.25   0.11     0.47   0.72   0.34     0.02   0.04  -0.08
    18   1     0.02   0.02   0.02     0.11   0.03   0.02     0.53   0.26   0.65
    19   1     0.38   0.30   0.55    -0.15   0.01  -0.29     0.05  -0.26   0.27
    20   1     0.20   0.08  -0.01    -0.00  -0.01  -0.00     0.03  -0.00  -0.00
    21   1     0.06   0.24   0.09    -0.01  -0.04  -0.02     0.00  -0.05  -0.02
    22   1    -0.14   0.12   0.08     0.03  -0.03  -0.02     0.07  -0.05  -0.04
    23   1    -0.27  -0.11   0.02     0.05   0.02  -0.00     0.09   0.03  -0.01
    24   1    -0.08  -0.27  -0.09     0.01   0.02   0.00     0.02   0.01   0.01
    25   1    -0.01   0.01   0.00     0.01  -0.03  -0.01    -0.05   0.09   0.00
    26   1     0.00  -0.01   0.02    -0.00   0.02  -0.04    -0.02   0.07  -0.07
    27   1    -0.00   0.01   0.02     0.01  -0.01  -0.04     0.01  -0.00  -0.04
    28   1    -0.02   0.04   0.00     0.02  -0.05  -0.01    -0.02   0.05  -0.01
    29  17    -0.00   0.00  -0.00    -0.00   0.00   0.00    -0.00  -0.00  -0.00
                     61                     62                     63
                      A                      A                      A
 Frequencies --   1487.6069              1502.2768              1521.6381
 Red. masses --      2.2445                 2.1876                 2.6258
 Frc consts  --      2.9265                 2.9089                 3.5821
 IR Inten    --     57.7961                21.6083                39.2651
  Atom  AN      X      Y      Z        X      Y      Z        X      Y      Z
     1   6     0.00  -0.00   0.01     0.00   0.00  -0.01     0.00  -0.00   0.00
     2   7    -0.01  -0.01  -0.01     0.01   0.00   0.00    -0.01  -0.01  -0.01
     3   8     0.00  -0.01  -0.01    -0.00   0.01   0.00    -0.00   0.00  -0.00
     4   6    -0.01   0.02   0.03     0.00  -0.06  -0.02    -0.01   0.06  -0.04
     5   6    -0.01   0.00   0.00    -0.11   0.10   0.07     0.00  -0.01  -0.00
     6   6     0.06  -0.09  -0.11     0.00  -0.00   0.01     0.03  -0.13   0.13
     7   6    -0.01  -0.00  -0.00    -0.03  -0.09  -0.03     0.01   0.01   0.00
     8   6     0.01   0.00  -0.00     0.10   0.08   0.01    -0.01  -0.00   0.00
     9   6    -0.00   0.01   0.00    -0.10   0.09   0.06     0.00  -0.01  -0.00
    10   6    -0.01  -0.01  -0.00    -0.08  -0.11  -0.03     0.01   0.01   0.00
    11   6     0.00  -0.00  -0.00     0.10   0.04  -0.01    -0.01   0.00   0.00
    12   6    -0.01  -0.02   0.10    -0.00   0.01  -0.00    -0.06   0.13   0.04
    13   6    -0.05   0.13  -0.07     0.00  -0.00  -0.00     0.00   0.03  -0.12
    14   6     0.05  -0.07  -0.13     0.00  -0.00   0.00     0.04  -0.10   0.03
    15   6     0.03  -0.10   0.08    -0.01   0.01   0.00    -0.07   0.16   0.05
    16   6    -0.05   0.11  -0.00     0.00  -0.00  -0.01     0.02  -0.01  -0.14
    17   1     0.04   0.06   0.02    -0.03  -0.05  -0.01    -0.00  -0.01  -0.01
    18   1     0.10   0.05   0.12    -0.08  -0.04  -0.10     0.06   0.04   0.10
    19   1    -0.05   0.14  -0.13     0.18   0.28   0.10     0.02  -0.07   0.11
    20   1     0.02   0.00  -0.00     0.23  -0.02  -0.06    -0.03  -0.01   0.01
    21   1     0.01  -0.00  -0.00     0.02  -0.32  -0.13    -0.01   0.00   0.00
    22   1     0.02  -0.02  -0.01     0.43  -0.35  -0.25    -0.02   0.01   0.01
    23   1     0.03   0.01  -0.00     0.35   0.03  -0.07    -0.03  -0.01   0.00
    24   1     0.00  -0.00  -0.00     0.04  -0.24  -0.11    -0.01  -0.00   0.00
    25   1    -0.02   0.01   0.12     0.01  -0.04  -0.01     0.22  -0.52  -0.04
    26   1     0.04  -0.25   0.46     0.01  -0.01   0.01     0.08  -0.30   0.30
    27   1    -0.16   0.18   0.60     0.01  -0.01  -0.02     0.06  -0.14  -0.02
    28   1    -0.12   0.25   0.14     0.02  -0.04  -0.00     0.21  -0.50  -0.03
    29  17     0.00  -0.00  -0.00    -0.00   0.00   0.00    -0.00   0.00   0.00
                     64                     65                     66
                      A                      A                      A
 Frequencies --   1543.5079              1645.5702              1662.1423
 Red. masses --      2.3354                 6.1260                 5.9011
 Frc consts  --      3.2781                 9.7738                 9.6055
 IR Inten    --     13.5784                19.3648                 0.4760
  Atom  AN      X      Y      Z        X      Y      Z        X      Y      Z
     1   6     0.00   0.00  -0.00    -0.00   0.01   0.00     0.00  -0.00  -0.00
     2   7    -0.00  -0.00   0.00    -0.00  -0.01   0.00    -0.00  -0.00  -0.00
     3   8    -0.00  -0.00  -0.00     0.00  -0.01  -0.00    -0.00   0.00   0.00
     4   6     0.03   0.03   0.01    -0.01   0.01   0.03     0.01  -0.03  -0.02
     5   6    -0.11  -0.10  -0.02     0.00  -0.00  -0.00    -0.23   0.19   0.13
     6   6     0.00   0.00  -0.01     0.09  -0.11  -0.28    -0.00   0.00  -0.01
     7   6     0.12  -0.01  -0.03    -0.00   0.00   0.00     0.21  -0.04  -0.06
     8   6     0.00   0.15   0.06     0.00  -0.00  -0.00    -0.10   0.17   0.09
     9   6    -0.07  -0.08  -0.02    -0.01   0.00   0.00     0.26  -0.21  -0.15
    10   6     0.15   0.02  -0.03     0.01  -0.00  -0.00    -0.21   0.06   0.07
    11   6    -0.02   0.11   0.05    -0.00   0.00   0.00     0.07  -0.19  -0.10
    12   6     0.00  -0.00  -0.00    -0.09   0.16   0.14     0.00  -0.01   0.00
    13   6    -0.00  -0.00   0.01     0.03   0.01  -0.25    -0.00   0.01  -0.01
    14   6    -0.00   0.00  -0.01    -0.10   0.12   0.37    -0.00  -0.00   0.01
    15   6     0.00  -0.01   0.00     0.07  -0.11  -0.16    -0.00   0.01  -0.00
    16   6    -0.00   0.00   0.00    -0.01  -0.03   0.19     0.00  -0.01   0.01
    17   1     0.00   0.00   0.00     0.00   0.02   0.01    -0.00  -0.01  -0.00
    18   1     0.01   0.01   0.02     0.04   0.01   0.04    -0.01  -0.01  -0.01
    19   1     0.03   0.03   0.00    -0.04   0.14  -0.11     0.13   0.20   0.07
    20   1    -0.39  -0.21   0.00     0.00   0.00   0.00    -0.20  -0.20  -0.03
    21   1    -0.16  -0.44  -0.15     0.00   0.00  -0.00    -0.20  -0.14  -0.01
    22   1    -0.09  -0.10  -0.02     0.01  -0.01  -0.01    -0.31   0.27   0.18
    23   1    -0.43  -0.20   0.02    -0.00  -0.01  -0.00     0.15   0.21   0.06
    24   1    -0.17  -0.39  -0.13    -0.01  -0.01  -0.01     0.19   0.21   0.05
    25   1    -0.01   0.02   0.00     0.11  -0.29   0.10    -0.01   0.01   0.01
    26   1    -0.00   0.01  -0.01     0.10  -0.27   0.07     0.00  -0.01   0.01
    27   1    -0.01   0.01   0.01     0.14  -0.18  -0.46     0.00  -0.01  -0.00
    28   1    -0.01   0.02   0.00    -0.03   0.13  -0.16     0.00  -0.01  -0.01
    29  17     0.00   0.00  -0.00    -0.00   0.00  -0.00    -0.00   0.00   0.00
                     67                     68                     69
                      A                      A                      A
 Frequencies --   1670.1489              1678.2521              1858.2111
 Red. masses --      6.6113                 5.9630                10.0732
 Frc consts  --     10.8654                 9.8953                20.4930
 IR Inten    --      3.4983                 5.0135               483.8427
  Atom  AN      X      Y      Z        X      Y      Z        X      Y      Z
     1   6     0.00   0.00   0.00     0.00  -0.00  -0.00     0.07   0.61   0.33
     2   7    -0.00  -0.00  -0.00    -0.00   0.00   0.00     0.02  -0.02   0.01
     3   8     0.00  -0.00  -0.00    -0.00   0.00   0.00    -0.02  -0.43  -0.24
     4   6    -0.01   0.04  -0.02     0.03   0.01   0.01    -0.02  -0.01  -0.03
     5   6    -0.04  -0.03  -0.00    -0.14  -0.17  -0.04    -0.00   0.00   0.00
     6   6     0.06  -0.19   0.09    -0.02   0.05  -0.03    -0.00   0.01   0.01
     7   6     0.08   0.05   0.00     0.26   0.16   0.01     0.00   0.00  -0.00
     8   6    -0.04  -0.07  -0.02    -0.14  -0.24  -0.07    -0.00  -0.00  -0.00
     9   6     0.04   0.02   0.00     0.09   0.10   0.02     0.00   0.00  -0.00
    10   6    -0.07  -0.04  -0.00    -0.23  -0.15  -0.01    -0.00  -0.00   0.00
    11   6     0.04   0.07   0.02     0.13   0.27   0.08     0.00   0.00  -0.00
    12   6    -0.12   0.31  -0.04     0.03  -0.08   0.01     0.00  -0.00  -0.00
    13   6     0.07  -0.25   0.20    -0.02   0.06  -0.05    -0.00   0.00   0.00
    14   6    -0.05   0.13  -0.06     0.01  -0.03   0.01     0.00  -0.00  -0.00
    15   6     0.11  -0.28   0.03    -0.03   0.07  -0.01    -0.00   0.00   0.00
    16   6    -0.07   0.23  -0.18     0.02  -0.06   0.05     0.00  -0.00  -0.00
    17   1    -0.00   0.00  -0.00     0.00  -0.00   0.00    -0.42  -0.00   0.07
    18   1     0.02   0.01   0.04    -0.01  -0.00  -0.00    -0.24  -0.07  -0.11
    19   1     0.02   0.01   0.04    -0.00  -0.00  -0.02     0.03  -0.02   0.04
    20   1    -0.11  -0.02   0.02    -0.38  -0.06   0.06    -0.01  -0.00  -0.00
    21   1    -0.01   0.08   0.04    -0.01   0.29   0.12    -0.00   0.00   0.00
    22   1     0.02   0.04   0.01     0.11   0.11   0.02     0.00   0.00   0.00
    23   1     0.09   0.01  -0.01     0.29   0.02  -0.06     0.00   0.00  -0.00
    24   1     0.00  -0.09  -0.04    -0.03  -0.36  -0.15     0.00  -0.01  -0.00
    25   1     0.16  -0.33  -0.14    -0.04   0.09   0.04     0.01   0.01   0.00
    26   1    -0.02   0.15  -0.34     0.00  -0.04   0.08    -0.00   0.00   0.00
    27   1    -0.05   0.15  -0.08     0.01  -0.04   0.02     0.00  -0.00   0.00
    28   1    -0.14   0.30   0.11     0.03  -0.07  -0.03     0.00  -0.01  -0.00
    29  17     0.00  -0.00   0.00    -0.00   0.00  -0.00    -0.00   0.00   0.00
                     70                     71                     72
                      A                      A                      A
 Frequencies --   3005.6025              3040.9618              3202.6554
 Red. masses --      1.0871                 1.0830                 1.0884
 Frc consts  --      5.7860                 5.9005                 6.5773
 IR Inten    --    102.4695                30.5678                 6.2781
  Atom  AN      X      Y      Z        X      Y      Z        X      Y      Z
     1   6    -0.07   0.04   0.03    -0.00  -0.00   0.00    -0.00  -0.00   0.00
     2   7     0.00  -0.00   0.00     0.00   0.00   0.00     0.00   0.00   0.00
     3   8    -0.00  -0.00  -0.00     0.00   0.00   0.00     0.00   0.00   0.00
     4   6     0.00  -0.00  -0.00    -0.07   0.02   0.04    -0.00   0.00   0.00
     5   6     0.00   0.00  -0.00    -0.00   0.00   0.00    -0.00  -0.00  -0.00
     6   6    -0.00  -0.00  -0.00    -0.00   0.00  -0.00     0.00   0.00  -0.00
     7   6     0.00  -0.00   0.00     0.00   0.00   0.00     0.01  -0.02  -0.01
     8   6    -0.00  -0.00   0.00    -0.00   0.00   0.00    -0.02   0.00   0.01
     9   6    -0.00  -0.00  -0.00     0.00  -0.00  -0.00     0.01   0.01   0.00
    10   6     0.00  -0.00  -0.00    -0.00  -0.00  -0.00     0.01  -0.03  -0.01
    11   6    -0.00  -0.00   0.00     0.00   0.00  -0.00    -0.07   0.01   0.02
    12   6    -0.00   0.00  -0.00     0.00  -0.00  -0.00     0.00   0.00  -0.00
    13   6    -0.00   0.00   0.00    -0.00   0.00   0.00    -0.00   0.00   0.00
    14   6    -0.00   0.00  -0.00     0.00   0.00  -0.00     0.00  -0.00   0.00
    15   6     0.00   0.00  -0.00    -0.00   0.00  -0.00     0.00  -0.00  -0.00
    16   6    -0.00   0.00   0.00    -0.00   0.00   0.00    -0.00   0.00   0.00
    17   1     0.83  -0.45  -0.33     0.02  -0.00  -0.00     0.00   0.00  -0.00
    18   1    -0.01   0.00  -0.01     0.00   0.00   0.00    -0.00  -0.00   0.00
    19   1    -0.01   0.00   0.00     0.84  -0.28  -0.46     0.01  -0.00  -0.00
    20   1     0.00   0.00   0.00     0.00  -0.00  -0.00    -0.06   0.20   0.10
    21   1     0.00  -0.00  -0.00     0.00  -0.00  -0.00     0.20  -0.03  -0.06
    22   1     0.00   0.00  -0.00     0.00  -0.00  -0.00    -0.16  -0.17  -0.03
    23   1    -0.00   0.00   0.00     0.00  -0.00  -0.00    -0.11   0.35   0.17
    24   1    -0.00   0.00   0.00    -0.01  -0.00   0.00     0.78  -0.12  -0.23
    25   1     0.00  -0.00   0.00     0.00  -0.00  -0.00    -0.00  -0.00   0.00
    26   1     0.00  -0.00  -0.00     0.00  -0.00  -0.00     0.00  -0.00  -0.00
    27   1     0.00  -0.00   0.00     0.00  -0.00   0.00    -0.00   0.00  -0.00
    28   1    -0.00   0.00   0.00    -0.00   0.00   0.00    -0.00  -0.00   0.00
    29  17    -0.00  -0.00  -0.00     0.00  -0.00   0.00     0.00  -0.00  -0.00
                     73                     74                     75
                      A                      A                      A
 Frequencies --   3205.8837              3214.8026              3218.9538
 Red. masses --      1.0885                 1.0907                 1.0875
 Frc consts  --      6.5912                 6.6412                 6.6393
 IR Inten    --      1.6083                 5.2324                 2.9561
  Atom  AN      X      Y      Z        X      Y      Z        X      Y      Z
     1   6     0.00   0.00   0.00    -0.00  -0.00   0.00     0.00  -0.00  -0.00
     2   7    -0.00  -0.00   0.00     0.00   0.00   0.00    -0.00   0.00   0.00
     3   8    -0.00  -0.00  -0.00     0.00   0.00   0.00    -0.00   0.00  -0.00
     4   6     0.00  -0.00  -0.00    -0.00  -0.00   0.00     0.00   0.00  -0.00
     5   6    -0.00   0.00   0.00    -0.00  -0.00  -0.00    -0.00   0.00  -0.00
     6   6    -0.00   0.00   0.00    -0.00   0.00   0.00    -0.00   0.00   0.00
     7   6     0.02  -0.06  -0.03     0.01  -0.03  -0.02    -0.00   0.00   0.00
     8   6    -0.04   0.01   0.01     0.02  -0.00  -0.01     0.00  -0.00  -0.00
     9   6     0.01   0.01   0.00    -0.04  -0.04  -0.01     0.00   0.00   0.00
    10   6    -0.00   0.00   0.00    -0.01   0.03   0.01     0.00  -0.00  -0.00
    11   6     0.03  -0.00  -0.01    -0.03   0.00   0.01     0.00  -0.00  -0.00
    12   6    -0.00  -0.00  -0.00     0.00   0.00  -0.00     0.00   0.00  -0.02
    13   6    -0.00   0.00   0.00    -0.00   0.00   0.00    -0.02   0.04   0.03
    14   6     0.00  -0.00   0.00     0.00  -0.00   0.00     0.02  -0.05   0.02
    15   6     0.00  -0.00   0.00     0.00   0.00  -0.00     0.00   0.00  -0.02
    16   6     0.00   0.00  -0.00    -0.00   0.00  -0.00     0.00  -0.00   0.00
    17   1    -0.00   0.00   0.00     0.00  -0.00  -0.00    -0.00   0.00   0.00
    18   1     0.00   0.00  -0.00    -0.00  -0.00   0.00    -0.00   0.00  -0.00
    19   1    -0.00   0.00   0.00     0.00   0.00  -0.00    -0.00  -0.00  -0.00
    20   1    -0.22   0.68   0.33    -0.12   0.38   0.18     0.00  -0.01  -0.00
    21   1     0.42  -0.07  -0.13    -0.26   0.04   0.08    -0.00   0.00   0.00
    22   1    -0.13  -0.13  -0.03     0.47   0.50   0.10    -0.01  -0.01  -0.00
    23   1     0.02  -0.04  -0.02     0.10  -0.31  -0.15    -0.00   0.00   0.00
    24   1    -0.34   0.05   0.10     0.30  -0.04  -0.09    -0.01   0.00   0.00
    25   1    -0.00  -0.00   0.01    -0.00  -0.00   0.01    -0.01  -0.03   0.19
    26   1     0.00  -0.00  -0.00     0.00  -0.01  -0.01     0.26  -0.48  -0.41
    27   1    -0.00   0.00  -0.00    -0.00   0.01  -0.00    -0.20   0.56  -0.25
    28   1    -0.00  -0.00   0.00    -0.00  -0.00   0.00    -0.02  -0.04   0.26
    29  17    -0.00   0.00   0.00     0.00   0.00  -0.00    -0.00   0.00   0.00
                     76                     77                     78
                      A                      A                      A
 Frequencies --   3223.8049              3230.3253              3233.4425
 Red. masses --      1.0946                 1.0918                 1.0985
 Frc consts  --      6.7029                 6.7125                 6.7669
 IR Inten    --     29.3698                11.4405                18.7035
  Atom  AN      X      Y      Z        X      Y      Z        X      Y      Z
     1   6    -0.00  -0.00  -0.00    -0.00   0.00   0.00     0.00   0.00  -0.00
     2   7     0.00   0.00  -0.00     0.00  -0.00  -0.00    -0.00  -0.00  -0.00
     3   8     0.00   0.00   0.00     0.00  -0.00   0.00    -0.00  -0.00  -0.00
     4   6    -0.00   0.00   0.00     0.00  -0.00   0.00     0.00   0.00   0.00
     5   6     0.00  -0.00  -0.00     0.00   0.00   0.00     0.00   0.00   0.00
     6   6     0.00  -0.00  -0.00     0.00  -0.00   0.00    -0.00  -0.00  -0.00
     7   6    -0.01   0.02   0.01     0.00  -0.00  -0.00    -0.00   0.01   0.01
     8   6    -0.06   0.01   0.02    -0.00   0.00   0.00    -0.04   0.01   0.01
     9   6     0.00  -0.00  -0.00    -0.00  -0.00  -0.00    -0.04  -0.04  -0.01
    10   6    -0.01   0.05   0.02     0.00  -0.00  -0.00     0.01  -0.04  -0.02
    11   6    -0.02   0.00   0.01     0.00  -0.00  -0.00     0.01  -0.00  -0.00
    12   6    -0.00  -0.00   0.00    -0.00  -0.00   0.02     0.00  -0.00   0.00
    13   6    -0.00   0.00   0.00     0.02  -0.04  -0.03    -0.00   0.00   0.00
    14   6     0.00  -0.00   0.00     0.01  -0.04   0.02     0.00  -0.00  -0.00
    15   6     0.00   0.00  -0.00     0.00   0.01  -0.05    -0.00  -0.00   0.00
    16   6    -0.00  -0.00   0.00     0.00  -0.00   0.00    -0.00   0.00  -0.00
    17   1     0.00  -0.00  -0.00     0.00  -0.00  -0.00    -0.00   0.00   0.00
    18   1    -0.00   0.00   0.00     0.00  -0.00   0.00     0.00   0.00   0.00
    19   1    -0.00  -0.00  -0.00    -0.00   0.00   0.00    -0.00  -0.00   0.00
    20   1     0.08  -0.26  -0.13    -0.00   0.00   0.00     0.04  -0.15  -0.07
    21   1     0.62  -0.09  -0.18     0.00  -0.00  -0.00     0.47  -0.07  -0.14
    22   1    -0.00   0.01   0.00     0.01   0.01   0.00     0.44   0.47   0.09
    23   1     0.18  -0.56  -0.28    -0.00   0.01   0.00    -0.15   0.45   0.22
    24   1     0.22  -0.03  -0.07    -0.00   0.00   0.00    -0.15   0.02   0.04
    25   1     0.00   0.00  -0.00     0.02   0.04  -0.26     0.00   0.00  -0.00
    26   1     0.00  -0.00  -0.00    -0.23   0.42   0.36     0.00  -0.01  -0.01
    27   1    -0.00   0.00  -0.00    -0.14   0.41  -0.19    -0.00   0.00  -0.00
    28   1    -0.00  -0.00   0.00    -0.04  -0.09   0.57     0.00   0.00  -0.02
    29  17     0.00  -0.00  -0.00    -0.00   0.00   0.00    -0.00  -0.00   0.00
                     79                     80                     81
                      A                      A                      A
 Frequencies --   3239.9312              3245.6561              3503.3280
 Red. masses --      1.0954                 1.0950                 1.0731
 Frc consts  --      6.7748                 6.7962                 7.7599
 IR Inten    --      4.6609                 5.6977                28.6402
  Atom  AN      X      Y      Z        X      Y      Z        X      Y      Z
     1   6     0.00  -0.00  -0.00     0.00  -0.00  -0.00     0.00  -0.00  -0.00
     2   7    -0.00   0.00   0.00    -0.00   0.00   0.00     0.00  -0.07   0.03
     3   8    -0.00   0.00  -0.00    -0.00   0.00  -0.00    -0.00   0.00   0.00
     4   6     0.00  -0.00  -0.00    -0.00   0.00  -0.00     0.00  -0.00  -0.00
     5   6    -0.00   0.00  -0.00     0.00  -0.00   0.00    -0.00   0.00  -0.00
     6   6    -0.00   0.00   0.00    -0.00   0.00   0.00    -0.00   0.00  -0.00
     7   6    -0.00   0.00   0.00    -0.00   0.00   0.00     0.00  -0.00  -0.00
     8   6    -0.00   0.00   0.00    -0.00   0.00   0.00     0.00  -0.00   0.00
     9   6    -0.00  -0.00  -0.00    -0.00  -0.00  -0.00    -0.00  -0.00  -0.00
    10   6     0.00  -0.00  -0.00    -0.00   0.00   0.00    -0.00  -0.00   0.00
    11   6     0.00  -0.00  -0.00     0.00  -0.00  -0.00    -0.00   0.00   0.00
    12   6     0.00   0.00  -0.03     0.00   0.01  -0.07    -0.00   0.00   0.00
    13   6    -0.00   0.01   0.01     0.01  -0.03  -0.02     0.00  -0.00  -0.00
    14   6    -0.02   0.04  -0.02     0.01  -0.02   0.01    -0.00   0.00   0.00
    15   6     0.01   0.01  -0.06    -0.00  -0.00   0.02    -0.00  -0.00   0.00
    16   6     0.00  -0.00   0.00    -0.00   0.00   0.00     0.00  -0.00  -0.00
    17   1    -0.00   0.00   0.00    -0.00   0.00   0.00    -0.00   0.00   0.00
    18   1    -0.00   0.00  -0.00    -0.00   0.00  -0.00    -0.06   0.93  -0.34
    19   1    -0.00  -0.00   0.00     0.00  -0.00  -0.00    -0.00   0.00  -0.00
    20   1     0.00  -0.01  -0.00     0.00  -0.01  -0.00    -0.00   0.00   0.00
    21   1     0.01  -0.00  -0.00     0.00  -0.00  -0.00    -0.00  -0.00   0.00
    22   1     0.00   0.00   0.00     0.00   0.00   0.00     0.00   0.00  -0.00
    23   1    -0.00   0.00   0.00     0.00  -0.00  -0.00     0.00  -0.00  -0.00
    24   1    -0.00   0.00   0.00    -0.00   0.00   0.00     0.00  -0.00  -0.00
    25   1    -0.03  -0.06   0.39    -0.05  -0.14   0.84    -0.00   0.00  -0.00
    26   1     0.04  -0.08  -0.07    -0.15   0.27   0.23    -0.00  -0.00   0.00
    27   1     0.16  -0.46   0.21    -0.07   0.21  -0.10    -0.00   0.00  -0.00
    28   1    -0.06  -0.11   0.72     0.02   0.03  -0.22    -0.00   0.00  -0.00
    29  17    -0.00   0.00   0.00     0.00  -0.00  -0.00    -0.00   0.00  -0.00

 -------------------
 - Thermochemistry -
 -------------------
 Temperature   298.150 Kelvin.  Pressure   1.00000 Atm.
 Atom     1 has atomic number  6 and mass  12.00000
 Atom     2 has atomic number  7 and mass  14.00307
 Atom     3 has atomic number  8 and mass  15.99491
 Atom     4 has atomic number  6 and mass  12.00000
 Atom     5 has atomic number  6 and mass  12.00000
 Atom     6 has atomic number  6 and mass  12.00000
 Atom     7 has atomic number  6 and mass  12.00000
 Atom     8 has atomic number  6 and mass  12.00000
 Atom     9 has atomic number  6 and mass  12.00000
 Atom    10 has atomic number  6 and mass  12.00000
 Atom    11 has atomic number  6 and mass  12.00000
 Atom    12 has atomic number  6 and mass  12.00000
 Atom    13 has atomic number  6 and mass  12.00000
 Atom    14 has atomic number  6 and mass  12.00000
 Atom    15 has atomic number  6 and mass  12.00000
 Atom    16 has atomic number  6 and mass  12.00000
 Atom    17 has atomic number  1 and mass   1.00783
 Atom    18 has atomic number  1 and mass   1.00783
 Atom    19 has atomic number  1 and mass   1.00783
 Atom    20 has atomic number  1 and mass   1.00783
 Atom    21 has atomic number  1 and mass   1.00783
 Atom    22 has atomic number  1 and mass   1.00783
 Atom    23 has atomic number  1 and mass   1.00783
 Atom    24 has atomic number  1 and mass   1.00783
 Atom    25 has atomic number  1 and mass   1.00783
 Atom    26 has atomic number  1 and mass   1.00783
 Atom    27 has atomic number  1 and mass   1.00783
 Atom    28 has atomic number  1 and mass   1.00783
 Atom    29 has atomic number 17 and mass  34.96885
 Molecular mass:   245.06074 amu.
 Principal axes and moments of inertia in atomic units:
                           1         2         3
     Eigenvalues --  3371.528485148.860696280.29574
           X            0.33346   0.28122   0.89984
           Y            0.94274  -0.10622  -0.31616
           Z            0.00667   0.95375  -0.30054
 This molecule is an asymmetric top.
 Rotational symmetry number  1.
 Warning -- assumption of classical behavior for rotation
           may cause significant error
 Rotational temperatures (Kelvin)      0.02569     0.01682     0.01379
 Rotational constants (GHZ):           0.53529     0.35051     0.28737
    1 imaginary frequencies ignored.
 Zero-point vibrational energy     599353.9 (Joules/Mol)
                                  143.24901 (Kcal/Mol)
 Warning -- explicit consideration of  20 degrees of freedom as
           vibrations may cause significant error
 Vibrational temperatures:     34.19    69.02    82.01   114.16   128.55
          (Kelvin)            224.02   254.69   325.83   353.79   408.63
                              413.18   472.31   592.80   622.39   656.61
                              684.51   739.25   772.16   866.65   889.71
                              907.72   956.79  1023.94  1030.58  1071.53
                             1115.14  1129.28  1145.40  1236.50  1254.02
                             1286.65  1303.69  1367.69  1425.74  1447.64
                             1448.13  1466.87  1476.80  1479.00  1522.83
                             1526.98  1550.36  1581.33  1601.07  1624.41
                             1667.98  1695.11  1700.86  1734.79  1765.95
                             1778.23  1860.25  1878.51  1881.33  1939.37
                             1971.51  1997.44  2069.05  2097.47  2140.33
                             2161.44  2189.30  2220.76  2367.61  2391.45
                             2402.97  2414.63  2673.55  4324.39  4375.27
                             4607.91  4612.55  4625.38  4631.36  4638.34
                             4647.72  4652.20  4661.54  4669.78  5040.51
 
 Zero-point correction=                           0.228282 (Hartree/Particle)
 Thermal correction to Energy=                    0.242176
 Thermal correction to Enthalpy=                  0.243120
 Thermal correction to Gibbs Free Energy=         0.185448
 Sum of electronic and zero-point Energies=          -1130.537991
 Sum of electronic and thermal Energies=             -1130.524097
 Sum of electronic and thermal Enthalpies=           -1130.523153
 Sum of electronic and thermal Free Energies=        -1130.580825
 
                     E (Thermal)             CV                S
                      KCal/Mol        Cal/Mol-Kelvin    Cal/Mol-Kelvin
 Total                  151.968             53.462            121.382
 Electronic               0.000              0.000              0.000
 Translational            0.889              2.981             42.390
 Rotational               0.889              2.981             33.055
 Vibrational            150.190             47.500             45.937
 Vibration     1          0.593              1.985              6.292
 Vibration     2          0.595              1.978              4.899
 Vibration     3          0.596              1.975              4.558
 Vibration     4          0.600              1.963              3.907
 Vibration     5          0.602              1.957              3.674
 Vibration     6          0.620              1.896              2.601
 Vibration     7          0.628              1.871              2.360
 Vibration     8          0.650              1.801              1.907
 Vibration     9          0.660              1.770              1.760
 Vibration    10          0.682              1.703              1.509
 Vibration    11          0.684              1.698              1.491
 Vibration    12          0.711              1.619              1.269
 Vibration    13          0.776              1.444              0.920
 Vibration    14          0.793              1.399              0.850
 Vibration    15          0.815              1.347              0.777
 Vibration    16          0.832              1.304              0.722
 Vibration    17          0.869              1.219              0.624
 Vibration    18          0.892              1.169              0.572
 Vibration    19          0.961              1.027              0.446
 Vibration    20          0.978              0.993              0.419
                       Q            Log10(Q)             Ln(Q)
 Total Bot       0.501267D-85        -85.299931       -196.410350
 Total V=0       0.503882D+20         19.702329         45.366288
 Vib (Bot)       0.889405-100       -100.050900       -230.375711
 Vib (Bot)    1  0.871534D+01          0.940284          2.165084
 Vib (Bot)    2  0.431038D+01          0.634516          1.461027
 Vib (Bot)    3  0.362407D+01          0.559196          1.287596
 Vib (Bot)    4  0.259584D+01          0.414279          0.953912
 Vib (Bot)    5  0.230140D+01          0.361992          0.833518
 Vib (Bot)    6  0.130013D+01          0.113986          0.262461
 Vib (Bot)    7  0.113578D+01          0.055293          0.127316
 Vib (Bot)    8  0.871038D+00         -0.059963         -0.138069
 Vib (Bot)    9  0.795241D+00         -0.099501         -0.229110
 Vib (Bot)   10  0.675508D+00         -0.170369         -0.392290
 Vib (Bot)   11  0.666926D+00         -0.175922         -0.405076
 Vib (Bot)   12  0.569788D+00         -0.244287         -0.562491
 Vib (Bot)   13  0.428753D+00         -0.367793         -0.846875
 Vib (Bot)   14  0.401971D+00         -0.395805         -0.911375
 Vib (Bot)   15  0.373818D+00         -0.427340         -0.983987
 Vib (Bot)   16  0.352815D+00         -0.452453         -1.041811
 Vib (Bot)   17  0.315933D+00         -0.500405         -1.152225
 Vib (Bot)   18  0.296141D+00         -0.528502         -1.216920
 Vib (Bot)   19  0.247295D+00         -0.606784         -1.397172
 Vib (Bot)   20  0.236896D+00         -0.625442         -1.440134
 Vib (V=0)       0.894045D+05          4.951360         11.400927
 Vib (V=0)    1  0.922967D+01          0.965186          2.222423
 Vib (V=0)    2  0.483929D+01          0.684781          1.576767
 Vib (V=0)    3  0.415839D+01          0.618926          1.425129
 Vib (V=0)    4  0.314356D+01          0.497422          1.145356
 Vib (V=0)    5  0.285509D+01          0.455620          1.049103
 Vib (V=0)    6  0.189296D+01          0.277141          0.638140
 Vib (V=0)    7  0.174096D+01          0.240789          0.554438
 Vib (V=0)    8  0.150434D+01          0.177347          0.408357
 Vib (V=0)    9  0.143937D+01          0.158171          0.364203
 Vib (V=0)   10  0.134042D+01          0.127242          0.292985
 Vib (V=0)   11  0.133354D+01          0.125006          0.287838
 Vib (V=0)   12  0.125806D+01          0.099702          0.229573
 Vib (V=0)   13  0.115866D+01          0.063955          0.147262
 Vib (V=0)   14  0.114155D+01          0.057493          0.132383
 Vib (V=0)   15  0.112429D+01          0.050879          0.117153
 Vib (V=0)   16  0.111195D+01          0.046084          0.106112
 Vib (V=0)   17  0.109145D+01          0.038004          0.087508
 Vib (V=0)   18  0.108112D+01          0.033874          0.077997
 Vib (V=0)   19  0.105781D+01          0.024409          0.056203
 Vib (V=0)   20  0.105328D+01          0.022544          0.051910
 Electronic      0.100000D+01          0.000000          0.000000
 Translational   0.150787D+09          8.178364         18.831380
 Rotational      0.373770D+07          6.572605         15.133981
 -------------------------------------------------------------------
 Center     Atomic                   Forces (Hartrees/Bohr)
 Number     Number              X              Y              Z
 -------------------------------------------------------------------
      1        6           0.000001624    0.000002851    0.000000662
      2        7          -0.000005015    0.000002641    0.000000821
      3        8          -0.000000145    0.000002140   -0.000002684
      4        6           0.000000947   -0.000000783    0.000000380
      5        6           0.000000368    0.000000168    0.000000951
      6        6          -0.000000047   -0.000000009   -0.000000171
      7        6           0.000000341   -0.000000225    0.000000907
      8        6           0.000000725   -0.000000516    0.000001400
      9        6           0.000001123   -0.000000880    0.000002421
     10        6           0.000001133   -0.000000665    0.000002390
     11        6           0.000000888   -0.000000312    0.000001550
     12        6          -0.000000488    0.000000534   -0.000001475
     13        6          -0.000000973    0.000000088   -0.000002276
     14        6          -0.000001156   -0.000000942   -0.000002148
     15        6          -0.000001368   -0.000001612   -0.000001900
     16        6           0.000000077   -0.000000650   -0.000001035
     17        1           0.000000843    0.000002218    0.000000158
     18        1           0.000001968    0.000001605   -0.000000709
     19        1          -0.000000499    0.000000669   -0.000000102
     20        1           0.000000154    0.000000136    0.000000239
     21        1           0.000000674   -0.000000719    0.000001480
     22        1           0.000001339   -0.000001207    0.000002847
     23        1           0.000001413   -0.000000875    0.000002974
     24        1           0.000000847   -0.000000070    0.000001682
     25        1          -0.000000559    0.000000836   -0.000000961
     26        1          -0.000001293    0.000000206   -0.000002670
     27        1          -0.000001558   -0.000001365   -0.000002935
     28        1          -0.000001045   -0.000001961   -0.000001795
     29       17          -0.000000319   -0.000001302    0.000000001
 -------------------------------------------------------------------
 Cartesian Forces:  Max     0.000005015 RMS     0.000001450
 FormGI is forming the generalized inverse of G from B-inverse, IUseBI=4.

 GradGradGradGradGradGradGradGradGradGradGradGradGradGradGradGradGradGrad
 Berny optimization.
 Internal  Forces:  Max     0.000002388 RMS     0.000000406
 Search for a local minimum.
 Step number   1 out of a maximum of    2
 All quantities printed in internal units (Hartrees-Bohrs-Radians)
 Second derivative matrix not updated -- analytic derivatives used.
 ITU=  0
     Eigenvalues ---   -0.00821   0.00111   0.00539   0.00994   0.01569
     Eigenvalues ---    0.01609   0.01757   0.01798   0.01814   0.01823
     Eigenvalues ---    0.02076   0.02209   0.02410   0.02439   0.02533
     Eigenvalues ---    0.02582   0.02666   0.02741   0.02827   0.02844
     Eigenvalues ---    0.02876   0.03208   0.03384   0.06183   0.06301
     Eigenvalues ---    0.06492   0.07746   0.10850   0.10884   0.10993
     Eigenvalues ---    0.11425   0.11554   0.11944   0.12277   0.12333
     Eigenvalues ---    0.12373   0.12775   0.14216   0.15883   0.17305
     Eigenvalues ---    0.18651   0.18870   0.18981   0.19147   0.19274
     Eigenvalues ---    0.19440   0.20140   0.20864   0.21785   0.23624
     Eigenvalues ---    0.24651   0.25930   0.27887   0.29926   0.31104
     Eigenvalues ---    0.32328   0.32479   0.34107   0.35149   0.36201
     Eigenvalues ---    0.36486   0.36524   0.36573   0.36691   0.36727
     Eigenvalues ---    0.36752   0.36955   0.36998   0.39055   0.42389
     Eigenvalues ---    0.42858   0.43663   0.43937   0.45554   0.48190
     Eigenvalues ---    0.48202   0.48244   0.50494   0.52077   0.52452
     Eigenvalues ---    0.93659
 Eigenvalue     1 is  -8.21D-03 should be greater than     0.000000 Eigenvector:
                          D2        D1        D4        D3        D6
   1                   -0.50563  -0.49780  -0.49602  -0.48819  -0.04822
                          D5        D9        D7        D8        D21
   1                   -0.04561  -0.03583  -0.03553  -0.03323  -0.02562
 Angle between quadratic step and forces=  62.11 degrees.
 Linear search not attempted -- first point.
 Iteration  1 RMS(Cart)=  0.00002279 RMS(Int)=  0.00000000
 Iteration  2 RMS(Cart)=  0.00000000 RMS(Int)=  0.00000000
 Variable       Old X    -DE/DX   Delta X   Delta X   Delta X     New X
                                 (Linear)    (Quad)   (Total)
    R1        2.70902   0.00000   0.00000   0.00001   0.00001   2.70903
    R2        2.26011  -0.00000   0.00000  -0.00000  -0.00000   2.26011
    R3        2.08834   0.00000   0.00000   0.00000   0.00000   2.08834
    R4        2.80462  -0.00000   0.00000   0.00000   0.00000   2.80462
    R5        1.92765  -0.00000   0.00000   0.00000   0.00000   1.92765
    R6        2.87151  -0.00000   0.00000  -0.00000  -0.00000   2.87151
    R7        2.87175  -0.00000   0.00000  -0.00000  -0.00000   2.87175
    R8        2.07528  -0.00000   0.00000  -0.00000  -0.00000   2.07528
    R9        2.63766  -0.00000   0.00000  -0.00000  -0.00000   2.63766
   R10        2.63262   0.00000   0.00000   0.00000   0.00000   2.63262
   R11        2.63816   0.00000   0.00000   0.00000   0.00000   2.63816
   R12        2.64012   0.00000   0.00000   0.00000   0.00000   2.64012
   R13        2.62779   0.00000   0.00000   0.00000   0.00000   2.62779
   R14        2.05132   0.00000   0.00000   0.00000   0.00000   2.05132
   R15        2.63432   0.00000   0.00000   0.00000   0.00000   2.63432
   R16        2.04880  -0.00000   0.00000  -0.00000  -0.00000   2.04880
   R17        2.62923  -0.00000   0.00000   0.00000   0.00000   2.62923
   R18        2.04874   0.00000   0.00000   0.00000   0.00000   2.04874
   R19        2.63285  -0.00000   0.00000  -0.00000  -0.00000   2.63285
   R20        2.04870   0.00000   0.00000   0.00000   0.00000   2.04870
   R21        2.05156   0.00000   0.00000   0.00000   0.00000   2.05156
   R22        2.62867   0.00000   0.00000   0.00000   0.00000   2.62867
   R23        2.04606   0.00000   0.00000   0.00000   0.00000   2.04606
   R24        2.62738  -0.00000   0.00000  -0.00000  -0.00000   2.62738
   R25        2.04785  -0.00000   0.00000  -0.00000  -0.00000   2.04785
   R26        2.62783   0.00000   0.00000   0.00000   0.00000   2.62783
   R27        2.04776  -0.00000   0.00000   0.00000   0.00000   2.04776
   R28        2.62367   0.00000   0.00000  -0.00000  -0.00000   2.62367
   R29        2.04690  -0.00000   0.00000  -0.00000  -0.00000   2.04690
   R30        3.31261  -0.00000   0.00000  -0.00000  -0.00000   3.31261
    A1        2.14449   0.00000   0.00000   0.00000   0.00000   2.14449
    A2        2.02466   0.00000   0.00000   0.00000   0.00000   2.02466
    A3        2.11388  -0.00000   0.00000  -0.00000  -0.00000   2.11388
    A4        1.92772  -0.00000   0.00000  -0.00001  -0.00001   1.92770
    A5        1.87492  -0.00000   0.00000  -0.00002  -0.00002   1.87490
    A6        1.86075  -0.00000   0.00000  -0.00002  -0.00002   1.86073
    A7        1.89240   0.00000   0.00000   0.00000   0.00000   1.89240
    A8        1.93110  -0.00000   0.00000  -0.00000  -0.00000   1.93110
    A9        1.92608   0.00000   0.00000   0.00000   0.00000   1.92608
   A10        1.94921   0.00000   0.00000   0.00000   0.00000   1.94922
   A11        1.87831  -0.00000   0.00000  -0.00000  -0.00000   1.87830
   A12        1.88624   0.00000   0.00000  -0.00000  -0.00000   1.88623
   A13        2.09957   0.00000   0.00000   0.00000   0.00000   2.09957
   A14        2.09900  -0.00000   0.00000  -0.00000  -0.00000   2.09900
   A15        2.08414   0.00000   0.00000   0.00000   0.00000   2.08414
   A16        2.12437  -0.00000   0.00000   0.00000   0.00000   2.12438
   A17        2.11089   0.00000   0.00000  -0.00000  -0.00000   2.11089
   A18        2.04737   0.00000   0.00000  -0.00000  -0.00000   2.04737
   A19        2.09939  -0.00000   0.00000  -0.00000  -0.00000   2.09939
   A20        2.08846   0.00000   0.00000  -0.00000  -0.00000   2.08846
   A21        2.09533   0.00000   0.00000   0.00000   0.00000   2.09533
   A22        2.09604   0.00000   0.00000   0.00000   0.00000   2.09604
   A23        2.09144  -0.00000   0.00000   0.00000   0.00000   2.09144
   A24        2.09570  -0.00000   0.00000  -0.00000  -0.00000   2.09570
   A25        2.09134   0.00000   0.00000   0.00000   0.00000   2.09134
   A26        2.09557   0.00000   0.00000   0.00000   0.00000   2.09557
   A27        2.09627  -0.00000   0.00000  -0.00000  -0.00000   2.09627
   A28        2.09439  -0.00000   0.00000  -0.00000  -0.00000   2.09439
   A29        2.09756   0.00000   0.00000   0.00000   0.00000   2.09756
   A30        2.09123   0.00000   0.00000   0.00000   0.00000   2.09123
   A31        2.10106   0.00000   0.00000   0.00000   0.00000   2.10106
   A32        2.08798  -0.00000   0.00000  -0.00000  -0.00000   2.08798
   A33        2.09413  -0.00000   0.00000   0.00000   0.00000   2.09413
   A34        2.11758  -0.00000   0.00000  -0.00000  -0.00000   2.11758
   A35        2.06624  -0.00000   0.00000  -0.00000  -0.00000   2.06624
   A36        2.09935   0.00000   0.00000   0.00000   0.00000   2.09935
   A37        2.09579  -0.00000   0.00000   0.00000   0.00000   2.09579
   A38        2.08933   0.00000   0.00000   0.00000   0.00000   2.08934
   A39        2.09806  -0.00000   0.00000  -0.00000  -0.00000   2.09806
   A40        2.09048   0.00000   0.00000   0.00000   0.00000   2.09048
   A41        2.10526  -0.00000   0.00000  -0.00000  -0.00000   2.10526
   A42        2.08744  -0.00000   0.00000  -0.00000  -0.00000   2.08744
   A43        2.08236  -0.00000   0.00000  -0.00000  -0.00000   2.08236
   A44        2.11155  -0.00000   0.00000  -0.00000  -0.00000   2.11155
   A45        2.08927   0.00000   0.00000   0.00000   0.00000   2.08927
   A46        2.13278  -0.00000   0.00000   0.00000   0.00000   2.13278
   A47        2.09626  -0.00000   0.00000  -0.00000  -0.00000   2.09626
   A48        2.05414   0.00000   0.00000   0.00000   0.00000   2.05414
    D1        2.03555  -0.00000   0.00000  -0.00007  -0.00007   2.03548
    D2       -2.22475  -0.00000   0.00000  -0.00010  -0.00010  -2.22486
    D3       -1.08723   0.00000   0.00000  -0.00006  -0.00006  -1.08728
    D4        0.93566  -0.00000   0.00000  -0.00010  -0.00010   0.93556
    D5        2.82020  -0.00000   0.00000  -0.00001  -0.00001   2.82019
    D6       -1.31978  -0.00000   0.00000  -0.00001  -0.00001  -1.31979
    D7        0.76700  -0.00000   0.00000  -0.00001  -0.00001   0.76699
    D8        0.78848   0.00000   0.00000   0.00003   0.00003   0.78851
    D9        2.93169   0.00000   0.00000   0.00004   0.00004   2.93172
   D10       -1.26472   0.00000   0.00000   0.00003   0.00003  -1.26469
   D11        1.19823  -0.00000   0.00000   0.00001   0.00001   1.19824
   D12       -1.91031  -0.00000   0.00000   0.00001   0.00001  -1.91029
   D13       -0.93396   0.00000   0.00000   0.00002   0.00002  -0.93395
   D14        2.24069   0.00000   0.00000   0.00002   0.00002   2.24070
   D15       -3.00149   0.00000   0.00000   0.00002   0.00002  -3.00147
   D16        0.17316   0.00000   0.00000   0.00002   0.00002   0.17318
   D17       -0.34459  -0.00000   0.00000   0.00000   0.00000  -0.34458
   D18        2.83334  -0.00000   0.00000   0.00000   0.00000   2.83334
   D19        1.76521   0.00000   0.00000   0.00001   0.00001   1.76522
   D20       -1.34004   0.00000   0.00000   0.00000   0.00000  -1.34004
   D21       -2.45518   0.00000   0.00000   0.00000   0.00000  -2.45518
   D22        0.72275   0.00000   0.00000  -0.00000  -0.00000   0.72275
   D23       -3.10697  -0.00000   0.00000  -0.00000  -0.00000  -3.10697
   D24        0.03554   0.00000   0.00000   0.00000   0.00000   0.03554
   D25        0.00185  -0.00000   0.00000  -0.00000  -0.00000   0.00185
   D26       -3.13883   0.00000   0.00000   0.00000   0.00000  -3.13883
   D27        3.10967   0.00000   0.00000  -0.00000  -0.00000   3.10967
   D28       -0.03858   0.00000   0.00000  -0.00000  -0.00000  -0.03858
   D29        0.00084  -0.00000   0.00000  -0.00000  -0.00000   0.00084
   D30        3.13578  -0.00000   0.00000  -0.00000  -0.00000   3.13577
   D31       -3.10691  -0.00000   0.00000  -0.00000  -0.00000  -3.10691
   D32        0.04207  -0.00000   0.00000  -0.00000  -0.00000   0.04207
   D33       -0.00039   0.00000   0.00000  -0.00000  -0.00000  -0.00039
   D34       -3.13459   0.00000   0.00000  -0.00000  -0.00000  -3.13460
   D35        3.11080  -0.00000   0.00000  -0.00000  -0.00000   3.11079
   D36       -0.02711   0.00000   0.00000   0.00000   0.00000  -0.02710
   D37        0.00399  -0.00000   0.00000  -0.00000  -0.00000   0.00398
   D38       -3.13391   0.00000   0.00000   0.00000   0.00000  -3.13391
   D39       -0.00358   0.00000   0.00000   0.00000   0.00000  -0.00357
   D40        3.14115   0.00000   0.00000   0.00000   0.00000   3.14116
   D41        3.13710   0.00000   0.00000   0.00000   0.00000   3.13710
   D42       -0.00136  -0.00000   0.00000   0.00000   0.00000  -0.00136
   D43        0.00260  -0.00000   0.00000  -0.00000  -0.00000   0.00259
   D44       -3.13722  -0.00000   0.00000  -0.00000  -0.00000  -3.13722
   D45        3.14104  -0.00000   0.00000  -0.00000  -0.00000   3.14104
   D46        0.00123   0.00000   0.00000   0.00000   0.00000   0.00123
   D47        0.00009   0.00000   0.00000   0.00000   0.00000   0.00009
   D48       -3.13901   0.00000   0.00000   0.00000   0.00000  -3.13901
   D49        3.13990  -0.00000   0.00000  -0.00000  -0.00000   3.13990
   D50        0.00081  -0.00000   0.00000  -0.00000  -0.00000   0.00081
   D51       -0.00181   0.00000   0.00000   0.00000   0.00000  -0.00181
   D52       -3.13672   0.00000   0.00000   0.00000   0.00000  -3.13672
   D53        3.13730   0.00000   0.00000   0.00000   0.00000   3.13730
   D54        0.00238   0.00000   0.00000   0.00000   0.00000   0.00238
   D55       -0.00270   0.00000   0.00000   0.00000   0.00000  -0.00270
   D56       -3.14158  -0.00000   0.00000   0.00000   0.00000  -3.14158
   D57        3.13136   0.00000   0.00000   0.00000   0.00000   3.13137
   D58       -0.00751   0.00000   0.00000   0.00000   0.00000  -0.00751
   D59        0.00229  -0.00000   0.00000  -0.00000  -0.00000   0.00229
   D60       -3.13814  -0.00000   0.00000  -0.00000  -0.00000  -3.13815
   D61        3.14116   0.00000   0.00000   0.00000   0.00000   3.14116
   D62        0.00072   0.00000   0.00000   0.00000   0.00000   0.00072
   D63        0.00119  -0.00000   0.00000  -0.00000  -0.00000   0.00118
   D64       -3.14135   0.00000   0.00000   0.00000   0.00000  -3.14135
   D65       -3.14155  -0.00000   0.00000  -0.00000  -0.00000  -3.14155
   D66       -0.00090   0.00000   0.00000   0.00000   0.00000  -0.00090
   D67       -0.00443   0.00000   0.00000   0.00001   0.00001  -0.00442
   D68        3.13356   0.00000   0.00000   0.00000   0.00000   3.13356
   D69        3.13809   0.00000   0.00000   0.00000   0.00000   3.13809
   D70       -0.00711  -0.00000   0.00000  -0.00000  -0.00000  -0.00711
         Item               Value     Threshold  Converged?
 Maximum Force            0.000002     0.000450     YES
 RMS     Force            0.000000     0.000300     YES
 Maximum Displacement     0.000156     0.001800     YES
 RMS     Displacement     0.000023     0.001200     YES
 Predicted change in Energy=-4.168112D-10
 Optimization completed.
    -- Stationary point found.
                           ----------------------------
                           !   Optimized Parameters   !
                           ! (Angstroms and Degrees)  !
 --------------------------                            --------------------------
 ! Name  Definition              Value          Derivative Info.                !
 --------------------------------------------------------------------------------
 ! R1    R(1,2)                  1.4336         -DE/DX =    0.0                 !
 ! R2    R(1,3)                  1.196          -DE/DX =    0.0                 !
 ! R3    R(1,17)                 1.1051         -DE/DX =    0.0                 !
 ! R4    R(2,4)                  1.4841         -DE/DX =    0.0                 !
 ! R5    R(2,18)                 1.0201         -DE/DX =    0.0                 !
 ! R6    R(4,5)                  1.5195         -DE/DX =    0.0                 !
 ! R7    R(4,6)                  1.5197         -DE/DX =    0.0                 !
 ! R8    R(4,19)                 1.0982         -DE/DX =    0.0                 !
 ! R9    R(5,7)                  1.3958         -DE/DX =    0.0                 !
 ! R10   R(5,11)                 1.3931         -DE/DX =    0.0                 !
 ! R11   R(6,12)                 1.3961         -DE/DX =    0.0                 !
 ! R12   R(6,16)                 1.3971         -DE/DX =    0.0                 !
 ! R13   R(7,8)                  1.3906         -DE/DX =    0.0                 !
 ! R14   R(7,20)                 1.0855         -DE/DX =    0.0                 !
 ! R15   R(8,9)                  1.394          -DE/DX =    0.0                 !
 ! R16   R(8,21)                 1.0842         -DE/DX =    0.0                 !
 ! R17   R(9,10)                 1.3913         -DE/DX =    0.0                 !
 ! R18   R(9,22)                 1.0841         -DE/DX =    0.0                 !
 ! R19   R(10,11)                1.3932         -DE/DX =    0.0                 !
 ! R20   R(10,23)                1.0841         -DE/DX =    0.0                 !
 ! R21   R(11,24)                1.0856         -DE/DX =    0.0                 !
 ! R22   R(12,13)                1.391          -DE/DX =    0.0                 !
 ! R23   R(12,25)                1.0827         -DE/DX =    0.0                 !
 ! R24   R(13,14)                1.3904         -DE/DX =    0.0                 !
 ! R25   R(13,26)                1.0837         -DE/DX =    0.0                 !
 ! R26   R(14,15)                1.3906         -DE/DX =    0.0                 !
 ! R27   R(14,27)                1.0836         -DE/DX =    0.0                 !
 ! R28   R(15,16)                1.3884         -DE/DX =    0.0                 !
 ! R29   R(15,28)                1.0832         -DE/DX =    0.0                 !
 ! R30   R(16,29)                1.753          -DE/DX =    0.0                 !
 ! A1    A(2,1,3)              122.87           -DE/DX =    0.0                 !
 ! A2    A(2,1,17)             116.0046         -DE/DX =    0.0                 !
 ! A3    A(3,1,17)             121.1165         -DE/DX =    0.0                 !
 ! A4    A(1,2,4)              110.4499         -DE/DX =    0.0                 !
 ! A5    A(1,2,18)             107.4249         -DE/DX =    0.0                 !
 ! A6    A(4,2,18)             106.6129         -DE/DX =    0.0                 !
 ! A7    A(2,4,5)              108.4265         -DE/DX =    0.0                 !
 ! A8    A(2,4,6)              110.644          -DE/DX =    0.0                 !
 ! A9    A(2,4,19)             110.3562         -DE/DX =    0.0                 !
 ! A10   A(5,4,6)              111.6817         -DE/DX =    0.0                 !
 ! A11   A(5,4,19)             107.619          -DE/DX =    0.0                 !
 ! A12   A(6,4,19)             108.0734         -DE/DX =    0.0                 !
 ! A13   A(4,5,7)              120.2965         -DE/DX =    0.0                 !
 ! A14   A(4,5,11)             120.264          -DE/DX =    0.0                 !
 ! A15   A(7,5,11)             119.4126         -DE/DX =    0.0                 !
 ! A16   A(4,6,12)             121.7177         -DE/DX =    0.0                 !
 ! A17   A(4,6,16)             120.9453         -DE/DX =    0.0                 !
 ! A18   A(12,6,16)            117.3059         -DE/DX =    0.0                 !
 ! A19   A(5,7,8)              120.2862         -DE/DX =    0.0                 !
 ! A20   A(5,7,20)             119.6602         -DE/DX =    0.0                 !
 ! A21   A(8,7,20)             120.0536         -DE/DX =    0.0                 !
 ! A22   A(7,8,9)              120.0943         -DE/DX =    0.0                 !
 ! A23   A(7,8,21)             119.8309         -DE/DX =    0.0                 !
 ! A24   A(9,8,21)             120.0746         -DE/DX =    0.0                 !
 ! A25   A(8,9,10)             119.825          -DE/DX =    0.0                 !
 ! A26   A(8,9,22)             120.0675         -DE/DX =    0.0                 !
 ! A27   A(10,9,22)            120.1074         -DE/DX =    0.0                 !
 ! A28   A(9,10,11)            119.9997         -DE/DX =    0.0                 !
 ! A29   A(9,10,23)            120.1813         -DE/DX =    0.0                 !
 ! A30   A(11,10,23)           119.8188         -DE/DX =    0.0                 !
 ! A31   A(5,11,10)            120.3818         -DE/DX =    0.0                 !
 ! A32   A(5,11,24)            119.6325         -DE/DX =    0.0                 !
 ! A33   A(10,11,24)           119.9846         -DE/DX =    0.0                 !
 ! A34   A(6,12,13)            121.3281         -DE/DX =    0.0                 !
 ! A35   A(6,12,25)            118.3867         -DE/DX =    0.0                 !
 ! A36   A(13,12,25)           120.2838         -DE/DX =    0.0                 !
 ! A37   A(12,13,14)           120.0798         -DE/DX =    0.0                 !
 ! A38   A(12,13,26)           119.7101         -DE/DX =    0.0                 !
 ! A39   A(14,13,26)           120.2099         -DE/DX =    0.0                 !
 ! A40   A(13,14,15)           119.7757         -DE/DX =    0.0                 !
 ! A41   A(13,14,27)           120.6226         -DE/DX =    0.0                 !
 ! A42   A(15,14,27)           119.6017         -DE/DX =    0.0                 !
 ! A43   A(14,15,16)           119.3105         -DE/DX =    0.0                 !
 ! A44   A(14,15,28)           120.9832         -DE/DX =    0.0                 !
 ! A45   A(16,15,28)           119.7063         -DE/DX =    0.0                 !
 ! A46   A(6,16,15)            122.1993         -DE/DX =    0.0                 !
 ! A47   A(6,16,29)            120.1069         -DE/DX =    0.0                 !
 ! A48   A(15,16,29)           117.6934         -DE/DX =    0.0                 !
 ! D1    D(3,1,2,4)            116.6283         -DE/DX =    0.0                 !
 ! D2    D(3,1,2,18)          -127.469          -DE/DX =    0.0                 !
 ! D3    D(17,1,2,4)           -62.2935         -DE/DX =    0.0                 !
 ! D4    D(17,1,2,18)           53.6092         -DE/DX =    0.0                 !
 ! D5    D(1,2,4,5)            161.5855         -DE/DX =    0.0                 !
 ! D6    D(1,2,4,6)            -75.6179         -DE/DX =    0.0                 !
 ! D7    D(1,2,4,19)            43.9458         -DE/DX =    0.0                 !
 ! D8    D(18,2,4,5)            45.1767         -DE/DX =    0.0                 !
 ! D9    D(18,2,4,6)           167.9733         -DE/DX =    0.0                 !
 ! D10   D(18,2,4,19)          -72.4631         -DE/DX =    0.0                 !
 ! D11   D(2,4,5,7)             68.6535         -DE/DX =    0.0                 !
 ! D12   D(2,4,5,11)          -109.4525         -DE/DX =    0.0                 !
 ! D13   D(6,4,5,7)            -53.5121         -DE/DX =    0.0                 !
 ! D14   D(6,4,5,11)           128.3819         -DE/DX =    0.0                 !
 ! D15   D(19,4,5,7)          -171.9725         -DE/DX =    0.0                 !
 ! D16   D(19,4,5,11)            9.9215         -DE/DX =    0.0                 !
 ! D17   D(2,4,6,12)           -19.7434         -DE/DX =    0.0                 !
 ! D18   D(2,4,6,16)           162.3385         -DE/DX =    0.0                 !
 ! D19   D(5,4,6,12)           101.1394         -DE/DX =    0.0                 !
 ! D20   D(5,4,6,16)           -76.7787         -DE/DX =    0.0                 !
 ! D21   D(19,4,6,12)         -140.6716         -DE/DX =    0.0                 !
 ! D22   D(19,4,6,16)           41.4103         -DE/DX =    0.0                 !
 ! D23   D(4,5,7,8)           -178.016          -DE/DX =    0.0                 !
 ! D24   D(4,5,7,20)             2.0363         -DE/DX =    0.0                 !
 ! D25   D(11,5,7,8)             0.1061         -DE/DX =    0.0                 !
 ! D26   D(11,5,7,20)         -179.8416         -DE/DX =    0.0                 !
 ! D27   D(4,5,11,10)          178.1708         -DE/DX =    0.0                 !
 ! D28   D(4,5,11,24)           -2.2106         -DE/DX =    0.0                 !
 ! D29   D(7,5,11,10)            0.0481         -DE/DX =    0.0                 !
 ! D30   D(7,5,11,24)          179.6667         -DE/DX =    0.0                 !
 ! D31   D(4,6,12,13)         -178.0128         -DE/DX =    0.0                 !
 ! D32   D(4,6,12,25)            2.4104         -DE/DX =    0.0                 !
 ! D33   D(16,6,12,13)          -0.0222         -DE/DX =    0.0                 !
 ! D34   D(16,6,12,25)        -179.599          -DE/DX =    0.0                 !
 ! D35   D(4,6,16,15)          178.2354         -DE/DX =    0.0                 !
 ! D36   D(4,6,16,29)           -1.553          -DE/DX =    0.0                 !
 ! D37   D(12,6,16,15)           0.2284         -DE/DX =    0.0                 !
 ! D38   D(12,6,16,29)        -179.56           -DE/DX =    0.0                 !
 ! D39   D(5,7,8,9)             -0.2049         -DE/DX =    0.0                 !
 ! D40   D(5,7,8,21)           179.9749         -DE/DX =    0.0                 !
 ! D41   D(20,7,8,9)           179.7425         -DE/DX =    0.0                 !
 ! D42   D(20,7,8,21)           -0.0777         -DE/DX =    0.0                 !
 ! D43   D(7,8,9,10)             0.1487         -DE/DX =    0.0                 !
 ! D44   D(7,8,9,22)          -179.7495         -DE/DX =    0.0                 !
 ! D45   D(21,8,9,10)          179.9685         -DE/DX =    0.0                 !
 ! D46   D(21,8,9,22)            0.0703         -DE/DX =    0.0                 !
 ! D47   D(8,9,10,11)            0.005          -DE/DX =    0.0                 !
 ! D48   D(8,9,10,23)         -179.8519         -DE/DX =    0.0                 !
 ! D49   D(22,9,10,11)         179.9032         -DE/DX =    0.0                 !
 ! D50   D(22,9,10,23)           0.0462         -DE/DX =    0.0                 !
 ! D51   D(9,10,11,5)           -0.1036         -DE/DX =    0.0                 !
 ! D52   D(9,10,11,24)        -179.7209         -DE/DX =    0.0                 !
 ! D53   D(23,10,11,5)         179.7538         -DE/DX =    0.0                 !
 ! D54   D(23,10,11,24)          0.1366         -DE/DX =    0.0                 !
 ! D55   D(6,12,13,14)          -0.1549         -DE/DX =    0.0                 !
 ! D56   D(6,12,13,26)        -179.9994         -DE/DX =    0.0                 !
 ! D57   D(25,12,13,14)        179.4139         -DE/DX =    0.0                 !
 ! D58   D(25,12,13,26)         -0.4305         -DE/DX =    0.0                 !
 ! D59   D(12,13,14,15)          0.1313         -DE/DX =    0.0                 !
 ! D60   D(12,13,14,27)       -179.8024         -DE/DX =    0.0                 !
 ! D61   D(26,13,14,15)        179.975          -DE/DX =    0.0                 !
 ! D62   D(26,13,14,27)          0.0413         -DE/DX =    0.0                 !
 ! D63   D(13,14,15,16)          0.068          -DE/DX =    0.0                 !
 ! D64   D(13,14,15,28)       -179.9859         -DE/DX =    0.0                 !
 ! D65   D(27,14,15,16)       -179.9977         -DE/DX =    0.0                 !
 ! D66   D(27,14,15,28)         -0.0515         -DE/DX =    0.0                 !
 ! D67   D(14,15,16,6)          -0.2537         -DE/DX =    0.0                 !
 ! D68   D(14,15,16,29)        179.5396         -DE/DX =    0.0                 !
 ! D69   D(28,15,16,6)         179.7994         -DE/DX =    0.0                 !
 ! D70   D(28,15,16,29)         -0.4073         -DE/DX =    0.0                 !
 --------------------------------------------------------------------------------
 GradGradGradGradGradGradGradGradGradGradGradGradGradGradGradGradGradGrad


 ----------------------------------------------------------------------

 Electric dipole moment (input orientation):
 (Debye = 10**-18 statcoulomb cm , SI units = C m)
                  (au)            (Debye)         (10**-30 SI)
   Tot        0.111759D+01      0.284063D+01      0.947534D+01
   x         -0.184255D+00     -0.468329D+00     -0.156218D+01
   y         -0.103471D+01     -0.262997D+01     -0.877263D+01
   z         -0.380049D+00     -0.965988D+00     -0.322219D+01

 Dipole polarizability, Alpha (input orientation).
 (esu units = cm**3 , SI units = C**2 m**2 J**-1)
 Alpha(0;0):
               (au)            (10**-24 esu)      (10**-40 SI)
   iso        0.238284D+03      0.353101D+02      0.392878D+02
   aniso      0.825817D+02      0.122373D+02      0.136159D+02
   xx         0.214370D+03      0.317664D+02      0.353449D+02
   yx        -0.762362D+01     -0.112970D+01     -0.125696D+01
   yy         0.279858D+03      0.414707D+02      0.461424D+02
   zx        -0.135747D+02     -0.201157D+01     -0.223817D+01
   zy         0.269215D+02      0.398936D+01      0.443876D+01
   zz         0.220624D+03      0.326931D+02      0.363759D+02

 ----------------------------------------------------------------------

 Dipole orientation:
     6          1.52205872          3.37569838         -4.08951893
     7         -0.53940573          3.08299036         -2.35646322
     8          1.22451547          3.68927852         -6.30790578
     6         -0.47293072          0.54017392         -1.17513444
     6         -2.08257370          0.60136296          1.20202530
     6         -1.38589882         -1.45909059         -3.02347388
     6         -4.70220215          0.85606520          1.02899846
     6         -6.16734192          0.99020853          3.20630430
     6         -5.02539049          0.86260231          5.57681322
     6         -2.41498687          0.60653709          5.75869642
     6         -0.94949201          0.47853116          3.57515479
     6         -2.84362080         -0.83610748         -5.13222409
     6         -3.73599956         -2.68674639         -6.77195039
     6         -3.17706080         -5.21610030         -6.33252140
     6         -1.72791010         -5.88898001         -4.24621203
     6         -0.86076108         -4.01584225         -2.62663173
     1          3.43643994          3.26070909         -3.26303310
     1         -0.28319413          4.35841008         -0.93396478
     1          1.46454431          0.05734786         -0.60957727
     1         -5.59351431          0.94761782         -0.81629345
     1         -8.20092762          1.18877350          3.05566603
     1         -6.16922450          0.95955292          7.27375172
     1         -1.51594576          0.50166921          7.59660166
     1          1.08648284          0.27011226          3.71754578
     1         -3.26009277          1.13698766         -5.47837189
     1         -4.86354222         -2.14738388         -8.39411185
     1         -3.85856626         -6.67083364         -7.60240469
     1         -1.27004382         -7.84799653         -3.86885542
    17          0.93916624         -4.95575058         -0.00933659

 Electric dipole moment (dipole orientation):
 (Debye = 10**-18 statcoulomb cm , SI units = C m)
                  (au)            (Debye)         (10**-30 SI)
   Tot        0.111759D+01      0.284063D+01      0.947534D+01
   x          0.000000D+00      0.000000D+00      0.000000D+00
   y          0.000000D+00      0.000000D+00      0.000000D+00
   z          0.111759D+01      0.284063D+01      0.947534D+01

 Dipole polarizability, Alpha (dipole orientation).
 (esu units = cm**3 , SI units = C**2 m**2 J**-1)
 Alpha(0;0):
               (au)            (10**-24 esu)      (10**-40 SI)
   iso        0.238284D+03      0.353101D+02      0.392878D+02
   aniso      0.825817D+02      0.122373D+02      0.136159D+02
   xx         0.222488D+03      0.329693D+02      0.366833D+02
   yx        -0.877409D+01     -0.130019D+01     -0.144665D+01
   yy         0.208034D+03      0.308274D+02      0.343001D+02
   zx         0.233345D+02      0.345782D+01      0.384734D+01
   zy         0.305069D+01      0.452066D+00      0.502991D+00
   zz         0.284331D+03      0.421335D+02      0.468798D+02

 ----------------------------------------------------------------------
 1\1\GINC-LC06-3-1\Freq\RM062X\6-311+G(d)\C14H12Cl1N1O1\AIKHL\23-Aug-20
 21\0\\# freq=noraman M062X/6-311+G* nosymm Integral(Grid=SuperFine) sc
 rf=(IEFPCM, solvent=dimethylsulfoxide) geom=allcheck guess=read\\BHFA_
 oCl_M062X_scanForm07_TS\\0,1\C,1.3493631562,1.2681465682,2.256993197\N
 ,0.1117677883,0.5991387721,1.981569181\O,1.4075465694,2.3131464499,2.8
 357893025\C,-0.1101045242,0.5012398031,0.5173775975\C,-1.1483186442,-0
 .5780530569,0.2600125007\C,-0.5426785842,1.8430640976,-0.0498633489\C,
 -2.4760000451,-0.3839479391,0.6444833746\C,-3.4174638929,-1.3879473263
 ,0.4462180934\C,-3.0399312382,-2.5938373039,-0.1425077163\C,-1.7178872
 129,-2.7914655039,-0.5284352667\C,-0.7753252948,-1.7856027196,-0.32607
 19104\C,-1.0768978381,2.8452819626,0.7620088684\C,-1.5080391521,4.0553
 179706,0.2282477359\C,-1.4090588977,4.2886489643,-1.1388060596\C,-0.88
 03331269,3.3074568255,-1.9703381772\C,-0.4591582414,2.1045215475,-1.41
 97276572\H,2.2628245775,0.7697589302,1.8849094792\H,0.1973720556,-0.35
 64380608,2.3281041276\H,0.8159223617,0.199438991,0.0100185323\H,-2.771
 585681,0.556388303,1.0991644716\H,-4.4466522225,-1.229431049,0.7480277
 878\H,-3.775148779,-3.3747640129,-0.3005837284\H,-1.4184527014,-3.7261
 096138,-0.9889850081\H,0.2552272463,-1.9383433844,-0.631433688\H,-1.14
 36846105,2.6637328601,1.8273176967\H,-1.918571434,4.8151833278,0.88278
 2452\H,-1.7392771913,5.2292824165,-1.5635516789\H,-0.793959918,3.46853
 60185,-3.0379769437\Cl,0.1890044756,0.8929571623,-2.5082412147\\Versio
 n=ES64L-G16RevA.03\HF=-1130.7662727\RMSD=5.692e-09\RMSF=1.450e-06\Zero
 Point=0.2282818\Thermal=0.2421758\Dipole=-0.1842546,-1.0347096,-0.3800
 49\DipoleDeriv=1.6383954,0.3447182,0.426906,0.5488203,1.5491706,0.8842
 734,0.1554123,0.6367824,0.7090646,-1.1918825,-0.4973844,-0.3578007,-0.
 3225841,-0.7612368,-0.2171227,-0.2403725,-0.2553405,-0.9668822,-0.7302
 431,-0.0668116,-0.1593523,-0.349749,-1.23169,-0.5673607,-0.1543043,-0.
 4316776,-0.7573211,0.5092716,-0.0169104,0.2421043,0.0117163,0.394347,-
 0.1212844,0.2034592,-0.0555787,0.9135395,0.0354113,0.2362501,-0.041737
 7,0.1234144,0.0831375,0.0847486,0.001779,0.213914,-0.155319,-0.1861276
 ,-0.0009287,0.0321661,0.0357034,0.0676138,-0.2314569,-0.0105707,-0.215
 4297,-0.2524975,-0.1160684,-0.0579417,-0.0015667,-0.0662767,-0.0649151
 ,0.0758258,-0.0068071,0.0774478,-0.1207048,0.0939189,-0.0287155,-0.086
 9686,0.0065287,-0.0748523,0.032756,-0.0640369,0.0395417,-0.143968,0.01
 10028,0.0441818,-0.0233883,0.0541145,-0.0238756,0.0754997,-0.0181314,0
 .0535521,-0.1409538,-0.0797248,-0.0195331,-0.0115593,-0.047305,0.03379
 07,0.116757,-0.0468003,0.0721845,-0.1141155,0.0382094,-0.0993921,-0.06
 42649,-0.0061266,-0.1289224,0.0141935,-0.0867231,0.0566896,-0.1284982,
 -0.1173209,-0.0237439,-0.0028427,-0.0510347,-0.1185251,0.0616813,0.012
 513,0.0047089,-0.0035162,-0.1262535,-0.0647125,-0.0499618,-0.0799063,-
 0.0071655,0.0752599,-0.0400463,0.0434527,-0.0111076,-0.1236689,-0.0723
 499,-0.0020274,-0.0855273,0.0049594,-0.0527352,-0.0357475,0.0210116,0.
 0297076,-0.1762239,0.0577659,0.0333017,0.0678948,-0.241653,-0.1248073,
 0.0213502,-0.0969951,-0.0553485,0.1673789,-0.3663501,-0.3613769,-0.396
 7799,0.6429025,0.6481094,-0.3323365,0.5619909,0.6431723,-0.2040334,0.0
 359917,0.0060018,0.0616717,-0.0259879,-0.086789,0.0906417,-0.0695272,0
 .0634473,0.2510953,0.1109028,-0.1536192,0.0235243,0.1508835,0.04348,-0
 .0131841,0.0254182,0.2951169,-0.0993855,0.0379557,0.0689333,0.0694259,
 -0.039377,0.0062476,0.0273746,0.0061599,-0.0683301,0.1134454,0.0595335
 ,0.0068182,0.0468518,-0.0131128,-0.0983908,0.0249974,-0.0976508,0.1385
 612,-0.0960457,0.002373,0.0714832,0.0202042,0.0917821,-0.0374729,0.069
 7271,-0.0336633,0.1476242,0.0030774,-0.1155299,-0.0051168,-0.1125085,-
 0.0082102,-0.0490835,-0.0045744,-0.0524692,0.1633106,0.0804047,0.03420
 8,0.0417081,0.0342614,-0.0639925,-0.1032737,0.0393044,-0.1138062,0.128
 6132,-0.0866938,0.021789,0.0622697,-0.0153336,0.1207404,-0.0237485,0.0
 669471,-0.0255988,0.1451122,0.1633213,-0.0005473,0.0299047,0.0066401,0
 .1408126,-0.0163302,0.0235971,0.0104054,0.0188829,0.1398403,0.0926922,
 0.049241,0.0814018,-0.004476,-0.0763801,0.0567244,-0.0822868,0.0257247
 ,0.1481583,0.08318,-0.007572,0.0825014,-0.0461634,0.0605709,-0.0097042
 ,0.0634929,0.066295,0.1713249,0.0251738,0.0267478,0.0257857,0.1137565,
 0.0141968,0.0246024,0.0275282,-0.0393227,-0.2305839,0.2441357,0.231569
 5,0.2326709,-0.5397409,-0.3873638,0.2449094,-0.3842566,-0.530287\Polar
 =214.3704553,-7.6236162,279.8583749,-13.57473,26.9215263,220.6237304\Q
 uadrupole=3.0790652,4.4414714,-7.5205366,-5.7141403,-1.4187217,-7.3270
 072\PG=C01 [X(C14H12Cl1N1O1)]\NImag=1\\0.54653759,-0.02743500,0.848253
 74,-0.03683200,0.34912414,0.43516018,-0.21122274,-0.00363040,0.0052978
 2,0.34751013,-0.06373244,-0.09524033,0.01463636,0.07237464,0.58783835,
 -0.02391779,0.02030370,-0.08452479,0.08153932,-0.08950726,0.38382137,-
 0.10357646,-0.01048211,-0.00255692,0.00379709,-0.04734492,-0.02308052,
 0.09486122,-0.00014061,-0.63809932,-0.32168313,-0.04103066,-0.03710266
 ,-0.03728738,0.03898934,0.70744132,0.00108590,-0.32095333,-0.24482833,
 -0.01811654,-0.03161811,0.00769142,0.01608075,0.38213626,0.23263937,-0
 .01131386,-0.00389894,-0.03328920,-0.07078301,-0.00225136,0.00872475,-
 0.00075205,-0.00144632,0.00055445,0.55618694,0.00234543,-0.00146611,-0
 .02071806,-0.01579331,-0.07592518,-0.01802547,-0.00416987,-0.00588169,
 0.00225366,-0.02608952,0.49527044,-0.01624192,-0.02678870,-0.01869695,
 -0.01703798,0.01253359,-0.17431454,0.00152704,0.01270218,0.00497332,-0
 .05067024,0.00944584,0.47115351,-0.00222568,-0.00236734,-0.00139403,-0
 .00466517,-0.00539745,-0.00824603,0.00040995,0.00082111,0.00038349,-0.
 14270709,-0.04839478,-0.00808395,0.64187767,-0.00261656,-0.00099609,-0
 .00039192,-0.00566578,-0.00528681,-0.00753791,0.00072857,0.00145777,0.
 00033153,-0.06133453,-0.13580251,-0.02092293,0.01246526,0.59099448,0.0
 0297550,0.00175691,-0.00520654,-0.03151812,-0.02635446,-0.01707089,-0.
 00177057,-0.00331445,-0.00051266,-0.00464108,-0.01378897,-0.07148914,-
 0.09457300,0.17548868,0.27838737,-0.00074845,0.00055523,-0.00115090,0.
 00038198,0.00274209,-0.00519863,0.00003814,0.00038453,-0.00021806,-0.0
 8679542,0.03577064,-0.00523488,0.01103602,-0.01626885,0.00731942,0.248
 35105,0.00200865,0.00297820,0.00091489,-0.00041794,0.00132560,0.005156
 70,-0.00054411,-0.00164774,-0.00044828,0.03855544,-0.16944389,0.039168
 06,-0.00078619,-0.03159218,0.00415128,-0.16332586,0.58454194,0.0004439
 2,0.00255275,-0.00075201,-0.01019973,0.03329064,-0.02426061,-0.0002984
 0,-0.00007374,-0.00052677,-0.00580616,0.02583778,-0.09560463,0.0058467
 2,0.00003494,0.00386907,-0.06445846,-0.00977161,0.65462945,-0.00013240
 ,0.00052896,0.00037991,-0.00034819,0.00077826,0.00214704,0.00016894,-0
 .00001760,-0.00004898,-0.02187055,-0.00599343,0.00443018,-0.30111998,-
 0.00713843,0.05098909,-0.00185377,0.00081473,-0.00051224,0.65325902,0.
 00026507,0.00109630,0.00019083,-0.00073847,-0.00018794,-0.00020025,-0.
 00004639,-0.00063979,-0.00021743,-0.02489642,0.00389324,0.00825293,0.0
 5902317,-0.12500235,-0.03719452,-0.00217750,0.00089892,-0.00008701,0.0
 3318677,0.66406790,-0.00000947,0.00031251,0.00035881,-0.00084172,-0.00
 073307,-0.00021538,-0.00006361,-0.00040240,-0.00013267,-0.00594816,0.0
 0321901,0.00416918,0.07754242,-0.02235164,-0.09341226,0.00058722,0.000
 15537,0.00034466,-0.10421170,0.20888375,0.24841934,0.00014249,0.000006
 50,0.00004495,0.00110639,0.00044869,-0.00004135,0.00001088,-0.00003453
 ,0.00002928,-0.00425848,0.00230001,0.00376837,-0.04645084,-0.01073327,
 0.00738493,0.00041062,0.00080185,-0.00023309,-0.22837247,-0.14454480,-
 0.02164810,0.72563420,0.00068666,-0.00039461,-0.00039462,0.00016291,-0
 .00027427,-0.00076737,-0.00026221,-0.00009399,0.00005056,0.00236794,0.
 00357811,-0.00198459,-0.06441476,0.04967669,0.03209849,0.00031302,0.00
 000685,0.00016688,-0.07637091,-0.23529680,-0.05373759,0.03246743,0.600
 20627,-0.00007566,0.00005385,0.00024207,0.00063962,0.00028104,0.000369
 87,0.00006835,0.00008733,0.00000357,0.00298615,-0.00200173,0.00433409,
 -0.01486400,0.02015522,0.01835602,-0.00002690,-0.00017673,-0.00032709,
 0.00668709,-0.03798234,-0.08060225,-0.12188796,0.18455462,0.24245503,0
 .00091168,0.00014081,-0.00006999,-0.00008951,-0.00024529,-0.00027393,-
 0.00029183,-0.00032616,-0.00008857,-0.00022571,0.00142979,0.00020577,-
 0.04256505,0.03478938,0.02209387,-0.00002591,0.00027204,-0.00015189,0.
 06454687,0.00171988,-0.01267074,-0.14604288,0.00900240,0.02245275,0.69
 173677,0.00018591,0.00061266,0.00012887,-0.00129631,-0.00055917,-0.000
 16317,-0.00009482,-0.00034042,-0.00018017,0.00144201,-0.00094038,-0.00
 014660,0.03542133,-0.02884065,-0.01649603,-0.00053394,-0.00013730,-0.0
 0024325,-0.04962546,-0.04694292,-0.01088273,0.07660606,-0.27772962,-0.
 10674349,0.08315893,0.63904855,-0.00015230,0.00019391,0.00000153,-0.00
 058441,-0.00024556,-0.00010108,0.00000727,-0.00006542,-0.00004889,0.00
 065246,-0.00019967,-0.00089160,0.02286474,-0.01719910,-0.01891877,-0.0
 0017073,-0.00017042,0.00000118,-0.03374358,-0.02278158,0.00561974,0.05
 053493,-0.09125389,-0.11415810,-0.09201821,0.19004266,0.23865166,-0.00
 075825,0.00015154,0.00011237,-0.00060432,-0.00015489,-0.00026984,0.000
 17464,0.00008167,-0.00002467,0.00176928,0.00172859,0.00242712,0.064821
 15,-0.05001192,-0.03272668,-0.00008364,-0.00061883,-0.00025913,-0.0728
 5236,-0.02440828,0.00554689,0.00519868,0.08649085,0.03620103,-0.322225
 46,-0.01077181,0.05459222,0.65880962,0.00002107,0.00050823,-0.00003896
 ,-0.00124262,-0.00087090,-0.00065968,-0.00003645,-0.00026484,-0.000078
 39,0.00246661,-0.00137890,-0.00365283,0.00387885,-0.04710015,-0.022960
 10,-0.00042281,0.00005888,0.00012083,-0.02514905,-0.01035023,0.0040920
 3,0.03478347,0.01995837,-0.00271942,0.05681820,-0.12834788,-0.03977507
 ,0.02067507,0.65752592,-0.00028495,-0.00010736,0.00030294,0.00110441,0
 .00108026,0.00088721,0.00015603,0.00026419,0.00003677,0.00199716,-0.00
 525487,0.00501556,-0.01168879,-0.01078366,0.00438949,-0.00103162,-0.00
 069587,-0.00068160,0.00467655,0.00374227,-0.00571864,0.01514977,-0.014
 35910,-0.00199775,0.08288332,-0.02441561,-0.09368701,-0.11146035,0.212
 35321,0.25244458,0.00167490,0.00129924,-0.00018534,-0.00254457,-0.0022
 0596,-0.00139161,-0.00054760,-0.00109540,-0.00031290,0.00615816,-0.021
 54495,-0.00858940,-0.14215190,0.08113444,0.05055085,-0.00252177,-0.000
 83741,-0.00126215,0.00407060,0.03363239,0.01479520,-0.00567626,-0.0168
 6678,-0.00707192,-0.04652041,-0.01097119,0.00758947,-0.22483729,-0.140
 75216,-0.02193595,0.72279054,0.00130626,0.00009672,-0.00036003,0.00094
 661,-0.00010078,0.00137123,-0.00023127,-0.00013762,0.00011397,-0.00021
 811,-0.02186827,-0.00964872,0.00958609,-0.27055635,-0.08976641,-0.0012
 9593,-0.00060813,-0.00122992,0.08521923,0.01876945,-0.01547581,-0.0168
 5275,-0.07027970,-0.02232959,-0.06303394,0.05057108,0.03266569,-0.0725
 4068,-0.23189026,-0.05302796,0.03686862,0.59980032,-0.00008839,-0.0001
 0729,-0.00002631,0.00028444,0.00023820,0.00018912,0.00000896,-0.000000
 82,0.00001552,0.00028196,-0.00581381,0.00114157,0.02181729,-0.10508185
 ,-0.11307686,0.00042334,0.00036706,-0.00030901,0.03586653,-0.00378816,
 -0.00152044,-0.00734154,-0.02238222,-0.01416208,-0.01385641,0.02049166
 ,0.01919969,0.00666179,-0.03713795,-0.08166003,-0.12018616,0.18411281,
 0.24318777,-0.00016058,-0.00084084,-0.00084544,0.00019625,0.00198362,0
 .00130368,-0.00166964,0.00116304,-0.00102802,-0.00067295,0.00970772,0.
 00160027,-0.00157900,-0.00040829,0.00043120,-0.10066242,0.07972889,0.0
 3642421,-0.00030153,-0.00082034,0.00026694,0.00027984,0.00024681,0.000
 24407,0.00020293,-0.00022464,-0.00021728,-0.00036804,-0.00009736,0.000
 05912,0.00046134,0.00054590,-0.00008256,0.22612874,-0.00070985,-0.0011
 9021,-0.00022035,0.00126993,-0.00299329,-0.00115834,0.00020534,0.00085
 002,0.00040924,0.01419299,-0.02152170,-0.01233865,0.00115370,0.0004264
 6,0.00014284,0.06956802,-0.21809877,-0.04276491,0.00018891,-0.00030679
 ,-0.00005934,-0.00005569,-0.00045701,-0.00007213,-0.00030935,0.0000936
 6,0.00007839,0.00030136,0.00004348,-0.00019119,-0.00077758,-0.00068437
 ,-0.00008039,-0.18673634,0.60484807,-0.00055899,0.00137219,0.00028576,
 0.00014964,-0.00071638,-0.00102202,0.00031050,-0.00049609,-0.00046444,
 -0.00465851,0.00600864,0.01519210,-0.00080768,0.00063412,-0.00070239,0
 .06597850,-0.11180741,-0.19615650,0.00017706,0.00040670,-0.00007398,-0
 .00001667,0.00008491,-0.00002208,0.00015734,0.00008753,0.00000568,-0.0
 0000515,-0.00004390,0.00021242,0.00051476,0.00042406,0.00025494,-0.060
 18118,-0.05248652,0.73684728,-0.00006944,-0.00007507,-0.00009559,0.000
 42118,-0.00050005,-0.00002686,0.00001674,-0.00007283,0.00003540,0.0059
 3196,0.00244402,0.00238654,-0.00094095,0.00131753,-0.00051658,-0.00393
 536,0.02034348,0.00992715,-0.00019718,0.00015911,0.00017341,0.00010177
 ,-0.00015279,-0.00000660,-0.00004569,0.00003234,0.00001199,0.00003748,
 0.00002618,0.00012862,0.00030560,0.00011860,-0.00006787,-0.09575062,0.
 08653210,-0.03146067,0.23699952,0.00033195,-0.00066593,-0.00012473,0.0
 0007710,0.00068026,0.00011683,-0.00037030,0.00053063,-0.00028964,0.003
 24208,0.00088999,-0.00299392,0.00024167,0.00038358,0.00019304,0.027385
 65,-0.04496403,-0.04612567,-0.00012194,0.00018447,-0.00002254,-0.00013
 674,0.00017185,-0.00009572,0.00003471,-0.00002183,0.00003923,-0.000096
 27,0.00007659,0.00000022,0.00015032,-0.00000988,-0.00010643,0.07656336
 ,-0.28364443,0.10922186,-0.21051192,0.63740304,0.00023869,-0.00006594,
 0.00003930,-0.00096308,0.00204698,-0.00014519,-0.00019375,-0.00009862,
 0.00006916,0.00312662,-0.00145356,-0.00317750,-0.00036846,0.00063019,-
 0.00053652,-0.01273744,0.00533397,0.07060460,0.00015500,-0.00002300,0.
 00007389,0.00002959,-0.00034250,0.00000738,-0.00017068,0.00012703,0.00
 005914,0.00022283,0.00006988,0.00000138,-0.00012027,-0.00026896,-0.000
 06346,-0.00212618,0.04064643,-0.16308333,-0.08357931,0.00736098,0.7023
 6457,0.00007781,0.00039079,0.00013036,-0.00027639,0.00011891,-0.000234
 95,0.00011617,-0.00027096,0.00009180,-0.00063763,0.00025239,0.00034619
 ,-0.00021667,-0.00003218,-0.00018007,-0.00935554,0.00394332,0.01922385
 ,0.00005622,0.00012517,-0.00007346,-0.00002124,-0.00014118,0.00001904,
 -0.00005945,0.00011383,0.00002189,0.00014289,0.00001470,0.00001513,-0.
 00004155,-0.00006682,-0.00008220,0.01596946,-0.01609779,-0.01174447,-0
 .07647321,0.02634796,0.00944048,0.23241096,-0.00047511,-0.00025324,-0.
 00017841,0.00039577,-0.00045247,0.00033663,0.00017241,0.00022121,0.000
 06832,-0.00077490,-0.00108454,-0.00105295,0.00073949,-0.00012116,0.000
 66571,0.00481430,-0.00672756,-0.02362822,-0.00002280,-0.00019762,-0.00
 010322,-0.00003033,0.00017332,0.00003221,0.00005646,-0.00012449,-0.000
 08075,-0.00014916,-0.00009965,-0.00005318,-0.00016519,0.00010127,0.000
 13311,-0.00914436,0.01695430,0.03465633,0.01674886,-0.12986871,0.07293
 339,-0.20977446,0.66038601,0.00054362,-0.00021534,0.00017286,0.0001868
 3,0.00020403,0.00008340,-0.00025916,0.00015056,-0.00031357,0.00006369,
 -0.00133003,-0.00053943,0.00037081,0.00008334,0.00034010,0.01838834,-0
 .02256347,-0.06972833,-0.00012261,0.00010256,-0.00002583,-0.00008606,0
 .00026826,-0.00005971,0.00014020,-0.00005098,-0.00001295,-0.00019274,-
 0.00000115,0.00000723,0.00018575,0.00016627,-0.00007729,-0.03396505,0.
 08622576,-0.01093371,0.03733301,0.00509419,-0.33930251,-0.05497807,-0.
 05677477,0.68262445,-0.00008066,-0.00039638,0.00002804,0.00043439,-0.0
 0055929,0.00066244,-0.00000936,0.00018494,-0.00008103,0.00467610,0.001
 10198,0.00126621,-0.00008691,0.00116431,-0.00021694,0.01487412,-0.0080
 9621,-0.03274275,-0.00007504,-0.00006591,0.00005889,-0.00004838,0.0002
 1340,-0.00008859,0.00015643,-0.00009169,0.00005262,-0.00023330,0.00000
 635,-0.00001811,0.00026771,0.00013614,-0.00006139,-0.01703584,0.027172
 40,0.00289600,0.00912544,-0.01555765,0.03490193,-0.10484555,0.08699098
 ,0.04247000,0.22071120,-0.00036761,0.00041913,-0.00013165,-0.00032333,
 -0.00019570,-0.00034604,0.00020860,-0.00027058,0.00027089,0.00184130,0
 .00388215,0.00023050,-0.00093257,0.00001993,-0.00071700,-0.01546004,0.
 01661595,0.08373167,0.00006649,0.00018564,0.00000547,0.00004104,-0.000
 35833,0.00003306,-0.00018178,0.00014006,0.00007781,0.00029565,0.000098
 00,0.00003633,-0.00001006,-0.00030583,-0.00007987,0.02807860,-0.068032
 05,-0.00802221,-0.00840198,0.05118934,-0.06831014,0.07678054,-0.228881
 75,-0.05109812,-0.18851743,0.59613674,0.00083274,0.00043482,0.00010100
 ,-0.00065116,0.00169241,-0.00124393,-0.00032670,-0.00017188,-0.0002329
 2,0.00198714,-0.00258381,-0.00431919,-0.00032879,-0.00037765,0.0000641
 9,-0.00940266,0.03040461,-0.00915555,0.00019589,-0.00005592,-0.0000207
 5,-0.00003576,0.00005089,0.00000449,0.00003910,0.00002840,0.00000764,-
 0.00001545,0.00005473,0.00005236,0.00016993,0.00005518,0.00010303,0.00
 263227,-0.00708037,-0.00248802,0.01336972,-0.01668779,-0.03738708,0.07
 218677,-0.12256897,-0.20867582,-0.07569388,-0.03390574,0.75648038,0.00
 115834,0.00075426,0.00046527,-0.00080102,0.00298229,-0.00199280,-0.000
 10079,-0.00047021,-0.00015189,0.00379106,-0.00047151,-0.00755539,-0.00
 075883,-0.00038903,-0.00039916,-0.07320171,0.01096386,0.02683373,0.000
 18648,-0.00013965,0.00027477,0.00013051,0.00004575,0.00010803,0.000065
 15,0.00001020,-0.00012579,-0.00006141,-0.00000136,0.00019490,0.0003984
 4,0.00032685,0.00017988,0.00919653,-0.00853929,0.01166245,-0.00665660,
 0.00578339,-0.01133758,-0.00457750,0.02148326,0.01325457,-0.08737752,0
 .07544970,-0.03809001,0.18722201,-0.00171348,-0.00173044,-0.00035640,0
 .00263994,-0.00502766,0.00299909,0.00053405,0.00092999,0.00042446,-0.0
 0466766,-0.00167647,0.02507604,0.00243722,0.00012542,0.00171078,0.0194
 6292,-0.11772671,0.01645126,-0.00079662,-0.00056496,-0.00003363,0.0001
 3784,0.00071181,0.00010902,0.00043962,-0.00050731,-0.00021444,-0.00067
 203,-0.00043683,-0.00027422,-0.00038656,0.00025207,-0.00013338,-0.0168
 6257,0.05006210,-0.01316809,0.00475713,-0.03164033,0.04178113,0.030103
 99,-0.04836290,-0.05164139,0.06634130,-0.26470477,0.12516692,-0.149531
 21,0.51830644,-0.00162279,0.00022655,-0.00059728,0.00059014,-0.0000039
 1,0.00150022,0.00068404,-0.00008932,0.00074464,-0.00252618,0.01327877,
 -0.01284808,0.00023823,-0.00112000,-0.00066795,-0.00165791,0.08215077,
 -0.29699991,-0.00070256,-0.00018953,0.00016987,0.00041763,0.00002036,0
 .00032393,0.00002114,-0.00032566,-0.00022391,-0.00025347,-0.00030899,-
 0.00023949,-0.00051946,-0.00010443,-0.00038896,0.03800453,-0.07395567,
 -0.03779187,-0.00998649,0.04055026,-0.05392415,-0.01421892,0.01156954,
 0.07147060,-0.00787504,0.05341506,-0.15862091,-0.02578555,-0.09715712,
 0.58438417,-0.22426800,0.08254648,0.06000705,-0.03054235,0.00438647,0.
 00730807,0.01185753,0.00467043,0.00400747,0.00054277,0.00037054,0.0044
 4790,0.00053011,-0.00014440,-0.00060220,0.00001006,-0.00013120,-0.0003
 5397,-0.00001046,0.00001666,-0.00006142,0.00010829,0.00008910,-0.00001
 851,0.00000878,-0.00014445,-0.00006206,-0.00009322,-0.00011124,0.00004
 635,-0.00018306,0.00011056,0.00002392,-0.00004046,0.00012934,0.0000555
 5,0.00001923,-0.00003621,-0.00009124,-0.00002036,0.00005760,-0.0000345
 4,0.00001153,0.00001316,-0.00010766,-0.00011011,0.00024655,0.00013459,
 0.24159843,0.08177511,-0.09457274,-0.02191859,-0.01983149,0.01098232,-
 0.00583535,0.02777083,-0.02675385,-0.03194703,-0.00250706,0.00061493,0
 .00289309,0.00018146,-0.00028645,-0.00027545,0.00021842,-0.00004056,-0
 .00019174,-0.00001326,-0.00002873,-0.00003424,0.00003962,0.00004974,-0
 .00002151,0.00002356,-0.00006335,-0.00003622,-0.00005768,-0.00005113,-
 0.00000214,-0.00007539,0.00011200,0.00001130,0.00006211,0.00010406,0.0
 0000624,0.00001102,0.00002854,-0.00004486,-0.00001305,0.00001787,0.000
 02083,-0.00000091,-0.00003930,-0.00002693,-0.00001040,0.00008221,-0.00
 003606,-0.09152006,0.10930552,0.06247822,-0.02139972,-0.08679309,-0.00
 736967,-0.00706799,0.01462341,0.01639527,-0.03008844,0.00606478,0.0019
 9255,0.00068325,0.00295533,0.00003992,-0.00014457,0.00069211,0.0003880
 7,-0.00000368,0.00018310,-0.00006835,0.00006320,-0.00009035,0.00000996
 ,0.00001188,-0.00005928,0.00001112,0.00003106,0.00000388,-0.00001051,0
 .00003924,-0.00001269,0.00014371,0.00002102,-0.00005357,0.00020943,0.0
 0003133,0.00001408,-0.00001430,0.00006242,0.00001699,-0.00001270,-0.00
 003555,0.00004115,-0.00000577,-0.00003701,0.00004672,0.00005716,-0.000
 06888,-0.00014021,-0.07221980,0.05847723,0.06106613,0.00244557,-0.0363
 3357,0.01222232,-0.04009573,0.03929583,-0.03452116,-0.00416230,-0.0015
 9877,-0.00277777,0.00047584,0.00739202,0.00298244,0.00014293,0.0009008
 4,-0.00101058,-0.00032309,0.00049406,-0.00322395,-0.00017849,0.0002413
 3,0.00041028,-0.00016284,-0.00046622,0.00001399,-0.00017810,0.00028257
 ,0.00011132,0.00025968,0.00013854,0.00001516,-0.00001932,-0.00068508,-
 0.00035868,-0.00024650,0.00046150,-0.00037895,0.00005255,-0.00014142,-
 0.00023864,-0.00006548,0.00017178,-0.00013910,0.00011034,0.00002136,-0
 .00040300,-0.00040160,0.00113464,0.00048928,-0.00003825,0.00316109,-0.
 00304846,0.04157833,0.00574585,-0.01950386,0.00224110,0.01272003,-0.37
 667627,0.13188039,-0.00456007,-0.00001006,-0.00031049,0.00090409,0.001
 64063,-0.00521845,-0.00107386,0.00153596,-0.00170086,-0.00027338,0.000
 44114,-0.00055198,0.00009765,0.00009941,-0.00011580,0.00007329,-0.0000
 6126,0.00020301,0.00004704,-0.00005419,-0.00007498,-0.00010901,-0.0001
 7812,0.00028676,0.00032462,0.00038519,0.00005597,0.00003496,0.00001737
 ,-0.00009103,0.00000272,0.00007351,0.00009876,0.00000642,-0.00000757,0
 .00006587,0.00000760,-0.00004909,-0.00001697,0.00013323,0.00018190,-0.
 00017778,-0.00000058,0.00093747,-0.00054290,-0.01363993,0.39078720,0.0
 0281557,-0.00877040,0.00418147,-0.02196245,0.09928708,-0.07063938,-0.0
 0379029,-0.00109996,-0.00397274,-0.00682124,0.03737185,-0.02254824,-0.
 00033343,0.00074609,0.00074877,0.00019847,-0.00221475,-0.00618098,-0.0
 0071073,-0.00022036,0.00033696,0.00004100,0.00051408,0.00003007,0.0004
 8175,0.00000970,-0.00014728,-0.00031572,-0.00022168,-0.00010803,0.0003
 8328,0.00004872,0.00009939,0.00063018,-0.00084290,-0.00006800,-0.00002
 830,0.00013359,0.00020631,-0.00000549,-0.00009246,0.00005174,0.0002088
 7,-0.00004738,-0.00040623,-0.00085935,0.00138650,-0.00012182,-0.000503
 50,-0.00075410,0.00111517,0.03057125,-0.12547016,0.09641075,0.00328485
 ,-0.00233524,-0.00215471,0.00891992,-0.00257946,-0.00134261,-0.0008060
 5,0.00078734,0.00051015,-0.23378025,0.05884888,0.09096872,-0.02281989,
 0.00503458,0.00982911,-0.00699072,0.00397648,0.00251001,-0.00133543,-0
 .00421179,-0.00086363,-0.00085175,0.00095074,0.00046873,0.00033319,-0.
 00015945,-0.00007202,-0.00011869,-0.00025559,-0.00015495,0.00105105,0.
 00250037,0.00059963,-0.00032888,0.00031721,-0.00131164,0.00007595,0.00
 004505,0.00038708,0.00000618,-0.00001981,-0.00017912,-0.00009752,0.000
 13384,-0.00018907,0.00009824,0.00143141,0.00168440,0.00038765,0.000831
 96,0.00108940,0.00049441,-0.00025393,0.00014966,0.25114414,0.00112383,
 -0.00005907,-0.00115849,-0.00062959,0.00180467,-0.00205827,-0.00022359
 ,0.00019930,0.00000934,0.06220852,-0.06928037,-0.03031916,-0.02152365,
 0.00467582,0.00982826,0.02721338,-0.01283575,-0.01089266,-0.00219527,-
 0.00353505,-0.00138219,-0.00089338,0.00066978,0.00027241,0.00008211,-0
 .00009386,-0.00006620,-0.00004215,0.00001874,0.00012800,-0.00197594,0.
 00065809,0.00066641,0.00081090,-0.00226414,0.00357135,-0.00064270,-0.0
 0095641,-0.00091993,0.00016561,-0.00008805,0.00013582,-0.00031404,-0.0
 0034005,-0.00022859,0.00034564,-0.00080809,-0.00224138,-0.00027285,-0.
 00030975,0.00007325,-0.00043035,0.00012917,-0.00007633,-0.06299855,0.0
 8220304,0.00608062,0.00178955,0.00026605,0.02149215,-0.01130227,-0.033
 55829,-0.00152127,-0.00044618,-0.00019227,0.09472396,-0.02816544,-0.09
 447135,-0.00437416,0.00105510,0.00297673,-0.00914007,0.00086289,0.0069
 6504,-0.00059151,-0.00125198,0.00036614,-0.00032757,-0.00000935,0.0000
 4513,-0.00007089,0.00001830,0.00007292,0.00009470,0.00003386,0.0000646
 7,-0.00125613,-0.00039851,-0.00000351,-0.00020562,0.00177587,-0.001050
 20,0.00044072,0.00032348,0.00052398,-0.00014621,0.00014041,-0.00010178
 ,0.00030681,-0.00006073,0.00012362,-0.00053894,0.00093167,-0.00012687,
 -0.00169069,-0.00021478,0.00000057,-0.00001053,-0.00045818,0.00056658,
 -0.10155882,0.03423151,0.12168804,-0.00016560,-0.00047130,-0.00032203,
 0.00029486,-0.00002777,-0.00025522,0.00005012,0.00014111,0.00011768,0.
 00033957,0.00114462,-0.00033217,-0.00279544,0.02655431,0.01247218,-0.0
 0039653,-0.00042093,0.00007997,-0.08069229,0.06620603,0.03690451,0.010
 38361,-0.01954185,-0.00954019,-0.00222691,-0.00381887,0.00069736,-0.00
 103558,-0.00048149,-0.00018890,-0.00514659,-0.00062400,0.00245555,-0.0
 0015082,-0.00025483,0.00019303,0.00019122,-0.00019260,0.00009165,-0.00
 000462,-0.00002756,-0.00021940,-0.00007060,0.00019856,-0.00011403,-0.0
 0007034,0.00006393,0.00047989,0.00012178,0.00004907,0.00002562,0.00000
 143,0.00002822,0.00006447,0.00023224,0.00003075,0.00007054,0.08049428,
 -0.00021908,-0.00000673,0.00017358,0.00011162,-0.00000668,0.00034231,0
 .00008199,0.00007322,0.00000519,-0.00021948,-0.00119474,0.00097657,0.0
 0114183,-0.00007702,-0.00175141,-0.00102266,0.00000289,0.00013577,0.06
 596167,-0.26778324,-0.10953308,0.00806803,-0.01390497,-0.00947653,-0.0
 0423231,-0.00039021,-0.00227334,-0.00045188,0.00011313,0.00053457,-0.0
 0008761,0.00231192,-0.00177139,-0.00036665,-0.00064608,0.00031772,-0.0
 0001244,-0.00010009,-0.00009676,-0.00000254,0.00005489,0.00002233,0.00
 005950,-0.00006378,0.00000628,0.00001041,0.00018103,-0.00017195,-0.000
 03423,-0.00001102,-0.00004950,0.00010273,0.00003952,-0.00008593,0.0001
 7896,0.00002296,0.00006660,-0.06970550,0.28227021,0.00021169,-0.000119
 75,-0.00014558,-0.00030240,-0.00019102,-0.00035348,-0.00007859,-0.0000
 2397,0.00000356,-0.00077579,0.00089908,-0.00260222,0.00190279,-0.00736
 036,0.00029227,0.00008473,0.00008329,0.00031086,0.03697985,-0.10942450
 ,-0.09193368,0.00176071,-0.00313859,0.00233273,0.00043348,-0.00231735,
 0.00655715,0.00001351,0.00060550,-0.00064765,0.00274957,-0.00200280,0.
 00542188,-0.00014450,-0.00004950,0.00019905,-0.00013038,0.00025836,-0.
 00022823,-0.00002775,0.00005390,0.00023937,0.00011185,-0.00019811,0.00
 001508,-0.00014484,0.00002507,-0.00045118,0.00002643,0.00001350,-0.000
 00115,-0.00015304,-0.00004956,0.00005747,0.00002472,0.00016291,-0.0000
 6250,-0.04140802,0.12122956,0.08542827,0.00022855,0.00022520,0.0000491
 2,-0.00022885,-0.00013514,-0.00017727,-0.00007459,-0.00016172,-0.00006
 479,-0.00055638,0.00057602,0.00056213,-0.00023583,-0.00398415,0.000189
 21,-0.00007343,0.00020913,-0.00009117,-0.01494920,0.00507416,0.0064292
 9,-0.31699957,0.03812470,0.07971538,-0.00315501,-0.00098555,0.00118552
 ,0.00179060,0.00087426,0.00162975,0.00039166,-0.00033001,-0.00042527,0
 .00000672,-0.00004987,0.00004997,0.00000664,0.00000714,-0.00000757,0.0
 0001115,-0.00003177,0.00001894,0.00000566,0.00000295,0.00001776,0.0000
 3299,-0.00005113,-0.00006056,-0.00002790,-0.00000712,0.00001807,0.0000
 2668,-0.00000604,0.00006011,-0.00027904,-0.00023177,-0.00009446,0.0006
 3602,0.00032259,-0.00102609,0.33352534,0.00009636,0.00008968,0.0000335
 7,0.00001120,0.00002538,-0.00000924,-0.00002735,-0.00007577,-0.0000227
 7,-0.00100318,0.00043555,0.00043351,-0.00355898,-0.00188090,-0.0031993
 2,0.00001062,0.00013240,-0.00002908,-0.02266835,0.00760666,0.00672202,
 0.03821183,-0.06330964,-0.01894638,0.02686596,0.00112718,-0.00725632,0
 .00039754,-0.00347997,-0.00458211,-0.00031754,-0.00124329,-0.00008069,
 -0.00000122,-0.00003494,0.00002589,-0.00000267,0.00000363,-0.00000504,
 0.00000696,-0.00001929,0.00001501,-0.00000188,-0.00000445,0.00000687,0
 .00002530,-0.00003045,-0.00003813,-0.00000255,-0.00000039,-0.00000062,
 0.00001249,-0.00000662,0.00001697,-0.00026058,-0.00024544,-0.00003448,
 0.00100999,0.00023315,0.00169607,-0.04008682,0.06048421,0.00000265,0.0
 0001760,0.00000966,-0.00000524,0.00000139,-0.00006442,0.00000297,0.000
 00847,-0.00000308,-0.00025936,-0.00016698,0.00019480,0.00051745,-0.003
 00560,0.00634428,-0.00000485,0.00017534,-0.00002040,-0.00509399,0.0003
 2854,0.00520819,0.07967146,-0.01891195,-0.06480812,0.01277318,-0.00088
 400,0.00055021,0.00142438,-0.00468386,0.00502355,-0.00043708,-0.000087
 10,-0.00076492,0.00004440,-0.00000186,-0.00001849,0.00000487,-0.000002
 37,-0.00000320,-0.00000750,0.00000689,-0.00000444,0.00000075,0.0000058
 7,0.00000394,0.00000707,0.00001730,0.00004781,0.00000038,0.00000199,0.
 00001616,-0.00000886,0.00000351,-0.00001997,-0.00011032,-0.00001833,-0
 .00007434,-0.00073862,0.00181850,-0.00349717,-0.08711726,0.02325830,0.
 05610760,0.00010415,0.00007579,0.00000368,-0.00008794,-0.00009957,-0.0
 0011419,-0.00003440,-0.00006282,-0.00002153,0.00004040,0.00004567,-0.0
 0017877,-0.00047900,0.00089097,0.00030254,-0.00002004,0.00001448,-0.00
 002547,0.00088438,0.00163727,0.00214049,0.01019347,0.00800794,0.001888
 25,-0.19090796,-0.14142988,-0.02422246,-0.01443168,-0.02284295,-0.0053
 8146,-0.00414784,0.00145399,0.00329756,0.00000296,-0.00002162,0.000024
 01,0.00000485,0.00000383,-0.00000829,0.00000122,-0.00000916,0.00001199
 ,0.00000951,-0.00000875,-0.00000306,-0.00000440,0.00000400,-0.00000742
 ,-0.00000849,-0.00000051,0.00000724,-0.00000208,0.00000443,0.00004511,
 0.00005739,0.00004025,-0.00000691,0.00032747,0.00044315,0.00010207,0.0
 0039571,-0.00018711,-0.00111824,0.19806288,0.00005106,0.00009802,0.000
 05599,-0.00008391,-0.00001614,-0.00000428,-0.00001680,-0.00004829,-0.0
 0002823,0.00008873,-0.00011843,0.00041310,0.00092982,-0.00027727,0.000
 01036,-0.00004001,0.00003900,-0.00006773,0.00207650,-0.00244678,-0.004
 51006,-0.01992500,-0.01390050,-0.00286771,-0.14141272,-0.20582079,-0.0
 3742103,0.00501430,0.00763764,0.00042058,0.00101358,0.00212950,-0.0025
 5593,-0.00000215,-0.00002985,0.00002292,-0.00000616,0.00000444,-0.0000
 0446,0.00000733,-0.00001186,0.00000675,-0.00000309,0.00000336,0.000012
 44,0.00002010,-0.00003198,-0.00004923,-0.00001896,-0.00000837,-0.00000
 041,0.00002092,0.00001177,0.00000851,-0.00006889,-0.00003410,-0.000007
 22,-0.00097981,-0.00080690,-0.00009884,0.00063808,0.00032402,0.0017255
 6,0.15251990,0.21319979,0.00008502,0.00002145,-0.00003821,-0.00010779,
 -0.00010340,-0.00012244,-0.00003158,-0.00004234,-0.00000487,-0.0002493
 5,0.00047857,-0.00081123,0.00042685,0.00000489,-0.00084065,-0.00001064
 ,0.00002347,0.00012668,0.00227556,-0.00441907,0.00488002,-0.00979815,-
 0.00910171,0.00222912,-0.02421738,-0.03746629,-0.04893750,0.00637919,0
 .00681804,0.00525004,0.00309040,-0.00270083,0.00578980,-0.00004044,-0.
 00000175,0.00000522,-0.00002889,0.00003620,-0.00002696,-0.00000356,0.0
 0001157,0.00004488,0.00002317,-0.00004193,-0.00000340,-0.00002817,0.00
 001491,-0.00005618,-0.00000487,0.00000365,0.00000649,-0.00000454,-0.00
 003362,0.00002926,-0.00002807,-0.00003992,-0.00001425,-0.00048170,-0.0
 0039839,-0.00003596,-0.00078471,0.00190905,-0.00318590,0.02441846,0.04
 311042,0.03895090,0.00010912,0.00009656,0.00000154,-0.00012858,-0.0000
 8801,-0.00006512,-0.00003215,-0.00007132,-0.00002249,0.00039508,-0.000
 84512,-0.00030444,-0.00211331,-0.00369625,0.00055560,-0.00019689,-0.00
 002918,-0.00006293,-0.00115857,-0.00046821,-0.00014750,-0.00502629,-0.
 00046526,0.00269127,-0.00273230,0.02692223,0.01279480,-0.08102831,0.06
 639433,0.03772824,0.01027082,-0.01952845,-0.00963096,0.00002989,-0.000
 03315,0.00002211,0.00001980,0.00000616,0.00000648,0.00000777,-0.000025
 19,0.00000621,0.00000396,0.00001241,0.00000578,0.00003122,-0.00005404,
 -0.00003687,-0.00001020,-0.00000424,0.00001080,0.00001186,0.00000798,0
 .00000958,0.00002552,0.00004758,-0.00000023,0.00011062,0.00015886,-0.0
 0021963,-0.00030152,0.00134001,0.00063394,0.00089515,-0.00010503,-0.00
 124656,0.08024922,0.00024319,0.00025942,0.00002415,-0.00037324,-0.0002
 5458,-0.00023347,-0.00008073,-0.00017883,-0.00006703,0.00076274,-0.000
 50006,-0.00021226,-0.00418406,-0.00029972,-0.00228437,-0.00021737,0.00
 003174,-0.00015585,-0.00052017,0.00010236,0.00057810,0.00004225,0.0025
 8840,-0.00207805,-0.00091795,0.00083750,-0.00109791,0.06642401,-0.2698
 8499,-0.11220618,0.00822326,-0.01429134,-0.00946429,0.00002578,-0.0000
 7133,0.00007264,0.00002349,0.00000363,-0.00000682,0.00000389,-0.000028
 84,0.00001903,0.00001989,-0.00000337,0.00002115,0.00004701,-0.00005707
 ,-0.00008286,-0.00003778,-0.00001525,0.00002102,0.00002757,0.00001401,
 0.00007657,0.00001184,0.00001263,-0.00000632,0.00016515,-0.00022629,0.
 00034796,-0.00009664,-0.00011065,-0.00004144,0.00070708,-0.00012652,0.
 00159418,-0.07057329,0.28206236,0.00012178,0.00001042,-0.00000198,-0.0
 0001582,-0.00004336,0.00000900,-0.00004020,-0.00004183,-0.00001231,0.0
 0009820,-0.00002389,0.00003518,0.00042415,-0.00219568,0.00630778,-0.00
 010383,-0.00006255,0.00000101,-0.00011076,0.00058163,-0.00073880,0.002
 86962,-0.00197950,0.00605881,0.00115845,-0.00742880,0.00050903,0.03768
 756,-0.11233394,-0.09419018,0.00213199,-0.00312142,0.00198555,-0.00001
 222,-0.00000809,0.00000380,0.00001412,0.00000421,0.00001578,0.00001550
 ,-0.00002784,-0.00000288,-0.00000781,0.00002226,-0.00000515,-0.0000040
 9,-0.00003999,-0.00001981,-0.00000065,0.00000732,-0.00000261,0.0000052
 7,-0.00001091,0.00002649,-0.00000218,0.00001566,-0.00002254,-0.0002111
 0,0.00033177,-0.00094786,0.00004010,-0.00037612,-0.00011343,-0.0009027
 9,0.00178161,-0.00337653,-0.04206092,0.12333836,0.08775399,-0.00007177
 ,-0.00012383,-0.00005487,0.00016539,-0.00003154,0.00002774,0.00002420,
 0.00007172,0.00004331,0.00045864,-0.00090323,-0.00126349,-0.00539429,-
 0.00060738,0.00203731,0.00020149,-0.00006791,-0.00010402,0.00163419,0.
 00096574,0.00167661,0.00040256,-0.00015742,-0.00035866,-0.00032180,-0.
 00420139,0.00011639,-0.01480712,0.00511060,0.00641038,-0.31253179,0.03
 701593,0.07961343,0.00002547,-0.00001897,-0.00001621,-0.00000029,-0.00
 002926,-0.00003642,-0.00000715,0.00002996,-0.00000701,0.00002340,-0.00
 003344,-0.00003704,-0.00010905,0.00013954,0.00018956,0.00001912,0.0000
 2455,-0.00000795,-0.00010486,0.00010351,0.00004172,0.00054838,0.000233
 25,0.00003832,-0.00031982,-0.00013367,0.00003386,-0.00015846,0.0001353
 8,-0.00018063,-0.00084335,0.00028416,0.00035150,0.00059825,0.00031050,
 -0.00106511,0.33054594,-0.00023048,-0.00023656,-0.00003821,0.00003574,
 0.00035976,0.00053328,0.00005764,0.00013733,0.00004450,0.00229272,0.00
 026303,0.00091188,0.02521026,-0.00019643,-0.00746232,-0.00023445,-0.00
 006757,0.00001732,0.00051268,-0.00364530,-0.00437521,-0.00040464,-0.00
 116406,-0.00002620,-0.00363127,-0.00199313,-0.00307810,-0.02237610,0.0
 0785921,0.00688056,0.03613766,-0.06213707,-0.01860352,-0.00006306,0.00
 001864,-0.00001706,0.00001444,0.00004225,0.00000264,-0.00001524,0.0000
 2394,-0.00000642,-0.00002139,0.00003133,0.00005048,0.00010050,-0.00014
 373,-0.00014639,0.00001232,-0.00000201,-0.00002942,0.00005965,0.000025
 81,-0.00006142,-0.00081390,-0.00088941,-0.00007345,0.00131997,0.000000
 83,-0.00040783,0.00011756,-0.00000767,0.00042493,-0.00114554,0.0002109
 0,0.00033098,0.00099126,0.00016790,0.00159298,-0.03794790,0.06116146,0
 .00011409,-0.00001081,-0.00020561,-0.00048825,-0.00038887,-0.00028190,
 -0.00005769,-0.00005833,0.00001790,-0.00006104,0.00224328,-0.00305416,
 0.01282119,-0.00113601,0.00024643,0.00003200,0.00045330,0.00043291,0.0
 0123946,-0.00442510,0.00456933,-0.00037037,-0.00004528,-0.00081103,0.0
 0027773,-0.00303616,0.00600503,-0.00524636,0.00048036,0.00528055,0.080
 02074,-0.01925813,-0.06469475,0.00002928,0.00011059,-0.00014219,-0.000
 04841,0.00002794,0.00000311,-0.00000224,0.00002862,0.00002418,0.000054
 99,-0.00003305,-0.00003023,-0.00006526,0.00015161,0.00018220,-0.000025
 02,0.00000411,0.00002216,0.00006347,-0.00014294,-0.00004215,-0.0003817
 2,-0.00046940,0.00000857,0.00066144,-0.00012218,0.00003267,-0.00016601
 ,0.00042381,-0.00089009,-0.00027164,0.00000790,0.00011624,-0.00069271,
 0.00177953,-0.00330182,-0.08730012,0.02359071,0.05644097,-0.00185673,0
 .00135349,0.00023093,-0.00101119,0.00034410,-0.00000039,0.00056593,-0.
 00040878,0.00000497,-0.00321922,-0.00145819,0.00023094,0.00061229,-0.0
 0059806,0.00010896,0.00320223,-0.00162020,0.01181240,0.00003966,0.0000
 1190,-0.00006139,-0.00004568,0.00007277,-0.00004614,0.00000669,-0.0000
 3753,0.00000968,-0.00001068,-0.00000483,-0.00005343,-0.00018141,-0.000
 08141,0.00007450,-0.04327765,0.00360794,0.01975623,0.00487708,0.001391
 14,-0.00956240,0.00553552,0.00395145,-0.00015367,-0.00108352,0.0003175
 5,-0.00004309,0.00489755,0.00353801,0.00153582,0.00013962,-0.00009753,
 -0.00013804,0.00039201,-0.00025005,-0.00033536,0.00003386,0.00025829,-
 0.00039705,-0.00016335,-0.00020561,-0.00004101,-0.00000654,0.00000054,
 -0.00000530,-0.00000188,0.00000074,0.00001738,-0.00001511,-0.00001501,
 -0.00000824,0.00000491,0.00000531,0.00000550,0.03470417,0.00164335,0.0
 0053319,0.00036372,0.00069171,-0.00183579,0.00001456,-0.00023331,-0.00
 058724,0.00002085,-0.00150159,-0.00062153,-0.00054095,0.00015980,-0.00
 052962,0.00005570,0.00141962,0.00824434,-0.02206630,0.00020593,-0.0000
 4801,-0.00005441,-0.00007550,0.00003057,0.00001614,0.00001064,0.000048
 86,0.00001246,0.00003034,0.00003141,-0.00002280,-0.00004167,-0.0000395
 2,0.00002847,0.00333047,-0.06259479,0.04729975,-0.00216858,0.00031938,
 0.02684447,0.00408408,-0.00322867,0.00200661,0.00012818,-0.00115604,-0
 .00042927,0.00339392,-0.00132218,-0.00117773,-0.00021756,-0.00005804,-
 0.00005814,-0.00057932,0.00017576,0.00025940,-0.00004519,0.00049450,0.
 00003310,-0.00029364,-0.00010080,-0.00005793,0.00001464,0.00000417,0.0
 0000103,0.00000108,0.00001524,0.00000855,-0.00000414,0.00000645,0.0000
 0008,-0.00000702,-0.00000097,-0.00000062,-0.00822076,0.06261347,0.0003
 4459,-0.00014563,0.00012126,-0.00140684,0.00297414,0.00015076,-0.00065
 841,0.00044488,-0.00065672,-0.00076504,0.00115004,-0.00179770,0.000013
 65,-0.00007182,0.00002283,0.00161240,0.00212581,-0.01430837,0.00015861
 ,-0.00015668,-0.00014939,-0.00006933,0.00008284,0.00006322,0.00003478,
 0.00002201,0.00000829,-0.00000812,0.00002425,0.00000010,-0.00000608,-0
 .00002965,0.00002619,0.02195960,0.04614001,-0.34096907,0.00128140,0.00
 003083,-0.00482933,-0.00005916,0.00176750,0.00129081,-0.00004931,-0.00
 033685,0.00057147,0.00153283,-0.00190462,-0.00003031,-0.00012431,-0.00
 010068,0.00018403,-0.00026774,0.00010313,0.00027967,-0.00000587,-0.000
 18290,-0.00000622,-0.00028084,-0.00016211,-0.00005017,0.00000898,0.000
 00444,-0.00000576,-0.00000154,0.00001661,0.00000537,-0.00000186,0.0000
 0745,-0.00000071,-0.00001330,0.00000840,0.00000932,-0.02285657,-0.0514
 7885,0.36054799,0.00014947,0.00002628,0.00000513,0.00001770,0.00004338
 ,-0.00010249,-0.00009364,-0.00001160,-0.00005013,-0.00009512,0.0000125
 6,0.00055285,-0.00008678,-0.00002471,-0.00009434,0.00566166,0.00359131
 ,-0.00038769,0.00005013,0.00000210,-0.00003611,-0.00000414,-0.00000715
 ,0.00001582,0.00001002,0.00001795,0.00000857,0.00001191,0.00000414,0.0
 0001644,0.00003255,0.00001171,0.00000788,0.00029596,0.00593828,0.00625
 085,-0.08325410,0.08405806,0.06846031,0.00312822,0.00145528,0.00024786
 ,0.00629637,0.00179390,0.00094966,-0.00035331,-0.00025378,-0.00051647,
 -0.00001328,0.00000040,0.00001892,-0.00004323,0.00000672,0.00001733,-0
 .00001485,0.00009191,-0.00006119,-0.00001031,0.00003256,0.00000293,0.0
 0000620,0.00000277,-0.00000178,0.00000110,0.00000576,-0.00000352,0.000
 00222,0.00000776,0.00000177,-0.00000288,-0.00000108,-0.00001078,-0.003
 49016,-0.00187380,-0.00053494,0.07595924,-0.00028287,-0.00017084,-0.00
 012558,0.00007291,0.00005025,0.00016685,0.00007220,0.00011866,0.000071
 25,0.00031406,-0.00013923,-0.00119723,0.00022872,-0.00001374,0.0001043
 6,0.00343642,-0.00241617,0.00307062,-0.00001290,-0.00005439,-0.0000181
 0,-0.00000330,-0.00000169,-0.00000259,-0.00002192,-0.00002923,-0.00000
 373,-0.00000342,-0.00001111,-0.00002903,-0.00010395,-0.00004768,0.0000
 0807,0.00991613,-0.01400876,-0.01761339,0.08409261,-0.19826687,-0.1210
 3500,-0.00256392,0.00821307,0.00506515,0.00188445,0.00199979,0.0019958
 6,-0.00028740,-0.00021151,0.00120356,0.00002737,0.00000312,-0.00001261
 ,0.00007553,-0.00000308,0.00000084,0.00011151,-0.00037283,0.00014370,0
 .00003647,0.00003305,-0.00000870,-0.00001492,-0.00000783,0.00000105,-0
 .00000495,-0.00000649,-0.00000029,-0.00000781,-0.00001564,-0.00000505,
 0.00000326,0.00000938,0.00001355,-0.00193650,0.00031728,-0.00011004,-0
 .09306345,0.20513320,0.00001687,0.00002726,-0.00000065,0.00002980,-0.0
 0010498,-0.00000716,0.00000358,-0.00002394,0.00000316,-0.00022133,0.00
 033254,0.00047925,-0.00004619,-0.00002731,-0.00001692,-0.00026729,0.00
 322304,0.00013318,0.00001098,-0.00001232,-0.00000391,0.00000312,0.0000
 0283,0.00000304,0.00000691,-0.00000299,0.00000054,-0.00000218,-0.00000
 474,0.00000251,0.00000980,0.00001822,0.00002967,-0.00538181,0.01022360
 ,0.01142994,0.06847695,-0.12102196,-0.16491476,0.01195143,-0.02300004,
 -0.01278050,0.00080324,0.00226779,-0.00498480,-0.00045482,0.00112446,-
 0.00067971,0.00000233,-0.00000083,-0.00000020,-0.00000076,0.00000051,0
 .00000667,-0.00005483,0.00011489,-0.00003543,0.00000515,0.00000679,-0.
 00000586,-0.00000003,-0.00000029,0.00000032,-0.00000032,0.00000054,-0.
 00000271,-0.00000041,0.00000112,-0.00000111,0.00000131,0.00000317,-0.0
 0000679,-0.00038414,-0.00078904,0.00056140,-0.07431144,0.12900555,0.17
 039122,0.00002241,0.00002923,0.00002360,-0.00008830,0.00001717,0.00000
 130,0.00000700,-0.00001541,0.00000102,-0.00068526,-0.00037927,-0.00010
 114,0.00006386,-0.00013977,0.00001171,-0.00076855,-0.00015666,0.000309
 14,0.00000895,0.00000181,-0.00000217,0.00000140,0.00000104,-0.00000099
 ,-0.00000535,-0.00000022,-0.00000021,0.00001221,0.00000099,-0.00000797
 ,-0.00003935,-0.00001164,0.00001110,0.00623309,0.00175471,0.00147065,0
 .00489691,-0.00246615,0.00134581,-0.06900952,0.08379372,-0.03175094,0.
 00033240,0.01012608,-0.00528310,0.00574951,0.00305007,0.00207857,-0.00
 000130,-0.00000467,-0.00000092,0.00001500,-0.00001167,-0.00002404,0.00
 000747,0.00006245,-0.00001606,-0.00000336,-0.00000266,0.00000272,0.000
 00001,0.00000076,-0.00000108,0.00000023,0.00000065,0.00000083,-0.00000
 122,-0.00000164,0.00000037,0.00000254,-0.00000401,-0.00000471,0.000038
 69,-0.00011104,0.00006360,-0.00344136,-0.00158265,-0.00077758,0.060371
 37,-0.00010918,-0.00003420,-0.00002388,0.00001522,-0.00007533,0.000110
 06,0.00005312,0.00001654,0.00003746,-0.00032996,-0.00004553,-0.0000445
 4,0.00007909,-0.00003041,0.00003253,-0.00028178,0.00006471,-0.00059808
 ,-0.00000452,-0.00001558,0.00000497,0.00000052,-0.00000391,-0.00000586
 ,-0.00001486,-0.00001045,-0.00000356,0.00000625,0.00000017,-0.00000475
 ,-0.00003311,-0.00001718,0.00001620,0.00181723,0.00243625,0.00094486,0
 .00154039,0.00056722,-0.00039757,0.08375963,-0.27434976,0.09925530,0.0
 0603836,-0.01417097,0.01007722,0.00309909,0.00062227,-0.00212643,0.000
 01284,-0.00000037,-0.00000901,0.00004126,-0.00000659,-0.00000480,-0.00
 000302,0.00001082,-0.00002568,0.00001705,0.00000541,-0.00000293,-0.000
 00596,-0.00000235,0.00000070,-0.00000233,-0.00000321,-0.00000004,-0.00
 000240,-0.00000652,-0.00000187,-0.00000253,0.00000912,-0.00000286,0.00
 005745,-0.00009980,-0.00014509,-0.00169409,-0.00016976,0.00007546,-0.0
 9276529,0.28630668,0.00016201,-0.00001042,0.00002671,-0.00009703,0.000
 17024,-0.00001279,-0.00008504,0.00000556,-0.00004627,-0.00012625,-0.00
 006010,0.00004446,-0.00001987,-0.00002531,-0.00000920,0.00032160,-0.00
 066416,-0.00100409,0.00002661,-0.00000113,-0.00000809,-0.00000941,0.00
 000701,0.00000154,0.00000324,0.00000886,0.00000301,0.00000332,0.000008
 35,0.00000824,0.00001769,0.00000185,0.00000224,0.00161429,0.00053343,-
 0.00554250,-0.01004975,0.02761752,-0.00576404,-0.03194718,0.09944030,-
 0.10409729,0.00650091,-0.01811370,0.01121708,0.00209129,-0.00207901,-0
 .00104561,-0.00002189,-0.00000281,0.00001355,-0.00005166,0.00001262,0.
 00003456,-0.00003566,0.00006311,-0.00002870,-0.00003247,-0.00001170,0.
 00000639,0.00000335,0.00000155,-0.00000057,0.00000033,0.00000292,0.000
 00102,0.00000111,0.00000336,0.00000051,-0.00000530,0.00000274,-0.00000
 351,-0.00047633,0.00125471,-0.00025821,-0.00044556,-0.00073336,0.00103
 511,0.03303464,-0.10666767,0.10496123,0.00005815,0.00001124,-0.0000019
 2,-0.00009908,0.00002128,-0.00004898,-0.00006209,-0.00001178,-0.000037
 54,0.00039890,-0.00002315,-0.00038247,-0.00004599,-0.00006817,0.000026
 50,0.00443867,0.00359051,0.00009655,-0.00000456,0.00002556,0.00000708,
 0.00000054,-0.00000075,-0.00001473,-0.00000013,0.00000184,0.00000298,-
 0.00000379,0.00000848,-0.00000082,0.00002129,0.00000545,0.00001890,-0.
 00094400,0.00015966,-0.00008662,0.00510397,0.00416195,0.00192598,0.003
 43483,-0.00241686,0.01173868,-0.04181334,0.00344922,0.02555218,0.00328
 398,0.00223301,-0.00952924,-0.00000923,0.00000140,-0.00000055,-0.00003
 176,-0.00001409,-0.00001420,-0.00001650,0.00000505,0.00000131,-0.00000
 097,-0.00000471,0.00000801,0.00000143,0.00000080,0.00000069,0.00000085
 ,-0.00000060,0.00000245,0.00000143,0.00000285,0.00000020,-0.00000320,0
 .00000354,-0.00000364,-0.00058891,-0.00030108,-0.00006952,0.00002971,-
 0.00012575,0.00057497,-0.00347600,-0.00182708,-0.00088243,0.03245322,-
 0.00021279,-0.00019318,-0.00007702,0.00012154,-0.00043641,0.00035481,0
 .00002963,0.00011145,0.00003999,-0.00022556,0.00068337,0.00092056,0.00
 013719,0.00006475,0.00003709,0.00365011,-0.00356684,0.00146315,-0.0000
 3010,-0.00002769,-0.00000599,0.00000100,0.00001509,0.00000670,-0.00000
 144,-0.00002172,-0.00000710,-0.00001309,-0.00001478,-0.00001628,-0.000
 04714,-0.00000802,-0.00001061,0.00022739,-0.00124695,-0.00040301,0.004
 09481,-0.00191070,-0.00232172,0.00142809,0.00842083,-0.02261369,0.0039
 2800,-0.06123972,0.04358117,-0.00191898,-0.00180317,0.02663875,0.00001
 976,0.00000619,-0.00000790,0.00008554,0.00001363,0.00013049,0.00002504
 ,0.00002777,-0.00002182,0.00001295,-0.00000125,-0.00000545,-0.00000783
 ,-0.00000437,0.00000034,-0.00000177,-0.00000373,0.00000060,-0.00000440
 ,-0.00000808,-0.00000209,0.00000597,-0.00000195,0.00001014,-0.00030017
 ,0.00000783,0.00000120,0.00008985,0.00024901,-0.00113467,-0.00191000,0
 .00013996,0.00038849,-0.00782215,0.06057177,0.00015151,0.00008230,0.00
 004972,-0.00010212,0.00014444,-0.00015668,-0.00005528,-0.00005274,-0.0
 0004329,0.00029450,-0.00046999,-0.00002382,-0.00010444,-0.00000991,-0.
 00005670,-0.00017017,0.00215928,0.00105093,0.00001683,0.00003277,0.000
 00470,-0.00000283,-0.00000830,-0.00000141,0.00000693,0.00002106,0.0000
 0781,0.00000668,0.00001221,0.00001579,0.00004930,0.00000740,-0.0000082
 5,-0.00008818,-0.00027586,0.00057837,0.00203980,-0.00252353,0.00018889
 ,0.00041950,0.00443818,-0.01179708,0.02444251,0.04637619,-0.34119370,0
 .00216579,-0.00135631,-0.00854103,-0.00001839,-0.00000192,0.00000855,-
 0.00006360,-0.00000562,-0.00002633,-0.00004366,0.00007877,-0.00001381,
 -0.00001729,-0.00000566,0.00000433,0.00000754,0.00000409,-0.00000139,0
 .00000197,0.00000373,0.00000049,0.00000426,0.00000845,0.00000274,-0.00
 000824,0.00000136,-0.00000428,-0.00009404,0.00001578,-0.00008168,-0.00
 001647,0.00028459,-0.00065441,-0.00057845,-0.00030143,0.00063963,-0.02
 797951,-0.04788969,0.35880312,-0.00025447,0.00019841,-0.00004915,0.000
 37167,-0.00018360,-0.00041259,0.00011441,-0.00004772,0.00009922,-0.002
 81173,0.00059542,-0.00172644,-0.00005539,-0.00111845,0.00097132,-0.000
 65280,0.00774440,0.00666556,0.00054700,0.00022364,-0.00017483,-0.00014
 445,-0.00039614,-0.00019870,-0.00035904,0.00019198,0.00011482,0.000525
 01,0.00017605,-0.00000404,-0.00080397,-0.00065223,0.00055480,0.0041597
 5,0.00065095,0.00155809,-0.00086443,-0.00017108,0.00120887,0.00471344,
 0.00220532,-0.00287302,-0.00418105,0.01540606,0.01278552,-0.04165785,0
 .03629389,0.02875111,0.00002177,-0.00000722,0.00000156,0.00004700,-0.0
 0005573,-0.00001426,0.00073913,-0.00034570,-0.00124081,0.00006991,0.00
 002711,0.00000312,-0.00001905,-0.00001028,0.00000594,-0.00001268,-0.00
 000850,-0.00000089,-0.00001751,-0.00003036,-0.00002334,0.00002135,0.00
 001781,-0.00012392,-0.00009816,0.00056042,0.00016837,-0.00074929,-0.00
 025591,0.00000669,-0.00024349,0.00053861,0.00050547,-0.00212741,-0.001
 36143,-0.00026449,0.04372234,0.00041532,-0.00013183,0.00005283,-0.0005
 8981,0.00045176,0.00010704,-0.00017943,0.00004525,-0.00012653,0.000685
 37,-0.00226193,0.00310463,-0.00120243,-0.00047106,0.00098965,0.0046096
 0,-0.00550938,-0.00839586,0.00104302,0.00016982,-0.00014218,-0.0003395
 0,-0.00060650,-0.00025861,-0.00056252,0.00048935,0.00019426,0.00088002
 ,0.00042997,0.00029935,-0.00048856,-0.00096231,0.00106934,0.00132490,0
 .00197105,-0.00029262,0.00028835,-0.00050315,-0.00248098,0.00132455,-0
 .00065862,0.00738769,0.01824809,-0.03090565,-0.02950554,0.03678426,-0.
 09466870,-0.04955107,-0.00003710,-0.00000268,0.00004145,-0.00024659,0.
 00004728,-0.00002773,-0.00117981,0.00118509,0.00107038,-0.00013805,-0.
 00002241,0.00008200,0.00000002,-0.00000202,0.00000619,-0.00003288,0.00
 001752,-0.00001694,0.00002812,-0.00000733,0.00001661,-0.00016858,0.000
 16495,-0.00019570,0.00032395,-0.00061946,-0.00007863,-0.00026301,-0.00
 017996,-0.00030464,0.00072407,-0.00113723,-0.00115325,-0.00106565,0.00
 017690,-0.00076964,-0.06018572,0.13350132,0.00107929,0.00041478,0.0004
 9801,0.00045618,-0.00020014,-0.00123082,-0.00037679,-0.00023842,-0.000
 27135,-0.00066463,-0.00314593,-0.00249856,0.00002313,0.00057915,-0.000
 52001,0.01565098,-0.02833021,-0.02263681,-0.00049524,-0.00015429,0.000
 12561,0.00015288,0.00050298,0.00014881,0.00040763,-0.00023386,-0.00013
 701,-0.00058321,-0.00009183,-0.00005232,0.00087200,0.00080386,-0.00063
 692,-0.00113500,0.00527036,-0.00449986,0.00041633,-0.00107683,-0.00078
 822,-0.00013803,0.00131375,0.00206235,0.00205140,-0.00499339,-0.000023
 34,0.02870590,-0.04894273,-0.08530818,-0.00011930,0.00000597,0.0000788
 0,-0.00022377,0.00002062,0.00009982,0.00026728,0.00070205,-0.00390598,
 -0.00017705,-0.00005760,0.00006161,0.00002998,0.00002944,-0.00003083,0
 .00002037,0.00001521,0.00002128,0.00002090,0.00004376,0.00002807,-0.00
 012308,-0.00007037,0.00007695,0.00086927,-0.00155932,-0.00069905,0.000
 01658,-0.00024033,0.00001892,0.00019428,-0.00018868,-0.00017440,-0.000
 90430,0.00094354,0.00124878,-0.04629398,0.07887846,0.11894464\\-0.0000
 0162,-0.00000285,-0.00000066,0.00000502,-0.00000264,-0.00000082,0.0000
 0014,-0.00000214,0.00000268,-0.00000095,0.00000078,-0.00000038,-0.0000
 0037,-0.00000017,-0.00000095,0.00000005,0.,0.00000017,-0.00000034,0.00
 000022,-0.00000091,-0.00000073,0.00000052,-0.00000140,-0.00000112,0.00
 000088,-0.00000242,-0.00000113,0.00000067,-0.00000239,-0.00000089,0.00
 000031,-0.00000155,0.00000049,-0.00000053,0.00000147,0.00000097,-0.000
 00009,0.00000228,0.00000116,0.00000094,0.00000215,0.00000137,0.0000016
 1,0.00000190,-0.00000008,0.00000065,0.00000103,-0.00000084,-0.00000222
 ,-0.00000016,-0.00000197,-0.00000160,0.00000071,0.00000050,-0.00000067
 ,0.00000010,-0.00000015,-0.00000014,-0.00000024,-0.00000067,0.00000072
 ,-0.00000148,-0.00000134,0.00000121,-0.00000285,-0.00000141,0.00000087
 ,-0.00000297,-0.00000085,0.00000007,-0.00000168,0.00000056,-0.00000084
 ,0.00000096,0.00000129,-0.00000021,0.00000267,0.00000156,0.00000136,0.
 00000294,0.00000105,0.00000196,0.00000180,0.00000032,0.00000130,0.\\\@


 A MUSTACHE HAIR ACROSS A CHIP IS LIKE A REDWOOD
 TREE FALLING THROUGH A HOUSING PROJECT.
 - AN IBM MANAGER IN EAST FISHKILL, NEW YORK
   AS QUOTED IN "FROM SANDS TO CIRCUITS", IBM INNOVATION JANUARY 1985.
 Job cpu time:       0 days 21 hours 33 minutes 51.7 seconds.
 Elapsed time:       0 days  2 hours 41 minutes 44.8 seconds.
 File lengths (MBytes):  RWF=    584 Int=      0 D2E=      0 Chk=     24 Scr=      1
 Normal termination of Gaussian 16 at Mon Aug 23 10:07:21 2021.
