# Supplementary material for: Rotational Barriers in N-Benzhydrylformamides: An NMR and DFT Study
Source: Molecules. 2023 Jan 5;28(2):535. doi: 10.3390/molecules28020535 (PMC9863877; doi:10.3390/molecules28020535)
Supplement: Supplementary file 1 [file molecules-28-00535-s001.zip › Supplementary_Materials/Quantum_chemistry_output_files/Gaussian_output_files/Transition_states_(corresponding_to_penultimate_barriers)/BHFA_oF/BHFA_oF_TS_Aryl.log]

 Entering Gaussian System, Link 0=g16
 Initial command:
 /home/aikhl/g16/l1.exe "/home/aikhl/works/aikhl/Gau-29695.inp" -scrdir="/home/aikhl/works/aikhl/"
 Entering Link 1 = /home/aikhl/g16/l1.exe PID=     29697.
  
 Copyright (c) 1988,1990,1992,1993,1995,1998,2003,2009,2016,
            Gaussian, Inc.  All Rights Reserved.
  
 This is part of the Gaussian(R) 16 program.  It is based on
 the Gaussian(R) 09 system (copyright 2009, Gaussian, Inc.),
 the Gaussian(R) 03 system (copyright 2003, Gaussian, Inc.),
 the Gaussian(R) 98 system (copyright 1998, Gaussian, Inc.),
 the Gaussian(R) 94 system (copyright 1995, Gaussian, Inc.),
 the Gaussian 92(TM) system (copyright 1992, Gaussian, Inc.),
 the Gaussian 90(TM) system (copyright 1990, Gaussian, Inc.),
 the Gaussian 88(TM) system (copyright 1988, Gaussian, Inc.),
 the Gaussian 86(TM) system (copyright 1986, Carnegie Mellon
 University), and the Gaussian 82(TM) system (copyright 1983,
 Carnegie Mellon University). Gaussian is a federally registered
 trademark of Gaussian, Inc.
  
 This software contains proprietary and confidential information,
 including trade secrets, belonging to Gaussian, Inc.
  
 This software is provided under written license and may be
 used, copied, transmitted, or stored only in accord with that
 written license.
  
 The following legend is applicable only to US Government
 contracts under FAR:
  
                    RESTRICTED RIGHTS LEGEND
  
 Use, reproduction and disclosure by the US Government is
 subject to restrictions as set forth in subparagraphs (a)
 and (c) of the Commercial Computer Software - Restricted
 Rights clause in FAR 52.227-19.
  
 Gaussian, Inc.
 340 Quinnipiac St., Bldg. 40, Wallingford CT 06492
  
  
 ---------------------------------------------------------------
 Warning -- This program may not be used in any manner that
 competes with the business of Gaussian, Inc. or will provide
 assistance to any competitor of Gaussian, Inc.  The licensee
 of this program is prohibited from giving any competitor of
 Gaussian, Inc. access to this program.  By using this program,
 the user acknowledges that Gaussian, Inc. is engaged in the
 business of creating and licensing software in the field of
 computational chemistry and represents and warrants to the
 licensee that it is not a competitor of Gaussian, Inc. and that
 it will not use this program in any manner prohibited above.
 ---------------------------------------------------------------
  

 Cite this work as:
 Gaussian 16, Revision A.03,
 M. J. Frisch, G. W. Trucks, H. B. Schlegel, G. E. Scuseria, 
 M. A. Robb, J. R. Cheeseman, G. Scalmani, V. Barone, 
 G. A. Petersson, H. Nakatsuji, X. Li, M. Caricato, A. V. Marenich, 
 J. Bloino, B. G. Janesko, R. Gomperts, B. Mennucci, H. P. Hratchian, 
 J. V. Ortiz, A. F. Izmaylov, J. L. Sonnenberg, D. Williams-Young, 
 F. Ding, F. Lipparini, F. Egidi, J. Goings, B. Peng, A. Petrone, 
 T. Henderson, D. Ranasinghe, V. G. Zakrzewski, J. Gao, N. Rega, 
 G. Zheng, W. Liang, M. Hada, M. Ehara, K. Toyota, R. Fukuda, 
 J. Hasegawa, M. Ishida, T. Nakajima, Y. Honda, O. Kitao, H. Nakai, 
 T. Vreven, K. Throssell, J. A. Montgomery, Jr., J. E. Peralta, 
 F. Ogliaro, M. J. Bearpark, J. J. Heyd, E. N. Brothers, K. N. Kudin, 
 V. N. Staroverov, T. A. Keith, R. Kobayashi, J. Normand, 
 K. Raghavachari, A. P. Rendell, J. C. Burant, S. S. Iyengar, 
 J. Tomasi, M. Cossi, J. M. Millam, M. Klene, C. Adamo, R. Cammi, 
 J. W. Ochterski, R. L. Martin, K. Morokuma, O. Farkas, 
 J. B. Foresman, and D. J. Fox, Gaussian, Inc., Wallingford CT, 2016.
 
 ******************************************
 Gaussian 16:  ES64L-G16RevA.03 25-Dec-2016
                19-Nov-2005 
 ******************************************
 %nprocshared=8
 Will use up to    8 processors via shared memory.
 %mem=5GB
 %oldchk=BHFA_oF_M062X_lowestAr06_scanAr12_TS.chk
 %chk=BHFA_oF_M062X_lowestAr06_scanAr12_TS_freq.chk
 Copying data from "BHFA_oF_M062X_lowestAr06_scanAr12_TS.chk" to current chk file "BHFA_oF_M062X_lowestAr06_scanAr12_TS_freq.chk"
 IOpt=  2 FromEx=T IUOpen= 4 IOptOp= 5 NList=   0 IFRang= 0 IUIn= 4 IUOut= 2.
 ----------------------------------------------------------------------
 # freq=noraman M062X/6-311+G* nosymm Integral(Grid=SuperFine) scrf=(IE
 FPCM, solvent=dimethylsulfoxide) geom=allcheck guess=read
 ----------------------------------------------------------------------
 1/10=4,29=7,30=1,38=1/1,3;
 2/12=2,15=1,40=1/2;
 3/5=4,6=6,7=11,11=2,14=-4,25=1,30=1,70=2201,71=2,72=21,74=-55,75=-7,116=-2,140=1/1,2,3;
 4/5=1/1;
 5/5=2,38=6,53=21,98=1/2;
 8/6=4,10=90,11=11/1;
 11/6=1,8=1,9=11,15=111,16=1,31=1/1,2,10;
 10/6=1,31=1/2;
 6/7=2,8=2,9=2,10=2,28=1/1;
 7/8=1,10=1,25=1,30=1/1,2,3,16;
 1/10=4,30=1/3;
 99//99;
 Structure from the checkpoint file:  "BHFA_oF_M062X_lowestAr06_scanAr12_TS_freq.chk"
 ------------------------------------
 BHFA_oF_M062X_lowestAr06_scanAr12_TS
 ------------------------------------
 Charge =  0 Multiplicity = 1
 Redundant internal coordinates found in file.  (old form).
 C,0,-2.3912186802,-2.7471007322,2.4201299452
 N,0,-2.5825271173,-1.8710041696,1.4166786779
 O,0,-1.4849409823,-3.5620278712,2.4724935347
 C,0,-1.703766143,-1.7925308501,0.2566809548
 C,0,-2.5632879177,-1.5915295736,-0.9803632911
 C,0,-0.5917332417,-0.7465934895,0.3661720691
 C,0,-3.1722598682,-0.358277715,-1.2232418253
 C,0,-4.0029684491,-0.189168645,-2.3250631025
 C,0,-4.2244663752,-1.2500899829,-3.2019250594
 C,0,-3.614838797,-2.4783242059,-2.9686161003
 C,0,-2.7886489367,-2.6479077991,-1.8590004459
 C,0,0.0606092855,-0.3344079962,-0.8033006128
 C,0,1.1114930491,0.5723498671,-0.7834172272
 C,0,1.5432208294,1.1065398661,0.4280121146
 C,0,0.9245948694,0.7136622166,1.6057499611
 C,0,-0.1146491492,-0.2039027562,1.555662175
 H,0,-3.1523549544,-2.6662407919,3.2089226975
 H,0,-3.3405431827,-1.2079257342,1.4969670366
 H,0,-1.2224240527,-2.7714023427,0.1890490926
 H,0,-2.9862386733,0.4780849411,-0.55505018
 H,0,-4.4723864568,0.7714843617,-2.5041881748
 H,0,-4.8671488678,-1.116628732,-4.0646798292
 H,0,-3.7793306666,-3.3060708507,-3.649106552
 H,0,-2.3156755246,-3.6079081885,-1.6779474155
 H,0,-0.2728467198,-0.7389934308,-1.7527718566
 H,0,1.5880217161,0.864103112,-1.7116201049
 H,0,2.3567983453,1.821439877,0.4583831151
 H,0,1.2332230353,1.0985833184,2.5705501186
 F,0,-0.6508043739,-0.5614097029,2.7426442848
 Recover connectivity data from disk.

 GradGradGradGradGradGradGradGradGradGradGradGradGradGradGradGradGradGrad
 Berny optimization.
 Initialization pass.
                           ----------------------------
                           !    Initial Parameters    !
                           ! (Angstroms and Degrees)  !
 --------------------------                            --------------------------
 ! Name  Definition              Value          Derivative Info.                !
 --------------------------------------------------------------------------------
 ! R1    R(1,2)                  1.3458         calculate D2E/DX2 analytically  !
 ! R2    R(1,3)                  1.2199         calculate D2E/DX2 analytically  !
 ! R3    R(1,17)                 1.0991         calculate D2E/DX2 analytically  !
 ! R4    R(2,4)                  1.4574         calculate D2E/DX2 analytically  !
 ! R5    R(2,18)                 1.0103         calculate D2E/DX2 analytically  !
 ! R6    R(4,5)                  1.5197         calculate D2E/DX2 analytically  !
 ! R7    R(4,6)                  1.5306         calculate D2E/DX2 analytically  !
 ! R8    R(4,19)                 1.0929         calculate D2E/DX2 analytically  !
 ! R9    R(5,7)                  1.3967         calculate D2E/DX2 analytically  !
 ! R10   R(5,11)                 1.3924         calculate D2E/DX2 analytically  !
 ! R11   R(6,12)                 1.4011         calculate D2E/DX2 analytically  !
 ! R12   R(6,16)                 1.3918         calculate D2E/DX2 analytically  !
 ! R13   R(7,8)                  1.3902         calculate D2E/DX2 analytically  !
 ! R14   R(7,20)                 1.0865         calculate D2E/DX2 analytically  !
 ! R15   R(8,9)                  1.3941         calculate D2E/DX2 analytically  !
 ! R16   R(8,21)                 1.0841         calculate D2E/DX2 analytically  !
 ! R17   R(9,10)                 1.3909         calculate D2E/DX2 analytically  !
 ! R18   R(9,22)                 1.0841         calculate D2E/DX2 analytically  !
 ! R19   R(10,11)                1.3938         calculate D2E/DX2 analytically  !
 ! R20   R(10,23)                1.0841         calculate D2E/DX2 analytically  !
 ! R21   R(11,24)                1.0854         calculate D2E/DX2 analytically  !
 ! R22   R(12,13)                1.3882         calculate D2E/DX2 analytically  !
 ! R23   R(12,25)                1.0846         calculate D2E/DX2 analytically  !
 ! R24   R(13,14)                1.3926         calculate D2E/DX2 analytically  !
 ! R25   R(13,26)                1.0834         calculate D2E/DX2 analytically  !
 ! R26   R(14,15)                1.3871         calculate D2E/DX2 analytically  !
 ! R27   R(14,27)                1.0835         calculate D2E/DX2 analytically  !
 ! R28   R(15,16)                1.3872         calculate D2E/DX2 analytically  !
 ! R29   R(15,28)                1.0836         calculate D2E/DX2 analytically  !
 ! R30   R(16,29)                1.3506         calculate D2E/DX2 analytically  !
 ! A1    A(2,1,3)              124.9248         calculate D2E/DX2 analytically  !
 ! A2    A(2,1,17)             112.8786         calculate D2E/DX2 analytically  !
 ! A3    A(3,1,17)             122.1948         calculate D2E/DX2 analytically  !
 ! A4    A(1,2,4)              122.8762         calculate D2E/DX2 analytically  !
 ! A5    A(1,2,18)             118.3379         calculate D2E/DX2 analytically  !
 ! A6    A(4,2,18)             118.706          calculate D2E/DX2 analytically  !
 ! A7    A(2,4,5)              108.3001         calculate D2E/DX2 analytically  !
 ! A8    A(2,4,6)              114.7052         calculate D2E/DX2 analytically  !
 ! A9    A(2,4,19)             105.4614         calculate D2E/DX2 analytically  !
 ! A10   A(5,4,6)              112.2581         calculate D2E/DX2 analytically  !
 ! A11   A(5,4,19)             108.493          calculate D2E/DX2 analytically  !
 ! A12   A(6,4,19)             107.2476         calculate D2E/DX2 analytically  !
 ! A13   A(4,5,7)              120.3276         calculate D2E/DX2 analytically  !
 ! A14   A(4,5,11)             120.3222         calculate D2E/DX2 analytically  !
 ! A15   A(7,5,11)             119.3143         calculate D2E/DX2 analytically  !
 ! A16   A(4,6,12)             118.6596         calculate D2E/DX2 analytically  !
 ! A17   A(4,6,16)             125.2163         calculate D2E/DX2 analytically  !
 ! A18   A(12,6,16)            116.0436         calculate D2E/DX2 analytically  !
 ! A19   A(5,7,8)              120.3821         calculate D2E/DX2 analytically  !
 ! A20   A(5,7,20)             119.8732         calculate D2E/DX2 analytically  !
 ! A21   A(8,7,20)             119.74           calculate D2E/DX2 analytically  !
 ! A22   A(7,8,9)              120.0577         calculate D2E/DX2 analytically  !
 ! A23   A(7,8,21)             119.8333         calculate D2E/DX2 analytically  !
 ! A24   A(9,8,21)             120.1077         calculate D2E/DX2 analytically  !
 ! A25   A(8,9,10)             119.7926         calculate D2E/DX2 analytically  !
 ! A26   A(8,9,22)             120.0715         calculate D2E/DX2 analytically  !
 ! A27   A(10,9,22)            120.1355         calculate D2E/DX2 analytically  !
 ! A28   A(9,10,11)            120.0523         calculate D2E/DX2 analytically  !
 ! A29   A(9,10,23)            120.1613         calculate D2E/DX2 analytically  !
 ! A30   A(11,10,23)           119.7863         calculate D2E/DX2 analytically  !
 ! A31   A(5,11,10)            120.3985         calculate D2E/DX2 analytically  !
 ! A32   A(5,11,24)            119.6858         calculate D2E/DX2 analytically  !
 ! A33   A(10,11,24)           119.9156         calculate D2E/DX2 analytically  !
 ! A34   A(6,12,13)            122.1866         calculate D2E/DX2 analytically  !
 ! A35   A(6,12,25)            118.5416         calculate D2E/DX2 analytically  !
 ! A36   A(13,12,25)           119.2716         calculate D2E/DX2 analytically  !
 ! A37   A(12,13,14)           119.8496         calculate D2E/DX2 analytically  !
 ! A38   A(12,13,26)           119.7762         calculate D2E/DX2 analytically  !
 ! A39   A(14,13,26)           120.3735         calculate D2E/DX2 analytically  !
 ! A40   A(13,14,15)           119.4517         calculate D2E/DX2 analytically  !
 ! A41   A(13,14,27)           120.6825         calculate D2E/DX2 analytically  !
 ! A42   A(15,14,27)           119.8655         calculate D2E/DX2 analytically  !
 ! A43   A(14,15,16)           119.3919         calculate D2E/DX2 analytically  !
 ! A44   A(14,15,28)           121.8918         calculate D2E/DX2 analytically  !
 ! A45   A(16,15,28)           118.7153         calculate D2E/DX2 analytically  !
 ! A46   A(6,16,15)            123.0634         calculate D2E/DX2 analytically  !
 ! A47   A(6,16,29)            120.7851         calculate D2E/DX2 analytically  !
 ! A48   A(15,16,29)           116.1505         calculate D2E/DX2 analytically  !
 ! D1    D(3,1,2,4)             -0.3021         calculate D2E/DX2 analytically  !
 ! D2    D(3,1,2,18)          -177.0064         calculate D2E/DX2 analytically  !
 ! D3    D(17,1,2,4)          -179.8206         calculate D2E/DX2 analytically  !
 ! D4    D(17,1,2,18)            3.4751         calculate D2E/DX2 analytically  !
 ! D5    D(1,2,4,5)            139.1361         calculate D2E/DX2 analytically  !
 ! D6    D(1,2,4,6)            -94.6144         calculate D2E/DX2 analytically  !
 ! D7    D(1,2,4,19)            23.1529         calculate D2E/DX2 analytically  !
 ! D8    D(18,2,4,5)           -44.1711         calculate D2E/DX2 analytically  !
 ! D9    D(18,2,4,6)            82.0784         calculate D2E/DX2 analytically  !
 ! D10   D(18,2,4,19)         -160.1543         calculate D2E/DX2 analytically  !
 ! D11   D(2,4,5,7)             73.2997         calculate D2E/DX2 analytically  !
 ! D12   D(2,4,5,11)          -104.5073         calculate D2E/DX2 analytically  !
 ! D13   D(6,4,5,7)            -54.363          calculate D2E/DX2 analytically  !
 ! D14   D(6,4,5,11)           127.83           calculate D2E/DX2 analytically  !
 ! D15   D(19,4,5,7)          -172.7031         calculate D2E/DX2 analytically  !
 ! D16   D(19,4,5,11)            9.49           calculate D2E/DX2 analytically  !
 ! D17   D(2,4,6,12)          -162.5497         calculate D2E/DX2 analytically  !
 ! D18   D(2,4,6,16)            20.8518         calculate D2E/DX2 analytically  !
 ! D19   D(5,4,6,12)           -38.373          calculate D2E/DX2 analytically  !
 ! D20   D(5,4,6,16)           145.0286         calculate D2E/DX2 analytically  !
 ! D21   D(19,4,6,12)           80.7004         calculate D2E/DX2 analytically  !
 ! D22   D(19,4,6,16)          -95.8981         calculate D2E/DX2 analytically  !
 ! D23   D(4,5,7,8)           -177.3496         calculate D2E/DX2 analytically  !
 ! D24   D(4,5,7,20)             3.4431         calculate D2E/DX2 analytically  !
 ! D25   D(11,5,7,8)             0.4794         calculate D2E/DX2 analytically  !
 ! D26   D(11,5,7,20)         -178.7279         calculate D2E/DX2 analytically  !
 ! D27   D(4,5,11,10)          177.7293         calculate D2E/DX2 analytically  !
 ! D28   D(4,5,11,24)           -2.384          calculate D2E/DX2 analytically  !
 ! D29   D(7,5,11,10)           -0.0998         calculate D2E/DX2 analytically  !
 ! D30   D(7,5,11,24)          179.7869         calculate D2E/DX2 analytically  !
 ! D31   D(4,6,12,13)         -177.5807         calculate D2E/DX2 analytically  !
 ! D32   D(4,6,12,25)            2.5735         calculate D2E/DX2 analytically  !
 ! D33   D(16,6,12,13)          -0.6735         calculate D2E/DX2 analytically  !
 ! D34   D(16,6,12,25)         179.4807         calculate D2E/DX2 analytically  !
 ! D35   D(4,6,16,15)          177.9987         calculate D2E/DX2 analytically  !
 ! D36   D(4,6,16,29)           -1.6159         calculate D2E/DX2 analytically  !
 ! D37   D(12,6,16,15)           1.3208         calculate D2E/DX2 analytically  !
 ! D38   D(12,6,16,29)        -178.2939         calculate D2E/DX2 analytically  !
 ! D39   D(5,7,8,9)             -0.5199         calculate D2E/DX2 analytically  !
 ! D40   D(5,7,8,21)           179.8997         calculate D2E/DX2 analytically  !
 ! D41   D(20,7,8,9)           178.6885         calculate D2E/DX2 analytically  !
 ! D42   D(20,7,8,21)           -0.892          calculate D2E/DX2 analytically  !
 ! D43   D(7,8,9,10)             0.1769         calculate D2E/DX2 analytically  !
 ! D44   D(7,8,9,22)          -179.6083         calculate D2E/DX2 analytically  !
 ! D45   D(21,8,9,10)          179.7562         calculate D2E/DX2 analytically  !
 ! D46   D(21,8,9,22)           -0.029          calculate D2E/DX2 analytically  !
 ! D47   D(8,9,10,11)            0.2011         calculate D2E/DX2 analytically  !
 ! D48   D(8,9,10,23)         -179.7213         calculate D2E/DX2 analytically  !
 ! D49   D(22,9,10,11)         179.9861         calculate D2E/DX2 analytically  !
 ! D50   D(22,9,10,23)           0.0637         calculate D2E/DX2 analytically  !
 ! D51   D(9,10,11,5)           -0.2394         calculate D2E/DX2 analytically  !
 ! D52   D(9,10,11,24)         179.8742         calculate D2E/DX2 analytically  !
 ! D53   D(23,10,11,5)         179.6833         calculate D2E/DX2 analytically  !
 ! D54   D(23,10,11,24)         -0.2032         calculate D2E/DX2 analytically  !
 ! D55   D(6,12,13,14)          -0.2952         calculate D2E/DX2 analytically  !
 ! D56   D(6,12,13,26)        -179.9963         calculate D2E/DX2 analytically  !
 ! D57   D(25,12,13,14)        179.5495         calculate D2E/DX2 analytically  !
 ! D58   D(25,12,13,26)         -0.1515         calculate D2E/DX2 analytically  !
 ! D59   D(12,13,14,15)          0.6765         calculate D2E/DX2 analytically  !
 ! D60   D(12,13,14,27)       -179.495          calculate D2E/DX2 analytically  !
 ! D61   D(26,13,14,15)       -179.6242         calculate D2E/DX2 analytically  !
 ! D62   D(26,13,14,27)          0.2043         calculate D2E/DX2 analytically  !
 ! D63   D(13,14,15,16)         -0.0652         calculate D2E/DX2 analytically  !
 ! D64   D(13,14,15,28)        179.5536         calculate D2E/DX2 analytically  !
 ! D65   D(27,14,15,16)       -179.8951         calculate D2E/DX2 analytically  !
 ! D66   D(27,14,15,28)         -0.2764         calculate D2E/DX2 analytically  !
 ! D67   D(14,15,16,6)          -0.9795         calculate D2E/DX2 analytically  !
 ! D68   D(14,15,16,29)        178.6517         calculate D2E/DX2 analytically  !
 ! D69   D(28,15,16,6)         179.3896         calculate D2E/DX2 analytically  !
 ! D70   D(28,15,16,29)         -0.9792         calculate D2E/DX2 analytically  !
 --------------------------------------------------------------------------------
 Trust Radius=3.00D-01 FncErr=1.00D-07 GrdErr=1.00D-07 EigMax=2.50D+02 EigMin=1.00D-04
 Number of steps in this run=      2 maximum allowed number of steps=      2.
 GradGradGradGradGradGradGradGradGradGradGradGradGradGradGradGradGradGrad

                          Input orientation:                          
 ---------------------------------------------------------------------
 Center     Atomic      Atomic             Coordinates (Angstroms)
 Number     Number       Type             X           Y           Z
 ---------------------------------------------------------------------
      1          6           0       -2.391219   -2.747101    2.420130
      2          7           0       -2.582527   -1.871004    1.416679
      3          8           0       -1.484941   -3.562028    2.472494
      4          6           0       -1.703766   -1.792531    0.256681
      5          6           0       -2.563288   -1.591530   -0.980363
      6          6           0       -0.591733   -0.746593    0.366172
      7          6           0       -3.172260   -0.358278   -1.223242
      8          6           0       -4.002968   -0.189169   -2.325063
      9          6           0       -4.224466   -1.250090   -3.201925
     10          6           0       -3.614839   -2.478324   -2.968616
     11          6           0       -2.788649   -2.647908   -1.859000
     12          6           0        0.060609   -0.334408   -0.803301
     13          6           0        1.111493    0.572350   -0.783417
     14          6           0        1.543221    1.106540    0.428012
     15          6           0        0.924595    0.713662    1.605750
     16          6           0       -0.114649   -0.203903    1.555662
     17          1           0       -3.152355   -2.666241    3.208923
     18          1           0       -3.340543   -1.207926    1.496967
     19          1           0       -1.222424   -2.771402    0.189049
     20          1           0       -2.986239    0.478085   -0.555050
     21          1           0       -4.472386    0.771484   -2.504188
     22          1           0       -4.867149   -1.116629   -4.064680
     23          1           0       -3.779331   -3.306071   -3.649107
     24          1           0       -2.315676   -3.607908   -1.677947
     25          1           0       -0.272847   -0.738993   -1.752772
     26          1           0        1.588022    0.864103   -1.711620
     27          1           0        2.356798    1.821440    0.458383
     28          1           0        1.233223    1.098583    2.570550
     29          9           0       -0.650804   -0.561410    2.742644
 ---------------------------------------------------------------------
                    Distance matrix (angstroms):
                    1          2          3          4          5
     1  C    0.000000
     2  N    1.345756   0.000000
     3  O    1.219913   2.275742   0.000000
     4  C    2.462581   1.457386   2.844087   0.000000
     5  C    3.595595   2.413356   4.119213   1.519690   0.000000
     6  C    3.385103   2.516172   3.627820   1.530552   2.532608
     7  C    4.426134   3.099243   5.173927   2.530559   1.396691
     8  C    5.626510   4.341297   6.382256   3.810840   2.418163
     9  C    6.099946   4.940951   6.711861   4.313946   2.794894
    10  C    5.532456   4.545912   5.942773   3.811175   2.417708
    11  C    4.298691   3.372853   4.614879   2.526806   1.392381
    12  C    4.714133   3.778307   4.851503   2.522440   2.914883
    13  C    5.792276   4.945320   5.868177   3.821014   4.269096
    14  C    5.856526   5.183148   5.928338   4.356247   5.111410
    15  C    4.861555   4.360751   4.983837   3.874180   4.916016
    16  C    3.521069   2.981437   3.741027   2.595455   3.788504
    17  H    1.099118   2.041873   2.031017   3.402574   4.364874
    18  H    2.030396   1.010301   3.152254   2.135208   2.624584
    19  H    2.518808   2.041488   2.430663   1.092911   2.134840
    20  H    4.428043   3.093367   5.267108   2.731179   2.154781
    21  H    6.400048   5.091906   7.243723   4.675664   3.398608
    22  H    7.130317   5.986140   7.755897   5.397962   3.878958
    23  H    6.250995   5.399438   6.542456   4.674821   3.397146
    24  H    4.188190   3.558758   4.233011   2.722649   2.147957
    25  H    5.092456   4.081849   5.224133   2.682419   2.563114
    26  H    6.778385   5.887321   6.822063   4.665595   4.878344
    27  H    6.874859   6.240946   6.913561   5.439637   6.158376
    28  H    5.286633   4.970897   5.396233   4.726356   5.853135
    29  F    2.812526   2.684171   3.126096   2.967221   4.310397
                    6          7          8          9         10
     6  C    0.000000
     7  C    3.055510   0.000000
     8  C    4.380639   1.390210   0.000000
     9  C    5.116794   2.411982   1.394096   0.000000
    10  C    4.822745   2.781511   2.409365   1.390913   0.000000
    11  C    3.659621   2.407021   2.781579   2.412242   1.393770
    12  C    1.401112   3.260117   4.341603   4.995372   4.774294
    13  C    2.441751   4.405684   5.395767   6.135383   6.034892
    14  C    2.827712   5.206543   6.326018   7.210850   7.141002
    15  C    2.442980   5.092786   6.367674   7.313200   7.191666
    16  C    1.391765   4.134625   5.493566   6.373362   6.155763
    17  H    4.280544   4.997116   6.122453   6.652359   6.197676
    18  H    3.007903   2.854778   4.010560   4.781494   4.650869
    19  H    2.128143   3.408753   4.551936   4.777589   3.972454
    20  H    2.842911   1.086548   2.147536   3.394958   3.867919
    21  H    5.059940   2.146512   1.084109   2.152920   3.392983
    22  H    6.168351   3.394336   2.152500   1.084066   2.150314
    23  H    5.730110   3.865597   3.393845   2.150622   1.084108
    24  H    3.916315   3.391252   3.866975   3.394893   2.151653
    25  H    2.142818   2.971859   3.813612   4.239878   3.958846
    26  H    3.415098   4.938928   5.722313   6.362062   6.310437
    27  H    3.911155   6.176529   7.227500   8.132970   8.117435
    28  H    3.405059   5.993628   7.283065   8.283967   8.184151
    29  F    2.384408   4.703961   6.087465   6.970168   6.714057
                   11         12         13         14         15
    11  C    0.000000
    12  C    3.819039   0.000000
    13  C    5.170884   1.388151   0.000000
    14  C    6.171823   2.406366   1.392591   0.000000
    15  C    6.090388   2.765583   2.400629   1.387126   0.000000
    16  C    4.978288   2.369062   2.752687   2.395284   1.387250
    17  H    5.080990   5.644335   6.678896   6.634438   5.533121
    18  H    3.693326   4.197869   5.309441   5.509135   4.679288
    19  H    2.581244   2.927435   4.192080   4.769102   4.331559
    20  H    3.392810   3.163077   4.105173   4.677325   4.474279
    21  H    3.865680   4.966293   5.846402   6.700567   6.783977
    22  H    3.395585   5.960811   7.025916   8.137543   8.309515
    23  H    2.149211   5.628013   6.868368   8.026430   8.117801
    24  H    1.085396   4.138543   5.479072   6.446097   6.321233
    25  H    3.159826   1.084610   2.139081   3.385249   3.850162
    26  H    5.613483   2.143470   1.083402   2.153789   3.386401
    27  H    7.198678   3.392935   2.157100   1.083473   2.143555
    28  H    7.059219   3.848552   3.397181   2.164863   1.083630
    29  F    5.486254   3.623722   4.101733   3.599073   2.323837
                   16         17         18         19         20
    16  C    0.000000
    17  H    4.245472   0.000000
    18  H    3.379038   2.256743   0.000000
    19  H    3.112371   3.585433   2.939649   0.000000
    20  H    3.628531   4.907328   2.679354   3.771458   0.000000
    21  H    6.035200   6.797064   4.605255   5.510701   2.468574
    22  H    7.416709   7.631979   5.768083   5.840934   4.289340
    23  H    7.081169   6.916288   5.574659   4.642745   4.951971
    24  H    5.185364   5.046610   4.109787   2.319616   4.290209
    25  H    3.355158   6.051798   4.493491   2.966994   3.205981
    26  H    3.835995   7.690659   6.235310   4.972731   4.733975
    27  H    3.378474   7.619417   6.535703   5.829029   5.601758
    28  H    2.131485   5.815042   5.233727   5.165127   5.287556
    29  F    1.350630   3.302345   3.033874   3.425152   4.172480
                   21         22         23         24         25
    21  H    0.000000
    22  H    2.481117   0.000000
    23  H    4.291576   2.479860   0.000000
    24  H    4.951076   4.291035   2.473633   0.000000
    25  H    4.525738   5.157048   4.741456   3.522701   0.000000
    26  H    6.112715   7.150484   7.067721   5.936234   2.456510
    27  H    7.517779   9.015307   8.989712   7.474874   4.284864
    28  H    7.642901   9.281594   9.121996   7.266049   4.933158
    29  F    6.626488   8.026549   7.627275   5.620906   4.514771
                   26         27         28         29
    26  H    0.000000
    27  H    2.493276   0.000000
    28  H    4.303237   2.499238   0.000000
    29  F    5.185065   4.465590   2.516893   0.000000
 Symmetry turned off by external request.
 Stoichiometry    C14H12FNO
 Framework group  C1[X(C14H12FNO)]
 Deg. of freedom    81
 Full point group                 C1      NOp   1
 Rotational constants (GHZ):           0.6704634           0.3745713           0.2731558
 Standard basis: 6-311+G(d) (5D, 7F)
   410 basis functions,   672 primitive gaussians,   427 cartesian basis functions
    60 alpha electrons       60 beta electrons
       nuclear repulsion energy      1146.2116426810 Hartrees.
 NAtoms=   29 NActive=   29 NUniq=   29 SFac= 1.00D+00 NAtFMM=   60 NAOKFM=F Big=F
 Integral buffers will be    131072 words long.
 Raffenetti 2 integral format.
 Two-electron integral symmetry is turned off.
 Force inversion solution in PCM.
 ------------------------------------------------------------------------------
 Polarizable Continuum Model (PCM)
 =================================
 Model                : PCM.
 Atomic radii         : UFF (Universal Force Field).
 Polarization charges : Total charges.
 Charge compensation  : None.
 Solution method      : Matrix inversion.
 Cavity type          : Scaled VdW (van der Waals Surface) (Alpha=1.100).
 Cavity algorithm     : GePol (No added spheres)
                        Default sphere list used, NSphG=   29.
                        Lebedev-Laikov grids with approx.  5.0 points / Ang**2.
                        Smoothing algorithm: York/Karplus (Gamma=1.0000).
                        Polarization charges: spherical gaussians, with
                                              point-specific exponents (IZeta= 3).
                        Self-potential: point-specific (ISelfS= 7).
                        Self-field    : sphere-specific E.n sum rule (ISelfD= 2).
 1st derivatives      : Analytical E(r).r(x)/FMM algorithm (CHGder, D1EAlg=3).
                        Cavity 1st derivative terms included.
 2nd derivatives      : Analytical E(r).r(xy)/FMM algorithm (CHGder, D2EAlg=3).
                        Cavity 2nd derivative terms included.
 Solvent              : DiMethylSulfoxide, Eps=  46.826000 Eps(inf)=   2.007889
 ------------------------------------------------------------------------------
 One-electron integrals computed using PRISM.
 NBasis=   410 RedAO= T EigKep=  1.10D-06  NBF=   410
 NBsUse=   408 1.00D-06 EigRej=  8.26D-07 NBFU=   408
 Initial guess from the checkpoint file:  "BHFA_oF_M062X_lowestAr06_scanAr12_TS_freq.chk"
 B after Tr=     0.000000    0.000000    0.000000
         Rot=    1.000000    0.000000    0.000000    0.000000 Ang=   0.00 deg.
 Requested convergence on RMS density matrix=1.00D-08 within 128 cycles.
 Requested convergence on MAX density matrix=1.00D-06.
 Requested convergence on             energy=1.00D-06.
 No special actions if energy rises.
 Inv3:  Mode=1 IEnd=    15622572.
 Iteration    1 A*A^-1 deviation from unit magnitude is 5.77D-15 for    224.
 Iteration    1 A*A^-1 deviation from orthogonality  is 5.32D-15 for   2127    716.
 Iteration    1 A^-1*A deviation from unit magnitude is 4.77D-15 for   2280.
 Iteration    1 A^-1*A deviation from orthogonality  is 4.10D-14 for   1439   1417.
 Error on total polarization charges =  0.01600
 SCF Done:  E(RM062X) =  -770.432756281     A.U. after    1 cycles
            NFock=  1  Conv=0.84D-08     -V/T= 2.0037
 DoSCS=F DFT=T ScalE2(SS,OS)=  1.000000  1.000000
 Range of M.O.s used for correlation:     1   408
 NBasis=   410 NAE=    60 NBE=    60 NFC=     0 NFV=     0
 NROrb=    408 NOA=    60 NOB=    60 NVA=   348 NVB=   348

 **** Warning!!: The largest alpha MO coefficient is  0.22146708D+03

 Symmetrizing basis deriv contribution to polar:
 IMax=3 JMax=2 DiffMx= 0.00D+00
 G2DrvN: will do    30 centers at a time, making    1 passes.
 Calling FoFCou, ICntrl=  3107 FMM=F I1Cent=   0 AccDes= 0.00D+00.
 NEqPCM:  Using equilibrium solvation (IEInf=0, Eps=  46.8260, EpsInf=   2.0079)
 G2PCM: DoFxE=T DoFxN=T DoGrad=T DoDP/DQ/DG/TGxP=FFFF NFrqRd=   0 IEInf=0 SqF1=F DoCFld=F IF1Alg=4.
 End of G2Drv F.D. properties file   721 does not exist.
 End of G2Drv F.D. properties file   722 does not exist.
 End of G2Drv F.D. properties file   788 does not exist.
          IDoAtm=11111111111111111111111111111
 NEqPCM:  Using equilibrium solvation (IEInf=0, Eps=  46.8260, EpsInf=   2.0079)
          Differentiating once with respect to electric field.
                with respect to dipole field.
          Differentiating once with respect to nuclear coordinates.
 CalDSu exits because no D1Ps are significant.
          There are    90 degrees of freedom in the 1st order CPHF.  IDoFFX=6 NUNeed=     3.
     87 vectors produced by pass  0 Test12= 2.32D-14 1.11D-09 XBig12= 1.16D+02 2.96D+00.
 AX will form    87 AO Fock derivatives at one time.
     87 vectors produced by pass  1 Test12= 2.32D-14 1.11D-09 XBig12= 1.06D+01 4.09D-01.
     87 vectors produced by pass  2 Test12= 2.32D-14 1.11D-09 XBig12= 1.94D-01 4.76D-02.
     87 vectors produced by pass  3 Test12= 2.32D-14 1.11D-09 XBig12= 1.22D-03 4.10D-03.
     87 vectors produced by pass  4 Test12= 2.32D-14 1.11D-09 XBig12= 5.94D-06 2.58D-04.
     87 vectors produced by pass  5 Test12= 2.32D-14 1.11D-09 XBig12= 3.28D-08 1.40D-05.
     84 vectors produced by pass  6 Test12= 2.32D-14 1.11D-09 XBig12= 1.37D-10 8.80D-07.
     11 vectors produced by pass  7 Test12= 2.32D-14 1.11D-09 XBig12= 5.58D-13 6.32D-08.
      3 vectors produced by pass  8 Test12= 2.32D-14 1.11D-09 XBig12= 2.18D-14 1.89D-08.
      3 vectors produced by pass  9 Test12= 2.32D-14 1.11D-09 XBig12= 1.74D-15 4.51D-09.
      3 vectors produced by pass 10 Test12= 2.32D-14 1.11D-09 XBig12= 1.07D-15 3.53D-09.
      3 vectors produced by pass 11 Test12= 2.32D-14 1.11D-09 XBig12= 2.17D-15 5.37D-09.
      3 vectors produced by pass 12 Test12= 2.32D-14 1.11D-09 XBig12= 1.11D-15 3.73D-09.
      3 vectors produced by pass 13 Test12= 2.32D-14 1.11D-09 XBig12= 3.18D-15 4.67D-09.
      3 vectors produced by pass 14 Test12= 2.32D-14 1.11D-09 XBig12= 6.09D-15 6.44D-09.
      3 vectors produced by pass 15 Test12= 2.32D-14 1.11D-09 XBig12= 2.47D-15 4.37D-09.
      2 vectors produced by pass 16 Test12= 2.32D-14 1.11D-09 XBig12= 1.14D-15 3.58D-09.
 InvSVY:  IOpt=1 It=  1 EMax= 7.11D-15
 Solved reduced A of dimension   643 with    90 vectors.
 Isotropic polarizability for W=    0.000000      220.11 Bohr**3.
 End of Minotr F.D. properties file   721 does not exist.
 End of Minotr F.D. properties file   722 does not exist.
 End of Minotr F.D. properties file   788 does not exist.

 **********************************************************************

            Population analysis using the SCF density.

 **********************************************************************

 Alpha  occ. eigenvalues --  -25.26023 -19.60677 -14.78514 -10.65168 -10.64065
 Alpha  occ. eigenvalues --  -10.60926 -10.57322 -10.56576 -10.55866 -10.55839
 Alpha  occ. eigenvalues --  -10.55710 -10.55454 -10.55429 -10.55337 -10.55284
 Alpha  occ. eigenvalues --  -10.55253 -10.55176  -1.38097  -1.17517  -1.05658
 Alpha  occ. eigenvalues --   -0.98468  -0.97410  -0.90144  -0.85826  -0.85796
 Alpha  occ. eigenvalues --   -0.85445  -0.79758  -0.72050  -0.71654  -0.70852
 Alpha  occ. eigenvalues --   -0.69003  -0.67768  -0.64327  -0.62579  -0.59749
 Alpha  occ. eigenvalues --   -0.58808  -0.57736  -0.57441  -0.55582  -0.53858
 Alpha  occ. eigenvalues --   -0.53661  -0.51622  -0.51553  -0.50336  -0.49882
 Alpha  occ. eigenvalues --   -0.49123  -0.48243  -0.47527  -0.45130  -0.44049
 Alpha  occ. eigenvalues --   -0.43743  -0.42506  -0.41262  -0.41032  -0.35354
 Alpha  occ. eigenvalues --   -0.33790  -0.32592  -0.31741  -0.31239  -0.30858
 Alpha virt. eigenvalues --   -0.00336   0.00384   0.00501   0.00899   0.02030
 Alpha virt. eigenvalues --    0.02144   0.02218   0.02612   0.03457   0.03764
 Alpha virt. eigenvalues --    0.04117   0.04370   0.04998   0.05337   0.05513
 Alpha virt. eigenvalues --    0.06503   0.06625   0.07045   0.07995   0.08335
 Alpha virt. eigenvalues --    0.08763   0.09542   0.10100   0.10408   0.10884
 Alpha virt. eigenvalues --    0.11650   0.12448   0.13098   0.13185   0.13976
 Alpha virt. eigenvalues --    0.14117   0.14458   0.14887   0.15036   0.15238
 Alpha virt. eigenvalues --    0.15568   0.16184   0.16587   0.16879   0.17555
 Alpha virt. eigenvalues --    0.18264   0.18611   0.18978   0.19346   0.19748
 Alpha virt. eigenvalues --    0.20524   0.20803   0.21154   0.21258   0.21543
 Alpha virt. eigenvalues --    0.22169   0.22237   0.22656   0.22758   0.23098
 Alpha virt. eigenvalues --    0.23594   0.23663   0.23897   0.24147   0.24775
 Alpha virt. eigenvalues --    0.25282   0.25370   0.25668   0.26100   0.26663
 Alpha virt. eigenvalues --    0.26863   0.27240   0.27732   0.27950   0.28227
 Alpha virt. eigenvalues --    0.28970   0.29071   0.29811   0.30373   0.30643
 Alpha virt. eigenvalues --    0.31338   0.31745   0.32391   0.33296   0.33695
 Alpha virt. eigenvalues --    0.34700   0.35605   0.35693   0.35992   0.36395
 Alpha virt. eigenvalues --    0.37538   0.37853   0.38826   0.39046   0.40172
 Alpha virt. eigenvalues --    0.41455   0.41760   0.42370   0.43357   0.43915
 Alpha virt. eigenvalues --    0.45006   0.47660   0.49793   0.50541   0.51864
 Alpha virt. eigenvalues --    0.52084   0.54938   0.55463   0.56347   0.56724
 Alpha virt. eigenvalues --    0.57154   0.57806   0.58205   0.58673   0.59924
 Alpha virt. eigenvalues --    0.60359   0.60977   0.61078   0.62150   0.63399
 Alpha virt. eigenvalues --    0.64072   0.64817   0.65051   0.66018   0.67450
 Alpha virt. eigenvalues --    0.67738   0.68292   0.69192   0.69564   0.70488
 Alpha virt. eigenvalues --    0.71411   0.72027   0.73390   0.73466   0.74037
 Alpha virt. eigenvalues --    0.74520   0.74854   0.75927   0.76233   0.77323
 Alpha virt. eigenvalues --    0.77533   0.77587   0.78133   0.79271   0.80049
 Alpha virt. eigenvalues --    0.80757   0.81150   0.81913   0.83304   0.85596
 Alpha virt. eigenvalues --    0.86693   0.86834   0.87393   0.88228   0.88342
 Alpha virt. eigenvalues --    0.89722   0.90095   0.91894   0.92224   0.93248
 Alpha virt. eigenvalues --    0.93686   0.94757   0.95649   0.97062   0.97639
 Alpha virt. eigenvalues --    0.99510   1.00501   1.02628   1.03754   1.04965
 Alpha virt. eigenvalues --    1.06356   1.07287   1.08659   1.09078   1.10075
 Alpha virt. eigenvalues --    1.12616   1.13301   1.16604   1.17167   1.19750
 Alpha virt. eigenvalues --    1.20332   1.21280   1.22974   1.25052   1.25406
 Alpha virt. eigenvalues --    1.26610   1.27571   1.28928   1.29133   1.30909
 Alpha virt. eigenvalues --    1.33305   1.34107   1.35671   1.36345   1.41033
 Alpha virt. eigenvalues --    1.42591   1.45663   1.46045   1.50318   1.51566
 Alpha virt. eigenvalues --    1.52998   1.53910   1.55013   1.56028   1.58132
 Alpha virt. eigenvalues --    1.58326   1.59007   1.60042   1.60908   1.63559
 Alpha virt. eigenvalues --    1.64369   1.66500   1.68094   1.70657   1.74809
 Alpha virt. eigenvalues --    1.76835   1.78587   1.81240   1.82680   1.83145
 Alpha virt. eigenvalues --    1.84239   1.85133   1.85575   1.87380   1.89909
 Alpha virt. eigenvalues --    1.90395   1.91729   1.93834   1.94714   1.95352
 Alpha virt. eigenvalues --    1.96130   1.96753   1.98081   1.99120   2.02589
 Alpha virt. eigenvalues --    2.02981   2.03600   2.05191   2.06166   2.08390
 Alpha virt. eigenvalues --    2.12711   2.15916   2.20609   2.20708   2.21826
 Alpha virt. eigenvalues --    2.27561   2.29453   2.29888   2.32089   2.32736
 Alpha virt. eigenvalues --    2.33410   2.35300   2.35908   2.36724   2.38034
 Alpha virt. eigenvalues --    2.39909   2.45156   2.46173   2.47477   2.49433
 Alpha virt. eigenvalues --    2.51326   2.53964   2.59844   2.64277   2.67040
 Alpha virt. eigenvalues --    2.69843   2.73047   2.74886   2.76949   2.78562
 Alpha virt. eigenvalues --    2.80988   2.82854   2.83408   2.83738   2.86175
 Alpha virt. eigenvalues --    2.88372   2.90199   2.90690   2.94102   2.95205
 Alpha virt. eigenvalues --    2.96624   2.98320   2.98792   3.00947   3.02127
 Alpha virt. eigenvalues --    3.05018   3.13670   3.14636   3.17077   3.23038
 Alpha virt. eigenvalues --    3.25640   3.28082   3.30203   3.35277   3.35737
 Alpha virt. eigenvalues --    3.36230   3.36783   3.37157   3.38668   3.39652
 Alpha virt. eigenvalues --    3.40787   3.41765   3.43600   3.47079   3.49167
 Alpha virt. eigenvalues --    3.54733   3.61984   3.62898   3.64511   3.69202
 Alpha virt. eigenvalues --    3.70988   3.71589   3.73262   3.88340   3.88820
 Alpha virt. eigenvalues --    3.93215   3.97279   4.00541   4.04039   4.06610
 Alpha virt. eigenvalues --    4.07223   4.08874   4.13498   4.20942   4.37394
 Alpha virt. eigenvalues --    4.58631   4.80578   4.81319   4.93942   4.97177
 Alpha virt. eigenvalues --    5.16980   5.30572   5.83093   6.49897   6.65394
 Alpha virt. eigenvalues --    6.90601  23.42113  23.46986  23.84449  23.91656
 Alpha virt. eigenvalues --   23.93116  23.93748  23.96832  23.97854  24.10829
 Alpha virt. eigenvalues --   24.12165  24.12391  24.13168  24.22075  24.22593
 Alpha virt. eigenvalues --   35.61106  50.08983  66.95434
          Condensed to atoms (all electrons):
               1          2          3          4          5          6
     1  C    4.959290   0.089178   0.480441  -0.015393  -0.136488   0.044761
     2  N    0.089178   8.083189  -0.223992  -0.761882  -0.949436   0.111029
     3  O    0.480441  -0.223992   8.062368   0.090272   0.154824  -0.077183
     4  C   -0.015393  -0.761882   0.090272  14.254528  -1.897309  -0.399728
     5  C   -0.136488  -0.949436   0.154824  -1.897309  19.384760  -3.695863
     6  C    0.044761   0.111029  -0.077183  -0.399728  -3.695863  13.409543
     7  C   -0.014241   0.283057  -0.048796   3.740541  -5.084982  -0.720583
     8  C   -0.017386  -0.104430  -0.001152   0.198379   1.464565  -0.677078
     9  C    0.001335   0.053428   0.000026  -0.350328  -1.930165   0.194982
    10  C   -0.010827  -0.107929  -0.003094   0.122919   1.821260  -0.615556
    11  C    0.039817   0.391522   0.026467  -4.803124  -4.951734   2.827696
    12  C    0.076363  -0.069716   0.016353  -0.142321   0.337615  -3.699395
    13  C   -0.046420  -0.019257  -0.006086  -0.047075  -0.221984   1.763086
    14  C    0.016877   0.009206   0.003049  -0.336592   0.033028  -1.566744
    15  C   -0.062628   0.163242   0.002323  -1.344173  -0.001683  -1.339021
    16  C    0.025160   0.292592  -0.015353  -2.027108   0.531593  -0.245117
    17  H    0.431857  -0.207539  -0.046754   0.048905   0.049201  -0.032450
    18  H   -0.003944   0.197098   0.002934   0.084483   0.045437  -0.001258
    19  H    0.012313  -0.001274   0.007020   0.302445  -0.268633   0.133069
    20  H    0.003773   0.013891   0.000067   0.058524  -0.029656   0.044798
    21  H    0.000065   0.000483  -0.000000   0.005201  -0.000097   0.003863
    22  H   -0.000013  -0.000250  -0.000000   0.004314   0.068972  -0.001854
    23  H    0.000121   0.000416   0.000002   0.005240   0.006664   0.003913
    24  H    0.000417   0.005564  -0.000315   0.054854  -0.008983  -0.004049
    25  H    0.000716   0.002296  -0.000075   0.062097   0.016305   0.098476
    26  H    0.000129   0.000170   0.000001   0.001452   0.000948  -0.019905
    27  H   -0.000091   0.000039   0.000000   0.005841  -0.001086   0.066741
    28  H    0.000044   0.000592   0.000011   0.000150   0.000810   0.014752
    29  F   -0.002794  -0.045612   0.004881  -0.174438  -0.006297  -0.117269
               7          8          9         10         11         12
     1  C   -0.014241  -0.017386   0.001335  -0.010827   0.039817   0.076363
     2  N    0.283057  -0.104430   0.053428  -0.107929   0.391522  -0.069716
     3  O   -0.048796  -0.001152   0.000026  -0.003094   0.026467   0.016353
     4  C    3.740541   0.198379  -0.350328   0.122919  -4.803124  -0.142321
     5  C   -5.084982   1.464565  -1.930165   1.821260  -4.951734   0.337615
     6  C   -0.720583  -0.677078   0.194982  -0.615556   2.827696  -3.699395
     7  C   18.429249  -3.498888   0.532606  -0.873805  -5.785555  -0.559048
     8  C   -3.498888   9.705302  -0.518134   1.398372  -1.709006   0.180370
     9  C    0.532606  -0.518134   6.576996  -0.743923   2.026952  -0.022623
    10  C   -0.873805   1.398372  -0.743923   8.796527  -3.502108   0.160495
    11  C   -5.785555  -1.709006   2.026952  -3.502108  20.832054   0.141952
    12  C   -0.559048   0.180370  -0.022623   0.160495   0.141952  15.868003
    13  C    0.276880   0.099402  -0.030604   0.070796  -0.354278  -6.490883
    14  C   -0.126538   0.006061   0.005972  -0.006599   0.089531   2.198677
    15  C    0.319052  -0.048235   0.000170  -0.014433  -0.096332  -4.581793
    16  C   -0.554681  -0.073200   0.034944  -0.158459   0.532925   2.275125
    17  H   -0.020818  -0.001624  -0.000342   0.000468  -0.000098  -0.002824
    18  H    0.007516   0.004593  -0.002835   0.002862  -0.044479   0.001306
    19  H   -0.094443  -0.025349   0.004202  -0.002355   0.179865  -0.014215
    20  H    0.321861  -0.024964  -0.026362   0.005908  -0.019904   0.019514
    21  H   -0.007079   0.263379   0.072621  -0.031301   0.019911   0.002554
    22  H   -0.084977   0.098077   0.225220   0.122280  -0.099939   0.000661
    23  H    0.034394  -0.042786   0.075574   0.233200   0.012710  -0.001059
    24  H    0.006635   0.005372  -0.018436   0.043892   0.238578   0.003039
    25  H    0.039073  -0.013754   0.002182  -0.005088  -0.021863   0.219954
    26  H    0.001282  -0.001173   0.000111   0.000280   0.001622   0.005234
    27  H    0.000866  -0.000047  -0.000013   0.000031  -0.000365  -0.105360
    28  H    0.000389   0.000080   0.000003  -0.000013  -0.000128   0.018013
    29  F   -0.017311  -0.005955   0.000715  -0.000436   0.008547   0.063307
              13         14         15         16         17         18
     1  C   -0.046420   0.016877  -0.062628   0.025160   0.431857  -0.003944
     2  N   -0.019257   0.009206   0.163242   0.292592  -0.207539   0.197098
     3  O   -0.006086   0.003049   0.002323  -0.015353  -0.046754   0.002934
     4  C   -0.047075  -0.336592  -1.344173  -2.027108   0.048905   0.084483
     5  C   -0.221984   0.033028  -0.001683   0.531593   0.049201   0.045437
     6  C    1.763086  -1.566744  -1.339021  -0.245117  -0.032450  -0.001258
     7  C    0.276880  -0.126538   0.319052  -0.554681  -0.020818   0.007516
     8  C    0.099402   0.006061  -0.048235  -0.073200  -0.001624   0.004593
     9  C   -0.030604   0.005972   0.000170   0.034944  -0.000342  -0.002835
    10  C    0.070796  -0.006599  -0.014433  -0.158459   0.000468   0.002862
    11  C   -0.354278   0.089531  -0.096332   0.532925  -0.000098  -0.044479
    12  C   -6.490883   2.198677  -4.581793   2.275125  -0.002824   0.001306
    13  C   12.504133  -1.204379   2.494586  -2.270498   0.000069   0.000506
    14  C   -1.204379   6.903725  -1.018777   0.885026   0.000137  -0.000506
    15  C    2.494586  -1.018777  19.744209  -7.600357   0.013456   0.000788
    16  C   -2.270498   0.885026  -7.600357  13.930965   0.031061  -0.008077
    17  H    0.000069   0.000137   0.013456   0.031061   0.509258   0.009647
    18  H    0.000506  -0.000506   0.000788  -0.008077   0.009647   0.290357
    19  H    0.000054   0.001970   0.016568   0.049685   0.000609  -0.000430
    20  H   -0.009786   0.000879  -0.006789  -0.001246   0.000036  -0.002108
    21  H   -0.001948   0.000213  -0.000154   0.001330  -0.000000  -0.000009
    22  H    0.000120   0.000001  -0.000008  -0.000165  -0.000000   0.000009
    23  H    0.000015  -0.000005   0.000004  -0.000004   0.000000  -0.000002
    24  H    0.002709  -0.000043   0.000859   0.003913  -0.000009   0.000048
    25  H   -0.026951  -0.032383   0.027533  -0.033303  -0.000005  -0.000050
    26  H    0.270332   0.086097  -0.035586   0.019243   0.000000  -0.000001
    27  H    0.115560   0.213472   0.087847  -0.051253  -0.000000  -0.000001
    28  H   -0.025676   0.084270   0.377959  -0.142963  -0.000001  -0.000009
    29  F   -0.043280   0.031747  -0.391171   0.669737  -0.002045  -0.001474
              19         20         21         22         23         24
     1  C    0.012313   0.003773   0.000065  -0.000013   0.000121   0.000417
     2  N   -0.001274   0.013891   0.000483  -0.000250   0.000416   0.005564
     3  O    0.007020   0.000067  -0.000000  -0.000000   0.000002  -0.000315
     4  C    0.302445   0.058524   0.005201   0.004314   0.005240   0.054854
     5  C   -0.268633  -0.029656  -0.000097   0.068972   0.006664  -0.008983
     6  C    0.133069   0.044798   0.003863  -0.001854   0.003913  -0.004049
     7  C   -0.094443   0.321861  -0.007079  -0.084977   0.034394   0.006635
     8  C   -0.025349  -0.024964   0.263379   0.098077  -0.042786   0.005372
     9  C    0.004202  -0.026362   0.072621   0.225220   0.075574  -0.018436
    10  C   -0.002355   0.005908  -0.031301   0.122280   0.233200   0.043892
    11  C    0.179865  -0.019904   0.019911  -0.099939   0.012710   0.238578
    12  C   -0.014215   0.019514   0.002554   0.000661  -0.001059   0.003039
    13  C    0.000054  -0.009786  -0.001948   0.000120   0.000015   0.002709
    14  C    0.001970   0.000879   0.000213   0.000001  -0.000005  -0.000043
    15  C    0.016568  -0.006789  -0.000154  -0.000008   0.000004   0.000859
    16  C    0.049685  -0.001246   0.001330  -0.000165  -0.000004   0.003913
    17  H    0.000609   0.000036  -0.000000  -0.000000   0.000000  -0.000009
    18  H   -0.000430  -0.002108  -0.000009   0.000009  -0.000002   0.000048
    19  H    0.373076   0.000007   0.000015  -0.000005  -0.000002   0.004138
    20  H    0.000007   0.393256  -0.003595  -0.000191   0.000058  -0.000165
    21  H    0.000015  -0.003595   0.406113  -0.004958  -0.000166   0.000055
    22  H   -0.000005  -0.000191  -0.004958   0.407263  -0.004980  -0.000179
    23  H   -0.000002   0.000058  -0.000166  -0.004980   0.407178  -0.004055
    24  H    0.004138  -0.000165   0.000055  -0.000179  -0.004055   0.405097
    25  H    0.000404  -0.000059  -0.000021  -0.000016  -0.000004   0.000075
    26  H    0.000022  -0.000001   0.000000   0.000000  -0.000000  -0.000000
    27  H   -0.000002   0.000001  -0.000000   0.000000   0.000000   0.000000
    28  H    0.000010  -0.000005   0.000000   0.000000  -0.000000  -0.000000
    29  F   -0.002194  -0.000264  -0.000001   0.000000  -0.000000   0.000016
              25         26         27         28         29
     1  C    0.000716   0.000129  -0.000091   0.000044  -0.002794
     2  N    0.002296   0.000170   0.000039   0.000592  -0.045612
     3  O   -0.000075   0.000001   0.000000   0.000011   0.004881
     4  C    0.062097   0.001452   0.005841   0.000150  -0.174438
     5  C    0.016305   0.000948  -0.001086   0.000810  -0.006297
     6  C    0.098476  -0.019905   0.066741   0.014752  -0.117269
     7  C    0.039073   0.001282   0.000866   0.000389  -0.017311
     8  C   -0.013754  -0.001173  -0.000047   0.000080  -0.005955
     9  C    0.002182   0.000111  -0.000013   0.000003   0.000715
    10  C   -0.005088   0.000280   0.000031  -0.000013  -0.000436
    11  C   -0.021863   0.001622  -0.000365  -0.000128   0.008547
    12  C    0.219954   0.005234  -0.105360   0.018013   0.063307
    13  C   -0.026951   0.270332   0.115560  -0.025676  -0.043280
    14  C   -0.032383   0.086097   0.213472   0.084270   0.031747
    15  C    0.027533  -0.035586   0.087847   0.377959  -0.391171
    16  C   -0.033303   0.019243  -0.051253  -0.142963   0.669737
    17  H   -0.000005   0.000000  -0.000000  -0.000001  -0.002045
    18  H   -0.000050  -0.000001  -0.000001  -0.000009  -0.001474
    19  H    0.000404   0.000022  -0.000002   0.000010  -0.002194
    20  H   -0.000059  -0.000001   0.000001  -0.000005  -0.000264
    21  H   -0.000021   0.000000  -0.000000   0.000000  -0.000001
    22  H   -0.000016   0.000000   0.000000   0.000000   0.000000
    23  H   -0.000004  -0.000000   0.000000  -0.000000  -0.000000
    24  H    0.000075  -0.000000   0.000000  -0.000000   0.000016
    25  H    0.387235  -0.003432  -0.000229   0.000046  -0.000177
    26  H   -0.003432   0.403689  -0.004447  -0.000138   0.000045
    27  H   -0.000229  -0.004447   0.397909  -0.003931  -0.000481
    28  H    0.000046  -0.000138  -0.003931   0.389284  -0.003175
    29  F   -0.000177   0.000045  -0.000481  -0.003175   9.182725
 Mulliken charges:
               1
     1  C    0.127570
     2  N   -0.205675
     3  O   -0.428239
     4  C   -0.740674
     5  C    1.268415
     6  C    0.496347
     7  C   -0.501656
     8  C   -0.660792
     9  C   -0.164274
    10  C   -0.703362
    11  C    0.018765
    12  C    0.100702
    13  C   -0.799145
    14  C   -0.277372
    15  C   -0.707457
    16  C   -0.101514
    17  H    0.219803
    18  H    0.417599
    19  H    0.323430
    20  H    0.262522
    21  H    0.273524
    22  H    0.270616
    23  H    0.273573
    24  H    0.260974
    25  H    0.281016
    26  H    0.274025
    27  H    0.279001
    28  H    0.289626
    29  F   -0.147347
 Sum of Mulliken charges =  -0.00000
 Mulliken charges with hydrogens summed into heavy atoms:
               1
     1  C    0.347374
     2  N    0.211924
     3  O   -0.428239
     4  C   -0.417244
     5  C    1.268415
     6  C    0.496347
     7  C   -0.239134
     8  C   -0.387268
     9  C    0.106342
    10  C   -0.429790
    11  C    0.279738
    12  C    0.381718
    13  C   -0.525120
    14  C    0.001629
    15  C   -0.417831
    16  C   -0.101514
    29  F   -0.147347
 APT charges:
               1
     1  C    1.499680
     2  N   -1.091436
     3  O   -1.101261
     4  C    0.642270
     5  C    0.011965
     6  C   -0.137858
     7  C   -0.106759
     8  C   -0.036503
     9  C   -0.058868
    10  C   -0.040042
    11  C   -0.085051
    12  C   -0.033592
    13  C   -0.116010
    14  C   -0.000636
    15  C   -0.156341
    16  C    0.732385
    17  H   -0.019510
    18  H    0.274998
    19  H   -0.009625
    20  H    0.065287
    21  H    0.050125
    22  H    0.053923
    23  H    0.049435
    24  H    0.056257
    25  H    0.079487
    26  H    0.057367
    27  H    0.064268
    28  H    0.083779
    29  F   -0.727734
 Sum of APT charges =   0.00000
 APT charges with hydrogens summed into heavy atoms:
               1
     1  C    1.480171
     2  N   -0.816438
     3  O   -1.101261
     4  C    0.632645
     5  C    0.011965
     6  C   -0.137858
     7  C   -0.041472
     8  C    0.013622
     9  C   -0.004945
    10  C    0.009393
    11  C   -0.028793
    12  C    0.045895
    13  C   -0.058643
    14  C    0.063632
    15  C   -0.072562
    16  C    0.732385
    29  F   -0.727734
 Electronic spatial extent (au):  <R**2>=           5561.3586
 Charge=              0.0000 electrons
 Dipole moment (field-independent basis, Debye):
    X=             -2.3285    Y=              4.3209    Z=             -3.7840  Tot=              6.1976
 Quadrupole moment (field-independent basis, Debye-Ang):
   XX=            -81.1736   YY=           -112.0340   ZZ=            -98.2106
   XY=              2.7684   XZ=              2.9950   YZ=             16.0809
 Traceless Quadrupole moment (field-independent basis, Debye-Ang):
   XX=             15.9658   YY=            -14.8946   ZZ=             -1.0712
   XY=              2.7684   XZ=              2.9950   YZ=             16.0809
 Octapole moment (field-independent basis, Debye-Ang**2):
  XXX=            409.2228  YYY=            372.1456  ZZZ=             -9.8378  XYY=            160.4240
  XXY=            107.6496  XXZ=              5.2210  XZZ=            116.9540  YZZ=            123.6501
  YYZ=            -58.0438  XYZ=             -8.3289
 Hexadecapole moment (field-independent basis, Debye-Ang**3):
 XXXX=          -3359.7236 YYYY=          -2100.9082 ZZZZ=          -2174.7532 XXXY=           -900.2250
 XXXZ=           -514.8355 YYYX=           -938.3913 YYYZ=            283.0148 ZZZX=           -447.0331
 ZZZY=            126.5306 XXYY=           -850.9913 XXZZ=           -700.8825 YYZZ=           -748.7347
 XXYZ=            -16.4248 YYXZ=            -93.8640 ZZXY=           -227.6979
 N-N= 1.146211642681D+03 E-N=-4.090462725153D+03  KE= 7.675795707282D+02
  Exact polarizability: 204.475  17.490 214.637  28.128   0.871 241.205
 Approx polarizability: 188.082   8.120 206.577  19.512   3.699 224.249
 D2PCM: PCM CHGder 2nd derivatives, FixD1E=F FixD2E=F DoIter=F DoCFld=F I1PDM=0
 Calling FoFJK, ICntrl=    100127 FMM=F ISym2X=0 I1Cent= 0 IOpClX= 0 NMat=1 NMatS=1 NMatT=0.
 Full mass-weighted force constant matrix:
 Low frequencies ---  -32.2664   -5.7692   -0.0007   -0.0004    0.0001    2.9720
 Low frequencies ---    8.9799   37.9779   62.7848
 ******    1 imaginary frequencies (negative Signs) ****** 
 Diagonal vibrational polarizability:
      109.2309734     138.4257407      85.1215280
 Harmonic frequencies (cm**-1), IR intensities (KM/Mole), Raman scattering
 activities (A**4/AMU), depolarization ratios for plane and unpolarized
 incident light, reduced masses (AMU), force constants (mDyne/A),
 and normal coordinates:
                      1                      2                      3
                      A                      A                      A
 Frequencies --    -32.0822                37.8859                62.7794
 Red. masses --      6.9501                 4.0883                 8.5754
 Frc consts  --      0.0042                 0.0035                 0.0199
 IR Inten    --      2.9521                 0.6452                 9.9610
  Atom  AN      X      Y      Z        X      Y      Z        X      Y      Z
     1   6    -0.15   0.09   0.00     0.01   0.04   0.07     0.11   0.14   0.08
     2   7    -0.02   0.15   0.03    -0.03  -0.00   0.04    -0.08  -0.05  -0.06
     3   8    -0.27  -0.04  -0.00     0.03   0.06   0.09     0.31   0.38   0.22
     4   6    -0.01   0.06   0.03    -0.04  -0.02   0.03    -0.06  -0.03  -0.05
     5   6     0.01  -0.00   0.01    -0.03  -0.01   0.03    -0.05  -0.01  -0.05
     6   6     0.00   0.06  -0.01    -0.03  -0.03   0.00    -0.06  -0.03  -0.01
     7   6    -0.05  -0.04  -0.01    -0.17  -0.06   0.14     0.03   0.01  -0.09
     8   6    -0.04  -0.09  -0.03    -0.12  -0.02   0.11     0.06   0.04  -0.12
     9   6     0.04  -0.11  -0.03     0.07   0.06  -0.04     0.02   0.03  -0.10
    10   6     0.10  -0.07  -0.00     0.21   0.11  -0.16    -0.06  -0.00  -0.05
    11   6     0.08  -0.02   0.01     0.16   0.07  -0.12    -0.10  -0.02  -0.03
    12   6    -0.11   0.19  -0.02    -0.04  -0.07  -0.02    -0.10   0.07   0.00
    13   6    -0.11   0.19  -0.03    -0.02  -0.09  -0.05    -0.10   0.07   0.04
    14   6     0.00   0.06  -0.01     0.00  -0.07  -0.07    -0.04  -0.05   0.07
    15   6     0.12  -0.07   0.01     0.01  -0.03  -0.05     0.01  -0.16   0.06
    16   6     0.12  -0.07   0.01    -0.01  -0.01  -0.02    -0.00  -0.14   0.02
    17   1    -0.15   0.17  -0.00     0.02   0.05   0.08     0.06   0.07   0.04
    18   1     0.05   0.23   0.03    -0.04  -0.01   0.03    -0.23  -0.22  -0.19
    19   1    -0.02   0.05   0.10    -0.05  -0.03   0.03    -0.05  -0.03  -0.06
    20   1    -0.11  -0.02  -0.01    -0.31  -0.11   0.25     0.06   0.02  -0.11
    21   1    -0.09  -0.11  -0.04    -0.23  -0.06   0.20     0.13   0.06  -0.15
    22   1     0.05  -0.15  -0.04     0.11   0.09  -0.07     0.05   0.05  -0.12
    23   1     0.16  -0.08  -0.00     0.37   0.17  -0.27    -0.10  -0.01  -0.03
    24   1     0.13   0.01   0.03     0.27   0.11  -0.21    -0.16  -0.05   0.00
    25   1    -0.20   0.29  -0.04    -0.06  -0.08  -0.00    -0.14   0.16  -0.02
    26   1    -0.20   0.28  -0.04    -0.03  -0.11  -0.06    -0.14   0.15   0.05
    27   1     0.00   0.06  -0.02     0.02  -0.08  -0.09    -0.03  -0.06   0.11
    28   1     0.21  -0.18   0.02     0.03  -0.01  -0.06     0.05  -0.25   0.09
    29   9     0.25  -0.22   0.02    -0.00   0.03  -0.00     0.04  -0.23   0.01
                      4                      5                      6
                      A                      A                      A
 Frequencies --     68.4056                93.6106               159.5598
 Red. masses --      4.9488                 4.8544                 3.1294
 Frc consts  --      0.0136                 0.0251                 0.0469
 IR Inten    --      1.3378                 4.6827                33.6741
  Atom  AN      X      Y      Z        X      Y      Z        X      Y      Z
     1   6    -0.01  -0.04   0.08    -0.10   0.08  -0.03    -0.15  -0.16  -0.07
     2   7     0.01  -0.05   0.07     0.02  -0.00  -0.13    -0.03  -0.10  -0.04
     3   8    -0.05  -0.09   0.08    -0.11   0.09   0.17    -0.01   0.01   0.14
     4   6    -0.01  -0.09   0.06     0.11  -0.09  -0.07     0.04  -0.01   0.01
     5   6    -0.01  -0.05   0.06     0.12  -0.05  -0.08     0.04  -0.03   0.01
     6   6    -0.00  -0.09   0.00     0.11  -0.09  -0.04    -0.03   0.07  -0.00
     7   6     0.12   0.01   0.04     0.08  -0.04   0.04     0.06  -0.02   0.03
     8   6     0.22   0.11  -0.02    -0.05  -0.01   0.15     0.05   0.01   0.05
     9   6     0.18   0.14  -0.05    -0.14   0.03   0.13     0.02   0.02   0.05
    10   6     0.03   0.08  -0.01    -0.07   0.04  -0.01     0.00   0.01   0.02
    11   6    -0.06  -0.02   0.04     0.07  -0.00  -0.11     0.02  -0.02   0.01
    12   6    -0.06  -0.09  -0.03     0.14  -0.07  -0.01    -0.09   0.11  -0.03
    13   6    -0.15   0.01  -0.10     0.05   0.03   0.02    -0.05   0.06  -0.05
    14   6    -0.18   0.12  -0.13    -0.08   0.12   0.03     0.08  -0.06  -0.04
    15   6    -0.10   0.10  -0.10    -0.09   0.08   0.01     0.11  -0.05  -0.03
    16   6    -0.01  -0.01  -0.03     0.01  -0.03  -0.03     0.02   0.04  -0.01
    17   1     0.01   0.01   0.10    -0.20   0.16  -0.13    -0.38  -0.35  -0.28
    18   1     0.04  -0.01   0.08    -0.02  -0.03  -0.28    -0.28  -0.36  -0.26
    19   1    -0.03  -0.10   0.05     0.07  -0.11  -0.04     0.12   0.03   0.00
    20   1     0.17  -0.01   0.05     0.14  -0.07   0.06     0.09  -0.03   0.04
    21   1     0.33   0.16  -0.04    -0.10  -0.01   0.26     0.06   0.02   0.07
    22   1     0.26   0.22  -0.10    -0.26   0.05   0.23     0.01   0.04   0.06
    23   1    -0.01   0.10  -0.03    -0.13   0.07  -0.03    -0.02   0.02   0.01
    24   1    -0.16  -0.07   0.06     0.10  -0.01  -0.20     0.01  -0.03  -0.01
    25   1    -0.05  -0.15  -0.00     0.22  -0.11  -0.02    -0.15   0.17  -0.03
    26   1    -0.20   0.02  -0.12     0.08   0.05   0.04    -0.10   0.10  -0.06
    27   1    -0.26   0.21  -0.18    -0.16   0.21   0.05     0.15  -0.13  -0.05
    28   1    -0.11   0.17  -0.12    -0.18   0.13   0.01     0.18  -0.11  -0.03
    29   9     0.07  -0.04  -0.00     0.00  -0.09  -0.05    -0.04   0.10  -0.02
                      7                      8                      9
                      A                      A                      A
 Frequencies --    180.6545               224.7498               235.1648
 Red. masses --      3.2888                 6.8923                 6.5524
 Frc consts  --      0.0632                 0.2051                 0.2135
 IR Inten    --     47.5939                 8.8450                 1.7625
  Atom  AN      X      Y      Z        X      Y      Z        X      Y      Z
     1   6    -0.13  -0.12  -0.12     0.01  -0.13   0.09     0.06   0.01   0.07
     2   7    -0.09   0.01  -0.00     0.11  -0.14   0.04    -0.04  -0.13  -0.06
     3   8     0.07   0.11  -0.07    -0.04  -0.16   0.34    -0.03  -0.09   0.08
     4   6    -0.04   0.05   0.04     0.01   0.04  -0.04    -0.01  -0.04  -0.03
     5   6    -0.01   0.08   0.02    -0.13   0.08   0.01     0.06   0.03  -0.13
     6   6     0.01  -0.01   0.06     0.02   0.08  -0.05    -0.02  -0.04   0.16
     7   6    -0.03   0.06  -0.02    -0.20   0.04  -0.06     0.08   0.04  -0.18
     8   6    -0.03  -0.00  -0.03    -0.11   0.00  -0.15    -0.04   0.00  -0.11
     9   6    -0.00  -0.04   0.00    -0.01   0.00  -0.17    -0.18  -0.03  -0.04
    10   6     0.03  -0.01   0.04    -0.04   0.01  -0.06    -0.06   0.02  -0.11
    11   6     0.03   0.05   0.05    -0.13   0.05   0.02     0.06   0.06  -0.18
    12   6     0.05  -0.11   0.04     0.12   0.05  -0.02    -0.08  -0.05   0.12
    13   6     0.03  -0.10  -0.01     0.18  -0.01   0.05    -0.12  -0.03  -0.01
    14   6    -0.05   0.05  -0.05     0.08   0.07   0.05    -0.02  -0.00  -0.06
    15   6    -0.04   0.10  -0.02    -0.03   0.11   0.01     0.08  -0.00  -0.01
    16   6     0.03   0.02   0.04     0.01   0.07  -0.04     0.05   0.01   0.13
    17   1    -0.31  -0.43  -0.26    -0.12  -0.05  -0.04     0.17   0.21   0.16
    18   1    -0.36  -0.28  -0.20     0.05  -0.21   0.04     0.12   0.04   0.08
    19   1    -0.07   0.04   0.02     0.06   0.07  -0.20    -0.00  -0.04  -0.09
    20   1    -0.07   0.08  -0.04    -0.28   0.08  -0.08     0.12   0.07  -0.23
    21   1    -0.06  -0.03  -0.07    -0.11  -0.01  -0.20    -0.06  -0.00  -0.07
    22   1    -0.00  -0.09  -0.00     0.10  -0.01  -0.25    -0.33  -0.08   0.07
    23   1     0.06  -0.04   0.07     0.03  -0.03  -0.03    -0.09   0.00  -0.08
    24   1     0.05   0.07   0.09    -0.14   0.06   0.06     0.10   0.07  -0.24
    25   1     0.07  -0.20   0.07     0.18   0.04  -0.04    -0.13  -0.09   0.16
    26   1     0.07  -0.19  -0.02     0.28  -0.08   0.07    -0.22  -0.04  -0.06
    27   1    -0.10   0.11  -0.09     0.08   0.06   0.09    -0.03   0.01  -0.13
    28   1    -0.05   0.18  -0.05    -0.10   0.12   0.03     0.16   0.03  -0.04
    29   9     0.14  -0.06   0.06     0.09  -0.06  -0.05     0.15   0.18   0.24
                     10                     11                     12
                      A                      A                      A
 Frequencies --    264.9335               278.2724               359.9279
 Red. masses --      5.2719                 4.9142                 4.6331
 Frc consts  --      0.2180                 0.2242                 0.3536
 IR Inten    --      3.5668                 6.3027                27.5002
  Atom  AN      X      Y      Z        X      Y      Z        X      Y      Z
     1   6     0.04  -0.03   0.06     0.04   0.02   0.04    -0.05  -0.11   0.05
     2   7     0.00  -0.06   0.03    -0.04  -0.04  -0.01     0.11   0.21   0.29
     3   8     0.00  -0.07   0.10    -0.00  -0.02   0.00     0.06  -0.00   0.02
     4   6    -0.01   0.06   0.02    -0.01   0.04   0.01    -0.06   0.02   0.11
     5   6     0.06   0.22   0.02     0.06  -0.05  -0.03    -0.03  -0.09   0.01
     6   6     0.01  -0.02  -0.03    -0.18   0.20  -0.01    -0.00  -0.01  -0.04
     7   6     0.09   0.22  -0.09     0.12  -0.03  -0.01     0.09  -0.05  -0.11
     8   6    -0.01   0.03  -0.06     0.06   0.01   0.05     0.04   0.00  -0.06
     9   6    -0.06  -0.11   0.11    -0.03   0.01   0.08    -0.17  -0.00   0.00
    10   6     0.12  -0.01   0.12     0.00   0.01  -0.01    -0.03   0.04  -0.12
    11   6     0.20   0.18   0.07     0.07  -0.03  -0.06     0.05  -0.01  -0.15
    12   6    -0.04  -0.04  -0.06    -0.14   0.12  -0.02     0.02  -0.00  -0.02
    13   6    -0.07  -0.02  -0.06     0.10  -0.17   0.00     0.01   0.02   0.02
    14   6    -0.07  -0.04  -0.04     0.06  -0.11  -0.01    -0.00   0.01   0.03
    15   6    -0.02  -0.07  -0.02    -0.14   0.16  -0.03    -0.01  -0.02   0.01
    16   6    -0.02  -0.05  -0.03    -0.14   0.15  -0.01    -0.01  -0.02  -0.03
    17   1     0.06   0.04   0.08     0.12   0.12   0.11    -0.23  -0.45  -0.09
    18   1     0.09   0.02   0.14     0.04   0.05   0.08    -0.16  -0.08   0.14
    19   1    -0.06   0.04  -0.10     0.13   0.10   0.08    -0.10  -0.01   0.24
    20   1     0.09   0.30  -0.20     0.18  -0.05  -0.01     0.18  -0.04  -0.15
    21   1    -0.07  -0.02  -0.15     0.08   0.03   0.08     0.12   0.05  -0.03
    22   1    -0.21  -0.26   0.19    -0.12   0.01   0.14    -0.32  -0.01   0.11
    23   1     0.17  -0.08   0.19    -0.04   0.03  -0.03    -0.01   0.07  -0.15
    24   1     0.32   0.25   0.13     0.09  -0.03  -0.11     0.09  -0.01  -0.28
    25   1    -0.05  -0.05  -0.05    -0.16   0.12  -0.01     0.05   0.02  -0.04
    26   1    -0.09   0.03  -0.05     0.29  -0.40   0.02     0.02   0.05   0.04
    27   1    -0.08  -0.03  -0.05     0.22  -0.29  -0.00    -0.02   0.03   0.05
    28   1     0.00  -0.07  -0.03    -0.14   0.18  -0.04    -0.04  -0.05   0.03
    29   9    -0.14  -0.10  -0.11     0.09  -0.15   0.00    -0.02   0.00  -0.04
                     13                     14                     15
                      A                      A                      A
 Frequencies --    387.0327               412.3632               448.0079
 Red. masses --      6.4513                 2.8948                 4.1466
 Frc consts  --      0.5694                 0.2900                 0.4904
 IR Inten    --     38.6140                 0.0326                 9.8503
  Atom  AN      X      Y      Z        X      Y      Z        X      Y      Z
     1   6     0.02   0.02  -0.15     0.00  -0.00   0.00     0.02   0.00  -0.02
     2   7     0.38   0.21  -0.01     0.00   0.00   0.01     0.04   0.03  -0.01
     3   8    -0.00  -0.01   0.07     0.00  -0.00   0.00     0.00  -0.01   0.03
     4   6     0.18   0.01  -0.12    -0.00   0.00   0.00     0.07   0.13   0.03
     5   6     0.03   0.05  -0.02     0.01   0.00  -0.00     0.07  -0.03  -0.04
     6   6     0.02  -0.02  -0.01    -0.01   0.00  -0.00    -0.05   0.22   0.09
     7   6    -0.05   0.03   0.01     0.17   0.06  -0.12    -0.01  -0.07  -0.01
     8   6    -0.04  -0.00  -0.00    -0.16  -0.06   0.11    -0.02  -0.02   0.01
     9   6     0.05   0.01  -0.04     0.00   0.00  -0.00     0.01   0.04  -0.06
    10   6    -0.01  -0.01   0.03     0.16   0.06  -0.11    -0.06   0.01  -0.01
    11   6    -0.02   0.03   0.04    -0.16  -0.06   0.11    -0.02  -0.03  -0.03
    12   6    -0.12   0.02  -0.04    -0.00  -0.00  -0.00     0.06  -0.14   0.06
    13   6    -0.07  -0.08  -0.06    -0.00   0.00  -0.00    -0.05  -0.03  -0.07
    14   6    -0.09  -0.18  -0.02    -0.00  -0.00   0.00    -0.09   0.07  -0.10
    15   6    -0.16  -0.04  -0.01     0.00  -0.00  -0.00     0.18  -0.05   0.04
    16   6    -0.13  -0.05   0.08    -0.01   0.00  -0.00     0.00   0.12   0.11
    17   1    -0.23  -0.06  -0.39     0.00  -0.01   0.00    -0.01   0.00  -0.06
    18   1     0.10  -0.07  -0.31    -0.00  -0.00  -0.00     0.09   0.07   0.06
    19   1     0.14  -0.01  -0.16     0.00   0.00   0.01     0.22   0.20   0.08
    20   1    -0.09   0.04   0.01     0.36   0.12  -0.25    -0.05  -0.09   0.03
    21   1    -0.07  -0.02  -0.01    -0.35  -0.13   0.25    -0.04  -0.01   0.08
    22   1     0.11   0.01  -0.09     0.01   0.01  -0.01     0.05   0.07  -0.08
    23   1    -0.01  -0.03   0.06     0.35   0.13  -0.25    -0.11   0.01   0.00
    24   1    -0.03   0.03   0.07    -0.37  -0.13   0.25    -0.08  -0.07  -0.05
    25   1    -0.22   0.02  -0.01     0.01  -0.01  -0.00     0.16  -0.43   0.15
    26   1    -0.03  -0.07  -0.04    -0.00   0.00   0.00    -0.05  -0.10  -0.09
    27   1    -0.02  -0.26   0.02     0.00  -0.01   0.00    -0.14   0.13  -0.19
    28   1    -0.13   0.03  -0.04     0.01  -0.01   0.00     0.46  -0.15  -0.01
    29   9    -0.01   0.01   0.18     0.00  -0.00   0.00    -0.13  -0.13  -0.02
                     16                     17                     18
                      A                      A                      A
 Frequencies --    472.8071               533.6136               544.1502
 Red. masses --      4.2422                 3.2626                 1.7675
 Frc consts  --      0.5587                 0.5473                 0.3084
 IR Inten    --      9.8912                10.5250                47.0196
  Atom  AN      X      Y      Z        X      Y      Z        X      Y      Z
     1   6    -0.03  -0.01   0.01     0.01   0.04   0.03    -0.05  -0.07  -0.01
     2   7    -0.01  -0.00   0.02     0.04   0.01   0.01    -0.04  -0.00   0.02
     3   8     0.01   0.03  -0.02    -0.02   0.00  -0.04     0.04   0.03   0.03
     4   6     0.08  -0.04   0.08     0.04  -0.09   0.02    -0.01   0.01   0.02
     5   6     0.09   0.01   0.00    -0.00   0.01   0.04     0.11   0.03  -0.06
     6   6     0.18  -0.12   0.13     0.03  -0.07   0.03    -0.01  -0.02  -0.03
     7   6    -0.02  -0.03  -0.03    -0.01   0.01   0.00     0.01  -0.00  -0.02
     8   6    -0.05  -0.04  -0.03    -0.00  -0.01  -0.02    -0.05  -0.02   0.03
     9   6    -0.02   0.02  -0.10    -0.03  -0.01  -0.02     0.06   0.03  -0.05
    10   6    -0.05   0.02  -0.02     0.00   0.01  -0.00    -0.05  -0.01   0.03
    11   6    -0.04   0.03  -0.01    -0.01   0.04   0.01     0.02   0.01  -0.01
    12   6    -0.13   0.09   0.06     0.04  -0.12   0.05     0.01  -0.03  -0.03
    13   6    -0.02  -0.04  -0.02    -0.17   0.12   0.04    -0.04   0.03   0.02
    14   6     0.11  -0.06  -0.06     0.12  -0.10   0.04     0.00  -0.04   0.04
    15   6     0.00   0.22   0.01     0.00   0.07   0.03    -0.04  -0.02   0.00
    16   6     0.17  -0.02   0.09    -0.13   0.22  -0.04    -0.05   0.03  -0.05
    17   1    -0.04  -0.07   0.01     0.06   0.09   0.06    -0.13  -0.20  -0.08
    18   1     0.12   0.15   0.09    -0.25  -0.29  -0.30     0.46   0.52   0.45
    19   1    -0.02  -0.08   0.09    -0.02  -0.11  -0.02    -0.05  -0.01   0.08
    20   1    -0.10  -0.01  -0.03    -0.02   0.04  -0.03    -0.09  -0.03   0.05
    21   1    -0.08  -0.04   0.05     0.02  -0.01  -0.04    -0.17  -0.06   0.12
    22   1     0.01   0.04  -0.12    -0.03  -0.01  -0.02     0.08   0.03  -0.07
    23   1    -0.07  -0.02   0.04     0.04  -0.01   0.01    -0.18  -0.06   0.12
    24   1    -0.11  -0.01  -0.03     0.00   0.05  -0.01    -0.08  -0.03   0.05
    25   1    -0.38   0.29   0.07     0.19  -0.27   0.06     0.07  -0.06  -0.03
    26   1    -0.12  -0.04  -0.07    -0.26   0.19   0.01    -0.04   0.07   0.03
    27   1     0.14  -0.09  -0.16     0.36  -0.37   0.01     0.06  -0.10   0.05
    28   1    -0.12   0.52  -0.07     0.16  -0.14   0.06    -0.03  -0.10   0.03
    29   9    -0.13  -0.08  -0.07     0.05  -0.04  -0.07     0.05   0.02  -0.01
                     19                     20                     21
                      A                      A                      A
 Frequencies --    554.4456               563.2357               621.4976
 Red. masses --      2.1681                 5.5680                 6.0124
 Frc consts  --      0.3927                 1.0407                 1.3683
 IR Inten    --     83.1956                 3.7474                26.5387
  Atom  AN      X      Y      Z        X      Y      Z        X      Y      Z
     1   6    -0.04  -0.03  -0.06    -0.00  -0.01   0.11    -0.05   0.02   0.08
     2   7     0.00  -0.03  -0.06    -0.10  -0.02   0.08    -0.04  -0.12  -0.02
     3   8     0.02   0.05   0.02    -0.00  -0.02  -0.03    -0.03   0.06  -0.09
     4   6     0.02  -0.01  -0.02    -0.03   0.01   0.04     0.21  -0.06   0.15
     5   6    -0.14  -0.05   0.09     0.09   0.02  -0.04     0.12  -0.04   0.21
     6   6     0.04  -0.00   0.02     0.07  -0.01  -0.01     0.06   0.09  -0.08
     7   6    -0.03  -0.01   0.02     0.02  -0.01  -0.02    -0.02  -0.15  -0.05
     8   6     0.07   0.02  -0.04    -0.04  -0.02   0.02    -0.00  -0.08  -0.10
     9   6    -0.09  -0.04   0.07     0.04   0.02  -0.05    -0.18   0.03  -0.17
    10   6     0.07   0.02  -0.05    -0.04  -0.00   0.02     0.02   0.19   0.07
    11   6    -0.03  -0.01   0.02     0.02   0.01  -0.02    -0.01   0.13   0.11
    12   6     0.05   0.00   0.01     0.19   0.10  -0.02    -0.01   0.02  -0.19
    13   6     0.01   0.06  -0.06     0.14   0.20  -0.23     0.03  -0.04  -0.04
    14   6     0.04  -0.02  -0.04     0.09  -0.03  -0.12    -0.16  -0.06   0.05
    15   6    -0.00   0.02  -0.03    -0.10  -0.05  -0.18    -0.03  -0.07   0.09
    16   6    -0.04   0.04   0.04    -0.16  -0.03   0.09    -0.02   0.00  -0.01
    17   1    -0.12  -0.08  -0.14     0.10  -0.01   0.21     0.01   0.04   0.14
    18   1     0.50   0.49   0.30    -0.34  -0.28  -0.08     0.03  -0.02  -0.14
    19   1     0.00  -0.02  -0.05    -0.07  -0.01   0.08     0.29  -0.02   0.18
    20   1     0.11   0.04  -0.07    -0.08  -0.03   0.04    -0.09  -0.01  -0.20
    21   1     0.24   0.08  -0.17    -0.14  -0.05   0.11     0.17   0.03   0.02
    22   1    -0.10  -0.04   0.08     0.04   0.02  -0.05    -0.15  -0.04  -0.20
    23   1     0.24   0.08  -0.17    -0.15  -0.05   0.11     0.23   0.09   0.14
    24   1     0.10   0.04  -0.06    -0.07  -0.02   0.03    -0.04   0.07  -0.10
    25   1     0.04  -0.05   0.03     0.17   0.04   0.00     0.01  -0.03  -0.18
    26   1    -0.02   0.07  -0.07     0.08   0.25  -0.24     0.23   0.01   0.08
    27   1     0.09  -0.08   0.00     0.15  -0.11   0.15    -0.18  -0.03   0.08
    28   1     0.07   0.02  -0.05     0.01  -0.01  -0.23     0.02  -0.12   0.09
    29   9    -0.03  -0.04   0.06    -0.09  -0.08   0.21     0.05   0.05   0.03
                     22                     23                     24
                      A                      A                      A
 Frequencies --    628.2107               650.2005               715.1363
 Red. masses --      6.0665                 5.2207                 2.7702
 Frc consts  --      1.4106                 1.3004                 0.8347
 IR Inten    --      1.2488                 5.6943                38.9296
  Atom  AN      X      Y      Z        X      Y      Z        X      Y      Z
     1   6     0.03  -0.00  -0.02    -0.04   0.01  -0.01     0.05   0.01  -0.06
     2   7    -0.02   0.01  -0.02     0.11   0.01   0.01    -0.02   0.03  -0.04
     3   8     0.00  -0.03   0.03    -0.00   0.05  -0.03     0.01  -0.04   0.04
     4   6    -0.04   0.08  -0.02     0.04  -0.21  -0.00    -0.01   0.09   0.02
     5   6    -0.01  -0.13  -0.07     0.05  -0.02   0.04     0.11   0.02  -0.01
     6   6     0.05  -0.02  -0.01    -0.16  -0.09   0.08    -0.09   0.05   0.02
     7   6    -0.11  -0.15  -0.22    -0.02  -0.03  -0.07    -0.03  -0.07   0.05
     8   6    -0.17   0.27  -0.11    -0.07   0.03  -0.05     0.13  -0.03  -0.06
     9   6    -0.00   0.12   0.08    -0.02   0.03  -0.05    -0.09  -0.01  -0.01
    10   6     0.11   0.15   0.22     0.02   0.09   0.11     0.09   0.08  -0.05
    11   6     0.16  -0.26   0.10     0.06   0.03   0.06    -0.06   0.03   0.06
    12   6     0.02  -0.05  -0.03    -0.06   0.11   0.25     0.04  -0.04   0.09
    13   6    -0.05   0.03  -0.01     0.09  -0.04   0.07    -0.04   0.05   0.02
    14   6     0.02  -0.07   0.02     0.08   0.22  -0.07     0.07  -0.04   0.00
    15   6    -0.03   0.05   0.03     0.03  -0.12  -0.19    -0.08  -0.01  -0.08
    16   6     0.03  -0.01   0.01    -0.12   0.00  -0.06     0.04  -0.11  -0.03
    17   1     0.04   0.03  -0.02    -0.09  -0.02  -0.05     0.04   0.04  -0.07
    18   1    -0.08  -0.06   0.01     0.21   0.13  -0.07    -0.06  -0.02   0.02
    19   1    -0.03   0.08   0.01     0.02  -0.22  -0.02     0.05   0.12   0.07
    20   1     0.03  -0.27  -0.10    -0.06  -0.01  -0.09    -0.34  -0.14   0.21
    21   1    -0.10   0.32  -0.02    -0.07   0.04   0.03    -0.02  -0.07   0.13
    22   1     0.06  -0.24  -0.02    -0.01  -0.10  -0.09    -0.41  -0.10   0.21
    23   1    -0.00   0.28   0.09     0.02   0.04   0.17    -0.05  -0.03   0.12
    24   1     0.11  -0.30   0.01     0.01  -0.00   0.02    -0.36  -0.09   0.21
    25   1    -0.02  -0.01  -0.03     0.05   0.08   0.23     0.07  -0.06   0.09
    26   1    -0.11   0.15   0.00     0.06  -0.40  -0.06    -0.19   0.09  -0.04
    27   1     0.04  -0.08  -0.01     0.08   0.22   0.03     0.01   0.03   0.05
    28   1    -0.09   0.14   0.01     0.10  -0.36  -0.12    -0.29   0.14  -0.07
    29   9     0.01   0.00   0.00    -0.02  -0.02  -0.05     0.01   0.02  -0.03
                     25                     26                     27
                      A                      A                      A
 Frequencies --    720.1115               762.0780               781.2380
 Red. masses --      2.1437                 3.9724                 1.5571
 Frc consts  --      0.6550                 1.3593                 0.5599
 IR Inten    --     50.4267                19.9567               113.4196
  Atom  AN      X      Y      Z        X      Y      Z        X      Y      Z
     1   6     0.02   0.01  -0.04    -0.12  -0.01   0.15     0.00   0.01  -0.02
     2   7    -0.00   0.01  -0.03     0.11  -0.11   0.07     0.02  -0.01  -0.02
     3   8     0.00  -0.02   0.02    -0.03   0.11  -0.11    -0.00   0.01  -0.00
     4   6    -0.00   0.06   0.01     0.10  -0.12  -0.02    -0.02  -0.02  -0.01
     5   6    -0.04  -0.03   0.08    -0.06  -0.00  -0.01    -0.09  -0.04   0.07
     6   6    -0.08   0.06   0.01    -0.14   0.16  -0.02    -0.02   0.01  -0.02
     7   6     0.06  -0.02  -0.02    -0.01   0.09  -0.02     0.05   0.00  -0.03
     8   6    -0.06  -0.08   0.07    -0.03   0.09  -0.03     0.00  -0.02   0.00
     9   6     0.00   0.02  -0.06     0.07  -0.00   0.03     0.05   0.02  -0.05
    10   6    -0.09   0.00   0.07     0.01  -0.05  -0.04     0.00   0.02   0.02
    11   6     0.04   0.05  -0.01     0.02  -0.03  -0.04     0.04   0.03  -0.02
    12   6     0.04  -0.04   0.07     0.03  -0.03  -0.00     0.02  -0.04  -0.02
    13   6    -0.04   0.04   0.01    -0.07   0.07  -0.01     0.04  -0.04   0.01
    14   6     0.07  -0.04   0.01     0.05  -0.06   0.01     0.05  -0.03   0.00
    15   6    -0.06   0.00  -0.06    -0.03   0.05   0.01     0.05  -0.02   0.02
    16   6     0.05  -0.10  -0.01     0.13  -0.14   0.02    -0.04   0.06  -0.00
    17   1     0.02   0.04  -0.05    -0.12  -0.06   0.16    -0.01   0.03  -0.03
    18   1    -0.01  -0.00  -0.01     0.21   0.02  -0.09     0.04   0.01  -0.02
    19   1     0.06   0.09   0.03     0.27  -0.02  -0.11    -0.00  -0.01  -0.04
    20   1     0.33   0.10  -0.25    -0.09   0.04   0.06    -0.03  -0.02   0.01
    21   1     0.21   0.03  -0.05    -0.27  -0.02   0.01    -0.23  -0.10   0.20
    22   1     0.37   0.17  -0.31    -0.13  -0.11   0.17    -0.23  -0.08   0.14
    23   1     0.20   0.06  -0.07    -0.23  -0.07   0.05    -0.24  -0.09   0.21
    24   1     0.33   0.15  -0.26    -0.06  -0.05   0.08    -0.04  -0.00   0.03
    25   1     0.06  -0.07   0.07     0.29  -0.36   0.04    -0.19   0.24  -0.06
    26   1    -0.16   0.10  -0.03     0.07  -0.06   0.01    -0.33   0.39  -0.04
    27   1    -0.00   0.03   0.04     0.06  -0.07  -0.00    -0.29   0.36  -0.08
    28   1    -0.26   0.16  -0.06    -0.20   0.27  -0.02    -0.16   0.24  -0.02
    29   9     0.01   0.01  -0.02    -0.02   0.01   0.00    -0.00  -0.02   0.02
                     28                     29                     30
                      A                      A                      A
 Frequencies --    782.6789               823.6183               875.0652
 Red. masses --      1.9003                 4.4665                 1.3103
 Frc consts  --      0.6859                 1.7851                 0.5912
 IR Inten    --     30.6055                54.4457                 0.2507
  Atom  AN      X      Y      Z        X      Y      Z        X      Y      Z
     1   6    -0.04  -0.01   0.07     0.00  -0.01  -0.01    -0.01  -0.00   0.02
     2   7     0.01  -0.03   0.04    -0.00   0.05   0.02     0.01  -0.02   0.00
     3   8    -0.01   0.03  -0.03     0.01  -0.01   0.02    -0.01   0.01  -0.01
     4   6     0.06   0.01   0.01    -0.09  -0.13  -0.06     0.01   0.04  -0.00
     5   6     0.10   0.04  -0.09     0.12   0.04  -0.08    -0.00   0.00   0.00
     6   6    -0.00   0.02   0.02    -0.13   0.01  -0.14     0.01  -0.00  -0.01
     7   6    -0.06   0.02   0.03    -0.02  -0.03   0.02     0.06   0.02  -0.04
     8   6    -0.01   0.04  -0.01     0.02  -0.04   0.00     0.06   0.02  -0.04
     9   6    -0.04  -0.03   0.07    -0.07  -0.02   0.01     0.00   0.00  -0.00
    10   6    -0.00  -0.03  -0.03     0.01   0.05   0.05    -0.05  -0.02   0.03
    11   6    -0.05  -0.04   0.01    -0.02   0.04   0.05    -0.06  -0.03   0.04
    12   6     0.03  -0.01   0.04    -0.05  -0.08  -0.20     0.00  -0.02  -0.01
    13   6     0.04  -0.04   0.00    -0.06  -0.02   0.10    -0.01  -0.02   0.03
    14   6     0.01  -0.05   0.01     0.19   0.11  -0.00     0.01   0.03  -0.00
    15   6     0.00  -0.07  -0.02     0.13   0.09   0.02    -0.02   0.01  -0.02
    16   6    -0.06   0.05  -0.01     0.03  -0.01  -0.02    -0.00  -0.01  -0.01
    17   1    -0.03  -0.04   0.09     0.01  -0.03  -0.01    -0.01  -0.00   0.02
    18   1     0.03  -0.00  -0.00    -0.01   0.04   0.02     0.01  -0.02   0.01
    19   1     0.11   0.03   0.01    -0.13  -0.15  -0.00     0.03   0.05  -0.03
    20   1     0.02   0.03  -0.01    -0.05  -0.02   0.01    -0.38  -0.13   0.26
    21   1     0.22   0.12  -0.24     0.26   0.06  -0.11    -0.38  -0.14   0.27
    22   1     0.24   0.08  -0.13     0.24   0.06  -0.21    -0.03   0.00   0.02
    23   1     0.23   0.09  -0.24     0.29   0.08  -0.05     0.35   0.13  -0.25
    24   1     0.03  -0.01  -0.02    -0.05   0.03   0.06     0.40   0.14  -0.28
    25   1    -0.20   0.22   0.03     0.20  -0.06  -0.31    -0.07   0.09  -0.03
    26   1    -0.32   0.34  -0.06    -0.07   0.02   0.10    -0.07   0.03   0.01
    27   1    -0.31   0.31   0.00     0.08   0.25  -0.26     0.07  -0.03  -0.01
    28   1    -0.21   0.16  -0.04    -0.08   0.28   0.03     0.07  -0.13   0.01
    29   9     0.02   0.00  -0.03    -0.08  -0.06   0.17    -0.01  -0.00   0.01
                     31                     32                     33
                      A                      A                      A
 Frequencies --    876.9602               898.4823               911.2466
 Red. masses --      1.9152                 2.7791                 3.2461
 Frc consts  --      0.8678                 1.3218                 1.5881
 IR Inten    --      4.1254                 8.8727                 3.5101
  Atom  AN      X      Y      Z        X      Y      Z        X      Y      Z
     1   6     0.03   0.00  -0.05    -0.03  -0.02   0.02     0.08   0.03  -0.13
     2   7    -0.03   0.05  -0.00     0.04   0.01   0.03    -0.08   0.08  -0.04
     3   8     0.01  -0.03   0.03     0.00   0.02  -0.01     0.02  -0.06   0.05
     4   6    -0.04  -0.12  -0.00    -0.12  -0.11  -0.12     0.08  -0.18   0.18
     5   6     0.01  -0.00  -0.01     0.01   0.02  -0.06     0.04  -0.03   0.05
     6   6    -0.02   0.01   0.03    -0.09   0.05   0.01    -0.09   0.07  -0.01
     7   6     0.02   0.02  -0.02     0.03  -0.04  -0.00    -0.03   0.10   0.00
     8   6     0.02   0.01  -0.02     0.03  -0.07   0.02    -0.07   0.12  -0.04
     9   6    -0.01  -0.01   0.00    -0.04  -0.01  -0.01     0.03  -0.02   0.03
    10   6    -0.02   0.00   0.03     0.02   0.06   0.07    -0.02  -0.07  -0.06
    11   6    -0.02   0.00   0.02     0.01   0.04   0.02    -0.01  -0.01  -0.02
    12   6    -0.01   0.09   0.03     0.09  -0.02   0.07     0.04  -0.04  -0.03
    13   6     0.02   0.06  -0.09     0.08  -0.00  -0.10     0.05  -0.02  -0.02
    14   6    -0.04  -0.09   0.00    -0.09  -0.06  -0.01     0.00   0.00   0.01
    15   6     0.07  -0.05   0.07    -0.04   0.11   0.09    -0.05   0.06  -0.00
    16   6    -0.01   0.05   0.02     0.07  -0.02   0.04     0.05  -0.05  -0.00
    17   1     0.04   0.00  -0.05    -0.01   0.00   0.03     0.07   0.03  -0.14
    18   1    -0.04   0.04   0.01     0.04   0.02   0.03    -0.08   0.09  -0.07
    19   1    -0.14  -0.17   0.07    -0.16  -0.12  -0.21     0.11  -0.19   0.52
    20   1    -0.19  -0.05   0.12    -0.08  -0.08   0.07    -0.07   0.12  -0.00
    21   1    -0.14  -0.05   0.08     0.11  -0.03   0.05    -0.16   0.06  -0.17
    22   1     0.05  -0.01  -0.04     0.12   0.03  -0.12     0.03  -0.07   0.01
    23   1     0.19   0.06  -0.09     0.15   0.04   0.07    -0.04  -0.03  -0.12
    24   1     0.14   0.06  -0.09    -0.08   0.01   0.08     0.01  -0.00  -0.03
    25   1     0.28  -0.36   0.12    -0.25   0.30   0.05    -0.14   0.18  -0.06
    26   1     0.24  -0.12  -0.03    -0.15   0.34  -0.11    -0.16   0.29  -0.03
    27   1    -0.25   0.14   0.03     0.01  -0.18   0.03     0.03  -0.03   0.04
    28   1    -0.29   0.48  -0.03     0.48  -0.28   0.08     0.26  -0.31   0.05
    29   9     0.02   0.01  -0.04     0.01   0.02  -0.04    -0.01   0.01   0.01
                     34                     35                     36
                      A                      A                      A
 Frequencies --    952.8374               984.3034              1009.2037
 Red. masses --      1.4507                 1.3732                 1.3817
 Frc consts  --      0.7760                 0.7839                 0.8291
 IR Inten    --      4.9223                 3.7912                 0.0159
  Atom  AN      X      Y      Z        X      Y      Z        X      Y      Z
     1   6    -0.00  -0.01   0.01     0.00   0.00  -0.01    -0.00  -0.00   0.00
     2   7    -0.02   0.02   0.02     0.00   0.00  -0.00    -0.00   0.00   0.00
     3   8     0.01  -0.01   0.00     0.00  -0.00   0.00     0.00  -0.00   0.00
     4   6     0.00  -0.02  -0.04    -0.01  -0.02   0.01    -0.00   0.00  -0.00
     5   6     0.05   0.02  -0.05     0.01  -0.00  -0.00    -0.00   0.00  -0.00
     6   6    -0.02   0.00  -0.00    -0.03   0.02  -0.00     0.00  -0.00   0.00
     7   6    -0.07  -0.03   0.06    -0.00   0.01   0.01    -0.07  -0.01   0.06
     8   6     0.01  -0.01  -0.00    -0.00   0.01  -0.00     0.07   0.02  -0.05
     9   6     0.07   0.03  -0.06     0.00  -0.00  -0.00    -0.00   0.01  -0.02
    10   6     0.02   0.02   0.00    -0.00  -0.00   0.00    -0.08  -0.03   0.06
    11   6    -0.08  -0.03   0.06    -0.01   0.00   0.00     0.08   0.01  -0.04
    12   6     0.00   0.00   0.00     0.07  -0.08   0.01    -0.00  -0.00  -0.00
    13   6     0.01  -0.00  -0.01    -0.03   0.04  -0.01    -0.00   0.00  -0.00
    14   6    -0.00  -0.01  -0.00    -0.06   0.06  -0.01     0.00  -0.00   0.00
    15   6     0.00   0.01   0.01     0.06  -0.06   0.02    -0.00   0.00  -0.00
    16   6     0.01  -0.00   0.00    -0.01   0.02  -0.00     0.00  -0.00   0.00
    17   1     0.02  -0.03   0.03     0.00   0.01  -0.01     0.00  -0.00   0.00
    18   1    -0.02   0.03   0.01     0.01   0.01  -0.01     0.00   0.01  -0.01
    19   1    -0.03  -0.04  -0.01     0.03  -0.01   0.04     0.01   0.00  -0.00
    20   1     0.44   0.14  -0.29     0.02   0.01  -0.01     0.40   0.14  -0.25
    21   1    -0.02  -0.02   0.02    -0.01   0.00  -0.01    -0.38  -0.14   0.26
    22   1    -0.43  -0.17   0.29    -0.01  -0.02   0.01    -0.07  -0.02   0.02
    23   1    -0.07  -0.03   0.08     0.01  -0.00  -0.00     0.42   0.15  -0.29
    24   1     0.46   0.17  -0.32     0.02   0.01  -0.01    -0.35  -0.15   0.25
    25   1     0.02  -0.01   0.00    -0.38   0.47  -0.06    -0.00  -0.00   0.00
    26   1    -0.02   0.03  -0.01     0.18  -0.19   0.02     0.01  -0.00   0.00
    27   1    -0.02   0.01  -0.01     0.33  -0.39   0.05    -0.01   0.01  -0.00
    28   1     0.04  -0.02   0.01    -0.31   0.39  -0.04     0.00  -0.01   0.00
    29   9    -0.00   0.00  -0.00     0.00  -0.00  -0.00    -0.00   0.00  -0.00
                     37                     38                     39
                      A                      A                      A
 Frequencies --   1019.1296              1019.2742              1030.0774
 Red. masses --      5.7039                 1.3101                 1.3021
 Frc consts  --      3.4905                 0.8019                 0.8140
 IR Inten    --      0.9933                 0.1428                 0.3373
  Atom  AN      X      Y      Z        X      Y      Z        X      Y      Z
     1   6     0.00  -0.00  -0.00     0.00  -0.00   0.00     0.00  -0.00   0.00
     2   7     0.01  -0.00  -0.00    -0.00   0.00   0.00    -0.01   0.01   0.00
     3   8    -0.00   0.00   0.00     0.00  -0.00   0.00     0.00  -0.00   0.00
     4   6    -0.01   0.00   0.01     0.00   0.00  -0.00     0.01  -0.00  -0.01
     5   6     0.03   0.00   0.04    -0.00   0.00   0.00    -0.00  -0.00   0.00
     6   6    -0.00   0.00   0.00     0.00   0.00  -0.00    -0.00   0.00  -0.00
     7   6    -0.06  -0.31  -0.21    -0.00  -0.01  -0.01    -0.03  -0.02   0.02
     8   6    -0.03   0.08  -0.01     0.00   0.00  -0.00     0.07   0.03  -0.05
     9   6     0.21  -0.03   0.26     0.01  -0.00   0.01    -0.08  -0.03   0.06
    10   6    -0.02  -0.08  -0.02    -0.00  -0.00   0.00     0.06   0.02  -0.04
    11   6    -0.15   0.35  -0.06    -0.00   0.01  -0.00    -0.03   0.00   0.01
    12   6     0.01  -0.01   0.00    -0.04   0.05  -0.01     0.00  -0.00   0.00
    13   6    -0.01   0.01  -0.00     0.07  -0.08   0.01    -0.00  -0.00   0.00
    14   6     0.01  -0.01   0.00    -0.06   0.07  -0.01     0.00   0.00  -0.00
    15   6    -0.00   0.01   0.00     0.02  -0.03   0.00    -0.00  -0.00  -0.00
    16   6    -0.00   0.00   0.00     0.01  -0.01   0.00     0.00  -0.00   0.00
    17   1     0.00   0.02  -0.00    -0.00  -0.01   0.00     0.00  -0.02   0.01
    18   1     0.00  -0.00  -0.01    -0.00   0.00   0.00    -0.01   0.01  -0.01
    19   1    -0.04  -0.01  -0.06    -0.00   0.00  -0.01     0.00  -0.01  -0.00
    20   1     0.08  -0.35  -0.24     0.00  -0.01  -0.01     0.22   0.05  -0.15
    21   1    -0.02   0.08   0.07    -0.00  -0.00   0.01    -0.42  -0.15   0.29
    22   1     0.13  -0.07   0.34     0.01   0.00   0.01     0.48   0.17  -0.32
    23   1     0.18  -0.06  -0.08     0.01   0.00  -0.01    -0.36  -0.14   0.26
    24   1    -0.21   0.35   0.05    -0.01   0.01   0.01     0.15   0.07  -0.11
    25   1    -0.04   0.05  -0.01     0.25  -0.31   0.04    -0.00   0.00   0.00
    26   1     0.07  -0.08   0.01    -0.42   0.48  -0.06    -0.00  -0.00   0.00
    27   1    -0.06   0.07  -0.01     0.38  -0.44   0.06     0.00   0.00  -0.00
    28   1     0.03  -0.03   0.00    -0.16   0.18  -0.02    -0.00   0.00  -0.00
    29   9     0.00   0.00  -0.00     0.00  -0.00   0.00    -0.00   0.00  -0.00
                     40                     41                     42
                      A                      A                      A
 Frequencies --   1051.2690              1059.3394              1064.5921
 Red. masses --      1.6728                 2.7542                 2.5969
 Frc consts  --      1.0892                 1.8210                 1.7341
 IR Inten    --      1.7709                 4.6783                16.9290
  Atom  AN      X      Y      Z        X      Y      Z        X      Y      Z
     1   6    -0.12  -0.13  -0.12    -0.05  -0.07  -0.01     0.02   0.04  -0.02
     2   7     0.06  -0.00   0.02    -0.09   0.08   0.03     0.09  -0.07  -0.02
     3   8     0.02   0.05   0.02     0.04  -0.02   0.03    -0.03   0.03  -0.02
     4   6    -0.03   0.01   0.04     0.12  -0.04  -0.09    -0.08   0.03   0.13
     5   6     0.02   0.00   0.01    -0.05  -0.02  -0.01     0.03   0.02  -0.02
     6   6     0.00  -0.01   0.01     0.05   0.05  -0.02    -0.04  -0.05   0.04
     7   6     0.00  -0.01   0.01    -0.02   0.06  -0.02    -0.05   0.03  -0.02
     8   6    -0.01   0.02   0.00     0.03  -0.14  -0.03     0.04  -0.13  -0.02
     9   6    -0.01   0.00  -0.01     0.08  -0.03   0.10     0.07   0.00   0.10
    10   6    -0.00  -0.03  -0.02    -0.01   0.15   0.08    -0.02   0.11   0.03
    11   6     0.00  -0.00   0.01    -0.02  -0.00  -0.06    -0.02  -0.05  -0.03
    12   6    -0.01  -0.01  -0.02     0.03   0.02   0.02    -0.05  -0.04  -0.04
    13   6     0.01   0.00  -0.02    -0.04  -0.02   0.10     0.05   0.02  -0.13
    14   6     0.01   0.01   0.01    -0.03  -0.03  -0.02     0.06   0.06   0.04
    15   6    -0.00  -0.00   0.00    -0.01  -0.02  -0.07    -0.00   0.01   0.08
    16   6    -0.00  -0.00   0.00     0.00   0.00   0.02    -0.01  -0.00  -0.02
    17   1     0.52   0.69   0.41     0.26   0.09   0.27    -0.12   0.07  -0.16
    18   1     0.02  -0.05   0.03    -0.09   0.10  -0.02     0.09  -0.09   0.00
    19   1    -0.01   0.03   0.02     0.11  -0.05   0.04    -0.05   0.05   0.06
    20   1     0.04  -0.01   0.00    -0.22   0.17  -0.12    -0.15   0.22  -0.24
    21   1     0.01   0.04   0.05    -0.12  -0.28  -0.32    -0.11  -0.25  -0.24
    22   1    -0.01   0.02  -0.01     0.10  -0.09   0.09     0.07   0.06   0.12
    23   1     0.01  -0.05   0.00    -0.15   0.32  -0.08    -0.23   0.31  -0.16
    24   1     0.04   0.02   0.03    -0.22  -0.13  -0.25    -0.06  -0.11  -0.25
    25   1    -0.01  -0.04  -0.00     0.07   0.10  -0.03    -0.17  -0.16   0.05
    26   1     0.01   0.02  -0.02    -0.01  -0.00   0.13     0.00  -0.02  -0.17
    27   1     0.01   0.01   0.04    -0.03  -0.04  -0.11     0.06   0.07   0.19
    28   1    -0.02  -0.02   0.02     0.11   0.08  -0.16    -0.21  -0.16   0.22
    29   9     0.00   0.00  -0.00    -0.00   0.00  -0.00     0.00   0.00  -0.00
                     43                     44                     45
                      A                      A                      A
 Frequencies --   1085.3716              1115.0386              1132.6409
 Red. masses --      2.2715                 1.5766                 2.0008
 Frc consts  --      1.5766                 1.1549                 1.5123
 IR Inten    --      3.8078                11.9139                31.1188
  Atom  AN      X      Y      Z        X      Y      Z        X      Y      Z
     1   6     0.02   0.03  -0.03    -0.00  -0.01   0.01     0.01   0.01  -0.00
     2   7     0.09  -0.08  -0.02    -0.03   0.03   0.00    -0.00   0.01   0.01
     3   8    -0.03   0.03  -0.02     0.01  -0.01   0.01     0.00  -0.00   0.00
     4   6    -0.12   0.01   0.12     0.04  -0.03  -0.03    -0.02  -0.05  -0.02
     5   6     0.04   0.02   0.00    -0.00   0.04   0.03    -0.02   0.01  -0.03
     6   6    -0.02  -0.02  -0.01    -0.01   0.00  -0.01     0.03   0.06   0.09
     7   6    -0.02  -0.00  -0.01    -0.06  -0.02  -0.09    -0.00  -0.01  -0.01
     8   6     0.01  -0.02  -0.01     0.04  -0.05   0.03     0.01  -0.01   0.01
     9   6     0.01   0.01   0.02    -0.01   0.07   0.02    -0.01   0.01  -0.01
    10   6    -0.01   0.00  -0.02    -0.03  -0.05  -0.07     0.01  -0.00   0.01
    11   6     0.00  -0.03   0.01     0.07  -0.05   0.07     0.00  -0.00   0.01
    12   6     0.06   0.06   0.01     0.01   0.00   0.01    -0.08  -0.09  -0.11
    13   6    -0.01   0.01   0.13    -0.00  -0.00  -0.00     0.02   0.02   0.02
    14   6    -0.10  -0.09  -0.03    -0.00  -0.00  -0.01     0.03   0.04   0.07
    15   6     0.03   0.01  -0.10     0.00   0.00   0.01    -0.03  -0.04  -0.13
    16   6     0.01   0.01  -0.00    -0.00  -0.00  -0.01     0.01   0.02   0.11
    17   1    -0.11   0.11  -0.17     0.04  -0.04   0.05    -0.03  -0.04  -0.03
    18   1     0.08  -0.11   0.03    -0.02   0.05  -0.06     0.00   0.02  -0.00
    19   1    -0.12   0.01   0.06    -0.01  -0.05  -0.07    -0.08  -0.07  -0.08
    20   1    -0.01   0.08  -0.11    -0.30   0.21  -0.33     0.00  -0.02  -0.00
    21   1    -0.02  -0.04  -0.02     0.14   0.03   0.23     0.05   0.02   0.07
    22   1    -0.00   0.09   0.04    -0.09   0.51   0.15    -0.02   0.05   0.01
    23   1    -0.09   0.07  -0.08    -0.19   0.11  -0.22     0.02  -0.01   0.02
    24   1     0.06  -0.01  -0.04     0.23   0.09   0.40     0.05   0.03   0.07
    25   1     0.33   0.21  -0.15     0.00   0.03   0.00    -0.31  -0.22   0.02
    26   1     0.16   0.19   0.29    -0.02  -0.03  -0.02     0.23   0.22   0.19
    27   1    -0.10  -0.11  -0.15     0.01  -0.00  -0.05    -0.02   0.07   0.66
    28   1     0.40   0.30  -0.35    -0.02  -0.01   0.03     0.21   0.15  -0.29
    29   9    -0.01  -0.01   0.01    -0.00   0.00   0.00     0.01   0.01  -0.05
                     46                     47                     48
                      A                      A                      A
 Frequencies --   1176.2116              1178.0330              1206.9049
 Red. masses --      1.2159                 1.1483                 1.1248
 Frc consts  --      0.9911                 0.9389                 0.9653
 IR Inten    --      1.8277                 0.0330                 0.0851
  Atom  AN      X      Y      Z        X      Y      Z        X      Y      Z
     1   6    -0.00  -0.01   0.01     0.00   0.00  -0.00     0.00   0.00  -0.00
     2   7    -0.01   0.01  -0.00    -0.00   0.00   0.00     0.00  -0.00   0.00
     3   8     0.00  -0.00   0.00     0.00  -0.00   0.00    -0.00   0.00  -0.00
     4   6     0.02   0.02  -0.00     0.00  -0.01   0.01    -0.00  -0.01  -0.00
     5   6     0.01   0.00   0.02    -0.00   0.01  -0.00    -0.01   0.00  -0.01
     6   6    -0.03  -0.04  -0.01     0.01   0.01   0.01     0.01   0.01   0.00
     7   6     0.01  -0.00   0.00     0.01  -0.01   0.00     0.03  -0.03   0.03
     8   6    -0.01  -0.00  -0.02    -0.02  -0.02  -0.04    -0.02  -0.02  -0.04
     9   6    -0.00   0.02   0.01    -0.01   0.07   0.02    -0.01   0.00  -0.01
    10   6     0.01  -0.01   0.00     0.03  -0.03   0.03    -0.03   0.03  -0.02
    11   6     0.00  -0.01  -0.00    -0.00  -0.02  -0.01     0.02   0.02   0.04
    12   6     0.02   0.02  -0.00    -0.00  -0.00  -0.00     0.00   0.00  -0.00
    13   6    -0.03  -0.03  -0.04     0.01   0.01   0.01    -0.00  -0.00   0.00
    14   6    -0.01   0.00   0.06     0.00   0.00  -0.02     0.00   0.00  -0.00
    15   6     0.04   0.04   0.01    -0.01  -0.01  -0.00    -0.00  -0.00  -0.00
    16   6    -0.02  -0.02  -0.03     0.00   0.00   0.01    -0.00   0.00   0.01
    17   1     0.02  -0.01   0.03     0.00  -0.00  -0.00    -0.01   0.01  -0.01
    18   1    -0.00   0.02  -0.03     0.00   0.01  -0.01    -0.01  -0.02   0.04
    19   1     0.04   0.03  -0.03    -0.03  -0.02  -0.02     0.01  -0.01   0.04
    20   1     0.02  -0.02   0.02     0.08  -0.10   0.09     0.30  -0.30   0.29
    21   1    -0.07  -0.05  -0.12    -0.19  -0.17  -0.37    -0.21  -0.18  -0.40
    22   1    -0.03   0.15   0.04    -0.11   0.64   0.18    -0.01   0.01  -0.01
    23   1     0.06  -0.06   0.05     0.29  -0.28   0.26    -0.27   0.27  -0.25
    24   1    -0.03  -0.03  -0.05    -0.06  -0.07  -0.13     0.23   0.20   0.42
    25   1     0.20   0.15  -0.12    -0.04  -0.03   0.02     0.01   0.01  -0.01
    26   1    -0.35  -0.34  -0.30     0.08   0.08   0.07    -0.02  -0.02  -0.01
    27   1    -0.05   0.03   0.54     0.01  -0.01  -0.14     0.00   0.00  -0.01
    28   1     0.33   0.26  -0.17    -0.09  -0.07   0.05    -0.02  -0.02   0.01
    29   9    -0.00   0.00   0.01     0.00   0.00  -0.00     0.00   0.00  -0.00
                     49                     50                     51
                      A                      A                      A
 Frequencies --   1211.4383              1226.2984              1255.5991
 Red. masses --      2.1203                 1.7720                 1.9278
 Frc consts  --      1.8334                 1.5700                 1.7907
 IR Inten    --      4.9683                 1.1259               148.2672
  Atom  AN      X      Y      Z        X      Y      Z        X      Y      Z
     1   6     0.02   0.03  -0.05    -0.00  -0.00   0.00     0.04   0.06  -0.11
     2   7     0.02  -0.04   0.03     0.02  -0.01  -0.01    -0.03  -0.07   0.13
     3   8    -0.02   0.02  -0.00    -0.00   0.00  -0.00    -0.05   0.04  -0.00
     4   6    -0.06  -0.09   0.03     0.02  -0.00   0.04     0.06  -0.00  -0.11
     5   6    -0.03   0.01  -0.06    -0.11  -0.03  -0.17     0.04  -0.03   0.05
     6   6     0.14   0.15  -0.00     0.00  -0.04  -0.02     0.00  -0.01  -0.06
     7   6    -0.02   0.00  -0.01    -0.03   0.03  -0.04    -0.01   0.01  -0.00
     8   6     0.02  -0.02   0.02     0.04  -0.04   0.04    -0.01   0.02   0.00
     9   6    -0.00   0.00  -0.00    -0.00  -0.01  -0.01     0.00  -0.01   0.00
    10   6     0.01   0.01   0.02     0.01   0.04   0.04    -0.01  -0.00  -0.02
    11   6    -0.01  -0.00  -0.00    -0.02   0.04  -0.01     0.01   0.01   0.02
    12   6     0.05   0.04  -0.03    -0.01   0.00   0.02    -0.02  -0.01   0.04
    13   6    -0.06  -0.05   0.04     0.01   0.01  -0.00     0.01   0.01   0.01
    14   6     0.02   0.02  -0.01    -0.01  -0.01   0.00    -0.01  -0.01  -0.00
    15   6    -0.06  -0.06  -0.02     0.01   0.01   0.00     0.01   0.01   0.00
    16   6     0.02   0.02   0.09     0.02   0.01  -0.06     0.02   0.02  -0.06
    17   1    -0.06   0.09  -0.13    -0.00   0.03  -0.00    -0.05   0.15  -0.19
    18   1    -0.03  -0.13   0.21     0.00  -0.04   0.02    -0.20  -0.35   0.74
    19   1    -0.19  -0.15   0.12     0.42   0.14   0.65     0.06  -0.02   0.05
    20   1     0.00   0.02  -0.04     0.03  -0.05   0.02    -0.06   0.08  -0.07
    21   1     0.07   0.03   0.13     0.09  -0.00   0.13    -0.05  -0.01  -0.07
    22   1    -0.01   0.03   0.01    -0.02   0.10   0.03    -0.01   0.05   0.02
    23   1     0.07  -0.05   0.08     0.19  -0.12   0.21    -0.01  -0.01  -0.02
    24   1     0.04   0.03   0.03     0.14   0.19   0.30    -0.03  -0.03  -0.04
    25   1     0.22   0.18  -0.14    -0.04  -0.05   0.06    -0.20  -0.15   0.17
    26   1    -0.45  -0.42  -0.27     0.04   0.03   0.01     0.04   0.03   0.03
    27   1     0.02   0.01   0.01    -0.03  -0.01   0.09    -0.02  -0.00   0.13
    28   1    -0.28  -0.22   0.11     0.05   0.04  -0.03     0.08   0.06  -0.04
    29   9     0.01   0.01  -0.03    -0.01  -0.01   0.02    -0.01  -0.01   0.03
                     52                     53                     54
                      A                      A                      A
 Frequencies --   1258.9104              1284.4792              1307.7790
 Red. masses --      3.0540                 2.9337                 1.6276
 Frc consts  --      2.8517                 2.8519                 1.6401
 IR Inten    --     33.1426               109.8298                16.1563
  Atom  AN      X      Y      Z        X      Y      Z        X      Y      Z
     1   6     0.02   0.03  -0.05     0.02   0.03  -0.08    -0.00   0.00  -0.00
     2   7    -0.02  -0.03   0.06    -0.05  -0.01   0.07    -0.00   0.01   0.01
     3   8    -0.02   0.01   0.00    -0.01   0.01   0.01    -0.00   0.00   0.00
     4   6     0.08   0.03  -0.03     0.15  -0.03   0.10    -0.02   0.01  -0.07
     5   6    -0.03  -0.00  -0.03    -0.11   0.17  -0.07     0.03  -0.07   0.02
     6   6    -0.09  -0.08   0.14    -0.06  -0.01   0.10    -0.04  -0.05   0.10
     7   6    -0.01   0.01  -0.01     0.02  -0.05   0.00    -0.01   0.02  -0.01
     8   6     0.01  -0.01   0.01    -0.01  -0.07  -0.04     0.01   0.03   0.03
     9   6     0.00  -0.00   0.00    -0.01   0.06   0.01     0.01  -0.03  -0.01
    10   6     0.00   0.01   0.01     0.06  -0.03   0.06    -0.03   0.02  -0.03
    11   6    -0.00   0.00  -0.01    -0.03  -0.05  -0.08     0.02   0.02   0.04
    12   6     0.02   0.01  -0.11     0.03   0.02  -0.02    -0.02  -0.02  -0.02
    13   6    -0.00  -0.01  -0.05    -0.02  -0.03  -0.04    -0.00  -0.01  -0.02
    14   6     0.06   0.05   0.02    -0.04  -0.03   0.04    -0.03  -0.03  -0.03
    15   6     0.01   0.02   0.06     0.05   0.04  -0.05     0.02   0.01  -0.05
    16   6    -0.18  -0.14   0.18     0.05   0.02  -0.12     0.09   0.08   0.02
    17   1    -0.01   0.05  -0.08     0.04   0.04  -0.06     0.00  -0.03   0.01
    18   1    -0.08  -0.13   0.29    -0.06  -0.03   0.13    -0.01   0.00   0.03
    19   1     0.19   0.07   0.08    -0.13  -0.11  -0.51     0.26   0.14  -0.03
    20   1     0.00  -0.01   0.00     0.20  -0.24   0.19    -0.07   0.08  -0.06
    21   1     0.03   0.01   0.05     0.19   0.08   0.31    -0.08  -0.04  -0.12
    22   1     0.00   0.01   0.00     0.02  -0.11  -0.03    -0.01   0.04   0.01
    23   1     0.04  -0.03   0.04    -0.07   0.10  -0.06     0.04  -0.04   0.03
    24   1     0.01   0.02   0.05    -0.01  -0.03  -0.01    -0.00   0.01  -0.00
    25   1     0.31   0.22  -0.31     0.14   0.14  -0.10     0.45   0.32  -0.34
    26   1     0.10   0.09   0.03     0.12   0.12   0.09     0.12   0.11   0.08
    27   1     0.11   0.03  -0.55    -0.05  -0.03   0.12    -0.06  -0.01   0.30
    28   1     0.21   0.17  -0.04    -0.23  -0.18   0.12    -0.37  -0.30   0.19
    29   9     0.05   0.03  -0.10    -0.03  -0.02   0.04    -0.01  -0.01   0.01
                     55                     56                     57
                      A                      A                      A
 Frequencies --   1327.7375              1345.5505              1369.0691
 Red. masses --      5.2964                 2.6169                 1.3036
 Frc consts  --      5.5011                 2.7915                 1.4397
 IR Inten    --     17.2518                 7.9572                28.4874
  Atom  AN      X      Y      Z        X      Y      Z        X      Y      Z
     1   6     0.00   0.00   0.00    -0.00  -0.00   0.01     0.02   0.02  -0.05
     2   7     0.00   0.01   0.01     0.01   0.00   0.00    -0.03   0.01   0.05
     3   8     0.00  -0.00   0.00     0.00  -0.00  -0.00    -0.01  -0.00   0.01
     4   6    -0.10  -0.05  -0.03    -0.09  -0.03  -0.09    -0.07  -0.07   0.05
     5   6     0.04  -0.12  -0.01     0.02   0.07   0.07     0.01   0.02  -0.01
     6   6     0.09   0.09   0.21     0.04   0.00   0.04     0.04  -0.01  -0.03
     7   6    -0.04   0.04  -0.03     0.11  -0.08   0.11    -0.01   0.01  -0.01
     8   6     0.03   0.04   0.06    -0.07  -0.02  -0.11    -0.00  -0.00  -0.00
     9   6     0.01  -0.07  -0.02    -0.03   0.15   0.04     0.00  -0.01  -0.00
    10   6    -0.05   0.05  -0.05     0.07  -0.08   0.06     0.00  -0.00   0.00
    11   6     0.03   0.03   0.07    -0.07  -0.04  -0.12     0.01   0.00   0.01
    12   6     0.18   0.15  -0.08     0.02   0.02  -0.02    -0.01  -0.00   0.00
    13   6    -0.15  -0.14  -0.07    -0.03  -0.02  -0.01     0.02   0.02   0.02
    14   6    -0.03   0.00   0.22    -0.00  -0.00   0.03     0.01   0.00  -0.01
    15   6     0.14   0.11  -0.13     0.02   0.01  -0.02    -0.03  -0.02   0.02
    16   6    -0.11  -0.12  -0.20    -0.01  -0.01  -0.01     0.00   0.01   0.01
    17   1    -0.02  -0.02  -0.02    -0.02  -0.01  -0.01     0.03  -0.03  -0.04
    18   1     0.02   0.04  -0.06     0.01  -0.00   0.02     0.03   0.10  -0.10
    19   1     0.11   0.07  -0.17     0.42   0.19   0.37     0.72   0.37  -0.48
    20   1    -0.04   0.06  -0.05    -0.31   0.33  -0.28     0.06  -0.06   0.06
    21   1    -0.10  -0.06  -0.16    -0.04   0.01  -0.05     0.03   0.02   0.05
    22   1    -0.01   0.09   0.02     0.05  -0.28  -0.08    -0.01   0.06   0.02
    23   1     0.08  -0.08   0.08    -0.04   0.02  -0.04    -0.03   0.03  -0.03
    24   1     0.01   0.01  -0.00     0.14   0.14   0.28    -0.02  -0.03  -0.08
    25   1    -0.41  -0.28   0.31    -0.02  -0.03   0.02    -0.05  -0.05   0.03
    26   1     0.07   0.08   0.11     0.02   0.02   0.03    -0.07  -0.08  -0.06
    27   1     0.01  -0.03  -0.29    -0.00  -0.00  -0.00     0.01   0.00  -0.07
    28   1    -0.12  -0.12   0.04    -0.05  -0.05   0.03     0.08   0.06  -0.05
    29   9    -0.02  -0.01   0.03    -0.00  -0.00  -0.00     0.00   0.00  -0.00
                     58                     59                     60
                      A                      A                      A
 Frequencies --   1374.8835              1437.8511              1493.5795
 Red. masses --      1.3351                 1.2364                 2.4455
 Frc consts  --      1.4870                 1.5060                 3.2142
 IR Inten    --      8.4503                42.5033                59.6689
  Atom  AN      X      Y      Z        X      Y      Z        X      Y      Z
     1   6    -0.01  -0.01   0.02    -0.03  -0.01   0.05     0.01  -0.00  -0.01
     2   7     0.02   0.00  -0.02    -0.04   0.01   0.03    -0.01  -0.01   0.01
     3   8     0.00  -0.00  -0.00     0.08  -0.05  -0.02    -0.01   0.00   0.00
     4   6    -0.04  -0.02  -0.07     0.01   0.00  -0.01    -0.02  -0.01   0.04
     5   6    -0.00   0.08   0.05    -0.00  -0.00   0.00     0.01  -0.02  -0.01
     6   6     0.01  -0.00   0.02    -0.00  -0.00  -0.00     0.07   0.04  -0.12
     7   6    -0.02   0.02  -0.02    -0.00   0.00  -0.00     0.00   0.01   0.01
     8   6    -0.02  -0.02  -0.04     0.00   0.00   0.00    -0.01  -0.00  -0.02
     9   6     0.01  -0.04  -0.01     0.00  -0.00  -0.00     0.00  -0.02  -0.00
    10   6     0.03  -0.04   0.02     0.00   0.00   0.00     0.01   0.00   0.02
    11   6     0.03   0.02   0.04     0.00   0.00   0.00    -0.01   0.00  -0.01
    12   6     0.01   0.01  -0.01    -0.00  -0.00   0.00     0.02   0.03   0.10
    13   6    -0.01  -0.01  -0.01    -0.00  -0.00  -0.00    -0.13  -0.12  -0.04
    14   6    -0.00  -0.00   0.01     0.00  -0.00  -0.00     0.05   0.03  -0.14
    15   6     0.01   0.01  -0.01     0.00   0.00   0.00     0.06   0.06   0.06
    16   6    -0.00  -0.00   0.00    -0.00   0.00   0.00    -0.11  -0.09   0.05
    17   1    -0.02  -0.01   0.02    -0.49   0.73  -0.43     0.01  -0.00  -0.01
    18   1    -0.01  -0.03   0.04     0.01   0.09  -0.12     0.01   0.02  -0.03
    19   1     0.16   0.04   0.47     0.02   0.01  -0.02     0.02   0.02  -0.11
    20   1     0.22  -0.22   0.21     0.00  -0.00   0.01     0.01   0.01   0.01
    21   1     0.15   0.12   0.27     0.00   0.00   0.00     0.03   0.03   0.06
    22   1    -0.05   0.27   0.07    -0.00   0.00   0.00    -0.01   0.08   0.03
    23   1    -0.23   0.20  -0.23    -0.00   0.00  -0.00    -0.01   0.03  -0.00
    24   1    -0.21  -0.18  -0.40    -0.00  -0.00  -0.00     0.02   0.03   0.04
    25   1     0.01   0.00  -0.00     0.00   0.00  -0.00     0.12   0.11   0.05
    26   1     0.02   0.02   0.02     0.00   0.00   0.00     0.37   0.37   0.38
    27   1    -0.00   0.00   0.02    -0.00   0.00   0.01     0.00   0.08   0.59
    28   1    -0.04  -0.03   0.02    -0.00  -0.00   0.00    -0.07  -0.04   0.18
    29   9    -0.00  -0.00  -0.00     0.00  -0.00   0.00     0.02   0.01  -0.02
                     61                     62                     63
                      A                      A                      A
 Frequencies --   1500.0053              1542.9372              1545.4618
 Red. masses --      2.2585                 2.6234                 2.4196
 Frc consts  --      2.9940                 3.6797                 3.4049
 IR Inten    --     12.9418                65.7502                20.3983
  Atom  AN      X      Y      Z        X      Y      Z        X      Y      Z
     1   6     0.00  -0.00  -0.00     0.00   0.01  -0.01     0.00   0.01  -0.02
     2   7    -0.00  -0.00   0.01    -0.00  -0.01   0.02    -0.01  -0.02   0.03
     3   8    -0.00   0.00  -0.00    -0.00   0.00   0.00    -0.00  -0.00   0.00
     4   6     0.01   0.04   0.02     0.01   0.03  -0.00     0.03   0.01   0.03
     5   6     0.03  -0.16  -0.04     0.04  -0.00   0.06    -0.08   0.02  -0.11
     6   6    -0.01  -0.01   0.02    -0.10  -0.09  -0.06    -0.04  -0.04  -0.03
     7   6     0.05   0.04   0.09    -0.03   0.05  -0.02     0.05  -0.10   0.02
     8   6    -0.08   0.03  -0.10    -0.02  -0.05  -0.06     0.05   0.09   0.12
     9   6     0.02  -0.13  -0.04     0.03   0.00   0.04    -0.06   0.01  -0.08
    10   6     0.08   0.00   0.12    -0.04   0.05  -0.03     0.08  -0.10   0.06
    11   6    -0.07   0.06  -0.07    -0.01  -0.04  -0.04     0.02   0.08   0.07
    12   6    -0.00  -0.00  -0.01     0.09   0.07  -0.09     0.05   0.03  -0.04
    13   6     0.02   0.02   0.01     0.03   0.04   0.11     0.01   0.01   0.05
    14   6    -0.01  -0.01   0.02    -0.06  -0.06  -0.06    -0.03  -0.03  -0.04
    15   6    -0.01  -0.01  -0.01     0.11   0.09  -0.07     0.05   0.04  -0.03
    16   6     0.02   0.01  -0.00    -0.02  -0.00   0.15    -0.01  -0.01   0.07
    17   1     0.00  -0.00  -0.00     0.02  -0.01   0.00     0.03  -0.01  -0.01
    18   1     0.01   0.01  -0.02     0.03   0.04  -0.09     0.04   0.05  -0.13
    19   1    -0.15  -0.03  -0.21     0.03   0.03   0.01     0.01   0.00   0.05
    20   1    -0.11   0.21  -0.05     0.14  -0.11   0.15    -0.25   0.18  -0.27
    21   1     0.11   0.22   0.28     0.11   0.06   0.19    -0.21  -0.12  -0.37
    22   1    -0.10   0.59   0.17     0.04  -0.03   0.04    -0.07   0.02  -0.10
    23   1    -0.20   0.29  -0.14     0.14  -0.12   0.14    -0.26   0.22  -0.26
    24   1     0.06   0.19   0.19     0.10   0.04   0.16    -0.19  -0.08  -0.33
    25   1    -0.02  -0.02  -0.00    -0.38  -0.29   0.23    -0.18  -0.13   0.11
    26   1    -0.05  -0.05  -0.05    -0.23  -0.21  -0.08    -0.10  -0.09  -0.02
    27   1    -0.00  -0.01  -0.08    -0.10  -0.06   0.22    -0.05  -0.02   0.12
    28   1     0.00   0.00  -0.02    -0.31  -0.25   0.21    -0.14  -0.11   0.10
    29   9    -0.00  -0.00   0.00     0.01   0.00  -0.03     0.00   0.00  -0.01
                     64                     65                     66
                      A                      A                      A
 Frequencies --   1562.8496              1655.1632              1662.3434
 Red. masses --      1.9054                 6.5992                 6.0410
 Frc consts  --      2.7420                10.6518                 9.8356
 IR Inten    --    492.1709                50.5520                 9.2254
  Atom  AN      X      Y      Z        X      Y      Z        X      Y      Z
     1   6    -0.02  -0.07   0.12     0.02  -0.01  -0.00     0.01  -0.01  -0.00
     2   7     0.03   0.11  -0.18    -0.01  -0.01   0.00     0.00  -0.00   0.01
     3   8     0.01   0.00  -0.01    -0.01   0.01  -0.00    -0.01   0.01  -0.00
     4   6     0.00  -0.05   0.07     0.01   0.01   0.04     0.00   0.03   0.00
     5   6    -0.01  -0.00  -0.01     0.02  -0.09  -0.03     0.05  -0.30  -0.08
     6   6    -0.01  -0.01  -0.01     0.01  -0.03  -0.30    -0.00   0.01   0.10
     7   6     0.00  -0.01   0.00    -0.04   0.07  -0.02    -0.09   0.19  -0.04
     8   6     0.00   0.00   0.01     0.01  -0.06  -0.02    -0.00  -0.18  -0.09
     9   6    -0.01   0.01  -0.01    -0.03   0.12   0.02    -0.07   0.34   0.08
    10   6     0.01  -0.01   0.01     0.04  -0.08   0.01     0.09  -0.21   0.02
    11   6    -0.00   0.01   0.00     0.00   0.06   0.03     0.02   0.17   0.12
    12   6     0.01   0.01  -0.01    -0.09  -0.06   0.17     0.03   0.02  -0.06
    13   6     0.00   0.01   0.02    -0.03  -0.05  -0.20     0.00   0.01   0.06
    14   6    -0.01  -0.01  -0.01    -0.05   0.01   0.39     0.02   0.00  -0.12
    15   6     0.02   0.01  -0.01     0.10   0.06  -0.23    -0.04  -0.03   0.07
    16   6    -0.01  -0.00   0.02     0.04   0.06   0.23    -0.00  -0.01  -0.07
    17   1    -0.12   0.09   0.03     0.00   0.02  -0.02    -0.00   0.00  -0.01
    18   1    -0.27  -0.33   0.77     0.00   0.01  -0.02     0.01   0.02  -0.03
    19   1     0.18   0.06  -0.27     0.01   0.03  -0.10    -0.12  -0.02  -0.16
    20   1    -0.02   0.03  -0.04     0.07  -0.04   0.08     0.17  -0.06   0.22
    21   1    -0.02  -0.01  -0.02     0.04  -0.04   0.04     0.14  -0.09   0.15
    22   1    -0.01   0.00  -0.01     0.02  -0.15  -0.05     0.06  -0.41  -0.13
    23   1    -0.02   0.02  -0.02    -0.06   0.01  -0.08    -0.15   0.00  -0.22
    24   1    -0.01  -0.00  -0.02    -0.05   0.01  -0.07    -0.16   0.04  -0.21
    25   1    -0.05  -0.03   0.02     0.20   0.17  -0.02    -0.06  -0.05   0.01
    26   1    -0.03  -0.03  -0.01     0.15   0.12  -0.08    -0.04  -0.03   0.03
    27   1    -0.01  -0.01   0.03     0.02  -0.04  -0.47    -0.00   0.02   0.14
    28   1    -0.04  -0.03   0.03    -0.20  -0.19  -0.06     0.08   0.07   0.01
    29   9     0.00   0.00  -0.01    -0.00  -0.00  -0.02    -0.00   0.00   0.01
                     67                     68                     69
                      A                      A                      A
 Frequencies --   1679.5615              1688.4391              1753.8010
 Red. masses --      5.9589                 6.9669                 6.8462
 Frc consts  --      9.9040                11.7021                12.4069
 IR Inten    --      4.6999                 8.3385               825.1024
  Atom  AN      X      Y      Z        X      Y      Z        X      Y      Z
     1   6    -0.01   0.01  -0.00     0.01  -0.01   0.00    -0.41   0.42  -0.08
     2   7    -0.00  -0.00   0.00    -0.00   0.00  -0.00     0.06  -0.05  -0.01
     3   8     0.01  -0.01  -0.00    -0.01   0.01  -0.00     0.26  -0.24   0.02
     4   6     0.02   0.00   0.04     0.02   0.02   0.00    -0.02   0.01   0.03
     5   6    -0.13  -0.00  -0.19     0.02   0.01   0.03     0.01  -0.01  -0.00
     6   6    -0.02  -0.02  -0.02    -0.18  -0.16  -0.05     0.00  -0.01  -0.02
     7   6     0.19  -0.11   0.22    -0.02   0.01  -0.03    -0.01   0.01  -0.01
     8   6    -0.16  -0.04  -0.25     0.02   0.01   0.03     0.00  -0.00   0.00
     9   6     0.08  -0.00   0.11    -0.01  -0.01  -0.02    -0.00   0.01  -0.00
    10   6    -0.17   0.09  -0.20     0.02  -0.00   0.02     0.01  -0.01   0.01
    11   6     0.16   0.07   0.27    -0.02  -0.01  -0.04    -0.01   0.00  -0.01
    12   6     0.03   0.02  -0.00     0.26   0.21  -0.08     0.00   0.01   0.01
    13   6    -0.03  -0.03  -0.02    -0.23  -0.22  -0.10    -0.01  -0.01  -0.01
    14   6     0.01   0.01   0.01     0.11   0.10   0.03     0.00   0.00   0.01
    15   6    -0.02  -0.02   0.00    -0.23  -0.20   0.07    -0.00  -0.00  -0.00
    16   6     0.03   0.02   0.02     0.24   0.23   0.11     0.00   0.00   0.01
    17   1     0.00  -0.00   0.01    -0.00   0.01  -0.00     0.06  -0.39   0.45
    18   1    -0.01  -0.01   0.01    -0.01  -0.01   0.01    -0.03  -0.19   0.34
    19   1    -0.00  -0.00  -0.02     0.05   0.03   0.01     0.02   0.05  -0.08
    20   1    -0.22   0.30  -0.17     0.02  -0.04   0.01     0.01  -0.01   0.01
    21   1     0.10   0.19   0.25    -0.02  -0.02  -0.04     0.00  -0.01  -0.00
    22   1     0.10  -0.03   0.12    -0.01   0.02  -0.01    -0.00  -0.00  -0.01
    23   1     0.15  -0.23   0.10    -0.01   0.03  -0.00    -0.01   0.01  -0.01
    24   1    -0.14  -0.20  -0.32     0.02   0.02   0.05     0.01   0.02   0.01
    25   1    -0.03  -0.02   0.03    -0.26  -0.18   0.29    -0.00  -0.00   0.02
    26   1     0.02   0.02   0.03     0.17   0.18   0.25     0.01   0.01   0.01
    27   1     0.02   0.01  -0.01     0.14   0.11  -0.02     0.00   0.00  -0.00
    28   1     0.01   0.01  -0.02     0.19   0.14  -0.23     0.00   0.00  -0.00
    29   9    -0.00  -0.00  -0.00    -0.01  -0.01  -0.01     0.00  -0.00   0.00
                     70                     71                     72
                      A                      A                      A
 Frequencies --   3072.2564              3111.6617              3194.7242
 Red. masses --      1.0881                 1.0835                 1.0897
 Frc consts  --      6.0512                 6.1809                 6.5525
 IR Inten    --     89.8859                 2.2551                 8.0338
  Atom  AN      X      Y      Z        X      Y      Z        X      Y      Z
     1   6     0.06  -0.00  -0.06    -0.00  -0.00   0.00    -0.00  -0.00   0.00
     2   7    -0.00  -0.00   0.00     0.00   0.00  -0.00     0.00  -0.00   0.00
     3   8    -0.00   0.00   0.00    -0.00   0.00   0.00    -0.00   0.00  -0.00
     4   6     0.00  -0.00   0.00     0.04  -0.07  -0.01     0.00  -0.00  -0.00
     5   6     0.00   0.00  -0.00    -0.00  -0.00  -0.00    -0.00   0.00  -0.00
     6   6     0.00  -0.00  -0.00    -0.00  -0.00   0.00    -0.00   0.00  -0.00
     7   6    -0.00  -0.00  -0.00    -0.00   0.00  -0.00    -0.01  -0.06  -0.05
     8   6    -0.00   0.00   0.00    -0.00  -0.00  -0.00    -0.01   0.02  -0.00
     9   6    -0.00  -0.00  -0.00    -0.00   0.00   0.00     0.00  -0.00   0.00
    10   6    -0.00  -0.00  -0.00     0.00  -0.00   0.00    -0.00  -0.00  -0.00
    11   6    -0.00   0.00  -0.00    -0.00   0.00  -0.00    -0.00   0.00   0.00
    12   6     0.00   0.00  -0.00     0.00   0.00  -0.00     0.00   0.00   0.00
    13   6     0.00   0.00  -0.00    -0.00  -0.00  -0.00     0.00   0.00   0.00
    14   6     0.00   0.00  -0.00    -0.00  -0.00   0.00     0.00  -0.00  -0.00
    15   6     0.00   0.00   0.00     0.00  -0.00  -0.00    -0.00  -0.00   0.00
    16   6    -0.00  -0.00   0.00     0.00   0.00   0.00     0.00   0.00   0.00
    17   1    -0.68   0.06   0.72     0.02  -0.00  -0.03     0.00  -0.00  -0.00
    18   1     0.01  -0.00  -0.01     0.00  -0.01   0.00    -0.00   0.00   0.00
    19   1    -0.02   0.03   0.00    -0.44   0.89   0.07     0.00  -0.00   0.00
    20   1     0.00  -0.00   0.00    -0.00   0.00   0.00     0.16   0.74   0.58
    21   1     0.00  -0.00   0.00    -0.00   0.00  -0.00     0.12  -0.24   0.04
    22   1     0.00  -0.00   0.00     0.00   0.00  -0.00    -0.05   0.01  -0.06
    23   1     0.00   0.00   0.00     0.00   0.00   0.00     0.01   0.04   0.03
    24   1     0.00   0.00   0.00     0.01  -0.02   0.00     0.01  -0.02   0.00
    25   1     0.00   0.00   0.00    -0.00  -0.00  -0.00    -0.00  -0.00  -0.00
    26   1    -0.00  -0.00   0.00    -0.00  -0.00   0.00     0.00   0.00  -0.00
    27   1    -0.00  -0.00  -0.00     0.00   0.00   0.00    -0.00  -0.00  -0.00
    28   1    -0.00  -0.00  -0.00    -0.00  -0.00  -0.00    -0.00   0.00   0.00
    29   9     0.00   0.00   0.00    -0.00  -0.00  -0.00     0.00  -0.00  -0.00
                     73                     74                     75
                      A                      A                      A
 Frequencies --   3204.6633              3214.2899              3214.9317
 Red. masses --      1.0889                 1.0880                 1.0899
 Frc consts  --      6.5885                 6.6231                 6.6369
 IR Inten    --      5.0556                 0.8851                 4.3424
  Atom  AN      X      Y      Z        X      Y      Z        X      Y      Z
     1   6     0.00  -0.00   0.00     0.00  -0.00   0.00    -0.00   0.00  -0.00
     2   7    -0.00   0.00  -0.00     0.00   0.00  -0.00     0.00  -0.00   0.00
     3   8    -0.00   0.00   0.00    -0.00   0.00  -0.00     0.00  -0.00   0.00
     4   6     0.00  -0.00  -0.00     0.00  -0.00  -0.00    -0.00   0.00  -0.00
     5   6     0.00   0.00   0.00    -0.00  -0.00   0.00    -0.00  -0.00  -0.00
     6   6    -0.00   0.00  -0.00    -0.00  -0.00   0.00    -0.00  -0.00   0.00
     7   6    -0.00  -0.00  -0.00     0.00   0.00   0.00    -0.00  -0.01  -0.01
     8   6     0.00  -0.01   0.00    -0.00   0.01  -0.00     0.02  -0.03   0.01
     9   6    -0.01   0.00  -0.01     0.01  -0.00   0.01    -0.04   0.01  -0.05
    10   6     0.00   0.03   0.02    -0.00  -0.00  -0.00     0.01   0.02   0.02
    11   6     0.03  -0.07   0.01     0.00  -0.01   0.00    -0.01   0.03  -0.01
    12   6    -0.00  -0.00  -0.00    -0.02  -0.03  -0.06    -0.00  -0.01  -0.01
    13   6    -0.00  -0.00   0.00    -0.02  -0.01   0.03    -0.00  -0.00   0.01
    14   6     0.00   0.00  -0.00     0.02   0.01  -0.00     0.00   0.00  -0.00
    15   6    -0.00  -0.00  -0.00    -0.00  -0.00  -0.01    -0.00  -0.00  -0.00
    16   6     0.00   0.00   0.00     0.00   0.00   0.00     0.00   0.00   0.00
    17   1     0.00   0.00  -0.00     0.00  -0.00  -0.00    -0.00  -0.00   0.00
    18   1    -0.00  -0.00   0.00     0.00  -0.00  -0.00    -0.00   0.00  -0.00
    19   1    -0.01   0.02  -0.00    -0.00   0.00  -0.00     0.00  -0.01   0.00
    20   1     0.01   0.06   0.05    -0.01  -0.03  -0.03     0.03   0.15   0.12
    21   1    -0.04   0.07  -0.01     0.05  -0.10   0.02    -0.20   0.40  -0.08
    22   1     0.12  -0.02   0.16    -0.10   0.02  -0.13     0.41  -0.09   0.55
    23   1    -0.06  -0.33  -0.27     0.01   0.06   0.05    -0.05  -0.23  -0.19
    24   1    -0.38   0.77  -0.14    -0.04   0.07  -0.01     0.16  -0.32   0.06
    25   1     0.00   0.00   0.00     0.25   0.30   0.71     0.06   0.07   0.17
    26   1     0.00   0.00  -0.00     0.20   0.12  -0.39     0.05   0.03  -0.10
    27   1    -0.00  -0.00  -0.00    -0.18  -0.16  -0.01    -0.05  -0.04  -0.00
    28   1     0.00   0.00   0.00     0.03   0.04   0.10     0.01   0.01   0.02
    29   9    -0.00   0.00  -0.00     0.00  -0.00  -0.00     0.00  -0.00  -0.00
                     76                     77                     78
                      A                      A                      A
 Frequencies --   3223.8240              3224.2595              3233.0128
 Red. masses --      1.0897                 1.0943                 1.0937
 Frc consts  --      6.6726                 6.7026                 6.7355
 IR Inten    --      4.4031                27.7653                12.1662
  Atom  AN      X      Y      Z        X      Y      Z        X      Y      Z
     1   6     0.00  -0.00   0.00     0.00  -0.00   0.00     0.00  -0.00   0.00
     2   7     0.00   0.00  -0.00     0.00   0.00  -0.00     0.00   0.00  -0.00
     3   8    -0.00   0.00  -0.00    -0.00   0.00   0.00    -0.00   0.00  -0.00
     4   6    -0.00   0.00  -0.00     0.00  -0.00  -0.00    -0.00  -0.00  -0.00
     5   6    -0.00  -0.00  -0.00    -0.00   0.00   0.00    -0.00  -0.00   0.00
     6   6    -0.00  -0.00   0.00    -0.00  -0.00   0.00    -0.00  -0.00   0.00
     7   6     0.00   0.00   0.00    -0.00  -0.01  -0.01    -0.00  -0.00  -0.00
     8   6    -0.00   0.00  -0.00     0.03  -0.05   0.01    -0.00   0.00   0.00
     9   6    -0.00  -0.00  -0.00     0.00   0.00   0.01    -0.00   0.00  -0.00
    10   6     0.00   0.00   0.00    -0.01  -0.04  -0.04    -0.00  -0.00  -0.00
    11   6    -0.00   0.00  -0.00     0.01  -0.02   0.01     0.00  -0.00   0.00
    12   6    -0.01  -0.01  -0.03    -0.00  -0.00  -0.00    -0.01  -0.01  -0.02
    13   6     0.01   0.01  -0.02     0.00   0.00  -0.00     0.03   0.02  -0.05
    14   6    -0.05  -0.04  -0.00    -0.00  -0.00  -0.00     0.00   0.00   0.00
    15   6     0.01   0.01   0.03     0.00   0.00   0.00    -0.02  -0.02  -0.05
    16   6    -0.00  -0.00   0.00    -0.00  -0.00   0.00     0.00   0.00  -0.00
    17   1     0.00  -0.00  -0.00     0.00   0.00  -0.00     0.00  -0.00  -0.00
    18   1    -0.00  -0.00  -0.00    -0.00   0.00   0.00     0.00  -0.00  -0.00
    19   1     0.00  -0.00  -0.00    -0.00   0.00   0.00     0.00   0.00  -0.00
    20   1    -0.00  -0.00  -0.00     0.03   0.12   0.10     0.00   0.00   0.00
    21   1     0.01  -0.03   0.00    -0.29   0.60  -0.11     0.00  -0.00   0.00
    22   1     0.01  -0.00   0.01    -0.03   0.00  -0.05     0.00  -0.00   0.00
    23   1    -0.00  -0.02  -0.02     0.10   0.50   0.41     0.00   0.00   0.00
    24   1     0.01  -0.01   0.00    -0.11   0.23  -0.05    -0.00   0.00  -0.00
    25   1     0.14   0.16   0.38     0.01   0.01   0.02     0.09   0.10   0.24
    26   1    -0.14  -0.08   0.26    -0.01  -0.00   0.01    -0.29  -0.18   0.56
    27   1     0.54   0.47   0.02     0.02   0.02   0.00    -0.01  -0.01  -0.01
    28   1    -0.13  -0.16  -0.39    -0.01  -0.01  -0.02     0.20   0.25   0.62
    29   9     0.00   0.00  -0.00     0.00   0.00  -0.00    -0.00  -0.00   0.00
                     79                     80                     81
                      A                      A                      A
 Frequencies --   3234.3357              3241.8372              3644.4250
 Red. masses --      1.0985                 1.0986                 1.0791
 Frc consts  --      6.7702                 6.8023                 8.4448
 IR Inten    --     17.5297                 7.5081                79.6735
  Atom  AN      X      Y      Z        X      Y      Z        X      Y      Z
     1   6     0.00  -0.00   0.00    -0.00   0.00  -0.00    -0.00  -0.00   0.00
     2   7    -0.00   0.00  -0.00    -0.00  -0.00   0.00    -0.06   0.05   0.00
     3   8    -0.00   0.00  -0.00     0.00  -0.00   0.00     0.00  -0.00   0.00
     4   6     0.00  -0.00   0.00     0.00   0.00   0.00     0.00   0.00  -0.00
     5   6     0.00   0.00   0.00     0.00  -0.00  -0.00    -0.00  -0.00   0.00
     6   6     0.00   0.00  -0.00     0.00   0.00  -0.00    -0.00   0.00  -0.00
     7   6     0.00   0.01   0.01     0.00   0.00   0.00     0.00  -0.00  -0.00
     8   6    -0.02   0.04  -0.01     0.00  -0.00   0.00    -0.00   0.00   0.00
     9   6    -0.04   0.01  -0.05     0.00  -0.00   0.00     0.00  -0.00  -0.00
    10   6    -0.01  -0.04  -0.03     0.00   0.00   0.00    -0.00   0.00  -0.00
    11   6     0.01  -0.01   0.00    -0.00   0.00  -0.00     0.00   0.00   0.00
    12   6     0.00   0.00   0.00     0.01   0.01   0.01    -0.00   0.00   0.00
    13   6    -0.00  -0.00   0.00    -0.02  -0.01   0.04     0.00  -0.00  -0.00
    14   6    -0.00  -0.00  -0.00    -0.04  -0.04  -0.00    -0.00  -0.00  -0.00
    15   6     0.00   0.00   0.00    -0.01  -0.02  -0.04     0.00   0.00  -0.00
    16   6    -0.00  -0.00   0.00     0.00   0.00  -0.00    -0.00  -0.00   0.00
    17   1     0.00   0.00  -0.00    -0.00   0.00   0.00     0.00   0.00  -0.01
    18   1     0.00  -0.00   0.00    -0.00   0.00   0.00     0.75  -0.65  -0.08
    19   1    -0.00   0.00  -0.00    -0.00  -0.00  -0.00     0.01  -0.01  -0.00
    20   1    -0.02  -0.08  -0.07    -0.00  -0.00  -0.00     0.00   0.00   0.00
    21   1     0.21  -0.43   0.08    -0.00   0.00  -0.00     0.00   0.00  -0.00
    22   1     0.39  -0.08   0.53    -0.00   0.00  -0.00     0.00   0.00   0.00
    23   1     0.08   0.40   0.33    -0.00  -0.00  -0.00    -0.00  -0.00   0.00
    24   1    -0.07   0.15  -0.03     0.00  -0.00   0.00    -0.00   0.00   0.00
    25   1    -0.00  -0.00  -0.01    -0.05  -0.06  -0.14     0.00  -0.00  -0.00
    26   1     0.00   0.00  -0.00     0.22   0.13  -0.42     0.00   0.00  -0.00
    27   1     0.00   0.00   0.00     0.49   0.43   0.02     0.00   0.00  -0.00
    28   1    -0.00  -0.00  -0.00     0.16   0.19   0.49     0.00   0.00   0.00
    29   9     0.00   0.00  -0.00    -0.00  -0.00   0.00     0.00   0.00  -0.00

 -------------------
 - Thermochemistry -
 -------------------
 Temperature   298.150 Kelvin.  Pressure   1.00000 Atm.
 Atom     1 has atomic number  6 and mass  12.00000
 Atom     2 has atomic number  7 and mass  14.00307
 Atom     3 has atomic number  8 and mass  15.99491
 Atom     4 has atomic number  6 and mass  12.00000
 Atom     5 has atomic number  6 and mass  12.00000
 Atom     6 has atomic number  6 and mass  12.00000
 Atom     7 has atomic number  6 and mass  12.00000
 Atom     8 has atomic number  6 and mass  12.00000
 Atom     9 has atomic number  6 and mass  12.00000
 Atom    10 has atomic number  6 and mass  12.00000
 Atom    11 has atomic number  6 and mass  12.00000
 Atom    12 has atomic number  6 and mass  12.00000
 Atom    13 has atomic number  6 and mass  12.00000
 Atom    14 has atomic number  6 and mass  12.00000
 Atom    15 has atomic number  6 and mass  12.00000
 Atom    16 has atomic number  6 and mass  12.00000
 Atom    17 has atomic number  1 and mass   1.00783
 Atom    18 has atomic number  1 and mass   1.00783
 Atom    19 has atomic number  1 and mass   1.00783
 Atom    20 has atomic number  1 and mass   1.00783
 Atom    21 has atomic number  1 and mass   1.00783
 Atom    22 has atomic number  1 and mass   1.00783
 Atom    23 has atomic number  1 and mass   1.00783
 Atom    24 has atomic number  1 and mass   1.00783
 Atom    25 has atomic number  1 and mass   1.00783
 Atom    26 has atomic number  1 and mass   1.00783
 Atom    27 has atomic number  1 and mass   1.00783
 Atom    28 has atomic number  1 and mass   1.00783
 Atom    29 has atomic number  9 and mass  18.99840
 Molecular mass:   229.09029 amu.
 Principal axes and moments of inertia in atomic units:
                           1         2         3
     Eigenvalues --  2691.781714818.151836607.00335
           X            0.68233   0.40454  -0.60892
           Y            0.23577   0.66665   0.70709
           Z            0.69198  -0.62604   0.35950
 This molecule is an asymmetric top.
 Rotational symmetry number  1.
 Warning -- assumption of classical behavior for rotation
           may cause significant error
 Rotational temperatures (Kelvin)      0.03218     0.01798     0.01311
 Rotational constants (GHZ):           0.67046     0.37457     0.27316
    1 imaginary frequencies ignored.
 Zero-point vibrational energy     605970.2 (Joules/Mol)
                                  144.83036 (Kcal/Mol)
 Warning -- explicit consideration of  19 degrees of freedom as
           vibrations may cause significant error
 Vibrational temperatures:     54.51    90.33    98.42   134.68   229.57
          (Kelvin)            259.92   323.36   338.35   381.18   400.37
                              517.86   556.85   593.30   644.58   680.26
                              767.75   782.91   797.72   810.37   894.20
                              903.86   935.49  1028.92  1036.08  1096.46
                             1124.03  1126.10  1185.00  1259.02  1261.75
                             1292.72  1311.08  1370.92  1416.19  1452.02
                             1466.30  1466.51  1482.05  1512.54  1524.15
                             1531.71  1561.61  1604.29  1629.62  1692.31
                             1694.93  1736.47  1742.99  1764.37  1806.53
                             1811.29  1848.08  1881.60  1910.32  1935.95
                             1969.79  1978.15  2068.75  2148.93  2158.17
                             2219.94  2223.57  2248.59  2381.41  2391.74
                             2416.51  2429.29  2523.33  4420.29  4476.99
                             4596.50  4610.80  4624.65  4625.57  4638.36
                             4638.99  4651.58  4653.49  4664.28  5243.51
 
 Zero-point correction=                           0.230802 (Hartree/Particle)
 Thermal correction to Energy=                    0.244035
 Thermal correction to Enthalpy=                  0.244979
 Thermal correction to Gibbs Free Energy=         0.189964
 Sum of electronic and zero-point Energies=           -770.201954
 Sum of electronic and thermal Energies=              -770.188721
 Sum of electronic and thermal Enthalpies=            -770.187777
 Sum of electronic and thermal Free Energies=         -770.242792
 
                     E (Thermal)             CV                S
                      KCal/Mol        Cal/Mol-Kelvin    Cal/Mol-Kelvin
 Total                  153.134             52.408            115.789
 Electronic               0.000              0.000              0.000
 Translational            0.889              2.981             42.189
 Rotational               0.889              2.981             32.816
 Vibrational            151.357             46.447             40.784
 Vibration     1          0.594              1.982              5.367
 Vibration     2          0.597              1.972              4.368
 Vibration     3          0.598              1.969              4.199
 Vibration     4          0.603              1.954              3.583
 Vibration     5          0.621              1.892              2.555
 Vibration     6          0.630              1.866              2.322
 Vibration     7          0.649              1.803              1.920
 Vibration     8          0.655              1.787              1.839
 Vibration     9          0.671              1.737              1.629
 Vibration    10          0.679              1.714              1.544
 Vibration    11          0.734              1.555              1.122
 Vibration    12          0.755              1.498              1.012
 Vibration    13          0.776              1.443              0.918
 Vibration    14          0.807              1.365              0.802
 Vibration    15          0.830              1.310              0.730
 Vibration    16          0.889              1.176              0.579
 Vibration    17          0.899              1.152              0.556
 Vibration    18          0.910              1.130              0.535
 Vibration    19          0.919              1.111              0.517
                       Q            Log10(Q)             Ln(Q)
 Total Bot       0.419278D-87        -87.377498       -201.194125
 Total V=0       0.607993D+19         18.783898         43.251524
 Vib (Bot)       0.928389-102       -102.032270       -234.937984
 Vib (Bot)    1  0.546209D+01          0.737359          1.697831
 Vib (Bot)    2  0.328825D+01          0.516965          1.190355
 Vib (Bot)    3  0.301564D+01          0.479380          1.103812
 Vib (Bot)    4  0.219498D+01          0.341430          0.786171
 Vib (Bot)    5  0.126719D+01          0.102842          0.236802
 Vib (Bot)    6  0.111154D+01          0.045926          0.105748
 Vib (Bot)    7  0.878337D+00         -0.056339         -0.129725
 Vib (Bot)    8  0.835622D+00         -0.077990         -0.179579
 Vib (Bot)    9  0.731340D+00         -0.135881         -0.312876
 Vib (Bot)   10  0.691540D+00         -0.160183         -0.368835
 Vib (Bot)   11  0.509266D+00         -0.293055         -0.674784
 Vib (Bot)   12  0.464848D+00         -0.332689         -0.766046
 Vib (Bot)   13  0.428284D+00         -0.368268         -0.847969
 Vib (Bot)   14  0.383395D+00         -0.416354         -0.958690
 Vib (Bot)   15  0.355905D+00         -0.448666         -1.033091
 Vib (Bot)   16  0.298699D+00         -0.524766         -1.208319
 Vib (Bot)   17  0.290016D+00         -0.537578         -1.237820
 Vib (Bot)   18  0.281834D+00         -0.550006         -1.266436
 Vib (Bot)   19  0.275075D+00         -0.560549         -1.290712
 Vib (V=0)       0.134625D+05          4.129126          9.507665
 Vib (V=0)    1  0.598493D+01          0.777059          1.789244
 Vib (V=0)    2  0.382605D+01          0.582750          1.341832
 Vib (V=0)    3  0.355681D+01          0.551061          1.268864
 Vib (V=0)    4  0.275120D+01          0.439523          1.012039
 Vib (V=0)    5  0.186227D+01          0.270042          0.621795
 Vib (V=0)    6  0.171882D+01          0.235231          0.541639
 Vib (V=0)    7  0.151068D+01          0.179173          0.412560
 Vib (V=0)    8  0.147379D+01          0.168435          0.387836
 Vib (V=0)    9  0.138592D+01          0.141739          0.326366
 Vib (V=0)   10  0.135336D+01          0.131414          0.302592
 Vib (V=0)   11  0.121369D+01          0.084107          0.193665
 Vib (V=0)   12  0.118270D+01          0.072876          0.167802
 Vib (V=0)   13  0.115835D+01          0.063841          0.146998
 Vib (V=0)   14  0.113007D+01          0.053106          0.122282
 Vib (V=0)   15  0.111373D+01          0.046781          0.107718
 Vib (V=0)   16  0.108243D+01          0.034399          0.079206
 Vib (V=0)   17  0.107802D+01          0.032628          0.075128
 Vib (V=0)   18  0.107396D+01          0.030988          0.071353
 Vib (V=0)   19  0.107067D+01          0.029656          0.068286
 Electronic      0.100000D+01          0.000000          0.000000
 Translational   0.136290D+09          8.134464         18.730295
 Rotational      0.331366D+07          6.520308         15.013564
 -------------------------------------------------------------------
 Center     Atomic                   Forces (Hartrees/Bohr)
 Number     Number              X              Y              Z
 -------------------------------------------------------------------
      1        6           0.000000930   -0.000005219   -0.000000963
      2        7           0.000002280   -0.000004116   -0.000000762
      3        8          -0.000001846   -0.000000142   -0.000004253
      4        6          -0.000000140    0.000002289   -0.000001494
      5        6          -0.000002192   -0.000000006   -0.000000040
      6        6           0.000000986   -0.000000459   -0.000000488
      7        6          -0.000000733    0.000000518    0.000000708
      8        6          -0.000000346    0.000001915    0.000001935
      9        6          -0.000000689    0.000002103    0.000000504
     10        6          -0.000001268    0.000002173   -0.000000553
     11        6          -0.000000304    0.000001834   -0.000001499
     12        6          -0.000000301    0.000000035   -0.000000250
     13        6           0.000001035   -0.000001158    0.000000204
     14        6          -0.000000308    0.000000032    0.000001759
     15        6           0.000001276   -0.000001753    0.000000016
     16        6           0.000001927   -0.000004975    0.000001398
     17        1           0.000000471   -0.000002676   -0.000000826
     18        1          -0.000000481   -0.000004447   -0.000001238
     19        1          -0.000002693   -0.000001729   -0.000000728
     20        1           0.000000294    0.000001300    0.000001716
     21        1          -0.000000693    0.000001783    0.000002272
     22        1          -0.000001151    0.000003005    0.000000854
     23        1          -0.000001111    0.000002674   -0.000001196
     24        1          -0.000000341    0.000000950   -0.000001995
     25        1          -0.000000387    0.000002057   -0.000000018
     26        1          -0.000000442    0.000000874    0.000000398
     27        1           0.000000214   -0.000000432    0.000000900
     28        1           0.000000796   -0.000002374    0.000000759
     29        9           0.000005218    0.000005943    0.000002879
 -------------------------------------------------------------------
 Cartesian Forces:  Max     0.000005943 RMS     0.000001913
 FormGI is forming the generalized inverse of G from B-inverse, IUseBI=4.

 GradGradGradGradGradGradGradGradGradGradGradGradGradGradGradGradGradGrad
 Berny optimization.
 Internal  Forces:  Max     0.000018703 RMS     0.000003178
 Search for a local minimum.
 Step number   1 out of a maximum of    2
 All quantities printed in internal units (Hartrees-Bohrs-Radians)
 Second derivative matrix not updated -- analytic derivatives used.
 ITU=  0
     Eigenvalues ---   -0.00261   0.00255   0.00307   0.00913   0.01345
     Eigenvalues ---    0.01621   0.01762   0.01768   0.01817   0.01825
     Eigenvalues ---    0.01991   0.02106   0.02145   0.02337   0.02436
     Eigenvalues ---    0.02514   0.02528   0.02656   0.02757   0.02844
     Eigenvalues ---    0.02872   0.02881   0.03541   0.05162   0.06002
     Eigenvalues ---    0.06498   0.08955   0.10691   0.10843   0.11390
     Eigenvalues ---    0.11447   0.11976   0.12217   0.12329   0.12508
     Eigenvalues ---    0.12629   0.12818   0.14730   0.16210   0.17680
     Eigenvalues ---    0.18172   0.18298   0.18904   0.19068   0.19313
     Eigenvalues ---    0.19385   0.19667   0.20495   0.22029   0.25596
     Eigenvalues ---    0.26282   0.27820   0.29707   0.31475   0.33867
     Eigenvalues ---    0.34040   0.35736   0.36029   0.36318   0.36505
     Eigenvalues ---    0.36564   0.36638   0.36743   0.36787   0.36905
     Eigenvalues ---    0.37018   0.37489   0.41932   0.42346   0.42845
     Eigenvalues ---    0.44741   0.46727   0.47117   0.48028   0.48221
     Eigenvalues ---    0.48269   0.48723   0.52091   0.52631   0.57104
     Eigenvalues ---    0.83340
 Eigenvalue     1 is  -2.61D-03 should be greater than     0.000000 Eigenvector:
                          D18       D22       D20       D17       D21
   1                    0.35025   0.34933   0.33776   0.33265   0.33173
                          D19       D6        D5        D7        D9
   1                    0.32016  -0.24492  -0.24347  -0.23597  -0.13299
 Angle between quadratic step and forces=  79.18 degrees.
 Linear search not attempted -- first point.
 Iteration  1 RMS(Cart)=  0.00038136 RMS(Int)=  0.00000005
 Iteration  2 RMS(Cart)=  0.00000008 RMS(Int)=  0.00000000
 Variable       Old X    -DE/DX   Delta X   Delta X   Delta X     New X
                                 (Linear)    (Quad)   (Total)
    R1        2.54311  -0.00000   0.00000  -0.00001  -0.00001   2.54310
    R2        2.30530  -0.00000   0.00000   0.00000   0.00000   2.30530
    R3        2.07703   0.00000   0.00000   0.00000   0.00000   2.07703
    R4        2.75406  -0.00000   0.00000  -0.00001  -0.00001   2.75405
    R5        1.90919  -0.00000   0.00000  -0.00000  -0.00000   1.90919
    R6        2.87180   0.00000   0.00000  -0.00000  -0.00000   2.87180
    R7        2.89232   0.00001   0.00000   0.00001   0.00001   2.89233
    R8        2.06530  -0.00000   0.00000   0.00000   0.00000   2.06530
    R9        2.63936   0.00000   0.00000  -0.00000  -0.00000   2.63936
   R10        2.63122   0.00000   0.00000   0.00000   0.00000   2.63122
   R11        2.64772   0.00000   0.00000   0.00001   0.00001   2.64772
   R12        2.63005   0.00001   0.00000  -0.00000  -0.00000   2.63005
   R13        2.62712  -0.00000   0.00000   0.00000   0.00000   2.62712
   R14        2.05328   0.00000   0.00000   0.00000   0.00000   2.05328
   R15        2.63446   0.00000   0.00000   0.00000   0.00000   2.63446
   R16        2.04867  -0.00000   0.00000  -0.00000  -0.00000   2.04867
   R17        2.62844  -0.00000   0.00000   0.00000   0.00000   2.62844
   R18        2.04859  -0.00000   0.00000  -0.00000  -0.00000   2.04859
   R19        2.63384  -0.00000   0.00000  -0.00000  -0.00000   2.63384
   R20        2.04867   0.00000   0.00000   0.00000   0.00000   2.04867
   R21        2.05110   0.00000   0.00000   0.00000   0.00000   2.05110
   R22        2.62322  -0.00000   0.00000  -0.00001  -0.00001   2.62322
   R23        2.04962  -0.00000   0.00000   0.00000   0.00000   2.04962
   R24        2.63162  -0.00000   0.00000   0.00001   0.00001   2.63162
   R25        2.04733  -0.00000   0.00000  -0.00000  -0.00000   2.04733
   R26        2.62129  -0.00000   0.00000  -0.00001  -0.00001   2.62128
   R27        2.04747   0.00000   0.00000   0.00000   0.00000   2.04747
   R28        2.62152   0.00000   0.00000   0.00001   0.00001   2.62153
   R29        2.04776  -0.00000   0.00000   0.00000   0.00000   2.04777
   R30        2.55232  -0.00000   0.00000   0.00000   0.00000   2.55232
    A1        2.18035  -0.00000   0.00000  -0.00002  -0.00002   2.18033
    A2        1.97010   0.00000   0.00000   0.00001   0.00001   1.97012
    A3        2.13270   0.00000   0.00000   0.00001   0.00001   2.13271
    A4        2.14459  -0.00000   0.00000  -0.00003  -0.00003   2.14457
    A5        2.06539   0.00000   0.00000   0.00002   0.00002   2.06541
    A6        2.07181   0.00000   0.00000   0.00002   0.00002   2.07183
    A7        1.89019  -0.00001   0.00000   0.00001   0.00001   1.89020
    A8        2.00198   0.00001   0.00000   0.00006   0.00006   2.00204
    A9        1.84065  -0.00000   0.00000  -0.00003  -0.00003   1.84061
   A10        1.95927  -0.00000   0.00000  -0.00002  -0.00002   1.95926
   A11        1.89356   0.00000   0.00000   0.00001   0.00001   1.89357
   A12        1.87182  -0.00000   0.00000  -0.00002  -0.00002   1.87180
   A13        2.10011   0.00000   0.00000  -0.00001  -0.00001   2.10010
   A14        2.10002  -0.00000   0.00000   0.00001   0.00001   2.10002
   A15        2.08243   0.00000   0.00000   0.00000   0.00000   2.08243
   A16        2.07100  -0.00001   0.00000  -0.00009  -0.00009   2.07091
   A17        2.18544   0.00002   0.00000   0.00009   0.00009   2.18553
   A18        2.02534  -0.00001   0.00000  -0.00000  -0.00000   2.02534
   A19        2.10106  -0.00000   0.00000  -0.00000  -0.00000   2.10106
   A20        2.09218   0.00000   0.00000   0.00000   0.00000   2.09218
   A21        2.08986  -0.00000   0.00000   0.00000   0.00000   2.08986
   A22        2.09540   0.00000   0.00000  -0.00000  -0.00000   2.09540
   A23        2.09148   0.00000   0.00000   0.00000   0.00000   2.09149
   A24        2.09627  -0.00000   0.00000  -0.00000  -0.00000   2.09627
   A25        2.09078   0.00000   0.00000   0.00000   0.00000   2.09078
   A26        2.09564   0.00000   0.00000   0.00000   0.00000   2.09564
   A27        2.09676  -0.00000   0.00000  -0.00000  -0.00000   2.09676
   A28        2.09531  -0.00000   0.00000  -0.00000  -0.00000   2.09531
   A29        2.09721   0.00000   0.00000   0.00000   0.00000   2.09721
   A30        2.09067   0.00000   0.00000   0.00000   0.00000   2.09067
   A31        2.10135   0.00000   0.00000  -0.00000  -0.00000   2.10135
   A32        2.08891  -0.00000   0.00000   0.00000   0.00000   2.08891
   A33        2.09292  -0.00000   0.00000   0.00000   0.00000   2.09292
   A34        2.13256   0.00000   0.00000   0.00001   0.00001   2.13257
   A35        2.06894  -0.00000   0.00000  -0.00001  -0.00001   2.06893
   A36        2.08168  -0.00000   0.00000  -0.00000  -0.00000   2.08168
   A37        2.09177   0.00000   0.00000  -0.00001  -0.00001   2.09176
   A38        2.09049  -0.00000   0.00000   0.00000   0.00000   2.09049
   A39        2.10091  -0.00000   0.00000   0.00000   0.00000   2.10092
   A40        2.08483  -0.00000   0.00000  -0.00000  -0.00000   2.08482
   A41        2.10631   0.00000   0.00000   0.00000   0.00000   2.10631
   A42        2.09205   0.00000   0.00000   0.00000   0.00000   2.09205
   A43        2.08378   0.00000   0.00000   0.00001   0.00001   2.08380
   A44        2.12741  -0.00000   0.00000  -0.00000  -0.00000   2.12741
   A45        2.07197  -0.00000   0.00000  -0.00001  -0.00001   2.07196
   A46        2.14786  -0.00000   0.00000  -0.00001  -0.00001   2.14785
   A47        2.10810   0.00001   0.00000   0.00004   0.00004   2.10814
   A48        2.02721  -0.00001   0.00000  -0.00003  -0.00003   2.02718
    D1       -0.00527   0.00000   0.00000   0.00021   0.00021  -0.00506
    D2       -3.08934  -0.00000   0.00000  -0.00016  -0.00016  -3.08950
    D3       -3.13846   0.00000   0.00000   0.00019   0.00019  -3.13827
    D4        0.06065  -0.00000   0.00000  -0.00018  -0.00018   0.06047
    D5        2.42838  -0.00000   0.00000   0.00012   0.00012   2.42851
    D6       -1.65133  -0.00000   0.00000   0.00015   0.00015  -1.65118
    D7        0.40409   0.00000   0.00000   0.00013   0.00013   0.40423
    D8       -0.77093   0.00000   0.00000   0.00050   0.00050  -0.77043
    D9        1.43254  -0.00000   0.00000   0.00052   0.00052   1.43306
   D10       -2.79522   0.00000   0.00000   0.00051   0.00051  -2.79471
   D11        1.27932   0.00001   0.00000   0.00003   0.00003   1.27935
   D12       -1.82400   0.00001   0.00000   0.00001   0.00001  -1.82399
   D13       -0.94881  -0.00000   0.00000  -0.00004  -0.00004  -0.94885
   D14        2.23106  -0.00000   0.00000  -0.00006  -0.00006   2.23099
   D15       -3.01424  -0.00000   0.00000  -0.00000  -0.00000  -3.01424
   D16        0.16563  -0.00000   0.00000  -0.00003  -0.00003   0.16561
   D17       -2.83703  -0.00000   0.00000  -0.00049  -0.00049  -2.83752
   D18        0.36393  -0.00000   0.00000  -0.00049  -0.00049   0.36345
   D19       -0.66973  -0.00000   0.00000  -0.00044  -0.00044  -0.67018
   D20        2.53123  -0.00000   0.00000  -0.00044  -0.00044   2.53078
   D21        1.40849  -0.00000   0.00000  -0.00046  -0.00046   1.40802
   D22       -1.67374  -0.00000   0.00000  -0.00046  -0.00046  -1.67420
   D23       -3.09533   0.00000   0.00000  -0.00001  -0.00001  -3.09534
   D24        0.06009   0.00000   0.00000  -0.00000  -0.00000   0.06009
   D25        0.00837   0.00000   0.00000   0.00002   0.00002   0.00838
   D26       -3.11939   0.00000   0.00000   0.00002   0.00002  -3.11937
   D27        3.10196  -0.00000   0.00000   0.00001   0.00001   3.10197
   D28       -0.04161  -0.00000   0.00000   0.00001   0.00001  -0.04160
   D29       -0.00174  -0.00000   0.00000  -0.00001  -0.00001  -0.00176
   D30        3.13787  -0.00000   0.00000  -0.00001  -0.00001   3.13786
   D31       -3.09937  -0.00000   0.00000   0.00004   0.00004  -3.09933
   D32        0.04492  -0.00000   0.00000   0.00004   0.00004   0.04495
   D33       -0.01175   0.00000   0.00000   0.00004   0.00004  -0.01171
   D34        3.13253   0.00000   0.00000   0.00004   0.00004   3.13257
   D35        3.10666  -0.00000   0.00000  -0.00004  -0.00004   3.10662
   D36       -0.02820  -0.00000   0.00000  -0.00013  -0.00013  -0.02834
   D37        0.02305   0.00000   0.00000  -0.00004  -0.00004   0.02301
   D38       -3.11182  -0.00000   0.00000  -0.00013  -0.00013  -3.11194
   D39       -0.00907  -0.00000   0.00000  -0.00001  -0.00001  -0.00908
   D40        3.13984  -0.00000   0.00000  -0.00000  -0.00000   3.13984
   D41        3.11870  -0.00000   0.00000  -0.00001  -0.00001   3.11869
   D42       -0.01557  -0.00000   0.00000  -0.00001  -0.00001  -0.01558
   D43        0.00309  -0.00000   0.00000  -0.00000  -0.00000   0.00308
   D44       -3.13476  -0.00000   0.00000  -0.00000  -0.00000  -3.13476
   D45        3.13734  -0.00000   0.00000  -0.00001  -0.00001   3.13733
   D46       -0.00051   0.00000   0.00000  -0.00000  -0.00000  -0.00051
   D47        0.00351   0.00000   0.00000   0.00001   0.00001   0.00351
   D48       -3.13673   0.00000   0.00000   0.00001   0.00001  -3.13672
   D49        3.14135  -0.00000   0.00000   0.00000   0.00000   3.14135
   D50        0.00111   0.00000   0.00000   0.00000   0.00000   0.00112
   D51       -0.00418   0.00000   0.00000   0.00000   0.00000  -0.00417
   D52        3.13940   0.00000   0.00000   0.00000   0.00000   3.13940
   D53        3.13606   0.00000   0.00000   0.00000   0.00000   3.13607
   D54       -0.00355  -0.00000   0.00000   0.00000   0.00000  -0.00354
   D55       -0.00515  -0.00000   0.00000  -0.00002  -0.00002  -0.00517
   D56       -3.14153  -0.00000   0.00000  -0.00000  -0.00000  -3.14153
   D57        3.13373  -0.00000   0.00000  -0.00002  -0.00002   3.13372
   D58       -0.00264  -0.00000   0.00000  -0.00000  -0.00000  -0.00265
   D59        0.01181   0.00000   0.00000  -0.00001  -0.00001   0.01180
   D60       -3.13278   0.00000   0.00000   0.00001   0.00001  -3.13276
   D61       -3.13503  -0.00000   0.00000  -0.00002  -0.00002  -3.13506
   D62        0.00356   0.00000   0.00000  -0.00000  -0.00000   0.00356
   D63       -0.00114   0.00000   0.00000   0.00001   0.00001  -0.00113
   D64        3.13380   0.00000   0.00000   0.00004   0.00004   3.13384
   D65       -3.13976  -0.00000   0.00000  -0.00001  -0.00001  -3.13977
   D66       -0.00482   0.00000   0.00000   0.00002   0.00002  -0.00480
   D67       -0.01710  -0.00000   0.00000   0.00001   0.00001  -0.01708
   D68        3.11806   0.00000   0.00000   0.00010   0.00010   3.11816
   D69        3.13094  -0.00000   0.00000  -0.00001  -0.00001   3.13092
   D70       -0.01709   0.00000   0.00000   0.00007   0.00007  -0.01702
         Item               Value     Threshold  Converged?
 Maximum Force            0.000019     0.000450     YES
 RMS     Force            0.000003     0.000300     YES
 Maximum Displacement     0.001756     0.001800     YES
 RMS     Displacement     0.000381     0.001200     YES
 Predicted change in Energy=-9.469397D-09
 Optimization completed.
    -- Stationary point found.
                           ----------------------------
                           !   Optimized Parameters   !
                           ! (Angstroms and Degrees)  !
 --------------------------                            --------------------------
 ! Name  Definition              Value          Derivative Info.                !
 --------------------------------------------------------------------------------
 ! R1    R(1,2)                  1.3458         -DE/DX =    0.0                 !
 ! R2    R(1,3)                  1.2199         -DE/DX =    0.0                 !
 ! R3    R(1,17)                 1.0991         -DE/DX =    0.0                 !
 ! R4    R(2,4)                  1.4574         -DE/DX =    0.0                 !
 ! R5    R(2,18)                 1.0103         -DE/DX =    0.0                 !
 ! R6    R(4,5)                  1.5197         -DE/DX =    0.0                 !
 ! R7    R(4,6)                  1.5306         -DE/DX =    0.0                 !
 ! R8    R(4,19)                 1.0929         -DE/DX =    0.0                 !
 ! R9    R(5,7)                  1.3967         -DE/DX =    0.0                 !
 ! R10   R(5,11)                 1.3924         -DE/DX =    0.0                 !
 ! R11   R(6,12)                 1.4011         -DE/DX =    0.0                 !
 ! R12   R(6,16)                 1.3918         -DE/DX =    0.0                 !
 ! R13   R(7,8)                  1.3902         -DE/DX =    0.0                 !
 ! R14   R(7,20)                 1.0865         -DE/DX =    0.0                 !
 ! R15   R(8,9)                  1.3941         -DE/DX =    0.0                 !
 ! R16   R(8,21)                 1.0841         -DE/DX =    0.0                 !
 ! R17   R(9,10)                 1.3909         -DE/DX =    0.0                 !
 ! R18   R(9,22)                 1.0841         -DE/DX =    0.0                 !
 ! R19   R(10,11)                1.3938         -DE/DX =    0.0                 !
 ! R20   R(10,23)                1.0841         -DE/DX =    0.0                 !
 ! R21   R(11,24)                1.0854         -DE/DX =    0.0                 !
 ! R22   R(12,13)                1.3882         -DE/DX =    0.0                 !
 ! R23   R(12,25)                1.0846         -DE/DX =    0.0                 !
 ! R24   R(13,14)                1.3926         -DE/DX =    0.0                 !
 ! R25   R(13,26)                1.0834         -DE/DX =    0.0                 !
 ! R26   R(14,15)                1.3871         -DE/DX =    0.0                 !
 ! R27   R(14,27)                1.0835         -DE/DX =    0.0                 !
 ! R28   R(15,16)                1.3872         -DE/DX =    0.0                 !
 ! R29   R(15,28)                1.0836         -DE/DX =    0.0                 !
 ! R30   R(16,29)                1.3506         -DE/DX =    0.0                 !
 ! A1    A(2,1,3)              124.9248         -DE/DX =    0.0                 !
 ! A2    A(2,1,17)             112.8786         -DE/DX =    0.0                 !
 ! A3    A(3,1,17)             122.1948         -DE/DX =    0.0                 !
 ! A4    A(1,2,4)              122.8762         -DE/DX =    0.0                 !
 ! A5    A(1,2,18)             118.3379         -DE/DX =    0.0                 !
 ! A6    A(4,2,18)             118.706          -DE/DX =    0.0                 !
 ! A7    A(2,4,5)              108.3001         -DE/DX =    0.0                 !
 ! A8    A(2,4,6)              114.7052         -DE/DX =    0.0                 !
 ! A9    A(2,4,19)             105.4614         -DE/DX =    0.0                 !
 ! A10   A(5,4,6)              112.2581         -DE/DX =    0.0                 !
 ! A11   A(5,4,19)             108.493          -DE/DX =    0.0                 !
 ! A12   A(6,4,19)             107.2476         -DE/DX =    0.0                 !
 ! A13   A(4,5,7)              120.3276         -DE/DX =    0.0                 !
 ! A14   A(4,5,11)             120.3222         -DE/DX =    0.0                 !
 ! A15   A(7,5,11)             119.3143         -DE/DX =    0.0                 !
 ! A16   A(4,6,12)             118.6596         -DE/DX =    0.0                 !
 ! A17   A(4,6,16)             125.2163         -DE/DX =    0.0                 !
 ! A18   A(12,6,16)            116.0436         -DE/DX =    0.0                 !
 ! A19   A(5,7,8)              120.3821         -DE/DX =    0.0                 !
 ! A20   A(5,7,20)             119.8732         -DE/DX =    0.0                 !
 ! A21   A(8,7,20)             119.74           -DE/DX =    0.0                 !
 ! A22   A(7,8,9)              120.0577         -DE/DX =    0.0                 !
 ! A23   A(7,8,21)             119.8333         -DE/DX =    0.0                 !
 ! A24   A(9,8,21)             120.1077         -DE/DX =    0.0                 !
 ! A25   A(8,9,10)             119.7926         -DE/DX =    0.0                 !
 ! A26   A(8,9,22)             120.0715         -DE/DX =    0.0                 !
 ! A27   A(10,9,22)            120.1355         -DE/DX =    0.0                 !
 ! A28   A(9,10,11)            120.0523         -DE/DX =    0.0                 !
 ! A29   A(9,10,23)            120.1613         -DE/DX =    0.0                 !
 ! A30   A(11,10,23)           119.7863         -DE/DX =    0.0                 !
 ! A31   A(5,11,10)            120.3985         -DE/DX =    0.0                 !
 ! A32   A(5,11,24)            119.6858         -DE/DX =    0.0                 !
 ! A33   A(10,11,24)           119.9156         -DE/DX =    0.0                 !
 ! A34   A(6,12,13)            122.1866         -DE/DX =    0.0                 !
 ! A35   A(6,12,25)            118.5416         -DE/DX =    0.0                 !
 ! A36   A(13,12,25)           119.2716         -DE/DX =    0.0                 !
 ! A37   A(12,13,14)           119.8496         -DE/DX =    0.0                 !
 ! A38   A(12,13,26)           119.7762         -DE/DX =    0.0                 !
 ! A39   A(14,13,26)           120.3735         -DE/DX =    0.0                 !
 ! A40   A(13,14,15)           119.4517         -DE/DX =    0.0                 !
 ! A41   A(13,14,27)           120.6825         -DE/DX =    0.0                 !
 ! A42   A(15,14,27)           119.8655         -DE/DX =    0.0                 !
 ! A43   A(14,15,16)           119.3919         -DE/DX =    0.0                 !
 ! A44   A(14,15,28)           121.8918         -DE/DX =    0.0                 !
 ! A45   A(16,15,28)           118.7153         -DE/DX =    0.0                 !
 ! A46   A(6,16,15)            123.0634         -DE/DX =    0.0                 !
 ! A47   A(6,16,29)            120.7851         -DE/DX =    0.0                 !
 ! A48   A(15,16,29)           116.1505         -DE/DX =    0.0                 !
 ! D1    D(3,1,2,4)             -0.3021         -DE/DX =    0.0                 !
 ! D2    D(3,1,2,18)          -177.0064         -DE/DX =    0.0                 !
 ! D3    D(17,1,2,4)          -179.8206         -DE/DX =    0.0                 !
 ! D4    D(17,1,2,18)            3.4751         -DE/DX =    0.0                 !
 ! D5    D(1,2,4,5)            139.1361         -DE/DX =    0.0                 !
 ! D6    D(1,2,4,6)            -94.6144         -DE/DX =    0.0                 !
 ! D7    D(1,2,4,19)            23.1529         -DE/DX =    0.0                 !
 ! D8    D(18,2,4,5)           -44.1711         -DE/DX =    0.0                 !
 ! D9    D(18,2,4,6)            82.0784         -DE/DX =    0.0                 !
 ! D10   D(18,2,4,19)         -160.1543         -DE/DX =    0.0                 !
 ! D11   D(2,4,5,7)             73.2997         -DE/DX =    0.0                 !
 ! D12   D(2,4,5,11)          -104.5073         -DE/DX =    0.0                 !
 ! D13   D(6,4,5,7)            -54.363          -DE/DX =    0.0                 !
 ! D14   D(6,4,5,11)           127.83           -DE/DX =    0.0                 !
 ! D15   D(19,4,5,7)          -172.7031         -DE/DX =    0.0                 !
 ! D16   D(19,4,5,11)            9.49           -DE/DX =    0.0                 !
 ! D17   D(2,4,6,12)          -162.5497         -DE/DX =    0.0                 !
 ! D18   D(2,4,6,16)            20.8518         -DE/DX =    0.0                 !
 ! D19   D(5,4,6,12)           -38.373          -DE/DX =    0.0                 !
 ! D20   D(5,4,6,16)           145.0286         -DE/DX =    0.0                 !
 ! D21   D(19,4,6,12)           80.7004         -DE/DX =    0.0                 !
 ! D22   D(19,4,6,16)          -95.8981         -DE/DX =    0.0                 !
 ! D23   D(4,5,7,8)           -177.3496         -DE/DX =    0.0                 !
 ! D24   D(4,5,7,20)             3.4431         -DE/DX =    0.0                 !
 ! D25   D(11,5,7,8)             0.4794         -DE/DX =    0.0                 !
 ! D26   D(11,5,7,20)         -178.7279         -DE/DX =    0.0                 !
 ! D27   D(4,5,11,10)          177.7293         -DE/DX =    0.0                 !
 ! D28   D(4,5,11,24)           -2.384          -DE/DX =    0.0                 !
 ! D29   D(7,5,11,10)           -0.0998         -DE/DX =    0.0                 !
 ! D30   D(7,5,11,24)          179.7869         -DE/DX =    0.0                 !
 ! D31   D(4,6,12,13)         -177.5807         -DE/DX =    0.0                 !
 ! D32   D(4,6,12,25)            2.5735         -DE/DX =    0.0                 !
 ! D33   D(16,6,12,13)          -0.6735         -DE/DX =    0.0                 !
 ! D34   D(16,6,12,25)         179.4807         -DE/DX =    0.0                 !
 ! D35   D(4,6,16,15)          177.9987         -DE/DX =    0.0                 !
 ! D36   D(4,6,16,29)           -1.6159         -DE/DX =    0.0                 !
 ! D37   D(12,6,16,15)           1.3208         -DE/DX =    0.0                 !
 ! D38   D(12,6,16,29)        -178.2939         -DE/DX =    0.0                 !
 ! D39   D(5,7,8,9)             -0.5199         -DE/DX =    0.0                 !
 ! D40   D(5,7,8,21)           179.8997         -DE/DX =    0.0                 !
 ! D41   D(20,7,8,9)           178.6885         -DE/DX =    0.0                 !
 ! D42   D(20,7,8,21)           -0.892          -DE/DX =    0.0                 !
 ! D43   D(7,8,9,10)             0.1769         -DE/DX =    0.0                 !
 ! D44   D(7,8,9,22)          -179.6083         -DE/DX =    0.0                 !
 ! D45   D(21,8,9,10)          179.7562         -DE/DX =    0.0                 !
 ! D46   D(21,8,9,22)           -0.029          -DE/DX =    0.0                 !
 ! D47   D(8,9,10,11)            0.2011         -DE/DX =    0.0                 !
 ! D48   D(8,9,10,23)         -179.7213         -DE/DX =    0.0                 !
 ! D49   D(22,9,10,11)         179.9861         -DE/DX =    0.0                 !
 ! D50   D(22,9,10,23)           0.0637         -DE/DX =    0.0                 !
 ! D51   D(9,10,11,5)           -0.2394         -DE/DX =    0.0                 !
 ! D52   D(9,10,11,24)         179.8742         -DE/DX =    0.0                 !
 ! D53   D(23,10,11,5)         179.6833         -DE/DX =    0.0                 !
 ! D54   D(23,10,11,24)         -0.2032         -DE/DX =    0.0                 !
 ! D55   D(6,12,13,14)          -0.2952         -DE/DX =    0.0                 !
 ! D56   D(6,12,13,26)        -179.9963         -DE/DX =    0.0                 !
 ! D57   D(25,12,13,14)        179.5495         -DE/DX =    0.0                 !
 ! D58   D(25,12,13,26)         -0.1515         -DE/DX =    0.0                 !
 ! D59   D(12,13,14,15)          0.6765         -DE/DX =    0.0                 !
 ! D60   D(12,13,14,27)       -179.495          -DE/DX =    0.0                 !
 ! D61   D(26,13,14,15)       -179.6242         -DE/DX =    0.0                 !
 ! D62   D(26,13,14,27)          0.2043         -DE/DX =    0.0                 !
 ! D63   D(13,14,15,16)         -0.0652         -DE/DX =    0.0                 !
 ! D64   D(13,14,15,28)        179.5536         -DE/DX =    0.0                 !
 ! D65   D(27,14,15,16)       -179.8951         -DE/DX =    0.0                 !
 ! D66   D(27,14,15,28)         -0.2764         -DE/DX =    0.0                 !
 ! D67   D(14,15,16,6)          -0.9795         -DE/DX =    0.0                 !
 ! D68   D(14,15,16,29)        178.6517         -DE/DX =    0.0                 !
 ! D69   D(28,15,16,6)         179.3896         -DE/DX =    0.0                 !
 ! D70   D(28,15,16,29)         -0.9792         -DE/DX =    0.0                 !
 --------------------------------------------------------------------------------
 GradGradGradGradGradGradGradGradGradGradGradGradGradGradGradGradGradGrad


 ----------------------------------------------------------------------

 Electric dipole moment (input orientation):
 (Debye = 10**-18 statcoulomb cm , SI units = C m)
                  (au)            (Debye)         (10**-30 SI)
   Tot        0.243834D+01      0.619763D+01      0.206731D+02
   x         -0.916120D+00     -0.232854D+01     -0.776719D+01
   y          0.169996D+01      0.432087D+01      0.144129D+02
   z         -0.148873D+01     -0.378399D+01     -0.126220D+02

 Dipole polarizability, Alpha (input orientation).
 (esu units = cm**3 , SI units = C**2 m**2 J**-1)
 Alpha(0;0):
               (au)            (10**-24 esu)      (10**-40 SI)
   iso        0.220106D+03      0.326163D+02      0.362905D+02
   aniso      0.661255D+02      0.979879D+01      0.109026D+02
   xx         0.204475D+03      0.303001D+02      0.337134D+02
   yx         0.174904D+02      0.259180D+01      0.288377D+01
   yy         0.214637D+03      0.318059D+02      0.353888D+02
   zx         0.281275D+02      0.416807D+01      0.463760D+01
   zy         0.870843D+00      0.129046D+00      0.143583D+00
   zz         0.241205D+03      0.357429D+02      0.397693D+02

 ----------------------------------------------------------------------

 Dipole orientation:
     6         -6.68529041          1.17100633         -4.71379011
     7         -6.03340983          1.39590324         -2.26595830
     8         -5.41042450          1.89869985         -6.49131448
     6         -3.67062663          2.55055723         -1.44810915
     6         -4.21244701          4.17930939          0.85424185
     6         -1.50964922          0.68450484         -0.98597563
     6         -4.71089341          3.05929823          3.19162715
     6         -5.30884722          4.54311974          5.27548595
     6         -5.39423035          7.16623689          5.04670898
     6         -4.88631705          8.29203397          2.72651001
     6         -4.30183379          6.79995840          0.63624133
     6          0.57205953          1.48092769          0.44322230
     6          2.64845504         -0.06463929          0.86879262
     6          2.69686292         -2.49818194         -0.13166956
     6          0.67335069         -3.34133164         -1.56890465
     6         -1.36485323         -1.74528932         -1.98212814
     1         -8.53275178          0.25903093         -4.97694531
     1         -7.19351148          0.64822608         -0.94680857
     1         -3.09358130          3.78325501         -3.00147530
     1         -4.60753721          1.01828919          3.39049988
     1         -5.69573654          3.65589274          7.08108649
     1         -5.84870244          8.32433737          6.67427414
     1         -4.94117440         10.33126145          2.53789303
     1         -3.90998288          7.68269155         -1.17324817
     1          0.54692512          3.36814008          1.24242159
     1          4.21872821          0.62685013          1.98577874
     1          4.29770679         -3.73149172          0.19751816
     1          0.63875226         -5.21516353         -2.39406979
     9         -3.24187040         -2.67263373         -3.44198291

 Electric dipole moment (dipole orientation):
 (Debye = 10**-18 statcoulomb cm , SI units = C m)
                  (au)            (Debye)         (10**-30 SI)
   Tot        0.243834D+01      0.619763D+01      0.206731D+02
   x          0.000000D+00      0.000000D+00      0.000000D+00
   y          0.000000D+00      0.000000D+00      0.000000D+00
   z          0.243834D+01      0.619763D+01      0.206731D+02

 Dipole polarizability, Alpha (dipole orientation).
 (esu units = cm**3 , SI units = C**2 m**2 J**-1)
 Alpha(0;0):
               (au)            (10**-24 esu)      (10**-40 SI)
   iso        0.220106D+03      0.326163D+02      0.362905D+02
   aniso      0.661255D+02      0.979879D+01      0.109026D+02
   xx         0.195730D+03      0.290042D+02      0.322715D+02
   yx        -0.191797D+02     -0.284214D+01     -0.316231D+01
   yy         0.238481D+03      0.353392D+02      0.393201D+02
   zx         0.762198D+01      0.112946D+01      0.125670D+01
   zy         0.234020D+02      0.346781D+01      0.385846D+01
   zz         0.226107D+03      0.335055D+02      0.372799D+02

 ----------------------------------------------------------------------
 1\1\GINC-LC06-1-6\Freq\RM062X\6-311+G(d)\C14H12F1N1O1\AIKHL\19-Nov-200
 5\0\\# freq=noraman M062X/6-311+G* nosymm Integral(Grid=SuperFine) scr
 f=(IEFPCM, solvent=dimethylsulfoxide) geom=allcheck guess=read\\BHFA_o
 F_M062X_lowestAr06_scanAr12_TS\\0,1\C,-2.3912186802,-2.7471007322,2.42
 01299452\N,-2.5825271173,-1.8710041696,1.4166786779\O,-1.4849409823,-3
 .5620278712,2.4724935347\C,-1.703766143,-1.7925308501,0.2566809548\C,-
 2.5632879177,-1.5915295736,-0.9803632911\C,-0.5917332417,-0.7465934895
 ,0.3661720691\C,-3.1722598682,-0.358277715,-1.2232418253\C,-4.00296844
 91,-0.189168645,-2.3250631025\C,-4.2244663752,-1.2500899829,-3.2019250
 594\C,-3.614838797,-2.4783242059,-2.9686161003\C,-2.7886489367,-2.6479
 077991,-1.8590004459\C,0.0606092855,-0.3344079962,-0.8033006128\C,1.11
 14930491,0.5723498671,-0.7834172272\C,1.5432208294,1.1065398661,0.4280
 121146\C,0.9245948694,0.7136622166,1.6057499611\C,-0.1146491492,-0.203
 9027562,1.555662175\H,-3.1523549544,-2.6662407919,3.2089226975\H,-3.34
 05431827,-1.2079257342,1.4969670366\H,-1.2224240527,-2.7714023427,0.18
 90490926\H,-2.9862386733,0.4780849411,-0.55505018\H,-4.4723864568,0.77
 14843617,-2.5041881748\H,-4.8671488678,-1.116628732,-4.0646798292\H,-3
 .7793306666,-3.3060708507,-3.649106552\H,-2.3156755246,-3.6079081885,-
 1.6779474155\H,-0.2728467198,-0.7389934308,-1.7527718566\H,1.588021716
 1,0.864103112,-1.7116201049\H,2.3567983453,1.821439877,0.4583831151\H,
 1.2332230353,1.0985833184,2.5705501186\F,-0.6508043739,-0.5614097029,2
 .7426442848\\Version=ES64L-G16RevA.03\HF=-770.4327563\RMSD=8.434e-09\R
 MSF=1.913e-06\ZeroPoint=0.2308019\Thermal=0.2440351\Dipole=-0.9161196,
 1.6999626,-1.4887344\DipoleDeriv=1.1660635,-1.0126591,0.4470321,-0.731
 2955,1.8522404,-1.280799,0.0519118,-0.9048634,1.4807372,-0.700433,-0.0
 566744,-0.1611386,0.0345338,-1.0236441,0.5944112,-0.3161372,0.82814,-1
 .5502317,-1.1383589,0.8439069,-0.4558842,0.4838433,-1.382903,0.6089627
 ,0.0479494,0.1636825,-0.7825201,0.8158013,0.3700677,-0.0967329,0.11453
 11,0.2770328,0.0209886,-0.0529369,-0.2456257,0.8339765,-0.0706461,-0.0
 7864,0.1096358,-0.0845987,-0.0454565,0.0049657,0.2263042,0.0625017,0.1
 519969,-0.0753356,0.0412074,0.001766,0.1704715,0.0721911,-0.0042926,0.
 0445276,0.14014,-0.41043,-0.1664126,0.0202021,0.0114133,0.0289684,-0.0
 201411,0.0851473,0.0102994,0.0617645,-0.1337238,-0.1022771,-0.0949663,
 0.0603203,-0.0927779,0.0708505,-0.0007758,0.0712913,-0.018703,-0.07808
 29,-0.0902854,-0.0387668,0.1047085,-0.0302084,-0.0626145,0.0217622,0.0
 972578,0.0029699,-0.0237038,-0.1207552,0.0081295,0.0720743,-0.0197809,
 0.0191229,0.0773805,0.0517618,0.100958,-0.0184931,-0.1481085,-0.091451
 5,-0.0059939,-0.0516431,0.0462745,0.0067529,0.0077701,-0.0182166,-0.15
 33178,-0.0826737,0.0645057,0.0187576,0.0832607,-0.1001988,0.0329404,-0
 .0309625,-0.0115443,0.0820964,-0.1539356,0.0204092,-0.0923167,0.013336
 5,-0.1809947,-0.0521814,-0.1062309,-0.0454989,-0.0130996,-0.041596,0.1
 225737,-0.0385952,0.1225503,-0.0586792,-0.0039488,0.03705,0.0650794,0.
 0983669,-0.1863002,0.0237961,0.1661403,-0.0140428,-0.1856735,0.1563331
 ,-0.0664877,-0.0290088,-0.0970496,0.4157924,0.2441728,-0.5418553,0.207
 7192,0.3173054,-0.3511553,-0.4065542,-0.2927816,1.4640568,-0.0588175,0
 .0495731,0.1576449,0.0659399,0.0665807,0.0237544,0.1530887,0.0058715,-
 0.0662924,0.3053379,0.0152131,0.0903733,0.0731212,0.2605831,0.0665471,
 0.1069853,0.0946293,0.2590728,-0.0598968,-0.099207,0.0252768,-0.012184
 7,-0.0361986,-0.0384121,0.0079402,-0.0155495,0.0672189,0.157531,-0.017
 2018,-0.0539811,-0.0365087,0.0052684,-0.1089134,-0.049618,-0.1046898,0
 .0330624,0.1004167,0.0915994,-0.061627,0.1036157,-0.0571607,0.0234749,
 -0.0579536,0.0160734,0.1071182,0.0741744,0.0329765,-0.1369889,0.033411
 7,0.1014266,0.0073338,-0.140602,0.0059648,-0.0138332,0.1359303,-0.0027
 874,-0.0601173,-0.0086622,-0.0161403,-0.1153408,-0.0669848,-0.1130438,
 0.0285157,0.1007453,0.1043619,-0.0497136,0.090631,-0.0407695,0.0202975
 ,-0.0568046,0.0438028,0.1087958,0.151005,-0.0474322,-0.0262475,-0.0336
 697,0.1175063,-0.0543128,-0.0670139,-0.0635793,-0.0300493,0.0862926,-0
 .0766259,0.0728366,-0.0763108,0.1282818,0.0372758,0.0843533,0.0409419,
 -0.0424727,0.0274761,-0.1334417,-0.0008676,-0.1372749,0.0628137,-0.013
 6603,-0.0051764,-0.0120982,0.1025132,0.1299244,-0.0638321,-0.0307189,-
 0.0664649,0.1431943,-0.0550876,-0.0262693,-0.0494826,-0.0217815,-0.470
 6587,-0.2390092,0.4747988,-0.2305111,-0.3300981,0.2905517,0.4512412,0.
 2921657,-1.3824465\Polar=204.4752679,17.4903553,214.6367712,28.1275312
 ,0.870843,241.2049059\Quadrupole=11.8701547,-11.0737617,-0.7963931,2.0
 582507,2.226685,11.9557769\PG=C01 [X(C14H12F1N1O1)]\NImag=1\\0.7007247
 8,-0.32581439,0.58429491,-0.15687231,-0.14454449,0.57965063,-0.1077766
 2,0.04648006,0.01430173,0.54733005,0.03244675,-0.18521182,0.15014129,-
 0.31513567,0.53452928,0.04401455,0.11548242,-0.25755899,-0.14284035,-0
 .21238549,0.54726994,-0.42273620,0.28567423,0.02312132,-0.01185377,0.0
 5286583,-0.04743975,0.45391297,0.29363822,-0.32784347,-0.00070334,0.05
 215325,-0.05629897,0.04718678,-0.36992186,0.38182353,0.00793147,0.0122
 3384,-0.10070550,-0.03838648,0.04166760,0.00591242,0.01340992,-0.04431
 215,0.08143851,0.01201535,-0.01778238,0.00836727,-0.13689254,0.0232811
 5,0.06625304,-0.00730282,0.00566668,-0.00403081,0.49065746,-0.02083279
 ,0.00774436,0.01405292,0.02040533,-0.09177074,0.02027917,0.00110728,-0
 .00237878,-0.00317224,-0.06357178,0.57191848,0.00732043,0.01917503,-0.
 03734816,0.06960802,0.00912801,-0.15389005,0.00840970,-0.01166056,0.00
 117196,0.00077383,-0.00626263,0.48828497,-0.00519372,0.00656134,0.0002
 1415,0.01309167,-0.00705883,0.02010696,0.00284006,-0.00209560,-0.00028
 682,-0.11508270,0.01836901,-0.06525391,0.35244224,0.00184437,-0.001083
 20,0.00042796,0.00080920,0.00263612,0.00132394,-0.00148620,-0.00005423
 ,0.00146521,0.01344550,-0.09122445,0.00968365,-0.10122503,0.64848991,0
 .00074955,-0.00282816,-0.00285559,-0.00847834,0.01032933,-0.04323858,-
 0.00061374,-0.00039129,0.00140549,-0.05975565,0.01109710,-0.15232442,0
 .19274678,0.08484076,0.52202215,-0.00132535,0.00143322,-0.00178678,-0.
 01729676,-0.01522215,0.01204555,0.00055612,-0.00103471,-0.00049214,-0.
 12348994,-0.05341675,-0.00958980,-0.01656610,-0.01518767,-0.01160564,0
 .42884638,0.00111155,-0.00175444,0.00071664,-0.00176004,0.00335131,0.0
 0544072,-0.00066391,0.00176814,-0.00085180,-0.05568747,-0.12822151,-0.
 00891155,-0.00216487,0.00132637,-0.00674465,0.23152070,0.37684780,0.00
 637088,-0.00555202,0.00370499,0.02514750,0.02740869,-0.00634360,-0.002
 93797,0.00276050,0.00063065,-0.01253914,-0.01193301,-0.08794130,-0.017
 08512,-0.02264884,-0.00317846,-0.01768098,0.04427258,0.67481838,0.0000
 4010,0.00004744,-0.00013839,-0.00008804,0.00104561,0.00158961,0.000220
 92,0.00003227,-0.00038915,-0.00931749,0.01618446,-0.00597207,-0.124624
 65,0.06540735,-0.05102674,-0.00009244,0.00182987,-0.00032277,0.3502042
 3,0.00028689,-0.00040171,0.00001263,0.00021914,-0.00068694,-0.00195527
 ,-0.00012086,0.00027309,-0.00011029,0.00355954,0.00126210,0.00611187,0
 .10759737,-0.27756134,0.04660433,-0.00052577,0.00019834,-0.00036842,-0
 .10259410,0.66491344,-0.00010434,-0.00085895,0.00050554,-0.00168432,0.
 00204213,0.00010693,-0.00003993,0.00077983,-0.00083245,-0.01470213,0.0
 2487359,-0.00481997,-0.02858444,-0.01273733,-0.11543384,0.00075611,0.0
 0168561,-0.00011658,0.24655839,0.11597794,0.54844014,0.00032905,-0.000
 21659,-0.00007626,-0.00014319,-0.00073002,-0.00093427,-0.00003812,-0.0
 0007033,0.00004186,0.00392749,0.00349891,-0.00079359,-0.01538275,0.047
 43451,-0.00687083,0.00025603,0.00018330,0.00036362,-0.16722899,0.01049
 197,-0.14248392,0.35924156,0.00026283,-0.00029480,0.00004890,-0.000313
 22,-0.00005633,-0.00126998,-0.00022315,0.00001007,0.00020032,0.0043980
 4,-0.00466859,-0.00043087,0.01418099,0.02493053,0.03097496,-0.00064658
 ,-0.00016835,-0.00012462,0.05184256,-0.13031430,0.03992584,-0.15193908
 ,0.69402695,0.00011261,0.00025200,0.00006980,0.00040711,-0.00150282,0.
 00070436,0.00004395,-0.00014602,0.00001525,-0.00134543,0.00008595,0.00
 405013,-0.02520888,0.07830947,0.01283275,0.00003183,0.00006496,-0.0000
 6067,-0.12165087,-0.02012048,-0.24739119,0.23817293,0.06993767,0.51768
 013,0.00032748,-0.00067549,0.00039207,-0.00035733,0.00011732,-0.000726
 24,-0.00028132,0.00031218,-0.00010973,0.00001311,-0.00011834,0.0007803
 9,-0.00686045,0.01134945,0.00702377,0.00009559,0.00019290,-0.00020772,
 0.00728253,-0.02091247,-0.01108894,-0.09599978,-0.02976867,-0.06072424
 ,0.37117400,-0.00029623,0.00017529,-0.00015131,0.00000092,0.00129341,0
 .00001724,0.00007402,0.00005686,-0.00002695,-0.00063086,-0.00186721,-0
 .00060833,0.01237628,-0.07734767,-0.01957240,-0.00009772,-0.00008644,-
 0.00025483,-0.05218488,0.05192339,-0.05255881,0.01102322,-0.24731120,-
 0.07933467,-0.12895150,0.63141988,0.00040154,-0.00088061,0.00035845,-0
 .00059979,0.00089947,-0.00126400,-0.00035794,0.00044037,-0.00013891,0.
 00115248,-0.00067502,0.00038155,0.00677607,-0.02038900,-0.00766863,-0.
 00006932,0.00010788,-0.00025010,-0.02726135,-0.00740094,-0.03550900,-0
 .03954692,-0.13871386,-0.19504490,0.26965632,0.07312883,0.56750414,0.0
 0020279,-0.00055590,-0.00004707,-0.00045047,0.00118984,-0.00227962,-0.
 00024043,0.00029449,-0.00005536,0.00524042,0.00061282,-0.00148392,0.00
 760633,-0.05395891,-0.02676205,0.00022129,-0.00001613,0.00066837,-0.03
 305959,0.02742076,-0.02409468,0.02980301,0.02089009,0.04293288,-0.1317
 4195,0.07763876,-0.05627919,0.34227762,0.00037819,-0.00045870,0.000179
 68,-0.00017782,-0.00045792,-0.00040411,-0.00018111,0.00009903,-0.00001
 005,0.00067602,-0.00208464,-0.00362068,-0.02059506,0.05143812,-0.00722
 821,-0.00016737,0.00054956,-0.00023145,0.02684183,-0.02911108,0.026541
 01,-0.01033375,-0.05200299,-0.04598482,0.11845170,-0.29388768,0.050276
 78,-0.11373403,0.68098691,-0.00026602,0.00035187,-0.00007920,0.0004531
 3,0.00086493,0.00088852,0.00013658,-0.00000017,-0.00005438,-0.00333229
 ,-0.00481133,0.00192200,-0.00907892,-0.05396629,-0.03575481,-0.0004192
 3,0.00011494,-0.00143764,-0.02439651,0.02770115,-0.02742302,0.02691818
 ,-0.00112257,0.04565191,-0.03481661,-0.00900747,-0.11983465,0.23585876
 ,0.12294164,0.54672937,0.00105766,-0.00118106,0.00039177,-0.00053828,-
 0.00036325,-0.00095154,-0.00049096,0.00027722,-0.00002770,-0.00206945,
 -0.01230271,-0.01376050,-0.09389870,0.01337629,-0.03577984,-0.00148722
 ,0.00012702,-0.00276091,0.02998297,-0.01024083,0.02512588,-0.02044854,
 -0.01438466,-0.02686431,-0.01453552,0.04745300,-0.00695178,-0.16242007
 ,0.00912577,-0.13711311,0.35621260,-0.00075817,0.00142488,-0.00044723,
 0.00088882,-0.00132258,0.00326137,0.00062815,-0.00079859,0.00010329,0.
 00058822,0.00713342,0.00089064,-0.03231309,-0.24558021,-0.14011582,0.0
 0092003,-0.00058245,0.00184201,0.02123028,-0.05256338,-0.00103882,-0.0
 1462474,-0.01267859,-0.02394196,0.01550221,0.02465480,0.03145832,0.051
 00656,-0.13098585,0.03914090,-0.15179356,0.68944727,0.00109509,-0.0012
 3627,0.00043530,-0.00099394,-0.00036102,-0.00106621,-0.00061447,0.0003
 9148,-0.00006662,-0.00901046,-0.01755594,-0.01788450,-0.05869236,-0.07
 776839,-0.19009484,0.00020532,0.00098983,-0.00285205,0.04124797,-0.046
 22368,0.04356932,-0.02652049,-0.02358006,-0.05723935,-0.02351940,0.076
 20514,0.01351381,-0.11630049,-0.02028090,-0.24461740,0.23770227,0.0698
 7618,0.52209393,-0.00219788,0.00171173,-0.00108448,-0.00344077,-0.0041
 0578,0.00196831,0.00105348,-0.00088411,0.00013293,-0.01088690,-0.00977
 121,0.01782849,-0.00259051,-0.00195464,0.00143415,-0.14073227,-0.06071
 435,0.04742206,-0.00198554,-0.00033683,-0.00003809,0.00029749,0.000064
 13,0.00076934,0.00014824,-0.00055817,-0.00037780,-0.00048895,0.0003883
 2,-0.00040672,0.00027771,0.00058193,0.00127381,0.46928992,-0.00144196,
 0.00141916,-0.00068408,-0.00329622,-0.00263743,0.00068064,0.00072558,-
 0.00078441,-0.00003221,-0.01321430,-0.00632453,0.01735149,-0.00092528,
 -0.00006172,0.00129077,-0.05217176,-0.10839154,0.01618817,0.00019034,-
 0.00006560,-0.00012796,-0.00007464,0.00008373,-0.00017147,-0.00004500,
 0.00009394,0.00001739,0.00004446,-0.00003869,0.00009326,-0.00019379,-0
 .00002384,0.00008896,0.28067135,0.38977566,-0.00129638,0.00150924,-0.0
 0117936,-0.00272390,-0.00310919,0.00224219,0.00078281,-0.00080072,0.00
 017962,0.00564245,0.00494215,0.00656266,-0.00070368,-0.00039451,0.0001
 8304,0.10385805,0.06409368,-0.26042524,0.00004412,0.00063414,-0.000272
 66,-0.00011163,-0.00004704,-0.00016668,0.00002833,-0.00000799,0.000008
 33,0.00005863,0.00003801,-0.00023764,0.00007606,-0.00024122,-0.0002761
 4,-0.00609310,0.06579279,0.70610888,-0.00008657,0.00050795,-0.00038494
 ,0.00039463,-0.00070194,0.00014693,0.00012734,-0.00021702,0.00003415,0
 .00389707,-0.00083644,0.00188485,-0.00018251,0.00032020,0.00045384,-0.
 01704895,-0.01208879,0.06130553,0.00017774,-0.00017355,-0.00009173,-0.
 00005641,0.00005197,-0.00011183,-0.00005394,0.00010213,0.00003278,0.00
 010497,-0.00003184,0.00007368,-0.00006295,0.00001572,-0.00016670,-0.22
 882895,-0.14564656,-0.02582605,0.46521170,-0.00024170,0.00064615,-0.00
 055708,-0.00028554,-0.00109633,0.00041722,0.00023651,-0.00037928,0.000
 10848,-0.00112571,0.00597911,0.00098199,-0.00027370,0.00009458,-0.0001
 3530,-0.01831915,-0.00187340,0.05705750,0.00054329,-0.00024822,0.00007
 866,-0.00005667,-0.00000690,-0.00038656,-0.00009379,0.00026618,0.00012
 298,0.00017752,-0.00016699,0.00018684,-0.00013138,0.00006714,-0.000392
 39,-0.13864617,-0.18762168,-0.03124493,0.27699546,0.37754940,0.0006918
 7,-0.00078519,0.00040445,0.00180357,0.00154143,-0.00086867,-0.00035518
 ,0.00040544,0.00005595,0.00160855,-0.00080158,-0.00433387,-0.00090829,
 0.00001848,-0.00010567,0.01772889,0.02120223,0.04176589,0.00009721,-0.
 00031628,0.00020925,0.00003055,-0.00004812,-0.00007355,-0.00004395,0.0
 0011725,-0.00005238,0.00008170,-0.00001956,0.00012771,-0.00012338,0.00
 014661,0.00020225,0.03084841,0.01729213,-0.13135182,-0.06665066,0.0208
 7614,0.73356734,-0.00018239,0.00049116,-0.00038440,-0.00021201,-0.0003
 7807,0.00020361,0.00017013,-0.00027122,0.00015657,0.00028338,-0.000294
 20,-0.00031953,-0.00007152,-0.00002904,0.00035987,-0.00120457,0.003101
 53,0.00490581,0.00004032,-0.00003855,-0.00004058,-0.00000320,0.0000002
 4,-0.00005602,-0.00004995,0.00004067,-0.00004478,0.00002735,-0.0000311
 6,0.00000562,-0.00012126,0.00009231,-0.00001438,-0.00542839,-0.0145118
 5,-0.02504463,-0.12340995,-0.06218649,-0.07937733,0.49522937,-0.000077
 58,0.00027777,-0.00022407,-0.00009937,-0.00003707,0.00007098,0.0000925
 0,-0.00016099,0.00012101,0.00104517,-0.00129444,-0.00019710,-0.0001132
 7,0.00001265,0.00022224,0.00241199,-0.00130924,-0.00540418,-0.00018045
 ,-0.00007490,-0.00002923,0.00001314,-0.00001949,0.00010410,-0.00000371
 ,-0.00005333,-0.00010437,-0.00004785,0.00003773,-0.00007108,-0.0000440
 4,0.00012127,0.00014467,-0.01946259,-0.01165235,-0.01825906,-0.0555299
 3,-0.12560801,-0.09938861,0.30784847,0.41224126,0.00010035,-0.00036968
 ,0.00037189,-0.00042891,0.00064100,-0.00014794,-0.00015109,0.00019482,
 -0.00008426,-0.00067171,-0.00101509,-0.00102784,0.00026292,-0.00046269
 ,-0.00025941,0.00562651,-0.00520467,-0.08100406,-0.00047047,0.00017673
 ,-0.00003494,0.00009129,-0.00001627,0.00031680,0.00007314,-0.00026232,
 -0.00011219,-0.00018186,0.00015222,-0.00018428,0.00012089,-0.00001512,
 0.00033609,-0.06897026,-0.05493935,0.03726158,-0.02442259,-0.05198476,
 -0.29111106,-0.03618266,0.03727717,0.67462052,0.00016114,0.00006411,0.
 00012538,-0.00044140,0.00047058,-0.00019248,-0.00013024,-0.00000936,-0
 .00007705,0.00347119,-0.00243569,-0.00007122,0.00046376,-0.00012611,-0
 .00021896,-0.00229089,-0.01737939,-0.06585597,-0.00041722,0.00014615,-
 0.00000808,0.00007260,-0.00002605,0.00023420,0.00005056,-0.00017167,-0
 .00010601,-0.00012698,0.00012981,-0.00010034,0.00007533,-0.00005134,0.
 00025058,-0.04149781,-0.02872627,0.02491298,0.04478331,0.03554500,0.02
 821625,-0.14784989,-0.06786337,0.06188749,0.45241769,0.00000228,0.0002
 1769,-0.00001497,-0.00045836,-0.00036430,0.00013170,-0.00001343,-0.000
 09397,-0.00000421,-0.00248824,0.00446002,-0.00189580,-0.00040077,-0.00
 109680,-0.00018438,-0.01096099,-0.00850661,-0.05328928,-0.00036424,-0.
 00000892,-0.00010052,0.00009181,-0.00000005,0.00024185,0.00003109,-0.0
 0019734,-0.00011554,-0.00010309,0.00005381,-0.00017209,-0.00005415,0.0
 0016919,0.00011282,-0.02992782,-0.02669775,0.02003412,0.03094501,0.036
 14066,0.01618879,-0.06121299,-0.11110027,0.02537096,0.28039732,0.38076
 979,-0.00071483,0.00039649,-0.00039495,0.00076244,0.00026619,0.0008870
 0,0.00043102,-0.00024405,0.00014679,0.00016057,0.00060522,-0.00500419,
 -0.00052244,-0.00109984,0.00051975,-0.02103543,-0.01618215,0.03577884,
 0.00010937,-0.00016173,-0.00004901,-0.00001547,0.00004676,-0.00012758,
 -0.00006040,0.00009655,-0.00001112,0.00014510,-0.00008967,-0.00005743,
 -0.00032204,0.00021174,-0.00042406,0.02480335,0.01913608,-0.01819891,-
 0.01321286,-0.01949189,-0.05821608,0.11801568,0.07376060,-0.29504502,-
 0.02581377,0.05403495,0.76366757,-0.00107564,-0.00308210,0.00149950,0.
 00328346,0.00358654,0.00009085,-0.00021061,0.00126376,0.00021487,-0.00
 270839,-0.00904598,-0.02138348,-0.00230674,-0.00304886,0.00075919,-0.1
 3259629,-0.06057837,-0.03012461,0.00033103,-0.00041143,-0.00017072,0.0
 0004081,0.00013896,-0.00009752,-0.00013061,0.00001328,-0.00006743,0.00
 020871,-0.00007841,-0.00030707,-0.00071273,0.00045477,-0.00074343,0.04
 807869,0.03636948,-0.01737243,-0.03760225,-0.03203255,-0.03049980,-0.0
 1993308,-0.00988983,0.07132160,-0.21260309,-0.13373154,-0.05202216,0.4
 5370864,-0.00165604,-0.00162241,0.00068200,0.00170433,0.00210223,0.001
 18880,0.00066288,0.00080576,-0.00001065,-0.00701026,-0.00577199,-0.020
 78311,-0.00050724,-0.00206672,0.00200838,-0.06924822,-0.12952835,-0.04
 658277,0.00064975,-0.00021742,0.00011533,-0.00016349,0.00012368,-0.000
 61036,-0.00013494,0.00040676,0.00016233,0.00039925,-0.00030667,0.00002
 529,-0.00061674,0.00029917,-0.00093408,0.04307896,0.03627792,-0.022865
 85,-0.03100310,-0.03511439,-0.02841762,-0.01654641,-0.00491795,0.06606
 590,-0.12655155,-0.18496317,-0.05132394,0.26555857,0.39103574,0.004175
 87,0.00065967,0.00089096,-0.00057111,-0.00178735,-0.00516731,-0.002064
 72,-0.00018887,-0.00074447,-0.00783820,-0.00413300,0.00884621,0.001305
 78,0.00285985,-0.00089048,-0.09325844,-0.10155648,-0.24859672,0.000849
 66,-0.00028610,0.00028878,-0.00012564,0.00013026,-0.00025374,0.0001056
 5,0.00017619,0.00042045,-0.00003653,0.00001250,0.00046971,0.00055842,-
 0.00058733,0.00047987,0.03353754,0.02104424,-0.06112871,-0.02932242,-0
 .02730645,-0.02250792,0.01746547,0.02080030,0.04595396,0.01800741,0.00
 816094,-0.12313219,-0.01093272,0.04510687,0.66111979,-0.16641983,0.001
 77464,0.12171428,0.00734773,0.00241310,0.00097270,-0.02445672,0.022181
 68,0.02055890,0.00384040,0.00315279,0.00009071,-0.00050307,0.00012351,
 0.00063370,0.00038633,-0.00020129,-0.00097165,-0.00003633,0.00006483,0
 .00004056,0.00003999,0.00002977,0.00000528,0.00003365,-0.00002055,0.00
 004418,0.00005998,0.00003339,-0.00003056,0.00004244,-0.00014212,0.0000
 9551,0.00015528,0.00016171,0.00006485,-0.00001297,0.00000608,-0.000062
 87,-0.00000676,-0.00000752,0.00001271,-0.00000660,0.00001094,-0.000029
 32,0.00005205,0.00002494,0.00002964,0.18032141,0.00700451,-0.06149985,
 -0.00898992,-0.01346944,0.00572945,0.02288842,0.03193469,0.00241647,-0
 .01501309,0.00431238,0.00118990,0.00377419,-0.00121438,0.00023430,0.00
 098911,0.00044700,-0.00013394,-0.00081199,0.00000700,0.00008260,0.0000
 2921,0.00008155,0.00006027,0.00000377,0.00006052,-0.00004694,0.0000768
 8,0.00008016,0.00006740,-0.00006597,0.00018647,-0.00017393,0.00020554,
 0.00006314,0.00006914,0.00004846,0.00001629,0.00002338,-0.00003689,-0.
 00000522,-0.00000400,-0.00002027,-0.00000984,-0.00002103,-0.00004602,-
 0.00005984,-0.00009659,0.00015079,-0.02811907,0.05295180,0.11363836,-0
 .00373313,-0.19238813,0.02275948,0.00521264,-0.02256822,0.00720848,-0.
 00286113,0.01446552,-0.00124361,0.00486865,0.00229669,0.00038631,-0.00
 000175,0.00012996,0.00035386,-0.00046323,-0.00134492,-0.00013870,-0.00
 003318,-0.00014795,0.00001295,0.00003203,0.00003918,-0.00002908,-0.000
 04153,-0.00007294,-0.00005862,0.00000302,-0.00005387,-0.00006079,0.000
 11498,-0.00003845,0.00033954,0.00027447,0.00024848,0.00002435,0.000066
 89,-0.00011826,0.00005353,0.00003076,-0.00003320,-0.00001539,0.0000030
 1,0.00006319,-0.00001205,-0.00002472,-0.00030535,-0.14276785,-0.002991
 71,0.20035598,-0.00440924,-0.00112759,-0.00388512,-0.26673823,0.215957
 85,0.04362958,0.00622814,0.00076956,0.00255353,-0.00968676,0.00852126,
 -0.00225357,0.00080494,-0.00064864,-0.00038081,-0.00048313,0.00052766,
 0.00024916,0.00005168,0.00029972,0.00041326,0.00005574,-0.00011979,0.0
 0002905,-0.00001105,-0.00009609,-0.00004978,-0.00007176,0.00007415,-0.
 00010597,0.00007223,-0.00000144,0.00013751,-0.00022779,-0.00040035,0.0
 0012301,0.00018114,0.00011439,0.00006790,0.00004680,0.00000188,-0.0001
 5323,-0.00003641,-0.00005527,-0.00004143,-0.00091634,-0.00035978,0.000
 85723,-0.00076661,-0.00141701,-0.00056910,0.27516764,0.01330271,-0.014
 12509,-0.01010056,0.21549271,-0.21034682,0.00327040,0.00179541,0.00268
 299,0.00581691,-0.00688865,0.00355672,-0.00114299,-0.00064599,0.000436
 49,0.00001518,0.00001950,0.00072494,0.00061534,-0.00004268,0.00070645,
 0.00019440,0.00016829,-0.00022264,-0.00012830,-0.00001279,-0.00004223,
 0.00005333,0.00002774,-0.00000020,-0.00007718,0.00001724,-0.00024037,0
 .00003202,-0.00027193,-0.00059137,0.00012694,0.00010771,0.00006800,0.0
 0015975,0.00002633,-0.00000321,-0.00012165,-0.00007371,-0.00008863,-0.
 00004115,-0.00018590,-0.00009797,0.00017313,-0.00139448,-0.00081284,-0
 .00020322,-0.22119410,0.21905247,-0.02699215,0.01420768,0.00741417,0.0
 4589260,-0.00079984,-0.05819254,0.00181906,0.00689697,-0.00355369,0.01
 687412,-0.02094153,-0.00057358,0.00112807,-0.00074106,0.00149863,-0.00
 078944,-0.00014817,0.00019336,-0.00000718,-0.00017374,0.00032747,-0.00
 074101,-0.00004019,-0.00061201,0.00005004,0.00071345,0.00029819,0.0004
 6876,-0.00030099,0.00048564,-0.00067644,-0.00056526,-0.00075369,0.0002
 7934,0.00024816,0.00010362,-0.00008573,-0.00001145,-0.00013539,0.00005
 339,0.00004002,0.00008213,0.00012103,0.00002373,0.00002290,-0.00017841
 ,0.00007282,-0.00005921,-0.00040551,-0.00054639,-0.00132588,-0.0412495
 5,0.00076249,0.05979728,-0.00142563,0.00297413,-0.00170072,-0.01750154
 ,0.01974939,0.00846836,0.00144186,-0.00107442,-0.00131574,-0.09648381,
 0.09836599,0.00769090,-0.00852400,0.01578934,-0.00021119,0.00838742,-0
 .02431885,-0.00291743,-0.00110363,-0.00033202,-0.00306283,0.00009276,0
 .00091366,0.00035264,0.00011921,-0.00031534,-0.00004847,-0.00007485,0.
 00005012,-0.00019428,0.00078108,0.00087445,0.00120617,-0.00042166,-0.0
 0024768,-0.00059427,-0.00021883,0.00083385,-0.00034690,-0.00051502,-0.
 00063208,-0.00035616,-0.00099006,0.00064878,0.00025614,-0.00120064,-0.
 00086697,0.00238469,-0.00008716,0.00001184,0.00000589,-0.00023376,-0.0
 0014792,0.00360229,0.11687875,0.00084925,-0.00073904,0.00175741,0.0016
 5723,0.00410419,-0.00235742,-0.00115090,-0.00077327,0.00213628,0.11017
 719,-0.26460338,-0.01697136,0.00228061,-0.00333364,0.00176114,0.001810
 31,-0.02335278,-0.00180434,0.00041564,0.00071865,0.00003884,-0.0001461
 1,-0.00016716,-0.00026172,-0.00009218,0.00022114,-0.00003418,-0.000077
 22,-0.00003054,0.00028777,-0.00179648,0.00076873,-0.00201288,0.0001042
 6,0.00089116,-0.00117421,-0.00116788,0.00010770,-0.00037603,0.00007608
 ,-0.00009192,0.00030336,-0.00059281,0.00034920,-0.00018351,-0.00065850
 ,-0.00020967,0.00221679,-0.00009118,-0.00023121,-0.00038505,-0.0009829
 1,0.00021497,0.00053390,-0.11134528,0.28632215,0.00372123,-0.00328674,
 0.00087484,0.02069435,-0.02675856,-0.00814506,-0.00260859,0.00191992,0
 .00001323,0.00592465,-0.01159802,-0.04786667,-0.01386186,0.02503110,0.
 00009385,0.00082843,-0.00497250,0.00156028,-0.00309392,-0.00079390,-0.
 00395683,-0.00003027,0.00127978,0.00016354,-0.00001204,-0.00021416,0.0
 0001060,-0.00010569,0.00010330,-0.00000493,0.00007613,0.00175557,0.000
 67802,0.00087676,0.00077094,-0.00032687,-0.00075016,-0.00042823,-0.000
 36228,-0.00002469,0.00007096,0.00075283,0.00032604,0.00056390,-0.00036
 717,-0.00112805,-0.00042122,-0.00013378,0.00001440,0.00041309,0.000560
 73,0.00091367,0.00059512,-0.00461169,-0.01198848,0.01716076,0.06173735
 ,-0.00025165,0.00027671,-0.00009454,0.00019389,0.00007710,0.00047777,0
 .00010677,-0.00005849,0.00001774,-0.00169139,-0.00059176,0.00143269,0.
 00611946,0.00999697,0.00869087,-0.00068008,0.00022992,-0.00055033,-0.0
 5453043,-0.03196067,-0.03867928,0.00154671,-0.01521620,-0.01118114,0.0
 0267160,0.00229461,-0.00582641,-0.00113689,0.00034155,-0.00015189,0.00
 311055,0.00419335,-0.00313315,-0.00035638,-0.00000035,0.00002643,0.000
 11408,0.00001342,0.00007546,0.00004009,0.00003496,-0.00008913,-0.00006
 923,-0.00002786,-0.00000319,0.00009303,-0.00014928,-0.00019263,-0.0000
 2083,-0.00003592,0.00000896,0.00007073,-0.00015343,0.00034573,-0.00007
 121,-0.00012970,0.00008675,0.04737582,0.00004312,-0.00027488,0.0005629
 8,0.00013682,0.00045862,0.00034219,-0.00021026,0.00029050,-0.00017323,
 -0.00140552,0.00005308,-0.00066373,-0.00590702,-0.01635427,-0.01803752
 ,0.00007347,0.00023533,0.00015221,-0.03166926,-0.22552989,-0.13594810,
 0.00172259,0.00740678,0.00404224,0.00211511,0.00181778,0.00033735,0.00
 029911,-0.00011217,0.00080667,0.00423782,-0.00296292,0.00124371,-0.000
 08612,0.00014827,-0.00031752,0.00012061,0.00009619,0.00005899,-0.00003
 306,-0.00008650,-0.00010459,-0.00008909,-0.00008904,0.00005522,0.00027
 018,0.00016992,0.00049924,-0.00000267,-0.00003264,-0.00003133,-0.00014
 915,-0.00075401,0.00069172,-0.00004225,0.00006185,-0.00005550,0.032232
 61,0.23603368,-0.00004424,0.00019505,-0.00028029,-0.00008690,0.0000318
 4,-0.00010191,0.00010749,-0.00018934,0.00010228,0.00163063,0.00041066,
 -0.00079179,0.00083041,0.00456264,0.00727041,-0.00050312,0.00003824,-0
 .00017373,-0.03797312,-0.13430979,-0.15825866,-0.00312806,-0.02060902,
 -0.01079690,-0.00621857,0.00083919,-0.00057927,0.00013795,0.00067710,-
 0.00034984,-0.00340216,0.00046170,0.00259208,-0.00045536,0.00007692,0.
 00006724,0.00022890,0.00028369,0.00011615,0.00003750,-0.00004487,-0.00
 028720,-0.00020363,-0.00018924,0.00012350,0.00022189,0.00029769,0.0001
 1871,-0.00000065,0.00000860,0.00003444,0.00019774,0.00027881,-0.000554
 13,0.00013926,-0.00005257,0.00011335,0.04555614,0.14691441,0.16305569,
 0.00010679,-0.00020781,0.00012957,-0.00012206,0.00006110,-0.00009909,-
 0.00007591,0.00012383,-0.00008020,-0.00006781,0.00097479,0.00033369,0.
 00304294,0.00124708,-0.00612186,0.00001502,0.00001298,-0.00005241,-0.0
 0346996,0.01687830,-0.00207019,-0.10075893,0.11444978,-0.02964554,0.00
 636693,-0.00553725,0.00053336,0.00482896,0.00019037,-0.00344482,-0.000
 69327,-0.00070964,-0.00012955,-0.00006064,-0.00001695,-0.00005105,0.00
 001468,0.00001647,0.00000579,-0.00002131,-0.00002700,-0.00002722,-0.00
 002329,-0.00002889,-0.00000464,-0.00002643,0.00001437,0.00013056,0.000
 01159,0.00001457,-0.00001821,0.00003146,-0.00000052,0.00005906,-0.0002
 0371,0.00000387,-0.00019462,-0.00227380,-0.00126474,0.00242875,0.09627
 948,-0.00008101,0.00017738,-0.00010010,0.00004193,-0.00010135,0.000249
 06,0.00007085,-0.00009011,0.00004065,-0.00008727,-0.00002883,-0.000375
 49,0.00138411,0.00238394,-0.00082507,-0.00003797,-0.00007314,0.0000626
 9,0.00024328,0.00113893,-0.00110067,0.11466762,-0.28360948,0.03850958,
 0.01114634,-0.01541508,0.00606508,-0.00004124,-0.00135484,-0.00458309,
 -0.00063222,0.00018896,-0.00035693,0.00000408,-0.00000068,-0.00001223,
 0.00000803,0.00000560,0.00001338,0.00001067,0.00001225,-0.00000474,-0.
 00000052,0.00000729,0.00002089,0.00003271,0.00002176,-0.00006828,-0.00
 001019,-0.00001519,0.00001553,0.00001162,-0.00001190,-0.00003339,0.000
 00413,0.00000321,0.00006792,-0.00092505,0.00023420,0.00109029,-0.12496
 332,0.29703654,0.00007727,-0.00018031,0.00011708,-0.00000353,0.0000549
 8,-0.00014395,-0.00005608,0.00010499,-0.00007919,-0.00052880,0.0010615
 1,0.00027947,-0.00575400,-0.00125867,-0.00122084,0.00017821,0.00018320
 ,0.00001557,-0.01083899,0.02320656,0.00037265,-0.02956577,0.03852202,-
 0.06152245,0.00924395,-0.01833123,0.00784157,-0.00365069,-0.00418844,-
 0.00017845,-0.00007144,-0.00029918,-0.00110811,0.00004913,-0.00000594,
 0.00002345,-0.00003156,-0.00002965,-0.00001732,-0.00001656,-0.00001174
 ,0.00003876,0.00002627,0.00001305,-0.00003800,-0.00005675,-0.00007433,
 0.00005084,0.00001102,0.00001412,-0.00002059,0.00000182,0.00003035,0.0
 0000567,-0.00015596,0.00004550,-0.00032838,0.00253069,0.00039517,-0.00
 060481,0.03564483,-0.03998075,0.05721965,0.00000550,-0.00002405,0.0000
 5466,0.00001536,0.00004540,0.00010619,-0.00001264,0.00003273,-0.000026
 06,-0.00064055,-0.00029233,0.00050583,-0.00036071,0.00005955,0.0006029
 3,0.00002067,-0.00003192,-0.00012522,0.00514728,0.00057799,-0.00276688
 ,0.00127811,0.00162145,-0.00278628,-0.14762927,0.02588840,-0.14430188,
 -0.00361566,0.00003803,-0.01087811,0.00438019,0.00407302,-0.00262152,0
 .00001127,0.00000675,-0.00001272,-0.00000328,-0.00001464,-0.00001221,-
 0.00000699,-0.00000737,0.00000910,-0.00000019,0.00000227,-0.00002807,-
 0.00003907,-0.00005110,0.00006004,-0.00000193,-0.00000508,-0.00000795,
 -0.00000656,-0.00000869,0.00003760,-0.00000036,0.00002566,0.00002033,-
 0.00009180,0.00009014,-0.00012556,-0.00237064,-0.00122719,0.00195958,0
 .14661157,-0.00003032,0.00003160,-0.00000335,0.00002074,0.00003655,0.0
 0011217,0.00001292,-0.00000423,-0.00000058,-0.00025438,0.00004955,0.00
 019223,0.00002417,-0.00130489,-0.00026153,0.00000323,-0.00000308,0.000
 01663,0.00085614,-0.00281616,-0.00400062,-0.01503301,0.00760311,-0.019
 87608,0.02580704,-0.06280356,0.02463512,0.01679607,0.00164400,0.023240
 53,0.00379037,-0.00398686,-0.00071881,-0.00000130,0.00001327,-0.000014
 53,0.00000584,0.00000423,0.00000025,0.00000086,-0.00000414,-0.00000461
 ,-0.00000445,-0.00000110,0.00000223,0.00000905,0.00000944,0.00001739,-
 0.00000450,-0.00000772,0.00000018,-0.00001096,-0.00003217,0.00004892,-
 0.00006508,0.00004025,-0.00007411,-0.00075748,0.00018963,-0.00100734,-
 0.00073062,0.00052855,0.00138673,-0.02968135,0.06026341,0.00008938,-0.
 00017247,0.00010225,-0.00005415,0.00004793,-0.00026972,-0.00007410,0.0
 0008589,-0.00003819,0.00044670,0.00021089,-0.00019440,0.00069417,-0.00
 033686,0.00007352,0.00000333,0.00006780,0.00001498,-0.00267967,-0.0043
 7118,0.00104383,-0.01148714,0.00465492,-0.01049642,-0.14439639,0.02462
 334,-0.23542109,-0.00192768,-0.00120272,0.00042566,-0.00281768,-0.0003
 2353,0.00341655,-0.00004021,0.00001095,-0.00000348,0.00000791,0.000014
 79,-0.00000245,-0.00001127,-0.00001449,-0.00001592,-0.00001248,-0.0000
 1834,0.00000363,0.00000092,0.00002667,0.00007635,0.00001198,0.00001622
 ,-0.00001086,-0.00000131,-0.00000890,0.00003852,-0.00001129,-0.0000196
 7,-0.00002870,-0.00056142,0.00027071,-0.00065423,0.00220843,0.00066228
 ,-0.00061640,0.15866019,-0.02514862,0.24360194,0.00010362,-0.00016495,
 0.00007748,-0.00004967,0.00017558,-0.00022726,-0.00007252,0.00009008,-
 0.00003615,-0.00005755,-0.00079363,-0.00022186,0.00268649,0.00236725,-
 0.00571179,0.00006505,0.00010445,-0.00018193,-0.00109575,0.00028681,-0
 .00001041,0.00360791,0.00420815,-0.00353171,0.00644403,0.01099335,0.00
 930507,-0.05349667,-0.02829862,-0.03640921,0.00150901,-0.01508096,-0.0
 1149404,0.00001627,0.00000920,0.00001316,-0.00003128,-0.00002625,-0.00
 001758,-0.00000968,-0.00000853,0.00003494,0.00002185,0.00000787,-0.000
 04666,-0.00006574,-0.00009131,0.00007920,0.00001273,0.00002004,-0.0000
 2135,-0.00001596,0.00003845,0.00000753,0.00000252,-0.00000432,0.000069
 14,-0.00065412,-0.00031849,0.00057152,0.00014928,0.00056652,0.00047431
 ,-0.00238777,-0.00159427,0.00201962,0.04556487,0.00004380,-0.00009938,
 0.00006207,-0.00002159,0.00005741,-0.00014837,-0.00004212,0.00005425,-
 0.00002266,0.00017580,0.00016469,0.00035159,0.00218567,0.00185453,0.00
 033288,0.00006742,0.00000675,0.00001381,0.00028087,-0.00019512,0.00081
 137,0.00449407,-0.00294026,0.00090437,-0.00568349,-0.01536172,-0.01863
 483,-0.02837179,-0.22534163,-0.14070415,0.00161912,0.00730058,0.004192
 47,-0.00000496,0.00000476,0.00000135,-0.00001128,-0.00000670,-0.000011
 70,-0.00000409,-0.00000445,0.00000847,0.00000208,0.00000372,-0.0000124
 5,-0.00000997,-0.00000851,0.00003259,0.00000514,0.00000804,-0.00000810
 ,-0.00000690,0.00000693,0.00001903,-0.00001800,-0.00001037,-0.00001838
 ,-0.00033915,-0.00008295,0.00007352,-0.00031442,-0.00089471,-0.0009168
 4,-0.00111477,0.00063238,0.00104753,0.02840679,0.23467332,0.00019310,-
 0.00034747,0.00016843,-0.00013716,0.00012473,-0.00039834,-0.00013775,0
 .00016041,-0.00006186,0.00000417,-0.00094035,-0.00003266,-0.00567093,0
 .00078947,-0.00064214,-0.00011316,0.00011767,-0.00036521,0.00005687,0.
 00087546,-0.00045165,-0.00336831,0.00052860,0.00296902,0.00041786,0.00
 570902,0.00768781,-0.03648244,-0.14071398,-0.16676983,-0.00258139,-0.0
 2021201,-0.01067330,-0.00003448,-0.00001268,-0.00001060,0.00001024,-0.
 00000220,-0.00000484,-0.00002900,-0.00002099,-0.00001301,-0.00000674,-
 0.00003677,-0.00003754,-0.00010916,-0.00004760,0.00016288,0.00001968,0
 .00003258,-0.00002285,0.00001969,0.00002084,0.00002820,0.00004619,-0.0
 0002714,0.00003904,0.00052987,0.00005228,-0.00035207,0.00001068,0.0003
 2464,0.00020161,0.00227478,0.00032589,-0.00087818,0.04288178,0.1522891
 3,0.17002893,-0.00016174,0.00033490,-0.00004663,0.00016588,-0.00008233
 ,0.00084272,0.00011256,-0.00012976,0.00004325,-0.00205166,-0.00202677,
 0.00157897,0.00514533,-0.00454501,-0.00066274,-0.00002361,-0.00011525,
 -0.00042682,0.00452488,-0.00001867,-0.00326108,-0.00068919,-0.00053084
 ,0.00000736,0.00289174,0.00108207,-0.00595857,-0.00357117,0.01692083,-
 0.00189806,-0.09981026,0.11431462,-0.02910998,0.00006403,0.00003385,-0
 .00009547,-0.00000252,0.00001232,0.00003423,0.00001366,0.00001150,-0.0
 0000199,-0.00000203,0.00000019,-0.00003469,-0.00006708,-0.00005794,0.0
 0003182,-0.00002704,-0.00005026,0.00001673,-0.00001916,-0.00002587,0.0
 0000483,0.00004846,0.00002632,-0.00004547,0.00031289,-0.00022066,-0.00
 002122,-0.00069422,-0.00017119,0.00052829,-0.00032037,0.00083984,-0.00
 008465,-0.00222781,-0.00135529,0.00219256,0.09632717,-0.00000531,-0.00
 008470,-0.00005473,-0.00009836,0.00017356,0.00002946,-0.00000328,0.000
 01980,0.00004360,-0.00000859,0.00015040,0.00198128,0.01129100,-0.01673
 986,0.00540698,-0.00021192,0.00027297,-0.00005013,-0.00011021,-0.00153
 842,-0.00452695,-0.00066046,0.00019090,-0.00039420,0.00137355,0.002360
 69,-0.00065147,0.00022521,0.00127842,-0.00097623,0.11362987,-0.2796548
 9,0.03761736,0.00001745,-0.00000017,-0.00006470,0.00001095,-0.00000514
 ,0.00000826,0.00000382,-0.00000406,-0.00000822,0.00001621,-0.00003115,
 -0.00000434,0.00000567,0.00000639,0.00003673,-0.00000057,0.00000053,0.
 00000367,-0.00000658,-0.00001749,0.00016572,-0.00071738,0.00053365,-0.
 00090756,0.00061755,-0.00084685,0.00030923,-0.00017742,-0.00015040,0.0
 0025102,-0.00002151,-0.00007729,-0.00010439,-0.00090061,0.00017874,0.0
 0101594,-0.12429354,0.29397653,0.00002233,-0.00003127,-0.00014109,-0.0
 0003979,0.00014464,-0.00043027,-0.00002800,-0.00000077,0.00006475,0.00
 270073,-0.00039333,-0.00014401,0.00798775,-0.01722995,0.00651978,0.000
 01625,0.00014780,0.00033350,-0.00343120,-0.00405296,-0.00028402,-0.000
 08889,-0.00025505,-0.00110304,-0.00574874,-0.00106326,-0.00160582,-0.0
 1054284,0.02316861,0.00060021,-0.02961524,0.03796879,-0.06093979,-0.00
 002321,0.00003043,0.00010110,0.00000675,0.00000449,-0.00001213,0.00002
 084,0.00001512,-0.00000403,-0.00000136,0.00000833,0.00003353,0.0001385
 6,0.00004845,-0.00012863,0.00000068,0.00001403,0.00001287,-0.00000559,
 -0.00002436,0.00003962,-0.00037990,-0.00020153,-0.00039391,0.00038831,
 -0.00093436,0.00028705,0.00052210,0.00025695,-0.00022296,-0.00056694,0
 .00114215,-0.00010844,0.00241429,0.00036542,-0.00047858,0.03627823,-0.
 03912120,0.05798934,0.00014328,-0.00010309,0.00002511,-0.00003814,0.00
 015870,-0.00026688,-0.00007324,0.00003114,-0.00002562,-0.00146188,0.00
 175631,0.00030681,-0.00234082,-0.00123791,0.00068016,0.00797962,0.0051
 9923,0.01224983,-0.00102433,-0.00005650,0.00015053,0.00019037,0.000099
 32,0.00016117,0.00006156,-0.00018025,-0.00004212,-0.00011171,0.0000568
 1,-0.00014054,-0.00016507,-0.00000802,-0.00002185,-0.07658889,-0.04241
 796,-0.07554763,-0.00205862,-0.00861525,-0.02128535,-0.00033432,-0.006
 10195,0.00058669,-0.00110983,-0.00003725,0.00072079,0.00156403,-0.0037
 7696,0.00224321,0.00000690,0.00002152,-0.00001935,0.00001175,-0.000006
 92,0.00002009,0.00022206,0.00029388,0.00012629,0.00012691,0.00005115,0
 .00001153,0.00002433,-0.00002308,0.00001893,0.00002537,-0.00000084,0.0
 0001614,-0.00000205,0.00002081,0.00002513,0.00006254,0.00004178,-0.000
 02203,0.07630846,0.00015333,-0.00019033,0.00015395,0.00035461,0.000233
 24,-0.00039425,-0.00009934,0.00012120,-0.00004814,0.00142536,-0.001942
 38,0.00057125,-0.00115859,-0.00018922,0.00031004,0.00256507,0.00756578
 ,0.00876465,-0.00046545,0.00009880,0.00000308,0.00017255,0.00002278,0.
 00038084,0.00005607,-0.00026324,-0.00012749,-0.00016611,0.00016466,-0.
 00021243,-0.00009452,-0.00004592,0.00035490,-0.04159500,-0.08660932,-0
 .09408009,-0.00608859,-0.00298146,-0.01883596,-0.00631780,0.00164217,0
 .00038920,0.00040303,-0.00058459,0.00061729,-0.00415358,0.00319159,0.0
 0051624,0.00000134,0.00000702,-0.00002908,0.00001360,0.00002691,-0.000
 04210,-0.00006601,-0.00051352,-0.00015171,0.00005547,-0.00005632,-0.00
 013348,0.00000406,-0.00000045,0.00001103,0.00002220,-0.00000622,-0.000
 01160,0.00001128,0.00000699,0.00000511,0.00004803,-0.00000543,-0.00001
 967,0.05189842,0.08285060,-0.00004590,-0.00005816,0.00006756,0.0001350
 3,0.00012573,0.00005561,0.00001275,0.00002660,0.00000729,-0.00157264,-
 0.00063806,-0.00025109,-0.00066504,-0.00004126,0.00033291,-0.00817629,
 -0.00981282,-0.01929887,-0.00050950,-0.00057117,0.00026649,0.00022179,
 0.00002417,0.00026340,-0.00000660,-0.00010533,-0.00026122,-0.00003764,
 0.00014843,-0.00009837,-0.00001086,0.00028239,0.00063272,-0.07432635,-
 0.09433061,-0.27879126,0.00142364,0.00112427,0.00429962,0.00060215,-0.
 00003715,0.00173285,0.00048312,0.00055457,0.00007887,0.00297690,0.0017
 4363,-0.00106321,-0.00000181,-0.00001563,0.00000052,-0.00004841,-0.000
 04331,-0.00002600,0.00026983,0.00028908,-0.00008926,0.00010198,0.00004
 025,-0.00007098,-0.00001394,0.00002453,-0.00002224,-0.00001094,-0.0000
 0382,-0.00001581,-0.00000997,-0.00001181,-0.00002489,0.00006911,0.0000
 0536,-0.00003181,0.07977143,0.10141679,0.29381210,-0.00021852,0.000335
 71,-0.00021174,-0.00038308,-0.00039661,0.00025135,0.00013900,-0.000184
 56,0.00003413,0.00030775,0.00025536,0.00093399,0.00000251,-0.00001660,
 0.00009911,0.00015969,-0.00614900,-0.00061845,-0.00005655,-0.00004005,
 -0.00003942,0.00000790,0.00001358,0.00002174,-0.00000942,-0.00001927,-
 0.00003276,-0.00000936,0.00000682,-0.00003188,-0.00002138,0.00005426,0
 .00000563,-0.00645382,-0.00564320,0.02086651,-0.10583091,-0.04507314,0
 .11027701,0.00822386,0.00312904,-0.00985181,0.00288286,-0.00373864,-0.
 00178360,-0.00056010,-0.00056189,-0.00096605,0.00001164,0.00000377,0.0
 0004605,-0.00001396,-0.00004083,0.00003066,-0.00001130,-0.00004185,-0.
 00004104,0.00001846,-0.00001596,0.00000621,-0.00001009,0.00000602,-0.0
 0000885,-0.00000438,-0.00000084,-0.00000445,-0.00000680,-0.00000238,-0
 .00001070,0.00000078,-0.00000284,0.00000987,-0.00119294,0.00278212,-0.
 00049691,0.10447953,-0.00025525,0.00030900,-0.00023346,-0.00032682,-0.
 00053020,0.00034023,0.00015426,-0.00016089,0.00004774,-0.00000616,0.00
 033349,0.00062328,0.00012274,-0.00000322,0.00015570,-0.00589779,0.0018
 9882,-0.00103288,0.00003402,0.00002351,-0.00001516,-0.00001114,-0.0000
 0380,-0.00002592,-0.00000863,0.00002333,-0.00000740,0.00001323,-0.0000
 2294,0.00000656,-0.00003530,0.00001203,-0.00005805,-0.00830757,-0.0016
 7465,0.01838298,-0.04533522,-0.06789762,0.06484598,0.00623123,0.007028
 76,-0.01117915,-0.00385689,0.00322446,-0.00288443,-0.00060842,-0.00069
 291,-0.00083877,0.00000857,0.00000591,0.00003926,0.00002078,0.00000304
 ,0.00002584,-0.00005567,-0.00004554,-0.00000693,0.00000844,-0.00001811
 ,0.00001017,-0.00000644,0.00000233,-0.00000355,-0.00000351,0.,-0.00000
 257,-0.00000515,-0.00000243,-0.00000658,-0.00000019,-0.00000099,0.0000
 0474,0.00274395,-0.00210856,0.00012454,0.05224019,0.06250912,0.0000383
 7,-0.00009933,0.00008242,0.00001584,0.00006092,-0.00005100,-0.00002931
 ,0.00005469,-0.00002755,-0.00022751,-0.00011264,0.00015586,0.00002057,
 0.00005380,-0.00005090,-0.00034325,-0.00108891,0.00153458,0.00001272,0
 .00000492,0.00001048,-0.00000370,0.00000134,-0.00000757,0.00000510,0.0
 0000417,0.00001480,0.00000283,0.00000109,0.00000997,0.00001594,-0.0000
 2381,0.00000085,-0.00223462,-0.00168272,0.00497781,0.11046569,0.065019
 69,-0.27182283,0.01316299,0.00880323,-0.01728880,-0.00199969,-0.003073
 52,-0.00302222,-0.00091911,-0.00076238,0.00023187,0.00000299,0.0000026
 0,-0.00000768,-0.00001183,-0.00000268,-0.00001034,0.00008388,0.0000294
 6,-0.00000670,-0.00000914,0.00001264,0.00000065,0.00000411,-0.00000281
 ,0.00000255,0.00000164,0.00000039,0.00000295,0.00000244,0.00000116,0.0
 0000560,-0.00000230,0.00000008,-0.00000254,-0.00004128,0.00062814,0.00
 056093,-0.11845163,-0.06888851,0.28482910,-0.00004107,0.00013527,-0.00
 008940,-0.00008039,-0.00015214,0.00007019,0.00004127,-0.00007233,0.000
 02235,-0.00022010,0.00051857,-0.00003604,-0.00001218,-0.00003562,-0.00
 000647,-0.00023834,0.00063337,0.00015160,0.00001394,-0.00002209,0.0000
 0329,-0.00000071,-0.00000638,-0.00001022,-0.00000511,0.00000967,-0.000
 00787,0.00000468,-0.00001347,0.00000057,-0.00002306,0.00003240,-0.0000
 2429,0.00357709,-0.00311062,-0.00149259,-0.00229670,-0.00538032,0.0015
 1823,-0.21397527,-0.15358509,-0.00447600,-0.00580892,-0.00874431,-0.00
 196546,0.00416198,-0.00304203,0.00198566,0.00000040,-0.00000032,0.0000
 1161,0.00001260,-0.00000238,0.00001004,0.00004094,0.00005654,0.0000156
 9,0.00000832,-0.00001293,0.00001003,-0.00000390,0.00000284,-0.00000405
 ,-0.00000350,-0.00000090,-0.00000161,-0.00000331,-0.00000124,-0.000005
 41,0.00000173,-0.00000387,0.00000358,-0.00031408,-0.00020428,0.0001008
 0,-0.00140843,0.00227393,-0.00045198,0.21896708,-0.00002046,0.00009285
 ,-0.00005438,-0.00002943,-0.00003277,0.00003180,0.00001364,-0.00005268
 ,0.00001335,0.00042221,-0.00041715,-0.00000682,-0.00003098,-0.00003401
 ,0.00008442,0.00074618,-0.00032280,0.00002408,-0.00005276,-0.00001462,
 -0.00001184,0.00000996,0.00000488,0.00002791,-0.00000323,-0.00001892,-
 0.00002184,-0.00001125,0.00001583,-0.00001785,-0.00000337,0.00002191,0
 .00003735,-0.00307194,0.00382758,-0.00278131,-0.00821155,-0.00290291,0
 .00166695,-0.15363932,-0.17392932,-0.00693413,-0.00573713,-0.00133328,
 -0.00150806,-0.00318414,0.00523799,0.00038830,-0.00000239,0.00000028,0
 .00000779,0.00001111,0.00000116,0.00000957,-0.00007744,-0.00008787,-0.
 00003236,0.00001039,-0.00000441,-0.00000898,-0.00000273,0.00000328,-0.
 00000255,-0.00000050,0.00000029,-0.00000362,-0.00000216,-0.00000203,-0
 .00000417,0.00000214,0.00000259,0.00000034,-0.00031691,-0.00031472,0.0
 0014297,0.00234678,-0.00199811,0.00026741,0.16875179,0.17496612,-0.000
 05468,-0.00001885,0.00000374,-0.00002265,-0.00001073,0.00005086,0.0000
 2367,0.00000776,0.00000364,-0.00007171,0.00007575,0.00010593,-0.000016
 29,0.00001313,-0.00000256,0.00022301,0.00014933,-0.00123829,-0.0000118
 5,-0.00002627,0.00001246,0.00000656,-0.00000393,0.00001172,0.00000002,
 -0.00000319,-0.00001285,-0.00000458,0.00000428,0.00000230,-0.00000530,
 0.00001817,0.00003520,-0.00110602,-0.00248605,-0.00449061,-0.02109918,
 -0.01828699,0.00517054,-0.00488195,-0.00714417,-0.06034784,0.02112087,
 0.01853030,0.00496633,0.00165329,0.00001503,-0.00329982,0.00000261,-0.
 00000208,0.00000443,-0.00001696,-0.00000905,-0.00000303,0.00002205,0.0
 0002584,0.00000880,0.00000324,-0.00000382,-0.00000646,-0.00000198,0.00
 000188,-0.00000113,-0.00000123,-0.00000014,-0.00000157,-0.00000040,-0.
 00000102,-0.00000216,0.00000382,-0.00000056,-0.00000285,-0.00104265,-0
 .00086986,0.00008219,0.00025248,0.00087672,0.00093869,0.00430716,0.007
 89404,0.05787269,-0.00011009,0.00018243,-0.00013513,0.00005873,0.00001
 333,0.00021772,0.00008091,-0.00010663,0.00005993,0.00025820,0.00008518
 ,-0.00111230,-0.00002283,-0.00026140,0.00019995,-0.00119395,-0.0052076
 8,0.00084522,0.00001953,0.00000330,-0.00001240,-0.00001597,-0.00000107
 ,-0.00004005,-0.00001578,0.00003319,-0.00000609,0.00003331,-0.00003412
 ,-0.00000900,-0.00006569,0.00005722,-0.00011882,-0.00102414,0.00008643
 ,0.00068434,0.00200320,-0.00409725,0.00317984,0.00873597,0.00627794,0.
 01320552,-0.07342803,-0.04218746,-0.07314735,-0.00210578,-0.00897542,-
 0.02154576,-0.00001029,-0.00000863,0.00001765,-0.00000119,-0.00001433,
 0.00002629,-0.00009981,-0.00009705,0.00001223,-0.00000476,-0.00001395,
 0.00000902,-0.00000704,0.00000516,-0.00000794,-0.00000622,0.00000024,-
 0.00000242,-0.00001285,-0.00000298,-0.00001042,-0.00000445,-0.00000187
 ,0.00000914,-0.00015518,0.00030869,-0.00008989,0.00033204,0.00022011,0
 .00069129,-0.00150695,0.00249683,-0.00090419,0.06849322,-0.00012258,0.
 00019254,-0.00012259,0.00003401,-0.00004787,0.00013076,0.00009607,-0.0
 0010198,0.00003409,0.00017704,0.00031495,-0.00080330,-0.00015920,-0.00
 030339,0.00002056,-0.00516110,0.00016637,0.00003068,-0.00003832,-0.000
 02388,-0.00004592,0.00002206,0.00001012,0.00002623,-0.00001407,-0.0000
 3276,-0.00003076,-0.00000194,0.00001268,-0.00005303,-0.00007979,0.0000
 5200,-0.00001768,-0.00011231,-0.00100614,0.00094298,-0.00398596,0.0039
 4187,0.00171571,0.00376333,0.00761605,0.00877849,-0.04269668,-0.083655
 14,-0.09363821,-0.00580623,-0.00210934,-0.01901735,-0.00000393,-0.0000
 0650,0.00001814,0.00000721,-0.00000107,0.00001705,-0.00007071,-0.00004
 988,-0.00004795,0.00000912,-0.00000602,0.00000882,-0.00000749,0.000004
 86,-0.00000442,-0.00000432,-0.00000026,-0.00000273,-0.00000270,-0.0000
 0004,-0.00001656,-0.00000634,-0.00000109,0.00001349,0.00028617,-0.0002
 5897,-0.00003391,0.00006533,0.00033926,0.00048064,0.00258810,-0.002270
 37,-0.00011810,0.04762592,0.07838689,-0.00005560,0.00007263,-0.0000659
 4,-0.00007827,-0.00007465,0.00012599,0.00003577,-0.00003887,0.00002148
 ,0.00038356,0.00018929,0.00000923,0.00000339,-0.00001216,0.00004267,0.
 00040956,-0.00000210,0.00126369,-0.00000232,-0.00000754,-0.00000695,-0
 .00000315,-0.00000080,-0.00000158,-0.00000250,0.00000152,-0.00000600,-
 0.00000134,-0.00000498,-0.00000417,-0.00001425,0.00001966,0.00000010,0
 .00051128,0.00057245,0.00015142,0.00333029,0.00176380,-0.00237469,-0.0
 0905424,-0.01022663,-0.01610492,-0.07443560,-0.09506379,-0.28633237,0.
 00175662,0.00102984,0.00056423,0.00000085,-0.00000002,0.00000910,0.000
 00356,-0.00000151,0.00000702,-0.00006890,-0.00002892,-0.00001017,0.000
 00918,-0.00000765,0.00000276,-0.00000262,0.00000192,-0.00000298,-0.000
 00121,-0.00000016,-0.00000201,-0.00000196,-0.00000054,-0.00000358,0.00
 000269,0.00000002,0.00000266,-0.00012097,-0.00005083,-0.00003721,-0.00
 046355,-0.00055749,-0.00085832,-0.00025859,0.00042197,0.00097488,0.078
 55618,0.10172485,0.30116237,-0.00160538,0.00195035,-0.00347637,-0.0074
 7709,-0.00932841,-0.00549853,0.00094397,-0.00073668,0.00012741,-0.0038
 0007,0.00252233,0.00277252,0.00027825,0.00019106,-0.00022723,0.0097606
 7,0.00230279,-0.00432015,0.00009376,-0.00004837,-0.00001364,-0.0000217
 5,0.00001017,-0.00002808,0.00000127,0.00003623,0.00003446,-0.00000291,
 -0.00002695,0.00008463,0.00006264,-0.00002525,0.00000946,0.00024183,-0
 .00621441,-0.00021620,0.00077774,0.00210541,0.00341803,0.00052464,-0.0
 0718506,-0.00689804,-0.01756817,-0.01760228,0.04539935,-0.09666181,-0.
 04072241,0.08304637,0.00003362,0.00012954,0.00007829,0.00090307,0.0001
 1504,0.00029490,0.00115190,0.00059753,0.00017879,-0.00007675,0.0000484
 0,0.00003760,0.00001155,-0.00000566,0.00000668,0.00000659,0.00000380,0
 .00000912,0.00000594,0.00000284,0.00001447,0.00000070,-0.00000874,-0.0
 0002569,0.00024392,0.00013404,-0.00014583,-0.00037498,0.00064873,0.000
 19894,-0.00088800,-0.00041334,0.00162282,-0.00022411,0.00359931,-0.000
 43785,0.11365897,0.00026600,-0.00131977,-0.00181276,-0.00492724,-0.003
 70591,-0.00396058,-0.00202841,-0.00044583,-0.00024414,0.00081129,-0.00
 171165,0.00351781,0.00041562,0.00050130,-0.00011955,0.00628950,0.00939
 558,-0.00912077,0.00002036,0.00003260,0.00000408,-0.00001555,-0.000008
 89,-0.00000554,0.00000281,0.00002188,0.00000518,-0.00003060,0.00001539
 ,0.00007862,0.00010767,-0.00006097,0.00000464,-0.00687257,0.00157728,-
 0.00113175,0.00182179,0.00091886,0.00277976,-0.00618722,0.00136574,-0.
 00671103,-0.02077239,-0.00656268,0.03766124,-0.04113729,-0.07196429,0.
 05278794,0.00000802,0.00023586,0.00011614,0.00024576,-0.00009307,-0.00
 013296,0.00017741,-0.00009706,0.00003546,-0.00004683,0.00001515,-0.000
 02395,0.00000367,-0.00000293,0.00000737,0.00000473,0.00000142,0.000001
 75,0.00000614,-0.00000280,0.00001673,0.00000330,0.00001277,-0.00000607
 ,0.00022368,0.00013888,-0.00037026,0.00068865,-0.00055311,0.00031096,-
 0.00061215,-0.00043881,0.00137258,0.00361387,-0.00116287,0.00028067,0.
 06791999,0.07389792,-0.00429781,0.00044718,-0.00222527,-0.00485120,-0.
 00394382,0.00160254,0.00196613,0.00012084,0.00075227,0.00494735,0.0022
 3092,0.00036183,-0.00017036,-0.00029087,0.00079628,0.02359812,0.016545
 89,-0.04698726,-0.00025116,-0.00002283,-0.00016463,0.00003559,-0.00004
 518,0.00012966,-0.00006548,-0.00008810,-0.00019464,-0.00002269,0.00003
 289,-0.00017309,-0.00015673,0.00025897,0.00004842,-0.00688374,-0.00648
 719,-0.00135945,0.00272690,0.00215046,-0.00244793,0.00043898,-0.000283
 42,0.00163850,0.01340713,0.01018543,-0.01583405,0.08549070,0.05426963,
 -0.25226306,-0.00005700,-0.00012760,0.00023808,-0.00042407,-0.00024017
 ,0.00006875,-0.00117577,-0.00069561,0.00002593,0.00019043,-0.00020065,
 -0.00002204,-0.00005300,0.00003628,-0.00004105,-0.00002012,-0.00000651
 ,-0.00004231,-0.00002821,-0.00001592,-0.00006824,0.00001506,-0.0000100
 4,0.00004951,0.00146242,0.00088419,-0.00211084,0.00017810,0.00025713,-
 0.00020267,0.00061919,0.00036968,-0.00083521,-0.00057255,0.00001000,0.
 00147328,-0.11604620,-0.07534159,0.31778668\\-0.00000093,0.00000522,0.
 00000096,-0.00000228,0.00000412,0.00000076,0.00000185,0.00000014,0.000
 00425,0.00000014,-0.00000229,0.00000149,0.00000219,0.,0.00000004,-0.00
 000099,0.00000046,0.00000049,0.00000073,-0.00000052,-0.00000071,0.0000
 0035,-0.00000192,-0.00000193,0.00000069,-0.00000210,-0.00000050,0.0000
 0127,-0.00000217,0.00000055,0.00000030,-0.00000183,0.00000150,0.000000
 30,-0.00000003,0.00000025,-0.00000103,0.00000116,-0.00000020,0.0000003
 1,-0.00000003,-0.00000176,-0.00000128,0.00000175,-0.00000002,-0.000001
 93,0.00000498,-0.00000140,-0.00000047,0.00000268,0.00000083,0.00000048
 ,0.00000445,0.00000124,0.00000269,0.00000173,0.00000073,-0.00000029,-0
 .00000130,-0.00000172,0.00000069,-0.00000178,-0.00000227,0.00000115,-0
 .00000300,-0.00000085,0.00000111,-0.00000267,0.00000120,0.00000034,-0.
 00000095,0.00000200,0.00000039,-0.00000206,0.00000002,0.00000044,-0.00
 000087,-0.00000040,-0.00000021,0.00000043,-0.00000090,-0.00000080,0.00
 000237,-0.00000076,-0.00000522,-0.00000594,-0.00000288\\\@


 Mondays are the potholes in the road of life.
                                -- Tom Wilson
 Job cpu time:       0 days 20 hours  8 minutes  5.9 seconds.
 Elapsed time:       0 days  2 hours 31 minutes 17.9 seconds.
 File lengths (MBytes):  RWF=    557 Int=      0 D2E=      0 Chk=     24 Scr=      1
 Normal termination of Gaussian 16 at Sat Nov 19 05:38:01 2005.
