# Supplementary material for: Rotational Barriers in N-Benzhydrylformamides: An NMR and DFT Study
Source: Molecules. 2023 Jan 5;28(2):535. doi: 10.3390/molecules28020535 (PMC9863877; doi:10.3390/molecules28020535)
Supplement: Supplementary file 1 [file molecules-28-00535-s001.zip › Supplementary_Materials/Quantum_chemistry_output_files/Gaussian_output_files/Transition_states_(corresponding_to_penultimate_barriers)/BHFA_oF/BHFA_oF_TS_Formyl.log]

 Entering Gaussian System, Link 0=g16
 Initial command:
 /home/aikhl/g16/l1.exe "/home/aikhl/works/aikhl/Gau-30500.inp" -scrdir="/home/aikhl/works/aikhl/"
 Entering Link 1 = /home/aikhl/g16/l1.exe PID=     30502.
  
 Copyright (c) 1988,1990,1992,1993,1995,1998,2003,2009,2016,
            Gaussian, Inc.  All Rights Reserved.
  
 This is part of the Gaussian(R) 16 program.  It is based on
 the Gaussian(R) 09 system (copyright 2009, Gaussian, Inc.),
 the Gaussian(R) 03 system (copyright 2003, Gaussian, Inc.),
 the Gaussian(R) 98 system (copyright 1998, Gaussian, Inc.),
 the Gaussian(R) 94 system (copyright 1995, Gaussian, Inc.),
 the Gaussian 92(TM) system (copyright 1992, Gaussian, Inc.),
 the Gaussian 90(TM) system (copyright 1990, Gaussian, Inc.),
 the Gaussian 88(TM) system (copyright 1988, Gaussian, Inc.),
 the Gaussian 86(TM) system (copyright 1986, Carnegie Mellon
 University), and the Gaussian 82(TM) system (copyright 1983,
 Carnegie Mellon University). Gaussian is a federally registered
 trademark of Gaussian, Inc.
  
 This software contains proprietary and confidential information,
 including trade secrets, belonging to Gaussian, Inc.
  
 This software is provided under written license and may be
 used, copied, transmitted, or stored only in accord with that
 written license.
  
 The following legend is applicable only to US Government
 contracts under FAR:
  
                    RESTRICTED RIGHTS LEGEND
  
 Use, reproduction and disclosure by the US Government is
 subject to restrictions as set forth in subparagraphs (a)
 and (c) of the Commercial Computer Software - Restricted
 Rights clause in FAR 52.227-19.
  
 Gaussian, Inc.
 340 Quinnipiac St., Bldg. 40, Wallingford CT 06492
  
  
 ---------------------------------------------------------------
 Warning -- This program may not be used in any manner that
 competes with the business of Gaussian, Inc. or will provide
 assistance to any competitor of Gaussian, Inc.  The licensee
 of this program is prohibited from giving any competitor of
 Gaussian, Inc. access to this program.  By using this program,
 the user acknowledges that Gaussian, Inc. is engaged in the
 business of creating and licensing software in the field of
 computational chemistry and represents and warrants to the
 licensee that it is not a competitor of Gaussian, Inc. and that
 it will not use this program in any manner prohibited above.
 ---------------------------------------------------------------
  

 Cite this work as:
 Gaussian 16, Revision A.03,
 M. J. Frisch, G. W. Trucks, H. B. Schlegel, G. E. Scuseria, 
 M. A. Robb, J. R. Cheeseman, G. Scalmani, V. Barone, 
 G. A. Petersson, H. Nakatsuji, X. Li, M. Caricato, A. V. Marenich, 
 J. Bloino, B. G. Janesko, R. Gomperts, B. Mennucci, H. P. Hratchian, 
 J. V. Ortiz, A. F. Izmaylov, J. L. Sonnenberg, D. Williams-Young, 
 F. Ding, F. Lipparini, F. Egidi, J. Goings, B. Peng, A. Petrone, 
 T. Henderson, D. Ranasinghe, V. G. Zakrzewski, J. Gao, N. Rega, 
 G. Zheng, W. Liang, M. Hada, M. Ehara, K. Toyota, R. Fukuda, 
 J. Hasegawa, M. Ishida, T. Nakajima, Y. Honda, O. Kitao, H. Nakai, 
 T. Vreven, K. Throssell, J. A. Montgomery, Jr., J. E. Peralta, 
 F. Ogliaro, M. J. Bearpark, J. J. Heyd, E. N. Brothers, K. N. Kudin, 
 V. N. Staroverov, T. A. Keith, R. Kobayashi, J. Normand, 
 K. Raghavachari, A. P. Rendell, J. C. Burant, S. S. Iyengar, 
 J. Tomasi, M. Cossi, J. M. Millam, M. Klene, C. Adamo, R. Cammi, 
 J. W. Ochterski, R. L. Martin, K. Morokuma, O. Farkas, 
 J. B. Foresman, and D. J. Fox, Gaussian, Inc., Wallingford CT, 2016.
 
 ******************************************
 Gaussian 16:  ES64L-G16RevA.03 25-Dec-2016
                19-Nov-2005 
 ******************************************
 %nprocshared=8
 Will use up to    8 processors via shared memory.
 %mem=5GB
 %oldchk=BHFA_oF_M062X_lowestAr06_scanForm07_TS.chk
 %chk=BHFA_oF_M062X_lowestAr06_scanForm07_TS_freq.chk
 Copying data from "BHFA_oF_M062X_lowestAr06_scanForm07_TS.chk" to current chk file "BHFA_oF_M062X_lowestAr06_scanForm07_TS_freq.chk"
 IOpt=  2 FromEx=T IUOpen= 4 IOptOp= 5 NList=   0 IFRang= 0 IUIn= 4 IUOut= 2.
 ----------------------------------------------------------------------
 # freq=noraman M062X/6-311+G* nosymm Integral(Grid=SuperFine) scrf=(IE
 FPCM, solvent=dimethylsulfoxide) geom=allcheck guess=read
 ----------------------------------------------------------------------
 1/10=4,29=7,30=1,38=1/1,3;
 2/12=2,15=1,40=1/2;
 3/5=4,6=6,7=11,11=2,14=-4,25=1,30=1,70=2201,71=2,72=21,74=-55,75=-7,116=-2,140=1/1,2,3;
 4/5=1/1;
 5/5=2,38=6,53=21,98=1/2;
 8/6=4,10=90,11=11/1;
 11/6=1,8=1,9=11,15=111,16=1,31=1/1,2,10;
 10/6=1,31=1/2;
 6/7=2,8=2,9=2,10=2,28=1/1;
 7/8=1,10=1,25=1,30=1/1,2,3,16;
 1/10=4,30=1/3;
 99//99;
 Structure from the checkpoint file:  "BHFA_oF_M062X_lowestAr06_scanForm07_TS_freq.chk"
 --------------------------------------
 BHFA_oF_M062X_lowestAr06_scanForm07_TS
 --------------------------------------
 Charge =  0 Multiplicity = 1
 Redundant internal coordinates found in file.  (old form).
 C,0,0.173533189,-3.6417727521,0.120330613
 N,0,-1.150409355,-3.0934724685,0.0920457735
 O,0,0.8044555754,-3.762856816,1.1291379661
 C,0,-1.1770100045,-1.8435211134,-0.7040447479
 C,0,-2.616570091,-1.5087992314,-1.0539485303
 C,0,-0.5315417218,-0.7091324443,0.0710357521
 C,0,-3.0032265385,-1.3557561062,-2.3828165587
 C,0,-4.325025821,-1.0465964063,-2.7000148184
 C,0,-5.2662323423,-0.8932807604,-1.6876743807
 C,0,-4.8831647374,-1.0472833192,-0.3554787831
 C,0,-3.5638930465,-1.350087219,-0.0401125161
 C,0,-0.3866844259,-0.7085096154,1.4578433366
 C,0,0.1718045667,0.3837302808,2.1174405436
 C,0,0.5968111826,1.4952830653,1.3965842523
 C,0,0.4631915809,1.5187783286,0.0108110128
 C,0,-0.0976764134,0.421033491,-0.6123590805
 H,0,0.597250433,-3.9368083197,-0.8568353521
 H,0,-1.7476891338,-3.7633369138,-0.3931674012
 H,0,-0.6264377568,-1.9685340283,-1.6461504676
 H,0,-2.2693146214,-1.475891267,-3.1733401965
 H,0,-4.6164763597,-0.9284674639,-3.7375513061
 H,0,-6.2949030698,-0.6543685961,-1.9328906868
 H,0,-5.6136242528,-0.9279096896,0.4367967872
 H,0,-3.2628676908,-1.4652487705,0.9963444084
 H,0,-0.7084461026,-1.5804450382,2.0141017548
 H,0,0.277306005,0.3633105366,3.1956507465
 H,0,1.0338698748,2.3456008402,1.9064965804
 H,0,0.7831751348,2.3665745985,-0.5830337867
 F,0,-0.2373070572,0.4445711986,-1.9574019145
 Recover connectivity data from disk.

 GradGradGradGradGradGradGradGradGradGradGradGradGradGradGradGradGradGrad
 Berny optimization.
 Initialization pass.
                           ----------------------------
                           !    Initial Parameters    !
                           ! (Angstroms and Degrees)  !
 --------------------------                            --------------------------
 ! Name  Definition              Value          Derivative Info.                !
 --------------------------------------------------------------------------------
 ! R1    R(1,2)                  1.4333         calculate D2E/DX2 analytically  !
 ! R2    R(1,3)                  1.196          calculate D2E/DX2 analytically  !
 ! R3    R(1,17)                 1.1052         calculate D2E/DX2 analytically  !
 ! R4    R(2,4)                  1.4822         calculate D2E/DX2 analytically  !
 ! R5    R(2,18)                 1.0202         calculate D2E/DX2 analytically  !
 ! R6    R(4,5)                  1.5188         calculate D2E/DX2 analytically  !
 ! R7    R(4,6)                  1.518          calculate D2E/DX2 analytically  !
 ! R8    R(4,19)                 1.0983         calculate D2E/DX2 analytically  !
 ! R9    R(5,7)                  1.3924         calculate D2E/DX2 analytically  !
 ! R10   R(5,11)                 1.3966         calculate D2E/DX2 analytically  !
 ! R11   R(6,12)                 1.3944         calculate D2E/DX2 analytically  !
 ! R12   R(6,16)                 1.3902         calculate D2E/DX2 analytically  !
 ! R13   R(7,8)                  1.394          calculate D2E/DX2 analytically  !
 ! R14   R(7,20)                 1.0854         calculate D2E/DX2 analytically  !
 ! R15   R(8,9)                  1.3908         calculate D2E/DX2 analytically  !
 ! R16   R(8,21)                 1.0841         calculate D2E/DX2 analytically  !
 ! R17   R(9,10)                 1.3947         calculate D2E/DX2 analytically  !
 ! R18   R(9,22)                 1.0841         calculate D2E/DX2 analytically  !
 ! R19   R(10,11)                1.3898         calculate D2E/DX2 analytically  !
 ! R20   R(10,23)                1.0842         calculate D2E/DX2 analytically  !
 ! R21   R(11,24)                1.0854         calculate D2E/DX2 analytically  !
 ! R22   R(12,13)                1.3928         calculate D2E/DX2 analytically  !
 ! R23   R(12,25)                1.0832         calculate D2E/DX2 analytically  !
 ! R24   R(13,14)                1.3913         calculate D2E/DX2 analytically  !
 ! R25   R(13,26)                1.0836         calculate D2E/DX2 analytically  !
 ! R26   R(14,15)                1.3924         calculate D2E/DX2 analytically  !
 ! R27   R(14,27)                1.0835         calculate D2E/DX2 analytically  !
 ! R28   R(15,16)                1.3813         calculate D2E/DX2 analytically  !
 ! R29   R(15,28)                1.0834         calculate D2E/DX2 analytically  !
 ! R30   R(16,29)                1.3525         calculate D2E/DX2 analytically  !
 ! A1    A(2,1,3)              122.8652         calculate D2E/DX2 analytically  !
 ! A2    A(2,1,17)             116.0288         calculate D2E/DX2 analytically  !
 ! A3    A(3,1,17)             121.098          calculate D2E/DX2 analytically  !
 ! A4    A(1,2,4)              110.4746         calculate D2E/DX2 analytically  !
 ! A5    A(1,2,18)             107.3967         calculate D2E/DX2 analytically  !
 ! A6    A(4,2,18)             106.7236         calculate D2E/DX2 analytically  !
 ! A7    A(2,4,5)              109.0627         calculate D2E/DX2 analytically  !
 ! A8    A(2,4,6)              110.3858         calculate D2E/DX2 analytically  !
 ! A9    A(2,4,19)             110.8381         calculate D2E/DX2 analytically  !
 ! A10   A(5,4,6)              110.8528         calculate D2E/DX2 analytically  !
 ! A11   A(5,4,19)             107.6137         calculate D2E/DX2 analytically  !
 ! A12   A(6,4,19)             108.0522         calculate D2E/DX2 analytically  !
 ! A13   A(4,5,7)              120.4832         calculate D2E/DX2 analytically  !
 ! A14   A(4,5,11)             120.0475         calculate D2E/DX2 analytically  !
 ! A15   A(7,5,11)             119.4692         calculate D2E/DX2 analytically  !
 ! A16   A(4,6,12)             123.5285         calculate D2E/DX2 analytically  !
 ! A17   A(4,6,16)             119.2909         calculate D2E/DX2 analytically  !
 ! A18   A(12,6,16)            117.1388         calculate D2E/DX2 analytically  !
 ! A19   A(5,7,8)              120.3199         calculate D2E/DX2 analytically  !
 ! A20   A(5,7,20)             119.6816         calculate D2E/DX2 analytically  !
 ! A21   A(8,7,20)             119.9983         calculate D2E/DX2 analytically  !
 ! A22   A(7,8,9)              120.0337         calculate D2E/DX2 analytically  !
 ! A23   A(7,8,21)             119.7897         calculate D2E/DX2 analytically  !
 ! A24   A(9,8,21)             120.1765         calculate D2E/DX2 analytically  !
 ! A25   A(8,9,10)             119.817          calculate D2E/DX2 analytically  !
 ! A26   A(8,9,22)             120.1179         calculate D2E/DX2 analytically  !
 ! A27   A(10,9,22)            120.0651         calculate D2E/DX2 analytically  !
 ! A28   A(9,10,11)            120.1001         calculate D2E/DX2 analytically  !
 ! A29   A(9,10,23)            120.0519         calculate D2E/DX2 analytically  !
 ! A30   A(11,10,23)           119.8477         calculate D2E/DX2 analytically  !
 ! A31   A(5,11,10)            120.2591         calculate D2E/DX2 analytically  !
 ! A32   A(5,11,24)            119.5389         calculate D2E/DX2 analytically  !
 ! A33   A(10,11,24)           120.2019         calculate D2E/DX2 analytically  !
 ! A34   A(6,12,13)            120.8647         calculate D2E/DX2 analytically  !
 ! A35   A(6,12,25)            118.6563         calculate D2E/DX2 analytically  !
 ! A36   A(13,12,25)           120.4762         calculate D2E/DX2 analytically  !
 ! A37   A(12,13,14)           120.2401         calculate D2E/DX2 analytically  !
 ! A38   A(12,13,26)           119.7025         calculate D2E/DX2 analytically  !
 ! A39   A(14,13,26)           120.0571         calculate D2E/DX2 analytically  !
 ! A40   A(13,14,15)           119.9872         calculate D2E/DX2 analytically  !
 ! A41   A(13,14,27)           120.4206         calculate D2E/DX2 analytically  !
 ! A42   A(15,14,27)           119.5922         calculate D2E/DX2 analytically  !
 ! A43   A(14,15,16)           118.3307         calculate D2E/DX2 analytically  !
 ! A44   A(14,15,28)           122.0307         calculate D2E/DX2 analytically  !
 ! A45   A(16,15,28)           119.6385         calculate D2E/DX2 analytically  !
 ! A46   A(6,16,15)            123.4381         calculate D2E/DX2 analytically  !
 ! A47   A(6,16,29)            118.0876         calculate D2E/DX2 analytically  !
 ! A48   A(15,16,29)           118.4741         calculate D2E/DX2 analytically  !
 ! D1    D(3,1,2,4)            117.0678         calculate D2E/DX2 analytically  !
 ! D2    D(3,1,2,18)          -126.9004         calculate D2E/DX2 analytically  !
 ! D3    D(17,1,2,4)           -61.9094         calculate D2E/DX2 analytically  !
 ! D4    D(17,1,2,18)           54.1223         calculate D2E/DX2 analytically  !
 ! D5    D(1,2,4,5)            163.7621         calculate D2E/DX2 analytically  !
 ! D6    D(1,2,4,6)            -74.219          calculate D2E/DX2 analytically  !
 ! D7    D(1,2,4,19)            45.4621         calculate D2E/DX2 analytically  !
 ! D8    D(18,2,4,5)            47.3113         calculate D2E/DX2 analytically  !
 ! D9    D(18,2,4,6)           169.3302         calculate D2E/DX2 analytically  !
 ! D10   D(18,2,4,19)          -70.9887         calculate D2E/DX2 analytically  !
 ! D11   D(2,4,5,7)           -123.0816         calculate D2E/DX2 analytically  !
 ! D12   D(2,4,5,11)            57.0134         calculate D2E/DX2 analytically  !
 ! D13   D(6,4,5,7)            115.1821         calculate D2E/DX2 analytically  !
 ! D14   D(6,4,5,11)           -64.723          calculate D2E/DX2 analytically  !
 ! D15   D(19,4,5,7)            -2.7776         calculate D2E/DX2 analytically  !
 ! D16   D(19,4,5,11)          177.3173         calculate D2E/DX2 analytically  !
 ! D17   D(2,4,6,12)           -21.2854         calculate D2E/DX2 analytically  !
 ! D18   D(2,4,6,16)           161.1367         calculate D2E/DX2 analytically  !
 ! D19   D(5,4,6,12)            99.6722         calculate D2E/DX2 analytically  !
 ! D20   D(5,4,6,16)           -77.9057         calculate D2E/DX2 analytically  !
 ! D21   D(19,4,6,12)         -142.6354         calculate D2E/DX2 analytically  !
 ! D22   D(19,4,6,16)           39.7867         calculate D2E/DX2 analytically  !
 ! D23   D(4,5,7,8)           -179.9058         calculate D2E/DX2 analytically  !
 ! D24   D(4,5,7,20)            -0.0576         calculate D2E/DX2 analytically  !
 ! D25   D(11,5,7,8)            -0.0002         calculate D2E/DX2 analytically  !
 ! D26   D(11,5,7,20)          179.848          calculate D2E/DX2 analytically  !
 ! D27   D(4,5,11,10)         -179.8284         calculate D2E/DX2 analytically  !
 ! D28   D(4,5,11,24)            0.1476         calculate D2E/DX2 analytically  !
 ! D29   D(7,5,11,10)            0.2656         calculate D2E/DX2 analytically  !
 ! D30   D(7,5,11,24)         -179.7584         calculate D2E/DX2 analytically  !
 ! D31   D(4,6,12,13)         -177.6944         calculate D2E/DX2 analytically  !
 ! D32   D(4,6,12,25)            2.9186         calculate D2E/DX2 analytically  !
 ! D33   D(16,6,12,13)          -0.0681         calculate D2E/DX2 analytically  !
 ! D34   D(16,6,12,25)        -179.4551         calculate D2E/DX2 analytically  !
 ! D35   D(4,6,16,15)          177.9697         calculate D2E/DX2 analytically  !
 ! D36   D(4,6,16,29)           -1.8356         calculate D2E/DX2 analytically  !
 ! D37   D(12,6,16,15)           0.2385         calculate D2E/DX2 analytically  !
 ! D38   D(12,6,16,29)        -179.5668         calculate D2E/DX2 analytically  !
 ! D39   D(5,7,8,9)             -0.1908         calculate D2E/DX2 analytically  !
 ! D40   D(5,7,8,21)           179.9434         calculate D2E/DX2 analytically  !
 ! D41   D(20,7,8,9)           179.9615         calculate D2E/DX2 analytically  !
 ! D42   D(20,7,8,21)            0.0957         calculate D2E/DX2 analytically  !
 ! D43   D(7,8,9,10)             0.1169         calculate D2E/DX2 analytically  !
 ! D44   D(7,8,9,22)          -179.9048         calculate D2E/DX2 analytically  !
 ! D45   D(21,8,9,10)          179.9821         calculate D2E/DX2 analytically  !
 ! D46   D(21,8,9,22)           -0.0395         calculate D2E/DX2 analytically  !
 ! D47   D(8,9,10,11)            0.1479         calculate D2E/DX2 analytically  !
 ! D48   D(8,9,10,23)          179.9563         calculate D2E/DX2 analytically  !
 ! D49   D(22,9,10,11)        -179.8305         calculate D2E/DX2 analytically  !
 ! D50   D(22,9,10,23)          -0.0221         calculate D2E/DX2 analytically  !
 ! D51   D(9,10,11,5)           -0.3403         calculate D2E/DX2 analytically  !
 ! D52   D(9,10,11,24)         179.6839         calculate D2E/DX2 analytically  !
 ! D53   D(23,10,11,5)         179.8509         calculate D2E/DX2 analytically  !
 ! D54   D(23,10,11,24)         -0.1249         calculate D2E/DX2 analytically  !
 ! D55   D(6,12,13,14)          -0.0768         calculate D2E/DX2 analytically  !
 ! D56   D(6,12,13,26)        -179.8755         calculate D2E/DX2 analytically  !
 ! D57   D(25,12,13,14)        179.2991         calculate D2E/DX2 analytically  !
 ! D58   D(25,12,13,26)         -0.4997         calculate D2E/DX2 analytically  !
 ! D59   D(12,13,14,15)          0.0633         calculate D2E/DX2 analytically  !
 ! D60   D(12,13,14,27)       -179.853          calculate D2E/DX2 analytically  !
 ! D61   D(26,13,14,15)        179.8613         calculate D2E/DX2 analytically  !
 ! D62   D(26,13,14,27)         -0.055          calculate D2E/DX2 analytically  !
 ! D63   D(13,14,15,16)          0.0953         calculate D2E/DX2 analytically  !
 ! D64   D(13,14,15,28)       -179.9769         calculate D2E/DX2 analytically  !
 ! D65   D(27,14,15,16)       -179.9877         calculate D2E/DX2 analytically  !
 ! D66   D(27,14,15,28)         -0.0599         calculate D2E/DX2 analytically  !
 ! D67   D(14,15,16,6)          -0.2536         calculate D2E/DX2 analytically  !
 ! D68   D(14,15,16,29)        179.551          calculate D2E/DX2 analytically  !
 ! D69   D(28,15,16,6)         179.8168         calculate D2E/DX2 analytically  !
 ! D70   D(28,15,16,29)         -0.3785         calculate D2E/DX2 analytically  !
 --------------------------------------------------------------------------------
 Trust Radius=3.00D-01 FncErr=1.00D-07 GrdErr=1.00D-07 EigMax=2.50D+02 EigMin=1.00D-04
 Number of steps in this run=      2 maximum allowed number of steps=      2.
 GradGradGradGradGradGradGradGradGradGradGradGradGradGradGradGradGradGrad

                          Input orientation:                          
 ---------------------------------------------------------------------
 Center     Atomic      Atomic             Coordinates (Angstroms)
 Number     Number       Type             X           Y           Z
 ---------------------------------------------------------------------
      1          6           0        0.173533   -3.641773    0.120331
      2          7           0       -1.150409   -3.093472    0.092046
      3          8           0        0.804456   -3.762857    1.129138
      4          6           0       -1.177010   -1.843521   -0.704045
      5          6           0       -2.616570   -1.508799   -1.053949
      6          6           0       -0.531542   -0.709132    0.071036
      7          6           0       -3.003227   -1.355756   -2.382817
      8          6           0       -4.325026   -1.046596   -2.700015
      9          6           0       -5.266232   -0.893281   -1.687674
     10          6           0       -4.883165   -1.047283   -0.355479
     11          6           0       -3.563893   -1.350087   -0.040113
     12          6           0       -0.386684   -0.708510    1.457843
     13          6           0        0.171805    0.383730    2.117441
     14          6           0        0.596811    1.495283    1.396584
     15          6           0        0.463192    1.518778    0.010811
     16          6           0       -0.097676    0.421033   -0.612359
     17          1           0        0.597250   -3.936808   -0.856835
     18          1           0       -1.747689   -3.763337   -0.393167
     19          1           0       -0.626438   -1.968534   -1.646150
     20          1           0       -2.269315   -1.475891   -3.173340
     21          1           0       -4.616476   -0.928467   -3.737551
     22          1           0       -6.294903   -0.654369   -1.932891
     23          1           0       -5.613624   -0.927910    0.436797
     24          1           0       -3.262868   -1.465249    0.996344
     25          1           0       -0.708446   -1.580445    2.014102
     26          1           0        0.277306    0.363311    3.195651
     27          1           0        1.033870    2.345601    1.906497
     28          1           0        0.783175    2.366575   -0.583034
     29          9           0       -0.237307    0.444571   -1.957402
 ---------------------------------------------------------------------
                    Distance matrix (angstroms):
                    1          2          3          4          5
     1  C    0.000000
     2  N    1.433268   0.000000
     3  O    1.196000   2.311954   0.000000
     4  C    2.395260   1.482176   3.312192   0.000000
     5  C    3.703132   2.444201   4.642204   1.518817   0.000000
     6  C    3.016611   2.463436   3.497099   1.517965   2.500480
     7  C    4.645796   3.546482   5.711953   2.528093   1.392414
     8  C    5.909850   4.697179   6.953565   3.811691   2.417020
     9  C    6.357212   4.994822   7.281631   4.311870   2.793060
    10  C    5.703329   4.280261   6.475141   3.806715   2.416259
    11  C    4.387017   2.980228   5.125532   2.526162   1.396594
    12  C    3.272127   2.852495   3.294829   2.566442   3.452818
    13  C    4.493676   4.235730   4.309428   3.839366   4.627571
    14  C    5.310116   5.080480   5.269030   4.325124   5.035419
    15  C    5.169834   4.887040   5.409509   3.808719   4.448019
    16  C    4.137243   3.735798   4.620778   2.510294   3.203760
    17  H    1.105186   2.160071   2.004316   2.748308   4.032707
    18  H    1.992374   1.020242   2.971676   2.026823   2.504900
    19  H    2.561276   2.135734   3.601288   1.098327   2.126661
    20  H    4.637544   3.811989   5.761041   2.725014   2.147904
    21  H    6.722311   5.600596   7.816964   4.676475   3.396783
    22  H    7.414915   6.042798   8.333043   5.396015   3.877206
    23  H    6.399718   4.972806   7.050391   4.671553   3.397365
    24  H    4.160950   2.816265   4.673302   2.717575   2.150186
    25  H    2.934847   2.485736   2.799099   2.770755   3.613724
    26  H    5.050649   4.860050   4.644741   4.710920   5.471600
    27  H    6.307076   6.135701   6.161994   5.408480   6.078351
    28  H    6.080018   5.831517   6.364111   4.645630   5.176732
    29  F    4.602605   4.189480   5.321132   2.772961   3.208236
                    6          7          8          9         10
     6  C    0.000000
     7  C    3.542420   0.000000
     8  C    4.709896   1.394040   0.000000
     9  C    5.054134   2.412116   1.390758   0.000000
    10  C    4.385531   2.781982   2.410056   1.394705   0.000000
    11  C    3.101344   2.408867   2.783255   2.412694   1.389829
    12  C    1.394353   4.692109   5.736952   5.808477   4.860169
    13  C    2.424215   5.775721   6.743530   6.758839   5.806535
    14  C    2.808862   5.947484   6.889685   7.042242   6.290032
    15  C    2.440637   5.099849   6.070976   6.444314   5.941579
    16  C    1.390159   3.838453   4.937887   5.440376   5.012269
    17  H    3.543022   4.685497   5.998286   6.658362   6.215759
    18  H    3.320040   3.366233   4.398282   4.721559   4.148442
    19  H    2.131625   2.562674   3.954763   4.762939   4.542495
    20  H    3.759488   1.085351   2.152738   3.395313   3.867332
    21  H    5.589287   2.149525   1.084149   2.150678   3.394651
    22  H    6.102053   3.395514   2.150055   1.084146   2.153048
    23  H    5.099922   3.866193   3.393252   2.152965   1.084215
    24  H    2.981283   3.390889   3.868659   3.397731   2.151159
    25  H    2.136817   4.964816   5.965529   5.911747   4.829850
    26  H    3.401116   6.695997   7.611056   7.493778   6.421118
    27  H    3.892406   6.956752   7.838668   7.943532   7.186062
    28  H    3.408264   5.606407   6.498081   6.960044   6.619185
    29  F    2.352056   3.327532   4.414125   5.210824   5.135736
                   11         12         13         14         15
    11  C    0.000000
    12  C    3.570735   0.000000
    13  C    4.649365   1.392827   0.000000
    14  C    5.241344   2.414067   1.391335   0.000000
    15  C    4.944734   2.788728   2.410628   1.392399   0.000000
    16  C    3.934335   2.375949   2.743322   2.381634   1.381288
    17  H    4.967220   4.092405   5.262545   5.880945   5.525777
    18  H    3.040891   3.822374   5.213998   6.029343   5.740377
    19  H    3.404479   3.358559   4.509430   4.769969   4.011753
    20  H    3.392473   5.057769   6.116340   6.158471   5.154945
    21  H    3.867396   6.703107   7.676616   7.707936   6.770691
    22  H    3.394856   6.812272   7.700723   7.949977   7.360189
    23  H    2.146410   5.330251   6.165724   6.735174   6.564711
    24  H    1.085413   3.009662   4.058639   4.880785   4.874342
    25  H    3.525115   1.083155   2.154879   3.397812   3.871833
    26  H    5.306666   2.147011   1.083552   2.149438   3.393061
    27  H    6.211829   3.398066   2.153274   1.083546   2.145445
    28  H    5.745027   3.871678   3.405585   2.170891   1.083420
    29  F    4.238275   3.607743   4.095780   3.612336   2.349145
                   16         17         18         19         20
    16  C    0.000000
    17  H    4.419669   0.000000
    18  H    4.503281   2.396627   0.000000
    19  H    2.656755   2.448374   2.459368   0.000000
    20  H    3.856548   4.431648   3.637837   2.296530   0.000000
    21  H    5.657520   6.673199   5.239402   4.623430   2.475313
    22  H    6.426968   7.709351   5.719579   5.825869   4.291734
    23  H    5.774604   7.021533   4.865588   5.503962   4.951543
    24  H    4.020500   4.944026   3.083459   3.766542   4.286436
    25  H    3.358162   3.936949   3.411743   3.681682   5.418191
    26  H    3.826863   5.917434   5.831761   5.449522   7.101548
    27  H    3.365857   6.877158   7.095396   5.830067   7.163768
    28  H    2.135858   6.312066   6.634541   4.680854   5.549047
    29  F    1.352476   4.593933   4.736515   2.464016   3.048891
                   21         22         23         24         25
    21  H    0.000000
    22  H    2.479727   0.000000
    23  H    4.291793   2.480803   0.000000
    24  H    4.952793   4.293155   2.475456   0.000000
    25  H    6.984217   6.902526   5.193695   2.752121   0.000000
    26  H    8.584118   8.398306   6.631861   4.551198   2.479103
    27  H    8.631408   8.800660   7.554142   5.814887   4.296636
    28  H    7.068558   7.813284   7.267236   5.792044   4.954696
    29  F    4.922529   6.156520   6.043234   4.639617   4.482801
                   26         27         28         29
    26  H    0.000000
    27  H    2.482697   0.000000
    28  H    4.306672   2.502209   0.000000
    29  F    5.179323   4.489935   2.573785   0.000000
 Symmetry turned off by external request.
 Stoichiometry    C14H12FNO
 Framework group  C1[X(C14H12FNO)]
 Deg. of freedom    81
 Full point group                 C1      NOp   1
 Rotational constants (GHZ):           0.6310247           0.3754775           0.3032585
 Standard basis: 6-311+G(d) (5D, 7F)
   410 basis functions,   672 primitive gaussians,   427 cartesian basis functions
    60 alpha electrons       60 beta electrons
       nuclear repulsion energy      1147.4166840497 Hartrees.
 NAtoms=   29 NActive=   29 NUniq=   29 SFac= 1.00D+00 NAtFMM=   60 NAOKFM=F Big=F
 Integral buffers will be    131072 words long.
 Raffenetti 2 integral format.
 Two-electron integral symmetry is turned off.
 Force inversion solution in PCM.
 ------------------------------------------------------------------------------
 Polarizable Continuum Model (PCM)
 =================================
 Model                : PCM.
 Atomic radii         : UFF (Universal Force Field).
 Polarization charges : Total charges.
 Charge compensation  : None.
 Solution method      : Matrix inversion.
 Cavity type          : Scaled VdW (van der Waals Surface) (Alpha=1.100).
 Cavity algorithm     : GePol (No added spheres)
                        Default sphere list used, NSphG=   29.
                        Lebedev-Laikov grids with approx.  5.0 points / Ang**2.
                        Smoothing algorithm: York/Karplus (Gamma=1.0000).
                        Polarization charges: spherical gaussians, with
                                              point-specific exponents (IZeta= 3).
                        Self-potential: point-specific (ISelfS= 7).
                        Self-field    : sphere-specific E.n sum rule (ISelfD= 2).
 1st derivatives      : Analytical E(r).r(x)/FMM algorithm (CHGder, D1EAlg=3).
                        Cavity 1st derivative terms included.
 2nd derivatives      : Analytical E(r).r(xy)/FMM algorithm (CHGder, D2EAlg=3).
                        Cavity 2nd derivative terms included.
 Solvent              : DiMethylSulfoxide, Eps=  46.826000 Eps(inf)=   2.007889
 ------------------------------------------------------------------------------
 One-electron integrals computed using PRISM.
 NBasis=   410 RedAO= T EigKep=  1.56D-06  NBF=   410
 NBsUse=   408 1.00D-06 EigRej=  9.59D-07 NBFU=   408
 Initial guess from the checkpoint file:  "BHFA_oF_M062X_lowestAr06_scanForm07_TS_freq.chk"
 B after Tr=     0.000000    0.000000    0.000000
         Rot=    1.000000    0.000000    0.000000    0.000000 Ang=   0.00 deg.
 Requested convergence on RMS density matrix=1.00D-08 within 128 cycles.
 Requested convergence on MAX density matrix=1.00D-06.
 Requested convergence on             energy=1.00D-06.
 No special actions if energy rises.
 Inv3:  Mode=1 IEnd=    15485952.
 Iteration    1 A*A^-1 deviation from unit magnitude is 5.11D-15 for   2267.
 Iteration    1 A*A^-1 deviation from orthogonality  is 2.05D-15 for   2228    353.
 Iteration    1 A^-1*A deviation from unit magnitude is 5.11D-15 for   2267.
 Iteration    1 A^-1*A deviation from orthogonality  is 2.33D-15 for   2267   1163.
 Error on total polarization charges =  0.01573
 SCF Done:  E(RM062X) =  -770.407079803     A.U. after    1 cycles
            NFock=  1  Conv=0.51D-08     -V/T= 2.0037
 DoSCS=F DFT=T ScalE2(SS,OS)=  1.000000  1.000000
 Range of M.O.s used for correlation:     1   408
 NBasis=   410 NAE=    60 NBE=    60 NFC=     0 NFV=     0
 NROrb=    408 NOA=    60 NOB=    60 NVA=   348 NVB=   348

 **** Warning!!: The largest alpha MO coefficient is  0.13549569D+03

 Symmetrizing basis deriv contribution to polar:
 IMax=3 JMax=2 DiffMx= 0.00D+00
 G2DrvN: will do    30 centers at a time, making    1 passes.
 Calling FoFCou, ICntrl=  3107 FMM=F I1Cent=   0 AccDes= 0.00D+00.
 NEqPCM:  Using equilibrium solvation (IEInf=0, Eps=  46.8260, EpsInf=   2.0079)
 G2PCM: DoFxE=T DoFxN=T DoGrad=T DoDP/DQ/DG/TGxP=FFFF NFrqRd=   0 IEInf=0 SqF1=F DoCFld=F IF1Alg=4.
 End of G2Drv F.D. properties file   721 does not exist.
 End of G2Drv F.D. properties file   722 does not exist.
 End of G2Drv F.D. properties file   788 does not exist.
          IDoAtm=11111111111111111111111111111
 NEqPCM:  Using equilibrium solvation (IEInf=0, Eps=  46.8260, EpsInf=   2.0079)
          Differentiating once with respect to electric field.
                with respect to dipole field.
          Differentiating once with respect to nuclear coordinates.
 CalDSu exits because no D1Ps are significant.
          There are    90 degrees of freedom in the 1st order CPHF.  IDoFFX=6 NUNeed=     3.
     87 vectors produced by pass  0 Test12= 2.32D-14 1.11D-09 XBig12= 1.29D+02 3.40D+00.
 AX will form    87 AO Fock derivatives at one time.
     87 vectors produced by pass  1 Test12= 2.32D-14 1.11D-09 XBig12= 1.34D+01 4.21D-01.
     87 vectors produced by pass  2 Test12= 2.32D-14 1.11D-09 XBig12= 2.89D-01 4.37D-02.
     87 vectors produced by pass  3 Test12= 2.32D-14 1.11D-09 XBig12= 1.86D-03 3.94D-03.
     87 vectors produced by pass  4 Test12= 2.32D-14 1.11D-09 XBig12= 9.22D-06 1.77D-04.
     87 vectors produced by pass  5 Test12= 2.32D-14 1.11D-09 XBig12= 4.50D-08 1.26D-05.
     83 vectors produced by pass  6 Test12= 2.32D-14 1.11D-09 XBig12= 1.82D-10 8.27D-07.
     15 vectors produced by pass  7 Test12= 2.32D-14 1.11D-09 XBig12= 7.74D-13 5.32D-08.
      4 vectors produced by pass  8 Test12= 2.32D-14 1.11D-09 XBig12= 1.51D-14 1.06D-08.
      3 vectors produced by pass  9 Test12= 2.32D-14 1.11D-09 XBig12= 2.72D-15 4.72D-09.
      3 vectors produced by pass 10 Test12= 2.32D-14 1.11D-09 XBig12= 3.26D-16 2.13D-09.
      3 vectors produced by pass 11 Test12= 2.32D-14 1.11D-09 XBig12= 6.22D-16 2.92D-09.
      3 vectors produced by pass 12 Test12= 2.32D-14 1.11D-09 XBig12= 1.80D-15 3.77D-09.
      3 vectors produced by pass 13 Test12= 2.32D-14 1.11D-09 XBig12= 1.40D-15 4.56D-09.
      3 vectors produced by pass 14 Test12= 2.32D-14 1.11D-09 XBig12= 1.01D-15 3.75D-09.
      3 vectors produced by pass 15 Test12= 2.32D-14 1.11D-09 XBig12= 2.12D-15 4.78D-09.
      3 vectors produced by pass 16 Test12= 2.32D-14 1.11D-09 XBig12= 3.33D-15 7.47D-09.
      3 vectors produced by pass 17 Test12= 2.32D-14 1.11D-09 XBig12= 8.32D-16 2.20D-09.
      3 vectors produced by pass 18 Test12= 2.32D-14 1.11D-09 XBig12= 9.75D-16 2.86D-09.
      3 vectors produced by pass 19 Test12= 2.32D-14 1.11D-09 XBig12= 2.55D-15 5.41D-09.
      3 vectors produced by pass 20 Test12= 2.32D-14 1.11D-09 XBig12= 2.43D-15 4.48D-09.
      3 vectors produced by pass 21 Test12= 2.32D-14 1.11D-09 XBig12= 5.23D-16 1.87D-09.
      2 vectors produced by pass 22 Test12= 2.32D-14 1.11D-09 XBig12= 4.25D-16 2.10D-09.
 InvSVY:  IOpt=1 It=  1 EMax= 1.60D-14
 Solved reduced A of dimension   665 with    90 vectors.
 Isotropic polarizability for W=    0.000000      218.63 Bohr**3.
 End of Minotr F.D. properties file   721 does not exist.
 End of Minotr F.D. properties file   722 does not exist.
 End of Minotr F.D. properties file   788 does not exist.

 **********************************************************************

            Population analysis using the SCF density.

 **********************************************************************

 Alpha  occ. eigenvalues --  -25.26411 -19.65048 -14.76446 -10.67113 -10.63811
 Alpha  occ. eigenvalues --  -10.60558 -10.56900 -10.56423 -10.55840 -10.55759
 Alpha  occ. eigenvalues --  -10.55656 -10.55310 -10.55209 -10.55187 -10.55147
 Alpha  occ. eigenvalues --  -10.55115 -10.55034  -1.38306  -1.21086  -1.04951
 Alpha  occ. eigenvalues --   -0.98142  -0.97234  -0.89431  -0.85998  -0.85518
 Alpha  occ. eigenvalues --   -0.85292  -0.78241  -0.72315  -0.71176  -0.70213
 Alpha  occ. eigenvalues --   -0.68716  -0.67355  -0.63930  -0.61439  -0.60162
 Alpha  occ. eigenvalues --   -0.59535  -0.57974  -0.56949  -0.56056  -0.55231
 Alpha  occ. eigenvalues --   -0.53528  -0.52453  -0.51501  -0.50406  -0.49632
 Alpha  occ. eigenvalues --   -0.48758  -0.48479  -0.47012  -0.45194  -0.44328
 Alpha  occ. eigenvalues --   -0.43716  -0.41952  -0.41182  -0.41006  -0.37146
 Alpha  occ. eigenvalues --   -0.34430  -0.32259  -0.31749  -0.31568  -0.30359
 Alpha virt. eigenvalues --   -0.00604  -0.00435   0.00677   0.01187   0.01488
 Alpha virt. eigenvalues --    0.01822   0.02051   0.02438   0.02795   0.03789
 Alpha virt. eigenvalues --    0.03846   0.03971   0.04481   0.05155   0.05791
 Alpha virt. eigenvalues --    0.06100   0.06446   0.07346   0.07753   0.08077
 Alpha virt. eigenvalues --    0.08669   0.10030   0.10454   0.10545   0.10835
 Alpha virt. eigenvalues --    0.11268   0.12067   0.12726   0.13178   0.13738
 Alpha virt. eigenvalues --    0.14015   0.14713   0.15040   0.15300   0.15672
 Alpha virt. eigenvalues --    0.15788   0.16462   0.16555   0.16931   0.17844
 Alpha virt. eigenvalues --    0.18019   0.18372   0.18603   0.19843   0.19902
 Alpha virt. eigenvalues --    0.20155   0.20267   0.20733   0.20999   0.21431
 Alpha virt. eigenvalues --    0.21945   0.22083   0.22338   0.22663   0.22819
 Alpha virt. eigenvalues --    0.23014   0.23917   0.24069   0.24627   0.24912
 Alpha virt. eigenvalues --    0.24965   0.25349   0.25729   0.26074   0.26289
 Alpha virt. eigenvalues --    0.26555   0.26770   0.27589   0.27895   0.28255
 Alpha virt. eigenvalues --    0.28780   0.29542   0.30019   0.30177   0.30383
 Alpha virt. eigenvalues --    0.31380   0.31837   0.32449   0.32970   0.33287
 Alpha virt. eigenvalues --    0.33988   0.34627   0.34852   0.35900   0.36136
 Alpha virt. eigenvalues --    0.36980   0.37933   0.39194   0.39501   0.40046
 Alpha virt. eigenvalues --    0.40500   0.41430   0.41920   0.43092   0.43813
 Alpha virt. eigenvalues --    0.46012   0.46620   0.49314   0.49878   0.51453
 Alpha virt. eigenvalues --    0.53104   0.54457   0.56047   0.56683   0.56909
 Alpha virt. eigenvalues --    0.57456   0.57886   0.58278   0.58478   0.59252
 Alpha virt. eigenvalues --    0.60076   0.61079   0.61198   0.61397   0.61960
 Alpha virt. eigenvalues --    0.63288   0.63913   0.65003   0.65388   0.66051
 Alpha virt. eigenvalues --    0.66976   0.67795   0.68663   0.70434   0.71223
 Alpha virt. eigenvalues --    0.71981   0.72106   0.72656   0.73372   0.74079
 Alpha virt. eigenvalues --    0.74707   0.75202   0.75539   0.76032   0.76430
 Alpha virt. eigenvalues --    0.77190   0.77268   0.78705   0.79295   0.79737
 Alpha virt. eigenvalues --    0.80328   0.81775   0.82373   0.82931   0.84534
 Alpha virt. eigenvalues --    0.85104   0.86762   0.87217   0.87557   0.88340
 Alpha virt. eigenvalues --    0.89532   0.89803   0.90966   0.91615   0.92448
 Alpha virt. eigenvalues --    0.92923   0.94044   0.95349   0.97097   0.98121
 Alpha virt. eigenvalues --    0.99915   1.01105   1.01244   1.03713   1.06569
 Alpha virt. eigenvalues --    1.06677   1.06797   1.08097   1.08782   1.11461
 Alpha virt. eigenvalues --    1.13123   1.14652   1.16345   1.17014   1.18130
 Alpha virt. eigenvalues --    1.20145   1.21757   1.23249   1.23644   1.25206
 Alpha virt. eigenvalues --    1.25561   1.26720   1.28906   1.29102   1.30142
 Alpha virt. eigenvalues --    1.32311   1.33550   1.35880   1.39128   1.41487
 Alpha virt. eigenvalues --    1.43882   1.47149   1.48261   1.51731   1.52841
 Alpha virt. eigenvalues --    1.54111   1.54656   1.56216   1.57235   1.58137
 Alpha virt. eigenvalues --    1.59269   1.59980   1.61286   1.62080   1.62740
 Alpha virt. eigenvalues --    1.63812   1.65408   1.67486   1.68083   1.74263
 Alpha virt. eigenvalues --    1.77310   1.77694   1.81067   1.81938   1.83141
 Alpha virt. eigenvalues --    1.83740   1.84064   1.86072   1.87124   1.88528
 Alpha virt. eigenvalues --    1.90328   1.91571   1.92287   1.93992   1.95354
 Alpha virt. eigenvalues --    1.96392   1.97331   1.98068   1.98834   2.00520
 Alpha virt. eigenvalues --    2.02135   2.03036   2.03737   2.05344   2.05689
 Alpha virt. eigenvalues --    2.14001   2.18157   2.19261   2.23499   2.25316
 Alpha virt. eigenvalues --    2.28503   2.29970   2.30217   2.31379   2.32198
 Alpha virt. eigenvalues --    2.34120   2.34548   2.36371   2.37128   2.38888
 Alpha virt. eigenvalues --    2.40530   2.45145   2.45920   2.47091   2.49084
 Alpha virt. eigenvalues --    2.49559   2.52346   2.58100   2.63033   2.66090
 Alpha virt. eigenvalues --    2.68530   2.70909   2.74183   2.75312   2.78112
 Alpha virt. eigenvalues --    2.81132   2.82510   2.83877   2.84946   2.85625
 Alpha virt. eigenvalues --    2.88825   2.89839   2.90073   2.92109   2.94046
 Alpha virt. eigenvalues --    2.94357   2.98140   2.98835   2.99444   3.00543
 Alpha virt. eigenvalues --    3.04703   3.13291   3.16453   3.18383   3.23665
 Alpha virt. eigenvalues --    3.25291   3.26893   3.28722   3.32407   3.36162
 Alpha virt. eigenvalues --    3.36668   3.37068   3.37425   3.38537   3.39241
 Alpha virt. eigenvalues --    3.41798   3.43086   3.45015   3.46747   3.49007
 Alpha virt. eigenvalues --    3.53041   3.56611   3.60180   3.63187   3.66303
 Alpha virt. eigenvalues --    3.70303   3.72082   3.72733   3.88525   3.90166
 Alpha virt. eigenvalues --    3.91635   3.94093   4.02123   4.06463   4.06959
 Alpha virt. eigenvalues --    4.07426   4.15053   4.18826   4.22250   4.32177
 Alpha virt. eigenvalues --    4.58096   4.80724   4.81492   4.84120   4.95004
 Alpha virt. eigenvalues --    5.14816   5.24428   5.78844   6.50012   6.64052
 Alpha virt. eigenvalues --    6.90008  23.42965  23.46325  23.84285  23.88520
 Alpha virt. eigenvalues --   23.92684  23.93667  23.97502  23.98081  24.11999
 Alpha virt. eigenvalues --   24.12638  24.12980  24.13930  24.22591  24.22802
 Alpha virt. eigenvalues --   35.59089  50.03808  66.95331
          Condensed to atoms (all electrons):
               1          2          3          4          5          6
     1  C    5.404075   0.194714   0.517347  -0.486617  -0.678886   0.288113
     2  N    0.194714   7.519508  -0.023393  -0.621390  -0.495408  -0.014959
     3  O    0.517347  -0.023393   7.872786  -0.100805   0.013440   0.068096
     4  C   -0.486617  -0.621390  -0.100805  19.109984  -6.523756   1.248135
     5  C   -0.678886  -0.495408   0.013440  -6.523756  24.316283  -5.189929
     6  C    0.288113  -0.014959   0.068096   1.248135  -5.189929  14.480124
     7  C   -0.166873  -0.018732  -0.003382  -1.927748  -0.828539  -0.587320
     8  C   -0.068191  -0.080150  -0.000578  -0.746673   2.364522  -0.477115
     9  C    0.006143   0.023139  -0.000341  -0.291536  -1.926097   0.078626
    10  C   -0.011268  -0.121626  -0.003476   0.134276   0.657919   0.106548
    11  C    0.268702   0.405067  -0.014109   1.527883  -8.135149   1.115943
    12  C    0.271448   0.376094   0.056330  -1.536997  -0.428366  -1.732017
    13  C    0.016794  -0.076655  -0.065486   1.324457  -0.249289   0.154184
    14  C    0.030897   0.043895   0.001717  -1.081782   0.184271  -1.518373
    15  C    0.025876   0.008142  -0.005647   0.660684  -0.610740  -0.267092
    16  C   -0.005614   0.211434   0.015001  -5.526493   2.952480  -2.774790
    17  H    0.384828  -0.200918  -0.059696   0.147519   0.070286  -0.075725
    18  H   -0.044171   0.246158  -0.000685   0.043167   0.073230  -0.031979
    19  H    0.001359  -0.145336   0.000886   0.585291  -0.070955  -0.095456
    20  H    0.000750  -0.001015  -0.000007   0.029186   0.001628   0.021640
    21  H    0.000072   0.000466   0.000000   0.006230   0.007632   0.000076
    22  H   -0.000016  -0.000008   0.000000   0.004513   0.051219   0.000760
    23  H    0.000112   0.000399   0.000000   0.005705  -0.015045   0.003218
    24  H    0.001487   0.015131   0.000166   0.065271   0.096372  -0.008023
    25  H    0.003743   0.015849  -0.005657   0.139351  -0.060519   0.044544
    26  H    0.000167   0.000191   0.000074  -0.002403  -0.001971   0.024860
    27  H   -0.000076  -0.000100   0.000008   0.009343  -0.000480   0.049591
    28  H    0.000046   0.000189  -0.000004  -0.000509   0.003842   0.034751
    29  F    0.003131   0.000600   0.000088   0.023578  -0.017211   0.003553
               7          8          9         10         11         12
     1  C   -0.166873  -0.068191   0.006143  -0.011268   0.268702   0.271448
     2  N   -0.018732  -0.080150   0.023139  -0.121626   0.405067   0.376094
     3  O   -0.003382  -0.000578  -0.000341  -0.003476  -0.014109   0.056330
     4  C   -1.927748  -0.746673  -0.291536   0.134276   1.527883  -1.536997
     5  C   -0.828539   2.364522  -1.926097   0.657919  -8.135149  -0.428366
     6  C   -0.587320  -0.477115   0.078626   0.106548   1.115943  -1.732017
     7  C   14.364786  -2.330375   0.823039  -0.332854  -3.831491  -1.575539
     8  C   -2.330375   9.041624  -0.620115   1.238399  -2.074960   0.156619
     9  C    0.823039  -0.620115   6.818602  -0.638489   1.601951  -0.049685
    10  C   -0.332854   1.238399  -0.638489  10.811874  -5.254942   0.028438
    11  C   -3.831491  -2.074960   1.601951  -5.254942  20.362988   1.832224
    12  C   -1.575539   0.156619  -0.049685   0.028438   1.832224  14.231224
    13  C    0.300434  -0.046693   0.016529  -0.335373  -0.072449  -4.964911
    14  C   -0.102776   0.010340  -0.003495   0.053989   0.114459   1.410919
    15  C    0.290480  -0.035765   0.005710   0.035711  -0.205857  -1.313812
    16  C    1.770364  -0.009155   0.047531   0.060443  -1.652063  -0.103540
    17  H   -0.010998  -0.000504  -0.000299  -0.000533  -0.011214  -0.013396
    18  H    0.061029   0.018470  -0.000485   0.025328  -0.076455  -0.060238
    19  H    0.077750   0.036260  -0.002413  -0.014392  -0.076292  -0.044778
    20  H    0.253557   0.076041  -0.016963   0.007890  -0.043981   0.004070
    21  H    0.037110   0.206095   0.080242  -0.052593   0.042175  -0.000007
    22  H   -0.088491   0.093066   0.250983   0.095439  -0.075212   0.000516
    23  H    0.008998  -0.029855   0.079025   0.276337   0.002774  -0.002158
    24  H   -0.036977   0.006526  -0.042669  -0.064266   0.246365   0.026643
    25  H    0.001714   0.000030   0.000308   0.010901   0.015224   0.314003
    26  H   -0.000357   0.000013  -0.000019   0.000500   0.001973  -0.023489
    27  H    0.000086  -0.000036   0.000006  -0.000139  -0.000539  -0.054928
    28  H   -0.002999   0.000188  -0.000133   0.000384   0.000373   0.023953
    29  F   -0.067500  -0.035352  -0.002087   0.009785   0.045400   0.068066
              13         14         15         16         17         18
     1  C    0.016794   0.030897   0.025876  -0.005614   0.384828  -0.044171
     2  N   -0.076655   0.043895   0.008142   0.211434  -0.200918   0.246158
     3  O   -0.065486   0.001717  -0.005647   0.015001  -0.059696  -0.000685
     4  C    1.324457  -1.081782   0.660684  -5.526493   0.147519   0.043167
     5  C   -0.249289   0.184271  -0.610740   2.952480   0.070286   0.073230
     6  C    0.154184  -1.518373  -0.267092  -2.774790  -0.075725  -0.031979
     7  C    0.300434  -0.102776   0.290480   1.770364  -0.010998   0.061029
     8  C   -0.046693   0.010340  -0.035765  -0.009155  -0.000504   0.018470
     9  C    0.016529  -0.003495   0.005710   0.047531  -0.000299  -0.000485
    10  C   -0.335373   0.053989   0.035711   0.060443  -0.000533   0.025328
    11  C   -0.072449   0.114459  -0.205857  -1.652063  -0.011214  -0.076455
    12  C   -4.964911   1.410919  -1.313812  -0.103540  -0.013396  -0.060238
    13  C   10.435914  -0.778202   1.030778  -0.879164  -0.007921  -0.016842
    14  C   -0.778202   7.281218  -1.118339   1.779586  -0.001778  -0.002355
    15  C    1.030778  -1.118339  13.440241  -6.267859   0.006235   0.011162
    16  C   -0.879164   1.779586  -6.267859  17.032561  -0.005501   0.017527
    17  H   -0.007921  -0.001778   0.006235  -0.005501   0.518710   0.006583
    18  H   -0.016842  -0.002355   0.011162   0.017527   0.006583   0.354396
    19  H    0.011759  -0.008899   0.014314  -0.010554   0.014103   0.002702
    20  H   -0.001519   0.000700   0.000403   0.000317   0.000074   0.000676
    21  H    0.000158  -0.000067   0.000136   0.000050   0.000000  -0.000011
    22  H   -0.000078   0.000013  -0.000192  -0.001334  -0.000000  -0.000002
    23  H    0.000170  -0.000204   0.000182  -0.001279   0.000000   0.000008
    24  H    0.033881   0.002003  -0.002684  -0.005016   0.000021  -0.002227
    25  H   -0.038770  -0.048162   0.034422  -0.089183   0.000335   0.001684
    26  H    0.292407   0.054290  -0.013807  -0.000130   0.000002  -0.000001
    27  H    0.073566   0.249693   0.056671  -0.050808   0.000000   0.000000
    28  H   -0.021104   0.082766   0.378472  -0.169297   0.000001  -0.000000
    29  F   -0.016756  -0.005920  -0.345471   0.409440   0.000185   0.000230
              19         20         21         22         23         24
     1  C    0.001359   0.000750   0.000072  -0.000016   0.000112   0.001487
     2  N   -0.145336  -0.001015   0.000466  -0.000008   0.000399   0.015131
     3  O    0.000886  -0.000007   0.000000   0.000000   0.000000   0.000166
     4  C    0.585291   0.029186   0.006230   0.004513   0.005705   0.065271
     5  C   -0.070955   0.001628   0.007632   0.051219  -0.015045   0.096372
     6  C   -0.095456   0.021640   0.000076   0.000760   0.003218  -0.008023
     7  C    0.077750   0.253557   0.037110  -0.088491   0.008998  -0.036977
     8  C    0.036260   0.076041   0.206095   0.093066  -0.029855   0.006526
     9  C   -0.002413  -0.016963   0.080242   0.250983   0.079025  -0.042669
    10  C   -0.014392   0.007890  -0.052593   0.095439   0.276337  -0.064266
    11  C   -0.076292  -0.043981   0.042175  -0.075212   0.002774   0.246365
    12  C   -0.044778   0.004070  -0.000007   0.000516  -0.002158   0.026643
    13  C    0.011759  -0.001519   0.000158  -0.000078   0.000170   0.033881
    14  C   -0.008899   0.000700  -0.000067   0.000013  -0.000204   0.002003
    15  C    0.014314   0.000403   0.000136  -0.000192   0.000182  -0.002684
    16  C   -0.010554   0.000317   0.000050  -0.001334  -0.001279  -0.005016
    17  H    0.014103   0.000074   0.000000  -0.000000   0.000000   0.000021
    18  H    0.002702   0.000676  -0.000011  -0.000002   0.000008  -0.002227
    19  H    0.438333   0.003677  -0.000006  -0.000004   0.000018   0.000077
    20  H    0.003677   0.407713  -0.004062  -0.000199   0.000059  -0.000145
    21  H   -0.000006  -0.004062   0.408481  -0.004907  -0.000162   0.000070
    22  H   -0.000004  -0.000199  -0.004907   0.407712  -0.004830  -0.000196
    23  H    0.000018   0.000059  -0.000162  -0.004830   0.408346  -0.003989
    24  H    0.000077  -0.000145   0.000070  -0.000196  -0.003989   0.402812
    25  H    0.000585  -0.000000  -0.000000   0.000000   0.000011  -0.001313
    26  H    0.000021   0.000000  -0.000000   0.000000  -0.000000  -0.000001
    27  H   -0.000003   0.000000   0.000000   0.000000   0.000000   0.000002
    28  H    0.000040   0.000001  -0.000000   0.000000  -0.000000   0.000003
    29  F   -0.007064  -0.002487  -0.000032   0.000003   0.000000  -0.000206
              25         26         27         28         29
     1  C    0.003743   0.000167  -0.000076   0.000046   0.003131
     2  N    0.015849   0.000191  -0.000100   0.000189   0.000600
     3  O   -0.005657   0.000074   0.000008  -0.000004   0.000088
     4  C    0.139351  -0.002403   0.009343  -0.000509   0.023578
     5  C   -0.060519  -0.001971  -0.000480   0.003842  -0.017211
     6  C    0.044544   0.024860   0.049591   0.034751   0.003553
     7  C    0.001714  -0.000357   0.000086  -0.002999  -0.067500
     8  C    0.000030   0.000013  -0.000036   0.000188  -0.035352
     9  C    0.000308  -0.000019   0.000006  -0.000133  -0.002087
    10  C    0.010901   0.000500  -0.000139   0.000384   0.009785
    11  C    0.015224   0.001973  -0.000539   0.000373   0.045400
    12  C    0.314003  -0.023489  -0.054928   0.023953   0.068066
    13  C   -0.038770   0.292407   0.073566  -0.021104  -0.016756
    14  C   -0.048162   0.054290   0.249693   0.082766  -0.005920
    15  C    0.034422  -0.013807   0.056671   0.378472  -0.345471
    16  C   -0.089183  -0.000130  -0.050808  -0.169297   0.409440
    17  H    0.000335   0.000002   0.000000   0.000001   0.000185
    18  H    0.001684  -0.000001   0.000000  -0.000000   0.000230
    19  H    0.000585   0.000021  -0.000003   0.000040  -0.007064
    20  H   -0.000000   0.000000   0.000000   0.000001  -0.002487
    21  H   -0.000000  -0.000000   0.000000  -0.000000  -0.000032
    22  H    0.000000   0.000000   0.000000   0.000000   0.000003
    23  H    0.000011  -0.000000   0.000000  -0.000000   0.000000
    24  H   -0.001313  -0.000001   0.000002   0.000003  -0.000206
    25  H    0.390460  -0.002652  -0.000195   0.000042  -0.000151
    26  H   -0.002652   0.403079  -0.004632  -0.000140   0.000077
    27  H   -0.000195  -0.004632   0.397636  -0.003848  -0.000405
    28  H    0.000042  -0.000140  -0.003848   0.387066  -0.003028
    29  F   -0.000151   0.000077  -0.000405  -0.003028   9.100261
 Mulliken charges:
               1
     1  C    0.041908
     2  N   -0.261285
     3  O   -0.262672
     4  C   -0.217866
     5  C    0.439218
     6  C    1.050014
     7  C   -0.076394
     8  C   -0.692674
     9  C   -0.237008
    10  C   -0.724211
    11  C   -0.058786
    12  C   -0.896685
    13  C   -0.119819
    14  C   -0.630404
    15  C    0.187646
    16  C   -0.744954
    17  H    0.239600
    18  H    0.373102
    19  H    0.288977
    20  H    0.261996
    21  H    0.272854
    22  H    0.271245
    23  H    0.272159
    24  H    0.270883
    25  H    0.273397
    26  H    0.271949
    27  H    0.279588
    28  H    0.288948
    29  F   -0.160726
 Sum of Mulliken charges =  -0.00000
 Mulliken charges with hydrogens summed into heavy atoms:
               1
     1  C    0.281508
     2  N    0.111818
     3  O   -0.262672
     4  C    0.071111
     5  C    0.439218
     6  C    1.050014
     7  C    0.185602
     8  C   -0.419820
     9  C    0.034237
    10  C   -0.452052
    11  C    0.212097
    12  C   -0.623288
    13  C    0.152131
    14  C   -0.350816
    15  C    0.476594
    16  C   -0.744954
    29  F   -0.160726
 APT charges:
               1
     1  C    1.295671
     2  N   -0.955401
     3  O   -0.901584
     4  C    0.604258
     5  C   -0.002877
     6  C   -0.115370
     7  C   -0.076563
     8  C   -0.049922
     9  C   -0.055519
    10  C   -0.034605
    11  C   -0.108454
    12  C   -0.033077
    13  C   -0.098826
    14  C   -0.002880
    15  C   -0.144559
    16  C    0.699462
    17  H   -0.055119
    18  H    0.233406
    19  H   -0.075938
    20  H    0.058439
    21  H    0.048445
    22  H    0.053181
    23  H    0.047612
    24  H    0.080070
    25  H    0.109316
    26  H    0.055263
    27  H    0.063304
    28  H    0.088015
    29  F   -0.725748
 Sum of APT charges =   0.00000
 APT charges with hydrogens summed into heavy atoms:
               1
     1  C    1.240552
     2  N   -0.721994
     3  O   -0.901584
     4  C    0.528320
     5  C   -0.002877
     6  C   -0.115370
     7  C   -0.018125
     8  C   -0.001477
     9  C   -0.002337
    10  C    0.013008
    11  C   -0.028384
    12  C    0.076239
    13  C   -0.043563
    14  C    0.060424
    15  C   -0.056544
    16  C    0.699462
    29  F   -0.725748
 Electronic spatial extent (au):  <R**2>=           5266.3534
 Charge=              0.0000 electrons
 Dipole moment (field-independent basis, Debye):
    X=             -1.8040    Y=              0.2502    Z=             -2.2768  Tot=              2.9157
 Quadrupole moment (field-independent basis, Debye-Ang):
   XX=            -92.1407   YY=            -95.2320   ZZ=            -93.6201
   XY=              8.6234   XZ=              1.3150   YZ=             14.7698
 Traceless Quadrupole moment (field-independent basis, Debye-Ang):
   XX=              1.5235   YY=             -1.5677   ZZ=              0.0442
   XY=              8.6234   XZ=              1.3150   YZ=             14.7698
 Octapole moment (field-independent basis, Debye-Ang**2):
  XXX=            365.4141  YYY=            293.9359  ZZZ=             79.0820  XYY=            143.7996
  XXY=            104.3397  XXZ=             10.0107  XZZ=            126.3979  YZZ=            100.9083
  YYZ=            -14.6617  XYZ=              7.7962
 Hexadecapole moment (field-independent basis, Debye-Ang**3):
 XXXX=          -3317.8249 YYYY=          -1991.8669 ZZZZ=          -1182.0086 XXXY=           -569.6539
 XXXZ=           -532.0198 YYYX=           -479.7506 YYYZ=             35.9297 ZZZX=           -532.4942
 ZZZY=            -84.2681 XXYY=          -1082.6152 XXZZ=           -760.8509 YYZZ=           -602.5994
 XXYZ=            -42.6393 YYXZ=           -244.0007 ZZXY=           -157.9144
 N-N= 1.147416684050D+03 E-N=-4.092932279293D+03  KE= 7.675732709846D+02
  Exact polarizability: 221.701   7.425 189.559  23.574  -0.745 244.626
 Approx polarizability: 199.503   6.178 178.033  13.457  -4.232 241.243
 D2PCM: PCM CHGder 2nd derivatives, FixD1E=F FixD2E=F DoIter=F DoCFld=F I1PDM=0
 Calling FoFJK, ICntrl=    100127 FMM=F ISym2X=0 I1Cent= 0 IOpClX= 0 NMat=1 NMatS=1 NMatT=0.
 Full mass-weighted force constant matrix:
 Low frequencies --- -184.0304   -5.1607   -4.3137   -0.0010   -0.0007   -0.0003
 Low frequencies ---    4.6412   22.1113   41.6778
 ******    1 imaginary frequencies (negative Signs) ****** 
 Diagonal vibrational polarizability:
       86.6549268      47.4105570      20.4286687
 Harmonic frequencies (cm**-1), IR intensities (KM/Mole), Raman scattering
 activities (A**4/AMU), depolarization ratios for plane and unpolarized
 incident light, reduced masses (AMU), force constants (mDyne/A),
 and normal coordinates:
                      1                      2                      3
                      A                      A                      A
 Frequencies --   -184.0292                21.7432                41.6760
 Red. masses --      2.7650                 4.1674                 5.9813
 Frc consts  --      0.0552                 0.0012                 0.0061
 IR Inten    --     16.2002                 0.0071                 0.5231
  Atom  AN      X      Y      Z        X      Y      Z        X      Y      Z
     1   6    -0.11  -0.19   0.00     0.02   0.02   0.04     0.03   0.10  -0.09
     2   7    -0.05  -0.06  -0.05     0.01  -0.01   0.01     0.01   0.03  -0.08
     3   8     0.06   0.26  -0.05     0.01   0.05   0.04     0.02   0.08  -0.08
     4   6     0.02   0.00   0.01    -0.01  -0.02  -0.00    -0.03   0.06  -0.04
     5   6     0.01   0.01   0.00    -0.02  -0.02   0.01    -0.05   0.03  -0.00
     6   6     0.01  -0.01   0.02    -0.01  -0.01  -0.02    -0.03   0.03  -0.01
     7   6     0.01   0.00   0.00     0.02   0.21   0.03    -0.11  -0.09   0.00
     8   6     0.01  -0.00   0.00     0.03   0.25   0.05    -0.14  -0.15   0.03
     9   6     0.01  -0.00   0.00    -0.01   0.04   0.04    -0.10  -0.10   0.06
    10   6     0.01   0.00   0.00    -0.05  -0.20   0.03    -0.03   0.02   0.06
    11   6     0.01   0.01   0.00    -0.05  -0.23   0.01    -0.01   0.08   0.02
    12   6     0.00  -0.00   0.02    -0.07   0.04  -0.01    -0.18   0.05   0.00
    13   6    -0.00   0.00   0.01    -0.08   0.05  -0.03    -0.17   0.02   0.04
    14   6    -0.00  -0.00   0.01    -0.03   0.01  -0.05     0.01  -0.03   0.06
    15   6    -0.00  -0.00   0.01     0.04  -0.03  -0.06     0.17  -0.06   0.05
    16   6     0.00  -0.01   0.01     0.04  -0.04  -0.04     0.15  -0.02   0.01
    17   1    -0.35  -0.83   0.09     0.04   0.03   0.04     0.07   0.17  -0.09
    18   1    -0.02   0.03  -0.20     0.03  -0.03   0.01     0.04   0.02  -0.11
    19   1     0.02   0.01   0.01    -0.02  -0.03  -0.01    -0.05   0.09  -0.06
    20   1     0.01   0.00   0.00     0.05   0.37   0.03    -0.14  -0.13  -0.02
    21   1     0.01  -0.01   0.00     0.06   0.43   0.06    -0.18  -0.24   0.04
    22   1     0.01  -0.01  -0.00    -0.01   0.06   0.06    -0.11  -0.15   0.09
    23   1     0.01  -0.00   0.00    -0.07  -0.36   0.03    -0.00   0.06   0.08
    24   1     0.01   0.01   0.00    -0.08  -0.41   0.00     0.03   0.17   0.02
    25   1     0.01  -0.01   0.02    -0.11   0.06   0.00    -0.31   0.09  -0.01
    26   1    -0.00   0.01   0.01    -0.13   0.08  -0.02    -0.30   0.04   0.06
    27   1    -0.01   0.00   0.01    -0.03   0.02  -0.06     0.02  -0.06   0.09
    28   1    -0.01  -0.00   0.01     0.08  -0.06  -0.07     0.32  -0.10   0.07
    29   9     0.00  -0.01   0.01     0.10  -0.08  -0.05     0.31  -0.04  -0.01
                      4                      5                      6
                      A                      A                      A
 Frequencies --     56.4202                72.7484                93.6908
 Red. masses --      5.3329                 5.4985                 5.9201
 Frc consts  --      0.0100                 0.0171                 0.0306
 IR Inten    --      1.4220                 9.8244                 0.1773
  Atom  AN      X      Y      Z        X      Y      Z        X      Y      Z
     1   6    -0.06   0.08   0.04     0.11   0.12   0.13     0.16   0.17  -0.03
     2   7    -0.06   0.08   0.01     0.04  -0.06  -0.17     0.06  -0.04   0.08
     3   8    -0.08   0.09   0.06    -0.12   0.21   0.28     0.24   0.19  -0.08
     4   6    -0.05   0.08   0.01     0.03  -0.03  -0.13    -0.09  -0.06   0.07
     5   6    -0.05   0.05  -0.01     0.01  -0.03  -0.07    -0.08  -0.09   0.04
     6   6    -0.02   0.06   0.02     0.01  -0.05  -0.08    -0.10  -0.04   0.05
     7   6    -0.02   0.05  -0.02    -0.06  -0.02  -0.05    -0.01  -0.08   0.02
     8   6    -0.04  -0.07  -0.06    -0.07   0.03   0.03     0.04   0.05  -0.06
     9   6    -0.09  -0.20  -0.09    -0.00   0.07   0.08     0.01   0.17  -0.10
    10   6    -0.12  -0.19  -0.08     0.07   0.05   0.06    -0.08   0.13  -0.08
    11   6    -0.10  -0.07  -0.04     0.07   0.00  -0.02    -0.12  -0.00  -0.01
    12   6     0.06   0.01   0.01     0.01  -0.12  -0.08    -0.08  -0.02   0.05
    13   6     0.21  -0.06   0.01     0.00  -0.15  -0.03     0.02  -0.05   0.02
    14   6     0.27  -0.08   0.01    -0.02  -0.11   0.02     0.10  -0.10  -0.02
    15   6     0.18  -0.02   0.02    -0.03  -0.04   0.03     0.05  -0.11  -0.01
    16   6     0.03   0.05   0.03    -0.02  -0.01  -0.03    -0.06  -0.07   0.03
    17   1    -0.04   0.06   0.05     0.37   0.16   0.23     0.16   0.37  -0.08
    18   1    -0.04   0.08  -0.01     0.24  -0.12  -0.34     0.12  -0.13   0.12
    19   1    -0.04   0.08   0.02     0.02   0.02  -0.14    -0.08  -0.03   0.07
    20   1     0.02   0.14  -0.00    -0.11  -0.04  -0.09     0.02  -0.14   0.06
    21   1    -0.01  -0.07  -0.07    -0.13   0.04   0.05     0.11   0.07  -0.07
    22   1    -0.11  -0.30  -0.11    -0.01   0.11   0.14     0.05   0.29  -0.16
    23   1    -0.16  -0.29  -0.10     0.12   0.08   0.11    -0.10   0.22  -0.12
    24   1    -0.12  -0.08  -0.03     0.13  -0.01  -0.03    -0.19  -0.01   0.01
    25   1     0.03   0.02   0.01     0.02  -0.15  -0.12    -0.11   0.01   0.07
    26   1     0.28  -0.10   0.00     0.01  -0.20  -0.03     0.05  -0.04   0.02
    27   1     0.40  -0.14   0.01    -0.02  -0.13   0.06     0.19  -0.13  -0.04
    28   1     0.22  -0.04   0.03    -0.05   0.00   0.07     0.10  -0.14  -0.03
    29   9    -0.05   0.10   0.04    -0.04   0.06  -0.02    -0.11  -0.09   0.03
                      7                      8                      9
                      A                      A                      A
 Frequencies --    175.4129               186.8026               227.3287
 Red. masses --      4.8974                 5.0851                 4.4913
 Frc consts  --      0.0888                 0.1045                 0.1368
 IR Inten    --      1.2564                16.6156                 8.0992
  Atom  AN      X      Y      Z        X      Y      Z        X      Y      Z
     1   6    -0.01  -0.12   0.04    -0.05  -0.02   0.09    -0.08   0.12   0.03
     2   7     0.05   0.02   0.05    -0.01   0.08   0.22    -0.09   0.11   0.20
     3   8     0.03  -0.09   0.02     0.10   0.02  -0.00     0.06   0.08  -0.06
     4   6     0.03  -0.02  -0.03    -0.04  -0.05  -0.00     0.01  -0.03  -0.01
     5   6     0.03  -0.11  -0.05    -0.06  -0.09   0.00     0.08   0.10  -0.06
     6   6    -0.08   0.07  -0.05     0.03   0.01  -0.13     0.04  -0.05  -0.05
     7   6    -0.00  -0.10  -0.04    -0.06  -0.08   0.00     0.06   0.14  -0.05
     8   6     0.01   0.00   0.02    -0.03   0.01  -0.01     0.02   0.01   0.01
     9   6     0.06   0.09   0.05    -0.03   0.08  -0.02     0.03  -0.14   0.04
    10   6     0.08  -0.00   0.04    -0.06   0.01  -0.02     0.10  -0.02   0.04
    11   6     0.06  -0.11  -0.02    -0.08  -0.08  -0.01     0.14   0.12  -0.02
    12   6    -0.22   0.11  -0.03     0.09  -0.08  -0.13    -0.05  -0.09  -0.04
    13   6    -0.15   0.05  -0.00     0.06  -0.14  -0.04    -0.12  -0.09  -0.00
    14   6     0.13  -0.05   0.00    -0.07  -0.03   0.06    -0.05  -0.11   0.01
    15   6     0.18  -0.04  -0.00    -0.09   0.06   0.06     0.03  -0.08  -0.00
    16   6    -0.02   0.07  -0.02     0.03   0.06  -0.05     0.01  -0.05  -0.04
    17   1    -0.11  -0.32   0.06    -0.22  -0.13   0.05    -0.18   0.24  -0.05
    18   1    -0.03   0.03   0.14    -0.16   0.03   0.48    -0.21   0.06   0.42
    19   1     0.08  -0.03  -0.00    -0.08  -0.20  -0.01     0.05  -0.20   0.03
    20   1    -0.04  -0.13  -0.06    -0.06  -0.13   0.00     0.05   0.20  -0.07
    21   1    -0.02   0.04   0.03    -0.01   0.03  -0.01    -0.04  -0.01   0.02
    22   1     0.08   0.20   0.09    -0.01   0.18  -0.02    -0.02  -0.31   0.08
    23   1     0.12   0.04   0.06    -0.06   0.04  -0.02     0.12  -0.07   0.06
    24   1     0.09  -0.15  -0.03    -0.10  -0.11  -0.00     0.21   0.17  -0.03
    25   1    -0.34   0.14  -0.05     0.13  -0.14  -0.20    -0.10  -0.09  -0.08
    26   1    -0.26   0.06   0.01     0.11  -0.25  -0.04    -0.20  -0.08   0.00
    27   1     0.28  -0.13   0.01    -0.15  -0.03   0.12    -0.06  -0.12   0.03
    28   1     0.32  -0.09   0.01    -0.14   0.13   0.13     0.05  -0.07   0.04
    29   9    -0.13   0.20  -0.01     0.20   0.17  -0.07    -0.11  -0.03  -0.02
                     10                     11                     12
                      A                      A                      A
 Frequencies --    252.6351               291.3164               305.6941
 Red. masses --      4.8928                 5.0984                 5.1325
 Frc consts  --      0.1840                 0.2549                 0.2826
 IR Inten    --      0.6412                 1.0723                 1.2673
  Atom  AN      X      Y      Z        X      Y      Z        X      Y      Z
     1   6     0.09  -0.08   0.02     0.14  -0.16   0.11     0.01   0.00   0.02
     2   7     0.08  -0.08  -0.05     0.18   0.02   0.04    -0.00   0.01   0.04
     3   8     0.04  -0.05   0.06     0.18  -0.12   0.10     0.03   0.00   0.00
     4   6    -0.01  -0.03   0.02     0.03   0.01  -0.03     0.03  -0.02  -0.02
     5   6    -0.04   0.08   0.19    -0.01   0.05  -0.11    -0.02  -0.01  -0.09
     6   6     0.10  -0.05  -0.09    -0.07   0.03   0.03     0.20  -0.10   0.02
     7   6     0.06   0.10   0.17    -0.10   0.15  -0.10    -0.12  -0.04  -0.08
     8   6     0.09  -0.00   0.02    -0.16   0.07  -0.03    -0.14   0.01  -0.03
     9   6    -0.03  -0.10  -0.09    -0.16  -0.07  -0.01    -0.10   0.08  -0.01
    10   6    -0.12   0.05  -0.04    -0.04   0.05  -0.04    -0.05  -0.01  -0.04
    11   6    -0.12   0.15   0.12     0.01   0.14  -0.11    -0.04  -0.06  -0.10
    12   6     0.00  -0.05  -0.08    -0.05   0.01   0.02     0.23  -0.05   0.03
    13   6    -0.13  -0.02  -0.03     0.04  -0.02   0.01    -0.09   0.12   0.04
    14   6    -0.05  -0.04  -0.01     0.04  -0.02   0.00    -0.10   0.12   0.03
    15   6     0.08  -0.05  -0.03    -0.05   0.02   0.01     0.20  -0.06   0.00
    16   6     0.07  -0.02  -0.08    -0.06   0.02   0.02     0.19  -0.08   0.04
    17   1     0.11  -0.17   0.06     0.02  -0.49   0.16    -0.01   0.02   0.01
    18   1     0.14  -0.08  -0.13     0.14  -0.02   0.14    -0.02  -0.02   0.10
    19   1    -0.17  -0.02  -0.07     0.08   0.05  -0.01     0.02  -0.08  -0.02
    20   1     0.15   0.13   0.24    -0.16   0.24  -0.16    -0.18  -0.05  -0.14
    21   1     0.19  -0.05  -0.02    -0.19   0.08  -0.02    -0.16   0.02  -0.02
    22   1    -0.04  -0.25  -0.19    -0.21  -0.21   0.03    -0.10   0.16   0.04
    23   1    -0.21   0.04  -0.12     0.02   0.03   0.02    -0.00  -0.03   0.01
    24   1    -0.23   0.23   0.16     0.04   0.22  -0.11    -0.03  -0.11  -0.10
    25   1    -0.04  -0.05  -0.12    -0.05   0.01   0.02     0.28  -0.04   0.07
    26   1    -0.28   0.02  -0.02     0.13  -0.06  -0.00    -0.33   0.24   0.07
    27   1    -0.12  -0.02   0.02     0.11  -0.06  -0.00    -0.34   0.24   0.04
    28   1     0.11  -0.04   0.01    -0.05   0.02   0.01     0.19  -0.08  -0.03
    29   9    -0.06   0.15  -0.06     0.02  -0.09   0.02    -0.12   0.02   0.08
                     13                     14                     15
                      A                      A                      A
 Frequencies --    375.9172               412.0233               462.7025
 Red. masses --      5.3448                 2.8865                 3.4035
 Frc consts  --      0.4450                 0.2887                 0.4293
 IR Inten    --      0.6166                 0.0490                 5.2974
  Atom  AN      X      Y      Z        X      Y      Z        X      Y      Z
     1   6    -0.00  -0.01  -0.00    -0.00   0.00   0.00    -0.01   0.01   0.01
     2   7     0.14   0.28  -0.04    -0.00  -0.00   0.00    -0.02  -0.02   0.01
     3   8    -0.03  -0.01   0.02     0.00  -0.00  -0.00     0.01   0.00  -0.01
     4   6     0.07   0.21  -0.06     0.00  -0.00   0.00     0.06  -0.03  -0.02
     5   6     0.00   0.07   0.07    -0.00  -0.01  -0.00     0.04   0.07   0.02
     6   6     0.05   0.12  -0.03     0.00  -0.00  -0.00     0.23  -0.10  -0.04
     7   6     0.00  -0.08   0.06     0.05   0.21   0.01    -0.03  -0.01   0.02
     8   6     0.03  -0.06   0.01    -0.04  -0.20  -0.01    -0.03  -0.03   0.01
     9   6     0.04   0.11  -0.02    -0.00  -0.01  -0.00    -0.04   0.07  -0.01
    10   6    -0.04  -0.04  -0.01     0.04   0.21   0.01    -0.03  -0.03  -0.03
    11   6    -0.06  -0.08   0.05    -0.04  -0.20  -0.01    -0.02  -0.01  -0.02
    12   6     0.00  -0.08  -0.05    -0.00   0.00  -0.00    -0.17   0.08   0.00
    13   6    -0.05  -0.11   0.02     0.00  -0.00  -0.00     0.03  -0.01  -0.01
    14   6    -0.06  -0.09   0.05     0.00  -0.00  -0.00     0.13  -0.04   0.00
    15   6     0.05   0.04   0.01    -0.00   0.00   0.00    -0.17   0.10   0.03
    16   6     0.05   0.07  -0.04     0.00  -0.00   0.00     0.16  -0.05  -0.00
    17   1    -0.12  -0.37   0.06    -0.00   0.00  -0.00     0.01   0.08  -0.01
    18   1    -0.03   0.30   0.14     0.00  -0.00  -0.00    -0.02  -0.02   0.01
    19   1    -0.01   0.25  -0.11     0.00  -0.01   0.00     0.00  -0.11  -0.05
    20   1     0.02  -0.15   0.09     0.10   0.45   0.02    -0.06  -0.09  -0.00
    21   1     0.06  -0.13  -0.01    -0.10  -0.44  -0.02    -0.02  -0.10  -0.01
    22   1     0.07   0.24  -0.04    -0.01  -0.03  -0.00    -0.03   0.11  -0.01
    23   1    -0.08  -0.08  -0.04     0.10   0.44   0.02    -0.03  -0.12  -0.02
    24   1    -0.11  -0.15   0.06    -0.09  -0.44  -0.02    -0.08  -0.09  -0.01
    25   1    -0.01  -0.14  -0.17    -0.01   0.00   0.00    -0.51   0.24   0.04
    26   1    -0.08  -0.13   0.02     0.00  -0.00  -0.00    -0.03   0.00  -0.00
    27   1    -0.11  -0.11   0.12     0.00  -0.00  -0.00     0.17  -0.06   0.01
    28   1     0.11   0.11   0.14    -0.01   0.00   0.00    -0.52   0.26   0.07
    29   9    -0.10  -0.22  -0.04    -0.00   0.00  -0.00    -0.04  -0.01   0.02
                     16                     17                     18
                      A                      A                      A
 Frequencies --    506.5678               526.4386               540.6673
 Red. masses --      4.4964                 4.5424                 4.3606
 Frc consts  --      0.6798                 0.7417                 0.7510
 IR Inten    --      4.8498                22.5547                12.0454
  Atom  AN      X      Y      Z        X      Y      Z        X      Y      Z
     1   6     0.02   0.01   0.05     0.01  -0.01  -0.05     0.00   0.00  -0.02
     2   7    -0.02   0.00   0.00     0.14   0.20  -0.04     0.03   0.03  -0.02
     3   8     0.07  -0.04   0.01    -0.07   0.03   0.00    -0.02  -0.00  -0.00
     4   6     0.02   0.09   0.09    -0.01   0.02  -0.11    -0.03   0.06   0.07
     5   6     0.07   0.26  -0.01    -0.03  -0.04   0.02    -0.04  -0.12  -0.03
     6   6    -0.02  -0.01   0.11    -0.04  -0.13   0.05    -0.03   0.07   0.06
     7   6    -0.00   0.01  -0.03     0.00  -0.00   0.02     0.01  -0.02  -0.03
     8   6    -0.05  -0.12  -0.00     0.03   0.01  -0.01     0.02   0.06  -0.00
     9   6     0.02   0.17   0.02     0.03  -0.03  -0.01     0.00  -0.09   0.01
    10   6    -0.02  -0.11  -0.01     0.01   0.02   0.01     0.02   0.05   0.02
    11   6     0.01  -0.00  -0.03    -0.01  -0.00   0.04     0.00  -0.01  -0.01
    12   6     0.01  -0.04   0.13    -0.06  -0.07   0.07    -0.08   0.10   0.10
    13   6    -0.00  -0.01   0.08     0.03   0.00  -0.12     0.19  -0.07   0.13
    14   6    -0.06  -0.09  -0.08    -0.03   0.01  -0.16    -0.15   0.00   0.05
    15   6    -0.06  -0.15  -0.07    -0.06  -0.09  -0.09     0.01  -0.10   0.01
    16   6    -0.08  -0.09  -0.07     0.01  -0.17   0.11     0.22  -0.13  -0.13
    17   1    -0.03  -0.02   0.03    -0.02  -0.26   0.01    -0.01  -0.07  -0.00
    18   1     0.12   0.04  -0.23    -0.20   0.12   0.52     0.04   0.06  -0.07
    19   1     0.07   0.13   0.12    -0.04   0.12  -0.14     0.02   0.14   0.08
    20   1    -0.07  -0.19  -0.06     0.04   0.03   0.05     0.03   0.11  -0.03
    21   1    -0.12  -0.37  -0.01     0.04   0.06  -0.01     0.02   0.22   0.02
    22   1     0.04   0.27   0.03     0.03  -0.04  -0.01    -0.00  -0.10   0.01
    23   1    -0.05  -0.38  -0.00    -0.01   0.08  -0.02     0.06   0.21   0.03
    24   1    -0.03  -0.24  -0.05     0.00   0.05   0.05     0.06   0.12  -0.02
    25   1     0.04  -0.06   0.12    -0.08   0.01   0.19    -0.29   0.15   0.06
    26   1     0.06   0.11   0.07     0.09   0.11  -0.13     0.30  -0.08   0.12
    27   1    -0.03  -0.05  -0.19    -0.08   0.05  -0.18    -0.46   0.20  -0.02
    28   1    -0.01  -0.18  -0.09    -0.22  -0.16  -0.28    -0.20   0.06   0.12
    29   9     0.05   0.13  -0.10     0.06   0.12   0.17    -0.07   0.05  -0.14
                     19                     20                     21
                      A                      A                      A
 Frequencies --    553.1579               603.9975               619.4131
 Red. masses --      4.7578                 4.0582                 3.9077
 Frc consts  --      0.8577                 0.8723                 0.8834
 IR Inten    --      7.3440                50.5295                31.8966
  Atom  AN      X      Y      Z        X      Y      Z        X      Y      Z
     1   6     0.00  -0.01  -0.09     0.05  -0.05  -0.04     0.04  -0.06  -0.12
     2   7     0.10   0.07  -0.00     0.06   0.01  -0.02     0.09  -0.08   0.06
     3   8    -0.12   0.06  -0.02    -0.02   0.02   0.02    -0.13   0.08  -0.01
     4   6     0.11  -0.03   0.00    -0.12  -0.09  -0.11     0.12  -0.12   0.05
     5   6     0.04  -0.12   0.02    -0.08   0.11   0.01     0.16   0.02   0.01
     6   6     0.13  -0.04   0.04    -0.07  -0.06  -0.10    -0.07   0.04  -0.00
     7   6    -0.02  -0.02   0.05    -0.02   0.06  -0.03     0.05   0.03   0.07
     8   6    -0.02   0.06   0.04    -0.01  -0.06  -0.10    -0.00  -0.06   0.14
     9   6    -0.10  -0.05  -0.03     0.12   0.06   0.00    -0.13   0.10  -0.00
    10   6    -0.01   0.05  -0.04     0.03  -0.07   0.03    -0.06  -0.03  -0.06
    11   6    -0.01  -0.02  -0.04     0.02   0.04   0.11     0.00   0.05  -0.13
    12   6     0.13   0.03   0.09     0.04   0.15  -0.08    -0.09   0.03  -0.02
    13   6    -0.11   0.10   0.20     0.07   0.08   0.08     0.08  -0.06  -0.04
    14   6     0.13  -0.10   0.03     0.04   0.12   0.15    -0.10   0.05   0.02
    15   6    -0.13  -0.09   0.04    -0.02  -0.13   0.14     0.09   0.00  -0.01
    16   6    -0.16  -0.00  -0.08    -0.04  -0.07  -0.02    -0.01   0.03   0.01
    17   1     0.05  -0.02  -0.06     0.09  -0.11   0.00     0.19   0.11  -0.10
    18   1    -0.18   0.08   0.35    -0.21  -0.11   0.50    -0.27  -0.04   0.47
    19   1     0.10  -0.00  -0.01    -0.19  -0.09  -0.16     0.17  -0.12   0.07
    20   1    -0.04   0.09   0.01     0.03  -0.10   0.04    -0.07  -0.03  -0.03
    21   1     0.07   0.19   0.02    -0.11  -0.25  -0.10     0.06  -0.23   0.10
    22   1    -0.10  -0.06  -0.03     0.10   0.03   0.06    -0.12   0.08  -0.09
    23   1     0.06   0.19   0.00    -0.09  -0.24  -0.06     0.02  -0.21   0.04
    24   1    -0.05   0.12  -0.01     0.05  -0.11   0.08    -0.12  -0.01  -0.10
    25   1     0.19  -0.02   0.05     0.07   0.17  -0.04    -0.02  -0.01  -0.05
    26   1    -0.24   0.19   0.21     0.03  -0.12   0.08     0.26  -0.15  -0.06
    27   1     0.39  -0.13  -0.13     0.04   0.19   0.03    -0.16   0.06   0.06
    28   1    -0.04  -0.09   0.09    -0.01  -0.16   0.09     0.21  -0.04  -0.01
    29   9     0.03   0.01  -0.15    -0.02  -0.03  -0.04    -0.01  -0.00   0.01
                     22                     23                     24
                      A                      A                      A
 Frequencies --    630.9595               669.8932               713.7803
 Red. masses --      6.2101                 4.6949                 1.7639
 Frc consts  --      1.4566                 1.2413                 0.5295
 IR Inten    --      1.7863                 3.8796                93.0835
  Atom  AN      X      Y      Z        X      Y      Z        X      Y      Z
     1   6    -0.02   0.00  -0.00     0.10  -0.09  -0.14    -0.01   0.01   0.01
     2   7    -0.02  -0.03   0.03     0.11  -0.11   0.07    -0.01   0.01  -0.00
     3   8    -0.01   0.01  -0.01    -0.12   0.06   0.02     0.01  -0.01  -0.00
     4   6     0.08  -0.02   0.01    -0.13  -0.00   0.17     0.01   0.01  -0.00
     5   6     0.05  -0.02   0.15    -0.11   0.03  -0.04    -0.01  -0.11  -0.00
     6   6    -0.01   0.03   0.03     0.03   0.07   0.08    -0.02   0.00  -0.00
     7   6    -0.26   0.04   0.20    -0.02   0.04  -0.13     0.02   0.07   0.02
     8   6    -0.18   0.06  -0.21    -0.04  -0.02  -0.14    -0.03  -0.14   0.00
     9   6    -0.05   0.01  -0.15     0.13   0.01   0.03     0.00   0.07  -0.00
    10   6     0.28  -0.04  -0.22     0.01  -0.04   0.07    -0.02  -0.14  -0.02
    11   6     0.18  -0.05   0.20     0.00   0.02   0.06     0.02   0.07   0.00
    12   6    -0.05  -0.01   0.03     0.02  -0.11   0.08     0.01  -0.00  -0.01
    13   6     0.03  -0.04  -0.01    -0.08  -0.03  -0.00    -0.01   0.01  -0.00
    14   6    -0.06  -0.00  -0.02     0.03  -0.10  -0.07     0.02  -0.00   0.00
    15   6     0.05   0.02  -0.03     0.01   0.18  -0.08    -0.01  -0.00   0.00
    16   6    -0.01   0.03   0.00     0.11   0.07  -0.02     0.02  -0.01  -0.00
    17   1     0.00   0.10  -0.02     0.25  -0.03  -0.08    -0.03   0.00   0.01
    18   1    -0.00   0.01  -0.05    -0.21  -0.09   0.45     0.04   0.01  -0.07
    19   1     0.09  -0.02   0.02    -0.13   0.03   0.17     0.01   0.01   0.00
    20   1    -0.20   0.03   0.26     0.05   0.03  -0.06     0.11   0.50   0.04
    21   1     0.05   0.02  -0.28    -0.20  -0.03  -0.10     0.05   0.17   0.01
    22   1    -0.15   0.01   0.23     0.11   0.02   0.11     0.11   0.56   0.03
    23   1     0.23  -0.02  -0.27    -0.07  -0.06  -0.01     0.05   0.17   0.01
    24   1    -0.04  -0.01   0.26     0.12   0.01   0.02     0.10   0.50   0.03
    25   1    -0.02  -0.03   0.01    -0.02  -0.14   0.02     0.02  -0.00  -0.01
    26   1     0.14  -0.03  -0.02    -0.14   0.16   0.01    -0.04   0.01   0.00
    27   1    -0.08  -0.01   0.00    -0.01  -0.15   0.05    -0.00   0.01  -0.00
    28   1     0.12  -0.00  -0.02    -0.10   0.31   0.05    -0.06   0.01   0.00
    29   9     0.00   0.01  -0.00    -0.00   0.00  -0.03    -0.00   0.00   0.00
                     25                     26                     27
                      A                      A                      A
 Frequencies --    742.8132               771.7136               780.8699
 Red. masses --      3.4254                 2.8630                 1.3849
 Frc consts  --      1.1136                 1.0046                 0.4975
 IR Inten    --      9.0315                63.8396               111.2316
  Atom  AN      X      Y      Z        X      Y      Z        X      Y      Z
     1   6    -0.02  -0.01   0.03     0.06  -0.01  -0.07     0.00  -0.01   0.00
     2   7    -0.02  -0.01  -0.03     0.06  -0.02   0.10    -0.00  -0.01  -0.00
     3   8     0.03   0.00   0.00    -0.07   0.01  -0.00     0.00   0.00   0.00
     4   6     0.04  -0.04  -0.09    -0.01   0.07   0.17     0.00   0.00   0.00
     5   6    -0.05   0.02  -0.01     0.02   0.14   0.00     0.01   0.04   0.00
     6   6     0.23  -0.09   0.02     0.07  -0.02  -0.05    -0.02   0.01   0.00
     7   6    -0.01  -0.01  -0.06    -0.02  -0.07  -0.04    -0.00  -0.02  -0.00
     8   6    -0.00  -0.02  -0.06    -0.02   0.01  -0.03    -0.00   0.00  -0.00
     9   6     0.06  -0.03   0.01    -0.01  -0.09   0.01    -0.00  -0.02  -0.00
    10   6    -0.06  -0.01   0.06     0.01   0.00   0.01    -0.00   0.00   0.00
    11   6    -0.05  -0.01   0.05    -0.01  -0.07  -0.01    -0.01  -0.02   0.00
    12   6    -0.11   0.01   0.11    -0.00   0.07  -0.13    -0.02   0.01  -0.00
    13   6     0.10  -0.04   0.05     0.02  -0.02  -0.07    -0.08   0.04   0.00
    14   6    -0.14   0.03  -0.02    -0.01   0.02   0.02    -0.04   0.02   0.01
    15   6     0.09   0.04  -0.05    -0.02  -0.11   0.03    -0.06   0.02   0.01
    16   6    -0.17   0.12   0.02    -0.08  -0.01   0.01     0.11  -0.05  -0.01
    17   1     0.03   0.09   0.01     0.02  -0.12  -0.05     0.02   0.02   0.00
    18   1    -0.14  -0.05   0.18     0.22   0.09  -0.27    -0.03  -0.00   0.03
    19   1    -0.03  -0.10  -0.13    -0.03   0.01   0.16     0.00   0.00   0.00
    20   1     0.06   0.12  -0.02     0.02   0.11  -0.03     0.00   0.01  -0.00
    21   1    -0.05   0.19  -0.03     0.03   0.45   0.00     0.02   0.11   0.00
    22   1     0.11   0.18   0.00     0.08   0.35   0.06     0.02   0.09   0.00
    23   1    -0.09   0.20   0.01     0.10   0.41   0.03     0.02   0.11   0.00
    24   1     0.03   0.12   0.04     0.04   0.07  -0.01     0.01   0.01   0.00
    25   1    -0.21   0.04   0.12    -0.14   0.12  -0.14     0.37  -0.16  -0.04
    26   1     0.35  -0.02   0.03    -0.12  -0.11  -0.06     0.54  -0.25  -0.06
    27   1     0.07  -0.08  -0.02    -0.04   0.05  -0.02     0.52  -0.23  -0.05
    28   1     0.56  -0.13  -0.04     0.03  -0.18  -0.04     0.26  -0.12  -0.03
    29   9     0.01  -0.00  -0.03     0.01  -0.01   0.06    -0.02   0.01   0.00
                     28                     29                     30
                      A                      A                      A
 Frequencies --    791.0932               839.2360               859.8936
 Red. masses --      1.9595                 4.9776                 2.9088
 Frc consts  --      0.7225                 2.0655                 1.2672
 IR Inten    --     52.7027                26.3013                 4.6155
  Atom  AN      X      Y      Z        X      Y      Z        X      Y      Z
     1   6    -0.00  -0.04   0.03    -0.02  -0.06   0.02    -0.03   0.01  -0.01
     2   7    -0.05  -0.03  -0.07    -0.04  -0.06  -0.04     0.02  -0.01   0.08
     3   8     0.05   0.00   0.02     0.04   0.01   0.01    -0.03   0.01  -0.02
     4   6    -0.02  -0.02  -0.07     0.07   0.01  -0.04     0.25  -0.06  -0.07
     5   6     0.04   0.16   0.01     0.00  -0.01  -0.00     0.04   0.02   0.00
     6   6    -0.09   0.02   0.03     0.01   0.16  -0.08    -0.08   0.03   0.02
     7   6    -0.01  -0.06   0.03    -0.00   0.01  -0.01    -0.02   0.00  -0.06
     8   6     0.02  -0.00   0.03    -0.00   0.01  -0.03    -0.04   0.01  -0.12
     9   6    -0.04  -0.08  -0.01     0.02   0.00   0.00     0.07  -0.03   0.00
    10   6     0.01   0.00  -0.02    -0.03   0.00   0.03    -0.12   0.02   0.11
    11   6    -0.01  -0.07  -0.01    -0.02  -0.00   0.03    -0.07   0.01   0.11
    12   6     0.01  -0.04   0.04     0.08   0.21  -0.12    -0.04  -0.01   0.02
    13   6     0.00   0.00   0.00     0.01  -0.00   0.21    -0.02   0.01  -0.03
    14   6     0.05  -0.00   0.00    -0.10  -0.24  -0.15     0.06   0.01   0.01
    15   6     0.03   0.03  -0.00    -0.03  -0.07  -0.11     0.05  -0.04   0.01
    16   6     0.02   0.00   0.00     0.02   0.03  -0.04     0.01  -0.02   0.00
    17   1     0.12   0.16   0.03     0.15   0.28  -0.00    -0.05   0.10  -0.05
    18   1    -0.35  -0.08   0.40    -0.31  -0.01   0.23     0.19   0.07  -0.25
    19   1    -0.00   0.04  -0.07     0.08  -0.02  -0.03     0.37  -0.14   0.01
    20   1     0.00   0.03   0.02    -0.00  -0.02  -0.01    -0.00  -0.02  -0.04
    21   1     0.14   0.36   0.04    -0.04  -0.03  -0.02    -0.14   0.09  -0.09
    22   1     0.06   0.35  -0.00     0.02  -0.03  -0.02     0.09   0.05  -0.03
    23   1     0.11   0.37   0.02    -0.07   0.01  -0.01    -0.25   0.09  -0.02
    24   1    -0.00   0.04  -0.00    -0.01   0.03   0.03    -0.08  -0.03   0.11
    25   1     0.02  -0.03   0.05     0.07   0.04  -0.40     0.34  -0.15   0.02
    26   1    -0.15   0.11   0.02     0.04   0.04   0.21     0.09  -0.04  -0.04
    27   1    -0.18   0.09   0.06    -0.15  -0.08  -0.38    -0.21   0.13   0.05
    28   1    -0.20   0.14   0.03    -0.11   0.05   0.04    -0.42   0.15   0.03
    29   9    -0.00   0.00  -0.04     0.02  -0.01   0.22    -0.00   0.00  -0.02
                     31                     32                     33
                      A                      A                      A
 Frequencies --    872.0495               892.5505               901.7330
 Red. masses --      1.2492                 2.0432                 1.6932
 Frc consts  --      0.5597                 0.9590                 0.8112
 IR Inten    --      0.1251                21.4149                10.9365
  Atom  AN      X      Y      Z        X      Y      Z        X      Y      Z
     1   6    -0.00   0.00   0.00     0.03   0.07  -0.04     0.00   0.02  -0.01
     2   7    -0.00   0.00  -0.00     0.04   0.01   0.08     0.02  -0.00   0.05
     3   8     0.00  -0.00  -0.00    -0.05  -0.01  -0.01    -0.03   0.00  -0.01
     4   6     0.00   0.00   0.01    -0.10  -0.09  -0.10     0.04  -0.06  -0.08
     5   6     0.00   0.00   0.00    -0.01   0.05  -0.00     0.02   0.03  -0.00
     6   6     0.00  -0.00   0.00    -0.00  -0.02  -0.03    -0.09   0.03  -0.00
     7   6     0.02   0.07   0.00     0.01   0.01   0.03    -0.00   0.01   0.00
     8   6     0.01   0.07   0.00     0.02  -0.02   0.05    -0.00  -0.00  -0.01
     9   6     0.00   0.00   0.00    -0.03  -0.03  -0.01     0.00  -0.03  -0.01
    10   6    -0.02  -0.07  -0.00     0.03  -0.01  -0.03    -0.02  -0.00   0.02
    11   6    -0.02  -0.08  -0.00     0.02   0.01  -0.03    -0.01   0.01   0.02
    12   6    -0.00  -0.00  -0.00    -0.02   0.03   0.05     0.07  -0.03   0.01
    13   6    -0.00  -0.00  -0.01    -0.01   0.02   0.11     0.06  -0.02   0.04
    14   6     0.00   0.00   0.00    -0.01  -0.05  -0.04    -0.02  -0.01  -0.01
    15   6     0.00  -0.00   0.00     0.08   0.04  -0.05    -0.10   0.07  -0.00
    16   6    -0.00  -0.00  -0.00    -0.01   0.04   0.00     0.07  -0.02  -0.01
    17   1    -0.00  -0.00   0.00    -0.19  -0.36  -0.00    -0.08  -0.09  -0.02
    18   1     0.00   0.00  -0.01     0.43  -0.13  -0.24     0.19  -0.04  -0.13
    19   1     0.00   0.01   0.01    -0.20  -0.22  -0.14     0.08  -0.11  -0.05
    20   1    -0.11  -0.49  -0.03    -0.03  -0.13   0.02    -0.03  -0.12  -0.00
    21   1    -0.10  -0.46  -0.03     0.09   0.06   0.04     0.01   0.05  -0.01
    22   1    -0.00  -0.01   0.00     0.03   0.20  -0.01     0.05   0.14  -0.02
    23   1     0.10   0.47   0.02     0.10   0.08   0.01    -0.03   0.08  -0.00
    24   1     0.11   0.51   0.03     0.01  -0.11  -0.04    -0.04  -0.09   0.02
    25   1     0.01  -0.00   0.00     0.24  -0.09   0.02    -0.38   0.17   0.06
    26   1     0.00  -0.00  -0.01     0.23   0.02   0.09    -0.37   0.22   0.08
    27   1    -0.00   0.00   0.01    -0.11   0.01  -0.05     0.12  -0.06  -0.04
    28   1    -0.01   0.00   0.00    -0.25   0.24   0.06     0.59  -0.22  -0.05
    29   9    -0.00  -0.00  -0.00     0.01  -0.00   0.02    -0.01   0.01   0.01
                     34                     35                     36
                      A                      A                      A
 Frequencies --    952.0741               985.6465              1006.9737
 Red. masses --      1.5019                 1.3694                 1.3875
 Frc consts  --      0.8021                 0.7838                 0.8289
 IR Inten    --     11.2070                 2.9275                 0.6672
  Atom  AN      X      Y      Z        X      Y      Z        X      Y      Z
     1   6     0.02  -0.00  -0.02    -0.00   0.01   0.00    -0.01   0.02   0.01
     2   7    -0.01  -0.02   0.05     0.00   0.01  -0.01     0.01   0.00  -0.02
     3   8    -0.01   0.00   0.00     0.00  -0.00   0.00     0.00  -0.00  -0.00
     4   6    -0.01  -0.00  -0.05    -0.01   0.00   0.02     0.00  -0.02   0.02
     5   6     0.01   0.08  -0.00    -0.01  -0.01   0.00     0.01   0.01   0.00
     6   6    -0.02  -0.00  -0.01     0.03  -0.01  -0.00    -0.00  -0.00   0.00
     7   6    -0.02  -0.10  -0.00     0.00   0.01  -0.00     0.02   0.08   0.00
     8   6     0.01   0.02   0.01    -0.00  -0.00   0.00    -0.02  -0.09  -0.01
     9   6     0.02   0.09   0.00    -0.00  -0.00   0.00     0.00   0.01   0.00
    10   6     0.00   0.01  -0.00     0.01   0.00  -0.00     0.02   0.09   0.01
    11   6    -0.02  -0.10  -0.00     0.00   0.00  -0.01    -0.02  -0.09  -0.01
    12   6    -0.00  -0.00   0.01    -0.10   0.05   0.01     0.00   0.00  -0.00
    13   6     0.01   0.00   0.02     0.03  -0.01  -0.01     0.00  -0.00  -0.00
    14   6     0.01  -0.00  -0.01     0.09  -0.04  -0.01    -0.01  -0.00   0.00
    15   6    -0.01   0.02  -0.01    -0.08   0.04   0.01     0.00   0.00  -0.00
    16   6     0.01  -0.00   0.00     0.02  -0.01  -0.00     0.00   0.00  -0.00
    17   1     0.00  -0.05  -0.01    -0.01  -0.02   0.01    -0.04  -0.04   0.01
    18   1     0.08  -0.03  -0.05    -0.01   0.00   0.01     0.00  -0.02   0.02
    19   1    -0.03  -0.06  -0.06    -0.04  -0.00   0.01     0.01  -0.00   0.02
    20   1     0.12   0.57   0.03    -0.00  -0.04  -0.00    -0.09  -0.43  -0.02
    21   1    -0.00  -0.09   0.01     0.00   0.01   0.00     0.10   0.52   0.02
    22   1    -0.11  -0.52  -0.04     0.00   0.02   0.01    -0.01  -0.07   0.00
    23   1    -0.01  -0.05  -0.01     0.01  -0.02   0.00    -0.11  -0.48  -0.02
    24   1     0.11   0.52   0.03     0.01  -0.02  -0.01     0.09   0.48   0.02
    25   1     0.03  -0.01   0.01     0.57  -0.24  -0.06    -0.00   0.01   0.00
    26   1    -0.03   0.04   0.03    -0.16   0.06   0.01    -0.02   0.00   0.00
    27   1    -0.03   0.02  -0.01    -0.51   0.22   0.06     0.03  -0.02   0.01
    28   1     0.06  -0.01  -0.01     0.44  -0.20  -0.04    -0.01   0.02   0.01
    29   9    -0.00   0.00  -0.00    -0.00   0.00   0.00    -0.00   0.00   0.00
                     37                     38                     39
                      A                      A                      A
 Frequencies --   1008.9171              1019.2443              1020.8030
 Red. masses --      3.6833                 5.7993                 1.3133
 Frc consts  --      2.2090                 3.5496                 0.8063
 IR Inten    --     70.8331                 1.8635                 0.4453
  Atom  AN      X      Y      Z        X      Y      Z        X      Y      Z
     1   6     0.09  -0.21  -0.07    -0.01   0.03   0.01    -0.00   0.00   0.00
     2   7    -0.08  -0.05   0.19     0.01   0.00  -0.02     0.00   0.00  -0.00
     3   8    -0.01   0.05   0.03     0.00  -0.01  -0.00    -0.00  -0.00  -0.00
     4   6    -0.01   0.22  -0.20    -0.00  -0.02   0.02     0.00  -0.01   0.00
     5   6    -0.08  -0.04  -0.03    -0.04   0.01  -0.01     0.00   0.00  -0.00
     6   6     0.03   0.03  -0.02    -0.00  -0.01   0.00    -0.00  -0.00   0.00
     7   6     0.01   0.05   0.00     0.25  -0.04  -0.29     0.01  -0.00  -0.02
     8   6     0.03  -0.03   0.09     0.00   0.00   0.07    -0.00  -0.00   0.00
     9   6    -0.02  -0.02  -0.02    -0.33   0.07  -0.08    -0.02   0.01  -0.00
    10   6     0.04   0.03  -0.05     0.05  -0.01  -0.06     0.00  -0.00  -0.00
    11   6     0.01  -0.00   0.03     0.08  -0.04   0.37     0.00  -0.00   0.02
    12   6    -0.03  -0.05   0.05    -0.01   0.02  -0.01     0.07  -0.03  -0.01
    13   6    -0.00   0.01   0.00     0.02  -0.01  -0.00    -0.10   0.04   0.01
    14   6     0.03   0.04  -0.00    -0.02   0.00   0.00     0.08  -0.04  -0.01
    15   6    -0.03  -0.05   0.02     0.01   0.01  -0.00    -0.03   0.01   0.00
    16   6    -0.01  -0.01  -0.00     0.00  -0.00   0.00    -0.01   0.00   0.00
    17   1     0.40   0.46  -0.14    -0.04  -0.05   0.02    -0.01  -0.01   0.00
    18   1     0.00   0.21  -0.30    -0.00  -0.02   0.04     0.00  -0.01   0.01
    19   1    -0.08   0.08  -0.20     0.06  -0.02   0.06     0.02  -0.00   0.01
    20   1    -0.08  -0.23  -0.04     0.22  -0.01  -0.34     0.01  -0.01  -0.02
    21   1     0.10   0.03   0.08    -0.08  -0.02   0.08    -0.00   0.03   0.00
    22   1     0.03   0.15  -0.08    -0.34   0.10  -0.08    -0.02  -0.02  -0.00
    23   1    -0.02  -0.17  -0.07    -0.01  -0.00  -0.09    -0.00   0.01  -0.00
    24   1     0.04  -0.00   0.02     0.01  -0.01   0.41    -0.01   0.02   0.03
    25   1     0.01  -0.08   0.02     0.10  -0.03  -0.01    -0.42   0.19   0.04
    26   1     0.05   0.05   0.00    -0.15   0.05   0.01     0.58  -0.26  -0.06
    27   1    -0.03   0.12  -0.08     0.12  -0.07   0.00    -0.49   0.22   0.05
    28   1    -0.01  -0.11  -0.05    -0.04   0.04   0.02     0.19  -0.08  -0.02
    29   9    -0.00  -0.00  -0.00    -0.00   0.00  -0.00    -0.00   0.00  -0.00
                     40                     41                     42
                      A                      A                      A
 Frequencies --   1028.4213              1060.4234              1067.0567
 Red. masses --      1.2969                 2.1792                 2.0114
 Frc consts  --      0.8082                 1.4438                 1.3493
 IR Inten    --      0.3356                23.0180                14.8372
  Atom  AN      X      Y      Z        X      Y      Z        X      Y      Z
     1   6    -0.00   0.01   0.00    -0.03   0.02   0.02    -0.00   0.00  -0.00
     2   7     0.00  -0.00  -0.01     0.03  -0.01  -0.01     0.00  -0.02   0.02
     3   8    -0.00  -0.00  -0.00    -0.00  -0.00  -0.01    -0.00   0.00  -0.00
     4   6     0.00  -0.01   0.01     0.03  -0.02   0.01    -0.01   0.01  -0.04
     5   6     0.00   0.00   0.00    -0.02   0.01  -0.00    -0.01   0.00  -0.01
     6   6    -0.00  -0.00   0.00     0.00   0.01   0.01     0.01   0.01   0.03
     7   6    -0.01  -0.03   0.00    -0.04   0.01  -0.06    -0.00   0.00   0.01
     8   6     0.02   0.08   0.00    -0.02  -0.00   0.17     0.01  -0.00  -0.01
     9   6    -0.02  -0.10  -0.00     0.15  -0.03   0.04    -0.02   0.00  -0.01
    10   6     0.02   0.08   0.01     0.06  -0.01  -0.17    -0.01   0.00   0.02
    11   6    -0.01  -0.04  -0.01    -0.07   0.01   0.03     0.01  -0.00  -0.00
    12   6     0.00   0.00  -0.00     0.01   0.01  -0.00     0.04   0.09   0.04
    13   6    -0.00   0.00   0.00     0.00   0.00  -0.03     0.00   0.05  -0.18
    14   6     0.00  -0.00  -0.00    -0.01  -0.02  -0.00    -0.06  -0.13  -0.05
    15   6     0.00   0.00  -0.00    -0.00  -0.01   0.01    -0.01  -0.05   0.13
    16   6     0.00   0.00   0.00     0.00   0.00  -0.00     0.01   0.01  -0.00
    17   1    -0.02  -0.03   0.01    -0.05   0.01   0.01    -0.01  -0.01  -0.00
    18   1     0.00  -0.01   0.01     0.02  -0.03   0.03     0.03  -0.05   0.03
    19   1     0.00  -0.01   0.01     0.05   0.01   0.02    -0.01   0.02  -0.04
    20   1     0.05   0.21   0.01    -0.27   0.08  -0.28     0.01  -0.00   0.03
    21   1    -0.10  -0.47  -0.03    -0.39   0.07   0.30     0.08  -0.02  -0.03
    22   1     0.13   0.59   0.04     0.16  -0.04   0.06    -0.01   0.00  -0.05
    23   1    -0.11  -0.50  -0.02    -0.21   0.07  -0.45     0.01  -0.01   0.04
    24   1     0.05   0.25   0.01    -0.41   0.08   0.14     0.09  -0.02  -0.02
    25   1    -0.02   0.01   0.00     0.02   0.03   0.03     0.16   0.28   0.39
    26   1     0.02  -0.01  -0.00    -0.00   0.02  -0.03     0.09   0.25  -0.20
    27   1    -0.01   0.00   0.01    -0.01  -0.03   0.02    -0.09  -0.21   0.07
    28   1     0.01   0.00   0.00     0.02   0.02   0.07     0.16   0.21   0.62
    29   9     0.00   0.00  -0.00    -0.00  -0.00  -0.00    -0.00  -0.00  -0.01
                     43                     44                     45
                      A                      A                      A
 Frequencies --   1094.3143              1109.4310              1115.8620
 Red. masses --      3.7316                 1.7067                 2.1332
 Frc consts  --      2.6329                 1.2376                 1.5649
 IR Inten    --    181.3512                27.9475                22.5575
  Atom  AN      X      Y      Z        X      Y      Z        X      Y      Z
     1   6    -0.22   0.10   0.09    -0.08  -0.07   0.03    -0.11  -0.07   0.04
     2   7     0.22  -0.21   0.03     0.07   0.02   0.01     0.10   0.01   0.01
     3   8    -0.02  -0.00  -0.05     0.00   0.02  -0.01     0.00   0.02  -0.02
     4   6    -0.01   0.13  -0.08    -0.00  -0.01  -0.01    -0.01   0.01   0.02
     5   6    -0.04   0.02  -0.00    -0.01   0.01   0.05    -0.03   0.02  -0.02
     6   6     0.06   0.10   0.01    -0.03  -0.04  -0.02    -0.04  -0.11   0.01
     7   6    -0.01   0.00   0.00     0.10  -0.02  -0.02    -0.06   0.01   0.01
     8   6     0.02  -0.01   0.00    -0.04   0.01  -0.07     0.03  -0.01   0.04
     9   6    -0.02   0.01  -0.01    -0.02   0.00   0.07     0.00   0.00  -0.04
    10   6     0.00  -0.00   0.01     0.06  -0.01  -0.03    -0.02   0.00   0.01
    11   6     0.02  -0.00  -0.01    -0.07   0.02  -0.07     0.05  -0.01   0.02
    12   6    -0.03  -0.07   0.02     0.01   0.02   0.00     0.04   0.10  -0.04
    13   6    -0.00   0.00  -0.02     0.00  -0.00   0.01    -0.01  -0.03   0.03
    14   6     0.03   0.06   0.00    -0.01  -0.02  -0.01    -0.02  -0.05   0.02
    15   6    -0.03  -0.08   0.03     0.01   0.03  -0.00     0.03   0.09  -0.07
    16   6     0.01   0.03  -0.05    -0.00  -0.01   0.02    -0.01  -0.04   0.06
    17   1    -0.31   0.10   0.05     0.06   0.36  -0.04     0.04   0.42  -0.04
    18   1     0.24  -0.46   0.35     0.11   0.09  -0.14     0.14   0.07  -0.12
    19   1    -0.08   0.25  -0.12    -0.12  -0.01  -0.08     0.01   0.13   0.02
    20   1    -0.00  -0.01   0.02     0.36  -0.08   0.22    -0.19   0.05  -0.11
    21   1     0.12  -0.02  -0.03    -0.23   0.05  -0.01     0.20  -0.04  -0.00
    22   1    -0.01  -0.00  -0.05    -0.12  -0.00   0.47     0.06  -0.00  -0.26
    23   1     0.06  -0.01   0.06     0.25  -0.06   0.14    -0.09   0.02  -0.05
    24   1     0.13  -0.03  -0.05    -0.39   0.09   0.03     0.32  -0.05  -0.06
    25   1    -0.08  -0.17  -0.16     0.04   0.06   0.09     0.12   0.22   0.20
    26   1     0.02   0.05  -0.02    -0.00   0.00   0.01    -0.11  -0.27   0.03
    27   1     0.05   0.15  -0.17    -0.01  -0.04   0.03    -0.06  -0.20   0.31
    28   1    -0.06  -0.13  -0.04     0.02   0.05   0.03    -0.01   0.01  -0.22
    29   9     0.00  -0.00   0.02    -0.00   0.00  -0.01    -0.00   0.01  -0.04
                     46                     47                     48
                      A                      A                      A
 Frequencies --   1138.3539              1175.2699              1177.0397
 Red. masses --      1.8555                 1.1570                 1.1437
 Frc consts  --      1.4166                 0.9415                 0.9336
 IR Inten    --     14.6127                 1.9649                 0.3134
  Atom  AN      X      Y      Z        X      Y      Z        X      Y      Z
     1   6    -0.06  -0.09   0.03    -0.01  -0.01   0.00     0.01   0.01  -0.00
     2   7     0.06   0.09  -0.04     0.01   0.02  -0.01    -0.01  -0.00   0.00
     3   8     0.01   0.02  -0.01     0.00   0.00  -0.00    -0.00  -0.00   0.00
     4   6    -0.03  -0.10   0.08    -0.00  -0.03   0.00     0.01   0.00  -0.00
     5   6    -0.01   0.02   0.00    -0.01   0.01   0.00    -0.00  -0.00   0.01
     6   6    -0.01   0.01  -0.05     0.01   0.03   0.00    -0.00   0.00   0.00
     7   6    -0.03   0.00  -0.01    -0.00  -0.00  -0.00    -0.00   0.00  -0.02
     8   6     0.02  -0.01   0.02     0.01  -0.00   0.00     0.05  -0.01  -0.02
     9   6     0.00   0.00  -0.01    -0.00   0.00   0.01    -0.02   0.00   0.07
    10   6    -0.02   0.00   0.00    -0.00   0.00  -0.01    -0.04   0.01  -0.04
    11   6     0.03  -0.01   0.01     0.00  -0.00  -0.00     0.01  -0.00  -0.01
    12   6    -0.04  -0.09   0.02    -0.01  -0.01  -0.01     0.00   0.00   0.00
    13   6     0.01   0.03   0.02     0.02   0.06  -0.02    -0.00  -0.01   0.00
    14   6     0.01   0.04  -0.04    -0.01  -0.04   0.05     0.00   0.00  -0.01
    15   6    -0.01  -0.03   0.06    -0.02  -0.03  -0.01     0.00   0.00  -0.00
    16   6     0.01   0.03  -0.05     0.01   0.02  -0.00    -0.00  -0.00   0.00
    17   1     0.09   0.38  -0.05     0.01   0.05  -0.01    -0.00  -0.03   0.00
    18   1     0.08   0.20  -0.23     0.02   0.02  -0.04    -0.01  -0.00   0.01
    19   1    -0.16  -0.25   0.01    -0.04  -0.08  -0.01    -0.01   0.01  -0.02
    20   1    -0.13   0.07  -0.11    -0.01   0.01  -0.01    -0.09   0.02  -0.10
    21   1     0.10  -0.02  -0.00     0.07  -0.01  -0.02     0.43  -0.09  -0.14
    22   1     0.03  -0.00  -0.13    -0.02   0.00   0.08    -0.16   0.00   0.67
    23   1    -0.07   0.02  -0.05    -0.03   0.01  -0.04    -0.34   0.09  -0.33
    24   1     0.21  -0.01  -0.04     0.04  -0.00  -0.01     0.16  -0.03  -0.06
    25   1    -0.10  -0.16  -0.11    -0.08  -0.12  -0.22     0.01   0.03   0.05
    26   1     0.12   0.26   0.02     0.26   0.58  -0.03    -0.04  -0.09   0.00
    27   1     0.06   0.22  -0.37    -0.08  -0.28   0.51     0.01   0.03  -0.06
    28   1     0.10   0.14   0.36    -0.12  -0.20  -0.30     0.01   0.01   0.02
    29   9     0.00  -0.01   0.03    -0.00  -0.00   0.00     0.00   0.00  -0.00
                     49                     50                     51
                      A                      A                      A
 Frequencies --   1202.7885              1206.1455              1232.3606
 Red. masses --      1.1378                 1.8734                 2.3321
 Frc consts  --      0.9698                 1.6057                 2.0868
 IR Inten    --      0.7338                14.2579                11.1979
  Atom  AN      X      Y      Z        X      Y      Z        X      Y      Z
     1   6    -0.00  -0.00   0.00    -0.00  -0.02   0.00    -0.01  -0.01   0.00
     2   7     0.00   0.00  -0.00     0.00   0.03  -0.02    -0.00  -0.02   0.02
     3   8    -0.00   0.00  -0.00     0.00   0.00  -0.00     0.00   0.00   0.00
     4   6     0.00  -0.01  -0.00    -0.01  -0.08  -0.01    -0.09   0.07  -0.01
     5   6    -0.02   0.01  -0.00    -0.01   0.01   0.01     0.25  -0.07   0.11
     6   6     0.01   0.03   0.00     0.05   0.15   0.02    -0.02  -0.02  -0.05
     7   6     0.04  -0.01   0.04    -0.01   0.00  -0.02     0.05  -0.01  -0.02
     8   6    -0.04   0.01   0.02     0.02  -0.00  -0.00    -0.04   0.01  -0.08
     9   6    -0.01   0.00  -0.00     0.00   0.00   0.00     0.01  -0.00   0.00
    10   6    -0.02   0.01  -0.04     0.01  -0.00   0.00    -0.09   0.02   0.03
    11   6     0.04  -0.01  -0.02    -0.01  -0.00  -0.00     0.07  -0.01  -0.00
    12   6     0.00   0.00   0.01     0.02   0.01   0.10    -0.00  -0.01   0.02
    13   6    -0.00  -0.01  -0.01    -0.03  -0.05  -0.06     0.00   0.00   0.02
    14   6     0.00   0.00   0.01     0.01   0.02   0.03     0.00   0.00   0.00
    15   6    -0.00  -0.01  -0.00    -0.03  -0.06  -0.02     0.01   0.01   0.00
    16   6     0.00   0.01  -0.02     0.01   0.04  -0.12    -0.01  -0.01  -0.02
    17   1     0.00   0.01  -0.00     0.04   0.05  -0.00     0.00   0.03  -0.00
    18   1     0.01  -0.00  -0.01     0.03   0.04  -0.06     0.00  -0.02   0.01
    19   1    -0.01  -0.06  -0.00    -0.25  -0.36  -0.11    -0.55   0.14  -0.28
    20   1     0.37  -0.10   0.36    -0.10   0.04  -0.11    -0.27   0.07  -0.33
    21   1    -0.46   0.09   0.15     0.10  -0.02  -0.03    -0.36   0.08   0.01
    22   1    -0.00   0.00  -0.02     0.01   0.00  -0.04     0.02   0.00  -0.07
    23   1    -0.30   0.08  -0.30     0.13  -0.03   0.11    -0.27   0.07  -0.13
    24   1     0.49  -0.09  -0.16    -0.09   0.03   0.02    -0.10   0.01   0.06
    25   1     0.01   0.03   0.07     0.11   0.20   0.43     0.04   0.05   0.13
    26   1    -0.03  -0.06  -0.01    -0.18  -0.40  -0.05     0.04   0.10   0.02
    27   1    -0.00  -0.01   0.03    -0.01  -0.06   0.18    -0.01  -0.04   0.08
    28   1    -0.02  -0.04  -0.06    -0.14  -0.22  -0.32    -0.00   0.00  -0.02
    29   9     0.00  -0.00   0.01     0.00  -0.00   0.05     0.00  -0.00   0.01
                     52                     53                     54
                      A                      A                      A
 Frequencies --   1271.1428              1293.7340              1307.3790
 Red. masses --      3.1774                 2.5297                 1.6204
 Frc consts  --      3.0249                 2.4946                 1.6318
 IR Inten    --    109.7907                 6.8235                23.5604
  Atom  AN      X      Y      Z        X      Y      Z        X      Y      Z
     1   6    -0.00  -0.02   0.00     0.01   0.07  -0.01    -0.01   0.01   0.00
     2   7    -0.00   0.02  -0.01    -0.01  -0.05   0.01     0.01  -0.02  -0.01
     3   8     0.00   0.00  -0.00     0.00  -0.01   0.01     0.00  -0.00  -0.00
     4   6    -0.03  -0.07  -0.02     0.18   0.03   0.05    -0.01   0.04   0.04
     5   6     0.01  -0.00   0.04    -0.14   0.01   0.15     0.02  -0.00  -0.07
     6   6     0.05   0.12   0.08    -0.06  -0.02  -0.09    -0.02  -0.03  -0.12
     7   6    -0.00   0.00  -0.02    -0.05   0.02  -0.08     0.01  -0.00   0.03
     8   6     0.01  -0.00  -0.01     0.09  -0.02  -0.02    -0.04   0.01   0.02
     9   6    -0.01   0.00   0.01    -0.02   0.00   0.06     0.01  -0.00  -0.03
    10   6    -0.02   0.00  -0.01    -0.03   0.01  -0.09     0.02  -0.01   0.03
    11   6     0.02  -0.01  -0.01     0.04  -0.00  -0.04    -0.03   0.01   0.02
    12   6     0.03   0.07  -0.01    -0.00  -0.02   0.00    -0.03  -0.06  -0.03
    13   6    -0.02  -0.04  -0.05    -0.00  -0.01   0.03     0.00  -0.00   0.04
    14   6    -0.03  -0.06  -0.09    -0.00  -0.00  -0.01    -0.02  -0.05   0.02
    15   6     0.00  -0.02   0.13     0.01   0.03   0.02     0.00  -0.01   0.04
    16   6     0.05   0.03   0.30    -0.00  -0.02   0.02     0.05   0.10   0.04
    17   1    -0.00   0.06  -0.02    -0.04  -0.18   0.05     0.03  -0.04   0.03
    18   1     0.08  -0.02  -0.05    -0.30   0.23  -0.01    -0.09   0.06   0.02
    19   1    -0.23  -0.18  -0.12    -0.41  -0.02  -0.28     0.15  -0.05   0.14
    20   1    -0.04   0.01  -0.06    -0.07   0.01  -0.10     0.03  -0.01   0.05
    21   1    -0.08   0.02   0.01    -0.17   0.03   0.06     0.10  -0.02  -0.03
    22   1     0.01   0.00  -0.04     0.02  -0.00  -0.10    -0.00  -0.00   0.03
    23   1     0.01  -0.00   0.02     0.31  -0.08   0.23    -0.08   0.02  -0.06
    24   1     0.03   0.01  -0.01     0.30  -0.07  -0.13    -0.07   0.01   0.03
    25   1    -0.08  -0.09  -0.35     0.03   0.11   0.22     0.18   0.26   0.59
    26   1    -0.04  -0.08  -0.06     0.08   0.18   0.03     0.12   0.25   0.03
    27   1     0.01   0.13  -0.47     0.00   0.01  -0.03     0.03   0.13  -0.33
    28   1    -0.19  -0.33  -0.39    -0.02  -0.02  -0.06    -0.14  -0.23  -0.35
    29   9    -0.02  -0.00  -0.13    -0.00  -0.00  -0.01    -0.01  -0.01  -0.01
                     55                     56                     57
                      A                      A                      A
 Frequencies --   1320.2220              1348.5077              1369.7329
 Red. masses --      4.0595                 2.1408                 1.4633
 Frc consts  --      4.1689                 2.2936                 1.6175
 IR Inten    --     20.2998                 1.0574                74.7641
  Atom  AN      X      Y      Z        X      Y      Z        X      Y      Z
     1   6     0.02  -0.04  -0.01    -0.01  -0.01   0.00     0.03  -0.04  -0.00
     2   7    -0.04   0.05   0.02     0.00   0.01  -0.01    -0.04   0.04   0.00
     3   8    -0.01   0.01   0.00     0.00   0.00  -0.00    -0.01   0.01   0.01
     4   6    -0.01  -0.09  -0.04    -0.06   0.01  -0.01    -0.03  -0.07  -0.01
     5   6    -0.02   0.00   0.10     0.02  -0.00   0.04    -0.01   0.01   0.05
     6   6    -0.01  -0.08   0.20     0.01   0.01  -0.04     0.02   0.03  -0.07
     7   6    -0.02   0.01  -0.04    -0.12   0.03  -0.09     0.01  -0.00   0.01
     8   6     0.06  -0.01  -0.03     0.09  -0.02  -0.03     0.03  -0.01  -0.01
     9   6    -0.01   0.00   0.05    -0.04   0.00   0.15     0.00  -0.00  -0.01
    10   6    -0.04   0.01  -0.05    -0.08   0.02  -0.05    -0.02   0.00  -0.03
    11   6     0.04  -0.01  -0.02     0.16  -0.03  -0.02    -0.02   0.00   0.00
    12   6    -0.05  -0.08  -0.15     0.00   0.00   0.02     0.01   0.02   0.04
    13   6     0.07   0.16  -0.03    -0.01  -0.02   0.01    -0.03  -0.07   0.00
    14   6    -0.03  -0.10   0.16     0.00   0.01  -0.01     0.01   0.03  -0.04
    15   6    -0.06  -0.10  -0.13     0.01   0.01   0.02     0.02   0.02   0.06
    16   6     0.10   0.22  -0.03    -0.01  -0.01  -0.01    -0.02  -0.02  -0.03
    17   1    -0.07   0.10  -0.09     0.05   0.02   0.01    -0.15   0.11  -0.13
    18   1     0.21  -0.17   0.01     0.07  -0.07   0.02     0.24  -0.27   0.08
    19   1     0.02   0.52  -0.11     0.33  -0.03   0.22     0.37   0.60   0.13
    20   1    -0.07   0.03  -0.09     0.34  -0.09   0.36    -0.15   0.06  -0.16
    21   1    -0.17   0.03   0.04     0.08  -0.02  -0.02    -0.18   0.04   0.05
    22   1     0.01   0.00  -0.04     0.07   0.00  -0.33    -0.03   0.00   0.13
    23   1     0.12  -0.03   0.11    -0.12   0.03  -0.08     0.15  -0.04   0.13
    24   1     0.07  -0.02  -0.03    -0.51   0.09   0.19     0.20  -0.03  -0.07
    25   1     0.06   0.08   0.17     0.03   0.02   0.06     0.03   0.03   0.07
    26   1    -0.12  -0.26  -0.02     0.03   0.06   0.00     0.07   0.16   0.00
    27   1     0.04   0.16  -0.33     0.00  -0.00   0.01     0.00   0.01  -0.01
    28   1    -0.00  -0.02   0.02    -0.02  -0.03  -0.05    -0.05  -0.08  -0.13
    29   9     0.00  -0.00   0.01     0.00  -0.00   0.01    -0.00  -0.00   0.01
                     58                     59                     60
                      A                      A                      A
 Frequencies --   1390.0872              1439.3040              1454.9991
 Red. masses --      1.2884                 1.1790                 1.3501
 Frc consts  --      1.4669                 1.4390                 1.6840
 IR Inten    --     24.5506                 0.2590               135.1100
  Atom  AN      X      Y      Z        X      Y      Z        X      Y      Z
     1   6     0.03  -0.01  -0.00    -0.06   0.02   0.02    -0.01   0.05   0.00
     2   7    -0.02   0.00   0.01    -0.02   0.02   0.03     0.06  -0.05   0.03
     3   8    -0.00   0.00   0.02    -0.00  -0.01  -0.06     0.01  -0.01   0.01
     4   6     0.07  -0.07   0.04     0.02  -0.04   0.01    -0.08  -0.08  -0.05
     5   6    -0.01   0.01  -0.06    -0.01   0.00   0.00     0.02   0.01  -0.01
     6   6    -0.00   0.01  -0.01     0.00   0.00   0.00     0.02   0.01   0.00
     7   6    -0.01   0.00  -0.02     0.00  -0.00  -0.01    -0.00  -0.00   0.01
     8   6    -0.05   0.01   0.03    -0.02   0.00   0.00     0.02  -0.00  -0.00
     9   6    -0.00   0.00   0.01    -0.00   0.00   0.00    -0.00   0.00  -0.01
    10   6     0.05  -0.01   0.04     0.02  -0.00   0.01    -0.02   0.00  -0.00
    11   6     0.00   0.00  -0.01    -0.01   0.00  -0.01     0.01  -0.00   0.00
    12   6     0.00   0.01   0.01     0.00   0.01   0.00     0.00   0.01   0.03
    13   6    -0.01  -0.02  -0.00    -0.01  -0.01  -0.00     0.00   0.01  -0.01
    14   6     0.00   0.01  -0.01     0.00   0.00  -0.00    -0.00  -0.00  -0.01
    15   6     0.00   0.00   0.01     0.00   0.01   0.01    -0.00  -0.01   0.01
    16   6    -0.00  -0.00  -0.01    -0.00  -0.00  -0.01     0.01   0.02  -0.01
    17   1    -0.28   0.08  -0.16     0.77  -0.23   0.46    -0.04  -0.08   0.04
    18   1    -0.00   0.00  -0.01     0.11  -0.07  -0.01    -0.47   0.68  -0.31
    19   1    -0.40   0.53  -0.32    -0.07   0.28  -0.08     0.19   0.35   0.04
    20   1     0.21  -0.05   0.18     0.03  -0.00   0.01    -0.02   0.02  -0.01
    21   1     0.28  -0.06  -0.07     0.06  -0.01  -0.02    -0.07   0.01   0.02
    22   1     0.05   0.00  -0.19     0.01   0.00  -0.05    -0.02   0.00   0.06
    23   1    -0.17   0.05  -0.18    -0.03   0.01  -0.04     0.01  -0.00   0.03
    24   1    -0.18   0.04   0.05    -0.00   0.00  -0.01    -0.01   0.01   0.01
    25   1    -0.00  -0.00  -0.01    -0.00  -0.00  -0.02    -0.02  -0.05  -0.06
    26   1     0.01   0.03  -0.00     0.01   0.03  -0.00    -0.03  -0.07  -0.01
    27   1     0.00   0.01  -0.01     0.00   0.01  -0.02    -0.01  -0.02   0.02
    28   1    -0.01  -0.02  -0.03    -0.01  -0.01  -0.03    -0.02  -0.03  -0.03
    29   9    -0.00  -0.00   0.00     0.00  -0.00   0.00    -0.00  -0.00   0.00
                     61                     62                     63
                      A                      A                      A
 Frequencies --   1501.4768              1503.1854              1539.0537
 Red. masses --      2.2186                 2.4489                 2.8824
 Frc consts  --      2.9468                 3.2602                 4.0227
 IR Inten    --      1.2461                70.5227               108.8556
  Atom  AN      X      Y      Z        X      Y      Z        X      Y      Z
     1   6    -0.00  -0.00   0.00     0.00   0.01  -0.00    -0.00   0.00   0.00
     2   7    -0.00   0.00   0.00     0.01  -0.01   0.00     0.00  -0.00   0.00
     3   8    -0.00  -0.00  -0.00     0.00  -0.00   0.01    -0.00  -0.00  -0.00
     4   6     0.02  -0.00   0.03    -0.02   0.00  -0.06    -0.04  -0.05  -0.02
     5   6     0.03  -0.00  -0.14    -0.02  -0.00   0.07     0.04  -0.01   0.01
     6   6     0.00  -0.00   0.06     0.01  -0.01   0.14     0.08   0.16   0.02
     7   6    -0.09   0.02   0.02     0.05  -0.01  -0.01    -0.01   0.00  -0.03
     8   6     0.11  -0.03   0.05    -0.05   0.01  -0.03    -0.04   0.01   0.02
     9   6     0.03   0.00  -0.13    -0.02   0.00   0.06     0.03  -0.01   0.01
    10   6    -0.11   0.02  -0.00     0.06  -0.01   0.00    -0.02   0.01  -0.04
    11   6     0.07  -0.02   0.06    -0.03   0.01  -0.03    -0.03   0.00   0.03
    12   6     0.01   0.03  -0.02     0.03   0.08  -0.05    -0.04  -0.05  -0.15
    13   6    -0.03  -0.07  -0.03    -0.07  -0.14  -0.06    -0.03  -0.09   0.08
    14   6     0.00  -0.01   0.07     0.01  -0.02   0.15     0.05   0.10  -0.00
    15   6     0.02   0.04  -0.01     0.03   0.08  -0.03    -0.06  -0.09  -0.15
    16   6    -0.02  -0.04  -0.04    -0.04  -0.08  -0.09    -0.01  -0.07   0.17
    17   1     0.03  -0.00   0.02    -0.06   0.00  -0.03     0.01  -0.00   0.01
    18   1     0.02  -0.01   0.00    -0.09   0.13  -0.06    -0.03   0.05  -0.03
    19   1    -0.30   0.02  -0.17     0.08  -0.16   0.03     0.01   0.09  -0.01
    20   1     0.09  -0.03   0.22    -0.05   0.02  -0.12     0.10  -0.02   0.07
    21   1    -0.28   0.05   0.18     0.12  -0.02  -0.09     0.13  -0.03  -0.02
    22   1    -0.13   0.00   0.54     0.06   0.00  -0.27     0.03  -0.01   0.01
    23   1     0.15  -0.05   0.27    -0.08   0.02  -0.14     0.10  -0.03   0.08
    24   1    -0.16   0.02   0.15     0.07  -0.01  -0.07     0.12  -0.02  -0.02
    25   1     0.02   0.05  -0.02     0.04   0.11  -0.04     0.17   0.26   0.45
    26   1     0.10   0.24  -0.04     0.22   0.50  -0.08     0.14   0.30   0.08
    27   1     0.04   0.14  -0.21     0.09   0.31  -0.45     0.02  -0.02   0.26
    28   1     0.00   0.02  -0.07     0.00   0.04  -0.15     0.15   0.23   0.43
    29   9     0.00   0.00   0.01     0.01   0.01   0.02     0.00   0.01  -0.03
                     64                     65                     66
                      A                      A                      A
 Frequencies --   1542.8798              1660.2168              1662.1372
 Red. masses --      2.3775                 6.5675                 5.9240
 Frc consts  --      3.3346                10.6654                 9.6427
 IR Inten    --     12.6615                41.5020                 0.1800
  Atom  AN      X      Y      Z        X      Y      Z        X      Y      Z
     1   6    -0.00  -0.00  -0.00     0.00  -0.00   0.01    -0.00  -0.00   0.01
     2   7     0.00   0.00  -0.00    -0.01  -0.00  -0.01     0.00  -0.00   0.00
     3   8     0.00   0.00   0.00    -0.00   0.00  -0.01    -0.00   0.00  -0.00
     4   6    -0.03   0.02  -0.01    -0.00  -0.01   0.03     0.01  -0.00   0.04
     5   6     0.14  -0.03   0.03    -0.01   0.00   0.01     0.07   0.00  -0.32
     6   6    -0.02  -0.04  -0.00     0.03   0.13  -0.32     0.00   0.00  -0.01
     7   6    -0.04   0.01  -0.11     0.01  -0.00  -0.00     0.04  -0.02   0.22
     8   6    -0.13   0.02   0.07    -0.01   0.00   0.01     0.14  -0.02  -0.19
     9   6     0.10  -0.02   0.03     0.01  -0.00  -0.01    -0.10   0.00   0.35
    10   6    -0.09   0.03  -0.14    -0.01   0.00   0.00    -0.01   0.01  -0.21
    11   6    -0.09   0.01   0.09     0.01  -0.00  -0.01    -0.14   0.02   0.17
    12   6     0.01   0.01   0.03     0.04   0.02   0.26     0.00   0.00   0.01
    13   6     0.01   0.02  -0.02     0.04   0.12  -0.16    -0.00   0.00  -0.01
    14   6    -0.01  -0.03   0.00    -0.04  -0.16   0.35    -0.00  -0.00   0.01
    15   6     0.01   0.02   0.04    -0.03   0.00  -0.27    -0.00  -0.00  -0.01
    16   6     0.00   0.01  -0.04    -0.04  -0.13   0.18     0.00  -0.00   0.01
    17   1    -0.00   0.00  -0.00     0.01  -0.00   0.01     0.01   0.00   0.01
    18   1    -0.00   0.01  -0.00     0.03  -0.06   0.02     0.01  -0.00  -0.00
    19   1    -0.04  -0.02  -0.01     0.10   0.17   0.07    -0.22   0.06  -0.11
    20   1     0.34  -0.09   0.24    -0.00   0.00  -0.01    -0.27   0.07  -0.07
    21   1     0.44  -0.09  -0.09     0.02  -0.00  -0.00    -0.25   0.06  -0.10
    22   1     0.13  -0.03   0.02     0.00  -0.00   0.02     0.09   0.00  -0.44
    23   1     0.37  -0.10   0.29    -0.00   0.00   0.01     0.23  -0.05  -0.01
    24   1     0.42  -0.09  -0.06    -0.02   0.00   0.00     0.26  -0.06   0.05
    25   1    -0.04  -0.06  -0.11    -0.13  -0.23  -0.19    -0.01  -0.01  -0.01
    26   1    -0.03  -0.07  -0.02    -0.07  -0.12  -0.18     0.00   0.00  -0.01
    27   1    -0.00   0.01  -0.07     0.06   0.23  -0.39     0.00   0.01  -0.01
    28   1    -0.03  -0.05  -0.10     0.12   0.24   0.12     0.01   0.01   0.01
    29   9     0.00  -0.00   0.01     0.00   0.01  -0.01     0.00   0.00  -0.00
                     67                     68                     69
                      A                      A                      A
 Frequencies --   1677.4796              1691.1424              1858.7537
 Red. masses --      5.9788                 7.3101                10.1127
 Frc consts  --      9.9124                12.3177                20.5855
 IR Inten    --      4.4878                12.2242               475.4860
  Atom  AN      X      Y      Z        X      Y      Z        X      Y      Z
     1   6    -0.00   0.00  -0.00     0.00  -0.00   0.00     0.40  -0.08   0.57
     2   7    -0.00  -0.00   0.00    -0.00   0.00  -0.00    -0.00  -0.02  -0.02
     3   8     0.00  -0.00   0.00    -0.00   0.00  -0.00    -0.26   0.05  -0.42
     4   6     0.03  -0.01   0.01     0.01   0.04   0.01    -0.01   0.03  -0.01
     5   6    -0.21   0.05  -0.07     0.04  -0.01   0.02    -0.00  -0.00   0.00
     6   6    -0.01  -0.03   0.00    -0.11  -0.23  -0.07     0.00  -0.00   0.01
     7   6     0.26  -0.07   0.17    -0.05   0.01  -0.03     0.00  -0.00  -0.00
     8   6    -0.28   0.06   0.01     0.04  -0.01   0.00    -0.00   0.00   0.00
     9   6     0.13  -0.03   0.03    -0.02   0.00  -0.01     0.00  -0.00  -0.00
    10   6    -0.26   0.06  -0.14     0.04  -0.01   0.02    -0.00   0.00   0.00
    11   6     0.31  -0.07  -0.01    -0.05   0.01   0.00     0.00  -0.00  -0.00
    12   6     0.01   0.03   0.02     0.11   0.21   0.20    -0.00   0.00  -0.00
    13   6    -0.02  -0.05  -0.00    -0.14  -0.30  -0.04    -0.00  -0.00   0.00
    14   6     0.01   0.03  -0.01     0.07   0.15  -0.00     0.00   0.00  -0.00
    15   6    -0.02  -0.03  -0.02    -0.12  -0.22  -0.18     0.00   0.00   0.00
    16   6     0.02   0.05   0.01     0.17   0.35   0.07    -0.00  -0.00  -0.01
    17   1     0.00  -0.00  -0.00    -0.00   0.00  -0.00    -0.33   0.14   0.23
    18   1     0.00  -0.00   0.00     0.01  -0.02   0.02    -0.20   0.17   0.01
    19   1    -0.00   0.00  -0.01    -0.00  -0.07   0.02     0.01  -0.06  -0.01
    20   1    -0.22   0.07  -0.31     0.04  -0.02   0.05    -0.00  -0.00  -0.01
    21   1     0.25  -0.05  -0.17    -0.04   0.01   0.03     0.01  -0.00  -0.00
    22   1     0.15  -0.04   0.04    -0.02   0.00  -0.00     0.00  -0.00   0.00
    23   1     0.16  -0.05   0.28    -0.03   0.01  -0.04     0.00  -0.00   0.00
    24   1    -0.34   0.06   0.20     0.06  -0.01  -0.03    -0.01   0.00   0.00
    25   1    -0.00   0.00  -0.04    -0.07  -0.07  -0.36     0.01  -0.00   0.01
    26   1     0.02   0.05  -0.00     0.13   0.30  -0.06    -0.00  -0.00   0.00
    27   1     0.01   0.01   0.04     0.05   0.08   0.18    -0.00  -0.00   0.00
    28   1     0.00  -0.00   0.05     0.05   0.03   0.33    -0.00  -0.00  -0.01
    29   9    -0.00  -0.00  -0.00    -0.01  -0.01  -0.01     0.00  -0.00   0.00
                     70                     71                     72
                      A                      A                      A
 Frequencies --   3005.0383              3039.4458              3204.6588
 Red. masses --      1.0870                 1.0833                 1.0875
 Frc consts  --      5.7832                 5.8966                 6.5803
 IR Inten    --    103.7165                35.2480                 4.9461
  Atom  AN      X      Y      Z        X      Y      Z        X      Y      Z
     1   6     0.03  -0.02  -0.08     0.00  -0.00   0.00    -0.00   0.00  -0.00
     2   7     0.00   0.00  -0.00    -0.00   0.00  -0.00    -0.00   0.00  -0.00
     3   8     0.00  -0.00   0.00    -0.00   0.00  -0.00     0.00  -0.00   0.00
     4   6    -0.00   0.00   0.00     0.04  -0.01  -0.07     0.00  -0.00  -0.00
     5   6    -0.00  -0.00   0.00     0.00  -0.00  -0.00     0.00  -0.00   0.00
     6   6     0.00  -0.00   0.00     0.00  -0.00  -0.00    -0.00  -0.00   0.00
     7   6     0.00  -0.00  -0.00    -0.00   0.00   0.00     0.04  -0.01  -0.04
     8   6     0.00   0.00   0.00     0.00  -0.00   0.00     0.01  -0.00   0.04
     9   6     0.00  -0.00   0.00    -0.00   0.00   0.00    -0.03   0.01  -0.01
    10   6     0.00   0.00  -0.00    -0.00   0.00  -0.00     0.02  -0.00  -0.02
    11   6     0.00  -0.00   0.00    -0.00   0.00   0.00     0.01  -0.00   0.03
    12   6    -0.00  -0.00   0.00     0.00   0.00   0.00    -0.00  -0.00   0.00
    13   6     0.00   0.00  -0.00     0.00  -0.00  -0.00    -0.00  -0.00  -0.00
    14   6    -0.00  -0.00  -0.00    -0.00  -0.00   0.00     0.00   0.00   0.00
    15   6    -0.00  -0.00   0.00     0.00  -0.00   0.00    -0.00  -0.00   0.00
    16   6     0.00   0.00  -0.00    -0.00   0.00  -0.00    -0.00  -0.00  -0.00
    17   1    -0.39   0.27   0.88    -0.01   0.00   0.00     0.00  -0.00  -0.00
    18   1     0.00  -0.01  -0.00    -0.00   0.00  -0.00     0.00   0.00   0.00
    19   1     0.00  -0.01  -0.00    -0.50   0.12   0.86    -0.01   0.00   0.01
    20   1     0.00  -0.00  -0.00     0.01  -0.00  -0.01    -0.47   0.08   0.51
    21   1    -0.00   0.00  -0.00     0.00  -0.00   0.00    -0.12   0.05  -0.43
    22   1    -0.00  -0.00  -0.00    -0.00  -0.00   0.00     0.30  -0.07   0.07
    23   1    -0.00   0.00   0.00    -0.00  -0.00   0.00    -0.21   0.04   0.23
    24   1    -0.00   0.00  -0.00    -0.00  -0.00   0.00    -0.09   0.03  -0.32
    25   1     0.00   0.00  -0.00    -0.00  -0.00   0.00     0.00   0.00  -0.00
    26   1     0.00  -0.00   0.00    -0.00  -0.00   0.00     0.00  -0.00   0.00
    27   1     0.00   0.00   0.00    -0.00   0.00   0.00    -0.00  -0.00  -0.00
    28   1     0.00   0.00  -0.00     0.00   0.00  -0.00     0.00   0.00  -0.00
    29   9    -0.00  -0.00   0.00     0.00   0.00   0.00     0.00   0.00   0.00
                     73                     74                     75
                      A                      A                      A
 Frequencies --   3207.8280              3215.6890              3219.4981
 Red. masses --      1.0886                 1.0911                 1.0875
 Frc consts  --      6.5997                 6.6475                 6.6411
 IR Inten    --      0.9435                 6.6472                 2.8666
  Atom  AN      X      Y      Z        X      Y      Z        X      Y      Z
     1   6     0.00  -0.00   0.00    -0.00  -0.00   0.00    -0.00   0.00   0.00
     2   7    -0.00   0.00   0.00     0.00   0.00   0.00    -0.00  -0.00  -0.00
     3   8    -0.00   0.00  -0.00     0.00   0.00   0.00     0.00  -0.00  -0.00
     4   6     0.00  -0.00  -0.00    -0.00   0.00   0.00    -0.00  -0.00   0.00
     5   6    -0.00   0.00   0.00    -0.00   0.00  -0.00    -0.00  -0.00  -0.00
     6   6    -0.00   0.00   0.00     0.00   0.00   0.00    -0.00  -0.00  -0.00
     7   6     0.03  -0.00  -0.03    -0.02   0.00   0.02    -0.00   0.00   0.00
     8   6     0.00  -0.00   0.01     0.01  -0.00   0.03     0.00  -0.00   0.00
     9   6     0.01  -0.00   0.00    -0.06   0.01  -0.01    -0.00   0.00  -0.00
    10   6    -0.02   0.00   0.03     0.01  -0.00  -0.01    -0.00   0.00   0.00
    11   6    -0.02   0.01  -0.06    -0.01   0.00  -0.04    -0.00   0.00  -0.00
    12   6     0.00   0.00  -0.00     0.00   0.00  -0.00    -0.01  -0.01   0.01
    13   6    -0.00   0.00  -0.00     0.00   0.00   0.00    -0.01   0.00  -0.06
    14   6    -0.00  -0.00  -0.00    -0.00  -0.00  -0.00     0.02   0.04   0.03
    15   6    -0.00  -0.00   0.00     0.00   0.00  -0.00    -0.01  -0.02   0.01
    16   6     0.00   0.00  -0.00     0.00   0.00   0.00     0.00   0.00   0.00
    17   1    -0.00   0.00   0.00    -0.00   0.00  -0.00     0.00  -0.00  -0.00
    18   1     0.00  -0.00  -0.00    -0.00  -0.00  -0.00    -0.00  -0.00  -0.00
    19   1    -0.00   0.00   0.00     0.00  -0.00  -0.00     0.00  -0.00   0.00
    20   1    -0.34   0.06   0.37     0.26  -0.04  -0.28     0.01  -0.00  -0.01
    21   1    -0.04   0.02  -0.15    -0.09   0.04  -0.31    -0.00   0.00  -0.00
    22   1    -0.15   0.03  -0.03     0.64  -0.15   0.15     0.01  -0.00   0.00
    23   1     0.30  -0.05  -0.33    -0.15   0.02   0.15     0.00  -0.00  -0.00
    24   1     0.19  -0.07   0.67     0.13  -0.05   0.47     0.00  -0.00   0.01
    25   1    -0.00  -0.00   0.00    -0.00  -0.01   0.00     0.07   0.19  -0.12
    26   1     0.00  -0.00   0.00    -0.00   0.00  -0.01     0.07  -0.01   0.69
    27   1     0.00   0.00   0.00     0.00   0.01   0.00    -0.25  -0.49  -0.30
    28   1    -0.00   0.00  -0.00    -0.00  -0.00   0.00     0.07   0.19  -0.13
    29   9     0.00   0.00   0.00    -0.00  -0.00  -0.00    -0.00  -0.00   0.00
                     76                     77                     78
                      A                      A                      A
 Frequencies --   3224.1258              3230.6366              3233.5408
 Red. masses --      1.0949                 1.0914                 1.0986
 Frc consts  --      6.7056                 6.7116                 6.7675
 IR Inten    --     30.0049                12.7447                17.6717
  Atom  AN      X      Y      Z        X      Y      Z        X      Y      Z
     1   6     0.00  -0.00   0.00    -0.00   0.00   0.00     0.00  -0.00  -0.00
     2   7    -0.00   0.00   0.00    -0.00  -0.00  -0.00    -0.00   0.00  -0.00
     3   8    -0.00   0.00  -0.00     0.00  -0.00  -0.00    -0.00   0.00  -0.00
     4   6     0.00  -0.00  -0.00    -0.00  -0.00   0.00     0.00  -0.00  -0.00
     5   6    -0.00   0.00   0.00     0.00   0.00   0.00     0.00  -0.00   0.00
     6   6    -0.00   0.00   0.00    -0.00  -0.00  -0.00    -0.00   0.00  -0.00
     7   6     0.02  -0.00  -0.02     0.00  -0.00  -0.00     0.01  -0.00  -0.01
     8   6    -0.02   0.01  -0.05    -0.00   0.00  -0.00    -0.01   0.00  -0.05
     9   6    -0.00   0.00   0.00    -0.00   0.00  -0.00    -0.06   0.01  -0.01
    10   6     0.04  -0.01  -0.04    -0.00   0.00   0.00    -0.03   0.00   0.03
    11   6    -0.01   0.00  -0.03     0.00  -0.00   0.00     0.01  -0.00   0.02
    12   6     0.00   0.00  -0.00    -0.01  -0.02   0.02    -0.00  -0.00   0.00
    13   6    -0.00  -0.00  -0.00    -0.00   0.00  -0.05     0.00  -0.00   0.00
    14   6     0.00   0.00   0.00    -0.02  -0.04  -0.02    -0.00  -0.00  -0.00
    15   6    -0.00  -0.00   0.00     0.02   0.04  -0.02    -0.00  -0.00   0.00
    16   6     0.00   0.00  -0.00    -0.00  -0.00  -0.00     0.00   0.00   0.00
    17   1    -0.00   0.00   0.00     0.00  -0.00  -0.00    -0.00   0.00   0.00
    18   1    -0.00  -0.00  -0.00    -0.00  -0.00  -0.00     0.00   0.00   0.00
    19   1    -0.00   0.00   0.00    -0.00   0.00   0.00    -0.00   0.00   0.00
    20   1    -0.19   0.03   0.20    -0.00   0.00   0.00    -0.12   0.02   0.13
    21   1     0.17  -0.07   0.60     0.00  -0.00   0.01     0.14  -0.06   0.50
    22   1     0.00  -0.00  -0.00     0.01  -0.00   0.00     0.61  -0.14   0.15
    23   1    -0.43   0.07   0.46     0.00  -0.00  -0.00     0.33  -0.05  -0.36
    24   1     0.10  -0.04   0.33     0.00   0.00  -0.00    -0.05   0.02  -0.18
    25   1    -0.00  -0.00   0.00     0.10   0.27  -0.18     0.00   0.00  -0.00
    26   1     0.00  -0.00   0.00     0.05  -0.01   0.54    -0.00   0.00  -0.01
    27   1    -0.00  -0.00  -0.00     0.21   0.41   0.24     0.00   0.00   0.00
    28   1     0.00   0.00  -0.00    -0.17  -0.44   0.30     0.00   0.01  -0.01
    29   9     0.00   0.00   0.00     0.00   0.00   0.00    -0.00  -0.00   0.00
                     79                     80                     81
                      A                      A                      A
 Frequencies --   3239.5263              3243.8764              3501.7366
 Red. masses --      1.0941                 1.0969                 1.0730
 Frc consts  --      6.7653                 6.8007                 7.7523
 IR Inten    --      2.0147                 5.8981                28.7120
  Atom  AN      X      Y      Z        X      Y      Z        X      Y      Z
     1   6    -0.00   0.00   0.00     0.00   0.00   0.00     0.00  -0.00  -0.00
     2   7    -0.00  -0.00  -0.00    -0.00  -0.00  -0.00    -0.04  -0.05  -0.03
     3   8     0.00  -0.00  -0.00    -0.00  -0.00  -0.00     0.00  -0.00   0.00
     4   6    -0.00  -0.00   0.00    -0.00  -0.00   0.00    -0.00  -0.00  -0.00
     5   6    -0.00   0.00  -0.00    -0.00   0.00   0.00     0.00   0.00   0.00
     6   6    -0.00   0.00  -0.00    -0.00  -0.00  -0.00     0.00   0.00   0.00
     7   6    -0.00   0.00   0.00     0.00  -0.00  -0.00     0.00   0.00   0.00
     8   6     0.00  -0.00   0.00    -0.00   0.00  -0.00    -0.00  -0.00   0.00
     9   6     0.00  -0.00   0.00    -0.00   0.00   0.00    -0.00   0.00  -0.00
    10   6     0.00  -0.00  -0.00     0.00  -0.00  -0.00     0.00  -0.00  -0.00
    11   6    -0.00   0.00  -0.00    -0.00   0.00  -0.00     0.00   0.00  -0.00
    12   6    -0.02  -0.04   0.03    -0.02  -0.05   0.03    -0.00  -0.00   0.00
    13   6     0.00   0.00   0.01     0.00  -0.00   0.04     0.00   0.00  -0.00
    14   6    -0.01  -0.03  -0.02     0.02   0.03   0.02     0.00  -0.00   0.00
    15   6    -0.02  -0.05   0.03     0.01   0.03  -0.02    -0.00  -0.00  -0.00
    16   6     0.00   0.00   0.00    -0.00  -0.00  -0.00     0.00  -0.00  -0.00
    17   1     0.00  -0.00  -0.00     0.00  -0.00  -0.00    -0.00   0.00   0.00
    18   1    -0.00  -0.00  -0.00    -0.00  -0.00  -0.00     0.60   0.65   0.46
    19   1     0.00   0.00   0.00    -0.00   0.00   0.00    -0.00   0.00   0.00
    20   1     0.00  -0.00  -0.00    -0.00   0.00  -0.00     0.00   0.00  -0.00
    21   1    -0.00   0.00  -0.00     0.00  -0.00   0.00    -0.00   0.00  -0.00
    22   1    -0.00   0.00  -0.00     0.00  -0.00   0.00    -0.00   0.00  -0.00
    23   1    -0.00   0.00   0.00     0.00  -0.00  -0.00    -0.00   0.00   0.00
    24   1     0.00  -0.00   0.01     0.00  -0.00   0.00     0.00  -0.00   0.00
    25   1     0.18   0.50  -0.32     0.20   0.53  -0.34     0.00   0.00  -0.00
    26   1    -0.01  -0.00  -0.08    -0.04   0.01  -0.45    -0.00  -0.00   0.00
    27   1     0.16   0.31   0.19    -0.17  -0.33  -0.20     0.00   0.00   0.00
    28   1     0.20   0.52  -0.36    -0.13  -0.33   0.23     0.00   0.00  -0.00
    29   9    -0.00  -0.00  -0.00     0.00   0.00   0.00     0.00   0.00   0.00

 -------------------
 - Thermochemistry -
 -------------------
 Temperature   298.150 Kelvin.  Pressure   1.00000 Atm.
 Atom     1 has atomic number  6 and mass  12.00000
 Atom     2 has atomic number  7 and mass  14.00307
 Atom     3 has atomic number  8 and mass  15.99491
 Atom     4 has atomic number  6 and mass  12.00000
 Atom     5 has atomic number  6 and mass  12.00000
 Atom     6 has atomic number  6 and mass  12.00000
 Atom     7 has atomic number  6 and mass  12.00000
 Atom     8 has atomic number  6 and mass  12.00000
 Atom     9 has atomic number  6 and mass  12.00000
 Atom    10 has atomic number  6 and mass  12.00000
 Atom    11 has atomic number  6 and mass  12.00000
 Atom    12 has atomic number  6 and mass  12.00000
 Atom    13 has atomic number  6 and mass  12.00000
 Atom    14 has atomic number  6 and mass  12.00000
 Atom    15 has atomic number  6 and mass  12.00000
 Atom    16 has atomic number  6 and mass  12.00000
 Atom    17 has atomic number  1 and mass   1.00783
 Atom    18 has atomic number  1 and mass   1.00783
 Atom    19 has atomic number  1 and mass   1.00783
 Atom    20 has atomic number  1 and mass   1.00783
 Atom    21 has atomic number  1 and mass   1.00783
 Atom    22 has atomic number  1 and mass   1.00783
 Atom    23 has atomic number  1 and mass   1.00783
 Atom    24 has atomic number  1 and mass   1.00783
 Atom    25 has atomic number  1 and mass   1.00783
 Atom    26 has atomic number  1 and mass   1.00783
 Atom    27 has atomic number  1 and mass   1.00783
 Atom    28 has atomic number  1 and mass   1.00783
 Atom    29 has atomic number  9 and mass  18.99840
 Molecular mass:   229.09029 amu.
 Principal axes and moments of inertia in atomic units:
                           1         2         3
     Eigenvalues --  2860.016844806.522335951.16479
           X            0.87476  -0.05228  -0.48173
           Y            0.12598   0.98451   0.12193
           Z            0.46790  -0.16735   0.86780
 This molecule is an asymmetric top.
 Rotational symmetry number  1.
 Warning -- assumption of classical behavior for rotation
           may cause significant error
 Rotational temperatures (Kelvin)      0.03028     0.01802     0.01455
 Rotational constants (GHZ):           0.63102     0.37548     0.30326
    1 imaginary frequencies ignored.
 Zero-point vibrational energy     602864.7 (Joules/Mol)
                                  144.08811 (Kcal/Mol)
 Warning -- explicit consideration of  20 degrees of freedom as
           vibrations may cause significant error
 Vibrational temperatures:     31.28    59.96    81.18   104.67   134.80
          (Kelvin)            252.38   268.77   327.08   363.49   419.14
                              439.83   540.86   592.81   665.73   728.84
                              757.43   777.90   795.87   869.02   891.20
                              907.81   963.83  1026.97  1068.74  1110.32
                             1123.50  1138.21  1207.47  1237.20  1254.68
                             1284.18  1297.39  1369.82  1418.13  1448.81
                             1451.61  1466.47  1468.71  1479.67  1525.71
                             1535.26  1574.47  1596.22  1605.48  1637.84
                             1690.95  1693.50  1730.54  1735.37  1773.09
                             1828.89  1861.39  1881.03  1899.51  1940.20
                             1970.74  2000.03  2070.84  2093.42  2160.29
                             2162.75  2214.36  2219.86  2388.68  2391.44
                             2413.52  2433.18  2674.33  4323.58  4373.08
                             4610.79  4615.35  4626.66  4632.14  4638.80
                             4648.17  4652.34  4660.96  4667.21  5038.22
 
 Zero-point correction=                           0.229619 (Hartree/Particle)
 Thermal correction to Energy=                    0.243212
 Thermal correction to Enthalpy=                  0.244157
 Thermal correction to Gibbs Free Energy=         0.187081
 Sum of electronic and zero-point Energies=           -770.177461
 Sum of electronic and thermal Energies=              -770.163867
 Sum of electronic and thermal Enthalpies=            -770.162923
 Sum of electronic and thermal Free Energies=         -770.219998
 
                     E (Thermal)             CV                S
                      KCal/Mol        Cal/Mol-Kelvin    Cal/Mol-Kelvin
 Total                  152.618             52.584            120.125
 Electronic               0.000              0.000              0.000
 Translational            0.889              2.981             42.189
 Rotational               0.889              2.981             32.770
 Vibrational            150.841             46.623             45.166
 Vibration     1          0.593              1.985              6.468
 Vibration     2          0.594              1.981              5.178
 Vibration     3          0.596              1.975              4.579
 Vibration     4          0.599              1.967              4.078
 Vibration     5          0.603              1.954              3.581
 Vibration     6          0.627              1.873              2.377
 Vibration     7          0.632              1.858              2.259
 Vibration     8          0.651              1.799              1.900
 Vibration     9          0.664              1.758              1.712
 Vibration    10          0.687              1.690              1.466
 Vibration    11          0.696              1.663              1.386
 Vibration    12          0.747              1.521              1.056
 Vibration    13          0.776              1.444              0.919
 Vibration    14          0.820              1.333              0.758
 Vibration    15          0.862              1.235              0.642
 Vibration    16          0.881              1.191              0.595
 Vibration    17          0.896              1.160              0.564
 Vibration    18          0.909              1.133              0.538
 Vibration    19          0.962              1.023              0.443
 Vibration    20          0.979              0.991              0.417
                       Q            Log10(Q)             Ln(Q)
 Total Bot       0.888374D-86        -86.051404       -198.140680
 Total V=0       0.368060D+20         19.565919         45.052194
 Vib (Bot)       0.201319-100       -100.696114       -231.861372
 Vib (Bot)    1  0.952616D+01          0.978918          2.254042
 Vib (Bot)    2  0.496391D+01          0.695824          1.602193
 Vib (Bot)    3  0.366156D+01          0.563666          1.297888
 Vib (Bot)    4  0.283393D+01          0.452390          1.041666
 Vib (Bot)    5  0.219307D+01          0.341052          0.785301
 Vib (Bot)    6  0.114681D+01          0.059490          0.136981
 Vib (Bot)    7  0.107264D+01          0.030452          0.070119
 Vib (Bot)    8  0.867410D+00         -0.061776         -0.142244
 Vib (Bot)    9  0.771574D+00         -0.112622         -0.259322
 Vib (Bot)   10  0.655973D+00         -0.183114         -0.421636
 Vib (Bot)   11  0.620106D+00         -0.207534         -0.477865
 Vib (Bot)   12  0.482339D+00         -0.316647         -0.729107
 Vib (Bot)   13  0.428747D+00         -0.367799         -0.846888
 Vib (Bot)   14  0.366774D+00         -0.435602         -1.003010
 Vib (Bot)   15  0.322548D+00         -0.491406         -1.131504
 Vib (Bot)   16  0.304800D+00         -0.515985         -1.188099
 Vib (Bot)   17  0.292850D+00         -0.533354         -1.228093
 Vib (Bot)   18  0.282842D+00         -0.548456         -1.262868
 Vib (Bot)   19  0.246202D+00         -0.608709         -1.401604
 Vib (Bot)   20  0.236241D+00         -0.626644         -1.442901
 Vib (V=0)       0.834082D+05          4.921209         11.331502
 Vib (V=0)    1  0.100393D+02          1.001702          2.306505
 Vib (V=0)    2  0.548902D+01          0.739495          1.702751
 Vib (V=0)    3  0.419554D+01          0.622788          1.434022
 Vib (V=0)    4  0.337770D+01          0.528622          1.217196
 Vib (V=0)    5  0.274934D+01          0.439229          1.011362
 Vib (V=0)    6  0.175107D+01          0.243302          0.560224
 Vib (V=0)    7  0.168345D+01          0.226199          0.520843
 Vib (V=0)    8  0.150120D+01          0.176438          0.406264
 Vib (V=0)    9  0.141942D+01          0.152110          0.350246
 Vib (V=0)   10  0.132480D+01          0.122151          0.281264
 Vib (V=0)   11  0.129657D+01          0.112798          0.259726
 Vib (V=0)   12  0.119473D+01          0.077270          0.177921
 Vib (V=0)   13  0.115865D+01          0.063953          0.147258
 Vib (V=0)   14  0.112010D+01          0.049256          0.113417
 Vib (V=0)   15  0.109501D+01          0.039418          0.090764
 Vib (V=0)   16  0.108558D+01          0.035662          0.082114
 Vib (V=0)   17  0.107945D+01          0.033202          0.076451
 Vib (V=0)   18  0.107446D+01          0.031189          0.071814
 Vib (V=0)   19  0.105733D+01          0.024210          0.055746
 Vib (V=0)   20  0.105300D+01          0.022429          0.051644
 Electronic      0.100000D+01          0.000000          0.000000
 Translational   0.136290D+09          8.134464         18.730295
 Rotational      0.323777D+07          6.510246         14.990396
 -------------------------------------------------------------------
 Center     Atomic                   Forces (Hartrees/Bohr)
 Number     Number              X              Y              Z
 -------------------------------------------------------------------
      1        6          -0.000023845   -0.000003090   -0.000011987
      2        7           0.000019378    0.000001802   -0.000001380
      3        8           0.000005206    0.000002331    0.000010211
      4        6          -0.000003940    0.000001986   -0.000001375
      5        6           0.000000479    0.000001601    0.000000573
      6        6          -0.000000292   -0.000002994    0.000000322
      7        6           0.000000339   -0.000000329   -0.000000260
      8        6           0.000000405    0.000000491   -0.000000607
      9        6           0.000000356    0.000000113   -0.000000831
     10        6           0.000000032   -0.000000170   -0.000000306
     11        6          -0.000000468    0.000000197   -0.000001042
     12        6           0.000000964   -0.000000125   -0.000000278
     13        6          -0.000000654   -0.000000349    0.000001280
     14        6          -0.000000744   -0.000000520    0.000001289
     15        6          -0.000000261   -0.000000362    0.000000692
     16        6          -0.000000692    0.000001073    0.000000176
     17        1           0.000000509   -0.000003030    0.000000343
     18        1           0.000007032   -0.000000293   -0.000003421
     19        1          -0.000002909    0.000001255    0.000003964
     20        1           0.000000656    0.000000703   -0.000000203
     21        1           0.000000686    0.000000684   -0.000000591
     22        1           0.000000311    0.000000110   -0.000000866
     23        1          -0.000000173   -0.000000394   -0.000000810
     24        1          -0.000000321   -0.000000507   -0.000000354
     25        1          -0.000000918    0.000000500    0.000001091
     26        1          -0.000000793   -0.000000740    0.000000637
     27        1          -0.000000592   -0.000000496    0.000001348
     28        1          -0.000000080    0.000000136    0.000001270
     29        9           0.000000329    0.000000416    0.000001116
 -------------------------------------------------------------------
 Cartesian Forces:  Max     0.000023845 RMS     0.000004004
 FormGI is forming the generalized inverse of G from B-inverse, IUseBI=4.

 GradGradGradGradGradGradGradGradGradGradGradGradGradGradGradGradGradGrad
 Berny optimization.
 Internal  Forces:  Max     0.000022555 RMS     0.000002771
 Search for a local minimum.
 Step number   1 out of a maximum of    2
 All quantities printed in internal units (Hartrees-Bohrs-Radians)
 Second derivative matrix not updated -- analytic derivatives used.
 ITU=  0
     Eigenvalues ---   -0.00814   0.00089   0.00387   0.00742   0.01530
     Eigenvalues ---    0.01651   0.01760   0.01790   0.01805   0.01809
     Eigenvalues ---    0.02070   0.02152   0.02376   0.02416   0.02535
     Eigenvalues ---    0.02552   0.02679   0.02814   0.02858   0.02874
     Eigenvalues ---    0.02877   0.03240   0.03484   0.06125   0.06219
     Eigenvalues ---    0.06351   0.07761   0.10600   0.10820   0.10990
     Eigenvalues ---    0.11167   0.11367   0.11870   0.12174   0.12294
     Eigenvalues ---    0.12324   0.12724   0.14245   0.16759   0.17982
     Eigenvalues ---    0.18309   0.18650   0.18704   0.19053   0.19231
     Eigenvalues ---    0.19384   0.19897   0.20758   0.22093   0.23285
     Eigenvalues ---    0.23606   0.27803   0.29331   0.30485   0.31665
     Eigenvalues ---    0.32135   0.32463   0.34464   0.36250   0.36487
     Eigenvalues ---    0.36529   0.36547   0.36586   0.36721   0.36739
     Eigenvalues ---    0.36916   0.36986   0.37860   0.39016   0.42353
     Eigenvalues ---    0.42791   0.43464   0.43899   0.45433   0.48211
     Eigenvalues ---    0.48229   0.48651   0.49169   0.52082   0.53183
     Eigenvalues ---    0.93694
 Eigenvalue     1 is  -8.14D-03 should be greater than     0.000000 Eigenvector:
                          D2        D4        D1        D3        D6
   1                   -0.50727  -0.49669  -0.49668  -0.48611  -0.04939
                          D5        D7        D9        D8        D21
   1                   -0.04680  -0.03561  -0.03558  -0.03299  -0.02859
 Angle between quadratic step and forces=  74.37 degrees.
 Linear search not attempted -- first point.
 Iteration  1 RMS(Cart)=  0.00027095 RMS(Int)=  0.00000002
 Iteration  2 RMS(Cart)=  0.00000004 RMS(Int)=  0.00000000
 Variable       Old X    -DE/DX   Delta X   Delta X   Delta X     New X
                                 (Linear)    (Quad)   (Total)
    R1        2.70848  -0.00002   0.00000  -0.00006  -0.00006   2.70842
    R2        2.26011   0.00001   0.00000   0.00002   0.00002   2.26013
    R3        2.08850   0.00000   0.00000  -0.00000  -0.00000   2.08850
    R4        2.80091  -0.00000   0.00000   0.00000   0.00000   2.80091
    R5        1.92798  -0.00000   0.00000  -0.00000  -0.00000   1.92797
    R6        2.87015   0.00000   0.00000   0.00000   0.00000   2.87015
    R7        2.86854  -0.00000   0.00000  -0.00001  -0.00001   2.86853
    R8        2.07554  -0.00001   0.00000  -0.00002  -0.00002   2.07552
    R9        2.63128  -0.00000   0.00000  -0.00000  -0.00000   2.63128
   R10        2.63918   0.00000   0.00000  -0.00000  -0.00000   2.63918
   R11        2.63494   0.00000   0.00000  -0.00000  -0.00000   2.63494
   R12        2.62702   0.00000   0.00000   0.00000   0.00000   2.62702
   R13        2.63435  -0.00000   0.00000   0.00000   0.00000   2.63435
   R14        2.05102   0.00000   0.00000   0.00000   0.00000   2.05102
   R15        2.62815  -0.00000   0.00000  -0.00000  -0.00000   2.62815
   R16        2.04875   0.00000   0.00000  -0.00000  -0.00000   2.04875
   R17        2.63561   0.00000   0.00000   0.00000   0.00000   2.63561
   R18        2.04874  -0.00000   0.00000  -0.00000  -0.00000   2.04874
   R19        2.62640   0.00000   0.00000  -0.00000  -0.00000   2.62639
   R20        2.04887  -0.00000   0.00000  -0.00000  -0.00000   2.04887
   R21        2.05113   0.00000   0.00000   0.00000   0.00000   2.05113
   R22        2.63206   0.00000   0.00000   0.00000   0.00000   2.63206
   R23        2.04687  -0.00000   0.00000  -0.00000  -0.00000   2.04687
   R24        2.62924  -0.00000   0.00000  -0.00000  -0.00000   2.62924
   R25        2.04762  -0.00000   0.00000  -0.00000  -0.00000   2.04762
   R26        2.63125   0.00000   0.00000   0.00000   0.00000   2.63125
   R27        2.04760  -0.00000   0.00000  -0.00000  -0.00000   2.04760
   R28        2.61026  -0.00000   0.00000  -0.00000  -0.00000   2.61025
   R29        2.04737  -0.00000   0.00000  -0.00000  -0.00000   2.04737
   R30        2.55581  -0.00000   0.00000  -0.00000  -0.00000   2.55581
    A1        2.14440  -0.00000   0.00000  -0.00002  -0.00002   2.14439
    A2        2.02508   0.00000   0.00000   0.00003   0.00003   2.02512
    A3        2.11356   0.00000   0.00000  -0.00002  -0.00002   2.11354
    A4        1.92815   0.00002   0.00000   0.00015   0.00015   1.92829
    A5        1.87443  -0.00001   0.00000  -0.00008  -0.00008   1.87434
    A6        1.86268  -0.00000   0.00000  -0.00001  -0.00001   1.86266
    A7        1.90350   0.00000   0.00000  -0.00003  -0.00003   1.90348
    A8        1.92660   0.00000   0.00000   0.00002   0.00002   1.92662
    A9        1.93449  -0.00000   0.00000  -0.00000  -0.00000   1.93449
   A10        1.93475  -0.00000   0.00000   0.00002   0.00002   1.93476
   A11        1.87821  -0.00000   0.00000  -0.00001  -0.00001   1.87821
   A12        1.88587   0.00000   0.00000   0.00000   0.00000   1.88587
   A13        2.10283  -0.00000   0.00000  -0.00001  -0.00001   2.10282
   A14        2.09522   0.00000   0.00000   0.00001   0.00001   2.09523
   A15        2.08513  -0.00000   0.00000  -0.00000  -0.00000   2.08513
   A16        2.15598   0.00000   0.00000   0.00003   0.00003   2.15601
   A17        2.08202  -0.00000   0.00000  -0.00002  -0.00002   2.08200
   A18        2.04446  -0.00000   0.00000  -0.00000  -0.00000   2.04445
   A19        2.09998   0.00000   0.00000   0.00000   0.00000   2.09998
   A20        2.08884  -0.00000   0.00000  -0.00000  -0.00000   2.08884
   A21        2.09437  -0.00000   0.00000  -0.00000  -0.00000   2.09436
   A22        2.09498  -0.00000   0.00000  -0.00000  -0.00000   2.09498
   A23        2.09072   0.00000   0.00000   0.00000   0.00000   2.09073
   A24        2.09748   0.00000   0.00000   0.00000   0.00000   2.09748
   A25        2.09120   0.00000   0.00000   0.00000   0.00000   2.09120
   A26        2.09645  -0.00000   0.00000  -0.00000  -0.00000   2.09645
   A27        2.09553   0.00000   0.00000  -0.00000  -0.00000   2.09553
   A28        2.09614  -0.00000   0.00000  -0.00000  -0.00000   2.09614
   A29        2.09530  -0.00000   0.00000  -0.00000  -0.00000   2.09530
   A30        2.09174   0.00000   0.00000   0.00000   0.00000   2.09174
   A31        2.09892   0.00000   0.00000   0.00000   0.00000   2.09892
   A32        2.08635   0.00000   0.00000   0.00000   0.00000   2.08635
   A33        2.09792  -0.00000   0.00000  -0.00000  -0.00000   2.09792
   A34        2.10949   0.00000   0.00000   0.00000   0.00000   2.10949
   A35        2.07094   0.00000   0.00000   0.00001   0.00001   2.07095
   A36        2.10271  -0.00000   0.00000  -0.00001  -0.00001   2.10269
   A37        2.09859  -0.00000   0.00000   0.00000   0.00000   2.09859
   A38        2.08920   0.00000   0.00000  -0.00000  -0.00000   2.08920
   A39        2.09539  -0.00000   0.00000   0.00000   0.00000   2.09539
   A40        2.09417   0.00000   0.00000  -0.00000  -0.00000   2.09417
   A41        2.10174  -0.00000   0.00000   0.00000   0.00000   2.10174
   A42        2.08728  -0.00000   0.00000   0.00000   0.00000   2.08728
   A43        2.06526   0.00000   0.00000  -0.00000  -0.00000   2.06526
   A44        2.12984  -0.00000   0.00000   0.00000   0.00000   2.12984
   A45        2.08809  -0.00000   0.00000  -0.00000  -0.00000   2.08809
   A46        2.15440   0.00000   0.00000   0.00000   0.00000   2.15440
   A47        2.06102  -0.00000   0.00000  -0.00000  -0.00000   2.06101
   A48        2.06776  -0.00000   0.00000  -0.00000  -0.00000   2.06776
    D1        2.04322  -0.00000   0.00000  -0.00040  -0.00040   2.04282
    D2       -2.21483  -0.00000   0.00000  -0.00038  -0.00038  -2.21521
    D3       -1.08052  -0.00000   0.00000  -0.00042  -0.00042  -1.08095
    D4        0.94461  -0.00000   0.00000  -0.00041  -0.00041   0.94420
    D5        2.85819  -0.00000   0.00000   0.00000   0.00000   2.85819
    D6       -1.29537  -0.00000   0.00000   0.00002   0.00002  -1.29535
    D7        0.79346  -0.00000   0.00000   0.00003   0.00003   0.79350
    D8        0.82574   0.00000   0.00000   0.00003   0.00003   0.82577
    D9        2.95537   0.00000   0.00000   0.00005   0.00005   2.95542
   D10       -1.23899   0.00000   0.00000   0.00006   0.00006  -1.23893
   D11       -2.14818   0.00000   0.00000   0.00042   0.00042  -2.14775
   D12        0.99507   0.00000   0.00000   0.00036   0.00036   0.99543
   D13        2.01031   0.00000   0.00000   0.00041   0.00041   2.01071
   D14       -1.12963  -0.00000   0.00000   0.00034   0.00034  -1.12929
   D15       -0.04848   0.00000   0.00000   0.00040   0.00040  -0.04808
   D16        3.09477   0.00000   0.00000   0.00034   0.00034   3.09511
   D17       -0.37150  -0.00000   0.00000   0.00006   0.00006  -0.37144
   D18        2.81237  -0.00000   0.00000   0.00007   0.00007   2.81244
   D19        1.73961   0.00000   0.00000   0.00005   0.00005   1.73965
   D20       -1.35971   0.00000   0.00000   0.00006   0.00006  -1.35965
   D21       -2.48946  -0.00000   0.00000   0.00005   0.00005  -2.48941
   D22        0.69441  -0.00000   0.00000   0.00006   0.00006   0.69447
   D23       -3.13995  -0.00000   0.00000  -0.00006  -0.00006  -3.14001
   D24       -0.00101  -0.00000   0.00000  -0.00006  -0.00006  -0.00107
   D25       -0.00000   0.00000   0.00000   0.00001   0.00001   0.00000
   D26        3.13894   0.00000   0.00000   0.00000   0.00000   3.13894
   D27       -3.13860   0.00000   0.00000   0.00005   0.00005  -3.13854
   D28        0.00258   0.00000   0.00000   0.00005   0.00005   0.00263
   D29        0.00464  -0.00000   0.00000  -0.00001  -0.00001   0.00463
   D30       -3.13738  -0.00000   0.00000  -0.00001  -0.00001  -3.13739
   D31       -3.10135   0.00000   0.00000   0.00001   0.00001  -3.10134
   D32        0.05094  -0.00000   0.00000  -0.00001  -0.00001   0.05093
   D33       -0.00119  -0.00000   0.00000  -0.00000  -0.00000  -0.00119
   D34       -3.13208  -0.00000   0.00000  -0.00003  -0.00003  -3.13211
   D35        3.10616  -0.00000   0.00000  -0.00000  -0.00000   3.10615
   D36       -0.03204  -0.00000   0.00000  -0.00001  -0.00001  -0.03204
   D37        0.00416   0.00000   0.00000   0.00001   0.00001   0.00417
   D38       -3.13403   0.00000   0.00000   0.00001   0.00001  -3.13402
   D39       -0.00333  -0.00000   0.00000  -0.00000  -0.00000  -0.00333
   D40        3.14061   0.00000   0.00000  -0.00001  -0.00001   3.14060
   D41        3.14092  -0.00000   0.00000   0.00000   0.00000   3.14092
   D42        0.00167  -0.00000   0.00000  -0.00000  -0.00000   0.00167
   D43        0.00204   0.00000   0.00000  -0.00000  -0.00000   0.00204
   D44       -3.13993   0.00000   0.00000  -0.00000  -0.00000  -3.13993
   D45        3.14128  -0.00000   0.00000   0.00000   0.00000   3.14128
   D46       -0.00069  -0.00000   0.00000   0.00000   0.00000  -0.00069
   D47        0.00258  -0.00000   0.00000  -0.00000  -0.00000   0.00258
   D48        3.14083   0.00000   0.00000   0.00000   0.00000   3.14083
   D49       -3.13863  -0.00000   0.00000   0.00000   0.00000  -3.13863
   D50       -0.00039   0.00000   0.00000   0.00000   0.00000  -0.00038
   D51       -0.00594   0.00000   0.00000   0.00001   0.00001  -0.00593
   D52        3.13608   0.00000   0.00000   0.00001   0.00001   3.13608
   D53        3.13899  -0.00000   0.00000   0.00000   0.00000   3.13899
   D54       -0.00218   0.00000   0.00000   0.00001   0.00001  -0.00217
   D55       -0.00134  -0.00000   0.00000  -0.00000  -0.00000  -0.00134
   D56       -3.13942  -0.00000   0.00000  -0.00001  -0.00001  -3.13943
   D57        3.12936   0.00000   0.00000   0.00002   0.00002   3.12938
   D58       -0.00872   0.00000   0.00000   0.00002   0.00002  -0.00870
   D59        0.00111   0.00000   0.00000   0.00001   0.00001   0.00111
   D60       -3.13903   0.00000   0.00000   0.00000   0.00000  -3.13902
   D61        3.13917   0.00000   0.00000   0.00001   0.00001   3.13918
   D62       -0.00096   0.00000   0.00000   0.00001   0.00001  -0.00095
   D63        0.00166   0.00000   0.00000  -0.00000  -0.00000   0.00166
   D64       -3.14119  -0.00000   0.00000  -0.00000  -0.00000  -3.14119
   D65       -3.14138   0.00000   0.00000   0.00000   0.00000  -3.14138
   D66       -0.00105   0.00000   0.00000  -0.00000  -0.00000  -0.00105
   D67       -0.00443  -0.00000   0.00000  -0.00001  -0.00001  -0.00443
   D68        3.13376  -0.00000   0.00000  -0.00001  -0.00001   3.13375
   D69        3.13840  -0.00000   0.00000  -0.00001  -0.00001   3.13839
   D70       -0.00661   0.00000   0.00000  -0.00000  -0.00000  -0.00661
         Item               Value     Threshold  Converged?
 Maximum Force            0.000023     0.000450     YES
 RMS     Force            0.000003     0.000300     YES
 Maximum Displacement     0.001252     0.001800     YES
 RMS     Displacement     0.000271     0.001200     YES
 Predicted change in Energy=-1.075023D-08
 Optimization completed.
    -- Stationary point found.
                           ----------------------------
                           !   Optimized Parameters   !
                           ! (Angstroms and Degrees)  !
 --------------------------                            --------------------------
 ! Name  Definition              Value          Derivative Info.                !
 --------------------------------------------------------------------------------
 ! R1    R(1,2)                  1.4333         -DE/DX =    0.0                 !
 ! R2    R(1,3)                  1.196          -DE/DX =    0.0                 !
 ! R3    R(1,17)                 1.1052         -DE/DX =    0.0                 !
 ! R4    R(2,4)                  1.4822         -DE/DX =    0.0                 !
 ! R5    R(2,18)                 1.0202         -DE/DX =    0.0                 !
 ! R6    R(4,5)                  1.5188         -DE/DX =    0.0                 !
 ! R7    R(4,6)                  1.518          -DE/DX =    0.0                 !
 ! R8    R(4,19)                 1.0983         -DE/DX =    0.0                 !
 ! R9    R(5,7)                  1.3924         -DE/DX =    0.0                 !
 ! R10   R(5,11)                 1.3966         -DE/DX =    0.0                 !
 ! R11   R(6,12)                 1.3944         -DE/DX =    0.0                 !
 ! R12   R(6,16)                 1.3902         -DE/DX =    0.0                 !
 ! R13   R(7,8)                  1.394          -DE/DX =    0.0                 !
 ! R14   R(7,20)                 1.0854         -DE/DX =    0.0                 !
 ! R15   R(8,9)                  1.3908         -DE/DX =    0.0                 !
 ! R16   R(8,21)                 1.0841         -DE/DX =    0.0                 !
 ! R17   R(9,10)                 1.3947         -DE/DX =    0.0                 !
 ! R18   R(9,22)                 1.0841         -DE/DX =    0.0                 !
 ! R19   R(10,11)                1.3898         -DE/DX =    0.0                 !
 ! R20   R(10,23)                1.0842         -DE/DX =    0.0                 !
 ! R21   R(11,24)                1.0854         -DE/DX =    0.0                 !
 ! R22   R(12,13)                1.3928         -DE/DX =    0.0                 !
 ! R23   R(12,25)                1.0832         -DE/DX =    0.0                 !
 ! R24   R(13,14)                1.3913         -DE/DX =    0.0                 !
 ! R25   R(13,26)                1.0836         -DE/DX =    0.0                 !
 ! R26   R(14,15)                1.3924         -DE/DX =    0.0                 !
 ! R27   R(14,27)                1.0835         -DE/DX =    0.0                 !
 ! R28   R(15,16)                1.3813         -DE/DX =    0.0                 !
 ! R29   R(15,28)                1.0834         -DE/DX =    0.0                 !
 ! R30   R(16,29)                1.3525         -DE/DX =    0.0                 !
 ! A1    A(2,1,3)              122.8652         -DE/DX =    0.0                 !
 ! A2    A(2,1,17)             116.0288         -DE/DX =    0.0                 !
 ! A3    A(3,1,17)             121.098          -DE/DX =    0.0                 !
 ! A4    A(1,2,4)              110.4746         -DE/DX =    0.0                 !
 ! A5    A(1,2,18)             107.3967         -DE/DX =    0.0                 !
 ! A6    A(4,2,18)             106.7236         -DE/DX =    0.0                 !
 ! A7    A(2,4,5)              109.0627         -DE/DX =    0.0                 !
 ! A8    A(2,4,6)              110.3858         -DE/DX =    0.0                 !
 ! A9    A(2,4,19)             110.8381         -DE/DX =    0.0                 !
 ! A10   A(5,4,6)              110.8528         -DE/DX =    0.0                 !
 ! A11   A(5,4,19)             107.6137         -DE/DX =    0.0                 !
 ! A12   A(6,4,19)             108.0522         -DE/DX =    0.0                 !
 ! A13   A(4,5,7)              120.4832         -DE/DX =    0.0                 !
 ! A14   A(4,5,11)             120.0475         -DE/DX =    0.0                 !
 ! A15   A(7,5,11)             119.4692         -DE/DX =    0.0                 !
 ! A16   A(4,6,12)             123.5285         -DE/DX =    0.0                 !
 ! A17   A(4,6,16)             119.2909         -DE/DX =    0.0                 !
 ! A18   A(12,6,16)            117.1388         -DE/DX =    0.0                 !
 ! A19   A(5,7,8)              120.3199         -DE/DX =    0.0                 !
 ! A20   A(5,7,20)             119.6816         -DE/DX =    0.0                 !
 ! A21   A(8,7,20)             119.9983         -DE/DX =    0.0                 !
 ! A22   A(7,8,9)              120.0337         -DE/DX =    0.0                 !
 ! A23   A(7,8,21)             119.7897         -DE/DX =    0.0                 !
 ! A24   A(9,8,21)             120.1765         -DE/DX =    0.0                 !
 ! A25   A(8,9,10)             119.817          -DE/DX =    0.0                 !
 ! A26   A(8,9,22)             120.1179         -DE/DX =    0.0                 !
 ! A27   A(10,9,22)            120.0651         -DE/DX =    0.0                 !
 ! A28   A(9,10,11)            120.1001         -DE/DX =    0.0                 !
 ! A29   A(9,10,23)            120.0519         -DE/DX =    0.0                 !
 ! A30   A(11,10,23)           119.8477         -DE/DX =    0.0                 !
 ! A31   A(5,11,10)            120.2591         -DE/DX =    0.0                 !
 ! A32   A(5,11,24)            119.5389         -DE/DX =    0.0                 !
 ! A33   A(10,11,24)           120.2019         -DE/DX =    0.0                 !
 ! A34   A(6,12,13)            120.8647         -DE/DX =    0.0                 !
 ! A35   A(6,12,25)            118.6563         -DE/DX =    0.0                 !
 ! A36   A(13,12,25)           120.4762         -DE/DX =    0.0                 !
 ! A37   A(12,13,14)           120.2401         -DE/DX =    0.0                 !
 ! A38   A(12,13,26)           119.7025         -DE/DX =    0.0                 !
 ! A39   A(14,13,26)           120.0571         -DE/DX =    0.0                 !
 ! A40   A(13,14,15)           119.9872         -DE/DX =    0.0                 !
 ! A41   A(13,14,27)           120.4206         -DE/DX =    0.0                 !
 ! A42   A(15,14,27)           119.5922         -DE/DX =    0.0                 !
 ! A43   A(14,15,16)           118.3307         -DE/DX =    0.0                 !
 ! A44   A(14,15,28)           122.0307         -DE/DX =    0.0                 !
 ! A45   A(16,15,28)           119.6385         -DE/DX =    0.0                 !
 ! A46   A(6,16,15)            123.4381         -DE/DX =    0.0                 !
 ! A47   A(6,16,29)            118.0876         -DE/DX =    0.0                 !
 ! A48   A(15,16,29)           118.4741         -DE/DX =    0.0                 !
 ! D1    D(3,1,2,4)            117.0678         -DE/DX =    0.0                 !
 ! D2    D(3,1,2,18)          -126.9004         -DE/DX =    0.0                 !
 ! D3    D(17,1,2,4)           -61.9094         -DE/DX =    0.0                 !
 ! D4    D(17,1,2,18)           54.1223         -DE/DX =    0.0                 !
 ! D5    D(1,2,4,5)            163.7621         -DE/DX =    0.0                 !
 ! D6    D(1,2,4,6)            -74.219          -DE/DX =    0.0                 !
 ! D7    D(1,2,4,19)            45.4621         -DE/DX =    0.0                 !
 ! D8    D(18,2,4,5)            47.3113         -DE/DX =    0.0                 !
 ! D9    D(18,2,4,6)           169.3302         -DE/DX =    0.0                 !
 ! D10   D(18,2,4,19)          -70.9887         -DE/DX =    0.0                 !
 ! D11   D(2,4,5,7)           -123.0816         -DE/DX =    0.0                 !
 ! D12   D(2,4,5,11)            57.0134         -DE/DX =    0.0                 !
 ! D13   D(6,4,5,7)            115.1821         -DE/DX =    0.0                 !
 ! D14   D(6,4,5,11)           -64.723          -DE/DX =    0.0                 !
 ! D15   D(19,4,5,7)            -2.7776         -DE/DX =    0.0                 !
 ! D16   D(19,4,5,11)          177.3173         -DE/DX =    0.0                 !
 ! D17   D(2,4,6,12)           -21.2854         -DE/DX =    0.0                 !
 ! D18   D(2,4,6,16)           161.1367         -DE/DX =    0.0                 !
 ! D19   D(5,4,6,12)            99.6722         -DE/DX =    0.0                 !
 ! D20   D(5,4,6,16)           -77.9057         -DE/DX =    0.0                 !
 ! D21   D(19,4,6,12)         -142.6354         -DE/DX =    0.0                 !
 ! D22   D(19,4,6,16)           39.7867         -DE/DX =    0.0                 !
 ! D23   D(4,5,7,8)           -179.9058         -DE/DX =    0.0                 !
 ! D24   D(4,5,7,20)            -0.0576         -DE/DX =    0.0                 !
 ! D25   D(11,5,7,8)            -0.0002         -DE/DX =    0.0                 !
 ! D26   D(11,5,7,20)          179.848          -DE/DX =    0.0                 !
 ! D27   D(4,5,11,10)         -179.8284         -DE/DX =    0.0                 !
 ! D28   D(4,5,11,24)            0.1476         -DE/DX =    0.0                 !
 ! D29   D(7,5,11,10)            0.2656         -DE/DX =    0.0                 !
 ! D30   D(7,5,11,24)         -179.7584         -DE/DX =    0.0                 !
 ! D31   D(4,6,12,13)         -177.6944         -DE/DX =    0.0                 !
 ! D32   D(4,6,12,25)            2.9186         -DE/DX =    0.0                 !
 ! D33   D(16,6,12,13)          -0.0681         -DE/DX =    0.0                 !
 ! D34   D(16,6,12,25)        -179.4551         -DE/DX =    0.0                 !
 ! D35   D(4,6,16,15)          177.9697         -DE/DX =    0.0                 !
 ! D36   D(4,6,16,29)           -1.8356         -DE/DX =    0.0                 !
 ! D37   D(12,6,16,15)           0.2385         -DE/DX =    0.0                 !
 ! D38   D(12,6,16,29)        -179.5668         -DE/DX =    0.0                 !
 ! D39   D(5,7,8,9)             -0.1908         -DE/DX =    0.0                 !
 ! D40   D(5,7,8,21)           179.9434         -DE/DX =    0.0                 !
 ! D41   D(20,7,8,9)           179.9615         -DE/DX =    0.0                 !
 ! D42   D(20,7,8,21)            0.0957         -DE/DX =    0.0                 !
 ! D43   D(7,8,9,10)             0.1169         -DE/DX =    0.0                 !
 ! D44   D(7,8,9,22)          -179.9048         -DE/DX =    0.0                 !
 ! D45   D(21,8,9,10)          179.9821         -DE/DX =    0.0                 !
 ! D46   D(21,8,9,22)           -0.0395         -DE/DX =    0.0                 !
 ! D47   D(8,9,10,11)            0.1479         -DE/DX =    0.0                 !
 ! D48   D(8,9,10,23)          179.9563         -DE/DX =    0.0                 !
 ! D49   D(22,9,10,11)        -179.8305         -DE/DX =    0.0                 !
 ! D50   D(22,9,10,23)          -0.0221         -DE/DX =    0.0                 !
 ! D51   D(9,10,11,5)           -0.3403         -DE/DX =    0.0                 !
 ! D52   D(9,10,11,24)         179.6839         -DE/DX =    0.0                 !
 ! D53   D(23,10,11,5)         179.8509         -DE/DX =    0.0                 !
 ! D54   D(23,10,11,24)         -0.1249         -DE/DX =    0.0                 !
 ! D55   D(6,12,13,14)          -0.0768         -DE/DX =    0.0                 !
 ! D56   D(6,12,13,26)        -179.8755         -DE/DX =    0.0                 !
 ! D57   D(25,12,13,14)        179.2991         -DE/DX =    0.0                 !
 ! D58   D(25,12,13,26)         -0.4997         -DE/DX =    0.0                 !
 ! D59   D(12,13,14,15)          0.0633         -DE/DX =    0.0                 !
 ! D60   D(12,13,14,27)       -179.853          -DE/DX =    0.0                 !
 ! D61   D(26,13,14,15)        179.8613         -DE/DX =    0.0                 !
 ! D62   D(26,13,14,27)         -0.055          -DE/DX =    0.0                 !
 ! D63   D(13,14,15,16)          0.0953         -DE/DX =    0.0                 !
 ! D64   D(13,14,15,28)       -179.9769         -DE/DX =    0.0                 !
 ! D65   D(27,14,15,16)       -179.9877         -DE/DX =    0.0                 !
 ! D66   D(27,14,15,28)         -0.0599         -DE/DX =    0.0                 !
 ! D67   D(14,15,16,6)          -0.2536         -DE/DX =    0.0                 !
 ! D68   D(14,15,16,29)        179.551          -DE/DX =    0.0                 !
 ! D69   D(28,15,16,6)         179.8168         -DE/DX =    0.0                 !
 ! D70   D(28,15,16,29)         -0.3785         -DE/DX =    0.0                 !
 --------------------------------------------------------------------------------
 GradGradGradGradGradGradGradGradGradGradGradGradGradGradGradGradGradGrad


 ----------------------------------------------------------------------

 Electric dipole moment (input orientation):
 (Debye = 10**-18 statcoulomb cm , SI units = C m)
                  (au)            (Debye)         (10**-30 SI)
   Tot        0.114711D+01      0.291566D+01      0.972560D+01
   x         -0.709763D+00     -0.180404D+01     -0.601762D+01
   y          0.984358D-01      0.250199D+00      0.834574D+00
   z         -0.895772D+00     -0.227683D+01     -0.759467D+01

 Dipole polarizability, Alpha (input orientation).
 (esu units = cm**3 , SI units = C**2 m**2 J**-1)
 Alpha(0;0):
               (au)            (10**-24 esu)      (10**-40 SI)
   iso        0.218629D+03      0.323975D+02      0.360470D+02
   aniso      0.642630D+02      0.952279D+01      0.105955D+02
   xx         0.221701D+03      0.328527D+02      0.365536D+02
   yx         0.742491D+01      0.110026D+01      0.122420D+01
   yy         0.189559D+03      0.280898D+02      0.312541D+02
   zx         0.235735D+02      0.349324D+01      0.388675D+01
   zy        -0.745257D+00     -0.110436D+00     -0.122876D+00
   zz         0.244626D+03      0.362499D+02      0.403334D+02

 ----------------------------------------------------------------------

 Dipole orientation:
     6         -0.08843925          6.82420753         -0.97102725
     7         -1.98853291          5.87153212          0.70764451
     8         -0.33884108          6.85294147         -3.21704239
     6         -1.02674382          3.64982686          2.11621378
     6         -2.73433525          3.15775532          4.37004297
     6         -0.91154849          1.35295299          0.40168533
     6         -1.74553566          3.10701672          6.80793906
     6         -3.31811108          2.65111275          8.87166847
     6         -5.88942349          2.25145135          8.50314787
     6         -6.88749190          2.30365812          6.06438204
     6         -5.31616600          2.74804051          4.00734210
     6         -2.31814323          1.11873315         -1.81406861
     6         -2.19932676         -1.07519309         -3.26331536
     6         -0.66334730         -3.07408800         -2.51625209
     6          0.76006786         -2.88605716         -0.31125317
     6          0.59481962         -0.68754414          1.08612788
     1          1.66607018          7.51402485         -0.07232013
     1         -2.34499698          7.24449189          2.01340575
     1          0.88453878          4.00684400          2.84242920
     1          0.26076722          3.41994425          7.09688936
     1         -2.53068075          2.61347299         10.76267199
     1         -7.11526793          1.89955953         10.10652325
     1         -8.89076452          1.99168512          5.76868624
     1         -6.08796271          2.77973152          2.10721752
     1         -3.49500367          2.68756375         -2.40010098
     1         -3.30466370         -1.21755280         -4.98107459
     1         -0.56328251         -4.78162352         -3.64186031
     1          1.97687833         -4.40326476          0.32840921
     9          1.96169583         -0.50585941          3.23805716

 Electric dipole moment (dipole orientation):
 (Debye = 10**-18 statcoulomb cm , SI units = C m)
                  (au)            (Debye)         (10**-30 SI)
   Tot        0.114711D+01      0.291566D+01      0.972560D+01
   x          0.000000D+00      0.000000D+00      0.000000D+00
   y          0.000000D+00      0.000000D+00      0.000000D+00
   z          0.114711D+01      0.291566D+01      0.972560D+01

 Dipole polarizability, Alpha (dipole orientation).
 (esu units = cm**3 , SI units = C**2 m**2 J**-1)
 Alpha(0;0):
               (au)            (10**-24 esu)      (10**-40 SI)
   iso        0.218629D+03      0.323975D+02      0.360470D+02
   aniso      0.642630D+02      0.952279D+01      0.105955D+02
   xx         0.207924D+03      0.308111D+02      0.342820D+02
   yx        -0.525021D+01     -0.778001D+00     -0.865643D+00
   yy         0.190427D+03      0.282184D+02      0.313972D+02
   zx         0.598837D+01      0.887385D+00      0.987349D+00
   zy         0.100655D+02      0.149155D+01      0.165958D+01
   zz         0.257536D+03      0.381629D+02      0.424619D+02

 ----------------------------------------------------------------------
 1\1\GINC-LC06-1-6\Freq\RM062X\6-311+G(d)\C14H12F1N1O1\AIKHL\19-Nov-200
 5\0\\# freq=noraman M062X/6-311+G* nosymm Integral(Grid=SuperFine) scr
 f=(IEFPCM, solvent=dimethylsulfoxide) geom=allcheck guess=read\\BHFA_o
 F_M062X_lowestAr06_scanForm07_TS\\0,1\C,0.173533189,-3.6417727521,0.12
 0330613\N,-1.150409355,-3.0934724685,0.0920457735\O,0.8044555754,-3.76
 2856816,1.1291379661\C,-1.1770100045,-1.8435211134,-0.7040447479\C,-2.
 616570091,-1.5087992314,-1.0539485303\C,-0.5315417218,-0.7091324443,0.
 0710357521\C,-3.0032265385,-1.3557561062,-2.3828165587\C,-4.325025821,
 -1.0465964063,-2.7000148184\C,-5.2662323423,-0.8932807604,-1.687674380
 7\C,-4.8831647374,-1.0472833192,-0.3554787831\C,-3.5638930465,-1.35008
 7219,-0.0401125161\C,-0.3866844259,-0.7085096154,1.4578433366\C,0.1718
 045667,0.3837302808,2.1174405436\C,0.5968111826,1.4952830653,1.3965842
 523\C,0.4631915809,1.5187783286,0.0108110128\C,-0.0976764134,0.4210334
 91,-0.6123590805\H,0.597250433,-3.9368083197,-0.8568353521\H,-1.747689
 1338,-3.7633369138,-0.3931674012\H,-0.6264377568,-1.9685340283,-1.6461
 504676\H,-2.2693146214,-1.475891267,-3.1733401965\H,-4.6164763597,-0.9
 284674639,-3.7375513061\H,-6.2949030698,-0.6543685961,-1.9328906868\H,
 -5.6136242528,-0.9279096896,0.4367967872\H,-3.2628676908,-1.4652487705
 ,0.9963444084\H,-0.7084461026,-1.5804450382,2.0141017548\H,0.277306005
 ,0.3633105366,3.1956507465\H,1.0338698748,2.3456008402,1.9064965804\H,
 0.7831751348,2.3665745985,-0.5830337867\F,-0.2373070572,0.4445711986,-
 1.9574019145\\Version=ES64L-G16RevA.03\HF=-770.4070798\RMSD=5.092e-09\
 RMSF=4.004e-06\ZeroPoint=0.229619\Thermal=0.2432123\Dipole=-0.709763,0
 .0984358,-0.8957721\DipoleDeriv=1.8040196,-0.9179006,0.4708704,-0.5223
 248,0.6357157,-0.0037505,0.4531314,-0.0593616,1.4472772,-1.2742516,0.4
 285328,-0.2096349,0.4440486,-0.9118503,0.2788538,-0.0309253,0.1553108,
 -0.6800999,-1.0064079,0.3636146,-0.374505,0.1420996,-0.5667833,0.06688
 16,-0.5472271,0.212767,-1.1315619,0.3959251,-0.096657,-0.0160396,-0.10
 14754,0.9882315,-0.1418965,0.0234381,-0.0904012,0.4286166,0.2487944,-0
 .0088786,0.1415223,-0.1168749,-0.2604554,-0.0948364,0.0824703,-0.01976
 73,0.0030297,-0.0643351,0.1552462,0.1103262,0.2328088,-0.0906496,0.240
 7793,-0.0129703,0.0176085,-0.191125,-0.0742125,-0.0275854,-0.1463903,-
 0.0011192,-0.1603646,0.0001116,-0.0574902,0.0217926,0.0048871,-0.07388
 52,-0.0472919,0.0686261,-0.0098838,-0.1502574,-0.023043,0.024903,-0.02
 33744,0.0743753,0.0275719,-0.061634,0.0035113,-0.0469082,-0.1624752,-0
 .0092636,0.0028852,-0.0364019,-0.0316523,0.0315551,-0.0195929,-0.10667
 3,-0.037437,-0.169254,0.0180116,-0.0616655,0.0123529,0.0338853,-0.1880
 072,-0.0501391,0.0141234,-0.0328221,-0.1486569,-0.024892,0.02226,-0.01
 51645,0.0113032,-0.1577801,0.0360375,-0.0012809,0.0267732,0.0227394,-0
 .0577962,0.0403554,0.0314839,0.0358099,-0.1820012,-0.0100672,0.0317284
 ,-0.0225192,-0.1950653,-0.0091888,0.0141715,-0.0158905,0.0805888,-0.14
 58743,0.0990253,0.0296404,0.0969176,0.0585852,-0.0004964,-0.0373153,-0
 .076583,0.0786487,-0.1599704,0.0518694,-0.088316,0.0338491,-0.0844179,
 -0.1996339,0.0359585,0.0570378,-0.1892889,0.1771032,0.0614572,0.138764
 5,0.054662,0.2816707,-0.0685906,0.1146398,-0.0778334,1.6396116,-0.0732
 432,0.1135435,0.0409501,0.0624641,0.0624197,-0.0447509,0.1005839,-0.09
 07906,-0.1545325,0.2895828,0.0615532,-0.0470542,-0.0581873,0.16322,-0.
 0534572,-0.0862747,-0.1296264,0.247416,-0.0263454,-0.0235746,0.0595484
 ,0.0031775,-0.0677803,-0.0312671,0.0647059,-0.014337,-0.1336889,-0.002
 6028,0.0423351,0.1190171,0.0284592,0.1613994,-0.0160913,0.0869238,-0.0
 126144,0.0165195,0.0689945,0.0213139,-0.0594711,0.0309222,0.1761883,0.
 0304456,-0.0638375,0.0238618,-0.0998467,-0.095543,0.0599577,-0.0487483
 ,0.0619166,0.1684885,0.0163818,-0.0478667,0.0130637,0.086598,-0.014093
 7,0.0294009,0.0915584,0.037609,0.1716441,-0.0107713,0.107997,-0.011717
 ,-0.0147143,0.1228474,0.033666,-0.0535871,0.0212293,0.1731586,0.013956
 ,-0.0605931,0.0139287,-0.0557962,0.1462611,-0.0417697,0.0179297,-0.042
 3084,0.0761381,0.0616247,0.0240932,0.0665122,0.1055487,0.1687964,-0.03
 42037,-0.0296384,-0.0450329,0.1014008,0.0030818,-0.0392839,-0.0024283,
 -0.1044076,0.1333112,-0.091855,-0.0456208,-0.0931373,-0.0049483,-0.069
 1302,-0.045043,-0.0662778,0.0615485,0.1742309,-0.0686613,0.0167173,-0.
 0728566,0.0375323,0.071852,0.0151123,0.0680035,0.0522811,-0.25044,-0.0
 577424,-0.1278747,-0.0740495,-0.3055739,0.0568761,-0.1231368,0.048846,
 -1.6212311\Polar=221.7012094,7.4249135,189.5590705,23.5735347,-0.74525
 66,244.6263581\Quadrupole=1.1327114,-1.1655533,0.032842,6.4113195,0.97
 76672,10.9809628\PG=C01 [X(C14H12F1N1O1)]\NImag=1\\0.58802344,-0.12175
 511,0.28823610,0.20916304,0.01107680,0.95432729,-0.19589688,0.04625400
 ,0.06117021,0.51906338,0.02953194,-0.11865489,-0.03601679,0.06314777,0
 .49587235,0.00453072,-0.00450285,-0.07761954,0.13137082,0.04387093,0.3
 1024771,-0.27244080,0.04328604,-0.31266421,-0.04478769,0.02400139,-0.0
 5164391,0.31366879,0.04623141,-0.07684072,0.05034783,0.02168529,0.0204
 9311,0.01862188,-0.07082666,0.04066269,-0.30285239,0.04719187,-0.63755
 651,-0.04191136,0.01871655,-0.00091108,0.37307091,-0.06359304,0.680675
 08,0.00132485,0.03153910,-0.01867818,-0.08341933,-0.00549084,0.0039829
 8,-0.00719380,-0.00180592,-0.00223828,0.51242229,0.02622294,-0.0190744
 8,0.01990101,-0.01145926,-0.14049852,0.03209935,-0.00892921,-0.0003047
 6,-0.00880915,-0.00244246,0.46127167,-0.00976875,0.00308395,-0.0136782
 9,-0.00094781,0.07376897,-0.10230744,0.00076860,-0.00116504,0.00574825
 ,-0.04849778,0.02037027,0.55496896,-0.00443140,0.00104319,-0.00011476,
 -0.00241172,0.00580199,-0.00536525,0.00218608,-0.00016526,0.00128262,-
 0.18926371,0.03393743,-0.01524055,0.61626753,-0.00320333,-0.00300485,0
 .00314712,0.03162181,-0.01634643,0.01102030,0.00292181,0.00001723,0.00
 142780,0.02106447,-0.07136145,0.00209008,-0.09765312,0.20281782,0.0025
 8145,0.00200689,-0.00124865,-0.02343694,0.01199187,-0.00768165,-0.0015
 7805,0.00006868,-0.00075893,-0.02073902,0.00774850,-0.09093274,-0.0098
 9400,-0.02778327,0.69173594,0.00166578,0.00044647,0.00099402,-0.000593
 02,-0.00395353,-0.00036573,-0.00061340,0.00017942,-0.00060470,-0.09015
 285,-0.04528354,-0.02074416,-0.01901752,-0.02075235,-0.02141427,0.2575
 2582,-0.00055840,-0.00182846,-0.00031682,-0.01660726,-0.03392731,-0.00
 949772,-0.00045652,-0.00071397,-0.00024998,-0.03574501,-0.14064743,-0.
 03979688,-0.00926915,0.00753914,-0.00098102,0.18298704,0.57596282,0.00
 272932,-0.00004361,0.00151814,0.00897773,0.01604873,0.01112648,-0.0008
 9605,0.00009557,-0.00071578,-0.02359012,-0.04920146,-0.12297861,-0.011
 07730,-0.00460882,-0.00578414,0.04413898,-0.03891452,0.69066952,0.0026
 4716,-0.00001016,-0.00035248,-0.00335293,0.00099684,-0.00098323,-0.001
 14522,0.00000770,-0.00058280,-0.01229446,0.00387424,-0.02919161,-0.139
 72043,0.01803143,-0.01272309,-0.00134861,0.00218098,-0.00043060,0.6895
 5087,-0.00041505,-0.00016323,-0.00006363,0.00124535,-0.00117578,0.0005
 2582,0.00035620,-0.00000357,0.00026989,0.00267612,0.00312334,0.0067363
 7,0.02201088,-0.06992091,0.01574850,-0.00005134,-0.00065401,0.00018159
 ,-0.11956739,0.16493339,-0.00035491,-0.00005621,-0.00037086,0.00195080
 ,-0.00189254,0.00072614,0.00039137,-0.00009997,0.00038585,-0.00643911,
 0.00140288,-0.00454434,-0.08939441,0.03346585,-0.31888080,0.00093239,0
 .00028512,-0.00043031,-0.04343613,-0.01965100,0.71142239,0.00001808,0.
 00010474,0.00031409,-0.00153888,0.00074678,-0.00048723,-0.00015258,0.0
 0005983,-0.00020807,0.00296088,0.00131976,-0.00065888,0.00585529,0.004
 46484,-0.09415358,-0.00078530,-0.00042677,0.00036522,-0.31533797,0.055
 34363,-0.00719394,0.65382290,0.00058389,0.00008719,-0.00031606,-0.0013
 7050,0.00083040,-0.00062630,-0.00036124,0.00001051,-0.00015373,0.00219
 813,0.00725422,0.00119340,0.00167134,0.00465411,0.02037868,0.00135069,
 -0.00055295,0.00064139,0.05956518,-0.07795995,0.00553136,-0.11422984,0
 .16506833,0.00055057,0.00001179,0.00008189,-0.00074427,0.00027157,-0.0
 0006678,-0.00021779,-0.00000980,-0.00015521,-0.00042043,0.00073402,-0.
 00456607,-0.03656814,0.00775747,0.01153240,0.00000225,0.00024404,0.000
 36896,-0.08070723,0.02163548,-0.14368156,0.01183274,-0.03469337,0.7499
 7186,0.00088203,-0.00019952,0.00003970,-0.00084369,0.00050754,-0.00006
 806,-0.00042237,0.00008682,-0.00025153,0.00057860,-0.00075438,-0.00005
 717,-0.00482537,-0.00119700,0.01929602,-0.00009153,0.00063924,-0.00015
 051,-0.04621918,0.01169260,0.00775070,-0.22849538,0.02854959,0.1420724
 0,0.72622469,-0.00016457,-0.00001224,0.00003207,0.00025461,-0.00020976
 ,0.00005007,0.00010479,-0.00003087,0.00005630,-0.00041348,-0.00068995,
 0.00004445,-0.00153918,-0.00645806,-0.00057606,0.00007375,-0.00009879,
 0.00000417,0.00862518,0.00553245,-0.00462627,0.03216804,-0.07021407,-0
 .02149130,-0.12966377,0.16811801,0.00002199,0.00002479,0.00037217,-0.0
 0112397,0.00032422,0.00002807,-0.00008874,0.00007357,-0.00018471,0.000
 13376,-0.00006545,-0.00191149,0.02024282,-0.00108998,-0.07895121,-0.00
 099465,-0.00014222,0.00036386,0.06370927,-0.01742599,0.06362145,0.0691
 3584,-0.00533962,-0.24645504,0.00899441,-0.03031012,0.67426364,0.00020
 530,0.00003457,-0.00038764,0.00101212,-0.00003433,-0.00039307,-0.00007
 618,-0.00006041,0.00007019,0.00095448,0.00103694,0.00479625,-0.0475974
 1,0.00875902,0.06373118,0.00121267,0.00019281,-0.00021104,-0.04176333,
 0.00998572,-0.03904703,0.06480032,-0.01286913,0.00186880,-0.14585037,0
 .01889271,-0.01626261,0.69080719,0.00005567,0.00007902,-0.00034755,-0.
 00060835,0.00051914,-0.00016154,-0.00011172,0.00002643,0.00001141,0.00
 107100,0.00584186,-0.00017522,0.01190535,0.00478471,-0.01719587,-0.000
 06997,-0.00046963,0.00047250,0.00945565,-0.00927921,0.01006048,-0.0153
 3801,0.01062582,0.00260866,0.02260094,-0.07042714,0.01718249,-0.118289
 38,0.16523219,0.00019082,0.00000002,-0.00021613,-0.00063194,0.00044267
 ,-0.00007343,-0.00007882,0.00000537,0.00006312,0.00447932,-0.00032987,
 -0.00343615,0.00596752,-0.00358707,0.06400772,0.00010884,0.00002845,-0
 .00062402,-0.03919802,0.01058251,-0.03888552,0.05749934,-0.00974212,-0
 .05239975,-0.08919529,0.03315158,-0.32008201,-0.04601347,-0.01958399,0
 .71313527,0.00063143,-0.00020954,0.00095708,-0.00067683,-0.00061756,0.
 00147967,-0.00019285,-0.00002246,-0.00042577,-0.02714050,0.00389429,0.
 01892062,-0.20921867,0.02768588,0.06069027,-0.00114863,0.00181751,0.00
 218998,0.06256892,-0.01492038,0.05617867,-0.07201057,0.01360240,0.0218
 7478,0.00435516,0.00535710,-0.09289929,-0.32547493,0.05746769,-0.00934
 658,0.66661627,-0.00000470,0.00031615,-0.00055885,0.00138421,0.0004372
 9,-0.00076598,0.00007522,0.00000072,0.00021958,0.00637355,-0.00005368,
 -0.00489178,0.02451880,-0.07192811,-0.00468378,-0.00025277,0.00033386,
 -0.00011896,-0.01209970,0.01146179,-0.00954625,0.01368340,-0.00885517,
 -0.00458956,0.00229816,0.00570397,0.02044419,0.06060958,-0.07681891,0.
 00525730,-0.11535703,0.16528068,0.00028646,0.00013504,0.00015976,0.000
 11091,0.00072546,-0.00087217,-0.00034137,0.00001541,-0.00034616,-0.003
 11690,-0.00017053,0.01277956,0.13129066,-0.02087827,-0.23573682,-0.000
 38460,0.00007709,0.00037610,0.00095608,0.00279848,-0.05263163,0.023075
 34,-0.00496036,-0.00794793,-0.03772720,0.00782509,0.01330873,-0.082931
 07,0.02208426,-0.14446103,0.02552898,-0.03384353,0.73448455,-0.0011022
 6,0.00023854,-0.00118229,0.00050584,-0.00037653,-0.00014487,0.00023771
 ,0.00121151,0.00118276,0.00201003,0.00038817,-0.01453820,-0.00011559,-
 0.00052508,0.00001908,-0.07662264,-0.02924365,-0.01182336,-0.00023676,
 0.00008794,-0.00001688,-0.00005121,0.00014210,-0.00000068,-0.00010547,
 0.00003876,-0.00014424,0.00011853,-0.00003739,0.00001293,-0.00044483,-
 0.00045748,-0.00055369,0.24198252,-0.00027587,-0.00075133,-0.00065368,
 -0.00032069,0.00050351,-0.00075393,0.00015769,-0.00105320,0.00015199,-
 0.00113404,0.00295463,-0.02562368,0.00104921,-0.00090622,-0.00065511,-
 0.02381585,-0.12017452,0.03896856,-0.00098416,0.00032295,-0.00017287,0
 .00025507,0.00012939,-0.00013870,-0.00015095,0.00003602,0.00023652,-0.
 00029510,0.00000208,-0.00014062,0.00014334,0.00010780,-0.00034133,0.21
 891644,0.64515699,-0.00003665,-0.00011699,0.00083784,-0.00101734,0.000
 54195,-0.00311577,0.00050680,-0.00099156,-0.00063842,-0.00457502,-0.00
 913472,-0.01209002,0.00121569,0.00049448,-0.00042122,-0.04088403,-0.02
 657526,-0.32742028,-0.00045118,0.00000617,-0.00007301,0.00018549,-0.00
 011002,-0.00015326,0.00005886,-0.00005042,0.00028802,-0.00029084,0.000
 12861,-0.00028059,0.00050297,0.00004674,0.00023587,0.03681729,-0.04959
 013,0.68159789,-0.00030894,-0.00000457,-0.00046480,0.00016635,-0.00052
 950,-0.00036519,0.00009450,0.00033977,0.00022655,0.00611954,-0.0018739
 7,-0.00099215,0.00049783,0.00067710,0.00105830,0.00775112,0.01215288,-
 0.03731520,0.00020578,0.00002336,-0.00013828,0.00006405,-0.00007569,0.
 00005342,-0.00000830,0.00002411,0.00007775,-0.00007568,0.00001108,-0.0
 0003982,-0.00001907,0.00008804,0.00031459,-0.10995970,-0.09469020,-0.0
 3036314,0.23042414,-0.00030383,0.00017516,-0.00017684,-0.00021578,-0.0
 0089672,-0.00075085,0.00032407,0.00020464,0.00017010,-0.00285627,0.002
 51459,0.00213412,-0.00006771,-0.00151675,-0.00027839,0.00812107,0.0386
 1558,-0.07623151,-0.00003089,0.00004103,0.00001800,0.00002136,0.000127
 03,0.00005466,-0.00010491,-0.00001960,-0.00003041,0.00005377,0.0002853
 8,0.00012673,-0.00016034,0.00009583,0.00012666,-0.08838151,-0.24971248
 ,-0.04151545,0.19896493,0.58519455,-0.00008365,-0.00026122,-0.00048364
 ,0.00064981,0.00088154,0.00147573,-0.00001290,0.00039544,0.00031138,0.
 00090582,0.00291120,-0.00435551,0.00032073,-0.00013440,-0.00000285,-0.
 01584747,-0.02573738,-0.02410975,-0.00021876,0.00010627,-0.00015157,0.
 00015225,0.00001817,0.00000861,-0.00005691,-0.00000308,0.00013132,-0.0
 0013762,0.00008764,-0.00002631,0.00010325,0.00002370,-0.00006855,-0.06
 027151,-0.10889883,-0.17841830,0.05377654,-0.02500183,0.75322759,-0.00
 012984,0.00022066,0.00021186,-0.00007412,-0.00006635,-0.00009520,0.000
 11103,-0.00027052,-0.00007072,-0.00095319,0.00070780,0.00007976,0.0000
 6667,-0.00031602,-0.00013391,-0.00404542,-0.00398306,0.00956035,-0.000
 11818,0.00000271,0.00008543,-0.00001833,0.00001610,-0.00003743,-0.0000
 3372,-0.00000132,-0.00002041,0.00000494,0.00000096,0.00002068,-0.00002
 096,0.00003755,-0.00013066,-0.00311445,-0.02257086,-0.00428093,-0.0964
 7754,-0.08111342,0.04252105,0.24694707,-0.00044160,0.00041289,0.000114
 92,-0.00017322,-0.00027738,-0.00022218,0.00014408,-0.00025193,0.000060
 93,0.00030888,0.00019941,0.00036153,-0.00001289,-0.00012622,-0.0002653
 7,-0.00352496,-0.02024713,0.03465988,-0.00009909,-0.00010627,0.0001896
 3,-0.00013086,0.00003135,-0.00003971,-0.00001853,0.00002428,-0.0001337
 6,0.00007887,-0.00012243,0.00003373,-0.00010064,-0.00007096,-0.0002281
 0,-0.02777766,-0.04940432,-0.02547344,-0.07366885,-0.25688894,0.123481
 39,0.22612817,0.63780030,-0.00048761,0.00007594,-0.00037392,0.00022812
 ,-0.00069758,-0.00016592,0.00027117,0.00028199,0.00023845,-0.00116293,
 0.00101788,-0.00189587,0.00056409,-0.00126875,0.00028000,0.01098766,0.
 03561125,-0.06000434,-0.00001203,-0.00001000,0.00009960,-0.00005115,0.
 00012101,0.00004892,-0.00010104,0.00001465,-0.00007306,0.00005251,0.00
 019246,0.00010991,-0.00020249,0.00003104,0.00000688,0.01818108,0.02692
 943,0.07284626,0.01254249,0.05729412,-0.18933074,0.06210157,0.01050167
 ,0.68839173,-0.00035266,0.00023877,0.00013929,-0.00053771,-0.00081952,
 -0.00035949,0.00006939,-0.00021577,-0.00001821,0.00527564,-0.00226194,
 0.00151956,0.00024713,0.00112808,0.00047553,-0.00178919,-0.02604469,0.
 01841938,0.00006911,0.00006534,-0.00013663,0.00000721,-0.00007346,-0.0
 0000900,0.00007245,0.00001638,0.00004578,-0.00008544,-0.00010101,-0.00
 003360,0.00009613,0.00009332,0.00005935,-0.01003835,-0.01016671,-0.019
 53254,0.01736581,0.02049384,0.00766661,-0.07561370,-0.02988391,-0.0113
 2167,0.23425511,-0.00051483,0.00039073,0.00025441,-0.00069569,-0.00094
 068,-0.00042717,0.00017795,-0.00044113,-0.00001874,-0.00048372,-0.0001
 0331,0.00528459,-0.00015526,0.00032416,-0.00045979,-0.02154690,-0.0437
 9883,0.02670577,-0.00020497,0.00012376,-0.00003924,0.00003847,-0.00005
 801,-0.00007615,-0.00003910,0.00002686,0.00003035,-0.00002883,-0.00014
 808,-0.00009920,-0.00000529,0.00004148,0.00006802,-0.00964738,-0.01914
 417,-0.03086844,0.01509040,0.03503458,0.02532632,-0.02269338,-0.121009
 69,0.04022625,0.22723643,0.64507662,0.00079971,0.00004607,0.00037077,0
 .00033455,0.00186783,0.00045435,-0.00034285,-0.00018164,-0.00023345,0.
 00125765,0.00243386,-0.00150065,-0.00104983,0.00059912,-0.00062784,-0.
 00520638,-0.02736876,0.06963022,-0.00000920,-0.00010807,-0.00003461,0.
 00003704,-0.00009392,-0.00002042,0.00004889,-0.00000130,0.00001693,-0.
 00000964,-0.00018233,-0.00003775,0.00015536,-0.00000588,-0.00010347,-0
 .01863245,-0.03083327,-0.05566801,0.03005386,0.07535687,-0.02973982,-0
 .04182480,-0.02730291,-0.34447682,0.03570577,-0.05749717,0.71433862,-0
 .00024832,-0.00043235,-0.00037588,0.00010382,-0.00092449,-0.00116307,0
 .00025534,0.00003434,0.00011944,-0.00320176,-0.01272470,0.00460694,0.0
 0024693,-0.00150979,0.00022760,-0.10062524,-0.07277924,0.00758241,0.00
 037174,-0.00011728,0.00012936,-0.00041532,0.00024219,0.00010115,0.0000
 4929,-0.00004760,-0.00039960,0.00040446,0.00005441,0.00021661,-0.00044
 907,-0.00015167,0.00009107,0.01393879,0.01891785,0.03346925,-0.0186148
 7,-0.03133183,0.00202211,0.00384680,0.01483518,-0.04168613,-0.11486286
 ,-0.10474584,-0.02176013,0.25469527,-0.00035823,-0.00073296,-0.0007318
 6,-0.00130370,-0.00199584,-0.00192551,0.00008267,0.00079769,0.00028829
 ,-0.01347411,-0.02144399,0.00603677,0.00094650,-0.00164334,0.00109007,
 -0.08022817,-0.25674098,0.03352650,-0.00012761,-0.00011635,-0.00003456
 ,0.00017487,-0.00001686,0.00000761,0.00007235,-0.00009666,0.00023117,-
 0.00023315,0.00045372,-0.00002291,0.00020085,0.00019375,0.00008116,0.0
 2465604,0.04061797,0.08468839,-0.03248124,-0.07743707,0.00284937,0.008
 71810,0.04177352,-0.08928217,-0.09521354,-0.26988417,-0.02483080,0.216
 04894,0.62887498,-0.00249670,0.00162312,0.00008148,-0.00199588,-0.0060
 5714,-0.00307189,0.00094232,-0.00085411,0.00049252,-0.00426590,-0.0061
 1263,0.01675192,0.00118494,-0.00273924,-0.00074942,0.04166885,0.112557
 37,-0.15346135,-0.00055032,0.00059649,0.00045871,-0.00087972,0.0006974
 6,-0.00022953,-0.00005104,0.00002107,-0.00093844,0.00083378,-0.0002286
 4,0.00047879,-0.00140528,0.00030308,0.00018788,0.00664982,0.02322438,-
 0.03129175,0.00136609,0.00185663,0.00114575,-0.01427049,-0.02558810,-0
 .02468099,-0.05763866,-0.10753430,-0.15236369,0.05023882,-0.00859947,0
 .64671752,-0.09846192,0.02368800,0.08690305,-0.01885570,0.02038464,0.0
 2407163,0.01503529,0.00033935,-0.02816137,-0.00147522,-0.00301377,0.00
 380391,0.00029074,0.00031531,-0.00081137,0.00006936,0.00020557,-0.0003
 3527,-0.00011463,0.00008925,0.00018997,-0.00014632,-0.00002248,-0.0000
 4468,-0.00008278,0.00001763,-0.00013737,0.00014057,0.00002683,-0.00003
 975,-0.00002971,0.00006014,0.00005511,0.00006707,-0.00000529,0.0001177
 6,0.00002594,0.00006908,-0.00007483,0.00001910,0.00004819,0.00005182,0
 .00002279,0.00006244,-0.00007740,0.00004160,0.00006064,0.00025030,0.10
 052875,0.02159079,-0.08550375,-0.05510593,0.01687567,0.01110060,-0.010
 60852,0.00404967,0.02347069,0.00245461,-0.00197057,0.00379165,-0.00096
 257,-0.00005602,0.00045472,-0.00004584,-0.00010176,0.00015968,0.000111
 24,-0.00008405,0.00000360,0.00003766,0.00003617,-0.00000698,-0.0000216
 5,0.00000653,0.00000304,0.00002814,-0.00006961,-0.00003343,0.00003673,
 0.00005580,-0.00013045,-0.00011693,-0.00010906,0.00008498,0.00000620,-
 0.00000828,-0.00001904,-0.00001427,0.00001253,0.00000992,-0.00000542,0
 .00000944,0.00000032,0.00000677,-0.00003737,-0.00003613,0.00001121,-0.
 04301596,0.04729959,0.08740791,-0.05616361,-0.22182567,-0.00169228,0.0
 0129197,0.00301223,-0.00401403,-0.00742826,-0.04726163,-0.00041302,-0.
 00063793,0.00167673,-0.00022195,-0.00044348,0.00020269,0.00024664,-0.0
 0027924,-0.00011313,0.00011776,-0.00000222,-0.00006523,0.00004177,0.00
 002246,0.00001757,0.00004202,-0.00000052,0.00004406,-0.00003421,0.0000
 2589,-0.00001431,-0.00004983,0.00005467,0.00000424,0.00015035,-0.00004
 472,-0.00005876,0.00003034,-0.00000451,0.00005829,-0.00004158,-0.00004
 892,-0.00000128,-0.00004331,-0.00005275,0.00000545,0.00002735,0.000083
 36,-0.00019885,-0.08260394,0.06510952,0.26432583,-0.02276669,-0.025112
 58,-0.02277898,-0.16888795,-0.12921714,-0.10356344,-0.00457055,0.00356
 903,0.00086084,0.00221050,-0.00180013,0.00115667,0.00105490,0.00207014
 ,0.00005075,0.00060492,0.00201447,-0.00015935,-0.00011806,0.00003560,-
 0.00037609,0.00013015,-0.00023497,0.00000326,-0.00001189,0.00005600,0.
 00024014,-0.00036450,-0.00023204,-0.00021298,0.00006436,-0.00013680,0.
 00020596,0.00013154,0.00047451,0.00014546,0.00001826,0.00008772,-0.000
 12374,0.00005715,0.00011207,0.00009668,0.00007940,0.00014459,-0.000205
 94,0.00036761,0.00009981,0.00071062,0.00247341,0.00343229,0.00053738,0
 .18946432,0.01019851,0.01413912,0.00722464,-0.13735612,-0.20386307,-0.
 10843779,0.00295895,-0.00451586,0.00208123,-0.01932379,-0.02652362,-0.
 01646579,-0.00022378,0.00082928,-0.00081386,0.00010770,-0.00478799,0.0
 0477601,0.00014078,0.00016645,0.00065217,-0.00028203,-0.00017968,0.000
 06070,-0.00022605,0.00004084,-0.00024205,0.00017253,-0.00014586,0.0000
 0757,0.00044331,0.00029892,-0.00041547,0.00001972,0.00031004,0.0007103
 8,-0.00002696,-0.00001372,-0.00004031,0.00002330,-0.00004070,-0.000012
 10,-0.00023849,-0.00030581,0.00042423,-0.00032670,-0.00075218,-0.00174
 266,-0.00004171,-0.00062647,-0.00035770,0.14399563,0.22493745,0.002689
 63,-0.00094245,-0.00391460,-0.13572998,-0.13739355,-0.11545683,-0.0023
 1267,0.00264841,0.00091273,0.01228597,0.02291519,0.00467658,-0.0001225
 7,0.00072933,0.00095597,-0.00031374,0.00170124,-0.00210019,0.00058791,
 -0.00015426,0.00012831,-0.00036378,-0.00000991,-0.00000063,0.00018931,
 -0.00001304,-0.00031448,0.00030382,-0.00006628,0.00028110,-0.00015987,
 0.00011569,0.00003370,-0.00012036,-0.00044045,-0.00050816,0.00008789,-
 0.00014349,0.00027302,-0.00010682,-0.00014470,-0.00002100,0.00002940,-
 0.00003611,-0.00012179,0.00013344,0.00044631,0.00017498,-0.00127358,-0
 .00175365,0.00015542,0.12424655,0.11245536,0.11358007,0.00065694,0.000
 08726,-0.00384063,0.00246318,-0.00286333,0.00000899,-0.00002186,0.0002
 0701,0.00101348,-0.11312355,0.01911871,0.10542987,-0.02021076,0.005378
 76,0.02698558,0.00755380,-0.00315219,-0.01484135,0.00114543,-0.0003898
 6,0.00230691,-0.00026651,-0.00004772,-0.00010762,0.00018003,0.00001209
 ,-0.00036710,-0.00032423,-0.00015883,0.00172966,-0.00478151,0.00146715
 ,-0.00332674,-0.00079398,-0.00201257,-0.00015716,-0.00067251,0.0001662
 1,-0.00050016,0.00002716,-0.00001037,-0.00023889,-0.00028015,0.0003997
 1,-0.00004513,0.00061058,-0.00032363,0.00009765,0.00043930,-0.00069223
 ,0.00067399,-0.00002862,-0.00006216,-0.00002586,0.12739416,-0.00496444
 ,0.00249863,0.00255139,-0.01246660,-0.00732505,0.03315676,0.00129888,-
 0.00061681,-0.00071116,0.01759354,-0.05627524,-0.03079799,0.00370876,-
 0.00037178,-0.00620020,0.01154367,-0.00311639,-0.02150005,0.00003911,0
 .00010313,-0.00058020,0.00007851,-0.00004933,0.00014216,-0.00004710,0.
 00006900,0.00016628,0.00003308,0.00011068,-0.00051074,0.00159893,0.000
 63497,0.00080526,-0.00135928,-0.00336648,-0.00008766,-0.00074676,0.000
 69443,-0.00073183,-0.00002722,-0.00025953,-0.00015539,-0.00031267,0.00
 030385,0.00001727,-0.00081294,-0.00036091,-0.00293157,0.00063356,-0.00
 019695,-0.00102604,0.00012796,0.00093867,0.00017674,-0.01653843,0.0683
 9513,0.00324976,-0.00096252,0.00052898,0.00560044,0.01107689,-0.017737
 69,-0.00081484,0.00040343,-0.00027580,0.11018704,-0.03265895,-0.230371
 27,-0.00371138,0.00052502,0.00537938,0.00582606,-0.00710370,-0.0164523
 8,-0.00267111,0.00067485,0.00062856,0.00019508,0.00006828,0.00018064,-
 0.00010445,0.00006836,0.00013926,-0.00033900,0.00005956,0.00016026,-0.
 00143572,0.00039493,-0.00024727,-0.00034860,-0.00252720,0.00075833,-0.
 00036100,0.00034990,-0.00052486,0.00001863,-0.00012543,0.00007943,-0.0
 0019228,-0.00016405,-0.00021372,-0.00040342,0.00142980,-0.00244502,-0.
 00138709,0.00071785,-0.00021043,-0.00049509,0.00005087,0.00045412,-0.1
 1337940,0.02599491,0.25821233,-0.00027573,0.00003178,-0.00006813,0.000
 23102,-0.00030391,0.00018714,0.00012203,-0.00001931,0.00009550,0.00074
 875,-0.00097959,-0.00153187,0.00778530,-0.00058676,-0.00675851,-0.0001
 2022,0.00002777,-0.00018662,-0.18709651,0.02574233,0.14022587,-0.01443
 206,0.00275892,0.02304809,-0.00405301,0.00259050,-0.00261936,-0.000418
 35,-0.00004996,-0.00076967,0.00084192,0.00136371,-0.00218282,-0.000034
 42,-0.00000530,-0.00001479,0.00001994,0.00002132,-0.00001495,0.0000131
 0,0.00002319,0.00002214,-0.00000430,0.00000456,0.00001170,-0.00004119,
 -0.00002847,-0.00007271,0.00002667,0.00001880,-0.00002176,0.00001626,0
 .00004697,0.00006557,-0.00001864,0.00011471,-0.00019468,0.19634376,-0.
 00016811,-0.00006131,0.00017453,0.00052805,-0.00028368,0.00033184,0.00
 011385,0.00000226,0.00002138,-0.00151716,-0.00374179,-0.00000259,-0.00
 205211,0.00429766,0.00259376,-0.00039658,0.00018744,-0.00046476,0.0255
 8977,-0.04250190,-0.02144511,0.00440747,0.00308992,-0.00552890,0.00266
 161,0.00667483,0.00092541,-0.00004496,-0.00086731,0.00020521,0.0014115
 6,0.00638147,0.00098489,-0.00009423,-0.00011276,0.00005711,0.00002008,
 -0.00004919,-0.00001863,-0.00001031,0.00000658,-0.00005963,0.00000706,
 0.00002328,0.00008472,-0.00012539,0.00002250,-0.00057090,0.00000500,-0
 .00000038,-0.00002099,0.00009718,0.00005832,0.00002121,0.00023311,0.00
 009325,-0.00006260,-0.02971803,0.03144854,-0.00012524,0.00005945,-0.00
 004252,-0.00015083,-0.00012470,0.00048493,0.00003454,-0.00000190,0.000
 02676,0.00199399,-0.00057460,0.00037172,0.02111077,-0.00360406,-0.0171
 0232,-0.00012870,0.00000884,0.00025503,0.13919509,-0.02185573,-0.21045
 781,-0.00662127,0.00116908,0.00968019,-0.00209414,0.00080712,0.0010086
 8,-0.00098122,0.00020192,-0.00030433,-0.00275882,0.00117715,-0.0045966
 9,-0.00000061,0.00006407,0.00001525,0.00002335,0.00000830,0.00005167,0
 .00000014,0.00000237,0.00001025,0.00001029,-0.00000942,0.00005353,-0.0
 0008704,-0.00005708,-0.00055781,-0.00001623,0.00001048,-0.00000901,0.0
 0006468,-0.00002364,-0.00009315,-0.00129232,0.00038683,0.00001532,-0.1
 4972616,0.02278346,0.22070397,0.00034172,-0.00001966,0.00005462,-0.000
 45453,0.00029401,-0.00015235,-0.00016746,0.00002090,-0.00011855,0.0001
 1122,-0.00007128,-0.00119163,-0.00472812,0.00267471,-0.00040237,-0.000
 12619,0.00021700,0.00003621,-0.00302269,0.00297090,-0.02964075,-0.0798
 6643,0.01291416,-0.07339775,0.01043940,-0.00255549,0.02158739,-0.00222
 681,0.00198470,0.00340474,-0.00118005,0.00000453,0.00050088,-0.0000183
 7,-0.00006907,-0.00000071,0.00001101,-0.00002734,-0.00001081,-0.000016
 71,-0.00002227,-0.00003242,0.00001308,-0.00001040,0.00001682,0.0000123
 6,0.00001589,-0.00010895,-0.00003718,-0.00001054,0.00002000,0.00000918
 ,-0.00005661,0.00002124,0.00004241,0.00000628,0.00000675,0.00086598,-0
 .00114612,0.00045810,0.07902009,-0.00009735,0.00004531,0.00004068,0.00
 002630,0.00005991,-0.00000838,0.00004262,-0.00000722,0.00001142,0.0000
 2458,0.00000499,0.00027534,0.00269681,0.00666936,0.00038517,0.00010135
 ,0.00001645,-0.00006407,0.00143908,0.00311876,0.00689779,0.01300790,-0
 .04297620,0.03087207,-0.00105231,0.00436301,-0.00358545,0.00190446,0.0
 0719454,-0.00034568,0.00000936,-0.00102995,-0.00015788,0.00001502,0.00
 000495,0.00000902,-0.00001713,-0.00000528,-0.00000959,0.00001057,0.000
 02389,0.00000780,-0.00000510,-0.00000015,0.00000398,0.00000056,-0.0000
 1410,0.00003878,-0.00000535,-0.00000254,-0.00000236,-0.00001260,0.0000
 1113,-0.00001093,-0.00002331,-0.00002877,-0.00002808,-0.00104976,-0.00
 393174,-0.00036008,-0.01563483,0.03161971,0.00022019,-0.00003731,0.000
 03043,-0.00025500,0.00015583,-0.00008251,-0.00010854,0.00002111,-0.000
 07136,0.00034626,-0.00012282,-0.00013527,-0.00085593,0.00048664,0.0018
 6348,-0.00004955,0.00011640,-0.00001671,0.00043565,0.00023763,-0.00210
 586,-0.07344516,0.03091375,-0.32227642,-0.00851605,0.00291627,-0.01616
 373,0.00394589,-0.00041492,-0.00128715,0.00046443,-0.00017176,0.000388
 12,-0.00002837,-0.00003491,0.00001736,0.00000242,-0.00002072,-0.000008
 53,-0.00000914,-0.00001172,-0.00002428,0.00000863,-0.00000590,0.000011
 68,0.00000691,0.00002400,-0.00004654,-0.00002335,0.00000051,0.00001205
 ,0.00000401,-0.00005411,0.00002109,-0.00001138,0.00000754,-0.00001294,
 -0.00034570,-0.00018163,0.00057528,0.07870802,-0.03360372,0.33942854,0
 .00014995,-0.00003876,0.00006597,-0.00013806,0.00009699,-0.00004887,-0
 .00006779,0.00001524,-0.00005519,-0.00002725,-0.00027288,-0.00004194,0
 .00039322,-0.00027999,0.00044253,0.00000421,0.00009938,-0.00002434,-0.
 00047968,0.00160562,0.00378297,-0.01464189,0.00445318,-0.00719225,-0.3
 1687261,0.06433180,-0.06115547,-0.00324276,0.00150274,0.00059309,0.001
 75088,0.00124893,-0.00135027,-0.00001653,-0.00003035,0.00000072,-0.000
 00216,-0.00001105,-0.00000671,-0.00000479,-0.00001134,-0.00002066,0.00
 000097,-0.00000100,0.00001241,0.00001601,0.00001219,-0.00001447,-0.000
 02086,0.00000265,0.00000759,0.00001675,-0.00002805,0.00001216,0.000015
 13,-0.00000102,-0.00001177,-0.00084340,0.00022764,-0.00039670,0.000596
 43,-0.00109409,0.00009602,0.33336668,-0.00010555,0.00000973,0.00006031
 ,0.00011786,-0.00011168,0.00010650,0.00005975,-0.00000408,0.00001852,-
 0.00034434,-0.00101704,-0.00013836,-0.00027604,-0.00066027,0.00002906,
 -0.00001165,0.00009827,-0.00011008,0.00168402,0.00731704,-0.00025317,0
 .00282154,0.00315326,0.00126355,0.06433458,-0.05369193,0.01533466,0.00
 311297,0.00304260,0.00015955,0.00117764,0.00686395,0.00095264,0.000017
 78,-0.00000620,-0.00001965,-0.00000334,-0.00004740,-0.00001542,0.00000
 196,0.00002537,-0.00003891,0.00001516,0.00002722,0.00004367,-0.0000150
 0,-0.00006111,-0.00001978,-0.00000113,0.00000135,-0.00000637,0.0000410
 1,0.00004167,-0.00000923,0.00002076,-0.00001084,-0.00002382,0.00014935
 ,0.00003891,0.00007693,-0.00105133,-0.00412657,-0.00028826,-0.07087248
 ,0.04299967,0.00004377,-0.00002118,0.00005238,-0.00007478,0.00002099,0
 .00004705,-0.00001813,0.00000667,-0.00002172,-0.00001844,-0.00005161,0
 .00010335,0.00050392,-0.00010714,-0.00129395,0.00000417,0.00001561,0.0
 0002909,0.00326165,-0.00015323,-0.00302176,0.02299640,-0.00535639,0.00
 989362,-0.06122117,0.01535866,-0.07491283,-0.02952286,0.00678892,-0.00
 140020,-0.00088052,0.00085106,-0.00537121,-0.00000903,0.00000781,-0.00
 000150,-0.00000357,0.00000845,0.00001174,0.00000007,-0.00001105,0.0000
 0066,-0.00000344,-0.00000697,0.00000295,-0.00000733,0.00001867,-0.0000
 6071,-0.00001597,0.00000812,0.00000176,0.00001491,-0.00001247,-0.00001
 466,-0.00010725,0.00003116,0.00000298,0.00114846,-0.00028189,0.0003164
 9,-0.00081067,-0.00009962,0.00087459,0.06555323,-0.01690254,0.07381020
 ,0.00031224,-0.00007527,0.00008947,-0.00012981,0.00013292,-0.00004737,
 -0.00015341,0.00002448,-0.00011719,-0.00041813,-0.00000636,0.00136845,
 -0.00388215,0.00258828,-0.00250896,0.00010207,0.00017296,0.00007317,-0
 .00047963,-0.00002607,-0.00095428,0.00093159,0.00151633,-0.00228852,0.
 01018907,-0.00098199,-0.00814722,-0.18876711,0.02562374,0.14102285,-0.
 01480875,0.00295581,0.02315982,-0.00004475,-0.00005287,0.00001989,-0.0
 0000156,-0.00001748,-0.00000564,-0.00001756,-0.00003217,-0.00003763,0.
 00000415,-0.00000571,0.00001993,0.00001196,0.00002101,-0.00009741,-0.0
 0002378,-0.00000148,0.00001295,0.00001581,-0.00006615,0.00000831,-0.00
 048736,0.00010692,-0.00009329,-0.00003582,-0.00024486,0.00012428,0.000
 33565,-0.00003815,-0.00045549,0.00037080,-0.00102830,0.00057400,0.1960
 9895,-0.00010369,0.00002730,-0.00003849,0.00010533,-0.00014461,0.00008
 259,0.00003748,-0.00001410,0.00002841,0.00016900,0.00021359,-0.0003137
 6,0.00261426,0.00721107,0.00098340,-0.00011112,-0.00013372,-0.00011341
 ,-0.00004896,-0.00083840,0.00012342,0.00160621,0.00685423,0.00108543,-
 0.00253532,0.00423243,0.00288257,0.02553642,-0.04327618,-0.02208133,0.
 00454440,0.00323293,-0.00526807,-0.00002965,0.00000775,0.00001058,-0.0
 0000357,0.00001579,0.00000802,0.00000320,-0.00000846,0.00001613,-0.000
 01140,-0.00000412,-0.00002254,0.00000326,0.00003327,-0.00001073,0.0000
 1340,0.00000957,-0.00001558,0.00001136,-0.00000295,0.00001177,0.000099
 02,-0.00013685,-0.00001071,-0.00023334,-0.00104951,-0.00009074,-0.0001
 2164,0.00006282,0.00015165,-0.00097422,-0.00389188,-0.00039603,-0.0293
 5361,0.03179047,-0.00007163,0.00000796,-0.00000830,0.00016085,-0.00008
 334,0.00003750,0.00003709,-0.00001094,0.00002358,-0.00045514,0.0001049
 6,0.00029058,-0.00204281,0.00077105,0.00095015,0.00006662,-0.00001801,
 0.00003248,-0.00093761,0.00017022,-0.00029597,-0.00279801,0.00122276,-
 0.00449553,0.02191519,-0.00379135,-0.01594253,0.14109424,-0.02198315,-
 0.21301028,-0.00678561,0.00122018,0.00947691,0.00001195,0.00000130,-0.
 00001563,-0.00000442,0.00000623,0.00000055,0.00000192,0.00000487,0.000
 00650,-0.00000569,0.00000478,-0.00000194,0.00000600,-0.00002175,0.0000
 1758,0.00001419,-0.00000195,-0.00000615,-0.00000340,0.00002820,-0.0000
 0977,-0.00010853,0.00001984,-0.00000467,0.00013575,-0.00008937,0.00002
 951,0.00109687,-0.00018526,-0.00093211,-0.00034398,-0.00020297,0.00109
 643,-0.15146400,0.02315588,0.22215317,-0.00051351,0.00010982,-0.000241
 03,0.00002082,-0.00005998,-0.00015604,0.00019080,-0.00006900,0.0001489
 5,-0.00002041,-0.00079663,0.00029626,0.01104462,-0.00240990,0.02015255
 ,-0.00035707,0.00020147,0.00005017,-0.00252015,0.00189794,0.00326326,-
 0.00108804,0.00001906,0.00039920,-0.00484468,0.00274655,-0.00038005,-0
 .00288279,0.00301532,-0.02947655,-0.07996398,0.01222886,-0.07317293,-0
 .00029634,-0.00030861,0.00002565,0.00000619,-0.00014525,-0.00018002,0.
 00002790,0.00015763,-0.00009351,0.00007410,0.00014495,0.00008654,-0.00
 001787,-0.00026604,0.00031150,0.00009014,-0.00000758,-0.00002846,0.000
 10434,0.00002613,0.00000696,0.00027089,-0.00015050,-0.00005258,0.00031
 801,-0.00006778,0.00113398,0.00009251,-0.00026877,-0.00009693,-0.00028
 808,0.00014724,-0.00143790,0.00090853,-0.00121835,0.00046956,0.0800598
 6,-0.00005475,-0.00003213,0.00038648,0.00038337,-0.00043906,0.00024792
 ,0.00004414,0.00002083,-0.00007048,-0.00084591,-0.00295774,-0.00039534
 ,-0.00104388,0.00413067,-0.00341418,0.00004026,0.00035477,-0.00014730,
 0.00193822,0.00640122,-0.00015833,-0.00012716,-0.00086868,-0.00011380,
 0.00269132,0.00702517,0.00027330,0.00174963,0.00342089,0.00658612,0.01
 189626,-0.04235648,0.02976702,0.00002985,-0.00000552,-0.00010207,-0.00
 005156,-0.00026885,-0.00007288,-0.00000293,0.00012168,-0.00017560,0.00
 006520,0.00010600,0.00016716,-0.00002506,-0.00033241,0.00009499,-0.000
 07760,0.00002074,0.00002567,0.00020268,-0.00007470,-0.00017386,-0.0000
 9068,-0.00012281,0.00000045,0.00000367,0.00021149,-0.00019556,-0.00026
 520,-0.00107392,-0.00004175,0.00005806,-0.00001637,0.00029178,-0.00115
 315,-0.00418031,-0.00034230,-0.01531612,0.03085804,0.00029450,-0.00020
 879,0.00055175,-0.00093666,0.00004857,0.00020882,-0.00007567,0.0000420
 5,-0.00015171,-0.00113615,0.00019126,-0.00068105,-0.00739661,0.0026232
 9,-0.01760145,0.00014419,0.00019816,0.00029388,0.00383576,-0.00043732,
 -0.00133456,0.00049867,-0.00020674,0.00041963,-0.00084343,0.00049113,0
 .00181099,0.00036699,0.00031325,-0.00162333,-0.07342788,0.02916299,-0.
 31855325,-0.00010945,-0.00008290,-0.00005906,-0.00002835,0.00014832,0.
 00002249,0.00001682,-0.00006052,0.00008797,-0.00005206,-0.00011722,-0.
 00005211,0.00005600,0.00023119,-0.00023965,-0.00015307,0.00012155,-0.0
 0000692,0.00012284,0.00000041,-0.00011207,0.00006902,-0.00000341,0.000
 04392,-0.00042824,0.00017614,-0.00087106,-0.00009771,-0.00003200,-0.00
 007926,0.00008943,-0.00003882,-0.00020271,-0.00030074,-0.00018731,0.00
 061915,0.07953335,-0.03241722,0.33725496,0.00054941,0.00027568,0.00114
 319,-0.00086142,-0.00030361,-0.00063316,-0.00014036,-0.00053845,-0.000
 61893,-0.00349176,0.00090056,0.00039082,-0.00008792,-0.00055962,-0.000
 67800,0.00559808,0.00292152,-0.00102966,-0.00015333,0.00001125,0.00001
 916,0.00003372,0.00004191,-0.00000230,0.00000407,-0.00001143,0.0000159
 2,-0.00001541,0.00008445,0.00007677,0.00007467,0.00000372,-0.00007766,
 -0.06768530,-0.07517910,0.04245886,0.00072721,-0.00936308,0.00691059,0
 .00496158,-0.00389509,-0.00220166,-0.00082553,0.00051996,-0.00020103,0
 .00573935,-0.00252430,-0.00126641,-0.00005926,0.00009133,-0.00012883,-
 0.00006608,0.00009893,-0.00009922,0.00032922,0.00036278,0.00024815,0.0
 0000361,-0.00000438,0.00000648,-0.00001113,0.00000332,0.00000025,0.000
 00222,-0.00001944,0.00001378,0.00000726,0.00000019,-0.00000130,-0.0004
 4208,-0.00003516,-0.00008849,0.05984147,0.00056995,-0.00050331,-0.0007
 3892,-0.00064674,-0.00167262,-0.00256337,-0.00016917,-0.00058781,0.000
 12495,0.00080243,-0.00172305,-0.00033552,-0.00007419,0.00018887,0.0001
 6790,0.00018192,0.00437327,0.00075473,0.00008988,0.00000350,-0.0000086
 9,0.00000276,-0.00002058,-0.00001258,0.00000965,0.00001993,0.00001499,
 -0.00001114,-0.00003223,-0.00006171,0.00003010,-0.00009881,0.00009639,
 -0.07636496,-0.24211231,0.12316541,-0.00614693,-0.01270149,0.01312874,
 -0.00375926,-0.00116672,-0.00264828,0.00036198,0.00007530,-0.00079531,
 -0.00218258,0.00179061,-0.00045665,0.00004612,0.00013126,0.00002904,-0
 .00008311,0.00012034,0.00016312,0.00009035,-0.00006239,0.00025877,0.00
 000136,0.00001020,-0.00001438,0.00000663,-0.00000520,0.00000156,0.0000
 0034,0.00000740,-0.00000704,-0.00000043,-0.00000901,-0.00000083,0.0002
 7822,0.00003556,0.00008625,0.08501273,0.25433559,0.00112514,-0.0011558
 0,-0.00103763,0.00026524,-0.00007543,0.00041370,-0.00060412,0.00080894
 ,0.00028333,0.00091625,0.00144529,0.00002075,-0.00018848,0.00002990,-0
 .00002007,0.00943163,0.02523647,-0.01226658,0.00004098,-0.00003406,0.0
 0000045,0.00001916,-0.00000001,0.00002745,0.00005761,-0.00001756,0.000
 01471,-0.00002798,-0.00002102,0.00012741,0.00007807,0.00002567,-0.0003
 1573,0.04278987,0.12105321,-0.13707630,-0.00498583,-0.01327144,0.01256
 920,-0.00211288,-0.00276051,-0.00049909,-0.00029098,-0.00068637,-0.000
 91213,-0.00190344,-0.00138752,-0.00354530,-0.00023575,-0.00001144,0.00
 015556,-0.00036726,0.00000934,0.00073757,0.00002524,-0.00011350,0.0002
 0887,-0.00000445,0.00000275,0.00001666,0.00001039,0.00000227,0.0000103
 6,0.00001271,0.00000263,0.00001731,0.00001581,-0.00000298,-0.00000627,
 -0.00031833,0.00005563,0.00012016,-0.04481820,-0.13043875,0.14191001,-
 0.00011145,0.00006522,-0.00006647,0.00006894,-0.00003014,0.00005164,0.
 00003255,0.00002138,0.00006165,0.00028531,0.00015266,-0.00049090,0.000
 04476,-0.00003279,-0.00004935,0.00475240,-0.00423773,-0.00145298,-0.00
 002628,0.00000088,0.00002456,-0.00001502,0.00000769,-0.00000405,-0.000
 00708,-0.00000113,-0.00001276,-0.00000055,-0.00001300,0.00000743,-0.00
 000795,0.00001748,-0.00004480,0.00216546,0.00077026,-0.01288269,-0.043
 58346,-0.00764825,-0.02993487,0.00433692,0.00014412,0.01026870,0.00530
 661,-0.00406242,0.00045235,-0.00042730,-0.00058125,0.00018287,0.000006
 18,-0.00000595,0.00000038,0.00001635,-0.00001556,-0.00000040,-0.000121
 40,-0.00017835,-0.00013563,0.00000288,-0.00000209,0.00000514,-0.000004
 72,0.00000298,-0.00000211,-0.00000162,0.00000241,-0.00000032,-0.000005
 72,0.00000154,0.00000065,0.00003038,0.00001437,0.00001026,-0.00340036,
 0.00188506,0.00074620,0.03467228,-0.00021312,0.00010183,-0.00000482,0.
 00004780,-0.00006411,0.00011816,0.00009410,-0.00004636,0.00004571,0.00
 013770,0.00061826,-0.00101416,0.00015172,-0.00014686,0.00001644,-0.004
 48973,-0.00236008,-0.00198853,-0.00007906,0.00003686,-0.00001369,0.000
 02005,0.00001827,-0.00000770,-0.00003277,0.00000912,0.00001022,-0.0000
 1033,0.00001672,-0.00001059,-0.00002842,-0.00000396,0.00000312,-0.0021
 7196,0.00437887,-0.02556077,-0.00771933,-0.05593971,0.00645359,0.00316
 406,0.00404436,0.02589383,-0.00399755,-0.00244327,0.00265465,-0.000670
 62,-0.00166307,-0.00002382,0.00001528,0.00000402,-0.00001373,0.0000358
 0,-0.00001208,-0.00003020,-0.00012564,-0.00023559,-0.00016019,-0.00000
 050,-0.00001442,0.00000406,-0.00000902,-0.00000034,-0.00000723,-0.0000
 0594,-0.00000396,-0.00000133,-0.00001008,0.00000208,0.00000206,0.00000
 198,-0.00001189,-0.00001270,0.00207841,0.00017710,0.00040498,0.0112706
 4,0.05309124,-0.00024073,0.00014719,-0.00000574,-0.00000625,-0.0001687
 6,0.00002454,0.00010439,-0.00007749,0.00004546,0.00025084,0.00058310,-
 0.00037582,0.00010658,-0.00016282,-0.00002333,-0.00156249,-0.00196664,
 0.00075644,-0.00007038,0.00000680,0.00002459,-0.00000804,0.00002300,-0
 .00000857,-0.00003174,0.00000793,-0.00001502,0.00000435,0.00000596,0.0
 0000132,-0.00004595,-0.00000310,-0.00002659,-0.00040028,0.00209197,-0.
 00948696,-0.02982972,0.00649577,-0.34510029,-0.00235452,-0.00194576,-0
 .01076947,0.00060481,0.00289680,0.00044689,0.00010320,-0.00004935,0.00
 097831,0.00002216,0.00000331,-0.00001975,0.00004699,-0.00003157,-0.000
 03358,-0.00011419,-0.00017813,-0.00011081,0.00000616,-0.00000963,0.000
 00644,-0.00001174,0.00000385,-0.00000826,-0.00000701,-0.00000055,-0.00
 000257,-0.00001400,0.00000161,0.00000286,0.00002610,0.00000072,-0.0000
 1157,0.00039779,-0.00025122,0.00062748,0.03263844,-0.00714862,0.363453
 36,-0.00005618,0.00003558,0.00003644,-0.00006547,-0.00005587,0.0000091
 1,0.00003650,-0.00005186,-0.00000737,-0.00063974,0.00031539,0.00011407
 ,-0.00000236,-0.00013481,-0.00010874,-0.00065997,0.00047043,0.00037025
 ,-0.00004226,-0.00000136,0.00001667,0.00000827,0.00000693,-0.00000470,
 -0.00001904,0.00000643,-0.00000100,0.00000279,0.00000529,-0.00000746,-
 0.00000804,-0.00000621,0.00000523,0.00549411,-0.00362801,0.00083259,0.
 00067934,-0.00637017,-0.00544183,-0.08938427,-0.09943026,-0.05664504,0
 .00281239,-0.00211190,-0.00036456,0.00649996,-0.00208260,-0.00054252,0
 .00000684,0.00000013,-0.00001066,0.00002653,-0.00000807,-0.00003938,0.
 00006105,0.00006666,-0.00002121,0.00000361,0.00000400,-0.00000009,-0.0
 0000506,0.00000044,-0.00000354,-0.00000251,-0.00000110,-0.00000069,-0.
 00000379,0.00000152,0.00000184,0.00000589,-0.00000075,-0.00000527,-0.0
 0014108,-0.00019248,-0.00027064,-0.00338256,0.00189032,0.00050089,0.08
 229640,-0.00013424,0.00010684,0.00004529,-0.00002476,-0.00015024,-0.00
 012016,0.00006036,-0.00007339,-0.00000307,0.00034756,-0.00006730,-0.00
 002428,0.00006595,0.00001960,0.00005000,0.00042478,-0.00005036,0.00064
 282,-0.00000996,0.00000627,0.00000051,-0.00000735,0.00000213,-0.000004
 61,-0.00000860,0.00000416,-0.00000610,0.00000142,-0.00000245,-0.000006
 22,-0.00002242,-0.00000535,0.00000849,-0.00348318,-0.00156590,0.003873
 93,-0.00942259,-0.01355349,-0.01371650,-0.09941360,-0.23431618,-0.1059
 3950,0.00073735,0.00493796,0.00232497,-0.00210627,0.00253158,0.0014191
 8,0.00002044,0.00000342,-0.00001519,0.00003193,-0.00001033,-0.00003458
 ,-0.00004638,-0.00007237,-0.00003564,0.00000191,-0.00000343,0.00000276
 ,-0.00000327,0.00000109,-0.00000286,-0.00000296,0.00000106,-0.00000222
 ,-0.00000539,-0.00000030,0.00000107,0.00003266,0.00000548,-0.00001018,
 -0.00038904,-0.00067859,-0.00071747,0.00197978,0.00012795,-0.00005712,
 0.10956266,0.24296406,-0.00002897,-0.00000189,-0.00003764,0.00001034,-
 0.00005026,0.00005497,0.00000580,0.00001437,0.00002298,0.00007944,0.00
 002855,0.00007994,0.00003147,-0.00001526,0.00002243,0.00024046,0.00053
 261,-0.00102251,-0.00000504,-0.00000951,-0.00000309,0.00000387,-0.0000
 0123,0.00000291,-0.00000666,0.00000252,0.00000212,-0.00000456,0.000005
 73,0.00000359,-0.00000679,-0.00000450,-0.00001422,0.00068330,0.0034116
 5,-0.00092114,0.00709297,0.01375051,0.01250706,-0.05656824,-0.10558800
 ,-0.12394708,-0.01292607,-0.02547461,-0.01022300,-0.00025746,0.0019242
 8,-0.00349024,-0.00000138,-0.00000026,0.00000196,-0.00000256,-0.000018
 53,0.00002518,-0.00000748,0.00002055,0.00001484,0.00000279,0.00000466,
 0.00000983,-0.00000205,0.00000073,-0.00000190,-0.00000179,0.00000020,0
 .00000024,-0.00000288,0.00000017,0.00000061,-0.00000523,-0.00000017,0.
 00000086,0.00034070,0.00063624,0.00044525,0.00013536,-0.00084924,0.000
 63222,0.06143874,0.11297774,0.12667547,-0.00016690,0.00005474,-0.00006
 679,-0.00019656,-0.00029313,-0.00006654,0.00003478,0.00002721,0.000059
 15,0.00021094,-0.00009186,0.00048462,0.00004084,-0.00010425,-0.0000107
 1,0.00359456,-0.00343582,-0.00204334,-0.00002222,0.00000276,0.00000437
 ,-0.00000419,0.00001558,-0.00000213,-0.00001609,0.00000302,-0.00000779
 ,0.00000627,0.00001275,0.00000104,-0.00002352,0.00000143,0.00000819,-0
 .00084174,0.00033938,-0.00050771,0.00596007,-0.00203001,-0.00153731,0.
 00445233,0.00358619,-0.00208331,-0.06544235,-0.07732555,0.04429377,0.0
 0153395,-0.00996691,0.00794216,0.00001264,0.00000516,-0.00000404,0.000
 01898,-0.00007865,0.00002419,0.00003240,0.00002854,0.00000427,0.000002
 21,-0.00000585,0.00000068,-0.00000486,0.00000011,-0.00000334,-0.000003
 36,-0.00000306,-0.00000116,-0.00000593,0.00000023,0.00000100,0.0000057
 6,-0.00000535,-0.00000605,-0.00051216,0.00021564,0.00011248,0.00023289
 ,0.00009933,-0.00016471,-0.00348592,0.00174252,0.00067441,0.05780029,-
 0.00027474,0.00012242,-0.00002887,-0.00011197,-0.00043472,-0.00012558,
 0.00012105,-0.00006516,0.00006463,0.00000403,-0.00003884,0.00100953,0.
 00016590,-0.00008530,0.00000098,-0.00353843,-0.00160128,-0.00293218,-0
 .00006310,0.00001448,0.00002419,-0.00001198,0.00001603,-0.00001474,-0.
 00002349,0.00000807,-0.00001908,0.00000639,-0.00001125,0.00001343,-0.0
 0004812,0.00001730,-0.00003498,0.00029474,-0.00006825,-0.00101938,-0.0
 0206215,0.00259235,-0.00065365,0.00082371,0.00533465,-0.00171727,-0.07
 742138,-0.23558100,0.12363299,-0.00716495,-0.01444074,0.01632648,0.000
 02495,-0.00000244,-0.00001632,0.00007560,-0.00010776,0.00001605,0.0000
 0361,-0.00003938,-0.00005788,0.00000686,-0.00000637,0.00000006,-0.0000
 1119,0.00000300,-0.00000701,-0.00000484,0.00000148,-0.00000188,-0.0000
 1124,0.00000156,0.00000212,0.00001852,0.00000565,-0.00000658,0.0002242
 4,-0.00013104,0.00004046,-0.00003803,0.00015669,-0.00017352,0.00182237
 ,-0.00034677,0.00019937,0.08462659,0.24360162,-0.00011223,0.00002189,-
 0.00003262,-0.00009781,-0.00024242,-0.00006249,0.00004096,-0.00000573,
 0.00003631,-0.00009271,-0.00040910,0.00060130,0.00008722,0.00001641,0.
 00001449,-0.00190633,-0.00253874,-0.00096756,-0.00001774,0.00001608,-0
 .00000170,-0.00000192,0.00000128,-0.00000600,-0.00000237,0.00000050,-0
 .00000215,-0.00000111,-0.00000958,0.00000504,-0.00000950,0.00001488,-0
 .00000751,-0.00028688,-0.00069322,-0.00092316,-0.00162133,-0.00080554,
 -0.00506352,0.00984333,0.02484961,-0.00958043,0.04502025,0.12501100,-0
 .14341465,-0.00488467,-0.01189720,0.01015940,0.00000889,-0.00000041,-0
 .00000253,0.00002554,-0.00007056,0.00002908,0.00004114,0.00003943,0.00
 001726,0.00000088,-0.00000045,0.00000017,-0.00000264,-0.00000018,-0.00
 000102,-0.00000045,0.00000068,-0.00000008,-0.00000179,0.00000072,0.000
 00004,-0.00000107,0.00000101,-0.00000110,0.00010981,0.00006562,0.00008
 015,0.00047014,0.00122590,-0.00059219,0.00032489,-0.00058989,0.0012342
 7,-0.04801970,-0.13486229,0.14644694,-0.00014485,0.00010335,0.00000024
 ,0.00008683,0.00029694,0.00040937,0.00007153,-0.00001504,0.00005039,-0
 .00239737,0.00089306,0.00015703,-0.00050870,-0.00011683,-0.00030992,0.
 00766199,-0.00036152,0.01107390,-0.00094649,-0.00035764,-0.00012401,0.
 00063353,-0.00037033,-0.00005769,-0.00017225,0.00006052,0.00055657,-0.
 00050378,0.00013107,-0.00028768,0.00060065,-0.00004723,-0.00030793,0.0
 0487108,-0.00532816,-0.00136256,-0.00041330,0.00185575,-0.00056909,0.0
 0515101,-0.00633286,0.00101014,0.00406075,0.00045873,-0.02355702,-0.04
 984203,-0.01191691,-0.02672324,0.00001097,-0.00001652,-0.00000855,-0.0
 0006639,0.00012844,-0.00002412,-0.00009059,0.00026343,0.00081636,0.000
 02860,0.00029159,0.00021784,-0.00002071,0.00001330,-0.00002911,-0.0000
 2990,0.00002872,0.00001888,-0.00002281,-0.00000193,0.00000841,-0.00001
 575,-0.00002177,0.00004799,0.00002131,0.00004589,0.00048157,-0.0008584
 4,0.00055688,0.00004902,-0.00003546,0.00007066,-0.00091251,-0.00321310
 ,0.00256705,0.00108721,0.03608368,-0.00087359,0.00041525,-0.00025838,-
 0.00031678,-0.00040418,0.00126569,0.00034176,-0.00013588,0.00019379,0.
 00353755,-0.00126602,-0.00028642,0.00030050,0.00053815,0.00009285,0.00
 257055,0.00426256,0.03884979,-0.00024899,0.00000955,-0.00011096,0.0001
 9262,-0.00019370,-0.00000664,-0.00009714,0.00005791,0.00020738,-0.0002
 1450,-0.00000166,-0.00011496,0.00015577,-0.00005103,-0.00013902,-0.005
 99761,-0.00623427,-0.00252302,0.00214088,0.00347879,-0.00036158,-0.005
 64312,-0.00551135,0.00379514,-0.00370121,0.00737030,-0.04044025,-0.011
 90505,-0.06932071,0.00469951,0.00005747,0.00000940,-0.00006213,0.00011
 398,0.00007053,-0.00004373,-0.00074640,-0.00119427,0.00184691,0.000067
 23,0.00007715,0.00014902,-0.00002445,0.00000307,-0.00002627,-0.0000258
 0,0.00002036,0.00000470,-0.00003167,-0.00000446,0.00000772,0.00005816,
 0.00002270,-0.00001286,0.00019170,0.00023621,0.00157632,0.00051022,0.0
 0016233,-0.00004370,-0.00011269,0.00018485,-0.00149640,0.00257924,0.00
 108501,0.00086028,0.01712139,0.06631341,0.00077449,-0.00103836,-0.0004
 6063,-0.00007670,0.00075594,0.00088297,-0.00036127,0.00056877,0.000016
 67,-0.00098023,-0.00560850,-0.00230907,-0.00066505,0.00123871,0.000872
 75,-0.00438599,0.00487426,-0.04695255,0.00040839,-0.00038814,-0.000525
 85,0.00051845,-0.00039230,0.00022803,0.00001366,0.00002907,0.00053270,
 -0.00047302,0.00014036,-0.00021125,0.00071578,-0.00015892,-0.00014204,
 0.00211330,0.00548467,0.00202449,-0.00019376,0.00032561,-0.00441020,-0
 .00240388,-0.00431035,0.00363773,-0.00714104,-0.00223470,-0.04558551,-
 0.02620948,0.00588324,-0.30027367,-0.00009637,-0.00001505,0.00011979,-
 0.00024446,0.00025749,0.00026199,0.00008965,0.00201178,0.00178238,-0.0
 0000962,0.00037004,0.00040303,0.00005907,-0.00005563,0.00002088,0.0000
 0301,0.00001900,0.00004307,0.00004749,0.00000934,-0.00000845,-0.000263
 36,-0.00007741,0.00014626,-0.00028742,-0.00036046,-0.00210729,0.000021
 56,0.00001459,-0.00040938,-0.00017603,-0.00006117,-0.00207589,0.000914
 30,0.00034091,0.00203425,0.03828853,-0.00762280,0.39246478\\0.00002385
 ,0.00000309,0.00001199,-0.00001938,-0.00000180,0.00000138,-0.00000521,
 -0.00000233,-0.00001021,0.00000394,-0.00000199,0.00000137,-0.00000048,
 -0.00000160,-0.00000057,0.00000029,0.00000299,-0.00000032,-0.00000034,
 0.00000033,0.00000026,-0.00000040,-0.00000049,0.00000061,-0.00000036,-
 0.00000011,0.00000083,-0.00000003,0.00000017,0.00000031,0.00000047,-0.
 00000020,0.00000104,-0.00000096,0.00000012,0.00000028,0.00000065,0.000
 00035,-0.00000128,0.00000074,0.00000052,-0.00000129,0.00000026,0.00000
 036,-0.00000069,0.00000069,-0.00000107,-0.00000018,-0.00000051,0.00000
 303,-0.00000034,-0.00000703,0.00000029,0.00000342,0.00000291,-0.000001
 26,-0.00000396,-0.00000066,-0.00000070,0.00000020,-0.00000069,-0.00000
 068,0.00000059,-0.00000031,-0.00000011,0.00000087,0.00000017,0.0000003
 9,0.00000081,0.00000032,0.00000051,0.00000035,0.00000092,-0.00000050,-
 0.00000109,0.00000079,0.00000074,-0.00000064,0.00000059,0.00000050,-0.
 00000135,0.00000008,-0.00000014,-0.00000127,-0.00000033,-0.00000042,-0
 .00000112\\\@


 COMMON SENSE IS NOT SO COMMON.   -- VOLTAIRE
 Job cpu time:       0 days 20 hours 35 minutes 19.3 seconds.
 Elapsed time:       0 days  2 hours 34 minutes 42.4 seconds.
 File lengths (MBytes):  RWF=    554 Int=      0 D2E=      0 Chk=     23 Scr=      1
 Normal termination of Gaussian 16 at Sat Nov 19 11:33:07 2005.
