# Supplementary material for: Rotational Barriers in N-Benzhydrylformamides: An NMR and DFT Study
Source: Molecules. 2023 Jan 5;28(2):535. doi: 10.3390/molecules28020535 (PMC9863877; doi:10.3390/molecules28020535)
Supplement: Supplementary file 1 [file molecules-28-00535-s001.zip › Supplementary_Materials/Quantum_chemistry_output_files/Gaussian_output_files/Transition_states_(corresponding_to_penultimate_barriers)/BHFA_oI/BHFA_oI_TS_Aryl.log]

 Entering Gaussian System, Link 0=g16
 Initial command:
 /home/aikhl/g16/l1.exe "/home/aikhl/works/aikhl/Gau-542.inp" -scrdir="/home/aikhl/works/aikhl/"
 Entering Link 1 = /home/aikhl/g16/l1.exe PID=       544.
  
 Copyright (c) 1988,1990,1992,1993,1995,1998,2003,2009,2016,
            Gaussian, Inc.  All Rights Reserved.
  
 This is part of the Gaussian(R) 16 program.  It is based on
 the Gaussian(R) 09 system (copyright 2009, Gaussian, Inc.),
 the Gaussian(R) 03 system (copyright 2003, Gaussian, Inc.),
 the Gaussian(R) 98 system (copyright 1998, Gaussian, Inc.),
 the Gaussian(R) 94 system (copyright 1995, Gaussian, Inc.),
 the Gaussian 92(TM) system (copyright 1992, Gaussian, Inc.),
 the Gaussian 90(TM) system (copyright 1990, Gaussian, Inc.),
 the Gaussian 88(TM) system (copyright 1988, Gaussian, Inc.),
 the Gaussian 86(TM) system (copyright 1986, Carnegie Mellon
 University), and the Gaussian 82(TM) system (copyright 1983,
 Carnegie Mellon University). Gaussian is a federally registered
 trademark of Gaussian, Inc.
  
 This software contains proprietary and confidential information,
 including trade secrets, belonging to Gaussian, Inc.
  
 This software is provided under written license and may be
 used, copied, transmitted, or stored only in accord with that
 written license.
  
 The following legend is applicable only to US Government
 contracts under FAR:
  
                    RESTRICTED RIGHTS LEGEND
  
 Use, reproduction and disclosure by the US Government is
 subject to restrictions as set forth in subparagraphs (a)
 and (c) of the Commercial Computer Software - Restricted
 Rights clause in FAR 52.227-19.
  
 Gaussian, Inc.
 340 Quinnipiac St., Bldg. 40, Wallingford CT 06492
  
  
 ---------------------------------------------------------------
 Warning -- This program may not be used in any manner that
 competes with the business of Gaussian, Inc. or will provide
 assistance to any competitor of Gaussian, Inc.  The licensee
 of this program is prohibited from giving any competitor of
 Gaussian, Inc. access to this program.  By using this program,
 the user acknowledges that Gaussian, Inc. is engaged in the
 business of creating and licensing software in the field of
 computational chemistry and represents and warrants to the
 licensee that it is not a competitor of Gaussian, Inc. and that
 it will not use this program in any manner prohibited above.
 ---------------------------------------------------------------
  

 Cite this work as:
 Gaussian 16, Revision A.03,
 M. J. Frisch, G. W. Trucks, H. B. Schlegel, G. E. Scuseria, 
 M. A. Robb, J. R. Cheeseman, G. Scalmani, V. Barone, 
 G. A. Petersson, H. Nakatsuji, X. Li, M. Caricato, A. V. Marenich, 
 J. Bloino, B. G. Janesko, R. Gomperts, B. Mennucci, H. P. Hratchian, 
 J. V. Ortiz, A. F. Izmaylov, J. L. Sonnenberg, D. Williams-Young, 
 F. Ding, F. Lipparini, F. Egidi, J. Goings, B. Peng, A. Petrone, 
 T. Henderson, D. Ranasinghe, V. G. Zakrzewski, J. Gao, N. Rega, 
 G. Zheng, W. Liang, M. Hada, M. Ehara, K. Toyota, R. Fukuda, 
 J. Hasegawa, M. Ishida, T. Nakajima, Y. Honda, O. Kitao, H. Nakai, 
 T. Vreven, K. Throssell, J. A. Montgomery, Jr., J. E. Peralta, 
 F. Ogliaro, M. J. Bearpark, J. J. Heyd, E. N. Brothers, K. N. Kudin, 
 V. N. Staroverov, T. A. Keith, R. Kobayashi, J. Normand, 
 K. Raghavachari, A. P. Rendell, J. C. Burant, S. S. Iyengar, 
 J. Tomasi, M. Cossi, J. M. Millam, M. Klene, C. Adamo, R. Cammi, 
 J. W. Ochterski, R. L. Martin, K. Morokuma, O. Farkas, 
 J. B. Foresman, and D. J. Fox, Gaussian, Inc., Wallingford CT, 2016.
 
 ******************************************
 Gaussian 16:  ES64L-G16RevA.03 25-Dec-2016
                23-Aug-2021 
 ******************************************
 %nprocshared=8
 Will use up to    8 processors via shared memory.
 %mem=5GB
 %oldchk=BHFA_oI_M062X_scanAr08_TS.chk
 %chk=BHFA_oI_M062X_scanAr08_TS_freq.chk
 Copying data from "BHFA_oI_M062X_scanAr08_TS.chk" to current chk file "BHFA_oI_M062X_scanAr08_TS_freq.chk"
 IOpt=  2 FromEx=T IUOpen= 4 IOptOp= 5 NList=   0 IFRang= 0 IUIn= 4 IUOut= 2.
 ----------------------------------------------------------------------
 # freq=noraman geom=allcheck guess=read M062X/gen pseudo=read nosymm I
 ntegral(Grid=SuperFine) scrf=(IEFPCM, solvent=dimethylsulfoxide)
 ----------------------------------------------------------------------
 1/10=4,29=7,30=1,38=1/1,3;
 2/12=2,15=1,40=1/2;
 3/5=7,11=2,14=-4,16=1,17=8,25=1,30=1,70=2201,71=2,72=21,74=-55,75=-7,116=-2,140=1/1,2,3;
 4/5=1/1;
 5/5=2,38=6,53=21,98=1/2;
 8/6=4,10=90,11=11/1;
 11/6=1,8=1,9=11,15=111,16=1,31=1/1,2,10;
 10/6=1,31=1/2;
 6/7=2,8=2,9=2,10=2,28=1/1;
 7/8=1,10=1,25=1,30=1/1,2,3,16;
 1/10=4,30=1/3;
 99//99;
 Structure from the checkpoint file:  "BHFA_oI_M062X_scanAr08_TS_freq.chk"
 -------------------------
 BHFA_oI_M062X_scanAr08_TS
 -------------------------
 Charge =  0 Multiplicity = 1
 Redundant internal coordinates found in file.  (old form).
 C,0,1.7055167372,0.1803181762,-1.4285884945
 N,0,0.8655794366,0.1209678734,-0.3756660623
 O,0,1.455590026,0.7109162304,-2.4972528179
 C,0,-0.5014943851,0.6073235914,-0.4204972272
 C,0,-1.4202899967,-0.5692778924,-0.1167695672
 C,0,-0.8215713906,1.8291079716,0.4562107038
 C,0,-2.0893906619,-1.2220050233,-1.1485792926
 C,0,-2.8789154737,-2.3391342651,-0.8806349941
 C,0,-2.9989257624,-2.8114348569,0.4221179206
 C,0,-2.3293688729,-2.16204964,1.458442595
 C,0,-1.5485359075,-1.0437266161,1.1901742065
 C,0,-2.1954238527,2.0799824046,0.6212190459
 C,0,-2.6817995838,3.1511229255,1.3503768081
 C,0,-1.7875711878,4.0232748198,1.9618994741
 C,0,-0.4265346865,3.8175096283,1.8047271139
 C,0,0.0549334934,2.7417805276,1.0498166567
 H,0,2.6725428432,-0.3008691787,-1.2266798988
 H,0,1.1789240023,-0.3702909735,0.4500996164
 H,0,-0.6626502201,0.9119568448,-1.4575251489
 H,0,-1.9962640979,-0.8561911125,-2.1663510742
 H,0,-3.4003894442,-2.8366595862,-1.6905073988
 H,0,-3.6130608355,-3.679745059,0.6320067955
 H,0,-2.4215364401,-2.5239886255,2.4762296574
 H,0,-1.0443103678,-0.5297311345,2.0037658283
 H,0,-2.9009643004,1.4005533561,0.1557841804
 H,0,-3.751098601,3.2992215292,1.4441619722
 H,0,-2.1400434447,4.8624482037,2.5500348661
 H,0,0.2733450544,4.5027541428,2.266295025
 I,0,2.1880069202,2.7453647383,0.8883915109
 Recover connectivity data from disk.

 GradGradGradGradGradGradGradGradGradGradGradGradGradGradGradGradGradGrad
 Berny optimization.
 Initialization pass.
                           ----------------------------
                           !    Initial Parameters    !
                           ! (Angstroms and Degrees)  !
 --------------------------                            --------------------------
 ! Name  Definition              Value          Derivative Info.                !
 --------------------------------------------------------------------------------
 ! R1    R(1,2)                  1.3482         calculate D2E/DX2 analytically  !
 ! R2    R(1,3)                  1.219          calculate D2E/DX2 analytically  !
 ! R3    R(1,17)                 1.0988         calculate D2E/DX2 analytically  !
 ! R4    R(2,4)                  1.4517         calculate D2E/DX2 analytically  !
 ! R5    R(2,18)                 1.0106         calculate D2E/DX2 analytically  !
 ! R6    R(4,5)                  1.5234         calculate D2E/DX2 analytically  !
 ! R7    R(4,6)                  1.5375         calculate D2E/DX2 analytically  !
 ! R8    R(4,19)                 1.0928         calculate D2E/DX2 analytically  !
 ! R9    R(5,7)                  1.3923         calculate D2E/DX2 analytically  !
 ! R10   R(5,11)                 1.3963         calculate D2E/DX2 analytically  !
 ! R11   R(6,12)                 1.4063         calculate D2E/DX2 analytically  !
 ! R12   R(6,16)                 1.3977         calculate D2E/DX2 analytically  !
 ! R13   R(7,8)                  1.394          calculate D2E/DX2 analytically  !
 ! R14   R(7,20)                 1.0855         calculate D2E/DX2 analytically  !
 ! R15   R(8,9)                  1.3909         calculate D2E/DX2 analytically  !
 ! R16   R(8,21)                 1.0841         calculate D2E/DX2 analytically  !
 ! R17   R(9,10)                 1.3943         calculate D2E/DX2 analytically  !
 ! R18   R(9,22)                 1.0841         calculate D2E/DX2 analytically  !
 ! R19   R(10,11)                1.3901         calculate D2E/DX2 analytically  !
 ! R20   R(10,23)                1.0842         calculate D2E/DX2 analytically  !
 ! R21   R(11,24)                1.0864         calculate D2E/DX2 analytically  !
 ! R22   R(12,13)                1.384          calculate D2E/DX2 analytically  !
 ! R23   R(12,25)                1.0845         calculate D2E/DX2 analytically  !
 ! R24   R(13,14)                1.3908         calculate D2E/DX2 analytically  !
 ! R25   R(13,26)                1.0836         calculate D2E/DX2 analytically  !
 ! R26   R(14,15)                1.3854         calculate D2E/DX2 analytically  !
 ! R27   R(14,27)                1.0837         calculate D2E/DX2 analytically  !
 ! R28   R(15,16)                1.3996         calculate D2E/DX2 analytically  !
 ! R29   R(15,28)                1.0828         calculate D2E/DX2 analytically  !
 ! R30   R(16,29)                2.1392         calculate D2E/DX2 analytically  !
 ! A1    A(2,1,3)              125.1751         calculate D2E/DX2 analytically  !
 ! A2    A(2,1,17)             112.6741         calculate D2E/DX2 analytically  !
 ! A3    A(3,1,17)             122.1483         calculate D2E/DX2 analytically  !
 ! A4    A(1,2,4)              123.2174         calculate D2E/DX2 analytically  !
 ! A5    A(1,2,18)             117.7978         calculate D2E/DX2 analytically  !
 ! A6    A(4,2,18)             118.6887         calculate D2E/DX2 analytically  !
 ! A7    A(2,4,5)              107.6405         calculate D2E/DX2 analytically  !
 ! A8    A(2,4,6)              116.4023         calculate D2E/DX2 analytically  !
 ! A9    A(2,4,19)             105.1634         calculate D2E/DX2 analytically  !
 ! A10   A(5,4,6)              111.994          calculate D2E/DX2 analytically  !
 ! A11   A(5,4,19)             108.3944         calculate D2E/DX2 analytically  !
 ! A12   A(6,4,19)             106.7921         calculate D2E/DX2 analytically  !
 ! A13   A(4,5,7)              120.2773         calculate D2E/DX2 analytically  !
 ! A14   A(4,5,11)             120.2942         calculate D2E/DX2 analytically  !
 ! A15   A(7,5,11)             119.3561         calculate D2E/DX2 analytically  !
 ! A16   A(4,6,12)             114.3341         calculate D2E/DX2 analytically  !
 ! A17   A(4,6,16)             129.0887         calculate D2E/DX2 analytically  !
 ! A18   A(12,6,16)            116.5076         calculate D2E/DX2 analytically  !
 ! A19   A(5,7,8)              120.3624         calculate D2E/DX2 analytically  !
 ! A20   A(5,7,20)             119.7114         calculate D2E/DX2 analytically  !
 ! A21   A(8,7,20)             119.9261         calculate D2E/DX2 analytically  !
 ! A22   A(7,8,9)              120.0683         calculate D2E/DX2 analytically  !
 ! A23   A(7,8,21)             119.7767         calculate D2E/DX2 analytically  !
 ! A24   A(9,8,21)             120.1549         calculate D2E/DX2 analytically  !
 ! A25   A(8,9,10)             119.7739         calculate D2E/DX2 analytically  !
 ! A26   A(8,9,22)             120.146          calculate D2E/DX2 analytically  !
 ! A27   A(10,9,22)            120.0798         calculate D2E/DX2 analytically  !
 ! A28   A(9,10,11)            120.0667         calculate D2E/DX2 analytically  !
 ! A29   A(9,10,23)            120.0968         calculate D2E/DX2 analytically  !
 ! A30   A(11,10,23)           119.8353         calculate D2E/DX2 analytically  !
 ! A31   A(5,11,10)            120.3707         calculate D2E/DX2 analytically  !
 ! A32   A(5,11,24)            119.8382         calculate D2E/DX2 analytically  !
 ! A33   A(10,11,24)           119.7876         calculate D2E/DX2 analytically  !
 ! A34   A(6,12,13)            122.9012         calculate D2E/DX2 analytically  !
 ! A35   A(6,12,25)            118.2594         calculate D2E/DX2 analytically  !
 ! A36   A(13,12,25)           118.8393         calculate D2E/DX2 analytically  !
 ! A37   A(12,13,14)           119.4077         calculate D2E/DX2 analytically  !
 ! A38   A(12,13,26)           119.8785         calculate D2E/DX2 analytically  !
 ! A39   A(14,13,26)           120.7129         calculate D2E/DX2 analytically  !
 ! A40   A(13,14,15)           119.2503         calculate D2E/DX2 analytically  !
 ! A41   A(13,14,27)           121.0051         calculate D2E/DX2 analytically  !
 ! A42   A(15,14,27)           119.7426         calculate D2E/DX2 analytically  !
 ! A43   A(14,15,16)           120.8827         calculate D2E/DX2 analytically  !
 ! A44   A(14,15,28)           119.5135         calculate D2E/DX2 analytically  !
 ! A45   A(16,15,28)           119.6022         calculate D2E/DX2 analytically  !
 ! A46   A(6,16,15)            121.0122         calculate D2E/DX2 analytically  !
 ! A47   A(6,16,29)            126.4668         calculate D2E/DX2 analytically  !
 ! A48   A(15,16,29)           112.4846         calculate D2E/DX2 analytically  !
 ! D1    D(3,1,2,4)              4.681          calculate D2E/DX2 analytically  !
 ! D2    D(3,1,2,18)           178.3404         calculate D2E/DX2 analytically  !
 ! D3    D(17,1,2,4)          -175.8808         calculate D2E/DX2 analytically  !
 ! D4    D(17,1,2,18)           -2.2215         calculate D2E/DX2 analytically  !
 ! D5    D(1,2,4,5)            120.0667         calculate D2E/DX2 analytically  !
 ! D6    D(1,2,4,6)           -113.3047         calculate D2E/DX2 analytically  !
 ! D7    D(1,2,4,19)             4.6466         calculate D2E/DX2 analytically  !
 ! D8    D(18,2,4,5)           -53.5392         calculate D2E/DX2 analytically  !
 ! D9    D(18,2,4,6)            73.0894         calculate D2E/DX2 analytically  !
 ! D10   D(18,2,4,19)         -168.9593         calculate D2E/DX2 analytically  !
 ! D11   D(2,4,5,7)           -101.6081         calculate D2E/DX2 analytically  !
 ! D12   D(2,4,5,11)            75.2774         calculate D2E/DX2 analytically  !
 ! D13   D(6,4,5,7)            129.2179         calculate D2E/DX2 analytically  !
 ! D14   D(6,4,5,11)           -53.8966         calculate D2E/DX2 analytically  !
 ! D15   D(19,4,5,7)            11.6583         calculate D2E/DX2 analytically  !
 ! D16   D(19,4,5,11)         -171.4561         calculate D2E/DX2 analytically  !
 ! D17   D(2,4,6,12)          -166.2998         calculate D2E/DX2 analytically  !
 ! D18   D(2,4,6,16)            16.8766         calculate D2E/DX2 analytically  !
 ! D19   D(5,4,6,12)           -41.8691         calculate D2E/DX2 analytically  !
 ! D20   D(5,4,6,16)           141.3073         calculate D2E/DX2 analytically  !
 ! D21   D(19,4,6,12)           76.6446         calculate D2E/DX2 analytically  !
 ! D22   D(19,4,6,16)         -100.1791         calculate D2E/DX2 analytically  !
 ! D23   D(4,5,7,8)            176.8565         calculate D2E/DX2 analytically  !
 ! D24   D(4,5,7,20)            -3.278          calculate D2E/DX2 analytically  !
 ! D25   D(11,5,7,8)            -0.0581         calculate D2E/DX2 analytically  !
 ! D26   D(11,5,7,20)          179.8074         calculate D2E/DX2 analytically  !
 ! D27   D(4,5,11,10)         -176.495          calculate D2E/DX2 analytically  !
 ! D28   D(4,5,11,24)            4.1869         calculate D2E/DX2 analytically  !
 ! D29   D(7,5,11,10)            0.4191         calculate D2E/DX2 analytically  !
 ! D30   D(7,5,11,24)         -178.899          calculate D2E/DX2 analytically  !
 ! D31   D(4,6,12,13)         -178.5161         calculate D2E/DX2 analytically  !
 ! D32   D(4,6,12,25)            1.5689         calculate D2E/DX2 analytically  !
 ! D33   D(16,6,12,13)          -1.2708         calculate D2E/DX2 analytically  !
 ! D34   D(16,6,12,25)         178.8142         calculate D2E/DX2 analytically  !
 ! D35   D(4,6,16,15)          178.9085         calculate D2E/DX2 analytically  !
 ! D36   D(4,6,16,29)            1.2724         calculate D2E/DX2 analytically  !
 ! D37   D(12,6,16,15)           2.1427         calculate D2E/DX2 analytically  !
 ! D38   D(12,6,16,29)        -175.4933         calculate D2E/DX2 analytically  !
 ! D39   D(5,7,8,9)             -0.219          calculate D2E/DX2 analytically  !
 ! D40   D(5,7,8,21)           179.6439         calculate D2E/DX2 analytically  !
 ! D41   D(20,7,8,9)           179.9158         calculate D2E/DX2 analytically  !
 ! D42   D(20,7,8,21)           -0.2213         calculate D2E/DX2 analytically  !
 ! D43   D(7,8,9,10)             0.1367         calculate D2E/DX2 analytically  !
 ! D44   D(7,8,9,22)           179.9635         calculate D2E/DX2 analytically  !
 ! D45   D(21,8,9,10)         -179.7256         calculate D2E/DX2 analytically  !
 ! D46   D(21,8,9,22)            0.1012         calculate D2E/DX2 analytically  !
 ! D47   D(8,9,10,11)            0.2228         calculate D2E/DX2 analytically  !
 ! D48   D(8,9,10,23)          179.8222         calculate D2E/DX2 analytically  !
 ! D49   D(22,9,10,11)        -179.6041         calculate D2E/DX2 analytically  !
 ! D50   D(22,9,10,23)          -0.0048         calculate D2E/DX2 analytically  !
 ! D51   D(9,10,11,5)           -0.5031         calculate D2E/DX2 analytically  !
 ! D52   D(9,10,11,24)         178.8154         calculate D2E/DX2 analytically  !
 ! D53   D(23,10,11,5)         179.8965         calculate D2E/DX2 analytically  !
 ! D54   D(23,10,11,24)         -0.7851         calculate D2E/DX2 analytically  !
 ! D55   D(6,12,13,14)          -0.4653         calculate D2E/DX2 analytically  !
 ! D56   D(6,12,13,26)         179.877          calculate D2E/DX2 analytically  !
 ! D57   D(25,12,13,14)        179.4492         calculate D2E/DX2 analytically  !
 ! D58   D(25,12,13,26)         -0.2085         calculate D2E/DX2 analytically  !
 ! D59   D(12,13,14,15)          1.3522         calculate D2E/DX2 analytically  !
 ! D60   D(12,13,14,27)       -179.1616         calculate D2E/DX2 analytically  !
 ! D61   D(26,13,14,15)       -178.993          calculate D2E/DX2 analytically  !
 ! D62   D(26,13,14,27)          0.4931         calculate D2E/DX2 analytically  !
 ! D63   D(13,14,15,16)         -0.4805         calculate D2E/DX2 analytically  !
 ! D64   D(13,14,15,28)        179.0616         calculate D2E/DX2 analytically  !
 ! D65   D(27,14,15,16)       -179.9733         calculate D2E/DX2 analytically  !
 ! D66   D(27,14,15,28)         -0.4312         calculate D2E/DX2 analytically  !
 ! D67   D(14,15,16,6)          -1.3317         calculate D2E/DX2 analytically  !
 ! D68   D(14,15,16,29)        176.6109         calculate D2E/DX2 analytically  !
 ! D69   D(28,15,16,6)         179.1266         calculate D2E/DX2 analytically  !
 ! D70   D(28,15,16,29)         -2.9308         calculate D2E/DX2 analytically  !
 --------------------------------------------------------------------------------
 Trust Radius=3.00D-01 FncErr=1.00D-07 GrdErr=1.00D-07 EigMax=2.50D+02 EigMin=1.00D-04
 Number of steps in this run=      2 maximum allowed number of steps=      2.
 GradGradGradGradGradGradGradGradGradGradGradGradGradGradGradGradGradGrad

                          Input orientation:                          
 ---------------------------------------------------------------------
 Center     Atomic      Atomic             Coordinates (Angstroms)
 Number     Number       Type             X           Y           Z
 ---------------------------------------------------------------------
      1          6           0        1.705517    0.180318   -1.428588
      2          7           0        0.865579    0.120968   -0.375666
      3          8           0        1.455590    0.710916   -2.497253
      4          6           0       -0.501494    0.607324   -0.420497
      5          6           0       -1.420290   -0.569278   -0.116770
      6          6           0       -0.821571    1.829108    0.456211
      7          6           0       -2.089391   -1.222005   -1.148579
      8          6           0       -2.878915   -2.339134   -0.880635
      9          6           0       -2.998926   -2.811435    0.422118
     10          6           0       -2.329369   -2.162050    1.458443
     11          6           0       -1.548536   -1.043727    1.190174
     12          6           0       -2.195424    2.079982    0.621219
     13          6           0       -2.681800    3.151123    1.350377
     14          6           0       -1.787571    4.023275    1.961899
     15          6           0       -0.426535    3.817510    1.804727
     16          6           0        0.054933    2.741781    1.049817
     17          1           0        2.672543   -0.300869   -1.226680
     18          1           0        1.178924   -0.370291    0.450100
     19          1           0       -0.662650    0.911957   -1.457525
     20          1           0       -1.996264   -0.856191   -2.166351
     21          1           0       -3.400389   -2.836660   -1.690507
     22          1           0       -3.613061   -3.679745    0.632007
     23          1           0       -2.421536   -2.523989    2.476230
     24          1           0       -1.044310   -0.529731    2.003766
     25          1           0       -2.900964    1.400553    0.155784
     26          1           0       -3.751099    3.299222    1.444162
     27          1           0       -2.140043    4.862448    2.550035
     28          1           0        0.273345    4.502754    2.266295
     29         53           0        2.188007    2.745365    0.888392
 ---------------------------------------------------------------------
                    Distance matrix (angstroms):
                    1          2          3          4          5
     1  C    0.000000
     2  N    1.348207   0.000000
     3  O    1.219033   2.279755   0.000000
     4  C    2.463631   1.451703   2.855490   0.000000
     5  C    3.471805   2.401805   3.946680   1.523426   0.000000
     6  C    3.557689   2.540913   3.893426   1.537473   2.537523
     7  C    4.055396   3.336588   4.256993   2.529419   1.392257
     8  C    5.259745   4.508696   5.541137   3.813853   2.417327
     9  C    5.874307   4.916284   6.385326   4.316836   2.794595
    10  C    5.486523   4.334030   6.182829   3.813262   2.417569
    11  C    4.352593   3.104243   5.069582   2.533086   1.396299
    12  C    4.798726   3.768456   4.992906   2.474529   2.857278
    13  C    5.983049   4.974431   6.154418   3.789544   4.193484
    14  C    6.202047   5.266063   6.432251   4.358730   5.054434
    15  C    5.313110   4.481974   5.630306   3.906730   4.891176
    16  C    3.927850   3.091570   4.320642   2.650913   3.807928
    17  H    1.098839   2.041394   2.029542   3.398420   4.249144
    18  H    2.027299   1.010648   3.151577   2.130135   2.667742
    19  H    2.478779   2.032626   2.368205   1.092794   2.136750
    20  H    3.914310   3.514476   3.805341   2.724742   2.148220
    21  H    5.936416   5.354891   6.067674   4.677343   3.396832
    22  H    6.887192   5.959785   7.400094   5.400793   3.878649
    23  H    6.292332   5.092567   7.087471   4.677895   3.398093
    24  H    4.454972   3.119741   5.296025   2.732141   2.153972
    25  H    5.021840   4.013307   5.147210   2.592059   2.479298
    26  H    6.910492   5.892944   7.024506   4.613371   4.778542
    27  H    7.248456   6.330492   7.459149   5.441966   6.093730
    28  H    5.864020   5.150801   6.202187   4.795165   5.854307
    29  I    3.490080   3.199080   4.017213   3.676660   5.001701
                    6          7          8          9         10
     6  C    0.000000
     7  C    3.673147   0.000000
     8  C    4.836741   1.393959   0.000000
     9  C    5.126078   2.412598   1.390912   0.000000
    10  C    4.382609   2.781697   2.409283   1.394266   0.000000
    11  C    3.052926   2.407088   2.781410   2.412122   1.390077
    12  C    1.406285   3.747873   4.717130   4.960970   4.325936
    13  C    2.451062   5.071487   5.929519   6.042709   5.325945
    14  C    2.831011   6.105664   7.053459   7.109962   6.229386
    15  C    2.434808   6.073205   7.150497   7.243736   6.284570
    16  C    1.397712   5.014246   6.176553   6.368537   5.468037
    17  H    4.424676   4.850835   5.923931   6.417712   5.974362
    18  H    2.973109   3.736719   4.702474   4.838842   4.066359
    19  H    2.128099   2.585504   3.976711   4.780679   4.553058
    20  H    3.933010   1.085519   2.152036   3.395362   3.867215
    21  H    5.747007   2.149305   1.084140   2.150580   3.393828
    22  H    6.178251   3.395960   2.150417   1.084056   2.152733
    23  H    5.058638   3.865840   3.392920   2.152993   1.084152
    24  H    2.829958   3.392450   3.867749   3.395336   2.147840
    25  H    2.144246   3.039380   3.880711   4.221537   3.836115
    26  H    3.423363   5.470381   6.160880   6.241030   5.643315
    27  H    3.914540   7.120596   8.011131   8.009631   7.111328
    28  H    3.409345   7.072252   8.164028   8.222293   7.200441
    29  I    3.175511   6.179434   7.392921   7.615754   6.694353
                   11         12         13         14         15
    11  C    0.000000
    12  C    3.240329   0.000000
    13  C    4.348185   1.384043   0.000000
    14  C    5.131004   2.395862   1.390774   0.000000
    15  C    5.026746   2.747483   2.395146   1.385447   0.000000
    16  C    4.113500   2.384488   2.783452   2.422591   1.399605
    17  H    4.920419   5.725407   6.872151   6.982684   5.979528
    18  H    2.905213   4.173649   5.302456   5.512627   4.685103
    19  H    3.408783   2.834582   4.120090   4.757963   4.374960
    20  H    3.391444   4.053557   5.375491   6.394935   6.330639
    21  H    3.865527   5.565015   6.754028   7.937251   8.083220
    22  H    3.394467   5.931633   6.931382   8.027300   8.230313
    23  H    2.146449   4.968777   5.791560   6.597962   6.681732
    24  H    1.086447   3.169716   4.081296   4.613464   4.395426
    25  H    2.978847   1.084454   2.130629   3.373480   3.831905
    26  H    4.876166   2.141005   1.083572   2.155863   3.383985
    27  H    6.089499   3.386076   2.159007   1.083675   2.140909
    28  H    5.936391   3.830263   3.376195   2.137740   1.082791
    29  I    5.330107   4.441687   4.908471   4.311693   2.970689
                   16         17         18         19         20
    16  C    0.000000
    17  H    4.614329   0.000000
    18  H    3.362738   2.246621   0.000000
    19  H    3.185898   3.556367   2.945265   0.000000
    20  H    5.243715   4.794697   4.142914   2.325362   0.000000
    21  H    7.111092   6.597414   5.624525   4.647755   2.473914
    22  H    7.407074   7.374302   5.826551   5.844210   4.291538
    23  H    5.991317   6.678581   4.659070   5.511246   4.951360
    24  H    3.580663   4.929823   2.716997   3.768908   4.289833
    25  H    3.366826   5.989159   4.457353   2.802061   3.362096
    26  H    3.866798   7.833085   6.225641   4.863881   5.777777
    27  H    3.400854   8.005274   6.542693   5.818042   7.414028
    28  H    2.151407   6.405609   5.278751   5.257067   7.315584
    29  I    2.139176   3.740033   3.304188   4.122009   6.309578
                   21         22         23         24         25
    21  H    0.000000
    22  H    2.479938   0.000000
    23  H    4.291575   2.481262   0.000000
    24  H    4.951836   4.289847   2.469218   0.000000
    25  H    4.648891   5.152019   4.584359   3.253951   0.000000
    26  H    6.899144   7.027420   6.061574   4.722366   2.446955
    27  H    8.879579   8.877932   7.392167   5.529434   4.277400
    28  H    9.111509   9.204800   7.528717   5.208747   4.914687
    29  I    8.309025   8.660263   7.178802   4.734785   5.314401
                   26         27         28         29
    26  H    0.000000
    27  H    2.502425   0.000000
    28  H    4.280250   2.456488   0.000000
    29  I    5.990711   5.096579   2.941592   0.000000
 Symmetry turned off by external request.
 Stoichiometry    C14H12INO
 Framework group  C1[X(C14H12INO)]
 Deg. of freedom    81
 Full point group                 C1      NOp   1
 Rotational constants (GHZ):           0.5264651           0.2202456           0.1766591
 General basis read from cards:  (5D, 7F)
 ======================================================================================================
                                       Pseudopotential Parameters
 ======================================================================================================
  Center     Atomic      Valence      Angular      Power
  Number     Number     Electrons     Momentum     of R      Exponent        Coefficient   SO-Coeffient
 ======================================================================================================
    1          6
                                   No pseudopotential on this center.
    2          7
                                   No pseudopotential on this center.
    3          8
                                   No pseudopotential on this center.
    4          6
                                   No pseudopotential on this center.
    5          6
                                   No pseudopotential on this center.
    6          6
                                   No pseudopotential on this center.
    7          6
                                   No pseudopotential on this center.
    8          6
                                   No pseudopotential on this center.
    9          6
                                   No pseudopotential on this center.
   10          6
                                   No pseudopotential on this center.
   11          6
                                   No pseudopotential on this center.
   12          6
                                   No pseudopotential on this center.
   13          6
                                   No pseudopotential on this center.
   14          6
                                   No pseudopotential on this center.
   15          6
                                   No pseudopotential on this center.
   16          6
                                   No pseudopotential on this center.
   17          1
                                   No pseudopotential on this center.
   18          1
                                   No pseudopotential on this center.
   19          1
                                   No pseudopotential on this center.
   20          1
                                   No pseudopotential on this center.
   21          1
                                   No pseudopotential on this center.
   22          1
                                   No pseudopotential on this center.
   23          1
                                   No pseudopotential on this center.
   24          1
                                   No pseudopotential on this center.
   25          1
                                   No pseudopotential on this center.
   26          1
                                   No pseudopotential on this center.
   27          1
                                   No pseudopotential on this center.
   28          1
                                   No pseudopotential on this center.
   29         53            7
                                      F and up 
                                                     0        1.0715702       -0.07476210    0.00000000
                                                     1       44.1936028      -30.08112240    0.00000000
                                                     2       12.9367609      -75.37227210    0.00000000
                                                     2        3.1956412      -22.05637580    0.00000000
                                                     2        0.8589806       -1.69795850    0.00000000
                                      S - F
                                                     0      127.9202670        2.93800360    0.00000000
                                                     1       78.6211465       41.24712670    0.00000000
                                                     2       36.5146237      287.86800950    0.00000000
                                                     2        9.9065681      114.37585060    0.00000000
                                                     2        1.9420086       37.65477140    0.00000000
                                      P - F
                                                     0       13.0035304        2.22226300    0.00000000
                                                     1       76.0331404       39.40908310    0.00000000
                                                     2       24.1961684      177.40750020    0.00000000
                                                     2        6.4053433       77.98894620    0.00000000
                                                     2        1.5851786       25.75476410    0.00000000
                                      D - F
                                                     0       40.4278108        7.05243600    0.00000000
                                                     1       28.9084375       33.30416350    0.00000000
                                                     2       15.6268936      186.94538750    0.00000000
                                                     2        4.1442856       71.96883610    0.00000000
                                                     2        0.9377235        9.36306570    0.00000000
 ======================================================================================================
   396 basis functions,   648 primitive gaussians,   412 cartesian basis functions
    59 alpha electrons       59 beta electrons
       nuclear repulsion energy      1086.2138302519 Hartrees.
 NAtoms=   29 NActive=   29 NUniq=   29 SFac= 1.00D+00 NAtFMM=   60 NAOKFM=F Big=F
 Integral buffers will be    131072 words long.
 Raffenetti 2 integral format.
 Two-electron integral symmetry is turned off.
 Force inversion solution in PCM.
 ------------------------------------------------------------------------------
 Polarizable Continuum Model (PCM)
 =================================
 Model                : PCM.
 Atomic radii         : UFF (Universal Force Field).
 Polarization charges : Total charges.
 Charge compensation  : None.
 Solution method      : Matrix inversion.
 Cavity type          : Scaled VdW (van der Waals Surface) (Alpha=1.100).
 Cavity algorithm     : GePol (No added spheres)
                        Default sphere list used, NSphG=   29.
                        Lebedev-Laikov grids with approx.  5.0 points / Ang**2.
                        Smoothing algorithm: York/Karplus (Gamma=1.0000).
                        Polarization charges: spherical gaussians, with
                                              point-specific exponents (IZeta= 3).
                        Self-potential: point-specific (ISelfS= 7).
                        Self-field    : sphere-specific E.n sum rule (ISelfD= 2).
 1st derivatives      : Analytical E(r).r(x)/FMM algorithm (CHGder, D1EAlg=3).
                        Cavity 1st derivative terms included.
 2nd derivatives      : Analytical E(r).r(xy)/FMM algorithm (CHGder, D2EAlg=3).
                        Cavity 2nd derivative terms included.
 Solvent              : DiMethylSulfoxide, Eps=  46.826000 Eps(inf)=   2.007889
 ------------------------------------------------------------------------------
 One-electron integrals computed using PRISM.
   1 Symmetry operations used in ECPInt.
 ECPInt:  NShTT=    9316 NPrTT=   38001 LenC2=    8728 LenP2D=   23910.
 LDataN:  DoStor=T MaxTD1= 5 Len=  102
 NBasis=   396 RedAO= T EigKep=  1.27D-06  NBF=   396
 NBsUse=   394 1.00D-06 EigRej=  9.81D-07 NBFU=   394
 Initial guess from the checkpoint file:  "BHFA_oI_M062X_scanAr08_TS_freq.chk"
 B after Tr=     0.000000    0.000000    0.000000
         Rot=    1.000000    0.000000    0.000000    0.000000 Ang=   0.00 deg.
 Requested convergence on RMS density matrix=1.00D-08 within 128 cycles.
 Requested convergence on MAX density matrix=1.00D-06.
 Requested convergence on             energy=1.00D-06.
 No special actions if energy rises.
 Inv3:  Mode=1 IEnd=    16879152.
 Iteration    1 A*A^-1 deviation from unit magnitude is 7.11D-15 for    853.
 Iteration    1 A*A^-1 deviation from orthogonality  is 2.91D-15 for   1996    851.
 Iteration    1 A^-1*A deviation from unit magnitude is 7.11D-15 for    853.
 Iteration    1 A^-1*A deviation from orthogonality  is 3.74D-13 for   1924   1910.
 Error on total polarization charges =  0.01968
 SCF Done:  E(RM062X) =  -681.919456814     A.U. after    1 cycles
            NFock=  1  Conv=0.41D-08     -V/T= 2.0162
 DoSCS=F DFT=T ScalE2(SS,OS)=  1.000000  1.000000
 Range of M.O.s used for correlation:     1   394
 NBasis=   396 NAE=    59 NBE=    59 NFC=     0 NFV=     0
 NROrb=    394 NOA=    59 NOB=    59 NVA=   335 NVB=   335

 **** Warning!!: The largest alpha MO coefficient is  0.20208427D+03

   1 Symmetry operations used in ECPInt.
 ECPInt:  NShTT=    9316 NPrTT=   38001 LenC2=    8728 LenP2D=   23910.
 LDataN:  DoStor=T MaxTD1= 6 Len=  172
 Symmetrizing basis deriv contribution to polar:
 IMax=3 JMax=2 DiffMx= 0.00D+00
 G2DrvN: will do    30 centers at a time, making    1 passes.
 Calling FoFCou, ICntrl=  3107 FMM=F I1Cent=   0 AccDes= 0.00D+00.
 NEqPCM:  Using equilibrium solvation (IEInf=0, Eps=  46.8260, EpsInf=   2.0079)
 G2PCM: DoFxE=T DoFxN=T DoGrad=T DoDP/DQ/DG/TGxP=FFFF NFrqRd=   0 IEInf=0 SqF1=F DoCFld=F IF1Alg=4.
 End of G2Drv F.D. properties file   721 does not exist.
 End of G2Drv F.D. properties file   722 does not exist.
 End of G2Drv F.D. properties file   788 does not exist.
          IDoAtm=11111111111111111111111111111
 NEqPCM:  Using equilibrium solvation (IEInf=0, Eps=  46.8260, EpsInf=   2.0079)
          Differentiating once with respect to electric field.
                with respect to dipole field.
          Differentiating once with respect to nuclear coordinates.
 Defaulting to unpruned grid for atomic number  53.
 CalDSu exits because no D1Ps are significant.
 Defaulting to unpruned grid for atomic number  53.
 Defaulting to unpruned grid for atomic number  53.
 Defaulting to unpruned grid for atomic number  53.
 Defaulting to unpruned grid for atomic number  53.
 Defaulting to unpruned grid for atomic number  53.
 Defaulting to unpruned grid for atomic number  53.
 Defaulting to unpruned grid for atomic number  53.
 Defaulting to unpruned grid for atomic number  53.
          There are    90 degrees of freedom in the 1st order CPHF.  IDoFFX=6 NUNeed=     3.
     87 vectors produced by pass  0 Test12= 2.20D-14 1.11D-09 XBig12= 1.46D+02 4.16D+00.
 AX will form    87 AO Fock derivatives at one time.
     87 vectors produced by pass  1 Test12= 2.20D-14 1.11D-09 XBig12= 1.16D+01 2.99D-01.
     87 vectors produced by pass  2 Test12= 2.20D-14 1.11D-09 XBig12= 2.26D-01 5.96D-02.
     87 vectors produced by pass  3 Test12= 2.20D-14 1.11D-09 XBig12= 1.84D-03 6.10D-03.
     87 vectors produced by pass  4 Test12= 2.20D-14 1.11D-09 XBig12= 1.07D-05 4.47D-04.
     87 vectors produced by pass  5 Test12= 2.20D-14 1.11D-09 XBig12= 5.81D-08 2.50D-05.
     85 vectors produced by pass  6 Test12= 2.20D-14 1.11D-09 XBig12= 2.33D-10 1.48D-06.
     16 vectors produced by pass  7 Test12= 2.20D-14 1.11D-09 XBig12= 1.01D-12 1.28D-07.
      3 vectors produced by pass  8 Test12= 2.20D-14 1.11D-09 XBig12= 2.22D-14 1.71D-08.
      3 vectors produced by pass  9 Test12= 2.20D-14 1.11D-09 XBig12= 5.53D-15 8.43D-09.
      3 vectors produced by pass 10 Test12= 2.20D-14 1.11D-09 XBig12= 9.24D-16 3.58D-09.
      3 vectors produced by pass 11 Test12= 2.20D-14 1.11D-09 XBig12= 6.60D-16 3.49D-09.
      3 vectors produced by pass 12 Test12= 2.20D-14 1.11D-09 XBig12= 1.19D-15 4.19D-09.
      3 vectors produced by pass 13 Test12= 2.20D-14 1.11D-09 XBig12= 2.13D-15 5.57D-09.
      3 vectors produced by pass 14 Test12= 2.20D-14 1.11D-09 XBig12= 9.20D-16 3.00D-09.
      3 vectors produced by pass 15 Test12= 2.20D-14 1.11D-09 XBig12= 2.13D-15 5.28D-09.
      3 vectors produced by pass 16 Test12= 2.20D-14 1.11D-09 XBig12= 1.78D-15 3.29D-09.
      3 vectors produced by pass 17 Test12= 2.20D-14 1.11D-09 XBig12= 5.19D-15 6.17D-09.
      3 vectors produced by pass 18 Test12= 2.20D-14 1.11D-09 XBig12= 1.73D-15 4.26D-09.
      3 vectors produced by pass 19 Test12= 2.20D-14 1.11D-09 XBig12= 4.65D-15 6.64D-09.
      3 vectors produced by pass 20 Test12= 2.20D-14 1.11D-09 XBig12= 1.18D-15 4.13D-09.
      3 vectors produced by pass 21 Test12= 2.20D-14 1.11D-09 XBig12= 5.88D-15 7.16D-09.
      3 vectors produced by pass 22 Test12= 2.20D-14 1.11D-09 XBig12= 1.63D-15 3.78D-09.
      3 vectors produced by pass 23 Test12= 2.20D-14 1.11D-09 XBig12= 3.68D-15 5.31D-09.
      3 vectors produced by pass 24 Test12= 2.20D-14 1.11D-09 XBig12= 2.06D-15 4.13D-09.
      3 vectors produced by pass 25 Test12= 2.20D-14 1.11D-09 XBig12= 6.08D-15 8.69D-09.
      3 vectors produced by pass 26 Test12= 2.20D-14 1.11D-09 XBig12= 2.61D-15 4.38D-09.
      3 vectors produced by pass 27 Test12= 2.20D-14 1.11D-09 XBig12= 1.90D-15 4.44D-09.
      3 vectors produced by pass 28 Test12= 2.20D-14 1.11D-09 XBig12= 4.87D-15 5.70D-09.
      2 vectors produced by pass 29 Test12= 2.20D-14 1.11D-09 XBig12= 7.95D-16 2.53D-09.
 InvSVY:  IOpt=1 It=  1 EMax= 3.89D-15
 Solved reduced A of dimension   688 with    90 vectors.
 Isotropic polarizability for W=    0.000000      266.56 Bohr**3.
 End of Minotr F.D. properties file   721 does not exist.
 End of Minotr F.D. properties file   722 does not exist.
 End of Minotr F.D. properties file   788 does not exist.

 **********************************************************************

            Population analysis using the SCF density.

 **********************************************************************

 Alpha  occ. eigenvalues --  -19.60986 -14.78735 -10.65461 -10.60959 -10.60717
 Alpha  occ. eigenvalues --  -10.58195 -10.56534 -10.56241 -10.55843 -10.55715
 Alpha  occ. eigenvalues --  -10.55565 -10.55397 -10.55373 -10.55304 -10.55258
 Alpha  occ. eigenvalues --  -10.55128  -1.17836  -1.06014  -0.98685  -0.97422
 Alpha  occ. eigenvalues --   -0.90173  -0.87032  -0.85656  -0.85356  -0.80041
 Alpha  occ. eigenvalues --   -0.75553  -0.71219  -0.70580  -0.70001  -0.68309
 Alpha  occ. eigenvalues --   -0.67156  -0.63158  -0.60469  -0.58621  -0.56611
 Alpha  occ. eigenvalues --   -0.54700  -0.54460  -0.53085  -0.51986  -0.51675
 Alpha  occ. eigenvalues --   -0.50090  -0.49913  -0.48758  -0.47952  -0.47317
 Alpha  occ. eigenvalues --   -0.45441  -0.44698  -0.42838  -0.41674  -0.41023
 Alpha  occ. eigenvalues --   -0.39307  -0.35922  -0.35579  -0.35046  -0.32665
 Alpha  occ. eigenvalues --   -0.31912  -0.30880  -0.30066  -0.29322
 Alpha virt. eigenvalues --   -0.00973  -0.00500   0.00036   0.00380   0.01025
 Alpha virt. eigenvalues --    0.01509   0.02232   0.02498   0.02777   0.03567
 Alpha virt. eigenvalues --    0.03752   0.04505   0.04582   0.04973   0.05445
 Alpha virt. eigenvalues --    0.05594   0.06641   0.07083   0.07595   0.07999
 Alpha virt. eigenvalues --    0.08382   0.09020   0.09630   0.10327   0.10967
 Alpha virt. eigenvalues --    0.11387   0.12142   0.12402   0.13271   0.13393
 Alpha virt. eigenvalues --    0.13815   0.14280   0.14600   0.15170   0.15338
 Alpha virt. eigenvalues --    0.15599   0.16035   0.16137   0.16914   0.17371
 Alpha virt. eigenvalues --    0.17880   0.18517   0.18907   0.19202   0.19270
 Alpha virt. eigenvalues --    0.19805   0.19959   0.20643   0.20886   0.21573
 Alpha virt. eigenvalues --    0.21741   0.21771   0.21982   0.22422   0.22760
 Alpha virt. eigenvalues --    0.23103   0.23331   0.23444   0.24325   0.24467
 Alpha virt. eigenvalues --    0.24820   0.25515   0.25762   0.25872   0.26220
 Alpha virt. eigenvalues --    0.26670   0.26976   0.27518   0.27946   0.28459
 Alpha virt. eigenvalues --    0.28786   0.28907   0.29382   0.29782   0.30193
 Alpha virt. eigenvalues --    0.30782   0.31028   0.31651   0.32633   0.33508
 Alpha virt. eigenvalues --    0.33522   0.34321   0.35356   0.35787   0.36091
 Alpha virt. eigenvalues --    0.36848   0.37358   0.38010   0.38651   0.39152
 Alpha virt. eigenvalues --    0.41121   0.42802   0.43591   0.44726   0.47572
 Alpha virt. eigenvalues --    0.48962   0.50172   0.51343   0.52284   0.54049
 Alpha virt. eigenvalues --    0.55008   0.55620   0.55860   0.57304   0.57449
 Alpha virt. eigenvalues --    0.57928   0.58444   0.58924   0.59514   0.60162
 Alpha virt. eigenvalues --    0.60759   0.61172   0.61538   0.62175   0.63252
 Alpha virt. eigenvalues --    0.64088   0.65175   0.66238   0.67032   0.67606
 Alpha virt. eigenvalues --    0.68029   0.68725   0.69518   0.70196   0.70526
 Alpha virt. eigenvalues --    0.71795   0.72182   0.73245   0.73825   0.74361
 Alpha virt. eigenvalues --    0.74500   0.75445   0.75973   0.76728   0.77103
 Alpha virt. eigenvalues --    0.78009   0.78702   0.79053   0.79549   0.80590
 Alpha virt. eigenvalues --    0.80723   0.81711   0.82314   0.85544   0.86149
 Alpha virt. eigenvalues --    0.87092   0.87263   0.87693   0.88047   0.89309
 Alpha virt. eigenvalues --    0.89689   0.90918   0.91822   0.92460   0.92635
 Alpha virt. eigenvalues --    0.93695   0.94942   0.95455   0.97099   0.98926
 Alpha virt. eigenvalues --    1.00891   1.02363   1.03809   1.04252   1.05988
 Alpha virt. eigenvalues --    1.07097   1.07473   1.09387   1.10533   1.11244
 Alpha virt. eigenvalues --    1.12341   1.16093   1.16975   1.17769   1.20038
 Alpha virt. eigenvalues --    1.21168   1.21602   1.24052   1.25213   1.26455
 Alpha virt. eigenvalues --    1.26691   1.28121   1.29000   1.30260   1.30682
 Alpha virt. eigenvalues --    1.34246   1.35198   1.36881   1.41659   1.42758
 Alpha virt. eigenvalues --    1.44284   1.46625   1.50269   1.51134   1.54789
 Alpha virt. eigenvalues --    1.55272   1.56184   1.57171   1.58380   1.59158
 Alpha virt. eigenvalues --    1.60588   1.62832   1.63859   1.66883   1.69760
 Alpha virt. eigenvalues --    1.72450   1.76735   1.77886   1.79893   1.80976
 Alpha virt. eigenvalues --    1.82272   1.83214   1.84053   1.85252   1.85831
 Alpha virt. eigenvalues --    1.88192   1.89877   1.91329   1.92962   1.93776
 Alpha virt. eigenvalues --    1.94324   1.95647   1.96518   1.97669   1.98613
 Alpha virt. eigenvalues --    2.01613   2.02534   2.03040   2.03666   2.05557
 Alpha virt. eigenvalues --    2.07950   2.11270   2.17579   2.20989   2.21377
 Alpha virt. eigenvalues --    2.25777   2.29010   2.30513   2.31501   2.32849
 Alpha virt. eigenvalues --    2.33425   2.33629   2.35417   2.37038   2.37529
 Alpha virt. eigenvalues --    2.39388   2.45188   2.46443   2.47582   2.49551
 Alpha virt. eigenvalues --    2.50367   2.54987   2.57600   2.62975   2.66537
 Alpha virt. eigenvalues --    2.69102   2.73017   2.73211   2.75596   2.76473
 Alpha virt. eigenvalues --    2.81256   2.82668   2.82963   2.83975   2.85187
 Alpha virt. eigenvalues --    2.87135   2.88995   2.90557   2.93687   2.95071
 Alpha virt. eigenvalues --    2.96453   2.98075   2.98565   3.00123   3.01819
 Alpha virt. eigenvalues --    3.04640   3.08664   3.13048   3.14486   3.16878
 Alpha virt. eigenvalues --    3.23102   3.27702   3.29051   3.34445   3.35886
 Alpha virt. eigenvalues --    3.36294   3.36578   3.37450   3.38670   3.39760
 Alpha virt. eigenvalues --    3.40861   3.41465   3.42168   3.46246   3.48440
 Alpha virt. eigenvalues --    3.53655   3.60832   3.62829   3.64041   3.69088
 Alpha virt. eigenvalues --    3.70474   3.70773   3.73371   3.91448   3.94333
 Alpha virt. eigenvalues --    3.98780   4.02473   4.06221   4.07152   4.13516
 Alpha virt. eigenvalues --    4.35690   4.57415   4.79792   4.81308   4.96320
 Alpha virt. eigenvalues --    5.16356   5.29032   5.82547  12.64821  23.40297
 Alpha virt. eigenvalues --   23.45592  23.83536  23.90800  23.93048  23.93522
 Alpha virt. eigenvalues --   23.95450  23.97578  24.08675  24.11416  24.12418
 Alpha virt. eigenvalues --   24.13005  24.21348  24.22626  35.60980  50.08386
          Condensed to atoms (all electrons):
               1          2          3          4          5          6
     1  C    5.030181   0.109229   0.432575  -0.069611  -0.177718   0.126233
     2  N    0.109229   8.454822  -0.230083  -1.368406  -1.109710   0.873146
     3  O    0.432575  -0.230083   8.094043   0.115532   0.080684  -0.050045
     4  C   -0.069611  -1.368406   0.115532  17.256932  -1.252287  -3.104181
     5  C   -0.177718  -1.109710   0.080684  -1.252287  20.459470  -4.453937
     6  C    0.126233   0.873146  -0.050045  -3.104181  -4.453937  14.849320
     7  C    0.015920   0.522515   0.048544  -6.260147  -5.263810   3.240042
     8  C   -0.026828  -0.156673  -0.004292   0.578580   2.689378  -1.071202
     9  C    0.005856   0.076090   0.000672  -0.588657  -2.321350   0.457045
    10  C   -0.058195  -0.286593  -0.001650   1.202159   2.313304  -1.885068
    11  C    0.052466   0.490899  -0.062242   3.423118  -7.230282   1.004690
    12  C    0.093488  -0.215076   0.027568  -0.836081   0.955797  -4.534617
    13  C   -0.038057  -0.040943  -0.009964  -0.376686  -0.456785   0.825684
    14  C    0.001309   0.023681   0.004439  -0.438106   0.088488  -0.273619
    15  C   -0.049791  -0.017960   0.010983  -0.098202  -0.119418  -0.027726
    16  C   -0.071634   0.092246  -0.008451  -1.586759   0.689935  -0.794658
    17  H    0.424060  -0.219587  -0.044753   0.074504   0.063973  -0.019283
    18  H   -0.001090   0.203479   0.002078   0.069910   0.068678   0.004350
    19  H    0.032013  -0.008247   0.014941   0.272161  -0.229651   0.148878
    20  H    0.001720   0.006916  -0.001192   0.055320  -0.015464  -0.011842
    21  H    0.000221   0.000381   0.000010   0.001588   0.012384   0.005100
    22  H   -0.000014  -0.000235  -0.000000   0.006811   0.063176  -0.002365
    23  H    0.000119   0.000708   0.000001  -0.000766   0.002895   0.004993
    24  H    0.004101   0.010680   0.000093   0.071264   0.023078   0.022427
    25  H    0.001441   0.006852  -0.000095   0.066729  -0.014750   0.163994
    26  H    0.000006  -0.000074   0.000002   0.002657   0.004268  -0.037138
    27  H   -0.000044   0.000071  -0.000000   0.005261  -0.001567   0.061654
    28  H    0.000661   0.000541  -0.000004   0.004775   0.001197   0.042416
    29  I    0.075314  -0.110981  -0.011151   0.265370  -0.064584  -0.166572
               7          8          9         10         11         12
     1  C    0.015920  -0.026828   0.005856  -0.058195   0.052466   0.093488
     2  N    0.522515  -0.156673   0.076090  -0.286593   0.490899  -0.215076
     3  O    0.048544  -0.004292   0.000672  -0.001650  -0.062242   0.027568
     4  C   -6.260147   0.578580  -0.588657   1.202159   3.423118  -0.836081
     5  C   -5.263810   2.689378  -2.321350   2.313304  -7.230282   0.955797
     6  C    3.240042  -1.071202   0.457045  -1.885068   1.004690  -4.534617
     7  C   23.003349  -4.861815   2.748993  -3.732663  -4.133532  -0.285416
     8  C   -4.861815  10.031443  -1.434198   2.926766  -2.540793   0.318810
     9  C    2.748993  -1.434198   6.920505  -1.343798   1.357424  -0.110484
    10  C   -3.732663   2.926766  -1.343798  12.935204  -6.129035   0.634610
    11  C   -4.133532  -2.540793   1.357424  -6.129035  21.357063  -0.717627
    12  C   -0.285416   0.318810  -0.110484   0.634610  -0.717627  19.476067
    13  C   -0.081755  -0.036920   0.014512   0.030426   0.165959  -7.604081
    14  C    0.146309  -0.021700   0.013871  -0.066413  -0.068788   1.805270
    15  C    0.086293  -0.000881   0.000619  -0.003762   0.038300  -3.309808
    16  C    0.565496  -0.087348   0.016330  -0.043204  -0.810219   0.217325
    17  H    0.008757   0.003955  -0.000588  -0.000575  -0.032492   0.005538
    18  H   -0.011859   0.007574  -0.002956  -0.008442  -0.037560   0.009437
    19  H    0.172243  -0.005547   0.007182  -0.032650  -0.079084   0.013030
    20  H    0.233781   0.054510  -0.017587   0.001150   0.008244   0.010570
    21  H    0.001727   0.238833   0.077295  -0.040533   0.033970  -0.002276
    22  H   -0.083960   0.103138   0.234936   0.086281  -0.076025   0.000799
    23  H    0.014609  -0.030906   0.064905   0.247247   0.023367   0.001763
    24  H   -0.025627   0.014829  -0.035030   0.012672   0.253344   0.016383
    25  H    0.018515  -0.022258   0.012045  -0.039008   0.064934   0.168520
    26  H   -0.002333   0.001279  -0.000508   0.001400   0.000169  -0.010102
    27  H   -0.000010   0.000017   0.000004  -0.000187   0.000828  -0.099839
    28  H   -0.000308   0.000003  -0.000010   0.000397   0.000416   0.013411
    29  I   -0.029048   0.001242  -0.001446   0.018223   0.024795   0.115602
              13         14         15         16         17         18
     1  C   -0.038057   0.001309  -0.049791  -0.071634   0.424060  -0.001090
     2  N   -0.040943   0.023681  -0.017960   0.092246  -0.219587   0.203479
     3  O   -0.009964   0.004439   0.010983  -0.008451  -0.044753   0.002078
     4  C   -0.376686  -0.438106  -0.098202  -1.586759   0.074504   0.069910
     5  C   -0.456785   0.088488  -0.119418   0.689935   0.063973   0.068678
     6  C    0.825684  -0.273619  -0.027726  -0.794658  -0.019283   0.004350
     7  C   -0.081755   0.146309   0.086293   0.565496   0.008757  -0.011859
     8  C   -0.036920  -0.021700  -0.000881  -0.087348   0.003955   0.007574
     9  C    0.014512   0.013871   0.000619   0.016330  -0.000588  -0.002956
    10  C    0.030426  -0.066413  -0.003762  -0.043204  -0.000575  -0.008442
    11  C    0.165959  -0.068788   0.038300  -0.810219  -0.032492  -0.037560
    12  C   -7.604081   1.805270  -3.309808   0.217325   0.005538   0.009437
    13  C   13.229233  -1.242263   1.606485   0.380904  -0.000877   0.001245
    14  C   -1.242263   7.722711  -0.854557  -0.982092   0.000666  -0.000631
    15  C    1.606485  -0.854557  10.030429  -0.947698   0.000477  -0.005033
    16  C    0.380904  -0.982092  -0.947698   9.336777  -0.005000  -0.013437
    17  H   -0.000877   0.000666   0.000477  -0.005000   0.502504   0.010007
    18  H    0.001245  -0.000631  -0.005033  -0.013437   0.010007   0.282681
    19  H   -0.026315   0.009258  -0.004175   0.009527   0.001033  -0.000462
    20  H    0.002766   0.000068   0.000671   0.004671  -0.000030   0.000080
    21  H   -0.000037  -0.000023   0.000025   0.000032   0.000000  -0.000003
    22  H    0.000106   0.000009  -0.000027  -0.000162   0.000000   0.000006
    23  H   -0.001750   0.000160   0.000174   0.000913  -0.000000  -0.000008
    24  H   -0.006520  -0.002640  -0.006767  -0.002695   0.000032  -0.001642
    25  H   -0.069233  -0.005950   0.004255  -0.029494  -0.000008  -0.000095
    26  H    0.309266   0.071627  -0.023004   0.010962   0.000000  -0.000000
    27  H    0.111834   0.258465   0.055715  -0.062471  -0.000000  -0.000001
    28  H   -0.026845   0.019189   0.305400  -0.027636  -0.000001  -0.000003
    29  I   -0.012213   0.150666  -0.179638   0.107549  -0.005282  -0.000934
              19         20         21         22         23         24
     1  C    0.032013   0.001720   0.000221  -0.000014   0.000119   0.004101
     2  N   -0.008247   0.006916   0.000381  -0.000235   0.000708   0.010680
     3  O    0.014941  -0.001192   0.000010  -0.000000   0.000001   0.000093
     4  C    0.272161   0.055320   0.001588   0.006811  -0.000766   0.071264
     5  C   -0.229651  -0.015464   0.012384   0.063176   0.002895   0.023078
     6  C    0.148878  -0.011842   0.005100  -0.002365   0.004993   0.022427
     7  C    0.172243   0.233781   0.001727  -0.083960   0.014609  -0.025627
     8  C   -0.005547   0.054510   0.238833   0.103138  -0.030906   0.014829
     9  C    0.007182  -0.017587   0.077295   0.234936   0.064905  -0.035030
    10  C   -0.032650   0.001150  -0.040533   0.086281   0.247247   0.012672
    11  C   -0.079084   0.008244   0.033970  -0.076025   0.023367   0.253344
    12  C    0.013030   0.010570  -0.002276   0.000799   0.001763   0.016383
    13  C   -0.026315   0.002766  -0.000037   0.000106  -0.001750  -0.006520
    14  C    0.009258   0.000068  -0.000023   0.000009   0.000160  -0.002640
    15  C   -0.004175   0.000671   0.000025  -0.000027   0.000174  -0.006767
    16  C    0.009527   0.004671   0.000032  -0.000162   0.000913  -0.002695
    17  H    0.001033  -0.000030   0.000000   0.000000  -0.000000   0.000032
    18  H   -0.000462   0.000080  -0.000003   0.000006  -0.000008  -0.001642
    19  H    0.368873   0.003787   0.000009  -0.000006   0.000017   0.000123
    20  H    0.003787   0.406166  -0.004091  -0.000179   0.000056  -0.000155
    21  H    0.000009  -0.004091   0.407465  -0.004936  -0.000167   0.000057
    22  H   -0.000006  -0.000179  -0.004936   0.407598  -0.004938  -0.000191
    23  H    0.000017   0.000056  -0.000167  -0.004938   0.406279  -0.003596
    24  H    0.000123  -0.000155   0.000057  -0.000191  -0.003596   0.394209
    25  H    0.000736   0.000032  -0.000001  -0.000016  -0.000004  -0.000380
    26  H    0.000020   0.000001  -0.000000   0.000000  -0.000000   0.000016
    27  H   -0.000003   0.000000   0.000000   0.000000   0.000000  -0.000003
    28  H    0.000013  -0.000000  -0.000000   0.000000  -0.000000   0.000001
    29  I   -0.001886   0.000013   0.000000   0.000000  -0.000001   0.000529
              25         26         27         28         29
     1  C    0.001441   0.000006  -0.000044   0.000661   0.075314
     2  N    0.006852  -0.000074   0.000071   0.000541  -0.110981
     3  O   -0.000095   0.000002  -0.000000  -0.000004  -0.011151
     4  C    0.066729   0.002657   0.005261   0.004775   0.265370
     5  C   -0.014750   0.004268  -0.001567   0.001197  -0.064584
     6  C    0.163994  -0.037138   0.061654   0.042416  -0.166572
     7  C    0.018515  -0.002333  -0.000010  -0.000308  -0.029048
     8  C   -0.022258   0.001279   0.000017   0.000003   0.001242
     9  C    0.012045  -0.000508   0.000004  -0.000010  -0.001446
    10  C   -0.039008   0.001400  -0.000187   0.000397   0.018223
    11  C    0.064934   0.000169   0.000828   0.000416   0.024795
    12  C    0.168520  -0.010102  -0.099839   0.013411   0.115602
    13  C   -0.069233   0.309266   0.111834  -0.026845  -0.012213
    14  C   -0.005950   0.071627   0.258465   0.019189   0.150666
    15  C    0.004255  -0.023004   0.055715   0.305400  -0.179638
    16  C   -0.029494   0.010962  -0.062471  -0.027636   0.107549
    17  H   -0.000008   0.000000  -0.000000  -0.000001  -0.005282
    18  H   -0.000095  -0.000000  -0.000001  -0.000003  -0.000934
    19  H    0.000736   0.000020  -0.000003   0.000013  -0.001886
    20  H    0.000032   0.000001   0.000000  -0.000000   0.000013
    21  H   -0.000001  -0.000000   0.000000  -0.000000   0.000000
    22  H   -0.000016   0.000000   0.000000   0.000000   0.000000
    23  H   -0.000004  -0.000000   0.000000  -0.000000  -0.000001
    24  H   -0.000380   0.000016  -0.000003   0.000001   0.000529
    25  H    0.398150  -0.004342  -0.000173   0.000031  -0.000408
    26  H   -0.004342   0.402853  -0.004776  -0.000178   0.000065
    27  H   -0.000173  -0.004776   0.402891  -0.005053  -0.000186
    28  H    0.000031  -0.000178  -0.005053   0.399533  -0.012435
    29  I   -0.000408   0.000065  -0.000186  -0.012435   6.549756
 Mulliken charges:
               1
     1  C    0.086068
     2  N   -0.107688
     3  O   -0.408243
     4  C   -1.492781
     5  C    1.194609
     6  C    0.602284
     7  C   -0.054807
     8  C   -0.668995
     9  C   -0.151675
    10  C   -0.738064
    11  C   -0.382308
    12  C   -0.158578
    13  C   -0.647178
    14  C   -0.359404
    15  C   -0.491380
    16  C    0.040290
    17  H    0.232968
    18  H    0.424632
    19  H    0.334182
    20  H    0.260020
    21  H    0.272970
    22  H    0.270193
    23  H    0.273930
    24  H    0.261407
    25  H    0.279979
    26  H    0.277866
    27  H    0.277574
    28  H    0.284489
    29  I    0.287641
 Sum of Mulliken charges =   0.00000
 Mulliken charges with hydrogens summed into heavy atoms:
               1
     1  C    0.319036
     2  N    0.316944
     3  O   -0.408243
     4  C   -1.158599
     5  C    1.194609
     6  C    0.602284
     7  C    0.205213
     8  C   -0.396025
     9  C    0.118518
    10  C   -0.464134
    11  C   -0.120901
    12  C    0.121401
    13  C   -0.369311
    14  C   -0.081830
    15  C   -0.206892
    16  C    0.040290
    29  I    0.287641
 APT charges:
               1
     1  C    1.490938
     2  N   -1.164987
     3  O   -1.093650
     4  C    0.607416
     5  C    0.023069
     6  C   -0.172436
     7  C   -0.094659
     8  C   -0.037054
     9  C   -0.067691
    10  C   -0.027529
    11  C   -0.114842
    12  C   -0.101034
    13  C   -0.047987
    14  C   -0.029208
    15  C   -0.237835
    16  C    0.374488
    17  H   -0.005623
    18  H    0.292129
    19  H    0.017107
    20  H    0.055917
    21  H    0.047941
    22  H    0.053121
    23  H    0.048840
    24  H    0.061696
    25  H    0.059163
    26  H    0.054408
    27  H    0.045755
    28  H    0.079097
    29  I   -0.116551
 Sum of APT charges =   0.00000
 APT charges with hydrogens summed into heavy atoms:
               1
     1  C    1.485314
     2  N   -0.872857
     3  O   -1.093650
     4  C    0.624524
     5  C    0.023069
     6  C   -0.172436
     7  C   -0.038742
     8  C    0.010887
     9  C   -0.014570
    10  C    0.021311
    11  C   -0.053146
    12  C   -0.041871
    13  C    0.006421
    14  C    0.016547
    15  C   -0.158738
    16  C    0.374488
    29  I   -0.116551
 Electronic spatial extent (au):  <R**2>=           4686.1728
 Charge=             -0.0000 electrons
 Dipole moment (field-independent basis, Debye):
    X=             -2.8573    Y=             -2.2287    Z=              4.6619  Tot=              5.9046
 Quadrupole moment (field-independent basis, Debye-Ang):
   XX=           -103.2621   YY=           -108.3556   ZZ=           -121.4648
   XY=             -4.4447   XZ=              4.6885   YZ=              8.6017
 Traceless Quadrupole moment (field-independent basis, Debye-Ang):
   XX=              7.7654   YY=              2.6719   ZZ=            -10.4373
   XY=             -4.4447   XZ=              4.6885   YZ=              8.6017
 Octapole moment (field-independent basis, Debye-Ang**2):
  XXX=            173.6601  YYY=           -308.2210  ZZZ=            -79.2166  XYY=             12.2204
  XXY=           -113.7836  XXZ=            -30.7380  XZZ=             24.4905  YZZ=           -119.4868
  YYZ=              3.4210  XYZ=             -5.6711
 Hexadecapole moment (field-independent basis, Debye-Ang**3):
 XXXX=          -2544.0970 YYYY=          -3702.2438 ZZZZ=          -1292.2199 XXXY=           -419.4040
 XXXZ=            178.9474 YYYX=           -450.7142 YYYZ=           -326.5565 ZZZX=            240.9356
 ZZZY=           -468.1469 XXYY=           -941.4069 XXZZ=           -650.8313 YYZZ=           -755.5992
 XXYZ=           -113.5339 YYXZ=             -5.8954 ZZXY=           -161.4371
 N-N= 1.086213830252D+03 E-N=-3.752960353815D+03  KE= 6.710368424129D+02
  Exact polarizability: 296.966  29.919 257.649  -9.250  23.438 245.070
 Approx polarizability: 263.638  23.151 228.771  -2.119  16.814 234.503
   1 Symmetry operations used in ECPInt.
 ECPInt:  NShTT=    9316 NPrTT=   38001 LenC2=    8728 LenP2D=   23910.
 LDataN:  DoStor=T MaxTD1= 7 Len=  274
 D2PCM: PCM CHGder 2nd derivatives, FixD1E=F FixD2E=F DoIter=F DoCFld=F I1PDM=0
 Calling FoFJK, ICntrl=    100127 FMM=F ISym2X=0 I1Cent= 0 IOpClX= 0 NMat=1 NMatS=1 NMatT=0.
 Full mass-weighted force constant matrix:
 Low frequencies ---  -28.6447   -6.5605   -5.7106   -2.3204   -0.0006   -0.0003
 Low frequencies ---    0.0004   30.4815   45.5686
 ******    1 imaginary frequencies (negative Signs) ****** 
 Diagonal vibrational polarizability:
       75.5657307     214.8382790      62.5404233
 Harmonic frequencies (cm**-1), IR intensities (KM/Mole), Raman scattering
 activities (A**4/AMU), depolarization ratios for plane and unpolarized
 incident light, reduced masses (AMU), force constants (mDyne/A),
 and normal coordinates:
                      1                      2                      3
                      A                      A                      A
 Frequencies --    -28.6342                30.3735                45.5498
 Red. masses --      7.8929                 3.9190                10.9325
 Frc consts  --      0.0038                 0.0021                 0.0134
 IR Inten    --      1.7971                 0.1836                10.4867
  Atom  AN      X      Y      Z        X      Y      Z        X      Y      Z
     1   6    -0.05   0.18  -0.20    -0.05  -0.01  -0.01     0.13   0.19   0.17
     2   7    -0.02   0.04  -0.19    -0.03   0.01   0.00    -0.01  -0.12   0.05
     3   8    -0.10   0.29  -0.14    -0.06  -0.02  -0.02     0.28   0.52   0.31
     4   6    -0.03   0.02  -0.09    -0.03   0.03   0.02     0.00  -0.08   0.02
     5   6     0.01   0.00   0.01    -0.03   0.02   0.01    -0.03  -0.06   0.02
     6   6    -0.01   0.03  -0.10    -0.01   0.02   0.03     0.00  -0.07   0.00
     7   6     0.02  -0.08   0.06     0.18  -0.12  -0.04    -0.00  -0.08   0.01
     8   6     0.06  -0.09   0.14     0.22  -0.15  -0.07    -0.06  -0.03   0.02
     9   6     0.09  -0.01   0.17     0.05  -0.05  -0.04    -0.15   0.03   0.03
    10   6     0.08   0.07   0.12    -0.16   0.10   0.00    -0.17   0.04   0.04
    11   6     0.05   0.08   0.04    -0.20   0.13   0.03    -0.11  -0.00   0.03
    12   6    -0.01   0.07  -0.15    -0.00   0.04   0.04     0.01  -0.07   0.02
    13   6    -0.01   0.07  -0.16     0.02   0.04   0.06     0.01  -0.07   0.03
    14   6    -0.01   0.03  -0.11     0.03   0.01   0.07     0.01  -0.06   0.01
    15   6    -0.01  -0.00  -0.05     0.03  -0.00   0.06     0.01  -0.05  -0.01
    16   6    -0.01  -0.01  -0.04     0.01   0.01   0.03     0.01  -0.05  -0.02
    17   1    -0.04   0.18  -0.28    -0.06  -0.03  -0.03     0.09   0.10   0.15
    18   1     0.02  -0.03  -0.25    -0.03   0.01  -0.00    -0.11  -0.32  -0.04
    19   1    -0.12  -0.01  -0.08    -0.03   0.04   0.02     0.02  -0.08   0.01
    20   1    -0.00  -0.15   0.04     0.32  -0.21  -0.06     0.06  -0.12   0.00
    21   1     0.06  -0.16   0.18     0.39  -0.26  -0.10    -0.04  -0.04   0.01
    22   1     0.12  -0.02   0.24     0.08  -0.07  -0.06    -0.20   0.06   0.04
    23   1     0.11   0.14   0.15    -0.29   0.18   0.02    -0.23   0.09   0.05
    24   1     0.04   0.15   0.00    -0.36   0.23   0.06    -0.13   0.01   0.04
    25   1    -0.01   0.09  -0.20    -0.02   0.06   0.03     0.00  -0.07   0.03
    26   1    -0.01   0.10  -0.20     0.02   0.05   0.07     0.01  -0.08   0.04
    27   1    -0.02   0.04  -0.11     0.05   0.00   0.09     0.02  -0.07   0.02
    28   1    -0.01  -0.03  -0.01     0.04  -0.02   0.06     0.02  -0.05  -0.03
    29  53    -0.00  -0.08   0.07     0.01  -0.00  -0.02     0.00  -0.01  -0.08
                      4                      5                      6
                      A                      A                      A
 Frequencies --     61.1822                86.3162               123.9327
 Red. masses --      5.0452                 5.3557                 5.6219
 Frc consts  --      0.0111                 0.0235                 0.0509
 IR Inten    --      0.9313                 1.9956                 1.5427
  Atom  AN      X      Y      Z        X      Y      Z        X      Y      Z
     1   6    -0.07   0.04   0.05     0.02  -0.05   0.13     0.07  -0.01  -0.01
     2   7    -0.06  -0.01   0.06    -0.09   0.02   0.05     0.04   0.07  -0.03
     3   8    -0.08   0.10   0.09     0.17  -0.03   0.10     0.14  -0.04  -0.04
     4   6    -0.06   0.01   0.09    -0.06   0.09  -0.06     0.04   0.07  -0.05
     5   6    -0.05  -0.01   0.04    -0.07   0.11  -0.04     0.06   0.06  -0.06
     6   6    -0.03   0.02   0.09    -0.05   0.10  -0.06    -0.02   0.03   0.01
     7   6    -0.02   0.03   0.00    -0.08   0.07  -0.01     0.07   0.03  -0.04
     8   6     0.05  -0.04  -0.07     0.06  -0.02   0.03     0.05   0.05   0.02
     9   6     0.11  -0.15  -0.11     0.21  -0.07   0.02     0.03   0.12   0.04
    10   6     0.07  -0.18  -0.07     0.19  -0.01  -0.00     0.05   0.15   0.02
    11   6    -0.01  -0.11   0.01     0.05   0.08  -0.03     0.07   0.12  -0.04
    12   6    -0.02   0.03   0.14    -0.04   0.16  -0.10    -0.02  -0.11   0.19
    13   6     0.02   0.12   0.03    -0.01   0.12  -0.02    -0.03  -0.13   0.23
    14   6     0.05   0.21  -0.15     0.02  -0.01   0.13    -0.03   0.03  -0.00
    15   6     0.04   0.18  -0.17     0.02  -0.06   0.15    -0.03   0.15  -0.16
    16   6     0.00   0.07  -0.04    -0.02   0.00   0.04    -0.04   0.10  -0.10
    17   1    -0.08   0.01   0.02    -0.05  -0.14   0.22     0.04  -0.05   0.05
    18   1    -0.06  -0.05   0.04    -0.20  -0.01   0.07     0.00   0.06  -0.02
    19   1    -0.06   0.03   0.10    -0.00   0.07  -0.07     0.05   0.10  -0.04
    20   1    -0.05   0.10   0.03    -0.17   0.09  -0.01     0.07  -0.02  -0.05
    21   1     0.08  -0.02  -0.11     0.06  -0.07   0.05     0.04   0.02   0.05
    22   1     0.18  -0.22  -0.17     0.33  -0.15   0.04     0.01   0.15   0.08
    23   1     0.10  -0.27  -0.09     0.30  -0.04  -0.01     0.04   0.20   0.03
    24   1    -0.03  -0.14   0.04     0.05   0.12  -0.06     0.08   0.15  -0.06
    25   1    -0.04  -0.03   0.25    -0.06   0.24  -0.19    -0.03  -0.19   0.33
    26   1     0.02   0.13   0.06    -0.00   0.18  -0.05    -0.03  -0.26   0.40
    27   1     0.07   0.30  -0.25     0.04  -0.05   0.21    -0.04   0.05  -0.03
    28   1     0.06   0.23  -0.28     0.04  -0.14   0.24    -0.03   0.24  -0.30
    29  53     0.01  -0.03   0.00    -0.04  -0.05  -0.04    -0.05  -0.07   0.00
                      7                      8                      9
                      A                      A                      A
 Frequencies --    148.8281               178.2912               209.8803
 Red. masses --      6.8781                 2.5841                 7.2222
 Frc consts  --      0.0898                 0.0484                 0.1874
 IR Inten    --      3.8072                49.7057                10.1451
  Atom  AN      X      Y      Z        X      Y      Z        X      Y      Z
     1   6    -0.04  -0.05   0.01     0.07   0.24   0.12     0.12   0.05  -0.10
     2   7    -0.16  -0.06  -0.09     0.00   0.14   0.06     0.01   0.03  -0.17
     3   8     0.12  -0.03  -0.01    -0.04  -0.08  -0.02     0.30  -0.06  -0.19
     4   6    -0.14  -0.01  -0.15    -0.03  -0.00  -0.02    -0.03  -0.02  -0.02
     5   6    -0.18   0.00  -0.12     0.00  -0.03  -0.01     0.01  -0.09  -0.02
     6   6    -0.04   0.00  -0.12    -0.05   0.01  -0.05    -0.00  -0.06   0.11
     7   6    -0.20  -0.09  -0.05    -0.01  -0.04  -0.00    -0.01  -0.13  -0.00
     8   6    -0.09  -0.15   0.04    -0.02  -0.03   0.00    -0.06  -0.09   0.02
     9   6     0.03  -0.12   0.06    -0.03  -0.01   0.01    -0.11  -0.05   0.03
    10   6     0.01  -0.01   0.00    -0.02  -0.02  -0.00    -0.05  -0.07   0.01
    11   6    -0.11   0.05  -0.09    -0.00  -0.03  -0.01     0.00  -0.11  -0.02
    12   6    -0.03  -0.03   0.04    -0.04   0.02  -0.02     0.02   0.06   0.14
    13   6     0.00  -0.09   0.14    -0.01   0.01   0.02     0.11   0.20   0.01
    14   6     0.04  -0.05   0.03     0.01  -0.02   0.02     0.15   0.18  -0.02
    15   6     0.03   0.00  -0.14     0.01  -0.02  -0.02     0.12  -0.01   0.09
    16   6     0.01   0.01  -0.17    -0.02  -0.01  -0.05     0.02  -0.08   0.13
    17   1    -0.07  -0.09   0.12     0.23   0.63   0.29     0.12   0.11   0.10
    18   1    -0.24  -0.07  -0.06     0.14   0.49   0.22     0.06   0.11  -0.14
    19   1    -0.11  -0.02  -0.16    -0.02  -0.04  -0.03    -0.15   0.05   0.01
    20   1    -0.28  -0.14  -0.08    -0.01  -0.05  -0.01    -0.00  -0.16  -0.01
    21   1    -0.08  -0.23   0.09    -0.03  -0.03   0.01    -0.07  -0.08   0.03
    22   1     0.14  -0.18   0.13    -0.05   0.00   0.02    -0.17  -0.00   0.05
    23   1     0.09   0.04   0.02    -0.02  -0.01   0.00    -0.06  -0.04   0.02
    24   1    -0.11   0.13  -0.13     0.01  -0.03  -0.01     0.02  -0.13  -0.02
    25   1    -0.06  -0.04   0.10    -0.05   0.03  -0.02    -0.05   0.09   0.19
    26   1     0.01  -0.16   0.30    -0.01   0.01   0.05     0.12   0.32  -0.07
    27   1     0.09  -0.07   0.09     0.03  -0.03   0.05     0.20   0.28  -0.13
    28   1     0.04   0.03  -0.20     0.02  -0.04  -0.02     0.19  -0.07   0.07
    29  53     0.07   0.07   0.06     0.02  -0.02  -0.01    -0.07   0.02   0.01
                     10                     11                     12
                      A                      A                      A
 Frequencies --    241.7561               251.0504               269.0622
 Red. masses --      4.9725                 5.4725                 5.1193
 Frc consts  --      0.1712                 0.2032                 0.2184
 IR Inten    --      3.9956                 6.6061                22.9681
  Atom  AN      X      Y      Z        X      Y      Z        X      Y      Z
     1   6     0.04  -0.01  -0.07     0.05   0.07  -0.04    -0.09  -0.10  -0.03
     2   7     0.03  -0.00  -0.07    -0.03   0.02  -0.10    -0.06   0.17   0.01
     3   8     0.12  -0.00  -0.08     0.15  -0.04  -0.12     0.10   0.03  -0.00
     4   6     0.01  -0.02   0.03    -0.03   0.04   0.05    -0.09   0.07   0.01
     5   6     0.01  -0.00   0.20    -0.08   0.08   0.09     0.07  -0.07  -0.00
     6   6     0.03   0.12  -0.14     0.00  -0.04   0.14    -0.13   0.06   0.02
     7   6     0.03   0.07   0.14    -0.10   0.14   0.07     0.13  -0.12  -0.01
     8   6     0.02   0.05  -0.02     0.01   0.05   0.00     0.01  -0.04  -0.00
     9   6    -0.03  -0.08  -0.07     0.10  -0.07  -0.03    -0.14   0.06   0.02
    10   6    -0.10  -0.14   0.01    -0.04  -0.00   0.02     0.01  -0.05  -0.01
    11   6    -0.08  -0.10   0.17    -0.15   0.09   0.09     0.13  -0.13  -0.02
    12   6     0.02   0.11  -0.14    -0.02  -0.12   0.07    -0.14   0.06   0.01
    13   6     0.01  -0.04   0.07    -0.13  -0.07  -0.08    -0.16   0.06   0.02
    14   6     0.00  -0.07   0.14    -0.18  -0.00  -0.10    -0.13   0.03   0.04
    15   6     0.00   0.09  -0.07    -0.14  -0.00   0.07    -0.12   0.02   0.04
    16   6     0.00   0.15  -0.16    -0.03  -0.02   0.16    -0.09   0.04   0.02
    17   1     0.02  -0.05  -0.04     0.08   0.18   0.10    -0.24  -0.43  -0.05
    18   1     0.06   0.01  -0.08     0.06   0.15  -0.05    -0.19  -0.09  -0.09
    19   1    -0.10  -0.17  -0.00    -0.11   0.10   0.08    -0.14   0.07   0.01
    20   1     0.07   0.15   0.18    -0.14   0.21   0.09     0.19  -0.17  -0.02
    21   1     0.06   0.13  -0.10     0.05   0.05  -0.02    -0.01  -0.01  -0.00
    22   1    -0.02  -0.11  -0.17     0.25  -0.19  -0.09    -0.32   0.19   0.05
    23   1    -0.15  -0.23  -0.02    -0.05  -0.04   0.00    -0.01  -0.04  -0.00
    24   1    -0.13  -0.17   0.25    -0.23   0.12   0.12     0.19  -0.19  -0.02
    25   1     0.03   0.14  -0.19     0.04  -0.17   0.06    -0.13   0.05  -0.01
    26   1     0.01  -0.13   0.19    -0.14  -0.08  -0.20    -0.15   0.08   0.01
    27   1    -0.01  -0.20   0.33    -0.24   0.06  -0.23    -0.12   0.02   0.05
    28   1     0.00   0.09  -0.07    -0.21   0.06   0.09    -0.13   0.02   0.07
    29  53    -0.01  -0.01   0.01     0.06  -0.01  -0.02     0.07  -0.01  -0.01
                     13                     14                     15
                      A                      A                      A
 Frequencies --    338.8081               373.8111               411.5460
 Red. masses --      5.3681                 4.9619                 2.8764
 Frc consts  --      0.3631                 0.4085                 0.2870
 IR Inten    --      6.9982                44.3238                 0.0360
  Atom  AN      X      Y      Z        X      Y      Z        X      Y      Z
     1   6     0.07   0.04  -0.00     0.02  -0.09  -0.07    -0.00  -0.00   0.00
     2   7     0.05  -0.17  -0.03     0.24   0.32   0.15    -0.01  -0.00  -0.00
     3   8    -0.05  -0.01   0.00     0.00   0.06   0.00     0.00   0.00   0.00
     4   6     0.09  -0.01   0.02     0.12   0.02   0.03    -0.00   0.00  -0.00
     5   6    -0.03  -0.02  -0.12     0.05  -0.05  -0.08     0.00  -0.00   0.00
     6   6     0.14   0.10   0.07    -0.01   0.00   0.00     0.00   0.00  -0.01
     7   6    -0.07  -0.12  -0.07    -0.15  -0.01   0.00    -0.16   0.12   0.03
     8   6    -0.07  -0.12   0.03    -0.11  -0.06   0.05     0.16  -0.12  -0.03
     9   6    -0.07  -0.06   0.06     0.04  -0.17   0.02     0.00  -0.00  -0.00
    10   6     0.00  -0.02  -0.02    -0.09   0.00  -0.00    -0.16   0.12   0.03
    11   6    -0.01  -0.03  -0.13    -0.13   0.02  -0.06     0.17  -0.12  -0.03
    12   6     0.13   0.09  -0.04    -0.00   0.00  -0.01     0.00  -0.00   0.01
    13   6    -0.01   0.00   0.01     0.01   0.00  -0.00     0.00   0.00  -0.01
    14   6    -0.15   0.06   0.12     0.01  -0.01   0.01    -0.00  -0.00  -0.00
    15   6    -0.11   0.23   0.09     0.01   0.00  -0.01     0.00  -0.00   0.01
    16   6     0.01   0.24   0.11     0.00   0.00  -0.01     0.00   0.01  -0.01
    17   1     0.17   0.23  -0.00    -0.12  -0.46  -0.29    -0.00  -0.01   0.00
    18   1     0.14   0.00   0.04     0.14  -0.02  -0.02     0.00   0.02   0.01
    19   1     0.15   0.09   0.04     0.19   0.03   0.02    -0.01  -0.01  -0.00
    20   1    -0.11  -0.21  -0.11    -0.30  -0.01  -0.01    -0.36   0.28   0.07
    21   1    -0.08  -0.16   0.06    -0.16  -0.03   0.06     0.36  -0.27  -0.06
    22   1    -0.08  -0.04   0.12     0.18  -0.27   0.03     0.01  -0.01  -0.00
    23   1     0.07   0.05   0.01    -0.10   0.10   0.03    -0.36   0.26   0.06
    24   1     0.04  -0.03  -0.16    -0.22   0.09  -0.04     0.37  -0.27  -0.06
    25   1     0.19   0.10  -0.14    -0.00   0.00  -0.01     0.00  -0.02   0.02
    26   1    -0.04  -0.13  -0.06     0.01   0.01   0.01     0.00   0.00  -0.01
    27   1    -0.27  -0.02   0.17     0.01  -0.01   0.02    -0.00  -0.00   0.00
    28   1    -0.17   0.30   0.08     0.02   0.00  -0.01    -0.00  -0.01   0.03
    29  53     0.01  -0.02  -0.01    -0.00  -0.01  -0.00    -0.00  -0.00   0.00
                     16                     17                     18
                      A                      A                      A
 Frequencies --    429.4518               449.2105               494.4589
 Red. masses --      5.2618                 3.4155                 4.2933
 Frc consts  --      0.5718                 0.4061                 0.6184
 IR Inten    --      2.7581                10.2412                 1.2398
  Atom  AN      X      Y      Z        X      Y      Z        X      Y      Z
     1   6    -0.13   0.01   0.06     0.00  -0.01   0.01    -0.05   0.02  -0.00
     2   7    -0.15   0.22   0.02     0.00   0.00  -0.00    -0.03   0.03   0.01
     3   8     0.04   0.00   0.01    -0.02   0.00   0.02     0.05  -0.00  -0.04
     4   6    -0.10   0.15  -0.02     0.01   0.03  -0.07    -0.04  -0.01   0.13
     5   6    -0.08   0.08   0.02     0.00   0.02   0.01    -0.04  -0.01  -0.02
     6   6     0.18   0.06   0.03     0.04   0.10  -0.14     0.00  -0.12   0.23
     7   6     0.02  -0.04   0.03     0.01  -0.01   0.03    -0.01   0.00  -0.05
     8   6     0.02  -0.05   0.01    -0.01  -0.01   0.01     0.01   0.00  -0.01
     9   6    -0.10   0.01   0.02    -0.03  -0.02  -0.00     0.02   0.04   0.01
    10   6     0.01  -0.06  -0.01    -0.00  -0.03  -0.01     0.03   0.02   0.02
    11   6     0.01  -0.05  -0.01    -0.02  -0.01   0.01    -0.00   0.01  -0.02
    12   6     0.20  -0.08  -0.08     0.05  -0.13   0.18     0.00  -0.07   0.05
    13   6     0.11  -0.19  -0.06     0.02   0.05  -0.10     0.01   0.10  -0.21
    14   6     0.04  -0.09  -0.11    -0.02   0.05  -0.05     0.03  -0.18   0.16
    15   6     0.07   0.05   0.01    -0.01  -0.09   0.19     0.03   0.03  -0.09
    16   6     0.15   0.02   0.12     0.01   0.17  -0.18     0.02   0.12  -0.20
    17   1    -0.22  -0.14   0.14     0.00  -0.02  -0.01    -0.06   0.00   0.04
    18   1    -0.25   0.16   0.02    -0.02   0.05   0.03     0.01  -0.00  -0.03
    19   1    -0.17   0.18  -0.01     0.03  -0.08  -0.10    -0.06   0.17   0.19
    20   1     0.06  -0.09   0.01     0.03  -0.04   0.02     0.01  -0.00  -0.05
    21   1     0.09  -0.07  -0.02    -0.00   0.01  -0.01    -0.01  -0.04   0.02
    22   1    -0.18   0.06   0.03    -0.04  -0.02  -0.00     0.01   0.05   0.02
    23   1     0.08  -0.10  -0.02     0.02  -0.04  -0.01     0.04   0.01   0.01
    24   1     0.05  -0.11   0.01    -0.03  -0.03   0.03     0.02   0.05  -0.06
    25   1     0.30  -0.10  -0.19     0.05  -0.34   0.50     0.03  -0.06   0.00
    26   1     0.10  -0.27  -0.08     0.01   0.04  -0.15     0.01   0.30  -0.45
    27   1    -0.09  -0.08  -0.20    -0.05   0.02  -0.03     0.03  -0.36   0.41
    28   1    -0.02   0.15  -0.01    -0.01  -0.30   0.52     0.01   0.06  -0.10
    29  53    -0.03  -0.00  -0.00    -0.00  -0.00   0.00    -0.00  -0.00   0.00
                     19                     20                     21
                      A                      A                      A
 Frequencies --    550.6254               594.5677               621.0729
 Red. masses --      3.2981                 1.1558                 5.8315
 Frc consts  --      0.5892                 0.2407                 1.3253
 IR Inten    --     39.7342               165.2452                45.2399
  Atom  AN      X      Y      Z        X      Y      Z        X      Y      Z
     1   6     0.07  -0.02  -0.05    -0.03  -0.06  -0.02     0.04   0.01   0.02
     2   7     0.12  -0.02   0.03    -0.02  -0.04  -0.02    -0.04  -0.12  -0.08
     3   8    -0.00   0.02  -0.02     0.02   0.04   0.02    -0.04  -0.02   0.03
     4   6     0.07   0.03   0.05    -0.00  -0.00   0.01     0.07   0.23  -0.02
     5   6    -0.19   0.20   0.02     0.01  -0.02  -0.00     0.16   0.13  -0.08
     6   6    -0.04   0.00   0.00    -0.00   0.00  -0.00    -0.09   0.09   0.08
     7   6    -0.04   0.04   0.02     0.01  -0.01  -0.01     0.12   0.06   0.06
     8   6     0.11  -0.09   0.02    -0.01   0.01  -0.00     0.05   0.11   0.21
     9   6    -0.17   0.07   0.04     0.02  -0.00  -0.00    -0.05  -0.22   0.07
    10   6     0.08  -0.09  -0.03    -0.01   0.01   0.01    -0.11  -0.06  -0.02
    11   6    -0.06   0.02  -0.03     0.00  -0.00  -0.00    -0.04  -0.10  -0.17
    12   6    -0.06   0.00   0.00    -0.01  -0.00  -0.01    -0.17  -0.05  -0.02
    13   6    -0.04   0.01   0.01     0.01  -0.00  -0.00    -0.06  -0.02  -0.03
    14   6     0.02  -0.02  -0.02     0.01  -0.00  -0.00     0.09  -0.12  -0.07
    15   6     0.01  -0.05  -0.03     0.01   0.01   0.00     0.11   0.02  -0.01
    16   6    -0.01  -0.04  -0.02    -0.01   0.00   0.01     0.03   0.02   0.01
    17   1     0.07  -0.04  -0.14    -0.08  -0.17  -0.06     0.08   0.10   0.04
    18   1     0.24   0.13   0.08     0.33   0.84   0.36    -0.10  -0.05  -0.01
    19   1     0.18   0.05   0.04     0.00  -0.01   0.01     0.10   0.32   0.00
    20   1     0.14  -0.16  -0.03    -0.00   0.00  -0.01    -0.11  -0.04   0.00
    21   1     0.40  -0.28  -0.05    -0.04   0.02   0.01    -0.04   0.32   0.13
    22   1    -0.20   0.08   0.04     0.02  -0.00  -0.00    -0.11  -0.21  -0.06
    23   1     0.40  -0.27  -0.06    -0.03   0.02   0.01    -0.12   0.23   0.08
    24   1     0.16  -0.17  -0.04     0.00   0.01  -0.01    -0.19  -0.13  -0.06
    25   1    -0.07   0.01   0.01    -0.01  -0.00  -0.01    -0.11  -0.07  -0.09
    26   1    -0.03   0.04   0.05     0.01   0.00   0.00    -0.03   0.18   0.05
    27   1     0.07  -0.01  -0.02    -0.00  -0.00  -0.00     0.10  -0.12  -0.07
    28   1     0.01  -0.05  -0.03     0.01   0.01  -0.00     0.05   0.07  -0.01
    29  53     0.00   0.00   0.00     0.00   0.00   0.00    -0.00   0.00   0.00
                     22                     23                     24
                      A                      A                      A
 Frequencies --    627.8830               642.1155               661.8157
 Red. masses --      5.8767                 5.8944                 5.4860
 Frc consts  --      1.3650                 1.4319                 1.4157
 IR Inten    --      8.6525                 9.4105                22.6125
  Atom  AN      X      Y      Z        X      Y      Z        X      Y      Z
     1   6     0.06  -0.03   0.02     0.03  -0.03   0.02    -0.06   0.04  -0.01
     2   7     0.00  -0.01  -0.05    -0.01   0.05  -0.05    -0.01  -0.07   0.05
     3   8    -0.05  -0.00   0.06    -0.04   0.00   0.06     0.05   0.00  -0.07
     4   6     0.03   0.09  -0.12     0.00   0.03  -0.17     0.01   0.03   0.23
     5   6     0.09   0.10   0.10     0.03   0.05  -0.04     0.00  -0.02   0.00
     6   6     0.01  -0.03   0.04     0.15  -0.09  -0.03     0.07   0.13   0.08
     7   6    -0.03  -0.12   0.30     0.06   0.08  -0.01    -0.00  -0.07  -0.01
     8   6    -0.14  -0.16  -0.08     0.09   0.09   0.10    -0.08  -0.04  -0.04
     9   6    -0.09  -0.10  -0.10    -0.03  -0.05   0.05     0.04  -0.02  -0.02
    10   6     0.04   0.13  -0.29    -0.05  -0.08   0.06     0.00   0.07  -0.05
    11   6     0.14   0.17   0.09    -0.06  -0.07  -0.06     0.06   0.02  -0.01
    12   6     0.00  -0.01   0.07     0.22   0.14   0.17     0.04   0.20   0.02
    13   6    -0.03   0.05  -0.04    -0.09   0.13   0.01    -0.24  -0.00   0.11
    14   6    -0.01  -0.04   0.07    -0.14   0.04   0.13    -0.02  -0.05  -0.18
    15   6    -0.02   0.01  -0.08    -0.19  -0.15  -0.19    -0.01  -0.22  -0.04
    16   6     0.01  -0.05   0.03     0.11  -0.15  -0.03     0.25   0.02  -0.12
    17   1     0.06  -0.02  -0.01     0.02  -0.05   0.01    -0.05   0.06   0.01
    18   1    -0.07   0.09   0.04    -0.10   0.17   0.06     0.15  -0.05  -0.00
    19   1     0.00   0.09  -0.11    -0.02   0.02  -0.17     0.03   0.09   0.24
    20   1    -0.00  -0.08   0.32     0.01   0.01  -0.04    -0.03  -0.03  -0.00
    21   1    -0.05   0.02  -0.25     0.10   0.12   0.08    -0.18   0.01  -0.01
    22   1    -0.01  -0.08   0.22    -0.07  -0.06  -0.12     0.06  -0.00   0.09
    23   1    -0.01   0.10  -0.31     0.01  -0.01   0.09    -0.09   0.13  -0.04
    24   1     0.04   0.00   0.26    -0.07  -0.09  -0.04     0.04   0.05  -0.02
    25   1     0.00   0.04  -0.01     0.23   0.18   0.10     0.20   0.04  -0.00
    26   1    -0.03   0.15  -0.19    -0.14   0.00  -0.30    -0.24  -0.15   0.30
    27   1     0.03  -0.03   0.08     0.10   0.12   0.17     0.25   0.00  -0.10
    28   1    -0.02   0.09  -0.21    -0.17  -0.08  -0.33    -0.14  -0.26   0.23
    29  53    -0.00   0.00   0.00    -0.01  -0.00  -0.00    -0.01   0.00   0.00
                     25                     26                     27
                      A                      A                      A
 Frequencies --    716.6397               726.1899               749.1834
 Red. masses --      1.6597                 4.9987                 3.1795
 Frc consts  --      0.5022                 1.5531                 1.0514
 IR Inten    --     83.4584                 7.1428                42.0496
  Atom  AN      X      Y      Z        X      Y      Z        X      Y      Z
     1   6    -0.01   0.01  -0.00     0.09  -0.03  -0.01     0.16  -0.07  -0.00
     2   7     0.00   0.01   0.02     0.05  -0.00  -0.03     0.04   0.05  -0.12
     3   8     0.01   0.00  -0.01    -0.03  -0.00   0.03    -0.08  -0.01   0.10
     4   6     0.00  -0.01   0.01    -0.02   0.02  -0.05    -0.04   0.04  -0.12
     5   6    -0.08   0.06   0.01    -0.07  -0.06   0.02    -0.02  -0.04   0.01
     6   6    -0.00  -0.01  -0.01    -0.01   0.24  -0.13     0.00  -0.04   0.14
     7   6     0.05  -0.03  -0.00    -0.03  -0.04  -0.09    -0.03  -0.01  -0.04
     8   6    -0.10   0.08   0.02    -0.05  -0.02  -0.08    -0.03  -0.01  -0.05
     9   6     0.04  -0.04  -0.01     0.07   0.08  -0.02     0.03   0.06  -0.01
    10   6    -0.10   0.08   0.01    -0.02  -0.02   0.11    -0.02  -0.02   0.08
    11   6     0.05  -0.04  -0.01     0.00  -0.04   0.08    -0.01  -0.02   0.08
    12   6     0.01  -0.01  -0.00    -0.07  -0.04   0.12    -0.03   0.02  -0.01
    13   6     0.02  -0.00  -0.00    -0.15   0.09  -0.12    -0.06  -0.06   0.09
    14   6    -0.00   0.01   0.01     0.04  -0.20   0.03     0.02  -0.03  -0.05
    15   6    -0.01   0.00  -0.00     0.09   0.10  -0.09     0.04  -0.03   0.09
    16   6    -0.02  -0.01  -0.00     0.15  -0.07   0.22     0.04   0.11  -0.11
    17   1    -0.02   0.00   0.00     0.11  -0.01  -0.07     0.18  -0.06  -0.05
    18   1     0.01  -0.03  -0.01    -0.00  -0.03  -0.03    -0.12   0.07  -0.04
    19   1     0.02  -0.00   0.00    -0.02  -0.12  -0.09    -0.15   0.13  -0.07
    20   1     0.41  -0.31  -0.07     0.06  -0.02  -0.08     0.08  -0.02  -0.03
    21   1     0.17  -0.11  -0.03    -0.08  -0.14   0.01     0.03  -0.13  -0.02
    22   1     0.46  -0.35  -0.08     0.12   0.04  -0.04     0.13  -0.02  -0.06
    23   1     0.16  -0.11  -0.03    -0.07  -0.14   0.07     0.00  -0.16   0.04
    24   1     0.40  -0.30  -0.06     0.09   0.00   0.01     0.07  -0.03   0.04
    25   1    -0.01   0.01   0.01     0.03  -0.31   0.38     0.02   0.29  -0.47
    26   1     0.02  -0.01  -0.01    -0.13   0.19  -0.02    -0.05   0.23  -0.22
    27   1    -0.02   0.01   0.01     0.09  -0.25   0.13     0.04   0.22  -0.39
    28   1     0.01  -0.01  -0.01    -0.06   0.31  -0.18    -0.01   0.10  -0.02
    29  53     0.00  -0.00  -0.00    -0.01   0.00  -0.00    -0.00  -0.00   0.00
                     28                     29                     30
                      A                      A                      A
 Frequencies --    777.3408               788.6051               872.3557
 Red. masses --      1.4302                 2.1855                 1.2520
 Frc consts  --      0.5092                 0.8008                 0.5614
 IR Inten    --     88.9393                33.8052                 0.0381
  Atom  AN      X      Y      Z        X      Y      Z        X      Y      Z
     1   6     0.06  -0.03   0.00    -0.06   0.02   0.02    -0.00   0.00  -0.00
     2   7    -0.00   0.02  -0.06    -0.04  -0.01   0.01     0.00  -0.00   0.00
     3   8    -0.03  -0.01   0.04     0.02  -0.00  -0.01     0.00   0.00  -0.00
     4   6    -0.02   0.01  -0.03     0.01  -0.04   0.00     0.00  -0.01  -0.01
     5   6     0.03  -0.03  -0.00     0.19  -0.13  -0.03    -0.00   0.00  -0.00
     6   6     0.00  -0.05   0.07     0.00   0.03  -0.01     0.00  -0.00   0.00
     7   6    -0.02   0.01   0.00    -0.06   0.06   0.03    -0.06   0.05   0.01
     8   6    -0.00   0.00  -0.00     0.02   0.01   0.02    -0.05   0.04   0.01
     9   6    -0.02   0.02   0.00    -0.11   0.05   0.02    -0.00  -0.00  -0.00
    10   6    -0.00  -0.00   0.01     0.01   0.00  -0.03     0.06  -0.04  -0.01
    11   6    -0.02   0.01   0.01    -0.08   0.06  -0.02     0.06  -0.05  -0.01
    12   6     0.00   0.03  -0.05    -0.01   0.01   0.02    -0.00   0.00   0.00
    13   6    -0.00   0.02  -0.04    -0.04   0.00   0.01    -0.00   0.00   0.00
    14   6     0.00   0.04  -0.06     0.00  -0.03   0.00     0.00  -0.00  -0.00
    15   6     0.00   0.03  -0.04     0.02   0.01   0.02     0.00   0.00   0.00
    16   6     0.00  -0.01   0.01     0.04   0.02   0.01     0.00   0.00   0.00
    17   1     0.06  -0.02   0.00    -0.07   0.01   0.06    -0.00   0.00  -0.00
    18   1    -0.06   0.04  -0.03    -0.01   0.01   0.01    -0.00   0.01   0.01
    19   1    -0.09   0.09   0.00    -0.02  -0.09  -0.01     0.00  -0.00  -0.01
    20   1     0.03  -0.01  -0.00     0.03  -0.03   0.00     0.41  -0.31  -0.07
    21   1     0.10  -0.07  -0.02     0.46  -0.28  -0.08     0.37  -0.27  -0.07
    22   1     0.09  -0.06  -0.03     0.37  -0.30  -0.06    -0.01   0.01  -0.00
    23   1     0.09  -0.09  -0.01     0.46  -0.27  -0.09    -0.38   0.28   0.07
    24   1     0.02  -0.01   0.01     0.02  -0.02  -0.03    -0.41   0.30   0.06
    25   1    -0.00  -0.14   0.21     0.02   0.01  -0.04     0.00   0.00  -0.01
    26   1    -0.01  -0.31   0.45    -0.03   0.10  -0.08    -0.00   0.01   0.00
    27   1    -0.00  -0.33   0.47     0.02   0.07  -0.13     0.00  -0.01   0.00
    28   1     0.01  -0.25   0.37    -0.02   0.10  -0.07    -0.00   0.00   0.01
    29  53    -0.00   0.00  -0.00    -0.00   0.00   0.00    -0.00  -0.00   0.00
                     31                     32                     33
                      A                      A                      A
 Frequencies --    880.0555               888.3197               912.1073
 Red. masses --      3.4551                 1.7994                 2.6678
 Frc consts  --      1.5766                 0.8366                 1.3077
 IR Inten    --     24.1123                 6.3266                 4.6277
  Atom  AN      X      Y      Z        X      Y      Z        X      Y      Z
     1   6     0.02   0.02   0.01     0.08  -0.03  -0.01     0.12  -0.04  -0.02
     2   7    -0.03  -0.04  -0.04     0.01   0.04  -0.06     0.00   0.03  -0.09
     3   8    -0.01  -0.01   0.01    -0.03  -0.01   0.05    -0.03  -0.01   0.06
     4   6     0.08   0.26   0.11    -0.08  -0.07   0.08    -0.10  -0.00   0.20
     5   6     0.08  -0.00  -0.02    -0.03  -0.01   0.01    -0.01  -0.03   0.02
     6   6    -0.02   0.06  -0.01    -0.01  -0.00   0.00    -0.02   0.10  -0.08
     7   6    -0.03  -0.03  -0.06     0.01   0.01   0.01     0.01   0.00  -0.01
     8   6    -0.08  -0.07  -0.09     0.03   0.03   0.04     0.01   0.02   0.03
     9   6    -0.00   0.07  -0.00    -0.01  -0.03   0.01    -0.02  -0.00   0.02
    10   6    -0.02  -0.04   0.11     0.01   0.03  -0.07     0.01   0.04  -0.07
    11   6     0.01  -0.02   0.07    -0.00   0.01  -0.05     0.01  -0.00  -0.07
    12   6     0.01  -0.02  -0.06     0.01   0.05  -0.07     0.01  -0.06   0.06
    13   6     0.14  -0.00  -0.04     0.01   0.02  -0.04     0.08  -0.05   0.03
    14   6    -0.02   0.05   0.08    -0.01  -0.03   0.03    -0.01   0.04   0.02
    15   6    -0.09  -0.13  -0.03     0.00  -0.05   0.08    -0.04   0.01  -0.10
    16   6    -0.07  -0.06  -0.04     0.01   0.02  -0.02    -0.00  -0.05   0.02
    17   1     0.00  -0.02   0.01     0.09  -0.02  -0.00     0.12  -0.04  -0.01
    18   1    -0.04  -0.02  -0.03    -0.01   0.02  -0.07     0.02   0.00  -0.12
    19   1     0.10   0.43   0.15    -0.24  -0.08   0.11    -0.34  -0.06   0.22
    20   1    -0.10   0.04  -0.04     0.03  -0.02   0.01    -0.05   0.04  -0.00
    21   1    -0.00  -0.26  -0.03     0.04   0.07   0.01     0.06  -0.01   0.01
    22   1     0.21  -0.09  -0.01    -0.04   0.00   0.03     0.09  -0.07   0.05
    23   1    -0.02  -0.19   0.06     0.04   0.11  -0.04     0.09   0.10  -0.04
    24   1    -0.13   0.08   0.10     0.01   0.01  -0.07    -0.07   0.08  -0.08
    25   1    -0.03  -0.19   0.26    -0.00  -0.30   0.47     0.01   0.20  -0.32
    26   1     0.13  -0.16   0.04     0.01  -0.19   0.24     0.07   0.17  -0.40
    27   1    -0.00   0.19  -0.11    -0.03   0.17  -0.26    -0.03  -0.03   0.10
    28   1     0.01  -0.00  -0.38    -0.02   0.33  -0.45     0.01  -0.35   0.35
    29  53     0.00   0.00   0.00    -0.00  -0.00   0.00     0.00   0.00  -0.00
                     34                     35                     36
                      A                      A                      A
 Frequencies --    950.0773               991.3501              1007.0254
 Red. masses --      1.4657                 1.3725                 1.3771
 Frc consts  --      0.7795                 0.7947                 0.8228
 IR Inten    --      5.8473                 2.0811                 0.0164
  Atom  AN      X      Y      Z        X      Y      Z        X      Y      Z
     1   6    -0.00   0.00   0.01    -0.01  -0.00   0.00    -0.00   0.00   0.00
     2   7    -0.02   0.00  -0.03    -0.00   0.00   0.00    -0.00   0.00  -0.00
     3   8    -0.00  -0.01   0.01     0.00   0.00  -0.00    -0.00  -0.00   0.00
     4   6     0.02   0.02   0.03     0.01  -0.01  -0.02    -0.00   0.00   0.00
     5   6     0.07  -0.04  -0.01    -0.00   0.01  -0.00     0.00   0.00  -0.00
     6   6    -0.00   0.02  -0.01     0.00  -0.03   0.02    -0.00  -0.00   0.00
     7   6    -0.09   0.06   0.01     0.00  -0.00   0.00     0.07  -0.05  -0.00
     8   6     0.01  -0.02  -0.01     0.00  -0.00  -0.00    -0.08   0.06   0.01
     9   6     0.08  -0.05  -0.01    -0.00   0.00  -0.00     0.01   0.01  -0.00
    10   6     0.01  -0.01   0.01    -0.00  -0.00   0.01     0.07  -0.05  -0.01
    11   6    -0.08   0.06   0.01     0.01  -0.00   0.01    -0.08   0.05   0.00
    12   6    -0.00  -0.01  -0.00     0.00   0.06  -0.08     0.00   0.00   0.00
    13   6     0.01  -0.00   0.00    -0.01  -0.03   0.05     0.00  -0.00  -0.00
    14   6    -0.00   0.01   0.01     0.00  -0.05   0.06     0.00  -0.00   0.00
    15   6    -0.01  -0.01  -0.01     0.00   0.06  -0.07    -0.00   0.00  -0.00
    16   6     0.00  -0.01   0.00    -0.00  -0.00   0.01    -0.00  -0.00   0.00
    17   1    -0.02  -0.01   0.03    -0.01   0.01   0.01    -0.00  -0.00   0.00
    18   1    -0.02   0.00  -0.03    -0.01   0.01   0.01     0.00  -0.00  -0.01
    19   1    -0.02   0.04   0.04     0.03   0.04  -0.01     0.00  -0.00  -0.00
    20   1     0.46  -0.34  -0.09    -0.01   0.01   0.01    -0.36   0.26   0.07
    21   1    -0.09   0.04   0.02    -0.00   0.01  -0.00     0.42  -0.32  -0.07
    22   1    -0.43   0.33   0.09     0.01  -0.01  -0.01    -0.03   0.04   0.01
    23   1    -0.04   0.03   0.01    -0.00  -0.01   0.00    -0.40   0.30   0.07
    24   1     0.43  -0.33  -0.06    -0.01   0.01   0.01     0.37  -0.30  -0.06
    25   1    -0.00  -0.01  -0.00    -0.02  -0.31   0.48     0.00  -0.00   0.01
    26   1     0.01   0.02  -0.03    -0.01   0.20  -0.27     0.00  -0.00   0.00
    27   1     0.00   0.02  -0.01     0.00   0.26  -0.39    -0.00   0.00  -0.01
    28   1    -0.00  -0.04   0.02     0.01  -0.30   0.47    -0.00  -0.00   0.01
    29  53     0.00   0.00  -0.00    -0.00   0.00  -0.00     0.00   0.00  -0.00
                     37                     38                     39
                      A                      A                      A
 Frequencies --   1018.6881              1020.0590              1026.4896
 Red. masses --      6.1509                 6.9106                 1.3263
 Frc consts  --      3.7607                 4.2366                 0.8234
 IR Inten    --     19.7349                63.2992                 0.7978
  Atom  AN      X      Y      Z        X      Y      Z        X      Y      Z
     1   6    -0.01  -0.01  -0.01    -0.02  -0.03  -0.01     0.00  -0.00  -0.00
     2   7     0.01  -0.00   0.02     0.03  -0.01   0.05     0.00  -0.00   0.00
     3   8     0.00   0.01  -0.01     0.01   0.02  -0.02     0.00   0.00  -0.00
     4   6    -0.01  -0.01  -0.03    -0.05  -0.03  -0.08    -0.01  -0.00  -0.00
     5   6     0.02   0.04  -0.00    -0.03  -0.03  -0.01    -0.00  -0.00   0.00
     6   6    -0.00   0.01   0.03    -0.00   0.04   0.07    -0.00   0.00   0.00
     7   6    -0.03  -0.11   0.35     0.02   0.04  -0.15    -0.00   0.00  -0.00
     8   6    -0.01  -0.03  -0.07     0.02   0.04   0.05     0.00   0.00   0.00
     9   6     0.18   0.27  -0.06    -0.08  -0.12   0.02    -0.00  -0.00   0.00
    10   6    -0.01  -0.02   0.07     0.00   0.01  -0.05     0.00   0.00  -0.00
    11   6    -0.15  -0.16  -0.29     0.08   0.08   0.14     0.00  -0.00   0.00
    12   6    -0.10  -0.08  -0.06    -0.24  -0.18  -0.15    -0.01  -0.04   0.04
    13   6     0.04  -0.01   0.00     0.09  -0.02   0.01     0.00   0.06  -0.09
    14   6    -0.04   0.10   0.06    -0.10   0.24   0.15    -0.00  -0.05   0.09
    15   6    -0.03  -0.01  -0.01    -0.07  -0.04  -0.01    -0.00   0.03  -0.04
    16   6     0.19  -0.01  -0.01     0.46  -0.02  -0.03     0.02   0.00  -0.00
    17   1     0.02   0.07   0.02     0.07   0.16  -0.00     0.00   0.01  -0.00
    18   1    -0.01  -0.00   0.02     0.02   0.00   0.06     0.00  -0.00   0.00
    19   1    -0.03  -0.09  -0.05     0.04  -0.05  -0.10    -0.01  -0.01  -0.00
    20   1     0.04  -0.09   0.38    -0.05   0.05  -0.16     0.00  -0.00  -0.00
    21   1    -0.06   0.09  -0.09     0.08  -0.02   0.05    -0.00   0.00   0.01
    22   1     0.24   0.23  -0.09    -0.13  -0.10  -0.01     0.00  -0.00   0.00
    23   1     0.05   0.02   0.08    -0.03  -0.03  -0.06     0.00  -0.00  -0.00
    24   1    -0.18  -0.07  -0.35     0.09   0.05   0.16    -0.00  -0.00   0.00
    25   1    -0.14  -0.08  -0.01    -0.32  -0.21  -0.02    -0.00   0.20  -0.32
    26   1     0.04   0.04  -0.00     0.10   0.12  -0.03     0.00  -0.35   0.53
    27   1    -0.07   0.08   0.08    -0.17   0.16   0.23    -0.01   0.34  -0.47
    28   1    -0.06   0.02   0.00    -0.14   0.07  -0.01     0.00  -0.17   0.24
    29  53    -0.00  -0.00   0.00    -0.01  -0.00   0.00    -0.00   0.00  -0.00
                     40                     41                     42
                      A                      A                      A
 Frequencies --   1028.9151              1051.2946              1059.7075
 Red. masses --      1.2991                 1.6168                 2.7128
 Frc consts  --      0.8103                 1.0528                 1.7949
 IR Inten    --      0.3179                 0.0840                 5.0824
  Atom  AN      X      Y      Z        X      Y      Z        X      Y      Z
     1   6    -0.00  -0.00   0.00    -0.08  -0.18  -0.07     0.01  -0.05  -0.04
     2   7    -0.00   0.00  -0.01     0.00   0.04  -0.01     0.05  -0.04   0.09
     3   8    -0.00  -0.00   0.00     0.02   0.04   0.03     0.01   0.02  -0.03
     4   6     0.01  -0.00   0.00     0.03  -0.00   0.02    -0.10   0.07  -0.05
     5   6    -0.00   0.00   0.00     0.01   0.01  -0.00    -0.00  -0.05  -0.01
     6   6     0.00   0.00  -0.00     0.01   0.00  -0.01    -0.05   0.04   0.04
     7   6    -0.02   0.02  -0.00     0.01   0.01  -0.00    -0.05  -0.05  -0.01
     8   6     0.06  -0.05  -0.01    -0.01  -0.01  -0.03     0.07   0.04   0.17
     9   6    -0.08   0.06   0.02    -0.01  -0.02   0.00     0.08   0.12  -0.04
    10   6     0.07  -0.05  -0.01     0.00  -0.00   0.03    -0.03   0.00  -0.16
    11   6    -0.03   0.02   0.01     0.00   0.00  -0.00    -0.02  -0.03   0.06
    12   6    -0.00  -0.00  -0.00     0.00   0.00   0.01     0.03   0.04   0.02
    13   6     0.00  -0.00   0.00    -0.01   0.00   0.00     0.08  -0.01   0.00
    14   6    -0.00   0.00   0.00     0.01  -0.01  -0.00    -0.00  -0.05  -0.04
    15   6    -0.00  -0.00   0.00     0.00  -0.00   0.00    -0.04  -0.03  -0.02
    16   6     0.00  -0.00  -0.00    -0.02  -0.00   0.00    -0.02   0.02   0.01
    17   1    -0.00   0.00   0.01     0.33   0.83   0.36     0.15   0.22  -0.07
    18   1     0.00   0.00  -0.01    -0.01  -0.00  -0.03    -0.00  -0.03   0.12
    19   1     0.00   0.00   0.00     0.02   0.03   0.03     0.02   0.09  -0.06
    20   1     0.16  -0.12  -0.04     0.02   0.04   0.01    -0.18  -0.32  -0.11
    21   1    -0.39   0.28   0.08     0.00   0.01  -0.05    -0.06  -0.15   0.38
    22   1     0.48  -0.36  -0.08    -0.01  -0.01   0.01     0.07   0.13  -0.08
    23   1    -0.41   0.30   0.07     0.03   0.03   0.04    -0.25  -0.28  -0.30
    24   1     0.20  -0.15  -0.02     0.01   0.02  -0.02    -0.09  -0.24   0.23
    25   1    -0.01  -0.00   0.00     0.01   0.01  -0.01    -0.01   0.06   0.07
    26   1     0.00   0.00  -0.00    -0.01   0.01   0.01     0.09   0.01  -0.01
    27   1     0.00   0.00   0.00     0.03  -0.00   0.00    -0.07  -0.08  -0.05
    28   1    -0.00   0.00  -0.00     0.01  -0.01  -0.01    -0.10   0.00   0.01
    29  53    -0.00   0.00   0.00     0.00   0.00   0.00     0.00  -0.00  -0.00
                     43                     44                     45
                      A                      A                      A
 Frequencies --   1066.3076              1100.7382              1114.8050
 Red. masses --      3.1727                 2.3571                 1.5747
 Frc consts  --      2.1254                 1.6827                 1.1530
 IR Inten    --     10.0346                 5.1035                13.0297
  Atom  AN      X      Y      Z        X      Y      Z        X      Y      Z
     1   6    -0.05   0.01   0.04    -0.05   0.02   0.03     0.01  -0.00  -0.01
     2   7    -0.07   0.07  -0.13    -0.03   0.04  -0.08     0.01  -0.02   0.03
     3   8    -0.01  -0.02   0.05    -0.00  -0.01   0.03     0.00   0.01  -0.02
     4   6     0.20  -0.05   0.07     0.13  -0.08  -0.01    -0.03   0.02  -0.03
     5   6    -0.02   0.04   0.02    -0.01   0.03   0.01     0.02   0.01   0.04
     6   6     0.09  -0.05  -0.06     0.01   0.01   0.01    -0.01  -0.01   0.01
     7   6    -0.02  -0.03  -0.05     0.01   0.01  -0.02     0.05   0.08  -0.06
     8   6     0.01  -0.00   0.09    -0.01  -0.01  -0.01    -0.05  -0.06  -0.04
     9   6     0.07   0.09  -0.00     0.00   0.00   0.01     0.02   0.01   0.07
    10   6    -0.02   0.01  -0.12    -0.00   0.00  -0.01     0.02   0.04  -0.06
    11   6    -0.01  -0.05   0.03    -0.00  -0.02  -0.00    -0.07  -0.09  -0.02
    12   6    -0.04  -0.07  -0.04    -0.04   0.03   0.02     0.00   0.01  -0.00
    13   6    -0.15   0.01  -0.00     0.15   0.05   0.04    -0.00  -0.00  -0.00
    14   6     0.02   0.08   0.06     0.01  -0.11  -0.08    -0.01   0.00   0.00
    15   6     0.07   0.04   0.03    -0.14  -0.05  -0.03     0.01   0.01   0.00
    16   6    -0.01  -0.03  -0.02     0.03   0.06   0.04     0.01  -0.01  -0.01
    17   1    -0.13  -0.06   0.23    -0.12  -0.07   0.15     0.03   0.02  -0.06
    18   1    -0.02   0.05  -0.18     0.03   0.03  -0.13    -0.04  -0.00   0.06
    19   1     0.08  -0.01   0.09     0.09  -0.13  -0.01    -0.05  -0.05  -0.05
    20   1    -0.20  -0.13  -0.11    -0.02   0.06  -0.01     0.30   0.37   0.06
    21   1    -0.11  -0.24   0.32    -0.04  -0.06   0.04    -0.15  -0.24   0.12
    22   1     0.09   0.11   0.09     0.02   0.01   0.09     0.12   0.04   0.52
    23   1    -0.15  -0.19  -0.21     0.01   0.01  -0.01     0.17   0.21   0.01
    24   1    -0.20  -0.19   0.24    -0.08  -0.03   0.05    -0.23  -0.36   0.25
    25   1     0.07  -0.14  -0.11    -0.26   0.21   0.10    -0.01  -0.00   0.03
    26   1    -0.17  -0.02  -0.01     0.24   0.44   0.32    -0.01  -0.03  -0.02
    27   1     0.19   0.14   0.10    -0.08  -0.15  -0.10    -0.05  -0.01  -0.01
    28   1     0.21  -0.04  -0.05    -0.46   0.16   0.13     0.02   0.00   0.01
    29  53    -0.00   0.00   0.00     0.00  -0.00  -0.00    -0.00   0.00   0.00
                     46                     47                     48
                      A                      A                      A
 Frequencies --   1152.3119              1178.0064              1193.8890
 Red. masses --      1.7153                 1.1502                 1.1510
 Frc consts  --      1.3419                 0.9404                 0.9666
 IR Inten    --      2.1304                 0.0923                 0.3518
  Atom  AN      X      Y      Z        X      Y      Z        X      Y      Z
     1   6     0.01   0.00  -0.00    -0.00  -0.00  -0.00     0.01  -0.00  -0.01
     2   7     0.01  -0.00   0.03     0.00  -0.00   0.01    -0.00  -0.00   0.01
     3   8     0.00   0.00  -0.01     0.00   0.00  -0.00    -0.00   0.00  -0.00
     4   6    -0.02  -0.01  -0.04     0.00   0.01  -0.01    -0.01   0.01   0.00
     5   6    -0.03  -0.04   0.01     0.00   0.00   0.01    -0.01  -0.01   0.00
     6   6     0.04   0.06   0.05     0.00  -0.00   0.00     0.01  -0.00  -0.00
     7   6     0.00   0.00   0.00    -0.01  -0.01  -0.02    -0.00  -0.00   0.00
     8   6     0.01   0.01   0.00     0.02   0.03  -0.04     0.00   0.01   0.00
     9   6    -0.00  -0.01   0.00     0.02   0.00   0.07    -0.00  -0.00   0.00
    10   6     0.01   0.01  -0.01    -0.03  -0.04  -0.02     0.00   0.00  -0.00
    11   6    -0.01  -0.01  -0.01     0.00   0.01  -0.02    -0.00  -0.00   0.00
    12   6     0.00  -0.09  -0.06    -0.00   0.00   0.00     0.03  -0.04  -0.03
    13   6    -0.02   0.02   0.01    -0.00  -0.00  -0.00    -0.02   0.05   0.04
    14   6     0.07   0.02   0.01     0.00   0.00   0.00    -0.05   0.00   0.00
    15   6    -0.09  -0.07  -0.05    -0.00   0.00   0.00     0.03  -0.02  -0.02
    16   6    -0.08   0.09   0.06    -0.00  -0.00  -0.00    -0.01   0.00   0.00
    17   1     0.01  -0.01  -0.05     0.00   0.01  -0.01     0.02   0.00  -0.02
    18   1    -0.04   0.00   0.05    -0.01   0.00   0.01    -0.03   0.00   0.02
    19   1    -0.03  -0.02  -0.04    -0.03  -0.03  -0.01     0.02   0.05   0.01
    20   1     0.05   0.06   0.03    -0.10  -0.12  -0.07     0.01   0.00   0.01
    21   1     0.02   0.04  -0.02     0.18   0.32  -0.32     0.02   0.04  -0.03
    22   1     0.00  -0.01   0.02     0.15   0.05   0.67     0.01   0.00   0.03
    23   1     0.05   0.07   0.01    -0.28  -0.34  -0.15     0.00   0.01  -0.00
    24   1     0.01   0.01  -0.03     0.07   0.10  -0.11     0.01   0.00  -0.01
    25   1     0.27  -0.30  -0.16    -0.02   0.01   0.01     0.31  -0.24  -0.15
    26   1     0.01   0.19   0.13    -0.00  -0.01  -0.01     0.07   0.54   0.36
    27   1     0.76   0.21   0.15     0.02   0.00   0.00    -0.48  -0.12  -0.08
    28   1    -0.13  -0.05  -0.03    -0.01   0.01   0.01     0.26  -0.19  -0.13
    29  53     0.00  -0.00  -0.00     0.00  -0.00  -0.00    -0.00   0.00   0.00
                     49                     50                     51
                      A                      A                      A
 Frequencies --   1206.7473              1210.3121              1225.9810
 Red. masses --      1.1205                 2.5014                 1.9350
 Frc consts  --      0.9614                 2.1589                 1.7136
 IR Inten    --      0.0399                 5.0849                 3.6250
  Atom  AN      X      Y      Z        X      Y      Z        X      Y      Z
     1   6    -0.00   0.00   0.00     0.06  -0.01  -0.03     0.00  -0.00  -0.00
     2   7    -0.00   0.00  -0.00    -0.02  -0.02   0.07     0.00  -0.01   0.02
     3   8     0.00  -0.00   0.00    -0.00   0.01  -0.03     0.00   0.00  -0.00
     4   6    -0.00  -0.00  -0.01    -0.06   0.08   0.07    -0.04  -0.05   0.01
     5   6    -0.01  -0.01   0.00     0.05   0.03   0.00     0.14   0.19   0.01
     6   6    -0.00   0.00   0.00     0.17  -0.15  -0.13    -0.04   0.01   0.04
     7   6     0.03   0.04   0.02    -0.01   0.00  -0.00     0.01   0.02  -0.04
     8   6    -0.02  -0.03   0.03    -0.01  -0.01  -0.01    -0.04  -0.04  -0.04
     9   6    -0.01  -0.01   0.00     0.00   0.00  -0.00     0.00   0.01   0.00
    10   6    -0.03  -0.03  -0.02    -0.01  -0.01   0.01    -0.03  -0.05   0.05
    11   6     0.02   0.03  -0.03     0.01   0.02  -0.01     0.03   0.04  -0.03
    12   6     0.00  -0.00  -0.00    -0.04  -0.02  -0.01     0.02  -0.01  -0.01
    13   6     0.00   0.00   0.00    -0.05   0.01   0.01     0.01   0.01   0.01
    14   6    -0.00   0.00   0.00     0.06  -0.01  -0.01    -0.01   0.00   0.00
    15   6     0.00  -0.00  -0.00    -0.06   0.10   0.07     0.01  -0.02  -0.02
    16   6    -0.00   0.00   0.00     0.01  -0.07  -0.05    -0.00   0.03   0.02
    17   1    -0.00  -0.00   0.00     0.11   0.03  -0.16     0.01  -0.00  -0.03
    18   1     0.02  -0.00  -0.01    -0.26   0.03   0.20    -0.04   0.01   0.04
    19   1     0.04   0.04   0.00    -0.28   0.15   0.12    -0.42  -0.60  -0.08
    20   1     0.31   0.38   0.17    -0.03  -0.07  -0.03    -0.23  -0.27  -0.18
    21   1    -0.17  -0.30   0.30    -0.05  -0.08   0.06    -0.16  -0.25   0.15
    22   1    -0.00  -0.01   0.01    -0.02  -0.00  -0.07    -0.02  -0.01  -0.08
    23   1    -0.29  -0.35  -0.16    -0.04  -0.06  -0.00    -0.13  -0.18   0.00
    24   1     0.20   0.34  -0.34     0.04   0.01  -0.02    -0.02  -0.04   0.07
    25   1     0.01  -0.01  -0.01    -0.17   0.06   0.04     0.12  -0.09  -0.04
    26   1     0.00   0.00   0.00     0.02   0.43   0.29     0.01   0.00   0.01
    27   1    -0.01  -0.00  -0.00     0.13   0.01   0.01     0.03   0.02   0.01
    28   1     0.01  -0.01  -0.01    -0.35   0.31   0.21     0.06  -0.07  -0.04
    29  53     0.00   0.00   0.00    -0.00  -0.00  -0.00     0.00   0.00   0.00
                     52                     53                     54
                      A                      A                      A
 Frequencies --   1252.3816              1275.6405              1306.5359
 Red. masses --      2.0200                 2.4078                 2.6561
 Frc consts  --      1.8667                 2.3085                 2.6714
 IR Inten    --    162.7211                22.8504                28.3253
  Atom  AN      X      Y      Z        X      Y      Z        X      Y      Z
     1   6    -0.13   0.03   0.07    -0.05   0.01   0.02    -0.00   0.01   0.00
     2   7     0.15  -0.03  -0.07     0.05  -0.02   0.01     0.01   0.01   0.01
     3   8     0.02  -0.03   0.06     0.01  -0.00  -0.00     0.00  -0.00  -0.00
     4   6    -0.14   0.06  -0.02     0.08   0.11  -0.05    -0.06  -0.13  -0.03
     5   6     0.02   0.02  -0.02    -0.04  -0.08   0.17     0.02   0.05  -0.12
     6   6     0.03  -0.04  -0.03     0.12   0.04   0.07     0.19   0.12   0.05
     7   6     0.01   0.01   0.00    -0.05  -0.05  -0.05     0.04   0.04   0.03
     8   6    -0.01  -0.01  -0.00     0.04   0.06  -0.03    -0.03  -0.05   0.03
     9   6     0.00   0.00  -0.00     0.01  -0.00   0.05    -0.01  -0.00  -0.04
    10   6    -0.00  -0.00   0.01    -0.03  -0.03  -0.06     0.03   0.03   0.04
    11   6    -0.00  -0.00   0.00     0.00   0.01  -0.05    -0.01  -0.01   0.03
    12   6     0.01  -0.01  -0.01    -0.07   0.04   0.02    -0.11   0.05   0.04
    13   6    -0.02   0.00   0.00    -0.00  -0.05  -0.03    -0.01  -0.09  -0.06
    14   6     0.01   0.00   0.00     0.05   0.01   0.01     0.08   0.01   0.00
    15   6    -0.01   0.03   0.02    -0.05   0.01   0.00    -0.09   0.00   0.01
    16   6    -0.00  -0.02  -0.01    -0.04  -0.03  -0.02    -0.05  -0.01  -0.00
    17   1    -0.15   0.00   0.17    -0.04   0.04   0.02    -0.01  -0.03  -0.04
    18   1     0.79  -0.14  -0.38    -0.00  -0.01   0.03     0.00   0.01   0.02
    19   1    -0.09   0.08  -0.03    -0.42  -0.46  -0.14    -0.10   0.32   0.11
    20   1    -0.00  -0.02  -0.01    -0.02  -0.02  -0.03     0.01   0.02   0.02
    21   1    -0.01  -0.01  -0.00    -0.05  -0.09   0.11     0.03   0.06  -0.07
    22   1     0.01   0.00   0.03    -0.03  -0.01  -0.12     0.02   0.01   0.07
    23   1    -0.02  -0.03  -0.00     0.20   0.26   0.06    -0.13  -0.18  -0.04
    24   1    -0.02  -0.03   0.03     0.12   0.20  -0.25    -0.08  -0.13   0.15
    25   1     0.07  -0.06  -0.03    -0.16   0.08   0.09    -0.27   0.17   0.10
    26   1     0.01   0.13   0.09     0.01   0.01   0.02     0.02   0.06   0.04
    27   1     0.05   0.01   0.01    -0.17  -0.06  -0.04    -0.12  -0.05  -0.04
    28   1    -0.09   0.08   0.06     0.24  -0.20  -0.15     0.48  -0.39  -0.30
    29  53     0.00  -0.00  -0.00     0.00  -0.00   0.00     0.00  -0.00  -0.00
                     55                     56                     57
                      A                      A                      A
 Frequencies --   1313.1124              1342.8537              1369.1727
 Red. masses --      2.0801                 2.7679                 1.3010
 Frc consts  --      2.1132                 2.9408                 1.4369
 IR Inten    --     10.3359                 5.5455                23.0610
  Atom  AN      X      Y      Z        X      Y      Z        X      Y      Z
     1   6     0.01  -0.00  -0.01     0.00   0.00   0.00     0.05  -0.01  -0.02
     2   7    -0.02   0.01  -0.00     0.00   0.01   0.00    -0.06   0.02  -0.01
     3   8    -0.00   0.00   0.00    -0.00  -0.00   0.00    -0.01   0.00   0.00
     4   6     0.03  -0.04  -0.02    -0.05  -0.10  -0.02    -0.06   0.06   0.05
     5   6    -0.00   0.01  -0.01     0.06   0.05   0.09     0.00  -0.01  -0.03
     6   6    -0.03   0.10   0.07     0.00   0.03  -0.01     0.04  -0.02   0.02
     7   6     0.00   0.00   0.00    -0.10  -0.12  -0.04    -0.02  -0.02  -0.00
     8   6    -0.00  -0.00   0.00     0.05   0.09  -0.10    -0.00  -0.00   0.01
     9   6    -0.00  -0.00  -0.00     0.04   0.01   0.17     0.01   0.00   0.02
    10   6     0.00   0.00   0.00    -0.09  -0.11  -0.02     0.00   0.01   0.01
    11   6     0.00  -0.00   0.00     0.08   0.13  -0.10     0.01   0.02  -0.01
    12   6    -0.04   0.08   0.05    -0.00  -0.00   0.00    -0.01   0.01  -0.00
    13   6     0.03  -0.06  -0.04     0.00  -0.01  -0.00    -0.01  -0.02  -0.02
    14   6     0.09   0.04   0.03     0.00   0.00   0.00     0.01  -0.00  -0.00
    15   6    -0.06   0.06   0.04    -0.01  -0.00   0.00    -0.03   0.02   0.01
    16   6    -0.02  -0.17  -0.11     0.00   0.00   0.00    -0.00  -0.00  -0.00
    17   1    -0.01  -0.01   0.02    -0.00  -0.02  -0.01     0.05  -0.02   0.02
    18   1    -0.02   0.01  -0.00     0.02   0.01  -0.01     0.14  -0.03  -0.12
    19   1     0.11  -0.09  -0.05     0.25   0.56   0.13     0.63  -0.58  -0.26
    20   1     0.01   0.01   0.01     0.20   0.24   0.12     0.12   0.11   0.06
    21   1     0.00   0.01  -0.01    -0.04  -0.07   0.05     0.04   0.08  -0.07
    22   1     0.00   0.00   0.01    -0.07  -0.02  -0.29    -0.02  -0.01  -0.10
    23   1    -0.01  -0.01  -0.00     0.00  -0.01   0.03    -0.07  -0.09  -0.03
    24   1    -0.01  -0.01   0.02    -0.17  -0.30   0.33    -0.06  -0.11   0.11
    25   1     0.63  -0.40  -0.23     0.01   0.00  -0.01    -0.08   0.05   0.04
    26   1     0.05   0.00   0.01     0.00   0.01   0.01     0.01   0.07   0.05
    27   1    -0.18  -0.04  -0.03     0.01   0.00   0.00     0.05   0.01   0.01
    28   1    -0.35   0.27   0.18     0.03  -0.03  -0.02     0.10  -0.07  -0.05
    29  53     0.00   0.00   0.00    -0.00   0.00  -0.00     0.00  -0.00  -0.00
                     58                     59                     60
                      A                      A                      A
 Frequencies --   1375.1801              1443.1478              1467.1658
 Red. masses --      1.3040                 1.2289                 2.0282
 Frc consts  --      1.4529                 1.5079                 2.5723
 IR Inten    --     11.7761                42.7972                38.9593
  Atom  AN      X      Y      Z        X      Y      Z        X      Y      Z
     1   6     0.03  -0.01  -0.01     0.06  -0.02  -0.00    -0.01   0.00  -0.00
     2   7    -0.03   0.01  -0.00     0.04  -0.02   0.01     0.00  -0.00  -0.01
     3   8    -0.00   0.00   0.00    -0.05   0.05  -0.07     0.00  -0.00   0.01
     4   6    -0.06  -0.04  -0.01    -0.02   0.00  -0.00     0.04  -0.01  -0.01
     5   6     0.04   0.02   0.08     0.00   0.00  -0.00    -0.01  -0.00  -0.00
     6   6     0.02   0.01  -0.00    -0.00  -0.00  -0.00    -0.13   0.02   0.01
     7   6     0.03   0.04   0.01     0.00   0.00   0.00    -0.00  -0.00  -0.00
     8   6     0.01   0.02  -0.04     0.00   0.00  -0.00     0.00   0.00   0.00
     9   6    -0.01  -0.00  -0.04    -0.00  -0.00  -0.00    -0.00   0.00  -0.00
    10   6    -0.03  -0.04  -0.02    -0.00  -0.00   0.00    -0.00  -0.00  -0.00
    11   6    -0.02  -0.02   0.02    -0.00   0.00   0.00    -0.00  -0.00   0.01
    12   6    -0.00   0.00   0.00     0.00   0.00   0.00     0.09   0.04   0.03
    13   6    -0.00  -0.01  -0.01     0.00  -0.00  -0.00     0.02  -0.11  -0.08
    14   6     0.01   0.00  -0.00    -0.00  -0.00  -0.00    -0.12  -0.02  -0.02
    15   6    -0.01   0.01   0.01    -0.00   0.00   0.00    -0.03   0.10   0.07
    16   6     0.00  -0.00   0.00     0.00  -0.00  -0.00     0.06  -0.07  -0.05
    17   1     0.02  -0.02  -0.01    -0.23  -0.27   0.92     0.00   0.02  -0.04
    18   1     0.08  -0.01  -0.06    -0.10   0.00   0.09    -0.03   0.01   0.01
    19   1     0.50   0.21  -0.03    -0.02   0.01   0.00    -0.09   0.02   0.02
    20   1    -0.27  -0.34  -0.15    -0.00  -0.00   0.00     0.01   0.02   0.01
    21   1    -0.15  -0.25   0.22    -0.00  -0.00   0.00     0.00   0.00   0.00
    22   1     0.06   0.02   0.26     0.00   0.00   0.01     0.00   0.00   0.01
    23   1     0.20   0.24   0.10     0.00   0.00   0.00     0.02   0.02   0.01
    24   1     0.14   0.24  -0.25     0.00   0.00  -0.00     0.01   0.01  -0.01
    25   1    -0.02   0.02   0.01     0.00   0.00   0.00    -0.05   0.15   0.10
    26   1     0.01   0.03   0.02     0.01   0.02   0.01     0.14   0.45   0.31
    27   1     0.02   0.01   0.00     0.02   0.01   0.00     0.58   0.18   0.13
    28   1     0.05  -0.04  -0.03     0.02  -0.01  -0.01     0.35  -0.14  -0.11
    29  53     0.00  -0.00  -0.00    -0.00  -0.00  -0.00    -0.00   0.00   0.00
                     61                     62                     63
                      A                      A                      A
 Frequencies --   1500.0758              1521.8043              1543.9494
 Red. masses --      2.2448                 2.3248                 2.3302
 Frc consts  --      2.9761                 3.1721                 3.2727
 IR Inten    --      9.7512                30.2726                13.9712
  Atom  AN      X      Y      Z        X      Y      Z        X      Y      Z
     1   6    -0.00   0.00  -0.00     0.01  -0.00  -0.00     0.00  -0.00  -0.00
     2   7     0.00  -0.00  -0.00    -0.01   0.00   0.01    -0.01   0.00   0.00
     3   8     0.00  -0.00   0.00    -0.00   0.00  -0.00    -0.00   0.00   0.00
     4   6     0.02   0.02   0.03    -0.00  -0.03  -0.02    -0.02  -0.03   0.01
     5   6    -0.04  -0.01  -0.16    -0.00  -0.01  -0.01     0.09   0.12  -0.03
     6   6     0.00  -0.01  -0.00     0.04   0.14   0.09     0.00   0.00   0.00
     7   6    -0.05  -0.08   0.07    -0.00  -0.00   0.00    -0.06  -0.06  -0.09
     8   6     0.08   0.12  -0.01     0.00   0.01  -0.00    -0.04  -0.09   0.13
     9   6    -0.03  -0.01  -0.14    -0.00  -0.00  -0.01     0.06   0.09  -0.01
    10   6    -0.07  -0.11   0.04     0.00  -0.00   0.01    -0.09  -0.11  -0.09
    11   6     0.06   0.08   0.03     0.00   0.01  -0.00    -0.02  -0.05   0.12
    12   6    -0.01   0.00   0.00     0.11  -0.07  -0.05     0.00  -0.00  -0.00
    13   6     0.00   0.00   0.00    -0.07  -0.06  -0.04    -0.00   0.00   0.00
    14   6     0.01  -0.00  -0.00    -0.04   0.08   0.06     0.00   0.00   0.00
    15   6    -0.01  -0.00  -0.00     0.15  -0.07  -0.05     0.00  -0.00  -0.00
    16   6     0.00   0.01   0.00    -0.10  -0.07  -0.04    -0.00   0.00   0.00
    17   1    -0.00   0.00  -0.00    -0.00  -0.01   0.02     0.00  -0.00  -0.00
    18   1    -0.02   0.00   0.01     0.05  -0.01  -0.02     0.01   0.00  -0.00
    19   1    -0.17  -0.21  -0.01     0.00  -0.05  -0.03    -0.02  -0.02   0.01
    20   1     0.14   0.15   0.19     0.00   0.00   0.01     0.26   0.34   0.07
    21   1    -0.09  -0.19   0.32    -0.01  -0.02   0.02     0.20   0.33  -0.27
    22   1     0.14   0.04   0.61     0.01  -0.00   0.03     0.07   0.11  -0.04
    23   1     0.21   0.23   0.21    -0.00  -0.01   0.01     0.30   0.37   0.11
    24   1    -0.03  -0.09   0.22    -0.01  -0.02   0.02     0.21   0.33  -0.24
    25   1     0.02  -0.02  -0.01    -0.46   0.34   0.22    -0.01   0.01   0.00
    26   1    -0.01  -0.02  -0.02    -0.02   0.30   0.21    -0.00   0.00   0.00
    27   1    -0.02  -0.01  -0.01    -0.14   0.07   0.05    -0.01  -0.00  -0.00
    28   1     0.01  -0.01  -0.01    -0.42   0.32   0.23    -0.01   0.01   0.01
    29  53     0.00  -0.00  -0.00     0.00   0.00   0.00     0.00  -0.00  -0.00
                     64                     65                     66
                      A                      A                      A
 Frequencies --   1562.8220              1632.5876              1661.6273
 Red. masses --      1.8742                 5.9842                 5.9453
 Frc consts  --      2.6970                 9.3974                 9.6714
 IR Inten    --    450.3980                28.6828                 4.6689
  Atom  AN      X      Y      Z        X      Y      Z        X      Y      Z
     1   6     0.11  -0.02  -0.08    -0.00   0.01  -0.01    -0.00   0.01  -0.01
     2   7    -0.17   0.02   0.12     0.00  -0.01  -0.00     0.01  -0.00  -0.00
     3   8    -0.01   0.01   0.00     0.00  -0.00   0.01     0.00  -0.00   0.01
     4   6     0.07   0.00  -0.05     0.03   0.01   0.01     0.01   0.02   0.03
     5   6     0.00  -0.01   0.00    -0.01  -0.00  -0.01    -0.07  -0.03  -0.31
     6   6    -0.00  -0.00  -0.00    -0.25  -0.09  -0.06     0.04  -0.02  -0.02
     7   6    -0.00  -0.00  -0.00     0.01   0.01   0.01     0.10   0.09   0.17
     8   6     0.00   0.00  -0.00     0.00   0.00  -0.02     0.00   0.06  -0.22
     9   6     0.00   0.00   0.01     0.01   0.00   0.03     0.08   0.02   0.35
    10   6    -0.00  -0.00  -0.00    -0.00  -0.00  -0.01    -0.08  -0.07  -0.18
    11   6     0.00  -0.00   0.00    -0.00  -0.01   0.01    -0.02  -0.07   0.20
    12   6    -0.01   0.00   0.00     0.18   0.00   0.00    -0.06   0.05   0.04
    13   6     0.00   0.00   0.00    -0.19  -0.17  -0.12     0.02  -0.05  -0.04
    14   6    -0.00  -0.00  -0.00     0.39   0.14   0.09    -0.05   0.02   0.01
    15   6    -0.01   0.00   0.00    -0.19  -0.04  -0.02     0.06  -0.04  -0.03
    16   6     0.01   0.00   0.00     0.11   0.14   0.09    -0.02   0.03   0.02
    17   1     0.06  -0.07   0.11    -0.01   0.01   0.01    -0.01   0.00   0.01
    18   1     0.80  -0.15  -0.34    -0.01   0.00   0.00    -0.03   0.01   0.02
    19   1    -0.35   0.11   0.04    -0.05   0.03   0.02    -0.13  -0.16   0.00
    20   1     0.00   0.01   0.00    -0.02  -0.02  -0.00    -0.16  -0.23   0.05
    21   1     0.00  -0.00  -0.00    -0.01  -0.01  -0.00    -0.16  -0.21   0.01
    22   1    -0.00  -0.00  -0.00    -0.01  -0.00  -0.04    -0.11  -0.04  -0.42
    23   1     0.00   0.00  -0.00     0.01   0.01  -0.01     0.11   0.17  -0.10
    24   1    -0.01  -0.01   0.01     0.01   0.02  -0.01     0.16   0.22  -0.07
    25   1     0.01  -0.01  -0.01    -0.14   0.24   0.16     0.09  -0.05  -0.03
    26   1     0.00  -0.02  -0.01    -0.14   0.24   0.16     0.05   0.06   0.04
    27   1     0.01  -0.00  -0.00    -0.53  -0.11  -0.08     0.04   0.05   0.03
    28   1     0.02  -0.01  -0.01    -0.08  -0.14  -0.10    -0.06   0.05   0.04
    29  53    -0.00  -0.00   0.00     0.00  -0.00  -0.00    -0.00  -0.00  -0.00
                     67                     68                     69
                      A                      A                      A
 Frequencies --   1663.5182              1678.3763              1755.8698
 Red. masses --      5.9573                 5.9284                 6.7877
 Frc consts  --      9.7130                 9.8393                12.3298
 IR Inten    --     10.6785                 6.7393               805.4547
  Atom  AN      X      Y      Z        X      Y      Z        X      Y      Z
     1   6    -0.00  -0.00   0.01     0.00  -0.01   0.02     0.07  -0.24   0.53
     2   7     0.00   0.00  -0.00     0.00   0.00  -0.00    -0.04   0.04  -0.06
     3   8    -0.00   0.00  -0.00    -0.00   0.00  -0.01    -0.07   0.15  -0.31
     4   6     0.00  -0.02  -0.01     0.02   0.03  -0.01     0.03  -0.01   0.01
     5   6    -0.01   0.01  -0.08    -0.14  -0.18   0.02    -0.00   0.01  -0.01
     6   6    -0.05   0.15   0.10    -0.01   0.01   0.01    -0.01  -0.00  -0.01
     7   6     0.01   0.00   0.04     0.20   0.25   0.04    -0.00  -0.01   0.00
     8   6     0.01   0.03  -0.06    -0.14  -0.21   0.12     0.00   0.01  -0.01
     9   6     0.01  -0.00   0.08     0.08   0.11  -0.02    -0.00  -0.00   0.01
    10   6    -0.00   0.00  -0.04    -0.18  -0.24  -0.02     0.00   0.00  -0.00
    11   6    -0.02  -0.03   0.06     0.15   0.24  -0.14    -0.00  -0.01   0.01
    12   6     0.20  -0.24  -0.16     0.02  -0.02  -0.01     0.00   0.01   0.01
    13   6    -0.05   0.27   0.19    -0.00   0.02   0.01    -0.00  -0.01  -0.01
    14   6     0.11  -0.10  -0.07     0.01  -0.01  -0.00     0.00   0.00   0.00
    15   6    -0.20   0.16   0.12    -0.02   0.01   0.01     0.00  -0.00  -0.00
    16   6     0.02  -0.18  -0.13     0.00  -0.01  -0.01     0.00   0.00   0.00
    17   1    -0.00  -0.00  -0.00     0.01   0.00  -0.01     0.39   0.01  -0.44
    18   1    -0.02   0.01   0.01     0.00  -0.00  -0.00     0.32  -0.05  -0.24
    19   1    -0.03  -0.07  -0.01    -0.01  -0.01  -0.01    -0.08   0.01   0.05
    20   1    -0.02  -0.03   0.03    -0.23  -0.26  -0.18     0.00   0.01   0.01
    21   1    -0.04  -0.06   0.02     0.07   0.15  -0.26    -0.01  -0.01   0.01
    22   1    -0.03  -0.02  -0.10     0.09   0.13  -0.04    -0.00  -0.00  -0.00
    23   1     0.01   0.02  -0.04     0.18   0.21   0.18    -0.00  -0.00  -0.01
    24   1     0.04   0.07  -0.04    -0.11  -0.22   0.32     0.00   0.01  -0.01
    25   1    -0.39   0.16   0.10    -0.03   0.01   0.01     0.02   0.00  -0.00
    26   1    -0.19  -0.29  -0.21    -0.01  -0.02  -0.01     0.00   0.01   0.01
    27   1    -0.06  -0.17  -0.12    -0.00  -0.01  -0.01    -0.00   0.00   0.00
    28   1     0.26  -0.16  -0.12     0.02  -0.01  -0.01    -0.00   0.00   0.00
    29  53     0.00   0.00   0.00     0.00   0.00   0.00     0.00  -0.00  -0.00
                     70                     71                     72
                      A                      A                      A
 Frequencies --   3072.7252              3114.9860              3193.6043
 Red. masses --      1.0885                 1.0835                 1.0897
 Frc consts  --      6.0551                 6.1941                 6.5483
 IR Inten    --     78.5971                 5.9022                 9.2671
  Atom  AN      X      Y      Z        X      Y      Z        X      Y      Z
     1   6    -0.08   0.04  -0.01     0.00  -0.00  -0.00     0.00  -0.00   0.00
     2   7     0.00  -0.00  -0.00    -0.00   0.00   0.00     0.00   0.00  -0.00
     3   8     0.00  -0.00   0.00     0.00  -0.00   0.00    -0.00   0.00  -0.00
     4   6     0.00   0.00  -0.00    -0.01   0.02  -0.08    -0.00   0.00  -0.00
     5   6    -0.00   0.00  -0.00    -0.00  -0.00  -0.00    -0.00  -0.00   0.00
     6   6    -0.00  -0.00  -0.00     0.00  -0.00  -0.00     0.00  -0.00   0.00
     7   6    -0.00  -0.00   0.00    -0.00  -0.00   0.00     0.00  -0.00   0.00
     8   6    -0.00  -0.00  -0.00     0.00   0.00  -0.00    -0.00  -0.00  -0.00
     9   6    -0.00  -0.00   0.00     0.00  -0.00   0.00     0.00   0.00  -0.00
    10   6     0.00  -0.00   0.00    -0.00  -0.00   0.00    -0.00  -0.01   0.02
    11   6    -0.00  -0.00   0.00    -0.00  -0.00   0.00    -0.04  -0.04  -0.06
    12   6    -0.00   0.00   0.00    -0.00   0.00   0.00     0.00   0.00   0.00
    13   6    -0.00  -0.00  -0.00    -0.00  -0.00  -0.00     0.00   0.00   0.00
    14   6    -0.00   0.00   0.00     0.00   0.00   0.00    -0.00  -0.00  -0.00
    15   6     0.00   0.00   0.00    -0.00   0.00  -0.00     0.00  -0.00  -0.00
    16   6    -0.00  -0.00  -0.00     0.00   0.00   0.00     0.00   0.00   0.00
    17   1     0.88  -0.43   0.17    -0.04   0.02  -0.01     0.00  -0.00  -0.00
    18   1    -0.01   0.01  -0.00     0.00   0.00  -0.01     0.00   0.00  -0.00
    19   1     0.01  -0.01   0.04     0.16  -0.28   0.94     0.00   0.00  -0.00
    20   1     0.00   0.00  -0.00     0.00   0.01  -0.02     0.00   0.01  -0.02
    21   1     0.00   0.00   0.00     0.00   0.00   0.00     0.02   0.02   0.03
    22   1     0.00   0.00  -0.00    -0.00   0.00   0.00    -0.04  -0.06   0.01
    23   1     0.00   0.00  -0.00    -0.00   0.00  -0.00     0.02   0.09  -0.25
    24   1    -0.00  -0.00  -0.00     0.00   0.00   0.00     0.44   0.45   0.72
    25   1     0.00   0.00   0.00    -0.00  -0.00  -0.00    -0.00  -0.00  -0.00
    26   1     0.00  -0.00   0.00     0.00  -0.00  -0.00    -0.00   0.00   0.00
    27   1     0.00   0.00   0.00    -0.00   0.00   0.00     0.00  -0.00  -0.00
    28   1    -0.00  -0.00  -0.00    -0.00  -0.00  -0.00    -0.00  -0.00  -0.00
    29  53     0.00   0.00  -0.00    -0.00  -0.00  -0.00    -0.00   0.00  -0.00
                     73                     74                     75
                      A                      A                      A
 Frequencies --   3203.4715              3213.0162              3214.4342
 Red. masses --      1.0890                 1.0876                 1.0898
 Frc consts  --      6.5842                 6.6153                 6.6342
 IR Inten    --      5.7106                 1.2415                 3.4328
  Atom  AN      X      Y      Z        X      Y      Z        X      Y      Z
     1   6     0.00   0.00  -0.00     0.00   0.00  -0.00    -0.00  -0.00   0.00
     2   7    -0.00  -0.00   0.00    -0.00   0.00   0.00     0.00   0.00  -0.00
     3   8     0.00  -0.00   0.00     0.00  -0.00   0.00    -0.00   0.00  -0.00
     4   6    -0.00   0.00  -0.00    -0.00  -0.00  -0.00    -0.00  -0.00   0.00
     5   6     0.00   0.00   0.00     0.00  -0.00   0.00    -0.00  -0.00  -0.00
     6   6     0.00  -0.00   0.00     0.00  -0.00  -0.00     0.00  -0.00  -0.00
     7   6     0.01   0.02  -0.07     0.00   0.00  -0.00    -0.00  -0.01   0.03
     8   6     0.02   0.01   0.03    -0.00  -0.00  -0.00     0.01   0.01   0.02
     9   6    -0.01  -0.01   0.00     0.00   0.01  -0.00    -0.03  -0.05   0.01
    10   6     0.00   0.00  -0.01    -0.00  -0.00   0.01     0.00   0.02  -0.04
    11   6    -0.00  -0.00  -0.00     0.00   0.00   0.00    -0.01  -0.01  -0.01
    12   6    -0.00  -0.00  -0.00    -0.05  -0.04  -0.03    -0.01  -0.01  -0.00
    13   6     0.00  -0.00  -0.00     0.04  -0.00  -0.00     0.01  -0.00  -0.00
    14   6    -0.00   0.00   0.00    -0.01   0.02   0.01    -0.00   0.00   0.00
    15   6    -0.00  -0.00  -0.00    -0.01  -0.01  -0.00    -0.00  -0.00  -0.00
    16   6     0.00   0.00   0.00    -0.00   0.00   0.00    -0.00   0.00   0.00
    17   1    -0.00   0.00   0.00    -0.00   0.00  -0.00     0.00  -0.00  -0.00
    18   1     0.00   0.00  -0.00     0.00  -0.00  -0.00     0.00  -0.00   0.00
    19   1     0.00  -0.01   0.02    -0.00  -0.00   0.00    -0.00   0.00  -0.00
    20   1    -0.07  -0.30   0.83    -0.00  -0.01   0.04     0.03   0.12  -0.32
    21   1    -0.20  -0.19  -0.31     0.03   0.03   0.04    -0.16  -0.15  -0.24
    22   1     0.10   0.14  -0.03    -0.06  -0.08   0.02     0.40   0.56  -0.14
    23   1    -0.01  -0.03   0.07     0.01   0.02  -0.07    -0.04  -0.16   0.44
    24   1     0.03   0.03   0.05    -0.01  -0.01  -0.02     0.09   0.09   0.14
    25   1     0.01   0.01   0.00     0.53   0.51   0.35     0.07   0.07   0.05
    26   1    -0.00   0.00   0.00    -0.46   0.06   0.04    -0.07   0.01   0.01
    27   1     0.00  -0.00  -0.00     0.09  -0.20  -0.14     0.02  -0.04  -0.03
    28   1     0.00   0.00   0.00     0.07   0.07   0.05     0.01   0.01   0.01
    29  53    -0.00   0.00  -0.00     0.00   0.00   0.00     0.00   0.00  -0.00
                     76                     77                     78
                      A                      A                      A
 Frequencies --   3222.3729              3223.6572              3232.8016
 Red. masses --      1.0896                 1.0942                 1.0937
 Frc consts  --      6.6663                 6.6998                 6.7346
 IR Inten    --      5.6523                28.3946                 7.3566
  Atom  AN      X      Y      Z        X      Y      Z        X      Y      Z
     1   6     0.00   0.00  -0.00    -0.00   0.00  -0.00     0.00   0.00  -0.00
     2   7    -0.00   0.00   0.00    -0.00  -0.00   0.00    -0.00   0.00   0.00
     3   8    -0.00  -0.00   0.00     0.00  -0.00   0.00     0.00  -0.00   0.00
     4   6    -0.00  -0.00   0.00    -0.00   0.00  -0.00    -0.00  -0.00  -0.00
     5   6     0.00  -0.00  -0.00     0.00   0.00   0.00     0.00  -0.00  -0.00
     6   6     0.00  -0.00  -0.00    -0.00  -0.00   0.00     0.00  -0.00  -0.00
     7   6     0.00  -0.00   0.00     0.00   0.01  -0.02     0.00  -0.00   0.00
     8   6     0.00   0.00   0.00    -0.03  -0.03  -0.04    -0.00  -0.00  -0.00
     9   6    -0.00  -0.00   0.00     0.00   0.00   0.00    -0.00  -0.00   0.00
    10   6     0.00  -0.00   0.00     0.01   0.02  -0.06     0.00   0.00   0.00
    11   6    -0.00  -0.00  -0.00    -0.01  -0.01  -0.01    -0.00  -0.00  -0.00
    12   6    -0.03  -0.03  -0.02    -0.00  -0.00  -0.00    -0.01  -0.02  -0.01
    13   6    -0.02   0.01   0.00    -0.00   0.00   0.00    -0.06   0.01   0.01
    14   6     0.02  -0.05  -0.03     0.00  -0.00  -0.00     0.00   0.01   0.00
    15   6     0.02   0.02   0.02     0.00   0.00   0.00    -0.04  -0.04  -0.03
    16   6     0.00  -0.00  -0.00     0.00   0.00   0.00    -0.00   0.00   0.00
    17   1    -0.00   0.00  -0.00     0.00   0.00   0.00    -0.00  -0.00   0.00
    18   1     0.00  -0.00  -0.00     0.00   0.00  -0.00    -0.00  -0.00   0.00
    19   1    -0.00   0.00  -0.00     0.00  -0.00   0.00    -0.00   0.00  -0.00
    20   1     0.00   0.00  -0.01    -0.02  -0.09   0.23    -0.00   0.00  -0.00
    21   1    -0.00  -0.00  -0.01     0.32   0.31   0.49     0.00   0.00   0.00
    22   1     0.01   0.01  -0.00    -0.04  -0.05   0.01     0.00   0.00  -0.00
    23   1     0.00   0.00  -0.00    -0.06  -0.23   0.64     0.00   0.00  -0.00
    24   1     0.00   0.00   0.00     0.07   0.08   0.12     0.00   0.00   0.00
    25   1     0.30   0.29   0.20     0.00   0.00   0.00     0.17   0.17   0.12
    26   1     0.29  -0.04  -0.03     0.00  -0.00  -0.00     0.67  -0.09  -0.06
    27   1    -0.24   0.57   0.40    -0.00   0.01   0.00     0.02  -0.07  -0.05
    28   1    -0.25  -0.25  -0.17    -0.00  -0.00  -0.00     0.43   0.42   0.28
    29  53    -0.00  -0.00  -0.00    -0.00   0.00  -0.00     0.00   0.00   0.00
                     79                     80                     81
                      A                      A                      A
 Frequencies --   3233.9530              3240.9875              3641.2431
 Red. masses --      1.0984                 1.0983                 1.0786
 Frc consts  --      6.7684                 6.7974                 8.4261
 IR Inten    --     18.5882                14.7961                82.4361
  Atom  AN      X      Y      Z        X      Y      Z        X      Y      Z
     1   6     0.00   0.00  -0.00    -0.00  -0.00   0.00    -0.00   0.00   0.00
     2   7    -0.00  -0.00   0.00     0.00  -0.00  -0.00    -0.02   0.04  -0.06
     3   8     0.00  -0.00   0.00    -0.00   0.00  -0.00     0.00  -0.00   0.00
     4   6     0.00   0.00  -0.00    -0.00   0.00   0.00     0.00  -0.00  -0.00
     5   6     0.00   0.00   0.00    -0.00   0.00  -0.00    -0.00  -0.00   0.00
     6   6    -0.00   0.00   0.00    -0.00   0.00   0.00    -0.00   0.00  -0.00
     7   6     0.00   0.01  -0.01    -0.00  -0.00   0.00    -0.00  -0.00  -0.00
     8   6    -0.02  -0.02  -0.04     0.00   0.00   0.00     0.00   0.00  -0.00
     9   6    -0.03  -0.05   0.01     0.00   0.00  -0.00    -0.00   0.00   0.00
    10   6    -0.00  -0.01   0.04     0.00   0.00  -0.00    -0.00   0.00  -0.00
    11   6     0.01   0.01   0.01    -0.00   0.00   0.00    -0.00  -0.00   0.00
    12   6     0.00   0.00   0.00     0.01   0.01   0.01    -0.00   0.00  -0.00
    13   6     0.00  -0.00  -0.00     0.04  -0.00  -0.00     0.00  -0.00  -0.00
    14   6     0.00  -0.00  -0.00     0.02  -0.04  -0.03     0.00   0.00  -0.00
    15   6    -0.00  -0.00  -0.00    -0.04  -0.03  -0.02    -0.00   0.00  -0.00
    16   6     0.00  -0.00  -0.00    -0.00   0.00   0.00    -0.00   0.00   0.00
    17   1    -0.00   0.00  -0.00     0.00  -0.00   0.00     0.01  -0.00  -0.00
    18   1     0.00   0.00  -0.00     0.00   0.00   0.00     0.31  -0.48   0.82
    19   1    -0.00  -0.00   0.00     0.00  -0.00  -0.00     0.01  -0.00   0.01
    20   1    -0.02  -0.06   0.15     0.00   0.00  -0.00    -0.00  -0.00   0.00
    21   1     0.25   0.24   0.39    -0.00  -0.00  -0.00     0.00   0.00   0.00
    22   1     0.38   0.54  -0.13    -0.00  -0.00   0.00     0.00   0.00  -0.00
    23   1     0.04   0.16  -0.45    -0.00  -0.00   0.00     0.00  -0.00  -0.00
    24   1    -0.05  -0.05  -0.08     0.00  -0.00  -0.00     0.00  -0.00   0.00
    25   1    -0.01  -0.00  -0.00    -0.10  -0.10  -0.07     0.00   0.00   0.00
    26   1    -0.00   0.00   0.00    -0.46   0.06   0.04     0.00  -0.00  -0.00
    27   1    -0.00   0.00   0.00    -0.20   0.47   0.33     0.00  -0.00  -0.00
    28   1     0.00   0.00   0.00     0.40   0.39   0.26    -0.00  -0.00  -0.00
    29  53    -0.00  -0.00   0.00     0.00   0.00   0.00    -0.00  -0.00   0.00

 -------------------
 - Thermochemistry -
 -------------------
 Temperature   298.150 Kelvin.  Pressure   1.00000 Atm.
 Atom     1 has atomic number  6 and mass  12.00000
 Atom     2 has atomic number  7 and mass  14.00307
 Atom     3 has atomic number  8 and mass  15.99491
 Atom     4 has atomic number  6 and mass  12.00000
 Atom     5 has atomic number  6 and mass  12.00000
 Atom     6 has atomic number  6 and mass  12.00000
 Atom     7 has atomic number  6 and mass  12.00000
 Atom     8 has atomic number  6 and mass  12.00000
 Atom     9 has atomic number  6 and mass  12.00000
 Atom    10 has atomic number  6 and mass  12.00000
 Atom    11 has atomic number  6 and mass  12.00000
 Atom    12 has atomic number  6 and mass  12.00000
 Atom    13 has atomic number  6 and mass  12.00000
 Atom    14 has atomic number  6 and mass  12.00000
 Atom    15 has atomic number  6 and mass  12.00000
 Atom    16 has atomic number  6 and mass  12.00000
 Atom    17 has atomic number  1 and mass   1.00783
 Atom    18 has atomic number  1 and mass   1.00783
 Atom    19 has atomic number  1 and mass   1.00783
 Atom    20 has atomic number  1 and mass   1.00783
 Atom    21 has atomic number  1 and mass   1.00783
 Atom    22 has atomic number  1 and mass   1.00783
 Atom    23 has atomic number  1 and mass   1.00783
 Atom    24 has atomic number  1 and mass   1.00783
 Atom    25 has atomic number  1 and mass   1.00783
 Atom    26 has atomic number  1 and mass   1.00783
 Atom    27 has atomic number  1 and mass   1.00783
 Atom    28 has atomic number  1 and mass   1.00783
 Atom    29 has atomic number 53 and mass 126.90040
 Molecular mass:   336.99229 amu.
 Principal axes and moments of inertia in atomic units:
                           1         2         3
     Eigenvalues --  3428.036088194.22021**********
           X            0.67776   0.66894   0.30523
           Y            0.72061  -0.52179  -0.45657
           Z            0.14615  -0.52940   0.83569
 This molecule is an asymmetric top.
 Rotational symmetry number  1.
 Warning -- assumption of classical behavior for rotation
           may cause significant error
 Rotational temperatures (Kelvin)      0.02527     0.01057     0.00848
 Rotational constants (GHZ):           0.52647     0.22025     0.17666
    1 imaginary frequencies ignored.
 Zero-point vibrational energy     599497.6 (Joules/Mol)
                                  143.28336 (Kcal/Mol)
 Warning -- explicit consideration of  19 degrees of freedom as
           vibrations may cause significant error
 Vibrational temperatures:     43.70    65.54    88.03   124.19   178.31
          (Kelvin)            214.13   256.52   301.97   347.83   361.21
                              387.12   487.47   537.83   592.12   617.89
                              646.31   711.42   792.23   855.45   893.59
                              903.38   923.86   952.21  1031.08  1044.83
                             1077.91  1118.42  1134.63  1255.13  1266.20
                             1278.09  1312.32  1366.95  1426.33  1448.88
                             1465.66  1467.64  1476.89  1480.38  1512.58
                             1524.68  1534.18  1583.72  1603.96  1657.92
                             1694.89  1717.74  1736.24  1741.37  1763.91
                             1801.90  1835.36  1879.81  1889.28  1932.07
                             1969.93  1978.58  2076.37  2110.92  2158.27
                             2189.54  2221.40  2248.55  2348.93  2390.71
                             2393.43  2414.81  2526.31  4420.97  4481.77
                             4594.88  4609.08  4622.81  4624.85  4636.28
                             4638.12  4651.28  4652.94  4663.06  5238.94
 
 Zero-point correction=                           0.228337 (Hartree/Particle)
 Thermal correction to Energy=                    0.242381
 Thermal correction to Enthalpy=                  0.243326
 Thermal correction to Gibbs Free Energy=         0.184880
 Sum of electronic and zero-point Energies=           -681.691120
 Sum of electronic and thermal Energies=              -681.677075
 Sum of electronic and thermal Enthalpies=            -681.676131
 Sum of electronic and thermal Free Energies=         -681.734577
 
                     E (Thermal)             CV                S
                      KCal/Mol        Cal/Mol-Kelvin    Cal/Mol-Kelvin
 Total                  152.097             53.960            123.009
 Electronic               0.000              0.000              0.000
 Translational            0.889              2.981             43.339
 Rotational               0.889              2.981             34.017
 Vibrational            150.319             47.999             45.653
 Vibration     1          0.594              1.984              5.805
 Vibration     2          0.595              1.979              5.002
 Vibration     3          0.597              1.973              4.419
 Vibration     4          0.601              1.959              3.742
 Vibration     5          0.610              1.929              3.038
 Vibration     6          0.618              1.904              2.687
 Vibration     7          0.629              1.869              2.346
 Vibration     8          0.642              1.826              2.045
 Vibration     9          0.658              1.776              1.790
 Vibration    10          0.663              1.761              1.723
 Vibration    11          0.673              1.730              1.602
 Vibration    12          0.719              1.598              1.218
 Vibration    13          0.745              1.526              1.064
 Vibration    14          0.776              1.445              0.921
 Vibration    15          0.791              1.406              0.860
 Vibration    16          0.808              1.363              0.798
 Vibration    17          0.850              1.262              0.672
 Vibration    18          0.906              1.138              0.543
 Vibration    19          0.952              1.043              0.459
                       Q            Log10(Q)             Ln(Q)
 Total Bot       0.914435D-85        -85.038847       -195.809182
 Total V=0       0.974065D+20         19.988588         46.025425
 Vib (Bot)       0.620165-100       -100.207493       -230.736279
 Vib (Bot)    1  0.681644D+01          0.833558          1.919337
 Vib (Bot)    2  0.454026D+01          0.657081          1.512985
 Vib (Bot)    3  0.337474D+01          0.528240          1.216317
 Vib (Bot)    4  0.238349D+01          0.377214          0.868567
 Vib (Bot)    5  0.164741D+01          0.216802          0.499206
 Vib (Bot)    6  0.136290D+01          0.134462          0.309611
 Vib (Bot)    7  0.112719D+01          0.051998          0.119729
 Vib (Bot)    8  0.946375D+00         -0.023937         -0.055116
 Vib (Bot)    9  0.810417D+00         -0.091291         -0.210206
 Vib (Bot)   10  0.777032D+00         -0.109561         -0.252274
 Vib (Bot)   11  0.718620D+00         -0.143501         -0.330423
 Vib (Bot)   12  0.548465D+00         -0.260851         -0.600631
 Vib (Bot)   13  0.485763D+00         -0.313576         -0.722034
 Vib (Bot)   14  0.429398D+00         -0.367140         -0.845371
 Vib (Bot)   15  0.405896D+00         -0.391585         -0.901657
 Vib (Bot)   16  0.381996D+00         -0.417941         -0.962344
 Vib (Bot)   17  0.334020D+00         -0.476227         -1.096553
 Vib (Bot)   18  0.284836D+00         -0.545405         -1.255841
 Vib (Bot)   19  0.252542D+00         -0.597667         -1.376179
 Vib (V=0)       0.660606D+05          4.819943         11.098328
 Vib (V=0)    1  0.733475D+01          0.865386          1.992624
 Vib (V=0)    2  0.506771D+01          0.704812          1.622889
 Vib (V=0)    3  0.391158D+01          0.592352          1.363940
 Vib (V=0)    4  0.293537D+01          0.467663          1.076834
 Vib (V=0)    5  0.222162D+01          0.346669          0.798235
 Vib (V=0)    6  0.195172D+01          0.290417          0.668710
 Vib (V=0)    7  0.173311D+01          0.238826          0.549918
 Vib (V=0)    8  0.157034D+01          0.195993          0.451292
 Vib (V=0)    9  0.145225D+01          0.162041          0.373112
 Vib (V=0)   10  0.142400D+01          0.153510          0.353471
 Vib (V=0)   11  0.137545D+01          0.138445          0.318782
 Vib (V=0)   12  0.124217D+01          0.094181          0.216859
 Vib (V=0)   13  0.119711D+01          0.078135          0.179912
 Vib (V=0)   14  0.115908D+01          0.064112          0.147624
 Vib (V=0)   15  0.114401D+01          0.058431          0.134542
 Vib (V=0)   16  0.112922D+01          0.052780          0.121530
 Vib (V=0)   17  0.110131D+01          0.041908          0.096497
 Vib (V=0)   18  0.107544D+01          0.031586          0.072730
 Vib (V=0)   19  0.106016D+01          0.025371          0.058418
 Electronic      0.100000D+01          0.000000          0.000000
 Translational   0.243155D+09          8.385884         19.309211
 Rotational      0.606403D+07          6.782762         15.617886
 -------------------------------------------------------------------
 Center     Atomic                   Forces (Hartrees/Bohr)
 Number     Number              X              Y              Z
 -------------------------------------------------------------------
      1        6           0.000000448   -0.000002856   -0.000001266
      2        7          -0.000005632   -0.000006643    0.000003471
      3        8           0.000004400   -0.000002195    0.000004746
      4        6           0.000001777    0.000008477   -0.000005038
      5        6           0.000002383   -0.000002292    0.000008362
      6        6           0.000001695    0.000002739    0.000000135
      7        6          -0.000004208   -0.000000269   -0.000001179
      8        6           0.000000988    0.000003972   -0.000003654
      9        6          -0.000001148    0.000000366    0.000000184
     10        6          -0.000005309   -0.000001324   -0.000003067
     11        6          -0.000000625   -0.000002983   -0.000002525
     12        6           0.000000193    0.000003746   -0.000004062
     13        6           0.000000478   -0.000000190   -0.000002349
     14        6           0.000000328    0.000000180   -0.000000164
     15        6          -0.000000676   -0.000000630    0.000001859
     16        6           0.000000736   -0.000005402    0.000003789
     17        1           0.000002505   -0.000001360    0.000004456
     18        1          -0.000002586   -0.000005413    0.000002310
     19        1           0.000004944   -0.000000468   -0.000001019
     20        1           0.000004849   -0.000001047   -0.000001359
     21        1           0.000000709    0.000001511   -0.000002923
     22        1          -0.000002545    0.000001138   -0.000003292
     23        1          -0.000004181    0.000000569   -0.000001558
     24        1          -0.000002306    0.000000053    0.000002764
     25        1           0.000000416    0.000001051   -0.000001433
     26        1           0.000000096    0.000001393   -0.000003025
     27        1          -0.000000415    0.000000420   -0.000000961
     28        1          -0.000000063   -0.000001426    0.000001844
     29       53           0.000002749    0.000008882    0.000004950
 -------------------------------------------------------------------
 Cartesian Forces:  Max     0.000008882 RMS     0.000003114
 FormGI is forming the generalized inverse of G from B-inverse, IUseBI=4.

 GradGradGradGradGradGradGradGradGradGradGradGradGradGradGradGradGradGrad
 Berny optimization.
 Internal  Forces:  Max     0.000024194 RMS     0.000004605
 Search for a local minimum.
 Step number   1 out of a maximum of    2
 All quantities printed in internal units (Hartrees-Bohrs-Radians)
 Second derivative matrix not updated -- analytic derivatives used.
 ITU=  0
     Eigenvalues ---   -0.00534   0.00197   0.00407   0.00638   0.00840
     Eigenvalues ---    0.01611   0.01689   0.01755   0.01802   0.01805
     Eigenvalues ---    0.01824   0.02085   0.02137   0.02349   0.02415
     Eigenvalues ---    0.02485   0.02522   0.02653   0.02665   0.02818
     Eigenvalues ---    0.02854   0.02883   0.03062   0.05005   0.05973
     Eigenvalues ---    0.06596   0.08796   0.10853   0.10947   0.11450
     Eigenvalues ---    0.11904   0.11965   0.12018   0.12328   0.12383
     Eigenvalues ---    0.12473   0.12805   0.12882   0.14907   0.15843
     Eigenvalues ---    0.17107   0.18066   0.18795   0.18974   0.19119
     Eigenvalues ---    0.19323   0.19561   0.20122   0.20651   0.22036
     Eigenvalues ---    0.25481   0.25987   0.27801   0.29416   0.32097
     Eigenvalues ---    0.33866   0.34262   0.35995   0.36298   0.36500
     Eigenvalues ---    0.36542   0.36551   0.36734   0.36788   0.36823
     Eigenvalues ---    0.36890   0.37079   0.40924   0.42316   0.42725
     Eigenvalues ---    0.43732   0.46900   0.47292   0.47800   0.48183
     Eigenvalues ---    0.48232   0.48293   0.51765   0.52076   0.77464
     Eigenvalues ---    0.83694
 Eigenvalue     1 is  -5.34D-03 should be greater than     0.000000 Eigenvector:
                          D18       D17       D22       D20       D21
   1                   -0.35446  -0.34411  -0.34052  -0.33076  -0.33017
                          D19       D6        D5        D7        D9
   1                   -0.32041   0.23209   0.23045   0.21187   0.15948
 Angle between quadratic step and forces=  76.44 degrees.
 Linear search not attempted -- first point.
 Iteration  1 RMS(Cart)=  0.00036939 RMS(Int)=  0.00000007
 Iteration  2 RMS(Cart)=  0.00000008 RMS(Int)=  0.00000000
 Variable       Old X    -DE/DX   Delta X   Delta X   Delta X     New X
                                 (Linear)    (Quad)   (Total)
    R1        2.54774   0.00000   0.00000   0.00001   0.00001   2.54775
    R2        2.30364  -0.00000   0.00000  -0.00000  -0.00000   2.30363
    R3        2.07651   0.00000   0.00000   0.00000   0.00000   2.07651
    R4        2.74332  -0.00000   0.00000   0.00002   0.00002   2.74334
    R5        1.90985   0.00000   0.00000   0.00001   0.00001   1.90985
    R6        2.87886   0.00001   0.00000   0.00003   0.00003   2.87889
    R7        2.90540   0.00001   0.00000   0.00000   0.00000   2.90541
    R8        2.06508   0.00000   0.00000   0.00000   0.00000   2.06508
    R9        2.63098   0.00000   0.00000   0.00001   0.00001   2.63099
   R10        2.63862   0.00000   0.00000  -0.00000  -0.00000   2.63862
   R11        2.65749   0.00000   0.00000   0.00000   0.00000   2.65749
   R12        2.64129   0.00001   0.00000   0.00000   0.00000   2.64130
   R13        2.63420  -0.00000   0.00000  -0.00001  -0.00001   2.63419
   R14        2.05133  -0.00000   0.00000  -0.00000  -0.00000   2.05133
   R15        2.62844   0.00000   0.00000   0.00000   0.00000   2.62845
   R16        2.04873  -0.00000   0.00000  -0.00000  -0.00000   2.04873
   R17        2.63478  -0.00000   0.00000  -0.00001  -0.00001   2.63477
   R18        2.04857   0.00000   0.00000  -0.00000  -0.00000   2.04857
   R19        2.62687   0.00000   0.00000   0.00001   0.00001   2.62687
   R20        2.04875   0.00000   0.00000   0.00000   0.00000   2.04875
   R21        2.05309   0.00000   0.00000   0.00001   0.00001   2.05309
   R22        2.61546  -0.00000   0.00000   0.00000   0.00000   2.61546
   R23        2.04932  -0.00000   0.00000  -0.00000  -0.00000   2.04932
   R24        2.62818  -0.00000   0.00000  -0.00000  -0.00000   2.62818
   R25        2.04766   0.00000   0.00000   0.00000   0.00000   2.04766
   R26        2.61812  -0.00000   0.00000  -0.00000  -0.00000   2.61811
   R27        2.04785   0.00000   0.00000   0.00000   0.00000   2.04785
   R28        2.64487   0.00000   0.00000   0.00000   0.00000   2.64487
   R29        2.04618  -0.00000   0.00000  -0.00000  -0.00000   2.04618
   R30        4.04246   0.00000   0.00000  -0.00001  -0.00001   4.04245
    A1        2.18472   0.00000   0.00000  -0.00000  -0.00000   2.18472
    A2        1.96653   0.00000   0.00000   0.00000   0.00000   1.96654
    A3        2.13189  -0.00000   0.00000  -0.00000  -0.00000   2.13189
    A4        2.15055  -0.00000   0.00000  -0.00001  -0.00001   2.15054
    A5        2.05596   0.00000   0.00000  -0.00000  -0.00000   2.05596
    A6        2.07151  -0.00000   0.00000  -0.00003  -0.00003   2.07148
    A7        1.87868  -0.00001   0.00000  -0.00009  -0.00009   1.87859
    A8        2.03160   0.00002   0.00000   0.00000   0.00000   2.03161
    A9        1.83545  -0.00000   0.00000   0.00002   0.00002   1.83547
   A10        1.95466  -0.00000   0.00000   0.00001   0.00001   1.95467
   A11        1.89184   0.00000   0.00000  -0.00000  -0.00000   1.89184
   A12        1.86387  -0.00000   0.00000   0.00006   0.00006   1.86394
   A13        2.09923  -0.00001   0.00000  -0.00005  -0.00005   2.09918
   A14        2.09953   0.00001   0.00000   0.00006   0.00006   2.09959
   A15        2.08316  -0.00000   0.00000  -0.00001  -0.00001   2.08315
   A16        1.99551  -0.00002   0.00000   0.00003   0.00003   1.99553
   A17        2.25302   0.00002   0.00000  -0.00001  -0.00001   2.25301
   A18        2.03344  -0.00001   0.00000  -0.00001  -0.00001   2.03343
   A19        2.10072   0.00000   0.00000   0.00001   0.00001   2.10073
   A20        2.08936  -0.00000   0.00000  -0.00001  -0.00001   2.08935
   A21        2.09311  -0.00000   0.00000  -0.00000  -0.00000   2.09310
   A22        2.09559   0.00000   0.00000  -0.00000  -0.00000   2.09558
   A23        2.09050  -0.00000   0.00000  -0.00000  -0.00000   2.09050
   A24        2.09710   0.00000   0.00000   0.00000   0.00000   2.09710
   A25        2.09045  -0.00000   0.00000  -0.00001  -0.00001   2.09044
   A26        2.09694   0.00000   0.00000   0.00000   0.00000   2.09695
   A27        2.09579   0.00000   0.00000   0.00000   0.00000   2.09579
   A28        2.09556   0.00000   0.00000   0.00001   0.00001   2.09557
   A29        2.09608  -0.00000   0.00000  -0.00000  -0.00000   2.09608
   A30        2.09152  -0.00000   0.00000  -0.00001  -0.00001   2.09151
   A31        2.10087  -0.00000   0.00000  -0.00000  -0.00000   2.10086
   A32        2.09157   0.00000   0.00000   0.00002   0.00002   2.09159
   A33        2.09069  -0.00000   0.00000  -0.00001  -0.00001   2.09067
   A34        2.14503   0.00001   0.00000   0.00000   0.00000   2.14504
   A35        2.06402  -0.00000   0.00000   0.00001   0.00001   2.06402
   A36        2.07414  -0.00000   0.00000  -0.00001  -0.00001   2.07412
   A37        2.08406  -0.00000   0.00000   0.00000   0.00000   2.08406
   A38        2.09227   0.00000   0.00000  -0.00000  -0.00000   2.09227
   A39        2.10684   0.00000   0.00000   0.00000   0.00000   2.10684
   A40        2.08131  -0.00000   0.00000  -0.00001  -0.00001   2.08130
   A41        2.11194   0.00000   0.00000   0.00000   0.00000   2.11194
   A42        2.08990   0.00000   0.00000   0.00000   0.00000   2.08991
   A43        2.10980   0.00000   0.00000   0.00000   0.00000   2.10981
   A44        2.08590  -0.00000   0.00000   0.00000   0.00000   2.08591
   A45        2.08745  -0.00000   0.00000  -0.00001  -0.00001   2.08745
   A46        2.11206  -0.00000   0.00000  -0.00000  -0.00000   2.11206
   A47        2.20726   0.00002   0.00000   0.00000   0.00000   2.20726
   A48        1.96323  -0.00002   0.00000  -0.00001  -0.00001   1.96322
    D1        0.08170   0.00000   0.00000   0.00017   0.00017   0.08187
    D2        3.11263  -0.00000   0.00000  -0.00023  -0.00023   3.11239
    D3       -3.06970   0.00000   0.00000   0.00015   0.00015  -3.06955
    D4       -0.03877  -0.00000   0.00000  -0.00026  -0.00026  -0.03903
    D5        2.09556  -0.00000   0.00000  -0.00003  -0.00003   2.09553
    D6       -1.97754  -0.00000   0.00000  -0.00010  -0.00010  -1.97764
    D7        0.08110   0.00000   0.00000   0.00000   0.00000   0.08110
    D8       -0.93444   0.00000   0.00000   0.00038   0.00038  -0.93406
    D9        1.27565  -0.00000   0.00000   0.00031   0.00031   1.27596
   D10       -2.94890   0.00000   0.00000   0.00041   0.00041  -2.94848
   D11       -1.77340   0.00001   0.00000   0.00005   0.00005  -1.77335
   D12        1.31384   0.00000   0.00000  -0.00001  -0.00001   1.31383
   D13        2.25528  -0.00000   0.00000   0.00011   0.00011   2.25539
   D14       -0.94067  -0.00001   0.00000   0.00005   0.00005  -0.94062
   D15        0.20348  -0.00000   0.00000   0.00003   0.00003   0.20350
   D16       -2.99247  -0.00000   0.00000  -0.00003  -0.00003  -2.99250
   D17       -2.90248   0.00001   0.00000   0.00041   0.00041  -2.90207
   D18        0.29455   0.00001   0.00000   0.00030   0.00030   0.29485
   D19       -0.73075  -0.00000   0.00000   0.00029   0.00029  -0.73046
   D20        2.46628  -0.00000   0.00000   0.00018   0.00018   2.46646
   D21        1.33770   0.00000   0.00000   0.00033   0.00033   1.33803
   D22       -1.74845   0.00000   0.00000   0.00022   0.00022  -1.74823
   D23        3.08673   0.00000   0.00000  -0.00003  -0.00003   3.08669
   D24       -0.05721   0.00000   0.00000   0.00003   0.00003  -0.05718
   D25       -0.00101   0.00000   0.00000   0.00002   0.00002  -0.00100
   D26        3.13823   0.00000   0.00000   0.00008   0.00008   3.13831
   D27       -3.08042   0.00000   0.00000   0.00004   0.00004  -3.08038
   D28        0.07307   0.00000   0.00000   0.00005   0.00005   0.07313
   D29        0.00731  -0.00000   0.00000  -0.00002  -0.00002   0.00730
   D30       -3.12238  -0.00000   0.00000  -0.00000  -0.00000  -3.12238
   D31       -3.11569  -0.00000   0.00000  -0.00022  -0.00022  -3.11591
   D32        0.02738  -0.00000   0.00000  -0.00015  -0.00015   0.02724
   D33       -0.02218  -0.00000   0.00000  -0.00013  -0.00013  -0.02231
   D34        3.12090  -0.00000   0.00000  -0.00005  -0.00005   3.12085
   D35        3.12254   0.00000   0.00000   0.00028   0.00028   3.12282
   D36        0.02221   0.00001   0.00000   0.00060   0.00060   0.02280
   D37        0.03740   0.00000   0.00000   0.00017   0.00017   0.03757
   D38       -3.06294   0.00001   0.00000   0.00048   0.00048  -3.06245
   D39       -0.00382  -0.00000   0.00000  -0.00001  -0.00001  -0.00383
   D40        3.13538   0.00000   0.00000   0.00001   0.00001   3.13538
   D41        3.14012  -0.00000   0.00000  -0.00007  -0.00007   3.14005
   D42       -0.00386  -0.00000   0.00000  -0.00006  -0.00006  -0.00392
   D43        0.00239   0.00000   0.00000  -0.00000  -0.00000   0.00239
   D44        3.14096   0.00000   0.00000   0.00001   0.00001   3.14096
   D45       -3.13680  -0.00000   0.00000  -0.00002  -0.00002  -3.13682
   D46        0.00177  -0.00000   0.00000  -0.00001  -0.00001   0.00176
   D47        0.00389  -0.00000   0.00000   0.00000   0.00000   0.00389
   D48        3.13849   0.00000   0.00000   0.00001   0.00001   3.13850
   D49       -3.13468  -0.00000   0.00000  -0.00001  -0.00001  -3.13469
   D50       -0.00008  -0.00000   0.00000  -0.00000  -0.00000  -0.00008
   D51       -0.00878   0.00000   0.00000   0.00001   0.00001  -0.00877
   D52        3.12092   0.00000   0.00000  -0.00001  -0.00001   3.12091
   D53        3.13979   0.00000   0.00000   0.00000   0.00000   3.13979
   D54       -0.01370  -0.00000   0.00000  -0.00001  -0.00001  -0.01372
   D55       -0.00812   0.00000   0.00000  -0.00001  -0.00001  -0.00813
   D56        3.13945   0.00000   0.00000   0.00002   0.00002   3.13946
   D57        3.13198  -0.00000   0.00000  -0.00009  -0.00009   3.13189
   D58       -0.00364  -0.00000   0.00000  -0.00006  -0.00006  -0.00369
   D59        0.02360   0.00000   0.00000   0.00011   0.00011   0.02371
   D60       -3.12696   0.00000   0.00000   0.00005   0.00005  -3.12691
   D61       -3.12402   0.00000   0.00000   0.00008   0.00008  -3.12394
   D62        0.00861  -0.00000   0.00000   0.00002   0.00002   0.00863
   D63       -0.00839  -0.00000   0.00000  -0.00006  -0.00006  -0.00845
   D64        3.12521  -0.00000   0.00000  -0.00010  -0.00010   3.12511
   D65       -3.14113   0.00000   0.00000  -0.00001  -0.00001  -3.14113
   D66       -0.00753  -0.00000   0.00000  -0.00005  -0.00005  -0.00757
   D67       -0.02324  -0.00000   0.00000  -0.00008  -0.00008  -0.02333
   D68        3.08244  -0.00000   0.00000  -0.00035  -0.00035   3.08209
   D69        3.12635   0.00000   0.00000  -0.00004  -0.00004   3.12631
   D70       -0.05115  -0.00000   0.00000  -0.00031  -0.00031  -0.05147
         Item               Value     Threshold  Converged?
 Maximum Force            0.000024     0.000450     YES
 RMS     Force            0.000005     0.000300     YES
 Maximum Displacement     0.002600     0.001800     NO 
 RMS     Displacement     0.000369     0.001200     YES
 Predicted change in Energy=-1.259024D-08
                           ----------------------------
                           ! Non-Optimized Parameters !
                           ! (Angstroms and Degrees)  !
 --------------------------                            --------------------------
 ! Name  Definition              Value          Derivative Info.                !
 --------------------------------------------------------------------------------
 ! R1    R(1,2)                  1.3482         -DE/DX =    0.0                 !
 ! R2    R(1,3)                  1.219          -DE/DX =    0.0                 !
 ! R3    R(1,17)                 1.0988         -DE/DX =    0.0                 !
 ! R4    R(2,4)                  1.4517         -DE/DX =    0.0                 !
 ! R5    R(2,18)                 1.0107         -DE/DX =    0.0                 !
 ! R6    R(4,5)                  1.5234         -DE/DX =    0.0                 !
 ! R7    R(4,6)                  1.5375         -DE/DX =    0.0                 !
 ! R8    R(4,19)                 1.0928         -DE/DX =    0.0                 !
 ! R9    R(5,7)                  1.3923         -DE/DX =    0.0                 !
 ! R10   R(5,11)                 1.3963         -DE/DX =    0.0                 !
 ! R11   R(6,12)                 1.4063         -DE/DX =    0.0                 !
 ! R12   R(6,16)                 1.3977         -DE/DX =    0.0                 !
 ! R13   R(7,8)                  1.394          -DE/DX =    0.0                 !
 ! R14   R(7,20)                 1.0855         -DE/DX =    0.0                 !
 ! R15   R(8,9)                  1.3909         -DE/DX =    0.0                 !
 ! R16   R(8,21)                 1.0841         -DE/DX =    0.0                 !
 ! R17   R(9,10)                 1.3943         -DE/DX =    0.0                 !
 ! R18   R(9,22)                 1.0841         -DE/DX =    0.0                 !
 ! R19   R(10,11)                1.3901         -DE/DX =    0.0                 !
 ! R20   R(10,23)                1.0842         -DE/DX =    0.0                 !
 ! R21   R(11,24)                1.0864         -DE/DX =    0.0                 !
 ! R22   R(12,13)                1.384          -DE/DX =    0.0                 !
 ! R23   R(12,25)                1.0845         -DE/DX =    0.0                 !
 ! R24   R(13,14)                1.3908         -DE/DX =    0.0                 !
 ! R25   R(13,26)                1.0836         -DE/DX =    0.0                 !
 ! R26   R(14,15)                1.3854         -DE/DX =    0.0                 !
 ! R27   R(14,27)                1.0837         -DE/DX =    0.0                 !
 ! R28   R(15,16)                1.3996         -DE/DX =    0.0                 !
 ! R29   R(15,28)                1.0828         -DE/DX =    0.0                 !
 ! R30   R(16,29)                2.1392         -DE/DX =    0.0                 !
 ! A1    A(2,1,3)              125.175          -DE/DX =    0.0                 !
 ! A2    A(2,1,17)             112.6744         -DE/DX =    0.0                 !
 ! A3    A(3,1,17)             122.1481         -DE/DX =    0.0                 !
 ! A4    A(1,2,4)              123.2171         -DE/DX =    0.0                 !
 ! A5    A(1,2,18)             117.7977         -DE/DX =    0.0                 !
 ! A6    A(4,2,18)             118.6869         -DE/DX =    0.0                 !
 ! A7    A(2,4,5)              107.6351         -DE/DX =    0.0                 !
 ! A8    A(2,4,6)              116.4026         -DE/DX =    0.0                 !
 ! A9    A(2,4,19)             105.1648         -DE/DX =    0.0                 !
 ! A10   A(5,4,6)              111.9945         -DE/DX =    0.0                 !
 ! A11   A(5,4,19)             108.3943         -DE/DX =    0.0                 !
 ! A12   A(6,4,19)             106.7958         -DE/DX =    0.0                 !
 ! A13   A(4,5,7)              120.2744         -DE/DX =    0.0                 !
 ! A14   A(4,5,11)             120.2976         -DE/DX =    0.0                 !
 ! A15   A(7,5,11)             119.3555         -DE/DX =    0.0                 !
 ! A16   A(4,6,12)             114.3356         -DE/DX =    0.0                 !
 ! A17   A(4,6,16)             129.088          -DE/DX =    0.0                 !
 ! A18   A(12,6,16)            116.5071         -DE/DX =    0.0                 !
 ! A19   A(5,7,8)              120.3631         -DE/DX =    0.0                 !
 ! A20   A(5,7,20)             119.7109         -DE/DX =    0.0                 !
 ! A21   A(8,7,20)             119.9259         -DE/DX =    0.0                 !
 ! A22   A(7,8,9)              120.0682         -DE/DX =    0.0                 !
 ! A23   A(7,8,21)             119.7766         -DE/DX =    0.0                 !
 ! A24   A(9,8,21)             120.1551         -DE/DX =    0.0                 !
 ! A25   A(8,9,10)             119.7736         -DE/DX =    0.0                 !
 ! A26   A(8,9,22)             120.1461         -DE/DX =    0.0                 !
 ! A27   A(10,9,22)            120.0801         -DE/DX =    0.0                 !
 ! A28   A(9,10,11)            120.0673         -DE/DX =    0.0                 !
 ! A29   A(9,10,23)            120.0967         -DE/DX =    0.0                 !
 ! A30   A(11,10,23)           119.8347         -DE/DX =    0.0                 !
 ! A31   A(5,11,10)            120.3705         -DE/DX =    0.0                 !
 ! A32   A(5,11,24)            119.8392         -DE/DX =    0.0                 !
 ! A33   A(10,11,24)           119.7868         -DE/DX =    0.0                 !
 ! A34   A(6,12,13)            122.9015         -DE/DX =    0.0                 !
 ! A35   A(6,12,25)            118.2598         -DE/DX =    0.0                 !
 ! A36   A(13,12,25)           118.8386         -DE/DX =    0.0                 !
 ! A37   A(12,13,14)           119.4078         -DE/DX =    0.0                 !
 ! A38   A(12,13,26)           119.8784         -DE/DX =    0.0                 !
 ! A39   A(14,13,26)           120.7129         -DE/DX =    0.0                 !
 ! A40   A(13,14,15)           119.2499         -DE/DX =    0.0                 !
 ! A41   A(13,14,27)           121.0052         -DE/DX =    0.0                 !
 ! A42   A(15,14,27)           119.7428         -DE/DX =    0.0                 !
 ! A43   A(14,15,16)           120.883          -DE/DX =    0.0                 !
 ! A44   A(14,15,28)           119.5136         -DE/DX =    0.0                 !
 ! A45   A(16,15,28)           119.6019         -DE/DX =    0.0                 !
 ! A46   A(6,16,15)            121.0122         -DE/DX =    0.0                 !
 ! A47   A(6,16,29)            126.4668         -DE/DX =    0.0                 !
 ! A48   A(15,16,29)           112.4841         -DE/DX =    0.0                 !
 ! D1    D(3,1,2,4)              4.691          -DE/DX =    0.0                 !
 ! D2    D(3,1,2,18)           178.3269         -DE/DX =    0.0                 !
 ! D3    D(17,1,2,4)          -175.8724         -DE/DX =    0.0                 !
 ! D4    D(17,1,2,18)           -2.2365         -DE/DX =    0.0                 !
 ! D5    D(1,2,4,5)            120.0648         -DE/DX =    0.0                 !
 ! D6    D(1,2,4,6)           -113.3104         -DE/DX =    0.0                 !
 ! D7    D(1,2,4,19)             4.6466         -DE/DX =    0.0                 !
 ! D8    D(18,2,4,5)           -53.5176         -DE/DX =    0.0                 !
 ! D9    D(18,2,4,6)            73.1072         -DE/DX =    0.0                 !
 ! D10   D(18,2,4,19)         -168.9357         -DE/DX =    0.0                 !
 ! D11   D(2,4,5,7)           -101.6054         -DE/DX =    0.0                 !
 ! D12   D(2,4,5,11)            75.2769         -DE/DX =    0.0                 !
 ! D13   D(6,4,5,7)            129.2241         -DE/DX =    0.0                 !
 ! D14   D(6,4,5,11)           -53.8935         -DE/DX =    0.0                 !
 ! D15   D(19,4,5,7)            11.6599         -DE/DX =    0.0                 !
 ! D16   D(19,4,5,11)         -171.4578         -DE/DX =    0.0                 !
 ! D17   D(2,4,6,12)          -166.2763         -DE/DX =    0.0                 !
 ! D18   D(2,4,6,16)            16.8938         -DE/DX =    0.0                 !
 ! D19   D(5,4,6,12)           -41.8525         -DE/DX =    0.0                 !
 ! D20   D(5,4,6,16)           141.3176         -DE/DX =    0.0                 !
 ! D21   D(19,4,6,12)           76.6636         -DE/DX =    0.0                 !
 ! D22   D(19,4,6,16)         -100.1663         -DE/DX =    0.0                 !
 ! D23   D(4,5,7,8)            176.8546         -DE/DX =    0.0                 !
 ! D24   D(4,5,7,20)            -3.2763         -DE/DX =    0.0                 !
 ! D25   D(11,5,7,8)            -0.0571         -DE/DX =    0.0                 !
 ! D26   D(11,5,7,20)          179.812          -DE/DX =    0.0                 !
 ! D27   D(4,5,11,10)         -176.4929         -DE/DX =    0.0                 !
 ! D28   D(4,5,11,24)            4.19           -DE/DX =    0.0                 !
 ! D29   D(7,5,11,10)            0.418          -DE/DX =    0.0                 !
 ! D30   D(7,5,11,24)         -178.8991         -DE/DX =    0.0                 !
 ! D31   D(4,6,12,13)         -178.5288         -DE/DX =    0.0                 !
 ! D32   D(4,6,12,25)            1.5605         -DE/DX =    0.0                 !
 ! D33   D(16,6,12,13)          -1.278          -DE/DX =    0.0                 !
 ! D34   D(16,6,12,25)         178.8113         -DE/DX =    0.0                 !
 ! D35   D(4,6,16,15)          178.9247         -DE/DX =    0.0                 !
 ! D36   D(4,6,16,29)            1.3065         -DE/DX =    0.0                 !
 ! D37   D(12,6,16,15)           2.1525         -DE/DX =    0.0                 !
 ! D38   D(12,6,16,29)        -175.4657         -DE/DX =    0.0                 !
 ! D39   D(5,7,8,9)             -0.2195         -DE/DX =    0.0                 !
 ! D40   D(5,7,8,21)           179.6442         -DE/DX =    0.0                 !
 ! D41   D(20,7,8,9)           179.9117         -DE/DX =    0.0                 !
 ! D42   D(20,7,8,21)           -0.2246         -DE/DX =    0.0                 !
 ! D43   D(7,8,9,10)             0.1367         -DE/DX =    0.0                 !
 ! D44   D(7,8,9,22)           179.9639         -DE/DX =    0.0                 !
 ! D45   D(21,8,9,10)         -179.7265         -DE/DX =    0.0                 !
 ! D46   D(21,8,9,22)            0.1007         -DE/DX =    0.0                 !
 ! D47   D(8,9,10,11)            0.2228         -DE/DX =    0.0                 !
 ! D48   D(8,9,10,23)          179.8226         -DE/DX =    0.0                 !
 ! D49   D(22,9,10,11)        -179.6045         -DE/DX =    0.0                 !
 ! D50   D(22,9,10,23)          -0.0048         -DE/DX =    0.0                 !
 ! D51   D(9,10,11,5)           -0.5026         -DE/DX =    0.0                 !
 ! D52   D(9,10,11,24)         178.8149         -DE/DX =    0.0                 !
 ! D53   D(23,10,11,5)         179.8966         -DE/DX =    0.0                 !
 ! D54   D(23,10,11,24)         -0.7859         -DE/DX =    0.0                 !
 ! D55   D(6,12,13,14)          -0.4659         -DE/DX =    0.0                 !
 ! D56   D(6,12,13,26)         179.8781         -DE/DX =    0.0                 !
 ! D57   D(25,12,13,14)        179.4443         -DE/DX =    0.0                 !
 ! D58   D(25,12,13,26)         -0.2117         -DE/DX =    0.0                 !
 ! D59   D(12,13,14,15)          1.3583         -DE/DX =    0.0                 !
 ! D60   D(12,13,14,27)       -179.1587         -DE/DX =    0.0                 !
 ! D61   D(26,13,14,15)       -178.9887         -DE/DX =    0.0                 !
 ! D62   D(26,13,14,27)          0.4944         -DE/DX =    0.0                 !
 ! D63   D(13,14,15,16)         -0.484          -DE/DX =    0.0                 !
 ! D64   D(13,14,15,28)        179.0557         -DE/DX =    0.0                 !
 ! D65   D(27,14,15,16)       -179.9737         -DE/DX =    0.0                 !
 ! D66   D(27,14,15,28)         -0.4339         -DE/DX =    0.0                 !
 ! D67   D(14,15,16,6)          -1.3365         -DE/DX =    0.0                 !
 ! D68   D(14,15,16,29)        176.5906         -DE/DX =    0.0                 !
 ! D69   D(28,15,16,6)         179.1242         -DE/DX =    0.0                 !
 ! D70   D(28,15,16,29)         -2.9487         -DE/DX =    0.0                 !
 --------------------------------------------------------------------------------
 GradGradGradGradGradGradGradGradGradGradGradGradGradGradGradGradGradGrad


 ----------------------------------------------------------------------

 Electric dipole moment (input orientation):
 (Debye = 10**-18 statcoulomb cm , SI units = C m)
                  (au)            (Debye)         (10**-30 SI)
   Tot        0.232306D+01      0.590463D+01      0.196957D+02
   x         -0.112414D+01     -0.285729D+01     -0.953088D+01
   y         -0.876829D+00     -0.222868D+01     -0.743407D+01
   z          0.183414D+01      0.466193D+01      0.155505D+02

 Dipole polarizability, Alpha (input orientation).
 (esu units = cm**3 , SI units = C**2 m**2 J**-1)
 Alpha(0;0):
               (au)            (10**-24 esu)      (10**-40 SI)
   iso        0.266562D+03      0.395004D+02      0.439501D+02
   aniso      0.823935D+02      0.122095D+02      0.135849D+02
   xx         0.296966D+03      0.440058D+02      0.489631D+02
   yx         0.299188D+02      0.443351D+01      0.493295D+01
   yy         0.257649D+03      0.381797D+02      0.424806D+02
   zx        -0.924957D+01     -0.137064D+01     -0.152505D+01
   zy         0.234378D+02      0.347312D+01      0.386437D+01
   zz         0.245070D+03      0.363156D+02      0.404065D+02

 ----------------------------------------------------------------------

 Dipole orientation:
     6          1.46007689         -1.03429330         -3.81969298
     7          1.05481269         -0.22450120         -1.43830908
     8         -0.02999399         -0.82547317         -5.56406450
     6         -1.32534059          0.85310617         -0.60197977
     6         -2.32973805         -0.79948752          1.53061095
     6         -1.28499647          3.66520042          0.12731030
     6         -4.24634738         -2.54167186          1.06856979
     6         -5.08261660         -4.14128253          2.98714001
     6         -3.99733099         -4.01038738          5.37748106
     6         -2.07519908         -2.27088320          5.84822505
     6         -1.25373241         -0.66775093          3.93626806
     6         -3.43897743          4.48421826          1.45088249
     6         -3.77764280          6.96113165          2.21954773
     6         -1.91792490          8.74175904          1.69213952
     6          0.21347167          8.00926005          0.35980321
     6          0.52141210          5.50694375         -0.43952470
     1          3.32581389         -1.91371413         -4.05952408
     1          2.41933816         -0.55038302         -0.14239662
     1         -2.59709700          0.67435285         -2.21915226
     1         -5.09464874         -2.64932424         -0.79603911
     1         -6.58374013         -5.48369902          2.61053365
     1         -4.64661061         -5.25246815          6.87157194
     1         -1.22605602         -2.15666528          7.70921593
     1          0.21928579          0.70929143          4.32244869
     1         -4.89236583          3.10659771          1.88624622
     1         -5.47671681          7.49185132          3.23166223
     1         -2.12087780         10.68880211          2.29340499
     1          1.65290486          9.39532898         -0.08030161
    53          3.87657466          4.98662377         -2.63351770

 Electric dipole moment (dipole orientation):
 (Debye = 10**-18 statcoulomb cm , SI units = C m)
                  (au)            (Debye)         (10**-30 SI)
   Tot        0.232306D+01      0.590463D+01      0.196957D+02
   x          0.000000D+00      0.000000D+00      0.000000D+00
   y          0.000000D+00      0.000000D+00      0.000000D+00
   z          0.232306D+01      0.590463D+01      0.196957D+02

 Dipole polarizability, Alpha (dipole orientation).
 (esu units = cm**3 , SI units = C**2 m**2 J**-1)
 Alpha(0;0):
               (au)            (10**-24 esu)      (10**-40 SI)
   iso        0.266562D+03      0.395004D+02      0.439501D+02
   aniso      0.823935D+02      0.122095D+02      0.135849D+02
   xx         0.269000D+03      0.398617D+02      0.443522D+02
   yx         0.254183D+02      0.376660D+01      0.419091D+01
   yy         0.267643D+03      0.396606D+02      0.441283D+02
   zx        -0.400305D+02     -0.593191D+01     -0.660014D+01
   zy         0.214779D+01      0.318270D+00      0.354123D+00
   zz         0.263042D+03      0.389788D+02      0.433698D+02

 ----------------------------------------------------------------------
 1\1\GINC-LC06-3-2\Freq\RM062X\Gen\C14H12I1N1O1\AIKHL\23-Aug-2021\0\\# 
 freq=noraman geom=allcheck guess=read M062X/gen pseudo=read nosymm Int
 egral(Grid=SuperFine) scrf=(IEFPCM, solvent=dimethylsulfoxide)\\BHFA_o
 I_M062X_scanAr08_TS\\0,1\C,1.7055167372,0.1803181762,-1.4285884945\N,0
 .8655794366,0.1209678734,-0.3756660623\O,1.455590026,0.7109162304,-2.4
 972528179\C,-0.5014943851,0.6073235914,-0.4204972272\C,-1.4202899967,-
 0.5692778924,-0.1167695672\C,-0.8215713906,1.8291079716,0.4562107038\C
 ,-2.0893906619,-1.2220050233,-1.1485792926\C,-2.8789154737,-2.33913426
 51,-0.8806349941\C,-2.9989257624,-2.8114348569,0.4221179206\C,-2.32936
 88729,-2.16204964,1.458442595\C,-1.5485359075,-1.0437266161,1.19017420
 65\C,-2.1954238527,2.0799824046,0.6212190459\C,-2.6817995838,3.1511229
 255,1.3503768081\C,-1.7875711878,4.0232748198,1.9618994741\C,-0.426534
 6865,3.8175096283,1.8047271139\C,0.0549334934,2.7417805276,1.049816656
 7\H,2.6725428432,-0.3008691787,-1.2266798988\H,1.1789240023,-0.3702909
 735,0.4500996164\H,-0.6626502201,0.9119568448,-1.4575251489\H,-1.99626
 40979,-0.8561911125,-2.1663510742\H,-3.4003894442,-2.8366595862,-1.690
 5073988\H,-3.6130608355,-3.679745059,0.6320067955\H,-2.4215364401,-2.5
 239886255,2.4762296574\H,-1.0443103678,-0.5297311345,2.0037658283\H,-2
 .9009643004,1.4005533561,0.1557841804\H,-3.751098601,3.2992215292,1.44
 41619722\H,-2.1400434447,4.8624482037,2.5500348661\H,0.2733450544,4.50
 27541428,2.266295025\I,2.1880069202,2.7453647383,0.8883915109\\Version
 =ES64L-G16RevA.03\HF=-681.9194568\RMSD=4.142e-09\RMSF=3.114e-06\ZeroPo
 int=0.2283366\Thermal=0.2423814\Dipole=-1.1241427,-0.8768293,1.8341434
 \DipoleDeriv=1.1929669,-0.2107473,-0.5588388,0.0149648,0.5774799,-0.71
 46109,-1.0684586,-0.4795477,2.7023658,-1.2714576,-0.2748439,0.8565076,
 -0.1234078,-0.9213623,-0.2218937,0.5973603,-0.0863184,-1.3021397,-0.67
 42855,0.1497303,-0.1830937,-0.1237233,-0.7184406,0.6159396,0.4651227,0
 .3305869,-1.8882244,0.8563534,-0.0588298,-0.3213498,-0.0234507,0.82216
 88,0.2394858,0.073679,0.0109468,0.1437264,0.0519092,0.2895664,0.068509
 6,0.1541091,0.037997,-0.0672008,-0.0128556,-0.0832548,-0.0206978,-0.64
 75116,-0.2775069,-0.0272878,0.1485014,0.045093,0.0846519,0.1369267,0.1
 917136,0.0851113,-0.1662592,0.0060073,0.0060312,-0.0150918,-0.1776534,
 -0.062004,0.0183783,-0.016196,0.0599366,-0.0815495,0.0821591,0.0660461
 ,0.0949996,-0.0582482,0.0561784,0.0555068,0.0231817,0.0286369,-0.10848
 63,0.0956443,-0.0010421,0.101275,-0.0355926,-0.0287422,0.0065777,-0.02
 6419,-0.0589932,-0.1128546,0.0790603,-0.0103553,0.0715422,-0.0653425,-
 0.0674958,0.0091429,-0.0545521,0.0956101,-0.1625996,0.0126487,0.044015
 7,0.006053,-0.1567128,0.0607797,0.0636397,0.0812102,-0.0252146,0.00943
 15,0.1731103,0.0856854,-0.0772946,-0.1726538,-0.0029914,-0.061136,0.00
 38731,-0.1398802,0.034959,-0.0142246,0.0226401,-0.0221034,-0.0578903,0
 .0750756,-0.0096537,0.0702264,-0.121029,0.0198548,-0.0790894,-0.055743
 5,0.0958155,-0.0246584,0.0949503,0.0592719,0.0841884,-0.0828208,-0.510
 8813,0.1087416,0.1190592,-0.0173797,-0.0956701,0.0318797,0.0282751,0.0
 05997,-0.1069533,1.3777198,0.1489779,-0.0671983,-0.0936519,-0.1368575,
 0.0587428,-0.1738231,0.0342842,-0.1173988,-0.1266109,0.1217373,-0.0425
 301,0.1298584,0.0718699,0.0514396,-0.033043,0.0656877,0.0378707,0.2039
 937,0.105868,0.0932832,0.0706875,0.424069,0.048323,0.0257691,0.0497071
 ,0.2483251,0.0679471,0.0386119,0.0036097,0.0286811,-0.0451191,-0.08726
 ,-0.0562431,0.0051943,0.028494,0.1413983,-0.0471697,0.0326339,-0.04154
 77,0.0934504,0.0926953,0.0100326,0.0692611,-0.0670975,0.092376,-0.0967
 103,-0.0849766,-0.092788,0.0678516,-0.0605578,-0.0859243,-0.0670517,-0
 .0164051,0.0812383,-0.1403697,0.0130374,-0.1382615,-0.0128492,0.038358
 3,0.0137504,0.0390235,0.0909734,0.1426014,-0.0506679,0.0088232,-0.0550
 129,0.087878,0.0668317,0.0142953,0.081649,-0.0839589,0.0896028,-0.0829
 935,-0.0808258,-0.0848264,0.092909,-0.0754225,-0.0825126,-0.0885346,0.
 0025765,-0.027179,-0.120737,-0.0439478,-0.0435823,0.0900776,-0.0769413
 ,-0.0428115,-0.0632392,0.1145912,-0.1005535,0.0398884,0.0237055,0.0262
 062,0.1140643,-0.0426754,0.0199222,-0.0411455,0.1497135,0.0337836,0.04
 56798,0.0383397,0.0566534,0.0072117,-0.118483,0.0352237,-0.1232711,0.0
 962702,0.042979,-0.0660898,-0.0464624,-0.0530477,0.0681896,-0.068785,-
 0.0306636,-0.0741954,0.1261209,-0.4488859,0.0225481,0.0417244,0.005822
 4,0.0787411,0.0797321,0.0242506,0.0569941,0.0204906\Polar=296.9658822,
 29.918818,257.6494021,-9.2495657,23.4377937,245.0696768\Quadrupole=5.7
 73391,1.9865037,-7.7598947,-3.3045614,3.4857576,6.3951379\PG=C01 [X(C1
 4H12I1N1O1)]\NImag=1\\0.65640794,-0.20170869,0.37745467,0.02194782,-0.
 25646661,0.82411179,-0.23753421,0.04954579,0.09363418,0.61450005,0.028
 05184,-0.06834080,0.03692821,-0.17134061,0.25800463,0.13519441,0.01545
 764,-0.23480200,-0.06447914,-0.25117502,0.75330048,-0.14314351,0.07427
 257,-0.11301796,0.02928832,-0.01603578,0.02574496,0.11152790,0.0824343
 1,-0.19540361,0.22297140,-0.02152057,0.01131302,0.03691265,-0.07728529
 ,0.17771138,-0.13314089,0.23053086,-0.51422288,0.03386615,0.03113717,-
 0.10182930,0.11189557,-0.28533032,0.63019390,-0.03504910,-0.00053080,0
 .02735227,-0.19901144,0.05303872,-0.01250784,-0.00149518,0.00603872,-0
 .01524396,0.49290916,0.00484288,0.00291306,-0.01630129,0.04726194,-0.0
 8056655,0.02325974,-0.00096602,-0.00554384,0.00582218,-0.01109316,0.46
 278713,0.02370052,-0.01430740,0.01540249,-0.00213629,0.02168819,-0.108
 85397,-0.00226864,0.00076066,-0.00311756,0.00796125,-0.04718648,0.5904
 6054,-0.00227508,-0.00071406,-0.00647551,-0.04588715,-0.02196166,0.014
 39828,0.00178137,-0.00125553,0.00149515,-0.10662827,-0.05739989,0.0107
 9007,0.36785797,0.00034350,-0.00213385,0.00686124,0.00282889,0.0096699
 0,-0.00476250,-0.00034880,0.00163122,-0.00311429,-0.06181197,-0.147334
 12,0.02431811,0.21595566,0.47433981,-0.00029872,0.00126898,-0.00228466
 ,-0.00017279,-0.00064488,0.00505088,0.00137995,-0.00141558,0.00058301,
 0.01140876,0.01932292,-0.09544631,0.05938536,-0.02408181,0.67518573,-0
 .00066440,0.00454527,-0.00530455,-0.01546220,0.02602414,0.02524816,0.0
 0169669,-0.00082409,0.00191712,-0.08683662,0.01026476,0.00834387,0.005
 38740,-0.01125986,-0.01516453,0.61226308,-0.00154771,-0.00068585,0.000
 35446,0.01268793,-0.00607971,-0.00431372,-0.00075998,0.00004204,0.0002
 6070,0.00864535,-0.13357980,-0.04767520,-0.00457334,-0.02652355,-0.018
 18035,0.02880147,0.47934773,-0.00035543,0.00054495,-0.00284490,0.00252
 094,0.00238199,0.00469398,0.00025825,-0.00017087,0.00221497,0.00976858
 ,-0.04845199,-0.10856398,-0.00484362,-0.00156672,0.00261182,0.01161902
 ,0.21174494,0.31541856,0.00031379,0.00045484,-0.00121792,-0.00069453,-
 0.00106345,-0.00009906,0.00005229,-0.00030991,0.00059480,-0.00853854,-
 0.01330670,-0.01200833,-0.13475710,-0.08071122,-0.05791334,-0.00210786
 ,0.00007723,0.00089505,0.34064610,0.00027840,0.00079087,-0.00158295,-0
 .00075170,-0.00044115,-0.00080733,0.00009040,-0.00048316,0.00050784,-0
 .01411276,-0.01287256,-0.01583845,-0.06962000,-0.14945809,-0.03267497,
 -0.00303318,-0.00205017,0.00054541,0.25647738,0.49542160,-0.00015575,-
 0.00041876,0.00228233,0.00287751,0.00130932,-0.00170587,-0.00036577,0.
 00038111,-0.00115153,0.00142356,0.00325185,0.00836798,-0.10375013,-0.0
 9809161,-0.24434477,0.00203419,0.00161219,-0.00083503,0.05168968,-0.07
 127346,0.72960348,-0.00014805,-0.00015426,0.00064403,0.00161005,0.0010
 5655,0.00043621,-0.00006006,0.00015548,-0.00019724,0.00431098,-0.00439
 665,-0.00358115,-0.01716608,-0.02218270,-0.03638507,-0.00137702,-0.000
 81117,0.00013905,-0.15699155,-0.13094355,0.03733400,0.35647039,-0.0001
 5699,-0.00015711,-0.00059827,-0.00171157,-0.00038775,0.00168611,-0.000
 02783,-0.00012864,0.00041287,-0.00206746,0.00278687,-0.00203263,-0.031
 30001,-0.02046907,-0.06196567,-0.00009079,0.00007516,0.00004967,-0.121
 16022,-0.24077058,0.06736129,0.26818367,0.50029000,0.00014622,0.000273
 80,-0.00045370,-0.00002078,0.00003211,-0.00074255,0.00005387,-0.000102
 47,0.00010541,-0.00266563,-0.00185517,-0.00236994,-0.00127674,-0.01347
 836,0.06080295,-0.00042211,-0.00029497,0.00063386,-0.00694803,0.006967
 31,-0.13953318,0.08993523,-0.01816080,0.71287154,0.00016839,0.00008006
 ,-0.00083838,-0.00092525,-0.00056454,0.00091383,-0.00000427,-0.0001641
 8,0.00044518,-0.00015056,0.00110093,-0.00057358,-0.00849602,0.00204177
 ,-0.01806817,-0.00017683,-0.00007728,0.00004144,0.01340981,0.00271693,
 0.02357859,-0.09217517,-0.04427534,0.03169347,0.36366685,0.00036029,0.
 00013812,-0.00118743,-0.00106409,-0.00075721,0.00080798,-0.00001533,-0
 .00024089,0.00062288,0.00062917,0.00054013,-0.00056829,0.00249063,-0.0
 0271467,-0.00667636,-0.00035701,0.00006165,0.00019363,-0.00561191,-0.0
 0687171,0.02927872,-0.03366792,-0.13424750,0.10321528,0.28961239,0.538
 88018,-0.00022209,-0.00034815,0.00024053,0.00014255,0.00025703,0.00155
 364,-0.00004671,0.00007479,0.00004224,-0.00028878,-0.00107621,-0.00169
 816,-0.01768341,-0.00550286,-0.08095770,-0.00026424,-0.00018076,-0.000
 16752,0.05684689,0.07532069,0.01689498,-0.01287561,0.04383675,-0.31891
 947,0.04908480,-0.06063495,0.66649515,0.00006369,0.00012857,0.00054222
 ,0.00114722,0.00056955,-0.00151017,-0.00005057,0.00007974,-0.00024969,
 0.00466573,-0.00155307,-0.00006056,0.01309812,-0.00644023,0.05937079,-
 0.00001926,-0.00000169,0.00009755,-0.03366376,-0.03316704,-0.01497866,
 0.02562954,0.03354749,-0.03898291,-0.13810078,-0.08355218,-0.05865336,
 0.33740131,-0.00001568,0.00038240,-0.00013470,-0.00086153,-0.00032204,
 -0.00145633,0.00009027,-0.00006949,-0.00013421,-0.00079402,0.00403269,
 0.00189542,0.00314290,-0.00829088,0.07675306,0.00025559,0.00024798,0.0
 0017633,-0.03265502,-0.04689106,-0.01958274,0.02569196,0.05077392,-0.0
 3791136,-0.07327601,-0.15379294,-0.03546221,0.25480395,0.49849207,0.00
 003666,0.00012063,-0.00022492,-0.00096367,-0.00069028,0.00001758,0.000
 21385,-0.00013135,0.00002218,-0.00109104,0.00286521,-0.00562214,0.0237
 3479,0.02812314,0.01751323,0.00015103,-0.00069500,-0.00015879,-0.01484
 763,-0.01943479,-0.00951019,-0.00532649,0.00737397,-0.05316107,-0.1033
 0071,-0.09486291,-0.24561602,0.05161809,-0.07164327,0.73428487,0.00046
 419,-0.00023052,-0.00127589,-0.00009228,-0.00127670,0.00218965,-0.0003
 6662,-0.00002476,0.00094167,-0.00085688,-0.00904577,0.01969429,-0.0908
 0234,-0.02893837,-0.01469022,-0.00032629,0.00104365,0.00080867,0.02482
 740,0.02366808,-0.00513379,-0.01568379,-0.01722813,0.02002702,-0.01611
 816,-0.02361693,-0.03492321,-0.15703094,-0.13505595,0.03806053,0.35440
 784,-0.00000798,-0.00015061,-0.00058885,0.00099072,0.00031948,0.001726
 90,-0.00061836,0.00004312,0.00050670,-0.00323660,-0.01120339,0.0249265
 2,-0.04056263,-0.12660890,0.03270130,-0.00086660,0.00024889,0.00250221
 ,0.03137638,0.04954181,0.00749391,-0.01731915,-0.03767451,0.03417912,-
 0.03148359,-0.02104205,-0.05921392,-0.12507116,-0.24868751,0.06930691,
 0.27382557,0.51558849,0.00004547,0.00019773,-0.00069238,-0.00203454,-0
 .00029309,-0.00079194,0.00007868,-0.00007540,0.00037545,0.00509945,0.0
 0595602,-0.00126495,0.02960614,0.09364794,-0.29985876,-0.00019956,-0.0
 0064168,0.00023842,-0.03874414,-0.03778891,-0.05343129,0.02082326,0.03
 502528,-0.03610297,-0.00105175,-0.01370384,0.06070928,-0.00693855,0.00
 916908,-0.13931121,0.08049620,-0.01470403,0.69330067,-0.00025404,-0.00
 014318,0.00026035,0.00114214,-0.00041586,-0.00060560,-0.00008976,0.000
 17167,-0.00007571,-0.00795663,0.01093312,0.00757974,-0.00092071,0.0003
 7500,0.00021616,-0.28824208,0.06265906,0.04155975,-0.00072940,0.000023
 08,-0.00052644,-0.00019151,0.00008862,-0.00009850,0.00018994,0.0001719
 5,0.00009529,-0.00022761,-0.00030642,-0.00002213,-0.00052818,0.0007817
 8,0.00066935,0.67048521,-0.00033275,-0.00188552,0.00316826,0.00360414,
 -0.00442310,-0.00527034,-0.00003915,0.00065278,-0.00164139,0.02541538,
 -0.00515725,-0.00692175,0.00363624,-0.00384739,-0.00205002,-0.00428634
 ,-0.10992816,-0.02960600,0.00110822,0.00067395,0.00059042,-0.00044008,
 -0.00054038,0.00051038,-0.00041550,-0.00014244,-0.00062410,0.00059335,
 0.00052097,0.00003024,0.00038744,-0.00196288,0.00021837,0.01661947,0.5
 5772105,-0.00017659,-0.00092849,0.00204334,0.00179238,-0.00350219,-0.0
 0248724,-0.00014659,0.00034377,-0.00109182,0.01912983,-0.00784524,-0.0
 0143239,0.00148446,-0.00018381,0.00042368,-0.00466826,-0.02870885,-0.0
 8746156,-0.00019524,-0.00040698,-0.00009357,0.00008067,0.00021206,-0.0
 0017142,0.00010403,-0.00001772,0.00025661,-0.00028153,-0.00028813,0.00
 006570,-0.00037764,0.00046950,-0.00001701,0.01448942,0.28387047,0.3306
 6529,0.00018404,0.00055209,-0.00120587,-0.00118864,0.00161780,0.001786
 65,0.00016079,-0.00022587,0.00056163,-0.00481935,-0.00106568,-0.001722
 38,0.00007515,-0.00073851,0.00006437,-0.00298593,0.02822163,0.01998994
 ,0.00029750,-0.00007117,0.00012981,0.00010712,0.00010432,-0.00002862,-
 0.00007665,-0.00004045,0.00011724,-0.00003634,-0.00000165,-0.00008866,
 0.00026460,0.00003724,-0.00020341,-0.16114306,0.09451253,0.06369231,0.
 76266837,-0.00006981,0.00009789,-0.00007776,-0.00064953,0.00084988,-0.
 00026758,-0.00008086,0.00002066,0.00014400,-0.00004507,0.00345633,-0.0
 0025368,0.00021120,-0.00031349,0.00061437,0.07790484,0.01438665,0.0053
 0439,-0.00012234,-0.00017073,-0.00000485,0.00018717,0.00025995,-0.0001
 1565,0.00008158,-0.00000051,0.00026736,-0.00022386,-0.00016656,-0.0000
 0984,0.00002418,0.00034664,-0.00035743,0.03087488,-0.24690971,-0.12529
 820,-0.01414389,0.51289001,-0.00018914,-0.00009168,0.00030986,0.000143
 02,0.00003043,-0.00041718,-0.00006870,0.00008656,-0.00015503,0.0002179
 8,-0.00065921,0.00576884,-0.00036331,-0.00035313,0.00020176,0.05293059
 ,0.00475914,0.01008103,-0.00032914,-0.00025246,0.00002688,0.00018917,0
 .00026386,-0.00023585,0.00017718,0.00002564,0.00036344,-0.00045243,-0.
 00024305,-0.00004226,0.00000445,0.00064227,-0.00033722,0.02094854,-0.1
 2592661,-0.14889688,-0.00460037,0.25944561,0.31619389,0.00020963,0.000
 07694,-0.00035671,0.00007266,-0.00026120,0.00060893,0.00005997,-0.0001
 1389,0.00012712,-0.00073676,-0.00093631,-0.00106725,-0.00010866,0.0000
 3333,-0.00063264,-0.07325601,-0.02086692,-0.01413179,0.00028845,0.0002
 5259,0.00001289,-0.00019200,-0.00025657,0.00021882,-0.00012599,-0.0000
 3417,-0.00034911,0.00031901,0.00024529,0.00001525,0.00004164,-0.000516
 29,0.00025564,0.07148645,-0.04296539,-0.02894199,-0.22200156,-0.055548
 50,-0.04085114,0.69307210,-0.00015316,-0.00003183,0.00040098,0.0001830
 3,-0.00021219,-0.00009275,0.00011859,0.00004856,-0.00028753,-0.0008426
 8,-0.00047113,-0.00116097,0.00040512,0.00007570,-0.00020487,-0.0216908
 1,-0.00671758,-0.00042496,0.00010621,-0.00006076,0.00011008,-0.0000594
 4,-0.00003668,0.00000937,-0.00005116,-0.00006701,-0.00004066,0.0000057
 8,0.00003713,0.00001355,-0.00003685,-0.00013898,0.00003557,0.00395346,
 -0.03655889,-0.03041434,-0.11640787,-0.19439434,-0.09170711,-0.0187829
 5,0.55051297,-0.00009490,-0.00000354,0.00022999,0.00001620,-0.00015972
 ,0.00011718,0.00009866,0.00004069,-0.00015320,-0.00051678,0.00039492,-
 0.00160478,0.00022434,-0.00010496,-0.00007632,-0.01431917,-0.00077306,
 -0.00533908,0.00020232,0.00007386,0.00011993,-0.00005642,-0.00010980,0
 .00008963,-0.00013729,-0.00003818,-0.00009857,0.00017975,0.00006909,-0
 .00003110,0.00006239,-0.00023683,-0.00001957,0.00163387,-0.02999356,-0
 .01285632,-0.08194630,-0.09210883,-0.12940883,-0.01558489,0.29079825,0
 .34016710,-0.00046862,-0.00056727,0.00060749,0.00076753,0.00057483,-0.
 00038776,0.00000570,0.00027735,-0.00026604,-0.00350593,-0.00109568,0.0
 0114826,0.00058551,-0.00033813,-0.00059282,0.06585531,0.00289164,0.000
 73892,-0.00040448,-0.00044079,0.00020183,-0.00000536,0.00018283,-0.000
 19339,0.00006928,-0.00001236,0.00022108,-0.00022194,-0.00014706,0.0000
 3689,-0.00006811,0.00029462,-0.00025421,-0.04799596,0.03172406,0.02124
 103,-0.04557040,-0.05919717,-0.04002860,-0.34784958,0.06563288,0.04814
 786,0.72316578,0.00005631,-0.00001796,0.00002267,0.00002483,0.00016491
 ,0.00060219,0.00012720,-0.00005625,-0.00008460,-0.00251850,0.00240577,
 -0.00293983,0.00009142,0.00002849,-0.00063303,-0.04401965,-0.03312539,
 -0.02666709,0.00012811,0.00003780,0.00009963,-0.00010735,-0.00015373,0
 .00014995,-0.00017362,-0.00005031,-0.00019784,0.00024777,0.00016538,-0
 .00001712,0.00008010,-0.00044382,0.00013463,0.03272406,-0.02641987,-0.
 01401934,-0.01192923,0.04342338,0.02374850,-0.00185499,-0.11519297,-0.
 03523875,0.04556600,0.51386308,0.00014361,-0.00010765,0.00010666,0.000
 37626,0.00019839,0.00004910,-0.00002482,0.00003185,-0.00010122,-0.0021
 8213,-0.00306316,0.00515574,0.00025442,-0.00073753,-0.00119258,-0.0305
 0478,-0.02580220,-0.01234314,0.00011926,-0.00012770,0.00024695,-0.0002
 2666,-0.00009434,0.00003439,-0.00004384,-0.00009330,-0.00020173,0.0000
 9679,0.00018073,0.00004059,-0.00004730,-0.00037963,-0.00003662,0.02316
 777,-0.01477702,-0.01576050,-0.00822592,0.02444286,0.02503157,0.002988
 13,-0.03596162,-0.08879282,0.02103789,0.26263572,0.31634663,0.00132363
 ,0.00199506,-0.00195107,-0.00426766,-0.00043397,0.00031728,-0.00037078
 ,-0.00084763,0.00116702,0.01439748,-0.00218721,-0.00132227,-0.00165194
 ,0.00171510,0.00344269,-0.17663624,-0.10249954,-0.06598811,0.00058148,
 0.00092054,-0.00077413,0.00043170,0.00006560,0.00016087,0.00026430,0.0
 0022781,0.00006800,-0.00014937,-0.00007480,0.00003759,0.00015992,0.000
 50954,-0.00016388,-0.04677506,-0.00813220,-0.00454420,-0.00126572,-0.0
 1015264,-0.00692647,-0.00751860,0.02453157,0.01734843,-0.12378308,0.07
 726457,0.05466013,0.43243421,0.00126497,0.00059092,-0.00182757,-0.0025
 7791,0.00395643,0.00257055,0.00016663,-0.00045120,0.00085162,-0.013364
 36,-0.01223714,-0.00750378,0.00117084,-0.00135636,-0.00182675,-0.05325
 844,-0.18662146,-0.08418752,-0.00054610,-0.00086055,0.00034334,-0.0001
 8139,0.00021995,-0.00022354,0.00012907,-0.00006444,0.00022447,-0.00027
 353,-0.00015302,0.00014849,-0.00027812,0.00067248,-0.00052517,-0.06364
 384,0.04143148,0.02145195,-0.01176100,-0.05938570,-0.03543598,0.082998
 09,0.01548730,0.00332259,0.01823753,-0.21605441,-0.10918040,0.03137257
 ,0.44465797,0.00052819,0.00028215,-0.00068372,-0.00061464,0.00231482,0
 .00140152,0.00004908,-0.00006092,0.00009979,-0.01073072,-0.00993311,-0
 .00586627,0.00155278,0.00087991,-0.00103056,-0.03225743,-0.08427499,-0
 .11374634,-0.00079149,-0.00061632,0.00028357,0.00013302,0.00027029,-0.
 00037068,0.00012270,0.00008419,0.00044598,-0.00045381,-0.00035070,0.00
 013476,0.00001824,0.00050751,-0.00028232,-0.04336766,0.02159733,0.0251
 7625,-0.00859583,-0.03475477,-0.03081869,0.05630652,0.00336307,0.01070
 297,0.01503012,-0.11006623,-0.13773467,0.00831476,0.23098199,0.2658868
 2,-0.25195776,0.08814173,-0.02395365,-0.02398532,0.01332338,0.00155111
 ,0.00235172,0.01277832,-0.01422441,0.00319165,0.00084536,0.00400759,0.
 00022444,0.00027773,-0.00001257,-0.00107833,-0.00019028,-0.00056692,-0
 .00002382,-0.00004347,0.00007255,-0.00002475,-0.00005183,0.00000874,-0
 .00004685,-0.00005305,-0.00002617,0.00002189,0.00002509,0.00003138,-0.
 00008706,-0.00015340,-0.00000174,0.00001422,0.00049379,0.00030422,-0.0
 0012383,-0.00004158,0.00001760,-0.00002203,0.00002985,0.00001420,0.000
 14132,0.00004209,-0.00000695,-0.00044971,-0.00012866,-0.00004549,0.271
 92722,0.09187664,-0.10441406,0.01099516,0.00315015,0.00840843,0.001539
 61,0.01974095,0.00338505,0.01903481,0.00055043,0.00640359,0.00208563,0
 .00135508,-0.00049044,0.00038051,-0.00135849,0.00012541,-0.00052091,0.
 00011494,0.00007787,-0.00020712,-0.00007642,0.00007250,0.00002573,0.00
 005830,0.00005750,-0.00002553,-0.00002802,0.00005419,0.00004249,0.0000
 4870,0.00000132,0.00008463,-0.00000626,0.00029045,0.00023255,-0.000106
 50,-0.00002834,0.00002274,-0.00000267,-0.00001012,-0.00001383,0.000005
 66,0.00000347,-0.00000484,-0.00009790,-0.00009300,-0.00006585,-0.11474
 589,0.08759691,-0.03340022,0.01446825,-0.06411316,0.02983057,-0.009529
 14,0.00532623,-0.03250323,0.02635611,-0.01314541,0.00170146,0.00238103
 ,-0.00232675,0.00073209,-0.00060120,0.00029681,0.00010948,0.00024598,0
 .00010273,0.00009570,0.00013395,-0.00015234,-0.00004353,0.00004358,0.0
 0002847,0.00004479,0.00005398,-0.00002400,-0.00001736,0.00003905,0.000
 02313,0.00001693,0.00006201,0.00004342,0.00001735,-0.00015347,-0.00010
 426,0.00003068,0.00002837,0.00001887,-0.00002649,-0.00001381,-0.000017
 09,-0.00001131,-0.00002451,-0.00003382,-0.00000214,-0.00005591,-0.0000
 6099,0.03327527,-0.03286960,0.07481074,0.01377668,-0.01637879,0.016282
 17,-0.10325031,0.07897698,-0.09026013,-0.00269811,0.00200284,0.0072036
 0,-0.00560896,0.01193142,-0.02705721,0.00115907,0.00118035,-0.00060575
 ,0.00059719,-0.00039203,-0.00010108,-0.00045385,-0.00098251,-0.0003954
 2,0.00035077,0.00055042,-0.00035991,0.00019799,0.00023511,0.00069686,-
 0.00031215,-0.00084553,0.00011738,0.00038959,-0.00024051,-0.00031027,-
 0.00023133,0.00031080,0.00032019,-0.00008225,-0.00025354,-0.00009428,0
 .00019557,0.00008589,0.00006965,-0.00011959,0.00016972,0.00010984,-0.0
 0003642,0.00008882,0.00003479,-0.00078372,-0.00070829,-0.00010505,0.10
 284797,-0.00316898,-0.00560517,-0.00392705,0.07837693,-0.11558295,0.17
 785304,0.00251800,0.00722732,0.00076772,-0.00029358,-0.00555210,0.0051
 0291,0.00000768,0.00077259,-0.00093111,0.00033653,-0.00021475,0.001238
 65,-0.00009688,-0.00033259,-0.00021550,0.00007138,0.00016679,-0.000097
 17,0.00004275,0.00006815,0.00021003,-0.00011522,-0.00030335,-0.0001593
 2,0.00022184,0.00029384,0.00029262,0.00030428,-0.00005446,-0.00036425,
 -0.00010124,0.00015731,0.00009899,-0.00016095,0.00000828,-0.00000093,-
 0.00001556,-0.00012672,-0.00010038,0.00057897,-0.00065678,-0.00022193,
 -0.00070510,-0.00178040,-0.00058614,-0.07751255,0.12139367,-0.01420641
 ,0.01152106,-0.02049734,-0.08701871,0.17188252,-0.31759313,0.00544432,
 0.00092551,0.00079352,0.00119289,-0.00380651,0.00547827,0.00002143,-0.
 00065899,0.00050366,-0.00006325,0.00056648,0.00061324,0.00002501,0.000
 04473,-0.00016337,-0.00005629,0.00000410,-0.00000154,0.00004641,0.0000
 2324,-0.00001921,-0.00012872,0.00004113,-0.00019412,0.00006819,0.00013
 753,0.00057609,0.00022760,-0.00013871,-0.00033595,0.00006064,0.0000971
 7,0.00005525,-0.00007208,-0.00001687,-0.00000899,-0.00002991,-0.000040
 62,-0.00008722,0.00011111,0.00000418,-0.00001315,-0.00012808,-0.000968
 87,-0.00055443,0.09337416,-0.17834149,0.33097987,-0.00037241,0.0025665
 2,-0.00479164,-0.01500343,0.01568043,-0.03630539,0.00101494,-0.0016798
 8,0.00253999,-0.05290777,0.00973168,-0.03198742,0.00221725,-0.00768045
 ,0.02047530,0.00246403,-0.00035794,0.00431003,0.00039294,0.00031175,0.
 00132585,0.00005659,-0.00004227,0.00010129,0.00004936,-0.00003907,-0.0
 0011184,-0.00002425,0.00012138,0.00093733,-0.00179838,-0.00343901,-0.0
 0035348,-0.00068671,0.00144905,0.00099871,0.00004654,-0.00116083,-0.00
 067535,0.00098228,0.00051022,0.00036060,-0.00085179,0.00065577,0.00035
 471,-0.00032862,-0.00107550,-0.00026458,0.00048344,-0.00004742,0.00016
 800,-0.00554875,0.00037019,0.00136057,0.07032908,-0.00008198,0.0000393
 7,0.00241920,0.00667969,-0.00581830,0.01177121,-0.00126861,0.00000903,
 -0.00079689,0.01118522,-0.06652750,0.06463648,0.00255761,-0.00850436,0
 .02407121,-0.00393393,0.00357229,-0.02823423,0.00070535,0.00103352,0.0
 0142431,-0.00013968,-0.00014185,0.00009433,-0.00003761,0.00001327,-0.0
 0036846,0.00020415,0.00037730,0.00126329,-0.00327340,-0.00335516,-0.00
 027494,-0.00027618,-0.00068870,-0.00019771,-0.00039173,-0.00004875,0.0
 0085219,-0.00033807,-0.00058435,-0.00056827,0.00048348,-0.00119482,0.0
 0078367,0.00213638,-0.00003295,-0.00055868,0.00004461,0.00003033,0.000
 04099,0.00187597,0.00029214,-0.00030741,-0.01548973,0.08175595,0.00178
 512,0.00061047,-0.00191414,-0.00508816,0.00271524,-0.00026122,0.002973
 84,-0.00105646,-0.00047739,-0.04183317,0.07528623,-0.29039650,0.001010
 47,0.00305013,-0.00567055,-0.00050564,-0.00240174,-0.01893146,-0.00150
 661,-0.00239699,0.00089548,0.00033571,0.00004418,-0.00005537,-0.000009
 71,-0.00008706,0.00029094,-0.00021484,-0.00030678,-0.00023937,0.000169
 71,0.00071640,0.00061949,-0.00125226,0.00005369,0.00124826,0.00003581,
 -0.00121312,0.00008860,0.00033804,0.00034333,0.00007639,-0.00019494,-0
 .00044556,0.00039831,0.00152636,0.00015433,-0.00018966,-0.00035402,0.0
 0004374,-0.00013811,0.00046263,-0.00059255,0.00052132,0.04244091,-0.07
 487019,0.31431307,-0.00014135,0.00001805,-0.00018908,-0.00072710,-0.00
 017363,0.00019580,0.00012730,-0.00002347,0.00013594,-0.00161501,0.0027
 6389,-0.00031187,0.00501325,0.00470330,-0.01384539,0.00041347,0.000151
 96,0.00012642,-0.04804061,-0.01832893,0.01972041,0.00270282,-0.0054608
 1,0.01744585,0.00267614,-0.00608098,-0.00048292,-0.00101052,-0.0001667
 4,-0.00013698,0.00294222,-0.00451933,-0.00287536,0.00012121,0.00004129
 ,0.00006434,-0.00002758,-0.00002291,-0.00002057,0.00001151,0.00001903,
 0.00001254,0.00002858,0.00002918,0.00002356,-0.00015755,0.00010090,0.0
 0002655,0.00001339,-0.00000248,0.00000742,0.00001695,0.00000399,-0.000
 01520,-0.00020369,-0.00058816,-0.00006352,0.04053315,-0.00007451,-0.00
 001549,0.00036662,0.00065417,0.00022087,-0.00007867,0.00007130,0.00008
 476,-0.00016025,0.00198576,-0.00057825,-0.00170356,0.00023777,0.007528
 66,-0.01361547,-0.00019711,-0.00014804,-0.00002485,-0.01790369,-0.0837
 6900,0.09129181,-0.00125019,-0.00361055,0.02440254,-0.00620715,-0.0010
 2903,0.00065799,-0.00012211,-0.00094386,-0.00044171,-0.00442504,0.0013
 6359,-0.00217867,-0.00011484,0.00004479,0.00002403,0.00002668,0.000004
 73,0.00001182,-0.00000211,0.00001856,0.00001384,-0.00001641,0.00000321
 ,-0.00000029,-0.00000663,-0.00002131,-0.00002079,0.00001711,-0.0000370
 9,-0.00002264,0.00004685,-0.00003598,-0.00003895,-0.00033985,-0.000339
 26,0.00009036,0.02458079,0.08216427,-0.00010125,-0.00002910,-0.0002237
 1,-0.00017024,-0.00010529,0.00023469,0.00005649,-0.00002220,0.00004065
 ,0.00146396,0.00095688,0.00048056,0.00313018,0.00937655,-0.01757106,0.
 00008922,-0.00013280,0.00032022,0.01964298,0.09048245,-0.30797555,-0.0
 0067171,0.00013144,-0.00092253,-0.00014905,0.00107396,0.00200496,-0.00
 025112,-0.00062646,0.00033016,-0.00329639,-0.00240376,-0.00159035,-0.0
 0005185,-0.00002401,-0.00002042,0.00000139,0.00001399,-0.00000104,-0.0
 0000910,-0.00000276,-0.00000618,0.00000629,0.00001345,-0.00003281,0.00
 000979,0.00002581,0.00002380,0.00000868,0.00002126,0.00001271,0.000155
 27,0.00004034,-0.00001429,-0.00051463,-0.00082378,0.00054439,-0.020320
 79,-0.09828231,0.32510221,0.00008816,0.00006801,-0.00033094,-0.0002798
 1,-0.00012219,0.00009048,-0.00000759,-0.00006637,0.00016018,0.00010968
 ,-0.00010922,-0.00063198,0.00322786,-0.00557477,0.00086081,-0.00028177
 ,-0.00018396,0.00009598,-0.00405119,-0.00711417,-0.01419687,-0.1130019
 0,-0.07330678,-0.10536707,0.00554430,0.00116406,0.00337574,0.00522207,
 -0.00319027,0.00023549,-0.00065414,0.00029509,0.00066407,0.00003852,-0
 .00006438,-0.00001360,-0.00000842,0.00003981,0.00001780,-0.00003218,-0
 .00003476,-0.00001981,-0.00000021,-0.00003344,-0.00004481,0.00012423,-
 0.00003893,0.00001056,-0.00001324,0.00001626,0.00001463,0.00000762,0.0
 0002378,0.00000684,0.00000562,0.00003823,-0.00004234,-0.00224015,0.002
 44832,0.00070687,0.10942486,0.00009125,0.00007997,-0.00038632,-0.00033
 243,-0.00009996,0.00027264,-0.00001106,-0.00008462,0.00020834,-0.00003
 392,-0.00028624,-0.00102478,-0.00571745,-0.00060046,0.00237109,-0.0003
 3744,-0.00002256,0.00014900,-0.01157464,-0.00664132,-0.01997164,-0.073
 23358,-0.11304974,-0.09627248,0.00555493,0.00926588,0.00919499,-0.0032
 6514,0.00248983,0.00311698,0.00023130,-0.00084439,0.00067549,0.0000216
 0,-0.00001524,-0.00000637,-0.00000679,-0.00002089,-0.00001572,0.000022
 47,-0.00001069,-0.00000983,-0.00005679,-0.00000988,-0.00001844,0.00016
 126,-0.00007269,-0.00008119,-0.00002385,0.00002549,0.00002335,0.000019
 64,0.00001480,0.00003909,0.00007248,0.00003683,-0.00002236,0.00255445,
 -0.00078014,-0.00016778,0.08277369,0.11181727,0.00004451,0.00001173,-0
 .00010184,-0.00012513,-0.00004742,0.00004299,-0.00000488,-0.00001909,0
 .00005624,0.00028063,0.00034783,0.00023891,0.00052941,0.00207109,0.001
 25178,0.00001841,0.00006625,-0.00001168,0.00419728,0.00437038,0.008847
 47,-0.10533141,-0.09633356,-0.21958734,-0.01502150,-0.01512300,-0.0160
 1020,0.00052128,0.00351993,-0.00407711,0.00061009,0.00065133,-0.000254
 86,0.00000796,-0.00001257,0.00000011,-0.00000859,-0.00000705,-0.000001
 52,0.00000269,-0.00000232,-0.00000273,-0.00000547,-0.00000560,0.000000
 95,0.00001698,0.00000361,0.00000607,-0.00000490,0.00000446,0.00000420,
 0.00001725,0.00000416,0.00000287,-0.00002159,-0.00002690,-0.00000794,0
 .00022764,-0.00083383,0.00049206,0.11397676,0.10259663,0.22905306,0.00
 005550,0.00003874,-0.00019372,-0.00028213,-0.00010196,0.00005265,-0.00
 000566,-0.00004693,0.00009902,-0.00054833,0.00050675,0.00016338,-0.000
 33775,0.00065058,-0.00035857,0.00002079,0.00002287,0.00006607,0.005412
 14,-0.00286751,-0.00046735,0.00266228,-0.00132513,-0.00087461,-0.13868
 053,-0.14021204,0.02889908,-0.00398307,-0.01133143,0.00461745,0.003771
 01,-0.00381709,-0.00327204,0.00002282,-0.00004889,0.00001063,-0.000003
 39,0.00001987,0.00002615,-0.00002202,-0.00001507,-0.00001322,0.0000201
 2,-0.00001473,-0.00001654,0.00003417,0.00003749,0.00004287,-0.00000762
 ,0.00001247,0.00000894,0.00001586,0.00000594,0.00000123,-0.00002063,-0
 .00001796,-0.00003407,0.00002309,-0.00006218,-0.00008175,-0.00252375,0
 .00226379,0.00078548,0.13700186,0.00006364,0.00001524,-0.00010129,0.00
 002914,0.00001988,0.00007157,-0.00001966,-0.00001725,0.00007076,0.0005
 7323,-0.00034152,-0.00009215,0.00056576,0.00005745,-0.00021172,-0.0001
 2010,0.00000832,0.00000266,-0.00276102,0.00338670,0.00245341,-0.005750
 12,-0.00380521,-0.00007548,-0.14011726,-0.23639034,0.04628496,-0.00714
 649,-0.00686993,0.00460000,-0.00382464,0.00263303,-0.00203545,0.000000
 24,-0.00001524,0.00000677,-0.00001263,0.00000327,-0.00000816,0.0000020
 4,-0.00000988,-0.00000917,-0.00002121,-0.00001598,-0.00000898,0.000076
 05,-0.00002123,-0.00002735,-0.00001007,0.00000159,0.00000271,0.0000559
 7,0.00001342,-0.00000763,0.00000403,-0.00001129,0.00002256,-0.00031682
 ,-0.00033467,-0.00003824,0.00238512,-0.00111326,-0.00025793,0.15444902
 ,0.24426846,-0.00001052,-0.00001812,0.00003501,0.00007628,0.00003657,0
 .00002669,0.00000261,0.00001132,-0.00001145,0.00012928,-0.00007286,0.0
 0013424,-0.00025835,-0.00021351,-0.00132520,0.00003904,0.00001847,0.00
 000295,-0.00077896,0.00203026,-0.00500910,0.01755343,0.02438994,-0.000
 48866,0.02897059,0.04624012,-0.07053096,-0.01393197,-0.01980396,0.0091
 7524,-0.00301276,-0.00162266,-0.00304597,-0.00001613,-0.00000711,0.000
 01136,0.00000124,0.00000791,0.00000666,-0.00000575,0.00000084,-0.00000
 380,0.00000717,-0.00000179,-0.00000021,-0.00000319,0.00001684,0.000018
 44,0.00000136,-0.00000460,-0.00000287,0.00004766,0.00000402,-0.0000239
 7,-0.00005758,-0.00008210,0.00004431,0.00086463,0.00121704,-0.00018225
 ,0.00023082,-0.00097052,0.00099306,-0.03015251,-0.05035212,0.06913158,
 0.00005721,0.00001004,-0.00015946,-0.00015111,0.00002349,0.00006068,-0
 .00003519,-0.00002510,0.00009343,0.00028725,-0.00031726,0.00073055,0.0
 0312565,-0.00602212,-0.00064487,-0.00006922,0.00020204,0.00016347,-0.0
 0100199,-0.00015321,-0.00012978,0.00319390,-0.00476386,-0.00302886,0.0
 0559545,0.00559896,-0.01474634,-0.04875596,-0.01806203,0.02049050,0.00
 274935,-0.00580196,0.01749144,0.00002245,0.00007494,-0.00001352,-0.000
 00288,-0.00004013,-0.00002656,0.00004312,0.00000606,0.00000577,-0.0000
 5104,0.00002036,0.00000751,0.00003651,-0.00006011,-0.00006925,-0.00001
 484,0.00000584,0.00000659,-0.00000127,0.00000773,0.00003449,-0.0002104
 4,-0.00015400,0.00003762,-0.00064630,0.00060042,0.00017309,0.00009391,
 0.00028388,-0.00073421,-0.00227457,0.00228309,0.00100804,0.04050292,0.
 00010638,0.00006749,-0.00030471,-0.00010476,-0.00007475,0.00008523,-0.
 00004386,-0.00004765,0.00017938,0.00036511,0.00000898,0.00129333,-0.00
 636157,-0.00088959,0.00072711,-0.00009513,0.00008689,0.00007038,-0.000
 18969,-0.00098889,-0.00061003,-0.00464855,0.00154323,-0.00203001,0.001
 36051,0.00928509,-0.01485358,-0.01810673,-0.08471172,0.09127896,-0.001
 50150,-0.00369453,0.02433446,0.00000652,-0.00007276,-0.00001999,-0.000
 00358,0.00002658,0.00001725,-0.00001935,-0.00003128,-0.00002925,0.0000
 0317,-0.00003337,-0.00002202,0.00010882,0.00000556,-0.00000294,-0.0000
 1969,0.00001268,0.00001242,0.00003038,0.00004058,0.00000395,-0.0001950
 5,-0.00032066,0.00004325,0.00059255,-0.00032749,-0.00001018,0.00005148
 ,0.00028735,-0.00077309,0.00240530,-0.00098723,0.00018771,0.02367976,0
 .08153618,-0.00008715,-0.00003644,0.00026812,0.00026021,0.00008945,-0.
 00014354,0.00001999,0.00005309,-0.00014659,-0.00037764,-0.00023147,-0.
 00015211,-0.00027686,0.00102118,0.00196871,0.00010787,-0.00003970,-0.0
 0006740,-0.00018823,-0.00054853,0.00035969,-0.00334287,-0.00240027,-0.
 00142847,0.00361159,0.00951013,-0.01609213,0.02042441,0.09143337,-0.31
 223770,-0.00078752,0.00008075,-0.00102533,-0.00002976,0.00002953,0.000
 00439,0.00001100,-0.00000236,-0.00000592,0.00000559,0.00001497,0.00001
 467,0.00001343,0.00001847,0.00001945,-0.00008254,0.00001390,0.00000355
 ,0.00001645,-0.00001398,-0.00001263,-0.00004100,-0.00001588,-0.0000144
 2,0.00007150,0.00006173,0.00000646,0.00018058,-0.00000180,-0.00010152,
 0.00019658,0.00049757,-0.00092786,0.00046101,-0.00053474,0.00078917,-0
 .02095840,-0.09883155,0.32836553,-0.00022895,0.00006687,0.00020518,-0.
 00025654,-0.00020005,-0.00015866,0.00005556,0.00001736,-0.00022714,-0.
 00174936,0.00172740,0.00034208,0.00519091,0.00144300,0.00258055,0.0002
 2135,-0.00029687,0.00004634,0.00469078,-0.00321305,0.00013996,-0.00052
 934,0.00039505,0.00043168,0.00350303,-0.00599512,0.00103048,-0.0041276
 3,-0.00766632,-0.01446862,-0.10587163,-0.07050450,-0.09822093,0.000164
 18,-0.00030141,0.00013631,-0.00001601,0.00022623,0.00024794,-0.0002294
 3,-0.00005634,-0.00008337,0.00018836,-0.00014187,-0.00011557,0.0000085
 3,0.00025730,0.00029633,0.00003033,0.00001469,0.00000920,-0.00039721,-
 0.00008414,0.00024176,0.00003627,0.00016968,-0.00003306,0.00021743,0.0
 0000310,0.00017945,-0.00074874,0.00057822,0.00004359,-0.00033277,-0.00
 035278,-0.00070975,-0.00246392,0.00261782,0.00074610,0.10271501,-0.000
 07900,-0.00014910,0.00039700,0.00049550,0.00014692,-0.00001753,-0.0000
 0200,0.00009784,-0.00015375,0.00127342,-0.00083257,-0.00014383,0.00519
 816,0.00856997,0.00779625,-0.00014993,-0.00084015,0.00043827,-0.002836
 19,0.00208481,0.00313711,0.00013491,-0.00087528,0.00067596,-0.00569532
 ,-0.00082557,0.00238878,-0.01129543,-0.00675545,-0.02023504,-0.0714404
 3,-0.11417870,-0.09702476,0.00008650,-0.00033319,0.00017964,0.00002281
 ,0.00019491,0.00004580,-0.00013873,-0.00002888,-0.00001317,0.00009475,
 -0.00007928,-0.00006940,-0.00009556,0.00010324,-0.00008467,0.00001468,
 -0.00002798,-0.00002132,0.00015113,0.00028275,-0.00017004,0.00010303,-
 0.00001191,-0.00011311,0.00018542,0.00042768,0.00051782,0.00053709,-0.
 00034609,-0.00021603,-0.00055130,-0.00048449,-0.00100557,0.00260513,-0
 .00071084,-0.00016807,0.08130397,0.11439357,0.00025275,-0.00000406,-0.
 00014840,0.00038253,0.00012118,0.00007278,-0.00006296,-0.00003991,0.00
 018572,-0.00046951,-0.00128259,0.00033776,-0.01427304,-0.01506946,-0.0
 1690258,0.00013399,0.00030793,0.00015963,0.00080702,0.00343045,-0.0040
 6868,0.00060824,0.00069499,-0.00020560,0.00055384,0.00198066,0.0012338
 3,0.00397266,0.00440593,0.00888724,-0.09971592,-0.09721920,-0.21785117
 ,-0.00023894,-0.00017257,0.00009713,-0.00000375,0.00019507,0.00010852,
 -0.00010946,-0.00007096,-0.00008054,0.00010053,-0.00007921,-0.00008417
 ,0.00026028,0.00034455,0.00021423,-0.00002158,-0.00001993,-0.00001440,
 0.00065152,0.00003516,-0.00015036,-0.00007279,-0.00003386,0.00007951,-
 0.00075134,-0.00071260,-0.00090812,0.00002222,-0.00020174,0.00000130,0
 .00025460,0.00024151,0.00026459,0.00020413,-0.00073992,0.00053875,0.10
 750790,0.10387869,0.22832550,0.00000044,-0.00005869,0.00013374,0.00035
 871,0.00011763,0.00003479,0.00003362,0.00003441,-0.00008698,-0.0007489
 3,-0.00123623,-0.00070486,-0.00005820,0.00054458,0.00028135,-0.0167111
 6,-0.01854170,-0.01275209,0.00049257,0.00010880,0.00028521,0.00000992,
 0.00011834,0.00003409,-0.00019240,-0.00012670,0.00009424,0.00001038,0.
 00008728,-0.00004035,0.00028926,-0.00002883,-0.00057730,-0.18039713,-0
 .11619283,-0.08006666,0.01145760,0.00861985,0.00588537,0.00031689,0.00
 233257,0.00160676,-0.00061009,0.00073697,0.00048484,-0.00360932,0.0012
 0545,0.00093762,0.00002626,-0.00001563,-0.00002623,0.00000882,-0.00010
 789,-0.00004433,-0.00019908,0.00017221,0.00029483,-0.00003075,0.000035
 87,-0.00000837,-0.00003337,-0.00002844,-0.00001967,-0.00000878,-0.0000
 2995,0.00000378,-0.00002527,-0.00003125,0.00003735,-0.00003927,0.00002
 136,0.00003254,0.18967816,0.00001886,0.00007180,-0.00018681,-0.0003801
 5,0.00004487,0.00026257,-0.00001394,-0.00005602,0.00008651,0.00119422,
 -0.00139735,0.00125490,0.00211566,-0.00309812,-0.00063218,0.00331752,0
 .00619159,0.00192475,0.00040821,-0.00030674,0.00006243,-0.00011563,-0.
 00016118,0.00013271,-0.00018565,-0.00003610,-0.00022885,0.00018031,0.0
 0039997,0.00002767,0.00069986,-0.00107238,-0.00001528,-0.11701972,-0.1
 6309784,-0.08610595,-0.01676698,-0.00997375,-0.01026439,0.00217330,-0.
 00067813,-0.00527307,0.00105983,-0.00057982,0.00014786,0.00098054,0.00
 237839,-0.00209808,-0.00001893,0.00001880,0.00001787,0.00001566,-0.000
 00745,-0.00001112,-0.00001077,0.00025364,0.00028408,-0.00007862,0.0001
 0222,0.00002187,0.00001558,0.00000922,0.00001575,0.00000291,0.00002391
 ,-0.00000933,0.00001113,0.00001436,-0.00001588,-0.00007725,0.00013416,
 0.00000543,0.12269745,0.17198850,0.00014224,0.00012182,-0.00026085,-0.
 00047090,0.00030133,0.00009359,-0.00002047,-0.00006326,0.00016452,0.00
 064318,0.00099048,-0.00196246,0.00059382,-0.00087315,0.00035963,0.0037
 2576,0.00207397,0.00555827,0.00046641,-0.00011246,0.00002097,-0.000110
 30,-0.00011374,0.00016486,-0.00015011,-0.00007044,-0.00019800,0.000267
 32,0.00025690,-0.00003564,0.00012831,-0.00025176,0.00001536,-0.0800209
 9,-0.08464325,-0.09711452,-0.01164579,-0.01097201,-0.00266000,0.002232
 43,-0.00534768,0.00378118,0.00022185,0.00070226,-0.00026859,0.00027470
 ,-0.00274042,0.00379878,-0.00003228,-0.00000967,0.00000915,-0.00005399
 ,-0.00000928,0.00001132,-0.00023238,-0.00004127,-0.00052426,-0.0000351
 7,0.00003838,-0.00004402,-0.00000487,0.00001031,-0.00000205,-0.0000180
 7,0.00001111,-0.00000906,0.00000137,0.00000333,0.00000787,-0.00011821,
 -0.00001609,-0.00005162,0.08436432,0.09821735,0.09261607,0.00010329,0.
 00011512,-0.00032186,-0.00021594,0.00021312,0.00029157,-0.00000843,-0.
 00006343,0.00016874,-0.00019772,-0.00038338,-0.00020043,-0.00010421,-0
 .00002743,0.00004972,0.00140901,0.00133760,0.00079837,0.00000139,0.000
 02782,-0.00004319,0.00001238,0.00000713,0.00000416,0.00002162,0.000017
 40,0.00000333,-0.00000733,-0.00000563,-0.00000240,0.00001708,0.0000283
 4,0.00001117,-0.00572136,-0.00048258,-0.00035380,-0.34117549,0.0389417
 5,0.02439229,-0.01379299,0.00480708,0.00325434,-0.00057388,-0.00296133
 ,-0.00217104,0.00081709,-0.00024668,-0.00016829,-0.00002639,-0.0000105
 2,0.00001013,-0.00001739,-0.00002707,0.00000846,-0.00001586,0.00008020
 ,0.00001234,-0.00000569,-0.00000462,0.00000154,0.00000720,0.00000854,0
 .00000163,0.00000306,0.00000479,0.00000005,0.00000308,0.00000861,-0.00
 000590,-0.00000125,-0.00001260,0.00001854,0.00070604,0.00009410,0.0001
 1815,0.35893745,-0.00007755,-0.00014946,0.00037690,0.00035950,-0.00039
 074,-0.00038425,-0.00001897,0.00007518,-0.00019707,0.00087141,0.000443
 79,0.00037043,0.00007068,0.00001900,-0.00000783,0.00110577,-0.00108841
 ,-0.00580364,0.00000764,-0.00001111,0.00004395,-0.00002233,-0.00001202
 ,0.00000591,-0.00002092,-0.00001813,-0.00001224,0.00000747,0.00001242,
 0.00001191,-0.00000660,-0.00005864,-0.00003117,0.02485360,0.00074305,-
 0.00210153,0.03854583,-0.05849223,-0.01304181,-0.02035261,0.00754209,0
 .00221491,-0.00265990,0.00002041,-0.00483185,-0.00044192,-0.00107238,-
 0.00038176,0.00004111,0.00002375,-0.00001257,0.00002473,-0.00000518,-0
 .00002558,-0.00004092,0.00004690,0.00000358,0.00000850,0.00000131,-0.0
 0000230,-0.00000547,-0.00000846,-0.00000127,-0.00000147,-0.00000433,-0
 .00000010,-0.00000479,-0.00000894,0.00000544,0.00000644,0.00000940,-0.
 00001035,-0.00033949,-0.00064712,0.00265506,-0.04169023,0.05372829,-0.
 00007125,-0.00014057,0.00025247,0.00027356,-0.00020396,-0.00040519,0.0
 0000155,0.00005838,-0.00012484,0.00050217,0.00014742,0.00016833,0.0000
 6989,0.00019196,0.00000875,0.00107367,-0.00548762,0.00365186,-0.000058
 50,-0.00004409,-0.00000007,0.00001302,0.00001385,-0.00002985,0.0000027
 7,0.00000340,0.00002929,-0.00001862,-0.00002428,-0.00000389,-0.0000270
 7,0.00004908,0.00002923,0.01682450,-0.00167256,0.00293885,0.02420549,-
 0.01358280,-0.04829616,-0.01410616,0.00259789,0.00577227,-0.00189647,-
 0.00495833,0.00354117,-0.00021265,-0.00058228,-0.00096810,0.00003114,0
 .00001392,-0.00000732,0.00000327,0.00004062,0.00000552,0.00000137,-0.0
 0005931,-0.00003605,0.00000334,0.00000102,-0.00000024,-0.00000187,-0.0
 0000452,-0.00000110,-0.00000062,-0.00000260,0.00000036,0.00000012,-0.0
 0000462,0.00000098,0.00000644,0.00000860,-0.00001131,-0.00022834,0.002
 48687,-0.00284547,-0.02612282,0.01832515,0.03902393,0.00002016,-0.0000
 3111,-0.00006099,0.00005769,0.00002717,0.00002668,0.00000580,-0.000002
 43,0.00002829,0.00007247,0.00004183,0.00000778,0.00001490,-0.00001574,
 0.00002275,-0.00130903,-0.00034831,-0.00024199,0.00003100,0.00000372,0
 .00000860,0.00000685,0.00000098,0.00000424,-0.00001132,-0.00000371,0.0
 0000069,0.00000809,0.00000412,-0.00000514,0.00001100,-0.00000428,-0.00
 001535,-0.00222888,-0.00291868,-0.00208144,0.01189523,-0.01650852,-0.0
 1155695,-0.09048450,0.07250820,0.05079958,-0.00595296,0.02473980,0.017
 24104,-0.00363634,0.00035878,0.00038426,0.00000802,0.00000282,-0.00000
 170,-0.00000410,-0.00003777,-0.00000402,0.00000757,-0.00000118,0.00002
 086,-0.00000353,0.00000277,-0.00000019,-0.00000159,-0.00000034,-0.0000
 0090,-0.00000104,-0.00000100,0.00000019,-0.00000007,-0.00000145,0.0000
 0157,-0.00000632,-0.00000213,-0.00000342,0.00037668,-0.00083723,-0.000
 55505,0.00074416,0.00068369,0.00050047,0.09044940,-0.00003822,-0.00003
 841,0.00014717,0.00011063,-0.00008202,-0.00007964,-0.00000045,0.000029
 77,-0.00007640,-0.00001660,-0.00013292,0.00050462,0.00000589,-0.000024
 90,-0.00003906,-0.00031902,-0.00009156,0.00039931,-0.00000123,-0.00002
 463,0.00004242,0.00000099,0.00000126,-0.00001125,-0.00001280,-0.000009
 05,0.00000745,-0.00000236,-0.00000067,-0.00000699,0.00000564,-0.000000
 08,-0.00003235,-0.00317491,0.00115448,-0.00410074,0.00838191,-0.009460
 88,-0.00941724,0.07283501,-0.22605896,-0.13133462,-0.00075670,0.000854
 98,-0.00220187,0.00017553,0.00352396,-0.00273768,0.00000939,0.00000115
 ,-0.00000747,0.00001430,0.00001355,-0.00000977,0.00000877,0.00003936,0
 .00007396,0.00000160,0.00000433,-0.00000318,-0.00000509,-0.00000553,-0
 .00000127,-0.00000099,-0.00000453,-0.00000018,-0.00000242,-0.00000570,
 0.00000420,0.00000410,0.00000880,-0.00001297,0.00046421,-0.00061142,-0
 .00039325,-0.00011336,-0.00071794,0.00226839,-0.07783144,0.23279279,-0
 .00003694,-0.00001881,0.00009553,0.00001984,-0.00004390,-0.00010333,0.
 00000890,0.00001133,-0.00005505,-0.00002251,0.00036556,-0.00055923,0.0
 0010878,-0.00000443,0.00000224,-0.00036443,0.00054436,-0.00034784,0.00
 004407,0.00001072,0.00001591,-0.00000797,-0.00000834,0.00001800,-0.000
 01850,-0.00001397,-0.00001413,0.00001859,0.00001767,0.00000192,0.00001
 518,-0.00005357,-0.00000848,-0.00226564,-0.00406054,0.00401730,0.00601
 932,-0.00922704,-0.00245125,0.05076330,-0.13133420,-0.13074230,-0.0002
 2812,-0.00228227,0.00240080,0.00026735,-0.00271952,0.00556626,0.000009
 40,0.00000363,0.00000173,-0.00000179,0.00001523,0.00000563,-0.00002544
 ,-0.00007496,-0.00009093,-0.00000174,0.00000280,0.00000238,-0.00000247
 ,-0.00000309,-0.00000206,-0.00000336,-0.00000122,0.00000045,-0.0000019
 4,-0.00000224,0.00000359,-0.00001026,0.00000544,-0.00000267,0.00035122
 ,-0.00037475,-0.00027236,-0.00003723,0.00223626,-0.00236936,-0.0546287
 1,0.14465741,0.12778141,-0.00012540,-0.00006463,0.00014431,0.00020861,
 -0.00023594,-0.00016927,0.00000252,0.00004003,-0.00005106,0.00029480,0
 .00054566,0.00017809,-0.00004849,0.00003190,0.00009371,0.00036071,0.00
 168404,0.00136830,0.00002545,0.00002617,-0.00000922,0.00001478,-0.0000
 1070,0.00000270,-0.00000601,0.00000775,-0.00000178,0.00001841,-0.00000
 544,-0.00000427,-0.00000011,0.00000596,0.00000010,-0.00054023,0.000948
 01,0.00061876,-0.00487600,0.00165664,0.00136287,-0.01495289,-0.0200933
 1,-0.01351296,-0.17880113,-0.12229014,-0.08201526,0.00715430,0.0100047
 7,0.00688810,0.00000951,0.00000639,0.00000168,-0.00000602,0.00004226,-
 0.00000489,-0.00000655,-0.00001465,0.00001135,-0.00000501,0.00000432,-
 0.00000028,0.00000116,0.00000269,0.00000015,-0.00000136,0.00000121,-0.
 00000034,-0.00000044,0.00000051,-0.00000058,0.00000008,0.00000589,-0.0
 0000140,0.00006913,-0.00010247,-0.00009817,-0.00076270,-0.00094890,-0.
 00072106,0.00102348,0.00023829,0.00004567,0.19138145,-0.00009666,-0.00
 010756,0.00021104,0.00026833,0.00008408,-0.00002204,0.00003154,0.00006
 375,-0.00012714,-0.00110247,0.00018887,-0.00009282,0.00018202,0.000037
 09,-0.00022289,0.00266080,-0.00081160,-0.00465708,-0.00007827,-0.00009
 263,0.00006418,-0.00001817,0.00001779,-0.00003877,0.00000078,-0.000011
 98,0.00002699,-0.00003165,-0.00002290,0.00000566,-0.00001865,0.0000055
 8,-0.00000452,0.00057831,-0.00021904,0.00052397,0.00146155,0.00292831,
 -0.00309153,0.00502214,0.00771063,0.00160907,-0.11923878,-0.16711755,-
 0.08744807,-0.01519726,-0.01282757,-0.00924864,0.00002668,-0.00000858,
 -0.00000892,0.00002827,0.00000716,-0.00000413,0.00004406,-0.00016254,-
 0.00008527,0.00001002,0.00000135,0.00000117,-0.00000591,-0.00001506,-0
 .00000083,-0.00000112,-0.00000590,0.00000125,-0.00000586,-0.00000770,0
 .00000597,0.00000721,0.00000221,-0.00001293,-0.00007595,-0.00022856,0.
 00034953,0.00029240,0.00015905,0.00015733,-0.00027403,-0.00110345,0.00
 237564,0.12553934,0.17211320,-0.00003613,-0.00004226,0.00013281,0.0001
 2497,0.00002776,-0.00005410,0.00000574,0.00003151,-0.00008042,-0.00068
 576,-0.00011417,0.00045305,0.00007724,-0.00020758,-0.00026332,0.001377
 01,-0.00476974,0.00234885,0.00001489,-0.00006325,0.00005858,-0.0000460
 1,-0.00001827,0.00001379,-0.00002076,-0.00002513,-0.00003238,0.0000184
 8,0.00003462,0.00000590,-0.00001403,-0.00004903,-0.00001812,0.00097296
 ,0.00024235,-0.00080379,0.00127473,-0.00276482,0.00552851,0.00292775,0
 .00197155,0.00652509,-0.07907306,-0.08779202,-0.09734192,-0.01056980,-
 0.00880836,-0.00480500,0.00002117,-0.00000187,-0.00000892,-0.00001598,
 -0.00002797,-0.00000652,-0.00003667,-0.00002705,0.00000304,0.00001451,
 -0.00000213,-0.00000177,-0.00001428,-0.00000608,0.00000035,-0.00000079
 ,-0.00000412,0.00000024,-0.00000082,-0.00000708,0.00000474,0.00000228,
 0.00001132,-0.00000329,-0.00005645,0.00031859,-0.00050838,0.00022998,0
 .00017996,0.00011776,-0.00026732,0.00241317,-0.00291517,0.08377856,0.0
 9920223,0.09282838,-0.00087386,-0.00209426,-0.00010854,0.00006208,-0.0
 0510811,-0.00265911,0.00017124,0.00044911,0.00032250,-0.00127784,0.002
 59460,0.00098673,0.00028315,-0.00003439,-0.00024678,-0.02314877,0.0030
 2224,0.00356890,-0.00000440,-0.00006263,0.00009185,-0.00002349,-0.0000
 0817,-0.00000106,-0.00006970,-0.00003251,-0.00000069,0.00011601,-0.000
 00629,-0.00003611,-0.00005018,0.00004601,-0.00002447,0.00117252,-0.004
 29855,-0.00260623,-0.00175342,-0.00052683,-0.00037795,0.00422590,0.002
 98887,0.00224785,-0.03399336,0.00334060,0.00455987,-0.08713117,0.00004
 134,0.00668270,0.00020185,0.00024715,0.00005631,-0.00001266,-0.0004852
 8,-0.00045320,0.00009246,-0.00032592,-0.00032326,0.00001433,0.00001122
 ,0.00000153,-0.00001714,-0.00001831,-0.00000348,-0.00000932,-0.0000095
 6,0.00000161,-0.00000629,-0.00001476,0.00001325,-0.00002345,0.00006488
 ,-0.00003918,-0.00117075,0.00062221,0.00038688,-0.00015620,0.00004572,
 -0.00004733,-0.00109278,0.00001933,-0.00001457,-0.00043207,-0.00000867
 ,-0.00000244,0.14490733,-0.00217958,-0.00335541,-0.00194869,-0.0059564
 5,-0.00962408,-0.00615193,0.00032850,0.00014714,0.00095950,0.00009781,
 -0.00135296,0.00060839,0.00006583,-0.00007163,0.00000775,-0.00901876,0
 .00413413,0.00264933,-0.00003603,0.00004849,0.00002422,0.00003620,0.00
 001438,-0.00000702,-0.00002208,0.00000189,0.00001803,0.00002778,-0.000
 00485,-0.00000147,-0.00001400,0.00005827,-0.00008514,-0.00012601,-0.00
 096093,-0.00280487,0.00029039,0.00031935,0.00045726,-0.00050954,-0.000
 14661,-0.00251785,0.01753519,-0.00029877,-0.00339040,-0.00265265,-0.02
 104550,-0.00469464,0.00007489,0.00029951,-0.00000295,-0.00048147,-0.00
 049448,-0.00074398,-0.00003068,0.00024247,0.00005567,-0.00000203,-0.00
 000015,-0.00000281,-0.00000081,0.00000059,-0.00000138,0.00000004,0.000
 00101,0.00000225,-0.00000004,-0.00000187,0.00000089,0.00005128,0.00002
 324,0.00004072,-0.00048338,0.00032056,-0.00007411,0.00004484,-0.000139
 54,0.00040367,0.00044545,-0.00005178,-0.00002321,0.00297436,-0.0005764
 5,0.00029786,-0.00045905,0.03251395,-0.00138413,-0.00244843,-0.0020423
 4,-0.00304213,-0.00505683,-0.00179076,0.00024438,-0.00056289,0.0009861
 0,0.00034021,0.00053121,-0.00120919,0.00000184,0.00006467,0.00015975,-
 0.00488048,0.00181751,0.00216833,-0.00001473,0.00005158,-0.00004967,0.
 00003370,0.00002147,0.00001726,-0.00000786,-0.00001120,0.00001931,-0.0
 0000363,-0.00002413,-0.00003696,-0.00000975,0.00006327,0.00003310,-0.0
 0009901,-0.00261546,0.00169939,0.00029324,0.00045666,-0.00005584,-0.00
 055855,-0.00257605,0.00164582,0.01440144,-0.00263373,0.00063968,0.0045
 5711,-0.00484104,-0.01719263,0.00000789,0.00019574,0.00003831,-0.00014
 436,-0.00011254,0.00013146,0.00000463,-0.00007259,-0.00019662,0.000000
 40,0.00000028,0.00000706,0.00000507,0.00000740,-0.00000310,-0.00000134
 ,0.00000031,-0.00000081,0.00000520,0.00000443,-0.00000007,-0.00004802,
 -0.00002830,-0.00002355,-0.00025040,-0.00005152,0.00015573,0.00005245,
 0.00041585,-0.00044183,0.00037619,-0.00005216,0.00002101,0.00209619,0.
 00053157,-0.00117798,-0.01197555,0.01692491,0.01649904\\-0.00000045,0.
 00000286,0.00000127,0.00000563,0.00000664,-0.00000347,-0.00000440,0.00
 000219,-0.00000475,-0.00000178,-0.00000848,0.00000504,-0.00000238,0.00
 000229,-0.00000836,-0.00000170,-0.00000274,-0.00000014,0.00000421,0.00
 000027,0.00000118,-0.00000099,-0.00000397,0.00000365,0.00000115,-0.000
 00037,-0.00000018,0.00000531,0.00000132,0.00000307,0.00000063,0.000002
 98,0.00000252,-0.00000019,-0.00000375,0.00000406,-0.00000048,0.0000001
 9,0.00000235,-0.00000033,-0.00000018,0.00000016,0.00000068,0.00000063,
 -0.00000186,-0.00000074,0.00000540,-0.00000379,-0.00000250,0.00000136,
 -0.00000446,0.00000259,0.00000541,-0.00000231,-0.00000494,0.00000047,0
 .00000102,-0.00000485,0.00000105,0.00000136,-0.00000071,-0.00000151,0.
 00000292,0.00000255,-0.00000114,0.00000329,0.00000418,-0.00000057,0.00
 000156,0.00000231,-0.00000005,-0.00000276,-0.00000042,-0.00000105,0.00
 000143,-0.00000010,-0.00000139,0.00000302,0.00000042,-0.00000042,0.000
 00096,0.00000006,0.00000143,-0.00000184,-0.00000275,-0.00000888,-0.000
 00495\\\@


 I LOVE THOSE WHO LONG FOR THE IMPOSSIBLE.

                                 -- GOETHE
 Job cpu time:       0 days 20 hours 36 minutes 19.8 seconds.
 Elapsed time:       0 days  2 hours 34 minutes 34.4 seconds.
 File lengths (MBytes):  RWF=    537 Int=      0 D2E=      0 Chk=     23 Scr=      1
 Normal termination of Gaussian 16 at Mon Aug 23 06:37:08 2021.
