# Supplementary material for: Rotational Barriers in N-Benzhydrylformamides: An NMR and DFT Study
Source: Molecules. 2023 Jan 5;28(2):535. doi: 10.3390/molecules28020535 (PMC9863877; doi:10.3390/molecules28020535)
Supplement: Supplementary file 1 [file molecules-28-00535-s001.zip › Supplementary_Materials/Quantum_chemistry_output_files/Gaussian_output_files/Transition_states_(corresponding_to_penultimate_barriers)/BHFA_oI/BHFA_oI_TS_Formyl.log]

 Entering Gaussian System, Link 0=g16
 Initial command:
 /home/aikhl/g16/l1.exe "/home/aikhl/works/aikhl/Gau-4424.inp" -scrdir="/home/aikhl/works/aikhl/"
 Entering Link 1 = /home/aikhl/g16/l1.exe PID=      4426.
  
 Copyright (c) 1988,1990,1992,1993,1995,1998,2003,2009,2016,
            Gaussian, Inc.  All Rights Reserved.
  
 This is part of the Gaussian(R) 16 program.  It is based on
 the Gaussian(R) 09 system (copyright 2009, Gaussian, Inc.),
 the Gaussian(R) 03 system (copyright 2003, Gaussian, Inc.),
 the Gaussian(R) 98 system (copyright 1998, Gaussian, Inc.),
 the Gaussian(R) 94 system (copyright 1995, Gaussian, Inc.),
 the Gaussian 92(TM) system (copyright 1992, Gaussian, Inc.),
 the Gaussian 90(TM) system (copyright 1990, Gaussian, Inc.),
 the Gaussian 88(TM) system (copyright 1988, Gaussian, Inc.),
 the Gaussian 86(TM) system (copyright 1986, Carnegie Mellon
 University), and the Gaussian 82(TM) system (copyright 1983,
 Carnegie Mellon University). Gaussian is a federally registered
 trademark of Gaussian, Inc.
  
 This software contains proprietary and confidential information,
 including trade secrets, belonging to Gaussian, Inc.
  
 This software is provided under written license and may be
 used, copied, transmitted, or stored only in accord with that
 written license.
  
 The following legend is applicable only to US Government
 contracts under FAR:
  
                    RESTRICTED RIGHTS LEGEND
  
 Use, reproduction and disclosure by the US Government is
 subject to restrictions as set forth in subparagraphs (a)
 and (c) of the Commercial Computer Software - Restricted
 Rights clause in FAR 52.227-19.
  
 Gaussian, Inc.
 340 Quinnipiac St., Bldg. 40, Wallingford CT 06492
  
  
 ---------------------------------------------------------------
 Warning -- This program may not be used in any manner that
 competes with the business of Gaussian, Inc. or will provide
 assistance to any competitor of Gaussian, Inc.  The licensee
 of this program is prohibited from giving any competitor of
 Gaussian, Inc. access to this program.  By using this program,
 the user acknowledges that Gaussian, Inc. is engaged in the
 business of creating and licensing software in the field of
 computational chemistry and represents and warrants to the
 licensee that it is not a competitor of Gaussian, Inc. and that
 it will not use this program in any manner prohibited above.
 ---------------------------------------------------------------
  

 Cite this work as:
 Gaussian 16, Revision A.03,
 M. J. Frisch, G. W. Trucks, H. B. Schlegel, G. E. Scuseria, 
 M. A. Robb, J. R. Cheeseman, G. Scalmani, V. Barone, 
 G. A. Petersson, H. Nakatsuji, X. Li, M. Caricato, A. V. Marenich, 
 J. Bloino, B. G. Janesko, R. Gomperts, B. Mennucci, H. P. Hratchian, 
 J. V. Ortiz, A. F. Izmaylov, J. L. Sonnenberg, D. Williams-Young, 
 F. Ding, F. Lipparini, F. Egidi, J. Goings, B. Peng, A. Petrone, 
 T. Henderson, D. Ranasinghe, V. G. Zakrzewski, J. Gao, N. Rega, 
 G. Zheng, W. Liang, M. Hada, M. Ehara, K. Toyota, R. Fukuda, 
 J. Hasegawa, M. Ishida, T. Nakajima, Y. Honda, O. Kitao, H. Nakai, 
 T. Vreven, K. Throssell, J. A. Montgomery, Jr., J. E. Peralta, 
 F. Ogliaro, M. J. Bearpark, J. J. Heyd, E. N. Brothers, K. N. Kudin, 
 V. N. Staroverov, T. A. Keith, R. Kobayashi, J. Normand, 
 K. Raghavachari, A. P. Rendell, J. C. Burant, S. S. Iyengar, 
 J. Tomasi, M. Cossi, J. M. Millam, M. Klene, C. Adamo, R. Cammi, 
 J. W. Ochterski, R. L. Martin, K. Morokuma, O. Farkas, 
 J. B. Foresman, and D. J. Fox, Gaussian, Inc., Wallingford CT, 2016.
 
 ******************************************
 Gaussian 16:  ES64L-G16RevA.03 25-Dec-2016
                23-Aug-2021 
 ******************************************
 %nprocshared=8
 Will use up to    8 processors via shared memory.
 %mem=5GB
 %oldchk=BHFA_oI_M062X_scanForm07_TS.chk
 %chk=BHFA_oI_M062X_scanForm07_TS_freq.chk
 Copying data from "BHFA_oI_M062X_scanForm07_TS.chk" to current chk file "BHFA_oI_M062X_scanForm07_TS_freq.chk"
 IOpt=  2 FromEx=T IUOpen= 4 IOptOp= 5 NList=   0 IFRang= 0 IUIn= 4 IUOut= 2.
 ----------------------------------------------------------------------
 # freq=noraman geom=allcheck guess=read M062X/gen pseudo=read nosymm I
 ntegral(Grid=SuperFine) scrf=(IEFPCM, solvent=dimethylsulfoxide)
 ----------------------------------------------------------------------
 1/10=4,29=7,30=1,38=1/1,3;
 2/12=2,15=1,40=1/2;
 3/5=7,11=2,14=-4,16=1,17=8,25=1,30=1,70=2201,71=2,72=21,74=-55,75=-7,116=-2,140=1/1,2,3;
 4/5=1/1;
 5/5=2,38=6,53=21,98=1/2;
 8/6=4,10=90,11=11/1;
 11/6=1,8=1,9=11,15=111,16=1,31=1/1,2,10;
 10/6=1,31=1/2;
 6/7=2,8=2,9=2,10=2,28=1/1;
 7/8=1,10=1,25=1,30=1/1,2,3,16;
 1/10=4,30=1/3;
 99//99;
 Structure from the checkpoint file:  "BHFA_oI_M062X_scanForm07_TS_freq.chk"
 ---------------------------
 BHFA_oI_M062X_scanForm07_TS
 ---------------------------
 Charge =  0 Multiplicity = 1
 Redundant internal coordinates found in file.  (old form).
 C,0,1.5630260507,0.5675193135,2.0336618217
 N,0,0.3479597912,-0.1583344106,1.8116039916
 O,0,1.6744434649,1.3954293205,2.889527411
 C,0,-0.1570670541,0.106047082,0.4449319061
 C,0,-1.3238681187,-0.8138482842,0.1256713402
 C,0,-0.5882158531,1.5643894342,0.3440119648
 C,0,-2.1121953374,-1.3808324254,1.1259516142
 C,0,-3.1982708307,-2.1872971805,0.790338903
 C,0,-3.506703119,-2.4302091206,-0.5440919724
 C,0,-2.7218676892,-1.8640195105,-1.5469042666
 C,0,-1.6373142504,-1.0609907803,-1.2127688528
 C,0,-1.4626248809,2.0549618227,1.3215557468
 C,0,-1.9239915431,3.3612210953,1.2968489109
 C,0,-1.5149865597,4.2174323175,0.276975753
 C,0,-0.6470364066,3.7585318174,-0.7041503026
 C,0,-0.189250877,2.4407496893,-0.6644474665
 H,0,2.4014310679,0.3358278894,1.3513620515
 H,0,0.5709413244,-1.1539541906,1.8616215688
 H,0,0.624894291,-0.0842771741,-0.2971412277
 H,0,-1.8777625259,-1.1950340069,2.1679246497
 H,0,-3.8026517127,-2.626166325,1.5763137411
 H,0,-4.3509966777,-3.0590096322,-0.802911314
 H,0,-2.9516022975,-2.0521024039,-2.5896522362
 H,0,-1.0258823913,-0.6251466696,-1.997426284
 H,0,-1.7698136629,1.3826438448,2.1153780349
 H,0,-2.5992771695,3.7119104056,2.068395997
 H,0,-1.8660562651,5.242235922,0.2426431602
 H,0,-0.3247801667,4.4229504583,-1.496121594
 I,0,1.1538193989,1.8688717021,-2.2164020496
 Recover connectivity data from disk.

 GradGradGradGradGradGradGradGradGradGradGradGradGradGradGradGradGradGrad
 Berny optimization.
 Initialization pass.
                           ----------------------------
                           !    Initial Parameters    !
                           ! (Angstroms and Degrees)  !
 --------------------------                            --------------------------
 ! Name  Definition              Value          Derivative Info.                !
 --------------------------------------------------------------------------------
 ! R1    R(1,2)                  1.4327         calculate D2E/DX2 analytically  !
 ! R2    R(1,3)                  1.196          calculate D2E/DX2 analytically  !
 ! R3    R(1,17)                 1.1055         calculate D2E/DX2 analytically  !
 ! R4    R(2,4)                  1.4808         calculate D2E/DX2 analytically  !
 ! R5    R(2,18)                 1.0215         calculate D2E/DX2 analytically  !
 ! R6    R(4,5)                  1.5197         calculate D2E/DX2 analytically  !
 ! R7    R(4,6)                  1.5241         calculate D2E/DX2 analytically  !
 ! R8    R(4,19)                 1.0947         calculate D2E/DX2 analytically  !
 ! R9    R(5,7)                  1.3941         calculate D2E/DX2 analytically  !
 ! R10   R(5,11)                 1.3967         calculate D2E/DX2 analytically  !
 ! R11   R(6,12)                 1.4003         calculate D2E/DX2 analytically  !
 ! R12   R(6,16)                 1.3943         calculate D2E/DX2 analytically  !
 ! R13   R(7,8)                  1.3938         calculate D2E/DX2 analytically  !
 ! R14   R(7,20)                 1.0841         calculate D2E/DX2 analytically  !
 ! R15   R(8,9)                  1.391          calculate D2E/DX2 analytically  !
 ! R16   R(8,21)                 1.0843         calculate D2E/DX2 analytically  !
 ! R17   R(9,10)                 1.3936         calculate D2E/DX2 analytically  !
 ! R18   R(9,22)                 1.0841         calculate D2E/DX2 analytically  !
 ! R19   R(10,11)                1.3902         calculate D2E/DX2 analytically  !
 ! R20   R(10,23)                1.0842         calculate D2E/DX2 analytically  !
 ! R21   R(11,24)                1.086          calculate D2E/DX2 analytically  !
 ! R22   R(12,13)                1.3856         calculate D2E/DX2 analytically  !
 ! R23   R(12,25)                1.0847         calculate D2E/DX2 analytically  !
 ! R24   R(13,14)                1.393          calculate D2E/DX2 analytically  !
 ! R25   R(13,26)                1.0836         calculate D2E/DX2 analytically  !
 ! R26   R(14,15)                1.388          calculate D2E/DX2 analytically  !
 ! R27   R(14,27)                1.0838         calculate D2E/DX2 analytically  !
 ! R28   R(15,16)                1.3956         calculate D2E/DX2 analytically  !
 ! R29   R(15,28)                1.0828         calculate D2E/DX2 analytically  !
 ! R30   R(16,29)                2.1306         calculate D2E/DX2 analytically  !
 ! A1    A(2,1,3)              122.7279         calculate D2E/DX2 analytically  !
 ! A2    A(2,1,17)             116.1905         calculate D2E/DX2 analytically  !
 ! A3    A(3,1,17)             121.071          calculate D2E/DX2 analytically  !
 ! A4    A(1,2,4)              109.9892         calculate D2E/DX2 analytically  !
 ! A5    A(1,2,18)             107.5226         calculate D2E/DX2 analytically  !
 ! A6    A(4,2,18)             107.0768         calculate D2E/DX2 analytically  !
 ! A7    A(2,4,5)              110.3447         calculate D2E/DX2 analytically  !
 ! A8    A(2,4,6)              109.1737         calculate D2E/DX2 analytically  !
 ! A9    A(2,4,19)             110.5471         calculate D2E/DX2 analytically  !
 ! A10   A(5,4,6)              110.3704         calculate D2E/DX2 analytically  !
 ! A11   A(5,4,19)             107.5049         calculate D2E/DX2 analytically  !
 ! A12   A(6,4,19)             108.8776         calculate D2E/DX2 analytically  !
 ! A13   A(4,5,7)              121.9787         calculate D2E/DX2 analytically  !
 ! A14   A(4,5,11)             118.7329         calculate D2E/DX2 analytically  !
 ! A15   A(7,5,11)             119.2564         calculate D2E/DX2 analytically  !
 ! A16   A(4,6,12)             117.752          calculate D2E/DX2 analytically  !
 ! A17   A(4,6,16)             124.6353         calculate D2E/DX2 analytically  !
 ! A18   A(12,6,16)            117.6057         calculate D2E/DX2 analytically  !
 ! A19   A(5,7,8)              120.2117         calculate D2E/DX2 analytically  !
 ! A20   A(5,7,20)             119.8456         calculate D2E/DX2 analytically  !
 ! A21   A(8,7,20)             119.9426         calculate D2E/DX2 analytically  !
 ! A22   A(7,8,9)              120.3206         calculate D2E/DX2 analytically  !
 ! A23   A(7,8,21)             119.6043         calculate D2E/DX2 analytically  !
 ! A24   A(9,8,21)             120.0751         calculate D2E/DX2 analytically  !
 ! A25   A(8,9,10)             119.6365         calculate D2E/DX2 analytically  !
 ! A26   A(8,9,22)             120.2004         calculate D2E/DX2 analytically  !
 ! A27   A(10,9,22)            120.1628         calculate D2E/DX2 analytically  !
 ! A28   A(9,10,11)            120.0703         calculate D2E/DX2 analytically  !
 ! A29   A(9,10,23)            120.1494         calculate D2E/DX2 analytically  !
 ! A30   A(11,10,23)           119.7795         calculate D2E/DX2 analytically  !
 ! A31   A(5,11,10)            120.5044         calculate D2E/DX2 analytically  !
 ! A32   A(5,11,24)            119.6697         calculate D2E/DX2 analytically  !
 ! A33   A(10,11,24)           119.8255         calculate D2E/DX2 analytically  !
 ! A34   A(6,12,13)            121.7195         calculate D2E/DX2 analytically  !
 ! A35   A(6,12,25)            118.0732         calculate D2E/DX2 analytically  !
 ! A36   A(13,12,25)           120.2054         calculate D2E/DX2 analytically  !
 ! A37   A(12,13,14)           119.6533         calculate D2E/DX2 analytically  !
 ! A38   A(12,13,26)           119.9937         calculate D2E/DX2 analytically  !
 ! A39   A(14,13,26)           120.353          calculate D2E/DX2 analytically  !
 ! A40   A(13,14,15)           119.8614         calculate D2E/DX2 analytically  !
 ! A41   A(13,14,27)           120.6147         calculate D2E/DX2 analytically  !
 ! A42   A(15,14,27)           119.5237         calculate D2E/DX2 analytically  !
 ! A43   A(14,15,16)           119.8147         calculate D2E/DX2 analytically  !
 ! A44   A(14,15,28)           120.0151         calculate D2E/DX2 analytically  !
 ! A45   A(16,15,28)           120.1701         calculate D2E/DX2 analytically  !
 ! A46   A(6,16,15)            121.3449         calculate D2E/DX2 analytically  !
 ! A47   A(6,16,29)            122.5814         calculate D2E/DX2 analytically  !
 ! A48   A(15,16,29)           116.0719         calculate D2E/DX2 analytically  !
 ! D1    D(3,1,2,4)            119.0462         calculate D2E/DX2 analytically  !
 ! D2    D(3,1,2,18)          -124.6882         calculate D2E/DX2 analytically  !
 ! D3    D(17,1,2,4)           -59.7809         calculate D2E/DX2 analytically  !
 ! D4    D(17,1,2,18)           56.4847         calculate D2E/DX2 analytically  !
 ! D5    D(1,2,4,5)            171.5381         calculate D2E/DX2 analytically  !
 ! D6    D(1,2,4,6)            -66.9964         calculate D2E/DX2 analytically  !
 ! D7    D(1,2,4,19)            52.7496         calculate D2E/DX2 analytically  !
 ! D8    D(18,2,4,5)            54.9929         calculate D2E/DX2 analytically  !
 ! D9    D(18,2,4,6)           176.4584         calculate D2E/DX2 analytically  !
 ! D10   D(18,2,4,19)          -63.7956         calculate D2E/DX2 analytically  !
 ! D11   D(2,4,5,7)             24.0831         calculate D2E/DX2 analytically  !
 ! D12   D(2,4,5,11)          -157.9911         calculate D2E/DX2 analytically  !
 ! D13   D(6,4,5,7)            -96.6695         calculate D2E/DX2 analytically  !
 ! D14   D(6,4,5,11)            81.2563         calculate D2E/DX2 analytically  !
 ! D15   D(19,4,5,7)           144.7105         calculate D2E/DX2 analytically  !
 ! D16   D(19,4,5,11)          -37.3637         calculate D2E/DX2 analytically  !
 ! D17   D(2,4,6,12)           -51.3804         calculate D2E/DX2 analytically  !
 ! D18   D(2,4,6,16)           129.6105         calculate D2E/DX2 analytically  !
 ! D19   D(5,4,6,12)            70.0696         calculate D2E/DX2 analytically  !
 ! D20   D(5,4,6,16)          -108.9396         calculate D2E/DX2 analytically  !
 ! D21   D(19,4,6,12)         -172.1518         calculate D2E/DX2 analytically  !
 ! D22   D(19,4,6,16)            8.8391         calculate D2E/DX2 analytically  !
 ! D23   D(4,5,7,8)            178.0651         calculate D2E/DX2 analytically  !
 ! D24   D(4,5,7,20)            -2.063          calculate D2E/DX2 analytically  !
 ! D25   D(11,5,7,8)             0.1498         calculate D2E/DX2 analytically  !
 ! D26   D(11,5,7,20)         -179.9782         calculate D2E/DX2 analytically  !
 ! D27   D(4,5,11,10)         -178.0454         calculate D2E/DX2 analytically  !
 ! D28   D(4,5,11,24)            2.2027         calculate D2E/DX2 analytically  !
 ! D29   D(7,5,11,10)           -0.0621         calculate D2E/DX2 analytically  !
 ! D30   D(7,5,11,24)         -179.814          calculate D2E/DX2 analytically  !
 ! D31   D(4,6,12,13)         -178.9439         calculate D2E/DX2 analytically  !
 ! D32   D(4,6,12,25)            1.539          calculate D2E/DX2 analytically  !
 ! D33   D(16,6,12,13)           0.136          calculate D2E/DX2 analytically  !
 ! D34   D(16,6,12,25)        -179.381          calculate D2E/DX2 analytically  !
 ! D35   D(4,6,16,15)          178.767          calculate D2E/DX2 analytically  !
 ! D36   D(4,6,16,29)           -1.7416         calculate D2E/DX2 analytically  !
 ! D37   D(12,6,16,15)          -0.2434         calculate D2E/DX2 analytically  !
 ! D38   D(12,6,16,29)         179.248          calculate D2E/DX2 analytically  !
 ! D39   D(5,7,8,9)             -0.1701         calculate D2E/DX2 analytically  !
 ! D40   D(5,7,8,21)           179.7816         calculate D2E/DX2 analytically  !
 ! D41   D(20,7,8,9)           179.958          calculate D2E/DX2 analytically  !
 ! D42   D(20,7,8,21)           -0.0902         calculate D2E/DX2 analytically  !
 ! D43   D(7,8,9,10)             0.1002         calculate D2E/DX2 analytically  !
 ! D44   D(7,8,9,22)           179.9069         calculate D2E/DX2 analytically  !
 ! D45   D(21,8,9,10)         -179.8513         calculate D2E/DX2 analytically  !
 ! D46   D(21,8,9,22)           -0.0447         calculate D2E/DX2 analytically  !
 ! D47   D(8,9,10,11)           -0.0121         calculate D2E/DX2 analytically  !
 ! D48   D(8,9,10,23)          179.6765         calculate D2E/DX2 analytically  !
 ! D49   D(22,9,10,11)        -179.8188         calculate D2E/DX2 analytically  !
 ! D50   D(22,9,10,23)          -0.1303         calculate D2E/DX2 analytically  !
 ! D51   D(9,10,11,5)           -0.0066         calculate D2E/DX2 analytically  !
 ! D52   D(9,10,11,24)         179.745          calculate D2E/DX2 analytically  !
 ! D53   D(23,10,11,5)        -179.6963         calculate D2E/DX2 analytically  !
 ! D54   D(23,10,11,24)          0.0552         calculate D2E/DX2 analytically  !
 ! D55   D(6,12,13,14)           0.0629         calculate D2E/DX2 analytically  !
 ! D56   D(6,12,13,26)        -179.9296         calculate D2E/DX2 analytically  !
 ! D57   D(25,12,13,14)        179.5698         calculate D2E/DX2 analytically  !
 ! D58   D(25,12,13,26)         -0.4227         calculate D2E/DX2 analytically  !
 ! D59   D(12,13,14,15)         -0.1594         calculate D2E/DX2 analytically  !
 ! D60   D(12,13,14,27)       -179.986          calculate D2E/DX2 analytically  !
 ! D61   D(26,13,14,15)        179.833          calculate D2E/DX2 analytically  !
 ! D62   D(26,13,14,27)          0.0065         calculate D2E/DX2 analytically  !
 ! D63   D(13,14,15,16)          0.0542         calculate D2E/DX2 analytically  !
 ! D64   D(13,14,15,28)       -179.7866         calculate D2E/DX2 analytically  !
 ! D65   D(27,14,15,16)        179.8826         calculate D2E/DX2 analytically  !
 ! D66   D(27,14,15,28)          0.0419         calculate D2E/DX2 analytically  !
 ! D67   D(14,15,16,6)           0.1522         calculate D2E/DX2 analytically  !
 ! D68   D(14,15,16,29)       -179.3706         calculate D2E/DX2 analytically  !
 ! D69   D(28,15,16,6)         179.9927         calculate D2E/DX2 analytically  !
 ! D70   D(28,15,16,29)          0.4699         calculate D2E/DX2 analytically  !
 --------------------------------------------------------------------------------
 Trust Radius=3.00D-01 FncErr=1.00D-07 GrdErr=1.00D-07 EigMax=2.50D+02 EigMin=1.00D-04
 Number of steps in this run=      2 maximum allowed number of steps=      2.
 GradGradGradGradGradGradGradGradGradGradGradGradGradGradGradGradGradGrad

                          Input orientation:                          
 ---------------------------------------------------------------------
 Center     Atomic      Atomic             Coordinates (Angstroms)
 Number     Number       Type             X           Y           Z
 ---------------------------------------------------------------------
      1          6           0        1.563026    0.567519    2.033662
      2          7           0        0.347960   -0.158334    1.811604
      3          8           0        1.674443    1.395429    2.889527
      4          6           0       -0.157067    0.106047    0.444932
      5          6           0       -1.323868   -0.813848    0.125671
      6          6           0       -0.588216    1.564389    0.344012
      7          6           0       -2.112195   -1.380832    1.125952
      8          6           0       -3.198271   -2.187297    0.790339
      9          6           0       -3.506703   -2.430209   -0.544092
     10          6           0       -2.721868   -1.864020   -1.546904
     11          6           0       -1.637314   -1.060991   -1.212769
     12          6           0       -1.462625    2.054962    1.321556
     13          6           0       -1.923992    3.361221    1.296849
     14          6           0       -1.514987    4.217432    0.276976
     15          6           0       -0.647036    3.758532   -0.704150
     16          6           0       -0.189251    2.440750   -0.664447
     17          1           0        2.401431    0.335828    1.351362
     18          1           0        0.570941   -1.153954    1.861622
     19          1           0        0.624894   -0.084277   -0.297141
     20          1           0       -1.877763   -1.195034    2.167925
     21          1           0       -3.802652   -2.626166    1.576314
     22          1           0       -4.350997   -3.059010   -0.802911
     23          1           0       -2.951602   -2.052102   -2.589652
     24          1           0       -1.025882   -0.625147   -1.997426
     25          1           0       -1.769814    1.382644    2.115378
     26          1           0       -2.599277    3.711910    2.068396
     27          1           0       -1.866056    5.242236    0.242643
     28          1           0       -0.324780    4.422950   -1.496122
     29         53           0        1.153819    1.868872   -2.216402
 ---------------------------------------------------------------------
                    Distance matrix (angstroms):
                    1          2          3          4          5
     1  C    0.000000
     2  N    1.432676   0.000000
     3  O    1.195974   2.309905   0.000000
     4  C    2.386575   1.480791   3.315567   0.000000
     5  C    3.725958   2.463144   4.637853   1.519724   0.000000
     6  C    2.911444   2.449087   3.409959   1.524085   2.498974
     7  C    4.257613   2.831428   5.015622   2.548946   1.394092
     8  C    5.639576   4.211345   6.402020   3.824612   2.416926
     9  C    6.429101   5.056594   7.298598   4.316344   2.797494
    10  C    6.090415   4.859298   7.045104   3.798260   2.419664
    11  C    4.840820   3.728664   5.816406   2.510195   1.396693
    12  C    3.445888   2.901214   3.568573   2.504240   3.111184
    13  C    4.528461   4.220664   4.398829   3.800519   4.377557
    14  C    5.087433   4.997298   4.996158   4.333087   5.037182
    15  C    4.750005   4.760344   4.887539   3.860195   4.696101
    16  C    3.722803   3.629692   4.146901   2.585071   3.536107
    17  H    1.105503   2.161658   2.004300   2.724028   4.086799
    18  H    1.994317   1.021509   2.962037   2.030913   2.592199
    19  H    2.595683   2.128141   3.666871   1.094696   2.123375
    20  H    3.868287   2.481038   4.455264   2.760853   2.150093
    21  H    6.260934   4.834577   6.920718   4.694178   3.396061
    22  H    7.494900   6.109812   8.353566   5.400347   3.881562
    23  H    6.972756   5.817605   7.956581   4.655721   3.399378
    24  H    4.937061   4.076036   5.937744   2.693436   2.152196
    25  H    3.432044   2.636637   3.530209   2.649725   2.997062
    26  H    5.216624   4.871442   4.930013   4.647825   5.087567
    27  H    6.067893   6.043978   5.859954   5.416826   6.081431
    28  H    5.557655   5.690501   5.691810   4.736187   5.572473
    29  I    4.463632   4.580809   5.154194   3.450894   4.338344
                    6          7          8          9         10
     6  C    0.000000
     7  C    3.407092   0.000000
     8  C    4.592031   1.393765   0.000000
     9  C    5.026243   2.415551   1.390986   0.000000
    10  C    4.458926   2.783762   2.407109   1.393618   0.000000
    11  C    3.227506   2.407784   2.778055   2.411743   1.390237
    12  C    1.400301   3.502126   4.614263   5.270261   5.017187
    13  C    2.433269   4.748863   5.715452   6.279706   6.002223
    14  C    2.811056   5.693680   6.642104   6.988006   6.462751
    15  C    2.432358   5.648808   6.640420   6.819371   6.052127
    16  C    1.394335   4.637643   5.708715   5.894592   5.071875
    17  H    3.385573   4.834310   6.167460   6.793361   6.283905
    18  H    3.322074   2.791399   4.052457   4.903414   4.792164
    19  H    2.144951   3.346328   4.496876   4.757571   3.991266
    20  H    3.550212   1.084061   2.150830   3.396195   3.867817
    21  H    5.423276   2.147400   1.084269   2.149908   3.391674
    22  H    6.070401   3.398385   2.151071   1.084071   2.153042
    23  H    5.222164   3.867935   3.391676   2.153002   1.084194
    24  H    3.235422   3.392142   3.864094   3.394835   2.148055
    25  H    2.137041   2.955163   4.067026   4.962601   4.985934
    26  H    3.410237   5.202065   6.065713   6.736034   6.646534
    27  H    3.894831   6.686244   7.567875   7.885245   7.377924
    28  H    3.409818   6.614682   7.561761   7.615562   6.728640
    29  I    3.111771   5.691991   6.665860   6.557377   5.422514
                   11         12         13         14         15
    11  C    0.000000
    12  C    4.020258   0.000000
    13  C    5.092772   1.385562   0.000000
    14  C    5.485987   2.402117   1.393027   0.000000
    15  C    4.946427   2.769625   2.406755   1.387997   0.000000
    16  C    3.828803   2.390507   2.775478   2.408413   1.395598
    17  H    4.983707   4.229331   5.278755   5.617783   5.023265
    18  H    3.786411   3.837213   5.189457   5.976118   5.674432
    19  H    2.628675   3.399156   4.572645   4.838740   4.068248
    20  H    3.391883   3.383955   4.639005   5.744744   5.856733
    21  H    3.862311   5.239617   6.281423   7.331885   7.478154
    22  H    3.394722   6.245699   7.177653   7.883890   7.759378
    23  H    2.146034   5.863666   6.742770   7.041909   6.529136
    24  H    1.086046   4.288283   5.248807   5.372402   4.586145
    25  H    4.131037   1.084680   2.146748   3.388316   3.854246
    26  H    5.871286   2.143648   1.083641   2.154165   3.391228
    27  H    6.473115   3.389030   2.157064   1.083813   2.140982
    28  H    5.645941   3.852449   3.389016   2.145391   1.082830
    29  I    4.169149   4.404266   4.903362   4.342257   3.016754
                   16         17         18         19         20
    16  C    0.000000
    17  H    3.899464   0.000000
    18  H    4.458791   2.414645   0.000000
    19  H    2.678340   2.459702   2.409850   0.000000
    20  H    4.908393   4.617555   2.468129   3.684240   0.000000
    21  H    6.614478   6.878565   4.623540   5.438216   2.470494
    22  H    6.898308   7.858823   5.912228   5.819306   4.291522
    23  H    5.614510   7.063198   5.747071   4.681802   4.951993
    24  H    3.446231   4.887160   4.209719   2.430756   4.289594
    25  H    3.368263   4.367932   3.460904   3.702260   2.580472
    26  H    3.859081   6.076113   5.811168   5.513809   4.960705
    27  H    3.388630   6.596480   7.033583   5.904908   6.719024
    28  H    2.153873   5.678465   6.571044   4.759678   6.884674
    29  I    2.130597   4.078688   5.109550   2.788927   6.148197
                   21         22         23         24         25
    21  H    0.000000
    22  H    2.479667   0.000000
    23  H    4.290584   2.482863   0.000000
    24  H    4.948348   4.290331   2.468872   0.000000
    25  H    4.526984   5.908232   5.944024   4.636789   0.000000
    26  H    6.470044   7.560310   7.419258   6.149516   2.472994
    27  H    8.212237   8.728046   7.899853   6.336401   4.291020
    28  H    8.439520   8.524710   7.072645   5.121146   4.937055
    29  I    7.691337   7.522298   5.689274   3.319515   5.248654
                   26         27         28         29
    26  H    0.000000
    27  H    2.492565   0.000000
    28  H    4.287738   2.463750   0.000000
    29  I    5.986821   5.152294   3.037825   0.000000
 Symmetry turned off by external request.
 Stoichiometry    C14H12INO
 Framework group  C1[X(C14H12INO)]
 Deg. of freedom    81
 Full point group                 C1      NOp   1
 Rotational constants (GHZ):           0.4001648           0.2458057           0.2094694
 General basis read from cards:  (5D, 7F)
 ======================================================================================================
                                       Pseudopotential Parameters
 ======================================================================================================
  Center     Atomic      Valence      Angular      Power
  Number     Number     Electrons     Momentum     of R      Exponent        Coefficient   SO-Coeffient
 ======================================================================================================
    1          6
                                   No pseudopotential on this center.
    2          7
                                   No pseudopotential on this center.
    3          8
                                   No pseudopotential on this center.
    4          6
                                   No pseudopotential on this center.
    5          6
                                   No pseudopotential on this center.
    6          6
                                   No pseudopotential on this center.
    7          6
                                   No pseudopotential on this center.
    8          6
                                   No pseudopotential on this center.
    9          6
                                   No pseudopotential on this center.
   10          6
                                   No pseudopotential on this center.
   11          6
                                   No pseudopotential on this center.
   12          6
                                   No pseudopotential on this center.
   13          6
                                   No pseudopotential on this center.
   14          6
                                   No pseudopotential on this center.
   15          6
                                   No pseudopotential on this center.
   16          6
                                   No pseudopotential on this center.
   17          1
                                   No pseudopotential on this center.
   18          1
                                   No pseudopotential on this center.
   19          1
                                   No pseudopotential on this center.
   20          1
                                   No pseudopotential on this center.
   21          1
                                   No pseudopotential on this center.
   22          1
                                   No pseudopotential on this center.
   23          1
                                   No pseudopotential on this center.
   24          1
                                   No pseudopotential on this center.
   25          1
                                   No pseudopotential on this center.
   26          1
                                   No pseudopotential on this center.
   27          1
                                   No pseudopotential on this center.
   28          1
                                   No pseudopotential on this center.
   29         53            7
                                      F and up 
                                                     0        1.0715702       -0.07476210    0.00000000
                                                     1       44.1936028      -30.08112240    0.00000000
                                                     2       12.9367609      -75.37227210    0.00000000
                                                     2        3.1956412      -22.05637580    0.00000000
                                                     2        0.8589806       -1.69795850    0.00000000
                                      S - F
                                                     0      127.9202670        2.93800360    0.00000000
                                                     1       78.6211465       41.24712670    0.00000000
                                                     2       36.5146237      287.86800950    0.00000000
                                                     2        9.9065681      114.37585060    0.00000000
                                                     2        1.9420086       37.65477140    0.00000000
                                      P - F
                                                     0       13.0035304        2.22226300    0.00000000
                                                     1       76.0331404       39.40908310    0.00000000
                                                     2       24.1961684      177.40750020    0.00000000
                                                     2        6.4053433       77.98894620    0.00000000
                                                     2        1.5851786       25.75476410    0.00000000
                                      D - F
                                                     0       40.4278108        7.05243600    0.00000000
                                                     1       28.9084375       33.30416350    0.00000000
                                                     2       15.6268936      186.94538750    0.00000000
                                                     2        4.1442856       71.96883610    0.00000000
                                                     2        0.9377235        9.36306570    0.00000000
 ======================================================================================================
   396 basis functions,   648 primitive gaussians,   412 cartesian basis functions
    59 alpha electrons       59 beta electrons
       nuclear repulsion energy      1091.4359469063 Hartrees.
 NAtoms=   29 NActive=   29 NUniq=   29 SFac= 1.00D+00 NAtFMM=   60 NAOKFM=F Big=F
 Integral buffers will be    131072 words long.
 Raffenetti 2 integral format.
 Two-electron integral symmetry is turned off.
 Force inversion solution in PCM.
 ------------------------------------------------------------------------------
 Polarizable Continuum Model (PCM)
 =================================
 Model                : PCM.
 Atomic radii         : UFF (Universal Force Field).
 Polarization charges : Total charges.
 Charge compensation  : None.
 Solution method      : Matrix inversion.
 Cavity type          : Scaled VdW (van der Waals Surface) (Alpha=1.100).
 Cavity algorithm     : GePol (No added spheres)
                        Default sphere list used, NSphG=   29.
                        Lebedev-Laikov grids with approx.  5.0 points / Ang**2.
                        Smoothing algorithm: York/Karplus (Gamma=1.0000).
                        Polarization charges: spherical gaussians, with
                                              point-specific exponents (IZeta= 3).
                        Self-potential: point-specific (ISelfS= 7).
                        Self-field    : sphere-specific E.n sum rule (ISelfD= 2).
 1st derivatives      : Analytical E(r).r(x)/FMM algorithm (CHGder, D1EAlg=3).
                        Cavity 1st derivative terms included.
 2nd derivatives      : Analytical E(r).r(xy)/FMM algorithm (CHGder, D2EAlg=3).
                        Cavity 2nd derivative terms included.
 Solvent              : DiMethylSulfoxide, Eps=  46.826000 Eps(inf)=   2.007889
 ------------------------------------------------------------------------------
 One-electron integrals computed using PRISM.
   1 Symmetry operations used in ECPInt.
 ECPInt:  NShTT=    9316 NPrTT=   38001 LenC2=    8765 LenP2D=   24114.
 LDataN:  DoStor=T MaxTD1= 5 Len=  102
 NBasis=   396 RedAO= T EigKep=  1.28D-06  NBF=   396
 NBsUse=   395 1.00D-06 EigRej=  9.11D-07 NBFU=   395
 Initial guess from the checkpoint file:  "BHFA_oI_M062X_scanForm07_TS_freq.chk"
 B after Tr=     0.000000    0.000000    0.000000
         Rot=    1.000000    0.000000    0.000000    0.000000 Ang=   0.00 deg.
 Requested convergence on RMS density matrix=1.00D-08 within 128 cycles.
 Requested convergence on MAX density matrix=1.00D-06.
 Requested convergence on             energy=1.00D-06.
 No special actions if energy rises.
 Inv3:  Mode=1 IEnd=    16779675.
 Iteration    1 A*A^-1 deviation from unit magnitude is 8.66D-15 for    757.
 Iteration    1 A*A^-1 deviation from orthogonality  is 4.15D-15 for   2019    757.
 Iteration    1 A^-1*A deviation from unit magnitude is 6.88D-15 for    757.
 Iteration    1 A^-1*A deviation from orthogonality  is 8.01D-15 for   1522   1498.
 Error on total polarization charges =  0.01926
 SCF Done:  E(RM062X) =  -681.898457614     A.U. after    1 cycles
            NFock=  1  Conv=0.71D-08     -V/T= 2.0162
 DoSCS=F DFT=T ScalE2(SS,OS)=  1.000000  1.000000
 Range of M.O.s used for correlation:     1   395
 NBasis=   396 NAE=    59 NBE=    59 NFC=     0 NFV=     0
 NROrb=    395 NOA=    59 NOB=    59 NVA=   336 NVB=   336

 **** Warning!!: The largest alpha MO coefficient is  0.15010626D+03

   1 Symmetry operations used in ECPInt.
 ECPInt:  NShTT=    9316 NPrTT=   38001 LenC2=    8765 LenP2D=   24114.
 LDataN:  DoStor=T MaxTD1= 6 Len=  172
 Symmetrizing basis deriv contribution to polar:
 IMax=3 JMax=2 DiffMx= 0.00D+00
 G2DrvN: will do    30 centers at a time, making    1 passes.
 Calling FoFCou, ICntrl=  3107 FMM=F I1Cent=   0 AccDes= 0.00D+00.
 NEqPCM:  Using equilibrium solvation (IEInf=0, Eps=  46.8260, EpsInf=   2.0079)
 G2PCM: DoFxE=T DoFxN=T DoGrad=T DoDP/DQ/DG/TGxP=FFFF NFrqRd=   0 IEInf=0 SqF1=F DoCFld=F IF1Alg=4.
 End of G2Drv F.D. properties file   721 does not exist.
 End of G2Drv F.D. properties file   722 does not exist.
 End of G2Drv F.D. properties file   788 does not exist.
          IDoAtm=11111111111111111111111111111
 NEqPCM:  Using equilibrium solvation (IEInf=0, Eps=  46.8260, EpsInf=   2.0079)
          Differentiating once with respect to electric field.
                with respect to dipole field.
          Differentiating once with respect to nuclear coordinates.
 Defaulting to unpruned grid for atomic number  53.
 CalDSu exits because no D1Ps are significant.
 Defaulting to unpruned grid for atomic number  53.
 Defaulting to unpruned grid for atomic number  53.
 Defaulting to unpruned grid for atomic number  53.
 Defaulting to unpruned grid for atomic number  53.
 Defaulting to unpruned grid for atomic number  53.
 Defaulting to unpruned grid for atomic number  53.
 Defaulting to unpruned grid for atomic number  53.
 Defaulting to unpruned grid for atomic number  53.
          There are    90 degrees of freedom in the 1st order CPHF.  IDoFFX=6 NUNeed=     3.
     87 vectors produced by pass  0 Test12= 2.20D-14 1.11D-09 XBig12= 1.38D+02 3.12D+00.
 AX will form    87 AO Fock derivatives at one time.
     87 vectors produced by pass  1 Test12= 2.20D-14 1.11D-09 XBig12= 1.24D+01 4.43D-01.
     87 vectors produced by pass  2 Test12= 2.20D-14 1.11D-09 XBig12= 2.66D-01 4.82D-02.
     87 vectors produced by pass  3 Test12= 2.20D-14 1.11D-09 XBig12= 2.01D-03 4.01D-03.
     87 vectors produced by pass  4 Test12= 2.20D-14 1.11D-09 XBig12= 1.04D-05 2.54D-04.
     87 vectors produced by pass  5 Test12= 2.20D-14 1.11D-09 XBig12= 5.33D-08 1.58D-05.
     86 vectors produced by pass  6 Test12= 2.20D-14 1.11D-09 XBig12= 2.24D-10 9.27D-07.
     15 vectors produced by pass  7 Test12= 2.20D-14 1.11D-09 XBig12= 8.95D-13 5.58D-08.
      3 vectors produced by pass  8 Test12= 2.20D-14 1.11D-09 XBig12= 2.67D-14 1.85D-08.
      3 vectors produced by pass  9 Test12= 2.20D-14 1.11D-09 XBig12= 3.98D-15 8.49D-09.
      3 vectors produced by pass 10 Test12= 2.20D-14 1.11D-09 XBig12= 9.98D-16 3.92D-09.
      3 vectors produced by pass 11 Test12= 2.20D-14 1.11D-09 XBig12= 6.29D-16 2.80D-09.
      2 vectors produced by pass 12 Test12= 2.20D-14 1.11D-09 XBig12= 4.25D-16 1.95D-09.
      1 vectors produced by pass 13 Test12= 2.20D-14 1.11D-09 XBig12= 1.23D-16 1.21D-09.
 InvSVY:  IOpt=1 It=  1 EMax= 7.11D-15
 Solved reduced A of dimension   638 with    90 vectors.
 Isotropic polarizability for W=    0.000000      264.74 Bohr**3.
 End of Minotr F.D. properties file   721 does not exist.
 End of Minotr F.D. properties file   722 does not exist.
 End of Minotr F.D. properties file   788 does not exist.

 **********************************************************************

            Population analysis using the SCF density.

 **********************************************************************

 Alpha  occ. eigenvalues --  -19.65050 -14.76466 -10.67130 -10.60684 -10.60465
 Alpha  occ. eigenvalues --  -10.57734 -10.56595 -10.56370 -10.55872 -10.55859
 Alpha  occ. eigenvalues --  -10.55618 -10.55247 -10.55176 -10.55156 -10.55087
 Alpha  occ. eigenvalues --  -10.54978  -1.21064  -1.05103  -0.98516  -0.97239
 Alpha  occ. eigenvalues --   -0.89453  -0.87087  -0.85655  -0.85299  -0.78395
 Alpha  occ. eigenvalues --   -0.75927  -0.71935  -0.69813  -0.68910  -0.68478
 Alpha  occ. eigenvalues --   -0.66310  -0.62292  -0.60115  -0.58766  -0.57824
 Alpha  occ. eigenvalues --   -0.56023  -0.54465  -0.52969  -0.52796  -0.51495
 Alpha  occ. eigenvalues --   -0.50479  -0.49489  -0.48503  -0.47516  -0.46885
 Alpha  occ. eigenvalues --   -0.46155  -0.44578  -0.42705  -0.41283  -0.40969
 Alpha  occ. eigenvalues --   -0.39594  -0.37169  -0.35920  -0.34904  -0.32987
 Alpha  occ. eigenvalues --   -0.31781  -0.31281  -0.30559  -0.29524
 Alpha virt. eigenvalues --   -0.01133  -0.00841  -0.00216  -0.00099   0.00986
 Alpha virt. eigenvalues --    0.01464   0.01917   0.02267   0.02371   0.02678
 Alpha virt. eigenvalues --    0.03813   0.04080   0.04461   0.04644   0.05334
 Alpha virt. eigenvalues --    0.05901   0.06060   0.07066   0.07572   0.07720
 Alpha virt. eigenvalues --    0.08446   0.09250   0.09676   0.10177   0.11122
 Alpha virt. eigenvalues --    0.11404   0.11864   0.12435   0.13136   0.13295
 Alpha virt. eigenvalues --    0.13855   0.14190   0.14576   0.14933   0.15228
 Alpha virt. eigenvalues --    0.16079   0.16260   0.16552   0.17151   0.17535
 Alpha virt. eigenvalues --    0.17763   0.18021   0.18506   0.18631   0.19277
 Alpha virt. eigenvalues --    0.19728   0.20049   0.20086   0.20882   0.20903
 Alpha virt. eigenvalues --    0.21385   0.21587   0.22176   0.22533   0.22674
 Alpha virt. eigenvalues --    0.22902   0.22979   0.23536   0.23787   0.24186
 Alpha virt. eigenvalues --    0.24488   0.24909   0.25209   0.25923   0.25955
 Alpha virt. eigenvalues --    0.26400   0.26731   0.27091   0.27410   0.27611
 Alpha virt. eigenvalues --    0.28376   0.28914   0.29287   0.29778   0.29880
 Alpha virt. eigenvalues --    0.30222   0.31536   0.31939   0.32668   0.33290
 Alpha virt. eigenvalues --    0.33812   0.34206   0.34422   0.34932   0.35151
 Alpha virt. eigenvalues --    0.35685   0.36379   0.36664   0.37536   0.38895
 Alpha virt. eigenvalues --    0.39992   0.41102   0.42343   0.42931   0.45411
 Alpha virt. eigenvalues --    0.47684   0.48957   0.49185   0.50864   0.53994
 Alpha virt. eigenvalues --    0.55005   0.55685   0.56113   0.56429   0.56796
 Alpha virt. eigenvalues --    0.57120   0.57633   0.58382   0.58563   0.59380
 Alpha virt. eigenvalues --    0.60033   0.60897   0.61596   0.62040   0.62622
 Alpha virt. eigenvalues --    0.63708   0.64811   0.65609   0.65887   0.66333
 Alpha virt. eigenvalues --    0.67518   0.68497   0.69277   0.69840   0.71124
 Alpha virt. eigenvalues --    0.71324   0.72107   0.72615   0.73286   0.73792
 Alpha virt. eigenvalues --    0.74404   0.74901   0.75492   0.75853   0.76573
 Alpha virt. eigenvalues --    0.77117   0.78034   0.78642   0.78949   0.79186
 Alpha virt. eigenvalues --    0.80114   0.80770   0.81839   0.82388   0.84624
 Alpha virt. eigenvalues --    0.85184   0.85421   0.87076   0.87298   0.87879
 Alpha virt. eigenvalues --    0.88377   0.89022   0.89957   0.90742   0.91726
 Alpha virt. eigenvalues --    0.92874   0.93453   0.94809   0.96589   0.97498
 Alpha virt. eigenvalues --    0.99840   1.00616   1.01704   1.03841   1.05550
 Alpha virt. eigenvalues --    1.05824   1.07087   1.08581   1.09195   1.11885
 Alpha virt. eigenvalues --    1.12762   1.14485   1.14700   1.18087   1.18890
 Alpha virt. eigenvalues --    1.19298   1.20503   1.23160   1.24047   1.25427
 Alpha virt. eigenvalues --    1.26125   1.27162   1.28790   1.28967   1.30600
 Alpha virt. eigenvalues --    1.31326   1.35045   1.35971   1.40428   1.42832
 Alpha virt. eigenvalues --    1.44123   1.47782   1.50425   1.51736   1.52470
 Alpha virt. eigenvalues --    1.55138   1.55668   1.56319   1.57315   1.58685
 Alpha virt. eigenvalues --    1.60654   1.62359   1.63279   1.63808   1.65684
 Alpha virt. eigenvalues --    1.70652   1.72191   1.75742   1.76763   1.79586
 Alpha virt. eigenvalues --    1.81115   1.82589   1.82939   1.83635   1.84598
 Alpha virt. eigenvalues --    1.86222   1.87334   1.88086   1.90909   1.92181
 Alpha virt. eigenvalues --    1.92697   1.93732   1.95687   1.96710   1.97323
 Alpha virt. eigenvalues --    1.98542   1.99841   2.02163   2.02521   2.03575
 Alpha virt. eigenvalues --    2.03739   2.05459   2.13847   2.17904   2.22342
 Alpha virt. eigenvalues --    2.27341   2.28633   2.29527   2.30303   2.32171
 Alpha virt. eigenvalues --    2.32339   2.33648   2.34328   2.35225   2.36821
 Alpha virt. eigenvalues --    2.38131   2.38896   2.45097   2.45383   2.47265
 Alpha virt. eigenvalues --    2.48719   2.49562   2.53568   2.57883   2.58247
 Alpha virt. eigenvalues --    2.64644   2.68993   2.71075   2.74460   2.74523
 Alpha virt. eigenvalues --    2.76392   2.81829   2.82532   2.83327   2.84821
 Alpha virt. eigenvalues --    2.86477   2.87814   2.89815   2.90717   2.90960
 Alpha virt. eigenvalues --    2.93890   2.95781   2.96270   2.98822   2.99551
 Alpha virt. eigenvalues --    3.00790   3.03931   3.08147   3.12986   3.15630
 Alpha virt. eigenvalues --    3.19809   3.24481   3.25102   3.26968   3.31996
 Alpha virt. eigenvalues --    3.35622   3.36406   3.36802   3.37661   3.38354
 Alpha virt. eigenvalues --    3.39907   3.41040   3.42798   3.43916   3.47522
 Alpha virt. eigenvalues --    3.48041   3.51948   3.56315   3.59356   3.63036
 Alpha virt. eigenvalues --    3.65552   3.69663   3.71750   3.72699   3.90074
 Alpha virt. eigenvalues --    3.95135   3.99625   4.04170   4.06810   4.15479
 Alpha virt. eigenvalues --    4.19701   4.30432   4.58064   4.80413   4.81442
 Alpha virt. eigenvalues --    4.84119   5.15640   5.23604   5.79538  12.73790
 Alpha virt. eigenvalues --   23.40187  23.45503  23.83968  23.89692  23.92221
 Alpha virt. eigenvalues --   23.93185  23.96761  23.97156  24.10680  24.11605
 Alpha virt. eigenvalues --   24.12573  24.13318  24.21363  24.22731  35.59395
 Alpha virt. eigenvalues --   50.04286
          Condensed to atoms (all electrons):
               1          2          3          4          5          6
     1  C    5.324884   0.269859   0.531339  -0.849287  -0.208823   0.464542
     2  N    0.269859   7.795552   0.020594  -0.954019  -0.579724  -0.273808
     3  O    0.531339   0.020594   7.863718  -0.117458   0.012089   0.033405
     4  C   -0.849287  -0.954019  -0.117458  25.291496  -2.864886  -6.026608
     5  C   -0.208823  -0.579724   0.012089  -2.864886  17.652170  -3.049730
     6  C    0.464542  -0.273808   0.033405  -6.026608  -3.049730  25.169930
     7  C   -0.021340   0.215694  -0.027274  -2.254757  -2.189297   0.766073
     8  C    0.083049   0.100499  -0.009770  -0.499484  -1.096097   0.986999
     9  C    0.004938   0.033961  -0.000259  -1.220232  -1.637500   0.169154
    10  C   -0.047643  -0.249296  -0.002500  -2.049666   1.189979   0.311646
    11  C   -0.013710   0.089880  -0.004922  -2.115168  -2.976307   1.158944
    12  C   -0.059921   0.671153   0.073669   5.324510  -1.641706  -8.109119
    13  C   -0.097346   0.038700  -0.011384   0.954613  -0.021633   0.611036
    14  C    0.002863  -0.000068  -0.000898  -0.132452   0.215341  -2.482759
    15  C   -0.004157   0.152100   0.038146   0.067102  -0.566407   3.897793
    16  C    0.181711  -0.113496  -0.069843  -6.386833   3.143262  -9.461388
    17  H    0.378579  -0.188534  -0.058538   0.131948  -0.013448  -0.022489
    18  H   -0.016134   0.304587  -0.008609  -0.144891  -0.133559   0.137779
    19  H    0.011588  -0.173905  -0.001556   0.604749  -0.242385   0.217628
    20  H   -0.002234   0.022829   0.000092   0.111088   0.034472  -0.034507
    21  H    0.000157   0.000434   0.000001   0.009855   0.011528  -0.006203
    22  H   -0.000021  -0.000126   0.000000   0.006188   0.050072   0.000334
    23  H   -0.000056   0.000282   0.000000  -0.007964   0.035611   0.001410
    24  H    0.003118   0.001942  -0.000006   0.147903  -0.028758   0.036165
    25  H   -0.005482   0.006591   0.000050   0.126437   0.013960   0.035641
    26  H    0.000053  -0.000150  -0.000062  -0.001743   0.002157  -0.025884
    27  H   -0.000198  -0.000002   0.000009   0.004691  -0.000252   0.087640
    28  H    0.000673   0.000209  -0.000048   0.004543  -0.003822   0.020653
    29  I    0.028126   0.002796  -0.002015   0.106185   0.019385  -0.196973
               7          8          9         10         11         12
     1  C   -0.021340   0.083049   0.004938  -0.047643  -0.013710  -0.059921
     2  N    0.215694   0.100499   0.033961  -0.249296   0.089880   0.671153
     3  O   -0.027274  -0.009770  -0.000259  -0.002500  -0.004922   0.073669
     4  C   -2.254757  -0.499484  -1.220232  -2.049666  -2.115168   5.324510
     5  C   -2.189297  -1.096097  -1.637500   1.189979  -2.976307  -1.641706
     6  C    0.766073   0.986999   0.169154   0.311646   1.158944  -8.109119
     7  C   22.544754  -4.893845   0.967277  -0.364863  -8.670167   0.106203
     8  C   -4.893845  10.986341  -0.100747   1.030449  -0.184248  -0.445756
     9  C    0.967277  -0.100747   7.069967  -0.102168   1.138532  -0.003670
    10  C   -0.364863   1.030449  -0.102168  12.722205  -5.665784  -1.301881
    11  C   -8.670167  -0.184248   1.138532  -5.665784  25.327198  -0.602207
    12  C    0.106203  -0.445756  -0.003670  -1.301881  -0.602207  26.650607
    13  C   -0.527386  -0.474524  -0.039030  -0.405390  -0.171270  -7.521231
    14  C    0.114847   0.008153  -0.001224   0.045323  -0.179236   2.111820
    15  C    0.074283  -0.044363  -0.019164  -0.434089  -0.549141  -2.047379
    16  C    0.275684   0.439000  -0.053012   1.238264  -0.116315  -6.924828
    17  H   -0.022798  -0.004544   0.000042  -0.005367  -0.004732   0.099523
    18  H    0.167271   0.080485   0.002701   0.007245  -0.049137  -0.084908
    19  H   -0.055069  -0.017076   0.001057   0.003322   0.104531   0.029785
    20  H    0.337458  -0.110861  -0.030492  -0.009025  -0.032583   0.026402
    21  H   -0.012356   0.272096   0.061704  -0.031306   0.017137   0.007498
    22  H   -0.071114   0.084202   0.253781   0.093508  -0.085037  -0.001274
    23  H    0.028590  -0.035387   0.066556   0.266237  -0.025324   0.000627
    24  H    0.012347   0.012146  -0.029377   0.011867   0.155093   0.012266
    25  H   -0.092243   0.013540  -0.004278   0.000196   0.029148   0.195329
    26  H   -0.000289  -0.000122   0.000000   0.000359   0.000485   0.060889
    27  H    0.000621  -0.000134   0.000032  -0.000175  -0.000766  -0.080732
    28  H   -0.001445   0.000165  -0.000026   0.000668   0.005111   0.014872
    29  I   -0.013296   0.004597  -0.011686  -0.058815   0.050011  -0.156056
              13         14         15         16         17         18
     1  C   -0.097346   0.002863  -0.004157   0.181711   0.378579  -0.016134
     2  N    0.038700  -0.000068   0.152100  -0.113496  -0.188534   0.304587
     3  O   -0.011384  -0.000898   0.038146  -0.069843  -0.058538  -0.008609
     4  C    0.954613  -0.132452   0.067102  -6.386833   0.131948  -0.144891
     5  C   -0.021633   0.215341  -0.566407   3.143262  -0.013448  -0.133559
     6  C    0.611036  -2.482759   3.897793  -9.461388  -0.022489   0.137779
     7  C   -0.527386   0.114847   0.074283   0.275684  -0.022798   0.167271
     8  C   -0.474524   0.008153  -0.044363   0.439000  -0.004544   0.080485
     9  C   -0.039030  -0.001224  -0.019164  -0.053012   0.000042   0.002701
    10  C   -0.405390   0.045323  -0.434089   1.238264  -0.005367   0.007245
    11  C   -0.171270  -0.179236  -0.549141  -0.116315  -0.004732  -0.049137
    12  C   -7.521231   2.111820  -2.047379  -6.924828   0.099523  -0.084908
    13  C   14.700202  -1.411303   3.481455  -2.760977   0.000775  -0.027712
    14  C   -1.411303   7.648652  -2.053566   2.052372   0.000405  -0.000737
    15  C    3.481455  -2.053566  14.111805 -10.431606   0.011906   0.002757
    16  C   -2.760977   2.052372 -10.431606  36.076305  -0.098212   0.016002
    17  H    0.000775   0.000405   0.011906  -0.098212   0.543468   0.005952
    18  H   -0.027712  -0.000737   0.002757   0.016002   0.005952   0.379362
    19  H   -0.004068  -0.010045   0.017263  -0.251496   0.013323   0.007275
    20  H    0.024370   0.000348   0.001812  -0.000411   0.000078  -0.004196
    21  H    0.001096   0.000022   0.000051  -0.001898   0.000000   0.000010
    22  H   -0.000291   0.000010  -0.000019   0.000816   0.000000   0.000004
    23  H    0.000646  -0.000127   0.000058  -0.002471   0.000000  -0.000003
    24  H   -0.003220   0.000714   0.006503  -0.007709   0.000025   0.000138
    25  H    0.135399  -0.043058   0.064584  -0.146861   0.000014   0.000237
    26  H    0.220406   0.087081  -0.050893   0.035921  -0.000000   0.000004
    27  H    0.110600   0.214920   0.143050  -0.149420   0.000001   0.000000
    28  H   -0.031339   0.067769   0.295173  -0.038582  -0.000007   0.000000
    29  I   -0.061822   0.096218  -0.534765   0.940977  -0.003623   0.000477
              19         20         21         22         23         24
     1  C    0.011588  -0.002234   0.000157  -0.000021  -0.000056   0.003118
     2  N   -0.173905   0.022829   0.000434  -0.000126   0.000282   0.001942
     3  O   -0.001556   0.000092   0.000001   0.000000   0.000000  -0.000006
     4  C    0.604749   0.111088   0.009855   0.006188  -0.007964   0.147903
     5  C   -0.242385   0.034472   0.011528   0.050072   0.035611  -0.028758
     6  C    0.217628  -0.034507  -0.006203   0.000334   0.001410   0.036165
     7  C   -0.055069   0.337458  -0.012356  -0.071114   0.028590   0.012347
     8  C   -0.017076  -0.110861   0.272096   0.084202  -0.035387   0.012146
     9  C    0.001057  -0.030492   0.061704   0.253781   0.066556  -0.029377
    10  C    0.003322  -0.009025  -0.031306   0.093508   0.266237   0.011867
    11  C    0.104531  -0.032583   0.017137  -0.085037  -0.025324   0.155093
    12  C    0.029785   0.026402   0.007498  -0.001274   0.000627   0.012266
    13  C   -0.004068   0.024370   0.001096  -0.000291   0.000646  -0.003220
    14  C   -0.010045   0.000348   0.000022   0.000010  -0.000127   0.000714
    15  C    0.017263   0.001812   0.000051  -0.000019   0.000058   0.006503
    16  C   -0.251496  -0.000411  -0.001898   0.000816  -0.002471  -0.007709
    17  H    0.013323   0.000078   0.000000   0.000000   0.000000   0.000025
    18  H    0.007275  -0.004196   0.000010   0.000004  -0.000003   0.000138
    19  H    0.460625   0.000679   0.000020   0.000001   0.000019  -0.002108
    20  H    0.000679   0.392950  -0.002776  -0.000194   0.000065  -0.000211
    21  H    0.000020  -0.002776   0.408205  -0.004961  -0.000177   0.000067
    22  H    0.000001  -0.000194  -0.004961   0.408120  -0.004677  -0.000229
    23  H    0.000019   0.000065  -0.000177  -0.004677   0.408453  -0.004644
    24  H   -0.002108  -0.000211   0.000067  -0.000229  -0.004644   0.418757
    25  H    0.000604  -0.000204  -0.000018   0.000003   0.000002  -0.000017
    26  H    0.000016  -0.000002  -0.000000   0.000000  -0.000000   0.000001
    27  H   -0.000002   0.000000   0.000000  -0.000000   0.000000  -0.000000
    28  H    0.000017  -0.000000  -0.000000   0.000000  -0.000000  -0.000007
    29  I    0.002756  -0.000021   0.000000   0.000000  -0.000020  -0.002308
              25         26         27         28         29
     1  C   -0.005482   0.000053  -0.000198   0.000673   0.028126
     2  N    0.006591  -0.000150  -0.000002   0.000209   0.002796
     3  O    0.000050  -0.000062   0.000009  -0.000048  -0.002015
     4  C    0.126437  -0.001743   0.004691   0.004543   0.106185
     5  C    0.013960   0.002157  -0.000252  -0.003822   0.019385
     6  C    0.035641  -0.025884   0.087640   0.020653  -0.196973
     7  C   -0.092243  -0.000289   0.000621  -0.001445  -0.013296
     8  C    0.013540  -0.000122  -0.000134   0.000165   0.004597
     9  C   -0.004278   0.000000   0.000032  -0.000026  -0.011686
    10  C    0.000196   0.000359  -0.000175   0.000668  -0.058815
    11  C    0.029148   0.000485  -0.000766   0.005111   0.050011
    12  C    0.195329   0.060889  -0.080732   0.014872  -0.156056
    13  C    0.135399   0.220406   0.110600  -0.031339  -0.061822
    14  C   -0.043058   0.087081   0.214920   0.067769   0.096218
    15  C    0.064584  -0.050893   0.143050   0.295173  -0.534765
    16  C   -0.146861   0.035921  -0.149420  -0.038582   0.940977
    17  H    0.000014  -0.000000   0.000001  -0.000007  -0.003623
    18  H    0.000237   0.000004   0.000000   0.000000   0.000477
    19  H    0.000604   0.000016  -0.000002   0.000017   0.002756
    20  H   -0.000204  -0.000002   0.000000  -0.000000  -0.000021
    21  H   -0.000018  -0.000000   0.000000  -0.000000   0.000000
    22  H    0.000003   0.000000  -0.000000   0.000000   0.000000
    23  H    0.000002  -0.000000   0.000000  -0.000000  -0.000020
    24  H   -0.000017   0.000001  -0.000000  -0.000007  -0.002308
    25  H    0.402903  -0.004599  -0.000178   0.000037  -0.000336
    26  H   -0.004599   0.402288  -0.004913  -0.000145   0.000065
    27  H   -0.000178  -0.004913   0.402463  -0.005172  -0.000199
    28  H    0.000037  -0.000145  -0.005172   0.395171  -0.005632
    29  I   -0.000336   0.000065  -0.000199  -0.005632   6.511413
 Mulliken charges:
               1
     1  C    0.040872
     2  N   -0.194532
     3  O   -0.257972
     4  C   -1.265861
     5  C    0.874308
     6  C    1.582696
     7  C   -0.393564
     8  C   -0.184762
     9  C   -0.516835
    10  C   -0.193299
    11  C   -0.630017
    12  C   -0.404485
    13  C   -0.709372
    14  C   -0.351384
    15  C    0.369710
    16  C   -1.384959
    17  H    0.236253
    18  H    0.357599
    19  H    0.282451
    20  H    0.275073
    21  H    0.269817
    22  H    0.270905
    23  H    0.272295
    24  H    0.259542
    25  H    0.272600
    26  H    0.279078
    27  H    0.278116
    28  H    0.281163
    29  I    0.284562
 Sum of Mulliken charges =  -0.00000
 Mulliken charges with hydrogens summed into heavy atoms:
               1
     1  C    0.277126
     2  N    0.163067
     3  O   -0.257972
     4  C   -0.983410
     5  C    0.874308
     6  C    1.582696
     7  C   -0.118491
     8  C    0.085056
     9  C   -0.245930
    10  C    0.078997
    11  C   -0.370474
    12  C   -0.131885
    13  C   -0.430294
    14  C   -0.073268
    15  C    0.650873
    16  C   -1.384959
    29  I    0.284562
 APT charges:
               1
     1  C    1.274133
     2  N   -0.943364
     3  O   -0.880758
     4  C    0.553744
     5  C    0.039554
     6  C   -0.215395
     7  C   -0.133037
     8  C   -0.023901
     9  C   -0.072893
    10  C   -0.028636
    11  C   -0.126645
    12  C   -0.080425
    13  C   -0.037973
    14  C   -0.016838
    15  C   -0.231186
    16  C    0.391067
    17  H   -0.050912
    18  H    0.232882
    19  H   -0.059907
    20  H    0.093682
    21  H    0.045138
    22  H    0.052282
    23  H    0.048322
    24  H    0.074541
    25  H    0.077396
    26  H    0.054421
    27  H    0.046225
    28  H    0.080178
    29  I   -0.161694
 Sum of APT charges =  -0.00000
 APT charges with hydrogens summed into heavy atoms:
               1
     1  C    1.223221
     2  N   -0.710482
     3  O   -0.880758
     4  C    0.493837
     5  C    0.039554
     6  C   -0.215395
     7  C   -0.039355
     8  C    0.021236
     9  C   -0.020610
    10  C    0.019686
    11  C   -0.052103
    12  C   -0.003030
    13  C    0.016447
    14  C    0.029387
    15  C   -0.151008
    16  C    0.391067
    29  I   -0.161694
 Electronic spatial extent (au):  <R**2>=           4607.0903
 Charge=              0.0000 electrons
 Dipole moment (field-independent basis, Debye):
    X=             -1.1709    Y=             -2.3372    Z=             -2.0816  Tot=              3.3416
 Quadrupole moment (field-independent basis, Debye-Ang):
   XX=           -108.9193   YY=           -106.1635   ZZ=           -119.8528
   XY=             -5.0618   XZ=             -6.9344   YZ=             -7.2223
 Traceless Quadrupole moment (field-independent basis, Debye-Ang):
   XX=              2.7259   YY=              5.4817   ZZ=             -8.2076
   XY=             -5.0618   XZ=             -6.9344   YZ=             -7.2223
 Octapole moment (field-independent basis, Debye-Ang**2):
  XXX=            225.1512  YYY=           -216.4880  ZZZ=            -46.1191  XYY=             29.4933
  XXY=           -121.3239  XXZ=              1.5940  XZZ=             52.4828  YZZ=           -124.7361
  YYZ=             -7.4047  XYZ=            -25.9800
 Hexadecapole moment (field-independent basis, Debye-Ang**3):
 XXXX=          -2191.4835 YYYY=          -2999.8025 ZZZZ=          -1822.4210 XXXY=           -210.7751
 XXXZ=              2.0492 YYYX=           -449.8077 YYYZ=             15.5536 ZZZX=            -47.6907
 ZZZY=             -7.8815 XXYY=           -820.9515 XXZZ=           -620.4994 YYZZ=           -850.0671
 XXYZ=             32.2315 YYXZ=            -33.8166 ZZXY=           -126.5687
 N-N= 1.091435946906D+03 E-N=-3.763682931475D+03  KE= 6.710331756337D+02
  Exact polarizability: 249.465  19.841 264.387 -36.797   7.261 280.382
 Approx polarizability: 225.430  12.427 236.916 -35.051   3.947 264.433
   1 Symmetry operations used in ECPInt.
 ECPInt:  NShTT=    9316 NPrTT=   38001 LenC2=    8765 LenP2D=   24114.
 LDataN:  DoStor=T MaxTD1= 7 Len=  274
 D2PCM: PCM CHGder 2nd derivatives, FixD1E=F FixD2E=F DoIter=F DoCFld=F I1PDM=0
 Calling FoFJK, ICntrl=    100127 FMM=F ISym2X=0 I1Cent= 0 IOpClX= 0 NMat=1 NMatS=1 NMatT=0.
 Full mass-weighted force constant matrix:
 Low frequencies --- -174.8773   -4.6051   -0.0006   -0.0006    0.0002    6.3865
 Low frequencies ---    6.7266   18.4015   42.6138
 ******    1 imaginary frequencies (negative Signs) ****** 
 Diagonal vibrational polarizability:
      107.2655870      41.3300935      31.6516756
 Harmonic frequencies (cm**-1), IR intensities (KM/Mole), Raman scattering
 activities (A**4/AMU), depolarization ratios for plane and unpolarized
 incident light, reduced masses (AMU), force constants (mDyne/A),
 and normal coordinates:
                      1                      2                      3
                      A                      A                      A
 Frequencies --   -174.8745                18.3516                42.5810
 Red. masses --      3.1011                 5.6050                 5.0964
 Frc consts  --      0.0559                 0.0011                 0.0054
 IR Inten    --     15.0691                 0.3322                 2.0984
  Atom  AN      X      Y      Z        X      Y      Z        X      Y      Z
     1   6    -0.05   0.18  -0.10     0.02   0.03  -0.13    -0.06   0.08   0.12
     2   7    -0.03   0.10   0.00     0.02   0.00  -0.07    -0.00   0.01   0.05
     3   8     0.12  -0.18   0.22     0.04   0.02  -0.13    -0.16   0.08   0.14
     4   6    -0.01  -0.02  -0.01    -0.04  -0.02  -0.05     0.03   0.01   0.04
     5   6     0.00  -0.02  -0.00    -0.06  -0.03   0.01     0.04   0.02   0.00
     6   6    -0.01  -0.01  -0.03    -0.05  -0.03  -0.06     0.03   0.01   0.02
     7   6    -0.00  -0.01   0.00     0.07  -0.14   0.05     0.14  -0.16  -0.02
     8   6    -0.01  -0.01   0.00     0.06  -0.15   0.10     0.15  -0.16  -0.06
     9   6    -0.01  -0.01   0.00    -0.09  -0.03   0.12     0.05   0.03  -0.07
    10   6    -0.01  -0.01   0.00    -0.23   0.09   0.08    -0.06   0.22  -0.05
    11   6    -0.00  -0.01  -0.00    -0.21   0.09   0.03    -0.07   0.21  -0.01
    12   6    -0.01  -0.01  -0.02    -0.10  -0.05  -0.09     0.05   0.03   0.03
    13   6     0.00  -0.01  -0.01    -0.10  -0.05  -0.08     0.07   0.03   0.03
    14   6     0.00  -0.00  -0.00    -0.06  -0.03  -0.05     0.07   0.02   0.02
    15   6     0.00   0.00  -0.01    -0.01  -0.01  -0.02     0.04   0.00   0.00
    16   6    -0.01  -0.00  -0.02    -0.00  -0.01  -0.02     0.02  -0.00   0.00
    17   1    -0.27   0.65  -0.53    -0.01   0.05  -0.18    -0.01   0.14   0.17
    18   1    -0.06   0.10   0.21     0.04   0.01  -0.07     0.06   0.02   0.03
    19   1     0.00  -0.03  -0.00    -0.08  -0.04  -0.09     0.05   0.01   0.06
    20   1    -0.01  -0.01   0.00     0.18  -0.23   0.04     0.20  -0.30  -0.01
    21   1    -0.01  -0.00   0.00     0.16  -0.24   0.13     0.23  -0.31  -0.08
    22   1    -0.01  -0.00   0.00    -0.10  -0.03   0.16     0.06   0.03  -0.10
    23   1    -0.01  -0.01   0.00    -0.35   0.19   0.09    -0.14   0.37  -0.06
    24   1    -0.00  -0.01  -0.00    -0.32   0.19  -0.00    -0.15   0.35   0.00
    25   1    -0.01  -0.01  -0.02    -0.14  -0.07  -0.12     0.06   0.03   0.04
    26   1     0.00  -0.01  -0.01    -0.14  -0.07  -0.11     0.09   0.05   0.04
    27   1     0.01   0.00   0.00    -0.06  -0.03  -0.05     0.08   0.02   0.02
    28   1     0.01   0.01   0.00     0.02   0.01   0.01     0.03  -0.01  -0.01
    29  53     0.00   0.00  -0.01     0.08   0.03   0.04    -0.03  -0.04  -0.03
                      4                      5                      6
                      A                      A                      A
 Frequencies --     52.4669                66.7249                95.1259
 Red. masses --      5.2960                 6.3315                 6.2373
 Frc consts  --      0.0086                 0.0166                 0.0333
 IR Inten    --      1.0120                 4.4409                 0.1260
  Atom  AN      X      Y      Z        X      Y      Z        X      Y      Z
     1   6    -0.10   0.08  -0.05     0.06  -0.11  -0.08     0.03   0.25  -0.18
     2   7    -0.06   0.01  -0.06    -0.10   0.10   0.06     0.10   0.08  -0.02
     3   8    -0.15   0.07  -0.03     0.29  -0.07  -0.15     0.05   0.25  -0.18
     4   6    -0.08  -0.00  -0.06    -0.08   0.09   0.06     0.03  -0.03  -0.01
     5   6    -0.07  -0.03  -0.02    -0.05   0.06   0.01     0.06  -0.05  -0.02
     6   6    -0.04   0.01  -0.04    -0.06   0.09   0.03    -0.04  -0.05  -0.01
     7   6    -0.04  -0.03   0.00    -0.02  -0.05  -0.03     0.00  -0.02  -0.05
     8   6     0.01  -0.11   0.04     0.07  -0.15  -0.09    -0.06   0.08  -0.09
     9   6     0.03  -0.20   0.05     0.13  -0.14  -0.11    -0.05   0.14  -0.11
    10   6    -0.00  -0.20   0.03     0.09   0.00  -0.07     0.03   0.08  -0.08
    11   6    -0.06  -0.11  -0.01    -0.01   0.10  -0.01     0.09  -0.02  -0.03
    12   6    -0.03   0.02  -0.04    -0.06   0.14   0.00    -0.07  -0.10  -0.02
    13   6     0.10   0.07   0.05    -0.02   0.16  -0.04    -0.04  -0.09   0.04
    14   6     0.23   0.11   0.14     0.03   0.12  -0.04     0.04  -0.03   0.12
    15   6     0.20   0.10   0.12     0.02   0.07  -0.02     0.06   0.01   0.12
    16   6     0.06   0.04   0.03    -0.02   0.06   0.01     0.01  -0.01   0.05
    17   1    -0.09   0.15  -0.06    -0.04  -0.32  -0.13    -0.05   0.40  -0.33
    18   1    -0.00   0.02  -0.07    -0.27   0.07   0.13     0.20   0.11   0.04
    19   1    -0.09  -0.01  -0.07    -0.06   0.08   0.08     0.02   0.00  -0.02
    20   1    -0.05   0.03  -0.01    -0.07  -0.07  -0.01    -0.01  -0.05  -0.04
    21   1     0.04  -0.11   0.06     0.10  -0.25  -0.12    -0.12   0.12  -0.12
    22   1     0.08  -0.28   0.08     0.21  -0.22  -0.15    -0.11   0.23  -0.14
    23   1     0.01  -0.27   0.03     0.13   0.02  -0.08     0.04   0.12  -0.09
    24   1    -0.08  -0.12  -0.03    -0.03   0.19   0.02     0.14  -0.05  -0.01
    25   1    -0.11  -0.00  -0.09    -0.10   0.17   0.01    -0.12  -0.13  -0.06
    26   1     0.12   0.08   0.06    -0.02   0.19  -0.05    -0.07  -0.11   0.03
    27   1     0.35   0.15   0.22     0.06   0.13  -0.07     0.08  -0.01   0.18
    28   1     0.29   0.12   0.18     0.06   0.04  -0.03     0.11   0.05   0.17
    29  53     0.00   0.02  -0.01    -0.03  -0.04   0.05    -0.03  -0.06   0.05
                      7                      8                      9
                      A                      A                      A
 Frequencies --    119.8169               148.3310               203.8729
 Red. masses --      4.2669                 5.8358                 4.6206
 Frc consts  --      0.0361                 0.0757                 0.1132
 IR Inten    --      1.9375                 5.5893                 2.9725
  Atom  AN      X      Y      Z        X      Y      Z        X      Y      Z
     1   6     0.03  -0.09   0.11    -0.06   0.03   0.03    -0.01  -0.07   0.07
     2   7    -0.04   0.03   0.09    -0.13   0.09   0.21    -0.09   0.08   0.01
     3   8     0.07  -0.03   0.05     0.10   0.13  -0.09     0.02  -0.02   0.01
     4   6     0.03  -0.01   0.06    -0.05  -0.09   0.14     0.02  -0.00  -0.05
     5   6     0.05  -0.03   0.04    -0.05  -0.10   0.12     0.14  -0.13  -0.08
     6   6    -0.00  -0.02  -0.01    -0.02  -0.08   0.01    -0.10  -0.02  -0.11
     7   6     0.03  -0.02   0.03    -0.12  -0.14   0.05     0.18  -0.12  -0.04
     8   6     0.00   0.02   0.02    -0.12  -0.09  -0.06     0.06   0.02   0.03
     9   6    -0.01   0.06   0.01    -0.07  -0.00  -0.09    -0.10   0.13   0.05
    10   6     0.02   0.04   0.03     0.00   0.02  -0.01    -0.05  -0.01   0.00
    11   6     0.05  -0.00   0.04     0.01  -0.04   0.10     0.09  -0.16  -0.07
    12   6    -0.18  -0.08  -0.14     0.06  -0.03   0.06    -0.05   0.02  -0.08
    13   6    -0.18  -0.08  -0.14     0.11  -0.01   0.09     0.10   0.08   0.00
    14   6     0.05   0.00   0.03     0.05  -0.06   0.03     0.10   0.08   0.01
    15   6     0.19   0.05   0.13    -0.04  -0.11  -0.03    -0.04   0.01  -0.09
    16   6     0.12   0.02   0.07    -0.04  -0.11  -0.03    -0.13  -0.02  -0.11
    17   1     0.05  -0.25   0.20    -0.15  -0.10  -0.04     0.03  -0.26   0.18
    18   1    -0.13   0.02   0.15    -0.23   0.08   0.42    -0.20   0.06   0.12
    19   1     0.06  -0.02   0.09    -0.01  -0.15   0.20     0.11   0.06   0.02
    20   1     0.02  -0.04   0.04    -0.18  -0.20   0.08     0.25  -0.13  -0.06
    21   1    -0.02   0.03   0.01    -0.18  -0.12  -0.11     0.06   0.09   0.07
    22   1    -0.04   0.10   0.00    -0.08   0.05  -0.16    -0.24   0.31   0.10
    23   1     0.02   0.07   0.02     0.06   0.09  -0.04    -0.14   0.02   0.02
    24   1     0.06  -0.01   0.05     0.06  -0.01   0.15     0.09  -0.23  -0.11
    25   1    -0.32  -0.13  -0.23     0.11  -0.00   0.10    -0.05   0.03  -0.07
    26   1    -0.34  -0.14  -0.25     0.20   0.03   0.14     0.22   0.12   0.08
    27   1     0.09   0.02   0.05     0.08  -0.05   0.03     0.22   0.12   0.09
    28   1     0.32   0.10   0.22    -0.08  -0.13  -0.06    -0.04  -0.01  -0.10
    29  53    -0.02   0.01  -0.05     0.04   0.05  -0.06    -0.02   0.01   0.04
                     10                     11                     12
                      A                      A                      A
 Frequencies --    222.9638               262.0598               280.3922
 Red. masses --      4.6082                 5.0098                 5.7021
 Frc consts  --      0.1350                 0.2027                 0.2641
 IR Inten    --     11.4535                 6.1278                 5.3345
  Atom  AN      X      Y      Z        X      Y      Z        X      Y      Z
     1   6     0.08   0.03  -0.04    -0.13   0.00  -0.05     0.06   0.00   0.06
     2   7     0.18  -0.15  -0.04    -0.16   0.02   0.09     0.05   0.03  -0.00
     3   8    -0.03  -0.03   0.03    -0.00   0.03  -0.09     0.03   0.03   0.04
     4   6    -0.01  -0.05   0.05     0.05  -0.06   0.00     0.06  -0.07  -0.03
     5   6    -0.01  -0.09   0.10     0.03  -0.00  -0.11    -0.04   0.06   0.02
     6   6     0.01  -0.02   0.07     0.19  -0.01   0.04     0.01  -0.12  -0.14
     7   6    -0.04  -0.14   0.05     0.06   0.02  -0.07    -0.10   0.15   0.02
     8   6    -0.08  -0.07  -0.04     0.05   0.02   0.02    -0.02   0.05  -0.00
     9   6    -0.07   0.03  -0.06    -0.02  -0.01   0.04     0.12  -0.10  -0.01
    10   6     0.02   0.00  -0.01    -0.06  -0.04  -0.01     0.02   0.05  -0.00
    11   6     0.05  -0.08   0.08    -0.03  -0.04  -0.09    -0.08   0.16   0.02
    12   6    -0.01   0.11  -0.00     0.21   0.01   0.04    -0.02  -0.15  -0.17
    13   6     0.02   0.13  -0.15     0.04  -0.06  -0.11     0.14  -0.10  -0.09
    14   6     0.07   0.06  -0.18    -0.04  -0.08  -0.16     0.20  -0.06  -0.03
    15   6     0.11  -0.04  -0.08     0.14  -0.02  -0.01     0.03  -0.11  -0.13
    16   6     0.05  -0.05   0.05     0.19   0.01   0.08    -0.05  -0.12  -0.14
    17   1     0.09   0.22  -0.09    -0.25   0.03  -0.20     0.12  -0.07   0.16
    18   1     0.36  -0.12  -0.23    -0.26   0.01   0.30     0.01   0.03   0.09
    19   1    -0.09  -0.01  -0.05     0.15  -0.11   0.11     0.04  -0.17  -0.02
    20   1    -0.06  -0.21   0.07     0.10   0.06  -0.09    -0.14   0.20   0.02
    21   1    -0.13  -0.08  -0.08     0.09   0.05   0.07    -0.03   0.04  -0.02
    22   1    -0.12   0.12  -0.12    -0.04  -0.01   0.10     0.25  -0.28  -0.01
    23   1     0.06   0.05  -0.03    -0.12  -0.06   0.01     0.04   0.03  -0.00
    24   1     0.11  -0.09   0.12    -0.06  -0.07  -0.14    -0.12   0.24   0.03
    25   1    -0.08   0.19   0.04     0.26   0.04   0.09    -0.08  -0.16  -0.21
    26   1    -0.02   0.20  -0.21    -0.06  -0.09  -0.18     0.20  -0.08  -0.04
    27   1     0.08   0.06  -0.28    -0.21  -0.14  -0.27     0.33  -0.01   0.08
    28   1     0.17  -0.13  -0.13     0.16  -0.04  -0.02     0.04  -0.13  -0.14
    29  53    -0.04   0.04   0.03    -0.04   0.02   0.04    -0.05   0.03   0.05
                     13                     14                     15
                      A                      A                      A
 Frequencies --    295.2077               345.3125               412.4059
 Red. masses --      5.2084                 5.1118                 2.9343
 Frc consts  --      0.2674                 0.3591                 0.2940
 IR Inten    --      2.7105                 2.5928                 0.2382
  Atom  AN      X      Y      Z        X      Y      Z        X      Y      Z
     1   6     0.18   0.05   0.18     0.05   0.05   0.06     0.01   0.00   0.00
     2   7     0.12   0.15  -0.03     0.06  -0.04   0.09     0.01   0.01  -0.01
     3   8     0.13   0.11   0.14     0.09   0.07   0.04    -0.00   0.00   0.00
     4   6     0.04   0.02  -0.06    -0.00  -0.00   0.08    -0.01  -0.00  -0.01
     5   6    -0.04  -0.03  -0.05     0.04   0.01  -0.17    -0.00   0.00  -0.00
     6   6     0.08   0.05  -0.05    -0.11  -0.06   0.19    -0.01  -0.01   0.00
     7   6    -0.08  -0.06  -0.09     0.04   0.10  -0.14    -0.13   0.17   0.00
     8   6    -0.10  -0.07  -0.07     0.03   0.07  -0.00     0.12  -0.16   0.00
     9   6    -0.15  -0.11  -0.05    -0.01  -0.08   0.04     0.01  -0.00   0.00
    10   6    -0.13  -0.11  -0.04    -0.11  -0.06  -0.04    -0.12   0.17  -0.00
    11   6    -0.12  -0.09  -0.04    -0.09   0.01  -0.17     0.12  -0.16   0.00
    12   6     0.11   0.00  -0.01    -0.16   0.05   0.12     0.00   0.00   0.01
    13   6     0.00  -0.04  -0.00    -0.05   0.10   0.02    -0.01  -0.00  -0.00
    14   6    -0.08   0.00  -0.00     0.07  -0.02  -0.03     0.00  -0.01  -0.00
    15   6     0.00   0.09   0.02     0.02  -0.17   0.01     0.01  -0.01   0.01
    16   6     0.06   0.10  -0.01    -0.05  -0.18   0.11    -0.01  -0.01  -0.00
    17   1     0.34  -0.20   0.46     0.03   0.07   0.02     0.02  -0.01   0.02
    18   1     0.09   0.15   0.05     0.17  -0.02   0.01    -0.01   0.01   0.00
    19   1     0.00  -0.03  -0.07     0.05   0.18   0.09    -0.02  -0.00  -0.02
    20   1    -0.11  -0.08  -0.07     0.09   0.18  -0.17    -0.26   0.36  -0.00
    21   1    -0.08  -0.05  -0.04     0.08   0.14   0.08     0.27  -0.37   0.00
    22   1    -0.16  -0.11  -0.04     0.02  -0.15   0.13     0.02  -0.02   0.00
    23   1    -0.12  -0.10  -0.04    -0.19  -0.10  -0.01    -0.27   0.36  -0.01
    24   1    -0.15  -0.12  -0.09    -0.19   0.01  -0.25     0.28  -0.36   0.01
    25   1     0.18  -0.02  -0.01    -0.25   0.12   0.15     0.02   0.01   0.03
    26   1    -0.03  -0.10  -0.00    -0.04   0.22  -0.03    -0.00   0.00  -0.00
    27   1    -0.18  -0.03  -0.01     0.19   0.02  -0.11     0.01  -0.01  -0.01
    28   1    -0.01   0.13   0.04     0.07  -0.25  -0.03     0.03  -0.01   0.02
    29  53    -0.01  -0.01   0.01     0.01   0.01  -0.02     0.00   0.00  -0.00
                     16                     17                     18
                      A                      A                      A
 Frequencies --    436.2152               459.5750               488.1141
 Red. masses --      3.7854                 4.0951                 3.7596
 Frc consts  --      0.4244                 0.5096                 0.5278
 IR Inten    --      8.5734                 7.8127                10.0414
  Atom  AN      X      Y      Z        X      Y      Z        X      Y      Z
     1   6     0.03  -0.01   0.00     0.01   0.01  -0.00    -0.01   0.02   0.01
     2   7    -0.02   0.15  -0.15    -0.03   0.13  -0.11     0.00  -0.04   0.04
     3   8    -0.02  -0.02   0.02    -0.00  -0.01   0.02     0.03   0.02   0.01
     4   6    -0.08   0.04  -0.09    -0.08   0.09  -0.06    -0.03   0.08   0.05
     5   6    -0.03  -0.01   0.02    -0.09   0.10   0.01    -0.15   0.23  -0.02
     6   6    -0.16  -0.05  -0.03    -0.01   0.03   0.05     0.10   0.07   0.05
     7   6     0.02  -0.01   0.05     0.02  -0.02   0.02     0.02  -0.01  -0.03
     8   6     0.01   0.02   0.02     0.04  -0.04   0.01     0.07  -0.09  -0.01
     9   6     0.04   0.04   0.00    -0.04   0.09  -0.00    -0.12   0.13   0.00
    10   6     0.05   0.01  -0.01     0.05  -0.04  -0.01     0.05  -0.10   0.00
    11   6     0.01   0.03   0.02     0.02  -0.01   0.01     0.00  -0.02  -0.02
    12   6     0.10   0.03   0.17    -0.14  -0.08  -0.02     0.06  -0.02   0.03
    13   6    -0.06  -0.03  -0.02     0.13   0.01   0.11    -0.10  -0.09  -0.07
    14   6    -0.02  -0.11  -0.08     0.01  -0.13  -0.05     0.13  -0.03   0.07
    15   6     0.18  -0.05   0.09    -0.03  -0.12  -0.08    -0.00  -0.03  -0.04
    16   6    -0.10  -0.13  -0.05     0.24   0.00   0.16    -0.11  -0.06  -0.13
    17   1     0.15  -0.18   0.21     0.09  -0.14   0.15    -0.05   0.05  -0.04
    18   1    -0.15   0.13  -0.01    -0.09   0.11  -0.07     0.12  -0.03  -0.15
    19   1    -0.13   0.08  -0.15    -0.14   0.07  -0.12    -0.06  -0.00   0.04
    20   1     0.03  -0.02   0.05     0.08  -0.11   0.03     0.15  -0.18  -0.03
    21   1    -0.03   0.02  -0.01     0.10  -0.14  -0.01     0.24  -0.28   0.01
    22   1     0.04   0.06  -0.01    -0.08   0.16  -0.01    -0.19   0.22   0.01
    23   1     0.07  -0.01  -0.01     0.12  -0.13  -0.00     0.20  -0.31   0.01
    24   1     0.03   0.07   0.05     0.11  -0.09   0.03     0.13  -0.23  -0.03
    25   1     0.35   0.12   0.35    -0.34  -0.17  -0.17     0.09  -0.05   0.02
    26   1    -0.06   0.04  -0.06     0.22   0.11   0.13    -0.24  -0.12  -0.18
    27   1    -0.02  -0.11  -0.14    -0.10  -0.17  -0.18     0.27   0.02   0.19
    28   1     0.43   0.02   0.26    -0.25  -0.20  -0.23     0.01   0.01  -0.01
    29  53     0.00   0.01   0.00    -0.01   0.00  -0.00    -0.00   0.00   0.00
                     19                     20                     21
                      A                      A                      A
 Frequencies --    548.4122               599.2067               619.8735
 Red. masses --      3.7350                 3.3741                 4.1206
 Frc consts  --      0.6619                 0.7138                 0.9329
 IR Inten    --     11.0045                66.5689                24.4492
  Atom  AN      X      Y      Z        X      Y      Z        X      Y      Z
     1   6     0.03  -0.03  -0.07    -0.08   0.01   0.02    -0.10   0.05   0.08
     2   7    -0.01   0.16  -0.11    -0.04  -0.06   0.03    -0.08  -0.05  -0.07
     3   8    -0.10  -0.06  -0.03     0.05   0.01   0.00     0.13   0.07   0.05
     4   6     0.09   0.05  -0.05    -0.04   0.19   0.03    -0.15  -0.05  -0.09
     5   6     0.11  -0.05   0.04     0.11  -0.03   0.02    -0.10  -0.14  -0.01
     6   6     0.14   0.07   0.15    -0.06   0.13  -0.01     0.07   0.01   0.04
     7   6    -0.00  -0.03  -0.01     0.01  -0.04  -0.05     0.03  -0.03   0.16
     8   6    -0.05   0.02  -0.04    -0.06   0.03  -0.03     0.01   0.07   0.06
     9   6    -0.02  -0.10  -0.03    -0.02  -0.11  -0.01     0.18   0.05   0.01
    10   6    -0.04   0.03   0.03    -0.04   0.05   0.07    -0.03   0.04  -0.16
    11   6    -0.00  -0.02   0.07     0.04  -0.03   0.05    -0.01  -0.06  -0.07
    12   6     0.01   0.02   0.08    -0.04  -0.07   0.08     0.07   0.03   0.03
    13   6    -0.12  -0.02  -0.05     0.02  -0.09   0.03    -0.07  -0.02  -0.05
    14   6     0.15   0.02   0.09     0.06  -0.16  -0.03     0.09   0.04   0.07
    15   6    -0.08  -0.08  -0.07     0.08   0.05  -0.11    -0.07  -0.02  -0.04
    16   6    -0.01  -0.03   0.02     0.02   0.06  -0.08     0.04   0.02   0.03
    17   1     0.10  -0.05   0.02    -0.14  -0.00  -0.06    -0.08  -0.14   0.16
    18   1    -0.38   0.11   0.31     0.32  -0.02  -0.57     0.30   0.01  -0.37
    19   1     0.07   0.09  -0.08     0.02   0.28   0.07    -0.18  -0.08  -0.11
    20   1    -0.14   0.01   0.02    -0.10   0.03  -0.04     0.09   0.08   0.12
    21   1    -0.12   0.14  -0.02    -0.13   0.20   0.02    -0.18   0.10  -0.07
    22   1    -0.01  -0.10  -0.04    -0.03  -0.08  -0.05     0.16   0.04   0.09
    23   1    -0.06   0.17   0.01    -0.11   0.24   0.05    -0.20   0.08  -0.13
    24   1    -0.09   0.05   0.04    -0.09   0.06  -0.00     0.04   0.08   0.05
    25   1    -0.10  -0.01   0.01     0.04  -0.15   0.04    -0.03  -0.01  -0.03
    26   1    -0.33  -0.05  -0.22     0.03   0.05  -0.02    -0.26  -0.11  -0.18
    27   1     0.28   0.07   0.13     0.02  -0.18   0.04     0.09   0.04   0.07
    28   1    -0.23  -0.14  -0.18     0.04   0.14  -0.06    -0.23  -0.08  -0.16
    29  53     0.00   0.00   0.00    -0.00   0.00   0.00     0.00  -0.00   0.00
                     22                     23                     24
                      A                      A                      A
 Frequencies --    630.6154               655.6660               686.9771
 Red. masses --      6.2408                 5.7763                 5.7445
 Frc consts  --      1.4622                 1.4631                 1.5973
 IR Inten    --      0.7732                30.5353                 8.2033
  Atom  AN      X      Y      Z        X      Y      Z        X      Y      Z
     1   6    -0.00  -0.02  -0.01     0.07  -0.01  -0.02     0.21  -0.04  -0.10
     2   7     0.01  -0.01   0.05     0.04   0.02   0.03     0.13   0.08   0.17
     3   8    -0.02  -0.01  -0.02    -0.04  -0.01  -0.01    -0.16  -0.08  -0.02
     4   6     0.06   0.04   0.02    -0.01  -0.08   0.02    -0.17   0.05   0.21
     5   6     0.03   0.04   0.15    -0.06  -0.03  -0.02    -0.10  -0.05  -0.04
     6   6    -0.03   0.01  -0.01    -0.09  -0.03   0.13    -0.00   0.12  -0.06
     7   6     0.14   0.12   0.20    -0.02   0.01   0.04     0.03  -0.06   0.05
     8   6     0.25   0.16  -0.21     0.01  -0.01   0.04    -0.02   0.04   0.08
     9   6    -0.04  -0.02  -0.15     0.04   0.06   0.02     0.14   0.02   0.04
    10   6    -0.15  -0.12  -0.23     0.01  -0.02  -0.06    -0.06   0.01  -0.14
    11   6    -0.22  -0.15   0.20    -0.02   0.01  -0.06     0.01  -0.07  -0.15
    12   6    -0.03  -0.01   0.00    -0.07  -0.21   0.22     0.01   0.05  -0.04
    13   6     0.02   0.00   0.02     0.15  -0.15  -0.15    -0.06  -0.01   0.09
    14   6    -0.02  -0.03  -0.03     0.06   0.04  -0.08     0.03  -0.13   0.03
    15   6     0.03   0.01   0.00     0.02   0.27  -0.19     0.04  -0.01  -0.05
    16   6    -0.02  -0.00  -0.02    -0.17   0.18   0.17     0.10   0.03  -0.15
    17   1    -0.04   0.05  -0.08     0.08   0.06  -0.02     0.25   0.14  -0.11
    18   1    -0.03  -0.02   0.03    -0.20  -0.01   0.36    -0.18   0.02   0.33
    19   1     0.07   0.04   0.03    -0.03  -0.05  -0.00    -0.18  -0.00   0.21
    20   1    -0.03  -0.02   0.27     0.04   0.02   0.02     0.08   0.08   0.02
    21   1     0.21   0.10  -0.27     0.01  -0.09  -0.00    -0.19   0.13  -0.00
    22   1    -0.13  -0.07   0.24     0.04   0.04   0.03     0.09   0.06   0.11
    23   1     0.05   0.00  -0.29    -0.01  -0.11  -0.03    -0.29   0.03  -0.10
    24   1    -0.17  -0.12   0.26     0.04   0.01  -0.02     0.03   0.03  -0.09
    25   1     0.00  -0.00   0.02    -0.15  -0.09   0.29     0.13  -0.08  -0.10
    26   1     0.09   0.05   0.06     0.13   0.02  -0.23    -0.05   0.03   0.08
    27   1    -0.02  -0.03  -0.02    -0.13  -0.02   0.23     0.05  -0.13   0.00
    28   1     0.08   0.04   0.05     0.07   0.17  -0.25    -0.06   0.13   0.02
    29  53     0.00   0.00  -0.00     0.01  -0.00  -0.01    -0.01   0.00   0.01
                     25                     26                     27
                      A                      A                      A
 Frequencies --    715.1777               742.7167               764.6588
 Red. masses --      1.9541                 2.8478                 2.5099
 Frc consts  --      0.5889                 0.9256                 0.8647
 IR Inten    --     64.6594                38.6338                48.9878
  Atom  AN      X      Y      Z        X      Y      Z        X      Y      Z
     1   6     0.00  -0.00  -0.00    -0.02   0.00   0.01     0.03   0.01  -0.04
     2   7     0.01  -0.01   0.01    -0.01   0.00  -0.04    -0.00   0.05   0.03
     3   8    -0.00  -0.00  -0.00     0.01   0.01   0.00    -0.02  -0.03   0.00
     4   6    -0.01   0.01   0.00     0.03   0.00  -0.03    -0.09   0.05   0.06
     5   6     0.06  -0.10  -0.00    -0.02  -0.01  -0.00    -0.06   0.12   0.00
     6   6    -0.03   0.00  -0.03     0.18   0.07   0.13    -0.00  -0.08   0.01
     7   6    -0.06   0.07   0.01    -0.01  -0.02   0.03     0.07  -0.04  -0.04
     8   6     0.08  -0.12   0.01    -0.00  -0.04   0.03     0.03   0.02  -0.04
     9   6    -0.04   0.07   0.00     0.04   0.00   0.01     0.02  -0.10  -0.00
    10   6     0.09  -0.12  -0.01     0.02  -0.02  -0.03     0.00   0.00   0.04
    11   6    -0.05   0.06  -0.01     0.01  -0.02  -0.02     0.05  -0.06   0.02
    12   6     0.02   0.01   0.01    -0.07  -0.02  -0.03     0.06  -0.04  -0.05
    13   6    -0.03  -0.01  -0.00     0.11   0.05   0.09     0.08  -0.05  -0.11
    14   6     0.02  -0.01   0.02    -0.06  -0.03  -0.05    -0.03   0.11  -0.00
    15   6    -0.02  -0.01  -0.02     0.10   0.04   0.07    -0.05  -0.03   0.07
    16   6     0.05   0.02   0.00    -0.17  -0.06  -0.12    -0.03  -0.03   0.09
    17   1     0.00   0.01  -0.01    -0.02  -0.00   0.01     0.07  -0.08   0.05
    18   1     0.01  -0.01  -0.03    -0.07  -0.00   0.07     0.16   0.07  -0.23
    19   1     0.01   0.04   0.02     0.01  -0.03  -0.04    -0.12   0.01   0.05
    20   1    -0.29   0.40   0.00    -0.10   0.13   0.02    -0.06   0.11  -0.04
    21   1    -0.09   0.09  -0.00    -0.18   0.14  -0.01    -0.21   0.43   0.01
    22   1    -0.33   0.47  -0.01    -0.13   0.24  -0.00    -0.28   0.31   0.00
    23   1    -0.10   0.12  -0.01    -0.17   0.16  -0.02    -0.25   0.41   0.02
    24   1    -0.31   0.43  -0.01    -0.10   0.16  -0.01    -0.10   0.11  -0.01
    25   1     0.09   0.02   0.04    -0.50  -0.17  -0.32     0.04   0.05   0.01
    26   1    -0.03   0.00  -0.00    -0.11  -0.02  -0.08     0.11  -0.17  -0.03
    27   1     0.05  -0.00   0.03    -0.32  -0.12  -0.23    -0.03   0.11   0.07
    28   1    -0.06   0.00  -0.03     0.10   0.03   0.06     0.04  -0.13   0.02
    29  53    -0.00   0.00   0.00     0.00   0.00   0.00     0.00  -0.00  -0.00
                     28                     29                     30
                      A                      A                      A
 Frequencies --    772.5129               799.6668               866.7286
 Red. masses --      1.3719                 2.1159                 2.9071
 Frc consts  --      0.4824                 0.7972                 1.2867
 IR Inten    --     82.5536                45.7957                 5.4489
  Atom  AN      X      Y      Z        X      Y      Z        X      Y      Z
     1   6    -0.02  -0.00   0.02     0.00  -0.02   0.06    -0.02  -0.03   0.00
     2   7    -0.00  -0.02  -0.03     0.02  -0.10  -0.04    -0.00   0.03   0.06
     3   8     0.02   0.02   0.00     0.03   0.05   0.01    -0.02  -0.02  -0.02
     4   6     0.04  -0.01  -0.03     0.02  -0.08  -0.05     0.24   0.11  -0.06
     5   6    -0.03   0.03  -0.00    -0.08   0.12  -0.00    -0.02   0.09   0.00
     6   6     0.06   0.03   0.04    -0.08  -0.01  -0.06    -0.06  -0.02  -0.04
     7   6     0.00  -0.03   0.02     0.05  -0.03  -0.02    -0.05  -0.04   0.09
     8   6    -0.01  -0.01   0.02     0.02   0.01  -0.03    -0.10  -0.07   0.10
     9   6     0.03  -0.01   0.00     0.02  -0.07  -0.00     0.08   0.01   0.01
    10   6    -0.00  -0.00  -0.02     0.01   0.01   0.04    -0.03  -0.03  -0.12
    11   6     0.01  -0.02  -0.01     0.03  -0.03   0.03    -0.01  -0.02  -0.06
    12   6    -0.06  -0.01  -0.02    -0.01   0.03   0.05    -0.04  -0.02  -0.00
    13   6    -0.05  -0.00  -0.01    -0.05   0.03   0.05    -0.01   0.00  -0.02
    14   6    -0.05  -0.03  -0.04     0.06  -0.04   0.03     0.04   0.03   0.02
    15   6    -0.03  -0.01  -0.03     0.03   0.03  -0.04     0.04  -0.02   0.06
    16   6     0.02   0.01   0.00     0.04   0.03  -0.02    -0.01  -0.01   0.03
    17   1    -0.03   0.04  -0.01    -0.06   0.20  -0.08    -0.09   0.04  -0.11
    18   1    -0.10  -0.03   0.11    -0.37  -0.15   0.46     0.11   0.03  -0.21
    19   1     0.02  -0.03  -0.04    -0.05  -0.13  -0.11     0.35   0.15   0.05
    20   1    -0.03   0.03   0.02    -0.03   0.02  -0.02     0.03  -0.15   0.10
    21   1    -0.11   0.08  -0.00    -0.14   0.29   0.00    -0.25  -0.09  -0.02
    22   1    -0.06   0.11  -0.01    -0.20   0.23  -0.01    -0.05   0.19  -0.03
    23   1    -0.09   0.09  -0.01    -0.12   0.26   0.03    -0.22   0.03  -0.09
    24   1    -0.01   0.03  -0.00     0.01  -0.02   0.02     0.03  -0.05  -0.04
    25   1     0.21   0.07   0.16     0.02  -0.00   0.04     0.28   0.11   0.23
    26   1     0.41   0.19   0.31    -0.21   0.05  -0.09     0.06   0.04   0.03
    27   1     0.44   0.15   0.29    -0.14  -0.11  -0.15    -0.20  -0.06  -0.20
    28   1     0.35   0.14   0.24    -0.20   0.01  -0.15    -0.29  -0.18  -0.21
    29  53    -0.00  -0.00  -0.00    -0.00   0.00   0.00     0.00  -0.00  -0.00
                     31                     32                     33
                      A                      A                      A
 Frequencies --    875.6863               888.5460               898.1222
 Red. masses --      1.2674                 1.9703                 1.5439
 Frc consts  --      0.5726                 0.9165                 0.7337
 IR Inten    --      0.9415                23.7717                 2.6861
  Atom  AN      X      Y      Z        X      Y      Z        X      Y      Z
     1   6    -0.00   0.00  -0.01    -0.02   0.05  -0.08     0.01  -0.02   0.02
     2   7    -0.00   0.01   0.01    -0.02   0.08   0.07     0.01  -0.01   0.02
     3   8    -0.00  -0.01  -0.00    -0.02  -0.06  -0.00    -0.00   0.01  -0.01
     4   6     0.00  -0.03  -0.01     0.07  -0.15  -0.03     0.05   0.05  -0.02
     5   6    -0.01   0.01  -0.00    -0.04   0.03  -0.00     0.01   0.03   0.00
     6   6    -0.00  -0.01  -0.00     0.01  -0.04  -0.02    -0.07  -0.01  -0.04
     7   6    -0.04   0.05  -0.01     0.00   0.01  -0.01    -0.01  -0.01   0.02
     8   6    -0.04   0.06  -0.00     0.03  -0.01  -0.01    -0.03  -0.02   0.03
     9   6    -0.00   0.00  -0.00     0.01  -0.04  -0.00     0.02  -0.00   0.00
    10   6     0.04  -0.05   0.01     0.01   0.01   0.02    -0.01  -0.01  -0.03
    11   6     0.05  -0.07   0.00    -0.01   0.03   0.01    -0.01  -0.00  -0.01
    12   6     0.00   0.01   0.01    -0.02   0.03   0.06     0.08   0.02   0.05
    13   6    -0.01   0.01   0.01    -0.06   0.05   0.07     0.06   0.01   0.02
    14   6     0.00  -0.01  -0.00     0.01  -0.04  -0.01    -0.03   0.00  -0.02
    15   6    -0.00   0.01  -0.01     0.00   0.04  -0.07    -0.09  -0.05  -0.04
    16   6     0.00   0.00  -0.00     0.01   0.03  -0.01     0.03   0.01   0.03
    17   1     0.01  -0.04   0.02     0.10  -0.36   0.21    -0.05   0.12  -0.10
    18   1     0.05   0.02   0.00     0.53   0.17  -0.25    -0.09  -0.03   0.01
    19   1     0.01  -0.05   0.00     0.11  -0.29   0.06     0.08   0.10  -0.00
    20   1     0.29  -0.39  -0.00     0.07  -0.04  -0.02    -0.00  -0.05   0.03
    21   1     0.30  -0.38   0.01    -0.10   0.18  -0.00    -0.08  -0.01  -0.00
    22   1     0.01  -0.02  -0.00    -0.16   0.19  -0.01    -0.02   0.06  -0.01
    23   1    -0.27   0.38  -0.00     0.01   0.04   0.02    -0.04  -0.01  -0.02
    24   1    -0.31   0.42  -0.01     0.14  -0.19   0.01     0.03  -0.05  -0.01
    25   1    -0.03  -0.01  -0.02    -0.15  -0.02  -0.02    -0.44  -0.15  -0.30
    26   1    -0.02   0.02  -0.00    -0.12   0.13  -0.01    -0.32  -0.14  -0.24
    27   1     0.03   0.00   0.01     0.09  -0.02   0.01     0.17   0.07   0.12
    28   1     0.03   0.03   0.02     0.09   0.13   0.04     0.47   0.14   0.34
    29  53    -0.00   0.00   0.00    -0.00   0.00   0.00    -0.00  -0.00  -0.00
                     34                     35                     36
                      A                      A                      A
 Frequencies --    956.7914               986.9699              1010.1399
 Red. masses --      1.4615                 1.4000                 1.3646
 Frc consts  --      0.7883                 0.8035                 0.8204
 IR Inten    --      6.1362                 6.2681                 1.3002
  Atom  AN      X      Y      Z        X      Y      Z        X      Y      Z
     1   6     0.00   0.01  -0.01    -0.03   0.01  -0.01     0.01   0.00  -0.00
     2   7    -0.00   0.01   0.03     0.01  -0.00  -0.03    -0.00   0.00   0.01
     3   8    -0.01  -0.01  -0.00     0.01  -0.00   0.00    -0.00  -0.00   0.00
     4   6     0.04  -0.02  -0.03    -0.01  -0.00   0.04     0.00  -0.00  -0.01
     5   6    -0.05   0.07  -0.00     0.00  -0.01   0.00    -0.00   0.00  -0.00
     6   6    -0.00  -0.02  -0.02     0.02   0.01   0.02    -0.00  -0.00  -0.00
     7   6     0.06  -0.08   0.00    -0.00   0.00  -0.00     0.06  -0.07   0.01
     8   6    -0.00  -0.01   0.00    -0.00   0.01  -0.00    -0.05   0.06  -0.00
     9   6    -0.05   0.07  -0.00     0.00  -0.01   0.00    -0.02   0.01  -0.00
    10   6    -0.01   0.02  -0.00     0.00  -0.01  -0.00     0.06  -0.08   0.00
    11   6     0.06  -0.08   0.00    -0.00   0.01  -0.00    -0.05   0.07  -0.01
    12   6    -0.01   0.00   0.01    -0.08  -0.03  -0.07    -0.00  -0.00   0.01
    13   6    -0.01   0.01   0.02     0.05   0.02   0.04     0.00   0.00   0.00
    14   6     0.01  -0.00  -0.00     0.06   0.02   0.04    -0.01  -0.00  -0.00
    15   6    -0.01   0.00  -0.02    -0.07  -0.02  -0.06     0.00   0.00   0.00
    16   6    -0.00   0.00   0.01     0.01   0.00   0.01     0.00  -0.00  -0.00
    17   1     0.01  -0.05   0.02     0.01  -0.07   0.06     0.00   0.00  -0.00
    18   1     0.09   0.02  -0.05     0.00   0.00   0.03     0.01   0.00  -0.03
    19   1     0.04  -0.10  -0.01    -0.02   0.01   0.02     0.00  -0.01  -0.01
    20   1    -0.32   0.46  -0.01     0.01  -0.01  -0.00    -0.28   0.41  -0.00
    21   1    -0.05   0.04  -0.00     0.03  -0.03   0.01     0.24  -0.33  -0.00
    22   1     0.32  -0.43  -0.00    -0.02   0.03   0.01     0.08  -0.11  -0.01
    23   1     0.08  -0.11  -0.00    -0.03   0.02  -0.00    -0.33   0.47  -0.01
    24   1    -0.32   0.44  -0.01     0.04  -0.04   0.00     0.27  -0.37   0.00
    25   1    -0.00   0.02   0.03     0.46   0.14   0.29    -0.02   0.01   0.00
    26   1    -0.08   0.01  -0.04    -0.28  -0.11  -0.19    -0.01  -0.00  -0.01
    27   1    -0.01  -0.01  -0.04    -0.36  -0.13  -0.25     0.03   0.01   0.02
    28   1     0.06   0.03   0.03     0.43   0.16   0.30    -0.02  -0.01  -0.01
    29  53    -0.00  -0.00  -0.00    -0.00  -0.00  -0.00     0.00   0.00   0.00
                     37                     38                     39
                      A                      A                      A
 Frequencies --   1015.2600              1017.8490              1022.8846
 Red. masses --      4.5401                 5.9444                 4.4108
 Frc consts  --      2.7572                 3.6285                 2.7191
 IR Inten    --    137.2080                 3.1601                17.3532
  Atom  AN      X      Y      Z        X      Y      Z        X      Y      Z
     1   6    -0.20   0.05  -0.03     0.03  -0.02   0.02     0.15  -0.04   0.03
     2   7     0.09   0.00  -0.18    -0.01   0.01   0.02    -0.08   0.00   0.09
     3   8     0.04  -0.02  -0.00    -0.01   0.01  -0.00    -0.03   0.02   0.00
     4   6     0.06  -0.00   0.27    -0.01   0.01  -0.04    -0.03   0.03  -0.14
     5   6     0.04   0.06   0.04    -0.04  -0.03  -0.02    -0.01  -0.03  -0.02
     6   6    -0.05  -0.07   0.00     0.01  -0.01   0.01     0.04  -0.05   0.03
     7   6     0.01  -0.01  -0.01     0.06   0.06   0.38    -0.01  -0.01  -0.05
     8   6    -0.03  -0.02   0.05     0.04   0.03  -0.08    -0.01   0.02  -0.01
     9   6    -0.02  -0.00   0.02    -0.26  -0.20  -0.08     0.07   0.03   0.00
    10   6    -0.03  -0.03  -0.10     0.01   0.02   0.10     0.01   0.02   0.04
    11   6     0.02   0.01  -0.03     0.20   0.14  -0.29    -0.05  -0.03   0.07
    12   6     0.10   0.12  -0.15     0.02   0.03  -0.04     0.08   0.13  -0.17
    13   6    -0.01  -0.00   0.03    -0.01   0.00   0.01    -0.08   0.01   0.03
    14   6     0.01  -0.17   0.00     0.02  -0.05   0.01     0.11  -0.18   0.04
    15   6     0.05   0.06  -0.04     0.00   0.00  -0.01     0.00   0.01  -0.07
    16   6    -0.11   0.05   0.14    -0.05   0.02   0.06    -0.21   0.07   0.24
    17   1    -0.04  -0.41   0.33    -0.02   0.10  -0.08     0.01   0.32  -0.26
    18   1    -0.01   0.02   0.29    -0.02  -0.00  -0.07    -0.05  -0.02  -0.30
    19   1     0.01   0.20   0.15     0.03   0.04  -0.01     0.00   0.05  -0.10
    20   1    -0.06   0.04  -0.00     0.01  -0.02   0.42    -0.01   0.02  -0.06
    21   1    -0.01   0.00   0.07    -0.02  -0.02  -0.13     0.05  -0.09  -0.03
    22   1     0.00  -0.08   0.10    -0.29  -0.17  -0.10     0.00   0.14  -0.06
    23   1    -0.11  -0.01  -0.09    -0.01  -0.08   0.11     0.09  -0.01   0.03
    24   1     0.03   0.04  -0.01     0.12   0.15  -0.37    -0.05  -0.06   0.07
    25   1    -0.03   0.07  -0.25     0.03   0.03  -0.05     0.05   0.08  -0.24
    26   1    -0.06  -0.12   0.03     0.02   0.00   0.04     0.18   0.05   0.22
    27   1     0.18  -0.11   0.22    -0.02  -0.06  -0.04    -0.16  -0.29  -0.21
    28   1    -0.13  -0.01  -0.16     0.04   0.00   0.00     0.22   0.01   0.03
    29  53     0.00  -0.00  -0.00     0.00  -0.00  -0.00     0.00  -0.00  -0.00
                     40                     41                     42
                      A                      A                      A
 Frequencies --   1025.2555              1029.5795              1062.1587
 Red. masses --      1.3816                 1.3041                 2.1516
 Frc consts  --      0.8556                 0.8145                 1.4302
 IR Inten    --      0.3902                 0.2108                24.8685
  Atom  AN      X      Y      Z        X      Y      Z        X      Y      Z
     1   6    -0.03   0.01  -0.01     0.02  -0.01   0.01    -0.04   0.00  -0.00
     2   7     0.02   0.00  -0.02    -0.01   0.00   0.01     0.03   0.01  -0.01
     3   8     0.01  -0.00  -0.00    -0.00   0.00  -0.00     0.00  -0.01  -0.00
     4   6     0.01  -0.00   0.03    -0.01   0.00  -0.01     0.03   0.01   0.02
     5   6     0.01   0.01   0.01    -0.00  -0.01  -0.00    -0.02  -0.00  -0.00
     6   6    -0.01   0.00  -0.00     0.00   0.00   0.00    -0.01   0.00  -0.00
     7   6    -0.00   0.00   0.00    -0.03   0.04   0.00    -0.06  -0.05   0.03
     8   6     0.00  -0.01   0.01     0.06  -0.07  -0.00     0.05   0.04  -0.16
     9   6    -0.02   0.01   0.00    -0.05   0.08  -0.00     0.13   0.09   0.04
    10   6     0.01  -0.02  -0.01     0.04  -0.05   0.01    -0.02  -0.01   0.17
    11   6     0.00   0.01  -0.01    -0.01   0.02   0.00    -0.03  -0.03  -0.06
    12   6     0.04   0.01   0.05    -0.00   0.00  -0.02     0.01   0.00  -0.00
    13   6    -0.08  -0.03  -0.07     0.01   0.01   0.01     0.00  -0.00  -0.01
    14   6     0.07   0.04   0.06    -0.01  -0.01  -0.01     0.00  -0.00   0.00
    15   6    -0.04  -0.01  -0.02     0.00   0.00   0.00    -0.00  -0.00   0.01
    16   6     0.02  -0.01  -0.03    -0.01   0.00   0.02     0.00   0.00   0.00
    17   1    -0.01  -0.06   0.05    -0.00   0.04  -0.03    -0.02  -0.06   0.04
    18   1     0.00   0.00   0.06    -0.01  -0.00  -0.02     0.03   0.01   0.05
    19   1    -0.00   0.01   0.02    -0.00   0.01  -0.01     0.03   0.06   0.01
    20   1     0.01  -0.02   0.00     0.19  -0.28   0.01    -0.37  -0.22   0.12
    21   1    -0.05   0.07   0.01    -0.33   0.45  -0.01    -0.15  -0.13  -0.44
    22   1     0.06  -0.10   0.02     0.34  -0.45   0.00     0.14   0.10   0.05
    23   1    -0.07   0.07  -0.01    -0.25   0.34   0.00    -0.34  -0.25   0.30
    24   1     0.03  -0.02  -0.00     0.10  -0.14   0.00    -0.22  -0.16  -0.28
    25   1    -0.31  -0.09  -0.17     0.08   0.01   0.02    -0.01  -0.00  -0.02
    26   1     0.49   0.18   0.33    -0.07  -0.03  -0.05     0.01   0.00  -0.01
    27   1    -0.46  -0.15  -0.30     0.06   0.01   0.03    -0.00  -0.01   0.01
    28   1     0.20   0.09   0.17    -0.02  -0.02  -0.02    -0.01   0.00   0.01
    29  53    -0.00   0.00   0.00     0.00  -0.00  -0.00     0.00   0.00  -0.00
                     43                     44                     45
                      A                      A                      A
 Frequencies --   1078.9019              1100.5548              1111.3369
 Red. masses --      2.4392                 2.9398                 1.7795
 Frc consts  --      1.6729                 2.0980                 1.2949
 IR Inten    --      9.1775               148.7809                34.2743
  Atom  AN      X      Y      Z        X      Y      Z        X      Y      Z
     1   6     0.04  -0.00   0.01    -0.20  -0.08   0.04    -0.05  -0.09   0.07
     2   7    -0.05   0.00  -0.05     0.22   0.07   0.11     0.06   0.07   0.00
     3   8     0.00   0.01   0.00     0.00  -0.03  -0.04    -0.00   0.00  -0.03
     4   6    -0.00   0.02   0.07    -0.06   0.04  -0.13     0.00  -0.01  -0.02
     5   6     0.01   0.01   0.01    -0.03  -0.03  -0.02    -0.02  -0.02   0.05
     6   6     0.02  -0.06  -0.01    -0.00   0.04   0.01     0.02  -0.01  -0.01
     7   6    -0.01  -0.01  -0.01     0.03   0.03   0.01    -0.06  -0.05  -0.07
     8   6     0.01   0.01  -0.01    -0.02  -0.01   0.01     0.05   0.04  -0.04
     9   6     0.00   0.00   0.02    -0.00  -0.00  -0.03    -0.02  -0.01   0.07
    10   6    -0.01  -0.01  -0.01     0.03   0.02   0.03    -0.02  -0.02  -0.06
    11   6     0.01   0.01  -0.01    -0.04  -0.03   0.02     0.08   0.06  -0.02
    12   6     0.03  -0.08   0.01     0.02  -0.03  -0.02    -0.01  -0.00   0.01
    13   6    -0.12  -0.00   0.17    -0.03  -0.01   0.04     0.00   0.01  -0.01
    14   6    -0.03   0.16  -0.04    -0.00   0.05  -0.02     0.01  -0.02  -0.00
    15   6     0.08   0.04  -0.14     0.03  -0.02  -0.03    -0.01   0.00   0.02
    16   6    -0.00  -0.06   0.03    -0.03   0.00   0.04    -0.01   0.01   0.01
    17   1     0.01   0.10  -0.07    -0.27  -0.10  -0.04    -0.21   0.19  -0.22
    18   1    -0.11  -0.02  -0.20     0.28   0.10   0.43     0.11   0.08  -0.13
    19   1     0.01   0.01   0.07    -0.15   0.11  -0.22    -0.07  -0.15  -0.06
    20   1    -0.10  -0.05   0.02     0.23   0.16  -0.06    -0.32  -0.21   0.01
    21   1     0.02  -0.00  -0.00    -0.03  -0.02  -0.00     0.21   0.15   0.14
    22   1    -0.01  -0.00   0.09     0.03   0.02  -0.22    -0.11  -0.07   0.50
    23   1    -0.07  -0.05   0.00     0.16   0.11  -0.01    -0.17  -0.13  -0.02
    24   1     0.03   0.01  -0.00    -0.09  -0.08  -0.05     0.28   0.21   0.22
    25   1     0.20  -0.38  -0.16     0.15  -0.18  -0.10    -0.02   0.03   0.03
    26   1    -0.10  -0.29   0.34    -0.02  -0.17   0.13    -0.00   0.09  -0.05
    27   1     0.05   0.20  -0.18     0.06   0.07  -0.12     0.03  -0.01  -0.03
    28   1     0.32  -0.27  -0.32     0.16  -0.19  -0.11    -0.04   0.04   0.04
    29  53    -0.00   0.00   0.00     0.00  -0.00  -0.00     0.00  -0.00  -0.00
                     46                     47                     48
                      A                      A                      A
 Frequencies --   1129.9307              1151.0465              1177.7270
 Red. masses --      1.9500                 1.6897                 1.1462
 Frc consts  --      1.4669                 1.3190                 0.9367
 IR Inten    --      4.7408                 1.2482                 0.3110
  Atom  AN      X      Y      Z        X      Y      Z        X      Y      Z
     1   6     0.01   0.11  -0.10     0.00   0.03  -0.03     0.00   0.01  -0.01
     2   7    -0.02  -0.10   0.07    -0.00  -0.03   0.06    -0.01  -0.01   0.01
     3   8     0.00  -0.02   0.03    -0.00  -0.01   0.01    -0.00  -0.00   0.00
     4   6    -0.01   0.02  -0.09    -0.00   0.02  -0.09     0.00   0.00  -0.01
     5   6     0.02   0.01   0.00     0.00   0.01  -0.01     0.01   0.00   0.01
     6   6    -0.02   0.09  -0.02    -0.02  -0.03   0.06    -0.00   0.01   0.00
     7   6    -0.04  -0.03  -0.01    -0.03  -0.02  -0.00     0.01   0.01  -0.01
     8   6     0.02   0.02  -0.00     0.01   0.01   0.00    -0.03  -0.02  -0.04
     9   6    -0.01  -0.01   0.02    -0.00  -0.00   0.01    -0.01  -0.01   0.07
    10   6    -0.02  -0.01  -0.03    -0.01  -0.01  -0.01     0.04   0.03  -0.02
    11   6     0.04   0.03   0.00     0.02   0.02   0.01    -0.00  -0.00  -0.02
    12   6     0.02  -0.04  -0.00    -0.01   0.09  -0.03    -0.00   0.01  -0.00
    13   6    -0.00   0.00  -0.00     0.01  -0.04   0.00     0.00  -0.01   0.00
    14   6     0.01   0.01  -0.03    -0.04   0.01   0.05    -0.00   0.00   0.00
    15   6    -0.01  -0.06   0.05     0.05   0.04  -0.09     0.00  -0.00  -0.00
    16   6    -0.05   0.06   0.04     0.06  -0.09  -0.04     0.00  -0.00   0.00
    17   1     0.24  -0.33   0.33     0.07  -0.10   0.10     0.02  -0.02   0.02
    18   1    -0.04  -0.09   0.34     0.02  -0.02   0.16    -0.01  -0.01   0.02
    19   1     0.02   0.12  -0.08     0.01   0.21  -0.12    -0.01  -0.01  -0.03
    20   1    -0.25  -0.18   0.06    -0.14  -0.11   0.04     0.12   0.08  -0.05
    21   1     0.10   0.07   0.09     0.06   0.05   0.06    -0.29  -0.21  -0.34
    22   1    -0.05  -0.03   0.20    -0.02  -0.01   0.08    -0.13  -0.09   0.67
    23   1    -0.09  -0.07  -0.01    -0.06  -0.04   0.00     0.35   0.26  -0.13
    24   1     0.16   0.11   0.13     0.09   0.07   0.09    -0.10  -0.07  -0.13
    25   1     0.19  -0.29  -0.15    -0.19   0.36   0.12    -0.01   0.03   0.01
    26   1     0.00   0.05  -0.02     0.02  -0.39   0.16     0.00  -0.05   0.02
    27   1     0.16   0.05  -0.26    -0.33  -0.07   0.49    -0.01  -0.00   0.01
    28   1     0.05  -0.15   0.01     0.11  -0.03  -0.14     0.01  -0.01  -0.01
    29  53     0.00  -0.00  -0.00    -0.00   0.00   0.00     0.00   0.00  -0.00
                     49                     50                     51
                      A                      A                      A
 Frequencies --   1185.1191              1205.1161              1227.1202
 Red. masses --      1.1316                 1.1252                 2.6316
 Frc consts  --      0.9364                 0.9628                 2.3348
 IR Inten    --      0.1410                 2.5208                16.8949
  Atom  AN      X      Y      Z        X      Y      Z        X      Y      Z
     1   6     0.00  -0.00   0.00     0.00   0.00  -0.00    -0.01   0.01  -0.01
     2   7    -0.00   0.01  -0.00    -0.00  -0.00  -0.00     0.01  -0.01   0.05
     3   8    -0.00   0.00  -0.00    -0.00  -0.00   0.00     0.00  -0.00   0.00
     4   6     0.00  -0.01   0.00     0.01   0.00  -0.00    -0.12   0.03  -0.06
     5   6    -0.00   0.00  -0.00    -0.02  -0.01  -0.00     0.20   0.12   0.10
     6   6    -0.01  -0.00   0.01    -0.01   0.02  -0.00     0.07  -0.14  -0.01
     7   6     0.00  -0.00   0.00     0.03   0.03  -0.02     0.05   0.04  -0.00
     8   6    -0.00  -0.00   0.00    -0.02  -0.01  -0.04    -0.07  -0.05   0.02
     9   6    -0.00  -0.00   0.00    -0.01  -0.01  -0.00     0.00   0.00   0.01
    10   6     0.00   0.00  -0.00    -0.03  -0.03   0.02    -0.03  -0.02  -0.07
    11   6    -0.00  -0.00  -0.00     0.03   0.02   0.04     0.03   0.03  -0.01
    12   6     0.02  -0.03  -0.02     0.00   0.00  -0.00     0.00  -0.03   0.00
    13   6    -0.01   0.06  -0.02     0.00  -0.00  -0.00    -0.03   0.03   0.02
    14   6    -0.04   0.00   0.05    -0.00   0.00   0.00     0.01  -0.00  -0.02
    15   6     0.02  -0.03  -0.02     0.00  -0.01   0.00    -0.02   0.07  -0.01
    16   6     0.00   0.00  -0.00    -0.00   0.01   0.00     0.01  -0.06   0.01
    17   1    -0.01   0.01  -0.01     0.00  -0.00   0.00     0.00  -0.04   0.03
    18   1     0.01   0.01  -0.01    -0.01  -0.00   0.02    -0.03  -0.02   0.08
    19   1     0.00   0.01  -0.00     0.04  -0.00   0.03    -0.39  -0.09  -0.30
    20   1    -0.02   0.00   0.01     0.41   0.29  -0.15    -0.08  -0.09   0.06
    21   1     0.00  -0.00   0.00    -0.25  -0.18  -0.31    -0.21  -0.16  -0.14
    22   1    -0.00  -0.00   0.02    -0.01  -0.01   0.02     0.02   0.01  -0.06
    23   1     0.03   0.02  -0.01    -0.37  -0.27   0.14    -0.34  -0.25   0.03
    24   1    -0.02  -0.01  -0.02     0.31   0.23   0.37    -0.10  -0.09  -0.19
    25   1     0.20  -0.28  -0.16     0.00  -0.01  -0.01     0.01  -0.01   0.03
    26   1    -0.02   0.55  -0.25     0.00  -0.01   0.00    -0.04   0.32  -0.11
    27   1    -0.33  -0.08   0.51    -0.02  -0.00   0.03     0.02   0.00  -0.03
    28   1     0.18  -0.25  -0.13     0.04  -0.06  -0.02    -0.18   0.30   0.11
    29  53    -0.00   0.00   0.00     0.00  -0.00  -0.00    -0.00  -0.00   0.00
                     52                     53                     54
                      A                      A                      A
 Frequencies --   1234.5677              1276.2722              1305.2976
 Red. masses --      1.8960                 2.4434                 2.2400
 Frc consts  --      1.7026                 2.3450                 2.2487
 IR Inten    --      4.1461                29.4849                 7.9051
  Atom  AN      X      Y      Z        X      Y      Z        X      Y      Z
     1   6     0.02  -0.02   0.02     0.04  -0.04   0.04    -0.01   0.00  -0.01
     2   7    -0.02   0.01  -0.01    -0.05   0.04  -0.02     0.01   0.00   0.00
     3   8    -0.00   0.00  -0.00    -0.01   0.00  -0.01     0.00  -0.00   0.00
     4   6    -0.01  -0.09   0.01    -0.01  -0.15  -0.01    -0.03   0.03   0.00
     5   6     0.09   0.05   0.09     0.05   0.07  -0.02     0.02   0.01  -0.03
     6   6    -0.04   0.16  -0.02    -0.12   0.03   0.18     0.04  -0.11   0.01
     7   6     0.04   0.03  -0.01     0.01  -0.00   0.01    -0.02  -0.01   0.01
     8   6    -0.04  -0.03   0.00    -0.01  -0.01   0.02     0.01   0.01   0.02
     9   6     0.00   0.00   0.01     0.00   0.00  -0.01     0.00   0.00  -0.02
    10   6    -0.00  -0.00  -0.04    -0.02  -0.02  -0.01    -0.02  -0.01   0.00
    11   6     0.00   0.00  -0.03     0.02   0.01   0.02     0.01   0.01   0.02
    12   6    -0.02   0.04   0.01     0.06  -0.04  -0.06     0.05  -0.12  -0.01
    13   6     0.03  -0.04  -0.02     0.02   0.07  -0.06    -0.03   0.08   0.00
    14   6    -0.01  -0.00   0.01    -0.04   0.00   0.06    -0.06  -0.03   0.09
    15   6     0.01  -0.08   0.02     0.05  -0.06  -0.04     0.04  -0.08  -0.02
    16   6    -0.03   0.06   0.01     0.03   0.06  -0.07    -0.01   0.19  -0.08
    17   1    -0.03   0.06  -0.06    -0.09   0.09  -0.16     0.02   0.00   0.03
    18   1     0.09   0.03  -0.06     0.33   0.11   0.05    -0.07  -0.02   0.00
    19   1    -0.17  -0.54  -0.06     0.03   0.46  -0.12    -0.02   0.11   0.01
    20   1    -0.05  -0.03   0.02    -0.12  -0.03   0.05    -0.02  -0.04   0.02
    21   1    -0.03  -0.02   0.02    -0.10  -0.07  -0.07    -0.04  -0.03  -0.04
    22   1     0.02   0.02  -0.11    -0.01  -0.00   0.03    -0.01  -0.01   0.04
    23   1    -0.17  -0.13   0.01    -0.03  -0.02  -0.01     0.03   0.02  -0.01
    24   1    -0.13  -0.09  -0.20    -0.02   0.02  -0.00    -0.00  -0.01  -0.00
    25   1    -0.06   0.11   0.05     0.24  -0.28  -0.19    -0.41   0.51   0.35
    26   1     0.04  -0.31   0.10     0.03  -0.26   0.10    -0.04   0.11  -0.01
    27   1    -0.06  -0.02   0.10     0.09   0.04  -0.14     0.16   0.03  -0.24
    28   1     0.28  -0.44  -0.17    -0.22   0.31   0.15     0.24  -0.35  -0.16
    29  53     0.00   0.00  -0.00    -0.00   0.00   0.00    -0.00  -0.00   0.00
                     55                     56                     57
                      A                      A                      A
 Frequencies --   1316.7030              1350.7568              1364.8948
 Red. masses --      3.4037                 1.8160                 1.3561
 Frc consts  --      3.4767                 1.9522                 1.4885
 IR Inten    --      4.1210                 3.5441                53.6496
  Atom  AN      X      Y      Z        X      Y      Z        X      Y      Z
     1   6     0.00   0.03  -0.03    -0.00  -0.01   0.01     0.04  -0.01   0.02
     2   7    -0.02  -0.02   0.03     0.01   0.01  -0.01    -0.05  -0.00  -0.02
     3   8    -0.00  -0.00   0.01     0.00  -0.00  -0.01    -0.01   0.00  -0.00
     4   6     0.12   0.09  -0.00    -0.05  -0.05  -0.01     0.00  -0.06   0.02
     5   6    -0.11  -0.10   0.22    -0.00   0.02   0.01    -0.02   0.00   0.06
     6   6    -0.05  -0.05   0.09     0.03   0.00  -0.03     0.04   0.01  -0.06
     7   6     0.06   0.05  -0.06     0.11   0.08  -0.02    -0.02  -0.02   0.00
     8   6    -0.05  -0.04  -0.13    -0.05  -0.04  -0.04    -0.01  -0.01  -0.03
     9   6    -0.02  -0.01   0.11    -0.03  -0.02   0.13     0.00   0.00  -0.01
    10   6     0.12   0.09  -0.03     0.06   0.04  -0.01     0.02   0.02  -0.01
    11   6    -0.07  -0.05  -0.11    -0.08  -0.07  -0.07     0.01   0.01   0.01
    12   6     0.04  -0.05  -0.03    -0.01   0.01   0.01    -0.02   0.02   0.01
    13   6    -0.01   0.06  -0.03    -0.00  -0.02   0.01     0.00  -0.06   0.03
    14   6    -0.04  -0.00   0.05     0.01  -0.00  -0.01     0.02  -0.00  -0.02
    15   6     0.05  -0.04  -0.04    -0.02   0.01   0.02    -0.04   0.04   0.04
    16   6     0.01   0.04  -0.03     0.00   0.00  -0.00     0.01  -0.01  -0.01
    17   1     0.01  -0.12   0.03     0.04   0.08   0.02    -0.09  -0.05  -0.13
    18   1    -0.18  -0.06  -0.09     0.06   0.02   0.02     0.28   0.07   0.18
    19   1    -0.26  -0.07  -0.36     0.26   0.32   0.22    -0.01   0.67  -0.18
    20   1     0.26   0.17  -0.12    -0.41  -0.29   0.16     0.17   0.14  -0.07
    21   1     0.31   0.23   0.29    -0.11  -0.08  -0.11     0.13   0.09   0.13
    22   1     0.03   0.02  -0.12     0.06   0.04  -0.30    -0.03  -0.02   0.13
    23   1    -0.22  -0.16   0.09     0.09   0.07  -0.02    -0.15  -0.11   0.04
    24   1    -0.06  -0.05  -0.10     0.27   0.21   0.36    -0.13  -0.09  -0.16
    25   1     0.02  -0.02  -0.02    -0.04   0.07   0.05    -0.07   0.09   0.05
    26   1    -0.00  -0.08   0.04    -0.00   0.06  -0.03    -0.00   0.15  -0.07
    27   1     0.03   0.02  -0.05     0.02   0.00  -0.03     0.04   0.00  -0.06
    28   1    -0.12   0.18   0.07     0.08  -0.11  -0.05     0.16  -0.23  -0.10
    29  53    -0.00   0.00   0.00    -0.00  -0.00   0.00    -0.00  -0.00   0.00
                     58                     59                     60
                      A                      A                      A
 Frequencies --   1387.3065              1444.9140              1451.3326
 Red. masses --      1.2721                 1.2107                 1.3280
 Frc consts  --      1.4425                 1.4892                 1.6481
 IR Inten    --     70.6034                48.5371                81.0013
  Atom  AN      X      Y      Z        X      Y      Z        X      Y      Z
     1   6    -0.04  -0.01  -0.01    -0.02  -0.03   0.02     0.07  -0.00   0.02
     2   7     0.03   0.01  -0.00    -0.07  -0.01  -0.02    -0.03  -0.04  -0.06
     3   8     0.01  -0.01  -0.01     0.02  -0.03  -0.05    -0.02   0.01   0.02
     4   6    -0.08  -0.02  -0.07     0.03   0.06   0.02    -0.03   0.09  -0.02
     5   6     0.00   0.02   0.05    -0.00  -0.01   0.00     0.01  -0.01  -0.00
     6   6     0.00   0.00   0.01    -0.01  -0.01  -0.00     0.01  -0.01  -0.01
     7   6    -0.01  -0.01   0.01    -0.01  -0.00  -0.00     0.00   0.00   0.01
     8   6    -0.03  -0.02  -0.03     0.01   0.01   0.00    -0.02  -0.01  -0.02
     9   6     0.00   0.00  -0.02    -0.00  -0.00   0.01     0.00   0.00   0.00
    10   6     0.03   0.02  -0.02    -0.01  -0.01   0.00     0.02   0.01  -0.00
    11   6     0.01   0.01   0.02    -0.00   0.00  -0.01    -0.01  -0.01  -0.00
    12   6     0.00  -0.01  -0.00     0.01  -0.01  -0.01     0.01  -0.03  -0.00
    13   6    -0.00   0.01  -0.00    -0.00  -0.01   0.01    -0.01   0.03   0.00
    14   6    -0.00   0.00   0.00    -0.00   0.00   0.01    -0.00   0.01   0.00
    15   6     0.01  -0.01  -0.01     0.00   0.01  -0.00     0.02  -0.02  -0.02
    16   6    -0.00  -0.00   0.00     0.00  -0.01   0.01    -0.01  -0.00   0.02
    17   1     0.22   0.27   0.21     0.41   0.58   0.35    -0.27  -0.30  -0.32
    18   1    -0.12  -0.03  -0.06     0.43   0.11   0.33     0.46   0.10   0.47
    19   1     0.51   0.04   0.54    -0.14  -0.12  -0.10     0.19  -0.29   0.32
    20   1     0.14   0.10  -0.04     0.00   0.00  -0.01    -0.01  -0.01   0.02
    21   1     0.12   0.09   0.15    -0.01  -0.01  -0.03     0.04   0.03   0.06
    22   1    -0.03  -0.02   0.17     0.01   0.01  -0.05    -0.01  -0.01   0.06
    23   1    -0.20  -0.14   0.06     0.05   0.04  -0.02    -0.03  -0.03   0.02
    24   1    -0.16  -0.12  -0.18     0.03   0.02   0.02     0.00  -0.01   0.01
    25   1     0.01  -0.01   0.00    -0.02   0.03   0.01    -0.04   0.05   0.04
    26   1    -0.00  -0.02   0.01    -0.00   0.05  -0.02    -0.01  -0.01   0.02
    27   1    -0.01  -0.00   0.02     0.01   0.01  -0.03    -0.04  -0.00   0.06
    28   1    -0.03   0.05   0.02    -0.00   0.01  -0.00    -0.08   0.11   0.05
    29  53     0.00   0.00  -0.00     0.00   0.00  -0.00     0.00   0.00  -0.00
                     61                     62                     63
                      A                      A                      A
 Frequencies --   1479.5242              1498.2578              1517.7005
 Red. masses --      2.0980                 2.2198                 2.4393
 Frc consts  --      2.7059                 2.9358                 3.3104
 IR Inten    --     33.1548                12.3155                34.4372
  Atom  AN      X      Y      Z        X      Y      Z        X      Y      Z
     1   6    -0.01  -0.00   0.00    -0.01  -0.00   0.00    -0.01   0.00  -0.00
     2   7    -0.01   0.00   0.00     0.00   0.01   0.01     0.01   0.01   0.01
     3   8     0.00  -0.01  -0.01     0.00  -0.00  -0.01     0.00  -0.00  -0.00
     4   6    -0.01  -0.01   0.03     0.02   0.01   0.04     0.01  -0.06   0.02
     5   6    -0.00   0.00   0.00     0.02   0.01  -0.16     0.01   0.01  -0.02
     6   6     0.09  -0.04  -0.10    -0.00  -0.02   0.01    -0.01   0.16  -0.07
     7   6     0.00   0.00  -0.00     0.07   0.05   0.07     0.00   0.00   0.01
     8   6     0.00   0.00   0.00    -0.11  -0.08  -0.01    -0.01  -0.01  -0.00
     9   6    -0.00  -0.00   0.00     0.03   0.02  -0.14     0.01   0.00  -0.02
    10   6    -0.00  -0.00  -0.00     0.10   0.08   0.05     0.01   0.00   0.01
    11   6     0.00   0.00   0.00    -0.08  -0.06   0.03    -0.01  -0.01  -0.00
    12   6    -0.05  -0.04   0.08    -0.01   0.01   0.01     0.08  -0.09  -0.07
    13   6    -0.04   0.13  -0.02     0.00   0.00  -0.01    -0.03  -0.07   0.08
    14   6     0.08   0.01  -0.12     0.00  -0.01  -0.00    -0.03   0.10  -0.01
    15   6     0.02  -0.12   0.03    -0.01   0.01   0.01     0.10  -0.11  -0.08
    16   6    -0.05   0.10   0.02     0.01   0.01  -0.01    -0.06  -0.06   0.11
    17   1     0.06   0.08   0.06     0.04   0.07   0.05     0.02   0.02   0.03
    18   1     0.02   0.01   0.00    -0.01   0.00  -0.04    -0.07  -0.02  -0.10
    19   1    -0.07   0.28  -0.11    -0.21  -0.12  -0.17    -0.07   0.11  -0.11
    20   1     0.00   0.00  -0.00    -0.16  -0.12   0.17    -0.00  -0.01   0.02
    21   1    -0.01  -0.00  -0.01     0.14   0.11   0.31     0.02   0.02   0.04
    22   1     0.00   0.00  -0.01    -0.13  -0.08   0.60    -0.01  -0.01   0.06
    23   1    -0.00  -0.00  -0.00    -0.27  -0.20   0.20    -0.01  -0.00   0.02
    24   1    -0.01  -0.00  -0.01     0.05   0.04   0.21     0.03   0.02   0.05
    25   1     0.01  -0.12   0.05     0.03  -0.05  -0.03    -0.29   0.42   0.22
    26   1    -0.03  -0.45   0.27     0.01  -0.04   0.01    -0.05   0.38  -0.12
    27   1    -0.33  -0.12   0.52     0.01  -0.01  -0.01    -0.10   0.11   0.09
    28   1    -0.19   0.15   0.19     0.04  -0.05  -0.02    -0.30   0.43   0.20
    29  53     0.00  -0.00   0.00    -0.00  -0.00   0.00     0.00   0.00  -0.00
                     64                     65                     66
                      A                      A                      A
 Frequencies --   1543.0444              1637.2536              1660.0090
 Red. masses --      2.3273                 5.9664                 5.9488
 Frc consts  --      3.2648                 9.4231                 9.6583
 IR Inten    --     21.2326                27.6836                 1.1970
  Atom  AN      X      Y      Z        X      Y      Z        X      Y      Z
     1   6     0.00   0.00  -0.00    -0.00   0.00   0.00    -0.01   0.00   0.01
     2   7    -0.00  -0.00  -0.00     0.00  -0.00   0.00     0.01   0.01   0.00
     3   8    -0.00  -0.00  -0.00     0.00  -0.00  -0.00     0.00  -0.00  -0.01
     4   6     0.03   0.02   0.01    -0.01  -0.02   0.03    -0.00  -0.01   0.04
     5   6    -0.12  -0.09  -0.03     0.00  -0.00   0.00     0.09   0.06  -0.31
     6   6    -0.00   0.01  -0.00     0.16   0.05  -0.25    -0.00   0.01  -0.00
     7   6     0.07   0.05  -0.08    -0.00  -0.00  -0.00    -0.14  -0.10   0.17
     8   6     0.07   0.06   0.13     0.00   0.00   0.00    -0.01  -0.01  -0.22
     9   6    -0.09  -0.06  -0.02    -0.00  -0.00  -0.00    -0.08  -0.05   0.36
    10   6     0.11   0.08  -0.08     0.00   0.00   0.00     0.12   0.08  -0.18
    11   6     0.04   0.03   0.12    -0.00  -0.00  -0.00     0.02   0.02   0.20
    12   6     0.00  -0.00  -0.00    -0.13   0.05   0.16     0.01  -0.01  -0.00
    13   6    -0.00  -0.01   0.00     0.09   0.15  -0.20    -0.00   0.02  -0.00
    14   6    -0.00   0.01   0.00    -0.21  -0.08   0.34     0.00  -0.01   0.00
    15   6     0.01  -0.01  -0.00     0.12  -0.00  -0.16    -0.01   0.01   0.00
    16   6    -0.00  -0.00   0.01    -0.05  -0.13   0.14     0.00  -0.01   0.01
    17   1     0.00  -0.00  -0.00     0.01   0.01   0.01    -0.00   0.02   0.01
    18   1     0.02   0.01   0.02     0.01  -0.00   0.01    -0.02   0.00  -0.03
    19   1     0.02   0.03  -0.00    -0.04   0.23  -0.07    -0.15  -0.12  -0.09
    20   1    -0.34  -0.25   0.04     0.00   0.01  -0.00     0.25   0.19   0.05
    21   1    -0.30  -0.23  -0.30    -0.00  -0.00  -0.00     0.20   0.15  -0.00
    22   1    -0.10  -0.07  -0.06    -0.00  -0.00   0.00     0.09   0.06  -0.44
    23   1    -0.37  -0.27   0.08    -0.00  -0.00   0.00    -0.19  -0.14  -0.10
    24   1    -0.31  -0.23  -0.28     0.00   0.00   0.00    -0.20  -0.15  -0.05
    25   1    -0.02   0.02   0.01     0.10  -0.28  -0.01    -0.01   0.01   0.01
    26   1    -0.00   0.03  -0.01     0.12  -0.28  -0.02    -0.00  -0.02   0.01
    27   1    -0.00   0.01  -0.00     0.28   0.06  -0.43     0.00  -0.01   0.00
    28   1    -0.01   0.02   0.01     0.01   0.17  -0.10     0.01  -0.01  -0.01
    29  53     0.00   0.00  -0.00    -0.00   0.00   0.00     0.00   0.00  -0.00
                     67                     68                     69
                      A                      A                      A
 Frequencies --   1661.7597              1678.1099              1859.3691
 Red. masses --      6.2399                 5.9115                10.1793
 Frc consts  --     10.1524                 9.8081                20.7348
 IR Inten    --     11.4022                11.9279               477.9035
  Atom  AN      X      Y      Z        X      Y      Z        X      Y      Z
     1   6    -0.00  -0.00  -0.00     0.00  -0.00  -0.00     0.10   0.50   0.49
     2   7     0.00   0.00   0.00    -0.00  -0.00   0.00     0.02  -0.02  -0.01
     3   8     0.00   0.00   0.00    -0.00   0.00   0.00    -0.04  -0.34  -0.36
     4   6     0.01  -0.03   0.00     0.03   0.01   0.01    -0.02  -0.00  -0.03
     5   6     0.01   0.01   0.02    -0.17  -0.13  -0.07    -0.00  -0.00   0.01
     6   6    -0.06   0.19  -0.02    -0.01   0.04  -0.01    -0.00   0.00   0.01
     7   6    -0.03  -0.02  -0.01     0.24   0.18  -0.01     0.01   0.00  -0.00
     8   6     0.03   0.02   0.04    -0.20  -0.15  -0.15    -0.00  -0.00   0.00
     9   6    -0.01  -0.01  -0.03     0.10   0.08   0.06     0.00   0.00  -0.00
    10   6     0.03   0.02   0.01    -0.23  -0.17  -0.01    -0.00  -0.00   0.00
    11   6    -0.03  -0.03  -0.03     0.22   0.17   0.17     0.00   0.00  -0.00
    12   6     0.16  -0.31  -0.07     0.02  -0.04  -0.01     0.00  -0.00  -0.00
    13   6    -0.07   0.33  -0.07    -0.01   0.04  -0.01    -0.00   0.00   0.00
    14   6     0.07  -0.14  -0.03     0.01  -0.02  -0.00     0.00  -0.00  -0.00
    15   6    -0.15   0.24   0.09    -0.02   0.03   0.01    -0.00   0.00   0.00
    16   6     0.04  -0.24   0.06     0.01  -0.04   0.01     0.00  -0.00  -0.00
    17   1     0.00  -0.00   0.00     0.00  -0.00  -0.00    -0.40  -0.09   0.14
    18   1    -0.02  -0.01  -0.03     0.01   0.00  -0.00    -0.23  -0.06  -0.07
    19   1    -0.01   0.02  -0.03    -0.01   0.03  -0.03     0.05  -0.03   0.04
    20   1     0.02   0.01  -0.03    -0.26  -0.19   0.18    -0.02  -0.01   0.00
    21   1    -0.04  -0.03  -0.04     0.15   0.11   0.27    -0.00  -0.00   0.00
    22   1    -0.03  -0.02   0.02     0.14   0.10  -0.00     0.00   0.00   0.00
    23   1    -0.03  -0.02   0.03     0.21   0.15  -0.18     0.01   0.00  -0.00
    24   1     0.04   0.03   0.05    -0.20  -0.15  -0.34    -0.00  -0.00  -0.01
    25   1    -0.26   0.24   0.25    -0.04   0.04   0.04    -0.01   0.01   0.01
    26   1    -0.07  -0.31   0.26    -0.01  -0.04   0.03    -0.00   0.00   0.00
    27   1     0.01  -0.19   0.09     0.00  -0.02   0.01    -0.00  -0.00   0.00
    28   1     0.19  -0.21  -0.16     0.02  -0.02  -0.02     0.00  -0.00  -0.00
    29  53     0.00   0.00  -0.00     0.00   0.00  -0.00    -0.00  -0.00   0.00
                     70                     71                     72
                      A                      A                      A
 Frequencies --   3004.0078              3079.3663              3200.1435
 Red. masses --      1.0868                 1.0829                 1.0889
 Frc consts  --      5.7781                 6.0499                 6.5704
 IR Inten    --     97.1964                20.6703                 3.7488
  Atom  AN      X      Y      Z        X      Y      Z        X      Y      Z
     1   6    -0.06   0.02   0.05     0.00  -0.00  -0.00     0.00   0.00  -0.00
     2   7     0.00  -0.00   0.00     0.00  -0.00   0.00    -0.00  -0.00  -0.00
     3   8    -0.00  -0.00  -0.00     0.00   0.00   0.00    -0.00  -0.00  -0.00
     4   6    -0.00  -0.00   0.00    -0.06   0.02   0.05     0.00  -0.00  -0.00
     5   6     0.00   0.00  -0.00    -0.00   0.00   0.00     0.00   0.00   0.00
     6   6    -0.00  -0.00  -0.00    -0.00  -0.00   0.00    -0.00  -0.00  -0.00
     7   6    -0.00  -0.00  -0.00     0.00   0.00   0.00     0.00   0.00   0.00
     8   6    -0.00  -0.00   0.00     0.00   0.00   0.00     0.00   0.00  -0.01
     9   6    -0.00  -0.00  -0.00     0.00   0.00  -0.00    -0.01  -0.01  -0.00
    10   6    -0.00  -0.00  -0.00    -0.00  -0.00   0.00     0.00   0.00   0.03
    11   6    -0.00  -0.00   0.00     0.00   0.00  -0.00     0.04   0.03  -0.06
    12   6     0.00   0.00  -0.00     0.00  -0.00  -0.00    -0.00  -0.00   0.00
    13   6    -0.00  -0.00   0.00    -0.00  -0.00   0.00     0.00  -0.00  -0.00
    14   6     0.00   0.00  -0.00     0.00   0.00  -0.00    -0.00   0.00   0.00
    15   6     0.00   0.00  -0.00     0.00   0.00  -0.00    -0.00  -0.00   0.00
    16   6    -0.00   0.00   0.00    -0.00   0.00   0.00    -0.00  -0.00  -0.00
    17   1     0.76  -0.21  -0.61     0.00   0.00   0.01    -0.00  -0.00   0.00
    18   1    -0.01   0.00  -0.00     0.00   0.01   0.00     0.00   0.00  -0.00
    19   1    -0.00  -0.00  -0.01     0.71  -0.17  -0.67    -0.01   0.00   0.01
    20   1     0.00   0.00   0.00     0.00  -0.00  -0.00    -0.01  -0.01  -0.04
    21   1     0.00   0.00  -0.00     0.00   0.00  -0.00    -0.06  -0.04   0.07
    22   1     0.00   0.00   0.00     0.00   0.00  -0.00     0.12   0.09   0.04
    23   1    -0.00  -0.00   0.00    -0.00  -0.00  -0.00    -0.08  -0.06  -0.35
    24   1    -0.00  -0.00   0.00    -0.01  -0.00   0.01    -0.51  -0.36   0.66
    25   1    -0.00  -0.00   0.00     0.00   0.00  -0.00     0.00   0.00  -0.00
    26   1     0.00  -0.00  -0.00     0.00   0.00  -0.00    -0.00   0.00   0.00
    27   1     0.00  -0.00  -0.00     0.00  -0.00  -0.00     0.00  -0.00   0.00
    28   1    -0.00  -0.00   0.00    -0.00  -0.00   0.00     0.00   0.00  -0.00
    29  53     0.00  -0.00  -0.00    -0.00  -0.00   0.00     0.00   0.00  -0.00
                     73                     74                     75
                      A                      A                      A
 Frequencies --   3210.4831              3215.4287              3219.0756
 Red. masses --      1.0876                 1.0870                 1.0914
 Frc consts  --      6.6049                 6.6216                 6.6635
 IR Inten    --      0.3430                 0.3428                14.4847
  Atom  AN      X      Y      Z        X      Y      Z        X      Y      Z
     1   6    -0.00  -0.00  -0.00     0.00   0.00  -0.00    -0.00  -0.00  -0.00
     2   7     0.00   0.00  -0.00    -0.00   0.00   0.00     0.00   0.00  -0.00
     3   8     0.00   0.00   0.00    -0.00  -0.00  -0.00     0.00   0.00   0.00
     4   6    -0.00   0.00   0.00     0.00   0.00  -0.00     0.00  -0.00   0.00
     5   6     0.00   0.00  -0.00    -0.00  -0.00  -0.00     0.00   0.00   0.00
     6   6     0.00   0.00   0.00    -0.00   0.00   0.00    -0.00  -0.00  -0.00
     7   6     0.00   0.00   0.03     0.00   0.00   0.00     0.01   0.01   0.04
     8   6     0.03   0.02  -0.04    -0.00  -0.00   0.00     0.02   0.01  -0.03
     9   6    -0.04  -0.03  -0.01     0.00   0.00   0.00     0.03   0.02   0.01
    10   6     0.01   0.00   0.02    -0.00  -0.00  -0.00    -0.01  -0.01  -0.05
    11   6    -0.01  -0.01   0.02     0.00   0.00  -0.00     0.01   0.01  -0.02
    12   6     0.00   0.00  -0.00     0.02   0.03  -0.04     0.00   0.00  -0.00
    13   6    -0.00   0.00   0.00    -0.03   0.01   0.03     0.00  -0.00  -0.00
    14   6     0.00  -0.00  -0.00     0.01  -0.03   0.00    -0.00   0.00  -0.00
    15   6     0.00   0.00  -0.00     0.00   0.01  -0.01    -0.00  -0.00   0.00
    16   6    -0.00   0.00   0.00     0.00  -0.00   0.00    -0.00   0.00  -0.00
    17   1     0.00  -0.00  -0.00    -0.00   0.00   0.00     0.00  -0.00  -0.00
    18   1    -0.00   0.00  -0.00    -0.00   0.00   0.00    -0.00   0.00  -0.00
    19   1     0.00  -0.00  -0.00     0.00  -0.00  -0.00    -0.00  -0.00   0.00
    20   1    -0.07  -0.05  -0.32    -0.00  -0.00  -0.01    -0.09  -0.08  -0.43
    21   1    -0.37  -0.27   0.49     0.00   0.00  -0.00    -0.24  -0.17   0.31
    22   1     0.44   0.32   0.13    -0.01  -0.01  -0.00    -0.32  -0.24  -0.10
    23   1    -0.05  -0.04  -0.21     0.00   0.00   0.01     0.13   0.11   0.59
    24   1     0.15   0.11  -0.20    -0.00  -0.00   0.01    -0.14  -0.10   0.18
    25   1    -0.00  -0.00   0.00    -0.19  -0.41   0.49    -0.00  -0.00   0.00
    26   1     0.00  -0.00  -0.00     0.36  -0.18  -0.41    -0.01   0.00   0.01
    27   1    -0.00   0.00  -0.00    -0.14   0.41  -0.01     0.01  -0.02   0.00
    28   1    -0.00  -0.00   0.00    -0.05  -0.10   0.12     0.00   0.00  -0.01
    29  53    -0.00  -0.00   0.00    -0.00   0.00   0.00     0.00   0.00  -0.00
                     76                     77                     78
                      A                      A                      A
 Frequencies --   3223.1887              3227.0109              3233.5567
 Red. masses --      1.0902                 1.0941                 1.0943
 Frc consts  --      6.6731                 6.7127                 6.7415
 IR Inten    --      3.5954                18.3329                 7.9159
  Atom  AN      X      Y      Z        X      Y      Z        X      Y      Z
     1   6    -0.00  -0.00   0.00     0.00   0.00   0.00     0.00  -0.00  -0.00
     2   7     0.00  -0.00  -0.00    -0.00  -0.00   0.00    -0.00   0.00   0.00
     3   8     0.00   0.00   0.00    -0.00  -0.00  -0.00    -0.00  -0.00  -0.00
     4   6    -0.00  -0.00   0.00     0.00   0.00  -0.00     0.00   0.00  -0.00
     5   6     0.00   0.00   0.00    -0.00  -0.00   0.00     0.00   0.00  -0.00
     6   6     0.00  -0.00  -0.00    -0.00   0.00   0.00    -0.00   0.00   0.00
     7   6    -0.00  -0.00  -0.00    -0.01  -0.01  -0.06     0.00   0.00   0.00
     8   6     0.00   0.00  -0.00     0.02   0.01  -0.02    -0.00  -0.00   0.00
     9   6     0.00   0.00   0.00    -0.02  -0.02  -0.00    -0.00  -0.00  -0.00
    10   6    -0.00  -0.00  -0.00    -0.01  -0.01  -0.04    -0.00  -0.00  -0.00
    11   6     0.00   0.00  -0.00     0.01   0.01  -0.01     0.00   0.00  -0.00
    12   6    -0.02  -0.03   0.04     0.00   0.00  -0.00     0.01   0.02  -0.02
    13   6    -0.01   0.01   0.01    -0.00   0.00   0.00     0.04  -0.02  -0.04
    14   6     0.02  -0.06   0.00    -0.00   0.00  -0.00     0.00  -0.01   0.00
    15   6     0.01   0.02  -0.02    -0.00  -0.00   0.00     0.01   0.03  -0.04
    16   6     0.00  -0.00  -0.00    -0.00   0.00   0.00     0.00  -0.00  -0.00
    17   1     0.00  -0.00  -0.00    -0.00   0.00   0.00    -0.00  -0.00   0.00
    18   1     0.00  -0.00  -0.00     0.00  -0.00   0.00    -0.00   0.00   0.00
    19   1    -0.00   0.00   0.00     0.00   0.00   0.00    -0.00  -0.00   0.00
    20   1     0.00   0.00   0.01     0.15   0.12   0.69    -0.01  -0.00  -0.03
    21   1    -0.01  -0.01   0.01    -0.16  -0.12   0.20     0.02   0.02  -0.03
    22   1    -0.00  -0.00  -0.00     0.27   0.20   0.08     0.04   0.03   0.01
    23   1     0.00   0.00   0.02     0.11   0.09   0.49     0.01   0.01   0.03
    24   1    -0.00  -0.00   0.00    -0.09  -0.06   0.11    -0.01  -0.00   0.01
    25   1     0.18   0.39  -0.46    -0.01  -0.01   0.02    -0.10  -0.22   0.26
    26   1     0.07  -0.04  -0.08     0.00  -0.00  -0.00    -0.44   0.23   0.50
    27   1    -0.22   0.65  -0.02     0.00  -0.01   0.00    -0.05   0.14  -0.01
    28   1    -0.10  -0.21   0.24     0.00   0.01  -0.01    -0.18  -0.36   0.43
    29  53    -0.00  -0.00   0.00     0.00   0.00  -0.00    -0.00   0.00   0.00
                     79                     80                     81
                      A                      A                      A
 Frequencies --   3234.0510              3241.2331              3488.3178
 Red. masses --      1.0983                 1.0977                 1.0724
 Frc consts  --      6.7683                 6.7946                 7.6888
 IR Inten    --     18.9422                13.3344                25.8344
  Atom  AN      X      Y      Z        X      Y      Z        X      Y      Z
     1   6     0.00   0.00  -0.00     0.00   0.00   0.00     0.00  -0.00  -0.00
     2   7     0.00  -0.00  -0.00    -0.00   0.00  -0.00     0.01  -0.07   0.01
     3   8    -0.00  -0.00  -0.00    -0.00  -0.00  -0.00     0.00   0.00   0.00
     4   6     0.00   0.00   0.00     0.00  -0.00   0.00     0.00  -0.00  -0.00
     5   6     0.00   0.00  -0.00    -0.00   0.00  -0.00     0.00   0.00   0.00
     6   6     0.00  -0.00  -0.00     0.00  -0.00  -0.00    -0.00   0.00  -0.00
     7   6     0.01   0.01   0.03     0.00   0.00   0.00    -0.00  -0.00  -0.00
     8   6    -0.03  -0.02   0.03    -0.00  -0.00   0.00     0.00   0.00  -0.00
     9   6    -0.04  -0.03  -0.01    -0.00  -0.00  -0.00     0.00   0.00  -0.00
    10   6    -0.01  -0.01  -0.04    -0.00  -0.00  -0.00    -0.00  -0.00   0.00
    11   6     0.01   0.00  -0.01     0.00   0.00  -0.00    -0.00   0.00   0.00
    12   6    -0.00  -0.00   0.00    -0.00  -0.01   0.01    -0.00  -0.00   0.00
    13   6    -0.00   0.00   0.00    -0.02   0.01   0.03     0.00   0.00  -0.00
    14   6     0.00   0.00  -0.00    -0.02   0.05  -0.00    -0.00  -0.00   0.00
    15   6    -0.00  -0.00   0.00     0.02   0.04  -0.05     0.00  -0.00  -0.00
    16   6    -0.00   0.00  -0.00     0.00  -0.00  -0.00     0.00   0.00  -0.00
    17   1     0.00  -0.00   0.00    -0.00   0.00   0.00    -0.00   0.00   0.00
    18   1    -0.00   0.00   0.00    -0.00  -0.00  -0.00    -0.20   0.98  -0.06
    19   1    -0.00  -0.00   0.00    -0.00   0.00   0.00    -0.00   0.00   0.00
    20   1    -0.09  -0.07  -0.39    -0.00  -0.00  -0.00     0.00   0.00   0.00
    21   1     0.29   0.21  -0.38     0.00   0.00  -0.00    -0.00  -0.00   0.00
    22   1     0.47   0.35   0.14     0.00   0.00   0.00    -0.00  -0.00  -0.00
    23   1     0.09   0.07   0.41     0.00   0.00   0.00     0.00  -0.00  -0.00
    24   1    -0.06  -0.04   0.08    -0.00  -0.00   0.00     0.00   0.00  -0.00
    25   1     0.01   0.02  -0.02     0.04   0.10  -0.12    -0.00   0.00  -0.00
    26   1     0.03  -0.02  -0.04     0.25  -0.13  -0.29     0.00  -0.00  -0.00
    27   1     0.00  -0.00   0.00     0.18  -0.52   0.02    -0.00   0.00  -0.00
    28   1     0.01   0.03  -0.04    -0.21  -0.43   0.52    -0.00  -0.00  -0.00
    29  53     0.00   0.00  -0.00    -0.00   0.00   0.00     0.00   0.00   0.00

 -------------------
 - Thermochemistry -
 -------------------
 Temperature   298.150 Kelvin.  Pressure   1.00000 Atm.
 Atom     1 has atomic number  6 and mass  12.00000
 Atom     2 has atomic number  7 and mass  14.00307
 Atom     3 has atomic number  8 and mass  15.99491
 Atom     4 has atomic number  6 and mass  12.00000
 Atom     5 has atomic number  6 and mass  12.00000
 Atom     6 has atomic number  6 and mass  12.00000
 Atom     7 has atomic number  6 and mass  12.00000
 Atom     8 has atomic number  6 and mass  12.00000
 Atom     9 has atomic number  6 and mass  12.00000
 Atom    10 has atomic number  6 and mass  12.00000
 Atom    11 has atomic number  6 and mass  12.00000
 Atom    12 has atomic number  6 and mass  12.00000
 Atom    13 has atomic number  6 and mass  12.00000
 Atom    14 has atomic number  6 and mass  12.00000
 Atom    15 has atomic number  6 and mass  12.00000
 Atom    16 has atomic number  6 and mass  12.00000
 Atom    17 has atomic number  1 and mass   1.00783
 Atom    18 has atomic number  1 and mass   1.00783
 Atom    19 has atomic number  1 and mass   1.00783
 Atom    20 has atomic number  1 and mass   1.00783
 Atom    21 has atomic number  1 and mass   1.00783
 Atom    22 has atomic number  1 and mass   1.00783
 Atom    23 has atomic number  1 and mass   1.00783
 Atom    24 has atomic number  1 and mass   1.00783
 Atom    25 has atomic number  1 and mass   1.00783
 Atom    26 has atomic number  1 and mass   1.00783
 Atom    27 has atomic number  1 and mass   1.00783
 Atom    28 has atomic number  1 and mass   1.00783
 Atom    29 has atomic number 53 and mass 126.90040
 Molecular mass:   336.99229 amu.
 Principal axes and moments of inertia in atomic units:
                           1         2         3
     Eigenvalues --  4509.994657342.145438615.77638
           X            0.59954   0.10089   0.79396
           Y            0.68265   0.45338  -0.57309
           Z           -0.41779   0.88559   0.20295
 This molecule is an asymmetric top.
 Rotational symmetry number  1.
 Warning -- assumption of classical behavior for rotation
           may cause significant error
 Rotational temperatures (Kelvin)      0.01920     0.01180     0.01005
 Rotational constants (GHZ):           0.40016     0.24581     0.20947
    1 imaginary frequencies ignored.
 Zero-point vibrational energy     596642.1 (Joules/Mol)
                                  142.60087 (Kcal/Mol)
 Warning -- explicit consideration of  20 degrees of freedom as
           vibrations may cause significant error
 Vibrational temperatures:     26.40    61.26    75.49    96.00   136.86
          (Kelvin)            172.39   213.42   293.33   320.80   377.05
                              403.42   424.74   496.83   593.36   627.62
                              661.23   702.29   789.04   862.12   891.86
                              907.31   943.36   988.41  1028.98  1068.60
                             1100.17  1111.47  1150.54  1247.03  1259.92
                             1278.42  1292.20  1376.61  1420.03  1453.37
                             1460.73  1464.46  1471.70  1475.11  1481.34
                             1528.21  1552.30  1583.45  1598.97  1625.72
                             1656.10  1694.49  1705.12  1733.89  1765.55
                             1776.27  1836.27  1878.03  1894.44  1943.44
                             1963.78  1996.02  2078.91  2088.14  2128.71
                             2155.66  2183.63  2220.10  2355.64  2388.38
                             2390.90  2414.43  2675.22  4322.10  4430.52
                             4604.29  4619.17  4626.28  4631.53  4637.45
                             4642.95  4652.37  4653.08  4663.41  5018.91
 
 Zero-point correction=                           0.227249 (Hartree/Particle)
 Thermal correction to Energy=                    0.241603
 Thermal correction to Enthalpy=                  0.242548
 Thermal correction to Gibbs Free Energy=         0.182428
 Sum of electronic and zero-point Energies=           -681.671209
 Sum of electronic and thermal Energies=              -681.656854
 Sum of electronic and thermal Enthalpies=            -681.655910
 Sum of electronic and thermal Free Energies=         -681.716030
 
                     E (Thermal)             CV                S
                      KCal/Mol        Cal/Mol-Kelvin    Cal/Mol-Kelvin
 Total                  151.608             54.168            126.533
 Electronic               0.000              0.000              0.000
 Translational            0.889              2.981             43.339
 Rotational               0.889              2.981             34.011
 Vibrational            149.831             48.206             49.183
 Vibration     1          0.593              1.986              6.805
 Vibration     2          0.595              1.980              5.135
 Vibration     3          0.596              1.977              4.722
 Vibration     4          0.598              1.970              4.248
 Vibration     5          0.603              1.953              3.552
 Vibration     6          0.609              1.933              3.103
 Vibration     7          0.618              1.904              2.694
 Vibration     8          0.640              1.834              2.098
 Vibration     9          0.649              1.806              1.935
 Vibration    10          0.669              1.742              1.648
 Vibration    11          0.680              1.710              1.531
 Vibration    12          0.689              1.683              1.444
 Vibration    13          0.724              1.585              1.187
 Vibration    14          0.776              1.443              0.918
 Vibration    15          0.797              1.391              0.839
 Vibration    16          0.817              1.340              0.767
 Vibration    17          0.844              1.276              0.689
 Vibration    18          0.904              1.143              0.547
 Vibration    19          0.957              1.033              0.451
 Vibration    20          0.980              0.990              0.417
                       Q            Log10(Q)             Ln(Q)
 Total Bot       0.122800D-83        -83.910802       -193.211763
 Total V=0       0.413399D+21         20.616370         47.470945
 Vib (Bot)       0.835260D-99        -99.078178       -228.135937
 Vib (Bot)    1  0.112882D+02          1.052626          2.423762
 Vib (Bot)    2  0.485804D+01          0.686461          1.580636
 Vib (Bot)    3  0.393910D+01          0.595397          1.370951
 Vib (Bot)    4  0.309228D+01          0.490279          1.128909
 Vib (Bot)    5  0.215941D+01          0.334336          0.769837
 Vib (Bot)    6  0.170565D+01          0.231890          0.533947
 Vib (Bot)    7  0.136766D+01          0.135977          0.313099
 Vib (Bot)    8  0.976576D+00         -0.010294         -0.023703
 Vib (Bot)    9  0.886047D+00         -0.052543         -0.120985
 Vib (Bot)   10  0.740419D+00         -0.130522         -0.300539
 Vib (Bot)   11  0.685546D+00         -0.163963         -0.377540
 Vib (Bot)   12  0.645940D+00         -0.189808         -0.437049
 Vib (Bot)   13  0.535914D+00         -0.270905         -0.623781
 Vib (Bot)   14  0.428226D+00         -0.368327         -0.848104
 Vib (Bot)   15  0.397488D+00         -0.400676         -0.922590
 Vib (Bot)   16  0.370228D+00         -0.431531         -0.993636
 Vib (Bot)   17  0.340245D+00         -0.468208         -1.078090
 Vib (Bot)   18  0.286593D+00         -0.542734         -1.249691
 Vib (Bot)   19  0.249399D+00         -0.603106         -1.388703
 Vib (Bot)   20  0.235951D+00         -0.627177         -1.444129
 Vib (V=0)       0.281186D+06          5.448993         12.546771
 Vib (V=0)    1  0.117993D+02          1.071857          2.468041
 Vib (V=0)    2  0.538371D+01          0.731081          1.683377
 Vib (V=0)    3  0.447070D+01          0.650376          1.497546
 Vib (V=0)    4  0.363244D+01          0.560199          1.289906
 Vib (V=0)    5  0.271655D+01          0.434017          0.999361
 Vib (V=0)    6  0.227743D+01          0.357445          0.823046
 Vib (V=0)    7  0.195619D+01          0.291411          0.670998
 Vib (V=0)    8  0.159713D+01          0.203341          0.468210
 Vib (V=0)    9  0.151739D+01          0.181097          0.416991
 Vib (V=0)   10  0.139343D+01          0.144086          0.331770
 Vib (V=0)   11  0.134851D+01          0.129855          0.299002
 Vib (V=0)   12  0.131685D+01          0.119535          0.275240
 Vib (V=0)   13  0.123294D+01          0.090943          0.209403
 Vib (V=0)   14  0.115831D+01          0.063826          0.146966
 Vib (V=0)   15  0.113875D+01          0.056427          0.129928
 Vib (V=0)   16  0.112215D+01          0.050050          0.115245
 Vib (V=0)   17  0.110479D+01          0.043278          0.099652
 Vib (V=0)   18  0.107631D+01          0.031938          0.073541
 Vib (V=0)   19  0.105875D+01          0.024793          0.057087
 Vib (V=0)   20  0.105288D+01          0.022378          0.051526
 Electronic      0.100000D+01          0.000000          0.000000
 Translational   0.243155D+09          8.385884         19.309211
 Rotational      0.604634D+07          6.781492         15.614963
 -------------------------------------------------------------------
 Center     Atomic                   Forces (Hartrees/Bohr)
 Number     Number              X              Y              Z
 -------------------------------------------------------------------
      1        6          -0.000007283    0.000000006   -0.000002131
      2        7           0.000003557   -0.000000532    0.000008334
      3        8          -0.000000501    0.000001813    0.000004203
      4        6          -0.000008287    0.000016009   -0.000002073
      5        6          -0.000005532    0.000005242    0.000001339
      6        6           0.000014329    0.000004749    0.000006127
      7        6          -0.000000655   -0.000017362    0.000007284
      8        6          -0.000005559    0.000006928   -0.000004080
      9        6           0.000001164   -0.000001970   -0.000001477
     10        6          -0.000000503    0.000002177   -0.000000317
     11        6           0.000001070   -0.000013257    0.000003772
     12        6           0.000001833   -0.000000041   -0.000004775
     13        6           0.000003957    0.000004042   -0.000000946
     14        6          -0.000003866   -0.000001393   -0.000003359
     15        6           0.000005488   -0.000000440    0.000000916
     16        6          -0.000007241    0.000000426   -0.000012026
     17        1          -0.000000309   -0.000000842    0.000003499
     18        1           0.000009152    0.000002509    0.000000596
     19        1          -0.000000339   -0.000008775    0.000001000
     20        1          -0.000005590    0.000000414   -0.000003527
     21        1          -0.000002041    0.000001990    0.000000413
     22        1           0.000000048   -0.000000519    0.000000093
     23        1           0.000000978   -0.000001646    0.000000415
     24        1          -0.000000227   -0.000003456    0.000003129
     25        1          -0.000003174    0.000003264   -0.000003560
     26        1           0.000000224    0.000001974   -0.000002850
     27        1           0.000001529    0.000000330   -0.000003922
     28        1           0.000003294   -0.000001801   -0.000002369
     29       53           0.000004483    0.000000163    0.000006289
 -------------------------------------------------------------------
 Cartesian Forces:  Max     0.000017362 RMS     0.000005015
 FormGI is forming the generalized inverse of G from B-inverse, IUseBI=4.

 GradGradGradGradGradGradGradGradGradGradGradGradGradGradGradGradGradGrad
 Berny optimization.
 Internal  Forces:  Max     0.000023934 RMS     0.000004504
 Search for a local minimum.
 Step number   1 out of a maximum of    2
 All quantities printed in internal units (Hartrees-Bohrs-Radians)
 Second derivative matrix not updated -- analytic derivatives used.
 ITU=  0
     Eigenvalues ---   -0.00821   0.00122   0.00590   0.00622   0.01482
     Eigenvalues ---    0.01656   0.01693   0.01780   0.01802   0.01818
     Eigenvalues ---    0.02070   0.02150   0.02404   0.02458   0.02500
     Eigenvalues ---    0.02522   0.02670   0.02687   0.02811   0.02843
     Eigenvalues ---    0.02880   0.03017   0.03197   0.06090   0.06388
     Eigenvalues ---    0.06673   0.07853   0.10823   0.10875   0.10912
     Eigenvalues ---    0.11399   0.11733   0.11906   0.12238   0.12321
     Eigenvalues ---    0.12369   0.12589   0.12769   0.14477   0.17173
     Eigenvalues ---    0.17870   0.18443   0.18953   0.19111   0.19193
     Eigenvalues ---    0.19375   0.19944   0.20797   0.21206   0.22608
     Eigenvalues ---    0.23725   0.24385   0.28449   0.29431   0.31337
     Eigenvalues ---    0.32423   0.32472   0.34038   0.35986   0.36313
     Eigenvalues ---    0.36499   0.36537   0.36708   0.36719   0.36777
     Eigenvalues ---    0.36949   0.37021   0.37125   0.38179   0.42377
     Eigenvalues ---    0.42803   0.43160   0.43606   0.45743   0.48082
     Eigenvalues ---    0.48164   0.48238   0.51470   0.52020   0.53332
     Eigenvalues ---    0.93766
 Eigenvalue     1 is  -8.21D-03 should be greater than     0.000000 Eigenvector:
                          D2        D1        D4        D3        D17
   1                    0.51871   0.49639   0.49578   0.47346   0.04241
                          D18       D21       D19       D22       D5
   1                    0.04034   0.04014   0.03821   0.03807   0.03796
 Angle between quadratic step and forces=  72.13 degrees.
 Linear search not attempted -- first point.
 Iteration  1 RMS(Cart)=  0.00060817 RMS(Int)=  0.00000009
 Iteration  2 RMS(Cart)=  0.00000015 RMS(Int)=  0.00000000
 Variable       Old X    -DE/DX   Delta X   Delta X   Delta X     New X
                                 (Linear)    (Quad)   (Total)
    R1        2.70736  -0.00000   0.00000   0.00000   0.00000   2.70737
    R2        2.26006   0.00000   0.00000   0.00000   0.00000   2.26007
    R3        2.08910   0.00000   0.00000   0.00000   0.00000   2.08910
    R4        2.79829   0.00001   0.00000   0.00005   0.00005   2.79834
    R5        1.93037   0.00000   0.00000   0.00001   0.00001   1.93038
    R6        2.87186   0.00002   0.00000   0.00005   0.00005   2.87191
    R7        2.88010   0.00001   0.00000  -0.00001  -0.00001   2.88009
    R8        2.06868   0.00000   0.00000   0.00000   0.00000   2.06868
    R9        2.63445   0.00001   0.00000   0.00001   0.00001   2.63446
   R10        2.63937   0.00000   0.00000   0.00001   0.00001   2.63938
   R11        2.64619  -0.00000   0.00000  -0.00001  -0.00001   2.64618
   R12        2.63491   0.00001   0.00000   0.00001   0.00001   2.63492
   R13        2.63383   0.00000   0.00000   0.00001   0.00001   2.63385
   R14        2.04858  -0.00001   0.00000  -0.00001  -0.00001   2.04857
   R15        2.62858  -0.00000   0.00000  -0.00001  -0.00001   2.62858
   R16        2.04897   0.00000   0.00000   0.00000   0.00000   2.04897
   R17        2.63356  -0.00000   0.00000  -0.00000  -0.00000   2.63356
   R18        2.04860   0.00000   0.00000   0.00000   0.00000   2.04860
   R19        2.62717  -0.00000   0.00000  -0.00001  -0.00001   2.62715
   R20        2.04883   0.00000   0.00000  -0.00000  -0.00000   2.04883
   R21        2.05233  -0.00000   0.00000   0.00000   0.00000   2.05233
   R22        2.61833   0.00000   0.00000   0.00000   0.00000   2.61833
   R23        2.04975  -0.00000   0.00000   0.00000   0.00000   2.04975
   R24        2.63244  -0.00000   0.00000  -0.00001  -0.00001   2.63243
   R25        2.04779   0.00000   0.00000  -0.00000  -0.00000   2.04778
   R26        2.62293   0.00000   0.00000   0.00000   0.00000   2.62294
   R27        2.04811   0.00000   0.00000   0.00000   0.00000   2.04811
   R28        2.63730  -0.00000   0.00000   0.00000   0.00000   2.63730
   R29        2.04625   0.00000   0.00000   0.00000   0.00000   2.04625
   R30        4.02625  -0.00000   0.00000  -0.00003  -0.00003   4.02622
    A1        2.14201   0.00000   0.00000   0.00000   0.00000   2.14201
    A2        2.02791  -0.00000   0.00000   0.00001   0.00001   2.02792
    A3        2.11309  -0.00000   0.00000  -0.00001  -0.00001   2.11308
    A4        1.91967  -0.00000   0.00000   0.00002   0.00002   1.91969
    A5        1.87662  -0.00000   0.00000  -0.00011  -0.00011   1.87651
    A6        1.86884   0.00000   0.00000  -0.00005  -0.00005   1.86880
    A7        1.92588   0.00001   0.00000   0.00002   0.00002   1.92590
    A8        1.90544  -0.00001   0.00000  -0.00002  -0.00002   1.90542
    A9        1.92941  -0.00000   0.00000  -0.00005  -0.00005   1.92936
   A10        1.92633   0.00001   0.00000   0.00013   0.00013   1.92646
   A11        1.87631  -0.00001   0.00000  -0.00011  -0.00011   1.87620
   A12        1.90027  -0.00000   0.00000   0.00003   0.00003   1.90030
   A13        2.12893   0.00002   0.00000   0.00014   0.00014   2.12907
   A14        2.07228  -0.00001   0.00000  -0.00010  -0.00010   2.07218
   A15        2.08142  -0.00001   0.00000  -0.00003  -0.00003   2.08138
   A16        2.05516   0.00000   0.00000  -0.00003  -0.00003   2.05513
   A17        2.17530   0.00000   0.00000   0.00004   0.00004   2.17534
   A18        2.05261  -0.00000   0.00000  -0.00001  -0.00001   2.05260
   A19        2.09809   0.00000   0.00000  -0.00001  -0.00001   2.09808
   A20        2.09170   0.00000   0.00000   0.00001   0.00001   2.09171
   A21        2.09339  -0.00000   0.00000  -0.00000  -0.00000   2.09339
   A22        2.09999   0.00000   0.00000   0.00002   0.00002   2.10002
   A23        2.08749  -0.00000   0.00000  -0.00002  -0.00002   2.08747
   A24        2.09571  -0.00000   0.00000  -0.00001  -0.00001   2.09570
   A25        2.08805  -0.00000   0.00000  -0.00001  -0.00001   2.08804
   A26        2.09789   0.00000   0.00000   0.00000   0.00000   2.09790
   A27        2.09724   0.00000   0.00000   0.00001   0.00001   2.09725
   A28        2.09562  -0.00000   0.00000  -0.00002  -0.00002   2.09561
   A29        2.09700  -0.00000   0.00000   0.00001   0.00001   2.09701
   A30        2.09055   0.00000   0.00000   0.00001   0.00001   2.09056
   A31        2.10320   0.00001   0.00000   0.00004   0.00004   2.10324
   A32        2.08863  -0.00000   0.00000  -0.00003  -0.00003   2.08860
   A33        2.09135  -0.00001   0.00000  -0.00002  -0.00002   2.09133
   A34        2.12441   0.00000   0.00000   0.00001   0.00001   2.12442
   A35        2.06077  -0.00000   0.00000   0.00001   0.00001   2.06078
   A36        2.09798  -0.00000   0.00000  -0.00002  -0.00002   2.09796
   A37        2.08834   0.00000   0.00000  -0.00001  -0.00001   2.08834
   A38        2.09428  -0.00000   0.00000   0.00000   0.00000   2.09429
   A39        2.10056  -0.00000   0.00000   0.00001   0.00001   2.10056
   A40        2.09198  -0.00000   0.00000  -0.00000  -0.00000   2.09197
   A41        2.10512   0.00000   0.00000   0.00000   0.00000   2.10512
   A42        2.08608   0.00000   0.00000  -0.00000  -0.00000   2.08608
   A43        2.09116   0.00000   0.00000   0.00001   0.00001   2.09117
   A44        2.09466   0.00000   0.00000   0.00000   0.00000   2.09466
   A45        2.09736  -0.00000   0.00000  -0.00001  -0.00001   2.09735
   A46        2.11787   0.00000   0.00000  -0.00001  -0.00001   2.11786
   A47        2.13945  -0.00000   0.00000  -0.00001  -0.00001   2.13944
   A48        2.02584  -0.00000   0.00000   0.00001   0.00001   2.02585
    D1        2.07775   0.00000   0.00000   0.00015   0.00015   2.07790
    D2       -2.17622   0.00000   0.00000   0.00004   0.00004  -2.17618
    D3       -1.04337  -0.00000   0.00000   0.00006   0.00006  -1.04331
    D4        0.98584  -0.00000   0.00000  -0.00005  -0.00005   0.98579
    D5        2.99390  -0.00001   0.00000   0.00056   0.00056   2.99447
    D6       -1.16931   0.00001   0.00000   0.00073   0.00073  -1.16858
    D7        0.92065   0.00000   0.00000   0.00071   0.00071   0.92137
    D8        0.95981  -0.00000   0.00000   0.00071   0.00071   0.96052
    D9        3.07978   0.00001   0.00000   0.00088   0.00088   3.08066
   D10       -1.11344   0.00001   0.00000   0.00087   0.00087  -1.11258
   D11        0.42033   0.00000   0.00000  -0.00044  -0.00044   0.41989
   D12       -2.75746   0.00000   0.00000  -0.00026  -0.00026  -2.75773
   D13       -1.68720   0.00000   0.00000  -0.00052  -0.00052  -1.68772
   D14        1.41819   0.00000   0.00000  -0.00034  -0.00034   1.41785
   D15        2.52567  -0.00000   0.00000  -0.00055  -0.00055   2.52512
   D16       -0.65212  -0.00000   0.00000  -0.00037  -0.00037  -0.65249
   D17       -0.89676  -0.00001   0.00000  -0.00059  -0.00059  -0.89734
   D18        2.26213  -0.00001   0.00000  -0.00066  -0.00066   2.26147
   D19        1.22294   0.00000   0.00000  -0.00049  -0.00049   1.22246
   D20       -1.90135   0.00000   0.00000  -0.00056  -0.00056  -1.90191
   D21       -3.00462   0.00000   0.00000  -0.00053  -0.00053  -3.00515
   D22        0.15427   0.00000   0.00000  -0.00061  -0.00061   0.15367
   D23        3.10782  -0.00000   0.00000   0.00001   0.00001   3.10783
   D24       -0.03601   0.00000   0.00000   0.00014   0.00014  -0.03587
   D25        0.00262  -0.00000   0.00000  -0.00017  -0.00017   0.00245
   D26       -3.14121  -0.00000   0.00000  -0.00004  -0.00004  -3.14126
   D27       -3.10748   0.00000   0.00000  -0.00005  -0.00005  -3.10753
   D28        0.03844  -0.00000   0.00000  -0.00012  -0.00012   0.03832
   D29       -0.00108   0.00000   0.00000   0.00013   0.00013  -0.00096
   D30       -3.13835   0.00000   0.00000   0.00006   0.00006  -3.13829
   D31       -3.12316  -0.00000   0.00000  -0.00015  -0.00015  -3.12331
   D32        0.02686  -0.00000   0.00000  -0.00016  -0.00016   0.02670
   D33        0.00237  -0.00000   0.00000  -0.00008  -0.00008   0.00230
   D34       -3.13079  -0.00000   0.00000  -0.00010  -0.00010  -3.13088
   D35        3.12007   0.00000   0.00000   0.00013   0.00013   3.12020
   D36       -0.03040  -0.00000   0.00000  -0.00004  -0.00004  -0.03044
   D37       -0.00425   0.00000   0.00000   0.00006   0.00006  -0.00419
   D38        3.12847  -0.00001   0.00000  -0.00012  -0.00012   3.12835
   D39       -0.00297   0.00000   0.00000   0.00013   0.00013  -0.00284
   D40        3.13778   0.00000   0.00000   0.00008   0.00008   3.13786
   D41        3.14086  -0.00000   0.00000   0.00000   0.00000   3.14086
   D42       -0.00157  -0.00000   0.00000  -0.00005  -0.00005  -0.00162
   D43        0.00175  -0.00000   0.00000  -0.00005  -0.00005   0.00170
   D44        3.13997  -0.00000   0.00000  -0.00004  -0.00004   3.13993
   D45       -3.13900   0.00000   0.00000   0.00000   0.00000  -3.13899
   D46       -0.00078   0.00000   0.00000   0.00001   0.00001  -0.00077
   D47       -0.00021   0.00000   0.00000   0.00001   0.00001  -0.00020
   D48        3.13595  -0.00000   0.00000  -0.00000  -0.00000   3.13594
   D49       -3.13843   0.00000   0.00000   0.00000   0.00000  -3.13843
   D50       -0.00227  -0.00000   0.00000  -0.00001  -0.00001  -0.00228
   D51       -0.00011  -0.00000   0.00000  -0.00005  -0.00005  -0.00016
   D52        3.13714   0.00000   0.00000   0.00002   0.00002   3.13716
   D53       -3.13629  -0.00000   0.00000  -0.00004  -0.00004  -3.13633
   D54        0.00096   0.00000   0.00000   0.00003   0.00003   0.00100
   D55        0.00110   0.00000   0.00000   0.00008   0.00008   0.00118
   D56       -3.14036   0.00000   0.00000   0.00005   0.00005  -3.14032
   D57        3.13408   0.00000   0.00000   0.00010   0.00010   3.13418
   D58       -0.00738   0.00000   0.00000   0.00006   0.00006  -0.00731
   D59       -0.00278  -0.00000   0.00000  -0.00006  -0.00006  -0.00284
   D60       -3.14135   0.00000   0.00000  -0.00002  -0.00002  -3.14137
   D61        3.13868  -0.00000   0.00000  -0.00002  -0.00002   3.13865
   D62        0.00011   0.00000   0.00000   0.00001   0.00001   0.00013
   D63        0.00095   0.00000   0.00000   0.00004   0.00004   0.00098
   D64       -3.13787   0.00000   0.00000   0.00003   0.00003  -3.13784
   D65        3.13954   0.00000   0.00000   0.00000   0.00000   3.13955
   D66        0.00073   0.00000   0.00000  -0.00001  -0.00001   0.00073
   D67        0.00266  -0.00000   0.00000  -0.00004  -0.00004   0.00262
   D68       -3.13061   0.00000   0.00000   0.00012   0.00012  -3.13048
   D69        3.14147  -0.00000   0.00000  -0.00003  -0.00003   3.14144
   D70        0.00820   0.00000   0.00000   0.00013   0.00013   0.00833
         Item               Value     Threshold  Converged?
 Maximum Force            0.000024     0.000450     YES
 RMS     Force            0.000005     0.000300     YES
 Maximum Displacement     0.002288     0.001800     NO 
 RMS     Displacement     0.000608     0.001200     YES
 Predicted change in Energy=-2.201297D-08
                           ----------------------------
                           ! Non-Optimized Parameters !
                           ! (Angstroms and Degrees)  !
 --------------------------                            --------------------------
 ! Name  Definition              Value          Derivative Info.                !
 --------------------------------------------------------------------------------
 ! R1    R(1,2)                  1.4327         -DE/DX =    0.0                 !
 ! R2    R(1,3)                  1.196          -DE/DX =    0.0                 !
 ! R3    R(1,17)                 1.1055         -DE/DX =    0.0                 !
 ! R4    R(2,4)                  1.4808         -DE/DX =    0.0                 !
 ! R5    R(2,18)                 1.0215         -DE/DX =    0.0                 !
 ! R6    R(4,5)                  1.5197         -DE/DX =    0.0                 !
 ! R7    R(4,6)                  1.5241         -DE/DX =    0.0                 !
 ! R8    R(4,19)                 1.0947         -DE/DX =    0.0                 !
 ! R9    R(5,7)                  1.3941         -DE/DX =    0.0                 !
 ! R10   R(5,11)                 1.3967         -DE/DX =    0.0                 !
 ! R11   R(6,12)                 1.4003         -DE/DX =    0.0                 !
 ! R12   R(6,16)                 1.3943         -DE/DX =    0.0                 !
 ! R13   R(7,8)                  1.3938         -DE/DX =    0.0                 !
 ! R14   R(7,20)                 1.0841         -DE/DX =    0.0                 !
 ! R15   R(8,9)                  1.391          -DE/DX =    0.0                 !
 ! R16   R(8,21)                 1.0843         -DE/DX =    0.0                 !
 ! R17   R(9,10)                 1.3936         -DE/DX =    0.0                 !
 ! R18   R(9,22)                 1.0841         -DE/DX =    0.0                 !
 ! R19   R(10,11)                1.3902         -DE/DX =    0.0                 !
 ! R20   R(10,23)                1.0842         -DE/DX =    0.0                 !
 ! R21   R(11,24)                1.086          -DE/DX =    0.0                 !
 ! R22   R(12,13)                1.3856         -DE/DX =    0.0                 !
 ! R23   R(12,25)                1.0847         -DE/DX =    0.0                 !
 ! R24   R(13,14)                1.393          -DE/DX =    0.0                 !
 ! R25   R(13,26)                1.0836         -DE/DX =    0.0                 !
 ! R26   R(14,15)                1.388          -DE/DX =    0.0                 !
 ! R27   R(14,27)                1.0838         -DE/DX =    0.0                 !
 ! R28   R(15,16)                1.3956         -DE/DX =    0.0                 !
 ! R29   R(15,28)                1.0828         -DE/DX =    0.0                 !
 ! R30   R(16,29)                2.1306         -DE/DX =    0.0                 !
 ! A1    A(2,1,3)              122.728          -DE/DX =    0.0                 !
 ! A2    A(2,1,17)             116.191          -DE/DX =    0.0                 !
 ! A3    A(3,1,17)             121.0705         -DE/DX =    0.0                 !
 ! A4    A(1,2,4)              109.9903         -DE/DX =    0.0                 !
 ! A5    A(1,2,18)             107.5161         -DE/DX =    0.0                 !
 ! A6    A(4,2,18)             107.0741         -DE/DX =    0.0                 !
 ! A7    A(2,4,5)              110.3461         -DE/DX =    0.0                 !
 ! A8    A(2,4,6)              109.1725         -DE/DX =    0.0                 !
 ! A9    A(2,4,19)             110.5444         -DE/DX =    0.0                 !
 ! A10   A(5,4,6)              110.3779         -DE/DX =    0.0                 !
 ! A11   A(5,4,19)             107.4984         -DE/DX =    0.0                 !
 ! A12   A(6,4,19)             108.8791         -DE/DX =    0.0                 !
 ! A13   A(4,5,7)              121.9866         -DE/DX =    0.0                 !
 ! A14   A(4,5,11)             118.7272         -DE/DX =    0.0                 !
 ! A15   A(7,5,11)             119.2545         -DE/DX =    0.0                 !
 ! A16   A(4,6,12)             117.7501         -DE/DX =    0.0                 !
 ! A17   A(4,6,16)             124.6376         -DE/DX =    0.0                 !
 ! A18   A(12,6,16)            117.6053         -DE/DX =    0.0                 !
 ! A19   A(5,7,8)              120.2112         -DE/DX =    0.0                 !
 ! A20   A(5,7,20)             119.8462         -DE/DX =    0.0                 !
 ! A21   A(8,7,20)             119.9425         -DE/DX =    0.0                 !
 ! A22   A(7,8,9)              120.322          -DE/DX =    0.0                 !
 ! A23   A(7,8,21)             119.6033         -DE/DX =    0.0                 !
 ! A24   A(9,8,21)             120.0747         -DE/DX =    0.0                 !
 ! A25   A(8,9,10)             119.6359         -DE/DX =    0.0                 !
 ! A26   A(8,9,22)             120.2006         -DE/DX =    0.0                 !
 ! A27   A(10,9,22)            120.1633         -DE/DX =    0.0                 !
 ! A28   A(9,10,11)            120.0694         -DE/DX =    0.0                 !
 ! A29   A(9,10,23)            120.1499         -DE/DX =    0.0                 !
 ! A30   A(11,10,23)           119.78           -DE/DX =    0.0                 !
 ! A31   A(5,11,10)            120.5069         -DE/DX =    0.0                 !
 ! A32   A(5,11,24)            119.6681         -DE/DX =    0.0                 !
 ! A33   A(10,11,24)           119.8246         -DE/DX =    0.0                 !
 ! A34   A(6,12,13)            121.7203         -DE/DX =    0.0                 !
 ! A35   A(6,12,25)            118.0737         -DE/DX =    0.0                 !
 ! A36   A(13,12,25)           120.2042         -DE/DX =    0.0                 !
 ! A37   A(12,13,14)           119.6529         -DE/DX =    0.0                 !
 ! A38   A(12,13,26)           119.9938         -DE/DX =    0.0                 !
 ! A39   A(14,13,26)           120.3533         -DE/DX =    0.0                 !
 ! A40   A(13,14,15)           119.8613         -DE/DX =    0.0                 !
 ! A41   A(13,14,27)           120.6148         -DE/DX =    0.0                 !
 ! A42   A(15,14,27)           119.5237         -DE/DX =    0.0                 !
 ! A43   A(14,15,16)           119.8151         -DE/DX =    0.0                 !
 ! A44   A(14,15,28)           120.0152         -DE/DX =    0.0                 !
 ! A45   A(16,15,28)           120.1695         -DE/DX =    0.0                 !
 ! A46   A(6,16,15)            121.3445         -DE/DX =    0.0                 !
 ! A47   A(6,16,29)            122.581          -DE/DX =    0.0                 !
 ! A48   A(15,16,29)           116.0726         -DE/DX =    0.0                 !
 ! D1    D(3,1,2,4)            119.0548         -DE/DX =    0.0                 !
 ! D2    D(3,1,2,18)          -124.6859         -DE/DX =    0.0                 !
 ! D3    D(17,1,2,4)           -59.7775         -DE/DX =    0.0                 !
 ! D4    D(17,1,2,18)           56.4818         -DE/DX =    0.0                 !
 ! D5    D(1,2,4,5)            171.5702         -DE/DX =    0.0                 !
 ! D6    D(1,2,4,6)            -66.9548         -DE/DX =    0.0                 !
 ! D7    D(1,2,4,19)            52.7906         -DE/DX =    0.0                 !
 ! D8    D(18,2,4,5)            55.0336         -DE/DX =    0.0                 !
 ! D9    D(18,2,4,6)           176.5086         -DE/DX =    0.0                 !
 ! D10   D(18,2,4,19)          -63.746          -DE/DX =    0.0                 !
 ! D11   D(2,4,5,7)             24.0579         -DE/DX =    0.0                 !
 ! D12   D(2,4,5,11)          -158.006          -DE/DX =    0.0                 !
 ! D13   D(6,4,5,7)            -96.699          -DE/DX =    0.0                 !
 ! D14   D(6,4,5,11)            81.237          -DE/DX =    0.0                 !
 ! D15   D(19,4,5,7)           144.6788         -DE/DX =    0.0                 !
 ! D16   D(19,4,5,11)          -37.3851         -DE/DX =    0.0                 !
 ! D17   D(2,4,6,12)           -51.414          -DE/DX =    0.0                 !
 ! D18   D(2,4,6,16)           129.5726         -DE/DX =    0.0                 !
 ! D19   D(5,4,6,12)            70.0416         -DE/DX =    0.0                 !
 ! D20   D(5,4,6,16)          -108.9717         -DE/DX =    0.0                 !
 ! D21   D(19,4,6,12)         -172.1823         -DE/DX =    0.0                 !
 ! D22   D(19,4,6,16)            8.8044         -DE/DX =    0.0                 !
 ! D23   D(4,5,7,8)            178.0658         -DE/DX =    0.0                 !
 ! D24   D(4,5,7,20)            -2.0552         -DE/DX =    0.0                 !
 ! D25   D(11,5,7,8)             0.1403         -DE/DX =    0.0                 !
 ! D26   D(11,5,7,20)         -179.9807         -DE/DX =    0.0                 !
 ! D27   D(4,5,11,10)         -178.0483         -DE/DX =    0.0                 !
 ! D28   D(4,5,11,24)            2.1957         -DE/DX =    0.0                 !
 ! D29   D(7,5,11,10)           -0.0548         -DE/DX =    0.0                 !
 ! D30   D(7,5,11,24)         -179.8108         -DE/DX =    0.0                 !
 ! D31   D(4,6,12,13)         -178.9524         -DE/DX =    0.0                 !
 ! D32   D(4,6,12,25)            1.5296         -DE/DX =    0.0                 !
 ! D33   D(16,6,12,13)           0.1315         -DE/DX =    0.0                 !
 ! D34   D(16,6,12,25)        -179.3865         -DE/DX =    0.0                 !
 ! D35   D(4,6,16,15)          178.7744         -DE/DX =    0.0                 !
 ! D36   D(4,6,16,29)           -1.744          -DE/DX =    0.0                 !
 ! D37   D(12,6,16,15)          -0.2402         -DE/DX =    0.0                 !
 ! D38   D(12,6,16,29)         179.2413         -DE/DX =    0.0                 !
 ! D39   D(5,7,8,9)             -0.1629         -DE/DX =    0.0                 !
 ! D40   D(5,7,8,21)           179.786          -DE/DX =    0.0                 !
 ! D41   D(20,7,8,9)           179.9582         -DE/DX =    0.0                 !
 ! D42   D(20,7,8,21)           -0.0929         -DE/DX =    0.0                 !
 ! D43   D(7,8,9,10)             0.0976         -DE/DX =    0.0                 !
 ! D44   D(7,8,9,22)           179.9046         -DE/DX =    0.0                 !
 ! D45   D(21,8,9,10)         -179.8511         -DE/DX =    0.0                 !
 ! D46   D(21,8,9,22)           -0.044          -DE/DX =    0.0                 !
 ! D47   D(8,9,10,11)           -0.0117         -DE/DX =    0.0                 !
 ! D48   D(8,9,10,23)          179.6763         -DE/DX =    0.0                 !
 ! D49   D(22,9,10,11)        -179.8188         -DE/DX =    0.0                 !
 ! D50   D(22,9,10,23)          -0.1308         -DE/DX =    0.0                 !
 ! D51   D(9,10,11,5)           -0.0094         -DE/DX =    0.0                 !
 ! D52   D(9,10,11,24)         179.7462         -DE/DX =    0.0                 !
 ! D53   D(23,10,11,5)        -179.6985         -DE/DX =    0.0                 !
 ! D54   D(23,10,11,24)          0.0571         -DE/DX =    0.0                 !
 ! D55   D(6,12,13,14)           0.0675         -DE/DX =    0.0                 !
 ! D56   D(6,12,13,26)        -179.9269         -DE/DX =    0.0                 !
 ! D57   D(25,12,13,14)        179.5754         -DE/DX =    0.0                 !
 ! D58   D(25,12,13,26)         -0.4191         -DE/DX =    0.0                 !
 ! D59   D(12,13,14,15)         -0.1628         -DE/DX =    0.0                 !
 ! D60   D(12,13,14,27)       -179.9873         -DE/DX =    0.0                 !
 ! D61   D(26,13,14,15)        179.8316         -DE/DX =    0.0                 !
 ! D62   D(26,13,14,27)          0.0072         -DE/DX =    0.0                 !
 ! D63   D(13,14,15,16)          0.0563         -DE/DX =    0.0                 !
 ! D64   D(13,14,15,28)       -179.7848         -DE/DX =    0.0                 !
 ! D65   D(27,14,15,16)        179.8827         -DE/DX =    0.0                 !
 ! D66   D(27,14,15,28)          0.0416         -DE/DX =    0.0                 !
 ! D67   D(14,15,16,6)           0.1501         -DE/DX =    0.0                 !
 ! D68   D(14,15,16,29)       -179.3635         -DE/DX =    0.0                 !
 ! D69   D(28,15,16,6)         179.991          -DE/DX =    0.0                 !
 ! D70   D(28,15,16,29)          0.4773         -DE/DX =    0.0                 !
 --------------------------------------------------------------------------------
 GradGradGradGradGradGradGradGradGradGradGradGradGradGradGradGradGradGrad


 ----------------------------------------------------------------------

 Electric dipole moment (input orientation):
 (Debye = 10**-18 statcoulomb cm , SI units = C m)
                  (au)            (Debye)         (10**-30 SI)
   Tot        0.131469D+01      0.334162D+01      0.111464D+02
   x         -0.460650D+00     -0.117086D+01     -0.390556D+01
   y         -0.919507D+00     -0.233715D+01     -0.779590D+01
   z         -0.818980D+00     -0.208164D+01     -0.694360D+01

 Dipole polarizability, Alpha (input orientation).
 (esu units = cm**3 , SI units = C**2 m**2 J**-1)
 Alpha(0;0):
               (au)            (10**-24 esu)      (10**-40 SI)
   iso        0.264745D+03      0.392311D+02      0.436505D+02
   aniso      0.782200D+02      0.115910D+02      0.128967D+02
   xx         0.249465D+03      0.369669D+02      0.411312D+02
   yx         0.198408D+02      0.294011D+01      0.327131D+01
   yy         0.264387D+03      0.391782D+02      0.435916D+02
   zx        -0.367969D+02     -0.545274D+01     -0.606700D+01
   zy         0.726073D+01      0.107593D+01      0.119713D+01
   zz         0.280382D+03      0.415484D+02      0.462288D+02

 ----------------------------------------------------------------------

 Dipole orientation:
     6          1.22175807          2.38466470         -4.17902799
     7         -0.54653676          2.70269003         -2.15373401
     8          0.61344034          2.45468452         -6.35455924
     6         -0.59922534          0.40324550         -0.55993240
     6         -2.16348143          0.86273434          1.80429256
     6         -1.70165555         -1.77838845         -2.08312668
     6         -4.04104366          2.70834793          1.89812464
     6         -5.48583011          3.01951432          4.07822813
     6         -5.07170588          1.48848076          6.17438776
     6         -3.19833977         -0.36042686          6.08689851
     6         -1.75425338         -0.66944403          3.91408324
     6         -4.01629883         -1.38351580         -3.30329227
     6         -5.17857971         -3.27227070         -4.69518929
     6         -4.03316472         -5.63383978         -4.89706288
     6         -1.73646916         -6.07710155         -3.71026400
     6         -0.58708506         -4.15433665         -2.31841934
     1          3.20414863          2.02797889         -3.62474206
     1          0.09394006          4.14678650         -1.04435848
     1          1.31234484         -0.10315874          0.04741703
     1         -4.37448491          3.90712585          0.27072808
     1         -6.93673788          4.46524101          4.13321375
     1         -6.19569720          1.73559328          7.86918184
     1         -2.85552683         -1.55587254          7.71511584
     1         -0.29103825         -2.10742406          3.85687624
     1         -4.88666127          0.46557167         -3.14577884
     1         -6.96908679         -2.90817653         -5.61982153
     1         -4.91609575         -7.13228197         -5.97866308
     1         -0.83875883         -7.90901487         -3.86949261
    53          2.94974079         -5.06733558         -0.62491734

 Electric dipole moment (dipole orientation):
 (Debye = 10**-18 statcoulomb cm , SI units = C m)
                  (au)            (Debye)         (10**-30 SI)
   Tot        0.131469D+01      0.334162D+01      0.111464D+02
   x          0.000000D+00      0.000000D+00      0.000000D+00
   y          0.000000D+00      0.000000D+00      0.000000D+00
   z          0.131469D+01      0.334162D+01      0.111464D+02

 Dipole polarizability, Alpha (dipole orientation).
 (esu units = cm**3 , SI units = C**2 m**2 J**-1)
 Alpha(0;0):
               (au)            (10**-24 esu)      (10**-40 SI)
   iso        0.264745D+03      0.392311D+02      0.436505D+02
   aniso      0.782200D+02      0.115910D+02      0.128967D+02
   xx         0.272666D+03      0.404050D+02      0.449566D+02
   yx        -0.400989D+02     -0.594205D+01     -0.661142D+01
   yy         0.252818D+03      0.374638D+02      0.416841D+02
   zx         0.156800D+02      0.232354D+01      0.258528D+01
   zy         0.866864D+01      0.128456D+01      0.142927D+01
   zz         0.268750D+03      0.398247D+02      0.443109D+02

 ----------------------------------------------------------------------
 1\1\GINC-LC06-3-2\Freq\RM062X\Gen\C14H12I1N1O1\AIKHL\23-Aug-2021\0\\# 
 freq=noraman geom=allcheck guess=read M062X/gen pseudo=read nosymm Int
 egral(Grid=SuperFine) scrf=(IEFPCM, solvent=dimethylsulfoxide)\\BHFA_o
 I_M062X_scanForm07_TS\\0,1\C,1.5630260507,0.5675193135,2.0336618217\N,
 0.3479597912,-0.1583344106,1.8116039916\O,1.6744434649,1.3954293205,2.
 889527411\C,-0.1570670541,0.106047082,0.4449319061\C,-1.3238681187,-0.
 8138482842,0.1256713402\C,-0.5882158531,1.5643894342,0.3440119648\C,-2
 .1121953374,-1.3808324254,1.1259516142\C,-3.1982708307,-2.1872971805,0
 .790338903\C,-3.506703119,-2.4302091206,-0.5440919724\C,-2.7218676892,
 -1.8640195105,-1.5469042666\C,-1.6373142504,-1.0609907803,-1.212768852
 8\C,-1.4626248809,2.0549618227,1.3215557468\C,-1.9239915431,3.36122109
 53,1.2968489109\C,-1.5149865597,4.2174323175,0.276975753\C,-0.64703640
 66,3.7585318174,-0.7041503026\C,-0.189250877,2.4407496893,-0.664447466
 5\H,2.4014310679,0.3358278894,1.3513620515\H,0.5709413244,-1.153954190
 6,1.8616215688\H,0.624894291,-0.0842771741,-0.2971412277\H,-1.87776252
 59,-1.1950340069,2.1679246497\H,-3.8026517127,-2.626166325,1.576313741
 1\H,-4.3509966777,-3.0590096322,-0.802911314\H,-2.9516022975,-2.052102
 4039,-2.5896522362\H,-1.0258823913,-0.6251466696,-1.997426284\H,-1.769
 8136629,1.3826438448,2.1153780349\H,-2.5992771695,3.7119104056,2.06839
 5997\H,-1.8660562651,5.242235922,0.2426431602\H,-0.3247801667,4.422950
 4583,-1.496121594\I,1.1538193989,1.8688717021,-2.2164020496\\Version=E
 S64L-G16RevA.03\HF=-681.8984576\RMSD=7.125e-09\RMSF=5.015e-06\ZeroPoin
 t=0.227249\Thermal=0.2416035\Dipole=-0.4606503,-0.9195065,-0.8189797\D
 ipoleDeriv=1.5504514,0.3596323,0.2919787,0.7014428,1.0913503,0.9517906
 ,0.1526481,0.6625897,1.1805973,-1.1844912,-0.3700092,-0.4317967,-0.328
 9001,-0.7041688,-0.1321612,-0.1853836,-0.0402348,-0.9414329,-0.7149439
 ,-0.0685355,-0.1277442,-0.354656,-0.8944027,-0.5935712,-0.2331006,-0.4
 605167,-1.0329283,0.5553857,-0.1855074,0.298476,-0.1765064,0.3774091,-
 0.1763126,0.2944753,0.0144707,0.7284365,0.0558376,0.3306669,-0.0099461
 ,0.2812002,0.1214855,0.0860273,-0.0007566,0.146806,-0.058661,-0.379511
 7,-0.0852685,0.2352567,0.1803436,0.0763585,-0.2156505,0.1186644,-0.006
 0674,-0.3430322,-0.16397,-0.0262753,0.0174673,-0.0278337,-0.241109,0.0
 339836,0.021748,-0.012688,0.0059677,-0.028639,0.0893625,-0.0716937,0.1
 123851,-0.0934146,-0.0531594,-0.0518028,-0.0379891,0.0503496,-0.032990
 5,0.0759344,0.0257556,0.1048392,-0.1257857,0.0163637,0.0146064,0.01876
 04,-0.0599022,-0.0763369,0.0816636,0.0364621,0.0654344,-0.1076141,0.02
 95747,0.0157597,0.0259367,0.0980423,-0.1366473,-0.0118572,-0.0710271,0
 .0099323,-0.2116325,-0.065679,-0.0794363,-0.0882626,-0.031654,-0.07924
 64,0.0344042,-0.0639054,-0.1218007,-0.1195089,0.0503987,-0.0272411,-0.
 1333827,-0.042521,-0.0730062,-0.0346922,-0.1086303,-0.0497949,-0.01564
 8,0.0484769,-0.0911419,-0.0127259,-0.0252659,-0.0737649,-0.097753,-0.0
 668115,0.0077442,0.0089617,-0.129874,-0.1148827,0.0546946,0.0142898,-0
 .2768269,0.174176,0.1629007,0.0600193,-0.1214391,-0.100939,0.2291325,-
 0.2053636,-0.2952925,0.4689022,-0.1892639,-0.7342901,-0.3128336,0.0235
 391,0.2986384,-0.7487641,0.1414759,0.6807597,-0.1592569,-0.0086457,0.0
 653376,-0.0182352,0.0349972,-0.0930267,0.1499251,-0.0667306,-0.028477,
 0.2501909,0.1439503,-0.090727,0.043889,0.1575972,-0.0065086,-0.0242643
 ,-0.0436666,0.2908576,-0.0834436,-0.0018344,0.050392,0.0029424,0.01155
 01,-0.0091511,0.002521,-0.0216947,-0.1078262,0.149744,-0.008322,-0.024
 8181,-0.0216956,0.1639601,-0.0389034,-0.0428629,-0.0340552,-0.0326571,
 0.0470687,-0.1088371,0.0805735,-0.0927099,0.1037601,0.0619918,0.087878
 2,0.0647503,-0.0154157,-0.0047174,-0.1450981,-0.0395533,-0.140676,0.07
 47112,-0.0295363,-0.0402612,-0.0313049,0.0868531,0.1064189,-0.0601957,
 -0.0423696,-0.0513084,0.1353851,-0.0359624,-0.049194,-0.0492697,-0.096
 8366,0.0570614,-0.0656812,0.0838744,-0.0663025,0.1469372,0.0680595,0.0
 705524,0.0638785,0.0196257,0.1148189,-0.0218235,0.082413,-0.0023287,0.
 0769396,0.0707748,0.0816565,0.0782974,0.0404284,0.0687377,0.0687738,0.
 122258,0.055484,0.0760851,-0.0348172,0.1245282,-0.0421419,0.0184396,0.
 1091658,0.0832493,0.0527423,0.0839467,-0.0716782,0.006264,0.0541468,0.
 007984,0.1011868,0.1348284,-0.0169328,0.0677479,-0.0095369,0.0573517,0
 .0663094,0.0612188,0.0872594,0.0483533,-0.2008192,0.0647192,0.2096773,
 0.0655152,-0.0319771,-0.0734007,0.2096307,-0.0808091,-0.2522848\Polar=
 249.4651289,19.8408393,264.3872872,-36.7969394,7.2607257,280.3822273\Q
 uadrupole=2.0266557,4.0754873,-6.102143,-3.7633609,-5.1555713,-5.36957
 83\PG=C01 [X(C14H12I1N1O1)]\NImag=1\\0.51740065,0.05733603,0.60991961,
 -0.06928988,0.39164272,0.70564257,-0.20624760,-0.02046164,0.02609167,0
 .38610969,-0.06824876,-0.11332555,0.02083902,0.02256646,0.61937511,-0.
 01793416,0.01111382,-0.07545899,0.09875601,-0.01623730,0.32599897,-0.1
 0253645,-0.03843554,-0.02320092,0.00152895,-0.04197730,-0.03366753,0.0
 9347661,-0.03107977,-0.41808685,-0.37507798,-0.03780217,-0.02382781,-0
 .04178202,0.07104130,0.45344148,-0.01744487,-0.37198047,-0.46666267,-0
 .02722944,-0.03380365,-0.00306688,0.04205196,0.44420858,0.48826513,-0.
 02094050,-0.00081983,-0.03462642,-0.07793406,0.00487618,-0.01222620,0.
 00010733,0.00045803,0.00189873,0.53799266,0.00120315,0.01188137,-0.017
 70282,-0.01014740,-0.08489451,0.00274222,-0.00413137,-0.00999418,-0.00
 133297,-0.00503298,0.47105975,-0.01497263,-0.02010897,-0.02115196,-0.0
 4100555,0.03713678,-0.16925130,0.00100376,0.00833945,0.00774732,-0.070
 70750,0.01989619,0.52226274,-0.00114182,-0.00092611,-0.00166755,-0.011
 99676,-0.00742119,-0.00870558,0.00010194,0.00063828,0.00028236,-0.1498
 1419,-0.05510416,-0.01341940,0.47031943,-0.00231325,-0.00258315,0.0013
 7155,0.00470316,0.00389525,0.00027833,0.00113706,0.00241688,0.00105416
 ,-0.06673820,-0.11177811,-0.01717022,0.22394865,0.34535415,0.00271595,
 0.00479319,-0.00503084,-0.03465596,-0.02137441,-0.01615921,-0.00166497
 ,-0.00328404,-0.00102953,-0.00935631,-0.00630229,-0.09000864,-0.016100
 42,-0.00822431,0.68542217,-0.00195036,0.00076602,-0.00171336,-0.002368
 18,0.01207981,-0.00604097,-0.00040956,0.00097809,-0.00008940,-0.086352
 62,0.03083512,0.01033697,0.01086912,-0.02149927,0.00281080,0.35182205,
 0.00252410,0.00198378,0.00133446,0.00481051,-0.01192278,0.01105573,-0.
 00043902,-0.00140425,-0.00063033,0.04057610,-0.17403197,0.00576950,-0.
 00715584,-0.03176181,-0.00440381,-0.09372042,0.59465961,0.00031446,0.0
 0296544,-0.00003043,-0.01096762,0.03701273,-0.00867333,-0.00057884,-0.
 00014312,-0.00088400,0.01112447,-0.00203708,-0.07938969,0.00070071,-0.
 00361487,0.00265374,-0.20109046,-0.08571866,0.51008328,0.00062937,0.00
 074217,0.00183056,-0.00210531,-0.00290737,0.00192733,-0.00002414,-0.00
 050318,-0.00050959,-0.01604523,-0.01154903,0.01379582,-0.16616351,-0.0
 7558639,0.04958142,-0.00109819,0.00146338,0.00129515,0.48880242,0.0003
 1432,0.00059848,0.00089503,-0.00079572,-0.00076106,0.00064169,-0.00003
 927,-0.00029017,-0.00027947,-0.01319092,-0.00618164,0.01279017,-0.0748
 9689,-0.12020297,0.03568733,-0.00086258,0.00075837,0.00034023,0.260949
 84,0.33188127,-0.00016309,-0.00005718,-0.00050787,0.00072641,0.0010145
 7,-0.00063347,-0.00005037,-0.00004019,-0.00011267,-0.00289734,-0.00130
 495,0.01259290,0.10928785,0.07826016,-0.23589978,-0.00068871,-0.000246
 63,-0.00072532,0.01849327,0.02090627,0.74174567,-0.00019556,-0.0000347
 8,-0.00009631,0.00072082,0.00049374,-0.00002429,0.00008027,0.00008985,
 0.00008010,0.00246518,-0.00384523,0.00269535,-0.03011002,-0.02576369,0
 .05340817,-0.00106016,-0.00024343,-0.00083587,-0.23406014,-0.12748224,
 -0.06924351,0.50834494,-0.00019892,0.00013891,-0.00025492,0.00024892,0
 .00061681,-0.00013888,0.00009700,0.00000572,0.00010573,-0.00375055,0.0
 0427508,0.00259706,-0.02614421,-0.01323328,0.03989832,0.00082589,0.000
 85742,-0.00052969,-0.12574095,-0.15824780,-0.05232414,0.27240468,0.340
 27029,-0.00014543,0.00029117,0.00044606,-0.00162647,-0.00106715,0.0000
 2447,0.00006542,-0.00001705,-0.00002503,0.00244218,0.00041461,-0.00361
 962,0.00522650,0.00638934,0.06498640,-0.00029876,-0.00047555,-0.000828
 08,-0.00768715,-0.00829224,-0.14444378,-0.03429289,-0.01907584,0.72119
 454,0.00032695,0.00045922,0.00022365,-0.00069416,-0.00030929,-0.000278
 08,-0.00010344,-0.00024158,-0.00015263,-0.00033888,-0.00052138,0.00071
 871,-0.00489559,0.00236968,0.01631101,-0.00068232,0.00012176,-0.000404
 33,0.00649749,-0.00147720,-0.03073487,-0.11991778,-0.04181744,-0.07487
 183,0.53519435,0.00028775,0.00033098,0.00025782,-0.00046538,-0.0003495
 5,-0.00010524,-0.00007812,-0.00016489,-0.00013124,0.00051981,-0.001149
 85,0.00052369,0.00119379,-0.00520891,0.01103326,-0.00051661,0.00007422
 ,-0.00033023,-0.00142012,0.00580175,-0.02270087,-0.04118443,-0.0958501
 9,-0.05858553,0.29433425,0.35519540,0.00039098,0.00007101,0.00017342,-
 0.00039691,-0.00069454,0.00007751,-0.00017225,-0.00018112,-0.00019179,
 0.00110667,0.00226091,-0.00152960,0.01550388,0.01035648,-0.08014940,0.
 00020509,-0.00039164,0.00116658,-0.07740628,-0.05580835,0.01079645,-0.
 01510634,-0.01377080,-0.32918194,0.01427673,0.01741665,0.67945408,0.00
 013642,-0.00014346,0.00020537,0.00039514,-0.00040909,0.00041390,-0.000
 04658,0.00001449,-0.00007117,0.00379762,0.00011028,-0.00093041,0.00541
 038,-0.00152795,-0.07865387,-0.00000746,-0.00086962,0.00120836,-0.0519
 7301,-0.03224733,0.01725507,0.04582509,0.02921356,0.04871161,-0.174691
 31,-0.08112607,0.05419905,0.49038342,0.00039508,0.00014904,-0.00007857
 ,-0.00095337,-0.00079864,-0.00012864,-0.00021018,-0.00025897,-0.000163
 50,-0.00052621,0.00756060,-0.00126344,-0.00132172,0.00439999,-0.057861
 05,0.00079254,0.00002171,0.00083640,-0.03318186,-0.03008864,0.01273038
 ,0.02841410,0.02898494,0.03500277,-0.08004173,-0.12322765,0.03762037,0
 .26044527,0.33065320,0.00043119,0.00081569,-0.00010195,-0.00189545,-0.
 00096503,-0.00072205,-0.00016973,-0.00045825,-0.00021494,0.00011760,-0
 .00018286,-0.00502701,-0.02985891,-0.02317407,0.01144536,-0.00003934,0
 .00060657,-0.00011956,0.01743167,0.01287346,-0.00729047,0.00262400,0.0
 0118051,-0.05214278,0.11431057,0.08213152,-0.24071717,0.01371813,0.019
 66099,0.74929713,0.00145771,0.00205453,-0.00073718,-0.00526954,-0.0032
 5512,-0.00287363,-0.00062202,-0.00140757,-0.00056370,-0.00652768,-0.00
 876797,-0.02383472,-0.11480192,-0.03591953,-0.00714267,-0.00144430,0.0
 0100364,-0.00178663,0.04552926,0.02662906,0.00286617,-0.02995493,-0.01
 804351,-0.03272947,-0.03001589,-0.02666636,0.05195525,-0.23816688,-0.1
 3090359,-0.07034801,0.51788332,0.00099802,0.00175162,-0.00034563,-0.00
 336449,-0.00205816,-0.00086462,-0.00028710,-0.00078837,-0.00034482,-0.
 00734079,-0.00448780,-0.01893302,-0.03559493,-0.09265966,-0.00996348,-
 0.00091225,0.00066529,-0.00114882,0.02635360,0.02727612,0.00163535,-0.
 01674129,-0.01909412,-0.02331094,-0.02691086,-0.01191820,0.03731523,-0
 .13097757,-0.16047601,-0.05281056,0.28105480,0.34369628,-0.00034071,-0
 .00028542,-0.00000392,0.00141551,0.00051822,0.00098030,0.00018885,0.00
 034752,0.00022904,-0.00657356,-0.00695181,-0.00382627,-0.06915935,-0.0
 5292850,-0.31117388,-0.00014410,0.00150745,-0.00059083,0.04814152,0.03
 366497,-0.05103359,-0.03232732,-0.02430668,-0.04025914,0.00502530,0.00
 476427,0.06475244,-0.00962818,-0.00828218,-0.14552260,-0.03282904,-0.0
 1446178,0.70173036,-0.00002772,0.00038603,0.00013254,-0.00127163,0.001
 64591,0.00215239,-0.00035907,0.00031551,-0.00011773,-0.00409907,0.0107
 9353,0.00449705,-0.00095241,-0.00041568,-0.00006395,-0.16070266,0.0731
 3680,0.09426115,0.00008167,-0.00043292,-0.00025593,0.00012866,0.000110
 10,0.00014097,-0.00007722,0.00002700,-0.00004215,0.00013430,0.00003120
 ,0.00012426,0.00033853,-0.00031057,0.00004360,0.34499135,-0.00039463,-
 0.00132304,-0.00035625,0.00099407,-0.00057031,-0.00000812,0.00034290,0
 .00035907,0.00031914,0.02184900,-0.01657578,-0.02317709,0.00323098,-0.
 00051775,-0.00087901,0.02891909,-0.13892090,-0.00511961,0.00022048,-0.
 00073284,-0.00061626,0.00016401,0.00023187,0.00012536,-0.00018937,-0.0
 0011099,-0.00028994,-0.00032531,0.00003130,0.00003899,-0.00004008,-0.0
 0023060,0.00044143,-0.11409646,0.68732644,0.00011398,-0.00083748,-0.00
 013478,0.00050242,0.00048470,-0.00109249,-0.00041476,0.00055551,0.0000
 7234,-0.00089108,-0.00522632,0.00674758,0.00093782,0.00032212,0.000210
 68,0.11773756,-0.06529783,-0.19869255,0.00019462,-0.00012471,0.0004606
 1,0.00007697,-0.00007235,-0.00018230,0.00004406,0.00011260,0.00006719,
 -0.00010488,0.00008184,-0.00010746,0.00021078,-0.00018897,0.00009482,-
 0.23294954,-0.12217845,0.53242759,-0.00010230,-0.00000808,-0.00006631,
 0.00065079,-0.00097999,-0.00011764,-0.00000138,-0.00011939,-0.00002667
 ,0.00128332,0.00116412,0.00542668,-0.00014626,-0.00011827,-0.00043390,
 -0.00673883,0.02241223,0.00867375,0.00006391,-0.00015218,-0.00000827,0
 .00022872,0.00011371,0.00013394,0.00006006,0.00003694,-0.00027748,-0.0
 0023851,-0.00019124,0.00000213,0.00031451,0.00018477,0.00034096,-0.115
 80026,0.10745528,0.01821008,0.38099765,0.00022455,0.00001522,-0.000659
 59,0.00008928,0.00065074,-0.00012081,-0.00038510,0.00030452,0.00000641
 ,0.00223762,0.00316619,-0.00064583,-0.00081384,0.00108772,0.00080303,0
 .05546265,-0.00416460,-0.07132613,-0.00029585,0.00010673,0.00018708,-0
 .00014452,-0.00025619,-0.00005838,0.00005861,0.00002459,0.00027096,0.0
 0031887,0.00002778,-0.00008549,-0.00027703,0.00015468,-0.00041329,0.06
 476725,-0.32820931,0.04438966,-0.14146377,0.64910691,0.00003194,-0.000
 03755,0.00021593,-0.00081668,0.00044647,0.00052064,0.00000158,-0.00004
 919,-0.00007688,0.00569418,-0.00043363,-0.00213171,0.00018111,0.000468
 91,-0.00064132,-0.00923881,-0.02557159,0.03200709,0.00008774,-0.000007
 51,-0.00020524,0.00011087,0.00010279,0.00013905,0.00002060,-0.00000523
 ,-0.00022025,-0.00019157,-0.00014955,0.00007995,0.00014891,0.00016343,
 0.00018890,0.04043647,-0.01444758,-0.11144273,-0.27046404,-0.06569630,
 0.55312386,-0.00006881,0.00000256,0.00032189,-0.00017352,-0.00034305,0
 .00007508,0.00018013,-0.00015577,0.00001348,-0.00063203,-0.00050178,0.
 00026875,0.00018781,-0.00042645,-0.00052792,-0.02685972,-0.00837450,0.
 03410773,0.00004765,0.00001669,-0.00000961,0.00012790,0.00016062,0.000
 06361,0.00001171,-0.00000457,-0.00018538,-0.00019990,-0.00003148,0.000
 07158,0.00014474,-0.00005329,0.00010384,0.03425796,-0.02772398,-0.0227
 2105,-0.10912429,-0.00152922,0.06426641,0.35672394,-0.00057984,-0.0003
 8700,-0.00021264,0.00057439,-0.00056602,0.00012808,0.00020997,0.000169
 17,0.00021398,-0.00137241,-0.00000454,0.00010770,0.00067686,-0.0004289
 2,0.00018099,-0.00810089,-0.00157274,0.00985339,0.00006954,-0.00009402
 ,-0.00016926,-0.00005327,0.00005058,-0.00003033,-0.00009306,-0.0000668
 3,-0.00001110,-0.00004842,0.00005325,0.00000094,-0.00001655,-0.0001945
 0,0.00014539,0.00289611,-0.04059349,0.02078765,-0.04263696,-0.20642037
 ,0.13375429,-0.14625650,0.70466804,0.00024935,0.00013594,-0.00027459,0
 .00003395,0.00080705,-0.00020994,-0.00019389,0.00003692,-0.00002833,0.
 00047375,0.00035921,-0.00133977,-0.00047460,0.00074094,0.00066434,0.03
 410503,0.00953833,-0.05815738,-0.00014665,0.00015784,0.00008980,-0.000
 21077,-0.00020975,-0.00010733,0.00005727,0.00000377,0.00031801,0.00026
 894,0.00013249,-0.00007282,-0.00019686,0.00000904,-0.00032929,-0.03939
 829,0.06384656,0.02904836,0.08536803,0.07591942,-0.22436049,-0.2342878
 2,-0.08783737,0.51120897,-0.00026253,-0.00030966,-0.00018612,0.0005267
 6,-0.00105822,0.00026025,-0.00004485,0.00016473,0.00000441,0.00352458,
 0.00138765,0.00394143,-0.00036948,0.00147179,0.00010395,0.03089696,0.0
 0200277,-0.03690050,-0.00009625,0.00004599,0.00014081,-0.00000222,-0.0
 0018444,-0.00001753,0.00005256,0.00005743,0.00011404,0.00011111,-0.000
 04096,-0.00008424,-0.00009268,0.00016585,-0.00009046,-0.02823078,0.030
 63655,0.01560275,-0.00431852,-0.04215832,0.03874657,-0.17534369,0.0823
 2992,0.11483468,0.35227260,-0.00074738,-0.00039971,0.00013861,0.000373
 31,-0.00201434,0.00051256,0.00039612,0.00006781,0.00019237,-0.00025529
 ,0.00205886,0.00345073,0.00046655,-0.00060283,-0.00067553,-0.02919723,
 -0.03595538,0.06262364,-0.00005069,-0.00013516,-0.00000334,0.00028375,
 0.00024162,0.00014876,-0.00006733,-0.00000556,-0.00038258,-0.00030594,
 -0.00016986,0.00005592,0.00009181,-0.00003656,0.00023537,0.03268683,-0
 .04512042,-0.02462788,-0.01045407,0.06594380,-0.01498988,0.03695892,-0
 .14975950,-0.00795752,-0.09695179,0.64166130,0.00040053,0.00021527,0.0
 0018749,-0.00033160,-0.00021911,-0.00007602,-0.00012197,-0.00021200,-0
 .00014057,0.00442380,0.00210187,-0.00049416,-0.00064243,0.00014358,-0.
 00046180,-0.01993514,0.01841527,0.02510819,0.00018591,0.00017509,0.000
 08960,0.00009176,-0.00002419,0.00002141,0.00003762,0.00006415,-0.00005
 442,-0.00004663,-0.00008315,0.00005762,0.00019781,0.00004109,0.0000038
 3,0.01504975,-0.02236748,-0.01482115,0.02231447,0.02918878,-0.03850314
 ,0.13799233,-0.07127720,-0.22002485,-0.25656139,-0.12613220,0.55687474
 ,0.00204265,0.00072161,0.00026268,-0.00208610,0.00359167,-0.00199777,-
 0.00057693,-0.00036468,-0.00048545,0.00629797,-0.00066501,-0.00594290,
 -0.00187100,0.00031145,-0.00069433,-0.09286179,-0.04077450,0.06854790,
 0.00043124,0.00021825,0.00024883,0.00004763,-0.00001853,-0.00003296,0.
 00013918,0.00006388,0.00006955,0.00002777,0.00007753,0.00015938,0.0004
 9918,-0.00021619,-0.00024021,-0.00310019,-0.00695573,0.02277946,-0.004
 23565,0.00128841,-0.00511178,-0.00809287,0.02102341,0.01323669,-0.0974
 7006,0.08986761,0.00523515,0.23778309,-0.00061937,-0.00102808,-0.00032
 738,0.00078101,-0.00199099,-0.00121940,-0.00008364,0.00070857,0.000059
 32,-0.00952279,-0.01730699,0.01991283,0.00203687,0.00012545,0.00167369
 ,-0.00571530,-0.19663208,0.07897783,-0.00073706,-0.00040815,-0.0000852
 5,-0.00023649,0.00000180,0.00006674,0.00004929,-0.00001915,0.00015201,
 0.00015426,0.00008765,-0.00026265,-0.00042551,0.00035017,0.00014860,-0
 .04499787,0.06217192,0.03513847,-0.00032346,-0.07003003,0.03245242,0.0
 6010758,-0.00476847,-0.07669047,0.05151082,-0.29696446,0.04948024,-0.0
 7819561,0.56577076,-0.00195011,-0.00037221,-0.00033413,0.00139299,-0.0
 0192444,0.00138321,0.00096918,0.00019297,0.00064934,-0.00196587,0.0072
 6528,-0.00048803,0.00116311,-0.00140901,-0.00048274,0.04775253,0.12875
 105,-0.19491271,-0.00001614,-0.00031984,-0.00025884,0.00000459,0.00025
 766,-0.00011683,-0.00033882,-0.00026876,-0.00009106,0.00021216,0.00010
 814,-0.00006945,-0.00046941,-0.00007508,0.00057084,0.04264645,-0.01810
 271,-0.03951143,-0.00416326,0.03163068,-0.01790131,-0.00783721,-0.0219
 2001,0.03145882,0.02563628,-0.00554683,-0.09343990,-0.14003490,-0.1255
 4286,0.36701263,-0.19992367,0.03552430,0.10374533,-0.02608185,-0.00516
 258,0.01675814,0.01468346,-0.00070269,0.00442437,0.00222989,-0.0005652
 5,0.00424486,0.00017723,-0.00006367,-0.00052101,0.00002449,-0.00013057
 ,-0.00031742,-0.00024770,-0.00011336,0.00031098,0.00008343,0.00010208,
 -0.00018281,-0.00006928,-0.00006599,-0.00010284,-0.00006891,-0.0000889
 8,-0.00006403,-0.00011375,-0.00002699,0.00007283,-0.00013361,0.0000225
 8,0.00011978,0.00005942,-0.00000629,-0.00007447,-0.00000821,0.00005917
 ,-0.00003662,0.00003231,0.00008557,-0.00004111,-0.00025414,0.00015030,
 0.00016677,0.21095913,0.03458125,-0.06750790,-0.01561166,-0.02387207,0
 .01234881,0.00032944,0.01626352,-0.00267077,-0.03882117,-0.00210403,-0
 .00081415,0.00311985,0.00003601,0.00000371,-0.00065373,0.00018747,0.00
 000733,-0.00018053,0.00000511,-0.00003571,-0.00006090,0.00002289,-0.00
 000014,-0.00004420,-0.00003776,-0.00001748,-0.00003673,-0.00001330,-0.
 00002399,-0.00007230,-0.00014714,-0.00009901,0.00006012,-0.00017540,0.
 00010049,0.00006187,0.00001897,-0.00002901,-0.00004958,0.00001271,0.00
 003410,-0.00001768,0.00001519,0.00003532,-0.00001370,-0.00006522,0.000
 04998,0.00001600,-0.02897875,0.05700268,0.10499278,-0.01522790,-0.1380
 8327,-0.00353921,-0.00782219,0.00999568,0.02289623,-0.03060349,-0.0207
 7228,0.00178920,0.00050995,0.00234381,0.00030996,-0.00041637,0.0005983
 5,0.00028366,0.00005408,0.00009478,-0.00023727,-0.00010655,0.00015964,
 0.00000683,0.00000077,-0.00006589,0.00002741,0.00000782,0.00001703,-0.
 00000061,-0.00000007,0.00007034,0.00016012,0.00021126,-0.00007231,0.00
 008495,-0.00005687,0.00004687,0.00001241,0.00008985,-0.00001903,-0.000
 05047,-0.00003096,0.00001872,0.00000934,-0.00004591,0.00003766,0.00011
 987,-0.00000176,-0.00016517,-0.12579214,0.05406654,0.14535276,0.007952
 03,-0.03654935,0.00193834,-0.06238107,0.09062217,-0.02347853,-0.004715
 40,-0.00130942,-0.00293839,-0.00116294,0.01389112,0.00367540,0.0002224
 6,0.00084962,-0.00007276,-0.00084913,0.00132920,-0.00410820,0.00007036
 ,-0.00006607,-0.00061505,-0.00031180,-0.00055354,0.00004886,0.00002470
 ,0.00012364,0.00057142,0.00044308,0.00034494,0.00005461,-0.00017494,-0
 .00025890,-0.00048052,-0.00002233,0.00052833,-0.00028437,-0.00003456,-
 0.00046086,-0.00003777,0.00018155,0.00023656,-0.00034099,0.00007810,0.
 00049209,-0.00005036,-0.00097563,0.00014090,0.00069750,-0.00112758,0.0
 0362499,-0.00170027,0.06296869,0.00688124,-0.02119711,-0.00435551,0.06
 739151,-0.39495488,0.02555908,-0.00363287,-0.00037580,0.00098125,0.003
 31624,-0.00661774,-0.00157954,-0.00026496,0.00126963,-0.00088522,-0.00
 002451,0.00033168,0.00139418,0.00004108,-0.00006514,-0.00007701,0.0001
 0157,-0.00010158,0.00004477,-0.00000988,0.00003983,-0.00007269,-0.0000
 1388,-0.00017298,-0.00005726,-0.00020536,0.00018743,0.00013133,-0.0002
 7546,0.00018730,0.00009225,0.00000753,0.00005672,0.00002901,-0.0000510
 8,0.00000508,0.00009696,0.00002580,-0.00015688,-0.00002803,0.00036469,
 0.00008933,-0.00007353,-0.00029096,0.00169749,-0.00075841,-0.07275046,
 0.41904961,0.00567775,-0.00710560,-0.00061957,-0.01414248,-0.01117003,
 -0.02718654,-0.00514764,-0.00032652,-0.00307035,-0.01248573,0.03919607
 ,-0.01041688,-0.00014929,-0.00010655,0.00163269,-0.00135977,-0.0002791
 1,-0.00554386,-0.00022649,-0.00004070,0.00048985,-0.00017156,-0.000124
 91,-0.00026652,0.00005572,-0.00002303,0.00029883,0.00020141,0.00028829
 ,-0.00001702,0.00041207,-0.00010885,-0.00035876,0.00050750,-0.00029278
 ,0.00009905,0.00017085,0.00025381,0.00008979,-0.00015246,-0.00000115,0
 .00007767,0.00038213,0.00008649,0.00001585,-0.00062172,0.00103082,0.00
 013021,0.00001112,-0.00147285,0.00115404,0.02678055,-0.02003670,0.0424
 8006,0.00444353,0.00009833,-0.00271108,0.01094040,-0.00325707,-0.01313
 761,-0.00124466,-0.00002982,0.00056560,-0.18908300,0.03758478,0.121860
 18,-0.02032918,0.00131179,0.01622388,-0.00644236,0.00232549,0.00568706
 ,-0.00241114,-0.00151327,-0.00248600,0.00035600,-0.00060858,0.00113135
 ,-0.00000174,0.00012396,-0.00043788,-0.00017412,-0.00048810,-0.0000185
 8,0.00136325,-0.00018374,0.00163450,0.00019459,0.00180135,-0.00041405,
 -0.00013711,-0.00032518,0.00057168,0.00015125,0.00008263,-0.00016321,-
 0.00012201,0.00025110,-0.00008941,-0.00014632,-0.00020024,0.00093914,-
 0.00047685,0.00038095,0.00091399,0.00063999,-0.00057693,0.00037412,0.2
 0287096,-0.00017166,-0.00046763,-0.00113841,-0.00451130,0.00298748,0.0
 0777622,0.00009106,0.00031594,0.00015838,0.03520715,-0.05789476,-0.031
 37430,-0.01916494,0.00106645,0.01357362,0.02397446,-0.00852969,-0.0208
 2855,-0.00193914,-0.00082525,-0.00203922,-0.00009437,-0.00093325,0.000
 42070,-0.00024150,-0.00001350,0.00024388,0.00028899,-0.00005692,0.0001
 9555,0.00007167,0.00022616,0.00077928,0.00082829,-0.00599764,0.0021698
 4,0.00070128,0.00008546,-0.00156510,-0.00005995,0.00003248,0.00018397,
 -0.00008545,-0.00004945,-0.00006977,0.00146657,0.00099939,-0.00251184,
 0.00019357,-0.00004339,-0.00000876,-0.00065731,0.00045565,0.00023065,-
 0.03477428,0.06992259,0.00542460,0.00251026,0.00004239,0.01166150,-0.0
 0212896,-0.03684547,-0.00145349,-0.00076958,-0.00010988,0.12395821,-0.
 03294088,-0.15886802,-0.00347894,0.00179916,0.00562344,-0.00030633,-0.
 00192176,0.00192667,-0.00077917,-0.00078122,-0.00035776,-0.00009525,-0
 .00050232,0.00004035,-0.00035732,-0.00018865,0.00037636,0.00023448,0.0
 0092563,0.00003019,-0.00206633,-0.00119937,0.00016766,0.00019325,0.001
 07570,0.00043971,-0.00013830,0.00018277,0.00015047,-0.00003815,-0.0000
 5870,0.00010467,0.00008111,-0.00028804,-0.00019830,-0.00023075,0.00060
 367,0.00028312,-0.00188770,-0.00060688,-0.00024529,-0.00025720,-0.0004
 6164,0.00097134,-0.13121629,0.03065783,0.19063050,-0.00053988,-0.00064
 266,-0.00056992,-0.00149213,-0.00049928,0.00017423,0.00022720,0.000278
 53,0.00034107,-0.00085258,0.00187935,0.00021907,0.00857383,0.00360268,
 0.01627606,0.00038642,-0.00002323,-0.00011410,-0.06422733,-0.01970854,
 -0.05860441,-0.00063443,-0.00364330,-0.02389463,-0.00076497,-0.0060917
 8,-0.00047105,-0.00104955,-0.00013384,0.00035244,0.00043582,-0.0047324
 8,0.00276739,-0.00019588,-0.00002416,0.00010352,-0.00002889,-0.0000024
 1,-0.00006987,-0.00000282,0.00004435,0.00001409,-0.00000720,0.00000459
 ,-0.00003064,-0.00009976,0.00011929,0.00006860,0.00020334,0.00013084,-
 0.00008765,-0.00141748,0.00008310,0.00037129,0.00000987,0.00012373,-0.
 00026884,0.06221617,-0.00025883,-0.00061126,-0.00026590,-0.00044349,-0
 .00035806,-0.00004566,0.00008736,0.00017897,0.00014996,0.00184222,-0.0
 0233128,0.00012042,0.00367087,0.00680269,0.01185705,-0.00067916,-0.000
 39113,0.00006138,-0.01985093,-0.05378707,-0.04639732,-0.00319583,0.001
 11916,-0.01772660,-0.00607874,0.00299291,-0.00048497,-0.00018588,-0.00
 101223,0.00027091,-0.00462630,0.00339030,0.00186654,-0.00007867,0.0000
 3510,0.00018996,0.00014579,0.00002817,-0.00008481,-0.00002009,0.000040
 93,-0.00002168,0.00004483,0.00006011,-0.00000545,0.00000909,-0.0000815
 0,0.00003859,0.00008135,0.00009250,-0.00002287,0.00022607,0.00025093,-
 0.00000240,0.00031925,0.00035495,0.00005616,0.02591889,0.04695162,0.00
 024102,0.00056944,0.00111127,-0.00214420,-0.00181941,0.00054405,-0.000
 05031,-0.00027739,-0.00029863,-0.00116651,-0.00077107,-0.00124325,-0.0
 0535627,-0.00414081,-0.01728160,0.00004248,0.00006212,0.00004370,-0.05
 756989,-0.04611518,-0.32488634,0.00016186,0.00005394,-0.00166398,-0.00
 069525,-0.00057435,0.00179663,0.00045241,0.00033599,0.00044131,0.00307
 514,0.00223666,-0.00138681,0.00002008,0.00004503,-0.00035072,-0.000052
 78,-0.00005453,0.00014574,0.00004303,-0.00001473,-0.00001613,-0.000042
 35,-0.00000984,0.00003380,0.00006527,-0.00001405,0.00000136,-0.0003500
 4,-0.00005597,-0.00012054,0.00057517,0.00009064,-0.00012063,0.00011205
 ,0.00010918,0.00007120,0.06335688,0.05050558,0.34339247,0.00020267,0.0
 0021331,0.00011699,-0.00014963,-0.00006222,-0.00013383,-0.00006297,-0.
 00012892,-0.00009136,-0.00014944,-0.00014099,0.00116543,-0.00033199,-0
 .00592593,-0.00206912,-0.00019451,0.00017191,-0.00006708,-0.00884405,-
 0.00918491,0.01875099,-0.14139695,-0.07455425,0.11553512,0.00817470,0.
 00296619,-0.00653434,0.00308653,-0.00329191,-0.00187670,-0.00062123,0.
 00024185,-0.00075443,0.00001590,-0.00004000,-0.00000630,0.00001089,-0.
 00000829,0.00002112,0.00002333,-0.00003319,-0.00001064,-0.00000441,0.0
 0001130,0.00003643,0.00007964,-0.00007579,-0.00006527,-0.00002534,-0.0
 0001246,0.00001774,0.00006199,-0.00002119,0.00000455,-0.00024433,-0.00
 016756,-0.00005594,-0.00078611,0.00263856,-0.00021696,0.14245646,0.000
 12655,0.00016874,0.00006913,-0.00005576,-0.00004247,-0.00004054,-0.000
 04339,-0.00009454,-0.00006535,-0.00037793,-0.00004025,0.00072105,-0.00
 554321,0.00320327,-0.00156554,-0.00012304,0.00007135,0.00005176,-0.009
 53796,-0.00297440,0.01392322,-0.07456704,-0.09309765,0.08372935,0.0032
 1479,0.00640686,-0.00504505,-0.00329061,0.00510391,-0.00153701,0.00025
 906,-0.00077965,-0.00060101,-0.00000040,-0.00007062,0.00001802,-0.0000
 0555,0.00002761,-0.00001200,-0.00001665,-0.00002671,0.00002758,0.00002
 533,-0.00004064,0.00001155,0.00004898,0.00000387,-0.00006685,-0.000010
 72,-0.00001204,0.00001386,0.00004434,0.00000737,0.00005347,-0.00022485
 ,-0.00024693,-0.00010862,0.00263030,-0.00239572,-0.00010700,0.08437640
 ,0.08799449,-0.00004581,-0.00004490,-0.00001756,0.00014271,0.00010681,
 0.00003212,0.00001796,0.00002863,0.00002018,-0.00035531,-0.00026725,0.
 00029942,-0.00179251,-0.00148852,0.00095398,0.00001289,0.00005048,-0.0
 0001186,-0.00585101,-0.00426783,0.00963732,0.11559030,0.08376990,-0.21
 053655,0.01823091,0.01327060,-0.01588840,-0.00232820,-0.00183227,-0.00
 460536,-0.00073056,-0.00054485,-0.00031832,0.00000667,0.00002421,0.000
 00148,0.00000512,-0.00001564,0.00000605,0.00000871,0.00000652,-0.00001
 609,-0.00000941,0.00001875,-0.00000014,-0.00000156,-0.00001997,0.00003
 982,0.00001421,0.00000547,-0.00000021,-0.00002572,0.00000225,-0.000015
 50,-0.00006944,-0.00003818,-0.00000782,0.00037524,0.00034419,0.0006461
 1,-0.12398088,-0.08972090,0.21958359,0.00011492,0.00013491,0.00003485,
 -0.00021387,-0.00010022,-0.00008664,-0.00003939,-0.00007744,-0.0000445
 6,-0.00021033,0.00062221,-0.00001537,-0.00001715,0.00048018,0.00036809
 ,0.00004120,0.00007946,-0.00001165,0.00375733,-0.00281795,-0.00109588,
 -0.00092196,-0.00341818,0.00029187,-0.22623200,-0.13976281,-0.05297919
 ,-0.00877076,-0.00928553,-0.00614965,0.00191490,-0.00391125,0.00311665
 ,-0.00001425,-0.00001696,-0.00000162,-0.00000504,-0.00000568,0.0000031
 7,0.00000631,-0.00000880,0.00000168,-0.00000330,-0.00000457,0.00000063
 ,0.00001074,0.00002435,-0.00001749,-0.00001874,-0.00000963,0.00000225,
 0.00002036,-0.00001862,0.00001709,-0.00002780,-0.00002960,0.00005153,-
 0.00016993,-0.00018828,0.00008973,-0.00113169,0.00235157,-0.00025939,0
 .23342722,0.00006606,0.00006704,0.00007023,-0.00006560,-0.00008945,-0.
 00007794,-0.00002027,-0.00003809,-0.00003810,0.00037257,-0.00076202,0.
 00000901,0.00065106,-0.00019946,0.00027447,-0.00014466,0.00001538,0.00
 001390,-0.00298292,0.00532083,-0.00094237,-0.00361642,0.00102713,0.000
 43009,-0.13978330,-0.14242878,-0.03992010,-0.00893044,-0.00302766,-0.0
 0456506,-0.00388767,0.00440197,0.00213762,0.00002628,-0.00002641,-0.00
 002229,0.00000443,0.00001121,0.00000395,0.00000242,-0.00001803,0.00000
 735,0.00000647,-0.00000601,0.00001410,0.00002637,-0.00002839,-0.000018
 45,-0.00001471,-0.00000727,0.00001189,0.00005043,0.00001325,0.00000368
 ,0.00004917,0.00001321,-0.00008003,-0.00016282,-0.00003631,0.00006237,
 0.00235389,-0.00258053,-0.00014335,0.15405071,0.14102889,0.00005301,0.
 00007729,0.00010369,-0.00014545,-0.00012294,0.00004090,-0.00001541,-0.
 00003808,-0.00003700,-0.00001667,0.00001218,0.00007134,0.00038360,0.00
 026173,-0.00129516,-0.00002291,0.00001054,0.00001891,-0.00064561,-0.00
 059468,-0.00543131,-0.02442944,-0.01817862,-0.00173572,-0.05300743,-0.
 03983448,-0.07661897,0.01865789,0.01391596,0.01010836,0.00268821,0.001
 83745,-0.00296412,0.00001311,-0.00000703,-0.00002368,-0.00001457,0.000
 00436,0.00000655,0.00000134,-0.00000546,0.00000766,-0.00000275,-0.0000
 1165,0.00000691,0.00002398,-0.00002005,-0.00002609,-0.00003119,-0.0000
 0893,-0.00000508,0.00007676,-0.00000094,-0.00000992,-0.00007616,-0.000
 03158,0.00000245,-0.00114042,-0.00084660,-0.00017662,0.00045558,0.0003
 9929,0.00110353,0.05692983,0.04287120,0.07561687,0.00021206,0.00029225
 ,0.00001552,-0.00048528,-0.00026969,-0.00022045,-0.00007115,-0.0001585
 9,-0.00008676,0.00024549,0.00012162,-0.00102301,-0.00070805,-0.0063859
 8,-0.00046916,-0.00006506,0.00015891,0.00004918,-0.00113712,-0.0001410
 2,0.00037138,0.00081901,-0.00478137,0.00283661,0.00832527,0.00351708,0
 .01786651,-0.06557327,-0.02065935,-0.05792448,-0.00070513,-0.00384190,
 -0.02437475,0.00001606,-0.00007675,0.00001978,-0.00001200,0.00002757,-
 0.00002399,-0.00001136,-0.00002512,0.00002555,0.00001089,-0.00002722,0
 .00001764,0.00006128,-0.00001152,-0.00006501,-0.00002011,-0.00002325,0
 .00002781,0.00003595,0.00001069,0.00003461,-0.00001751,0.00002620,0.00
 001525,-0.00030941,0.00059869,-0.00007033,0.00024019,0.00016297,0.0009
 2257,-0.00093801,0.00238978,-0.00066765,0.06089419,0.00015358,0.000165
 45,-0.00002996,-0.00040055,-0.00025514,-0.00026767,-0.00006758,-0.0001
 3469,-0.00006690,0.00004542,0.00019674,-0.00063476,-0.00616888,0.00307
 738,-0.00027667,-0.00010170,0.00004818,-0.00001275,-0.00010251,-0.0009
 5020,0.00031510,-0.00482501,0.00377262,0.00191210,0.00304455,0.0064259
 1,0.01308677,-0.02069241,-0.05485638,-0.04793797,-0.00320010,0.0010791
 6,-0.01824976,0.00000935,-0.00000739,-0.00000387,0.00000973,-0.0000043
 9,0.00001676,0.00001155,-0.00001705,-0.00000605,0.00000030,0.00000264,
 0.00001710,0.00002512,-0.00003164,-0.00004257,-0.00001721,-0.00001463,
 0.00001799,0.00002549,-0.00005444,0.00004903,0.00003830,0.00002662,-0.
 00002649,0.00060410,-0.00067101,-0.00004800,0.00014197,0.00014118,0.00
 066445,0.00239217,-0.00240362,-0.00042135,0.02645024,0.04694388,0.0001
 5950,0.00017060,0.00003923,-0.00026295,-0.00017149,-0.00011313,-0.0000
 5516,-0.00010002,-0.00006350,0.00025922,0.00018162,-0.00013990,-0.0007
 3244,-0.00063079,0.00179166,-0.00011511,0.00005476,-0.00001133,0.00035
 924,0.00028718,0.00041272,0.00325245,0.00224028,-0.00125173,-0.0067800
 2,-0.00535914,-0.01594394,-0.05812707,-0.04798633,-0.32489406,0.000255
 24,0.00013408,-0.00249147,0.00000219,-0.00005179,-0.00000127,0.0000035
 6,0.00001685,0.00000030,-0.00000052,-0.00002478,0.00001418,0.00001158,
 -0.00001709,0.00001721,0.00003959,-0.00000536,-0.00006848,-0.00002161,
 -0.00001252,0.00001269,0.00003887,-0.00000742,0.00003020,-0.00002028,-
 0.00002880,-0.00002580,-0.00006731,-0.00003656,-0.00007002,-0.00037076
 ,-0.00027307,-0.00092847,0.00007819,0.00015222,0.00087299,0.06236694,0
 .05158888,0.34216311,-0.00006877,-0.00011831,-0.00011356,-0.00000161,-
 0.00009953,0.00019914,0.00000847,0.00004430,0.00004025,-0.00034826,0.0
 0211307,-0.00084265,0.00717017,0.00243378,-0.00588781,0.00029675,0.000
 12966,0.00004506,0.00266093,-0.00295431,-0.00179530,-0.00057848,0.0002
 0446,-0.00071580,-0.00024199,-0.00579824,-0.00214965,-0.00872621,-0.00
 916877,0.01887606,-0.14102107,-0.07319939,0.11470415,-0.00010649,0.000
 08507,0.00000765,-0.00001319,-0.00004205,0.00004942,0.00002134,0.00002
 914,-0.00005759,-0.00007132,0.00006574,0.00004613,0.00000273,-0.000000
 61,-0.00002338,0.00000352,0.00000801,-0.00001222,-0.00002205,-0.000019
 84,0.00002494,-0.00017546,0.00017721,0.00000708,0.00029951,0.00002472,
 -0.00040957,-0.00038028,0.00055985,0.00011640,-0.00056757,-0.00041628,
 0.00092996,-0.00080750,0.00263946,-0.00025003,0.14319155,-0.00018947,-
 0.00016792,0.00003037,0.00041055,0.00012830,0.00029397,0.00007741,0.00
 011318,0.00007106,0.00128223,-0.00238534,-0.00046266,0.00324316,0.0061
 7398,-0.00415937,-0.00016883,-0.00003664,0.00015176,-0.00311356,0.0044
 9746,-0.00142726,0.00026026,-0.00069306,-0.00046440,-0.00580300,0.0032
 9561,-0.00179683,-0.00943650,-0.00297159,0.01401077,-0.07313156,-0.089
 95588,0.08055311,0.00018781,-0.00011670,-0.00001472,-0.00003947,0.0001
 1353,-0.00003645,-0.00008284,0.00001420,0.00006969,0.00005061,-0.00006
 822,0.00007714,0.00009346,-0.00018113,-0.00005977,0.00000900,0.0000169
 4,-0.00001819,0.00002388,0.00005864,-0.00000198,0.00024918,0.00026107,
 -0.00046060,0.00007587,0.00022330,-0.00032157,0.00056373,-0.00073432,0
 .00009635,-0.00046759,-0.00023358,0.00068432,0.00264524,-0.00246407,-0
 .00010338,0.08407933,0.08592279,-0.00014636,-0.00007912,-0.00000406,-0
 .00014760,0.00003542,0.00053673,0.00003843,0.00005139,0.00002101,0.001
 34983,0.00061323,0.00014226,0.01791359,0.01267365,-0.01638119,-0.00021
 440,-0.00021600,-0.00014877,-0.00233294,-0.00190890,-0.00465501,-0.000
 82102,-0.00058516,-0.00027051,-0.00176449,-0.00144224,0.00089327,-0.00
 579850,-0.00416329,0.01006756,0.11431490,0.08115340,-0.20811623,0.0000
 9166,-0.00004240,-0.00011719,-0.00003176,0.00009233,0.00000741,-0.0000
 4282,-0.00000305,0.00007299,0.00005961,-0.00005634,-0.00001490,0.00000
 364,-0.00027115,-0.00016934,-0.00001647,-0.00001009,-0.00001164,0.0001
 3116,0.00002428,-0.00002962,-0.00089618,-0.00028024,-0.00015791,0.0009
 4195,0.00068687,-0.00085107,0.00010054,0.00009585,0.00003724,-0.000343
 77,-0.00025565,0.00033360,0.00033135,0.00034881,0.00063043,-0.12295924
 ,-0.08688400,0.21810498,-0.00071726,-0.00031557,-0.00006739,0.00000358
 ,0.00026236,0.00001112,0.00039602,0.00012941,0.00014673,-0.00217118,-0
 .00135771,-0.00053748,0.00033069,0.00023589,0.00031593,-0.00211483,-0.
 01168360,0.01463598,-0.00009179,-0.00006293,0.00013135,-0.00011979,-0.
 00007374,-0.00012414,-0.00003657,-0.00004366,0.00012468,0.00009784,0.0
 0009057,-0.00006222,-0.00018575,-0.00008763,-0.00010148,-0.06900007,-0
 .04633559,0.06804605,0.00750939,0.00732599,-0.00778803,0.00408832,0.00
 372391,0.00263653,-0.00083165,0.00041773,-0.00014662,0.00219565,0.0025
 5090,0.00411498,0.00015585,0.00009140,-0.00002105,0.00041636,-0.000054
 59,-0.00042994,-0.00002587,-0.00007463,-0.00018583,0.00022171,-0.00000
 071,-0.00006882,-0.00002518,0.00000325,-0.00000043,-0.00000290,-0.0000
 0985,-0.00000713,-0.00000118,-0.00001248,-0.00000770,0.00000091,-0.000
 00336,-0.00001169,0.06306739,0.00035044,0.00045360,0.00028195,0.000413
 12,-0.00108453,-0.00070884,-0.00007031,-0.00023945,-0.00008789,-0.0003
 0675,-0.00095152,-0.00080732,0.00043223,-0.00012499,0.00007499,0.00343
 810,0.01074507,-0.00785773,-0.00017036,-0.00023019,-0.00043051,-0.0002
 3248,-0.00009810,0.00007484,0.00006362,0.00002597,0.00023052,0.0001727
 3,0.00015478,0.00000344,-0.00014716,-0.00006845,-0.00015823,-0.0466957
 2,-0.16566536,0.13197950,-0.00922064,-0.01242783,0.02213875,0.00396477
 ,-0.00389408,0.00036114,0.00044955,-0.00046383,-0.00081507,0.00234788,
 0.00060288,-0.00025089,-0.00008348,-0.00001054,-0.00003146,-0.00007800
 ,-0.00003550,-0.00002498,-0.00017272,0.00032074,0.00001083,0.00014343,
 -0.00086845,0.00027083,0.00000939,0.00003545,-0.00001500,0.00002456,0.
 00000179,0.00003308,0.00001773,0.00000325,0.00001785,0.00000225,0.0000
 0068,0.00003650,0.04673376,0.17387876,0.00051003,0.00045055,0.00031374
 ,-0.00105097,0.00084533,0.00034050,-0.00008518,-0.00020869,-0.00022060
 ,-0.00160481,0.00074020,-0.00177623,-0.00007676,-0.00033049,0.00012618
 ,0.00697966,0.01338145,-0.01280788,0.00004028,0.00010314,-0.00005680,-
 0.00034429,-0.00007199,-0.00015338,-0.00000114,-0.00006541,0.00029519,
 0.00025166,0.00018941,0.00002546,-0.00020508,-0.00007632,-0.00032995,0
 .06935692,0.13231358,-0.20697514,0.00045287,-0.00171132,0.00481604,0.0
 0258808,0.00027898,0.00333535,-0.00012118,-0.00075357,-0.00017302,0.00
 422598,-0.00074002,0.00029175,-0.00011508,-0.00010194,0.00005411,-0.00
 005346,-0.00003573,0.00011479,-0.00012174,-0.00002347,-0.00005792,-0.0
 0001907,-0.00013919,0.00020610,0.00001182,0.00001953,-0.00001028,0.000
 01743,0.00000411,0.00001976,0.00001575,0.00000459,0.00001280,0.0000069
 4,-0.00000046,0.00003031,-0.07854144,-0.14349008,0.21426669,0.00017829
 ,0.00013899,0.00006519,-0.00014527,0.00014358,-0.00019096,-0.00004937,
 -0.00007148,-0.00006210,-0.00021778,-0.00016968,0.00056357,-0.00014502
 ,-0.00014963,-0.00006964,0.00476633,0.00314221,0.00227049,0.00001269,-
 0.00002254,0.00000916,0.00002659,0.00000772,0.00001320,0.00001828,0.00
 001999,-0.00002788,-0.00002835,-0.00002820,0.00001042,0.00004516,0.000
 03849,0.00002174,-0.00184242,0.00188219,0.00738769,-0.15921992,0.06277
 953,0.13702184,-0.00116889,0.00403135,0.00509010,0.00447988,-0.0000965
 1,0.00351758,0.00000999,-0.00021966,-0.00068776,-0.00001636,-0.0000128
 3,0.00001280,-0.00006525,-0.00000716,0.00001372,-0.00007897,0.00017614
 ,-0.00005724,-0.00001505,-0.00000744,-0.00000178,0.00000721,0.00000496
 ,-0.00000039,0.00000268,0.00000264,0.00000008,0.00000451,0.00000285,0.
 00000445,-0.00000517,-0.00000771,-0.00000951,-0.00244134,-0.00120068,-
 0.00222875,0.15879585,-0.00021275,-0.00011428,-0.00009055,0.00003564,0
 .00009644,0.00009772,0.00006790,0.00007808,0.00007331,0.00078420,0.000
 10594,-0.00118745,0.00013698,0.00013398,0.00007388,0.00294250,-0.00419
 434,0.00163838,-0.00002077,-0.00005782,-0.00004135,-0.00000595,-0.0000
 0109,0.00000071,-0.00003404,-0.00001898,-0.00000407,0.00000804,0.00000
 151,-0.00000313,-0.00005582,-0.00002222,0.00000175,0.01885512,-0.00475
 838,-0.02198393,0.06274557,-0.08849259,-0.06279978,-0.01293581,0.01095
 203,0.01460508,0.00006738,-0.00133966,0.00421793,-0.00030035,-0.001244
 96,0.00076821,0.00001052,0.00000097,-0.00001148,0.00002994,0.00000002,
 -0.00000043,0.00014226,-0.00047451,0.00002494,0.00000324,0.00001353,-0
 .00000601,-0.00001115,-0.00000830,0.00000247,-0.00000429,-0.00000410,-
 0.00000148,-0.00000669,-0.00000606,-0.00000740,0.00000734,0.00000679,0
 .00000916,-0.00152398,0.00066717,-0.00049773,-0.06933253,0.08792131,-0
 .00005805,-0.00000239,-0.00003595,0.00000418,-0.00000558,-0.00002987,0
 .00003034,0.00000631,0.00002122,-0.00011976,0.00021107,0.00008674,0.00
 000920,-0.00010922,0.00001403,0.00227319,0.00171047,0.00342234,-0.0000
 0067,-0.00005001,-0.00002980,0.00001407,0.00000940,0.00001000,-0.00001
 374,-0.00000245,-0.00002522,-0.00002497,-0.00001150,0.00000569,0.00001
 250,-0.00000929,0.00002918,-0.00122580,0.00188904,0.00484052,0.1370803
 1,-0.06293689,-0.20002598,0.01388901,-0.00929751,-0.01083712,0.0033688
 1,0.00445219,-0.00013955,-0.00065442,0.00069103,0.00001018,0.00000347,
 -0.00000027,-0.00000101,0.00000526,-0.00000660,0.00001371,-0.00004761,
 -0.00000862,0.00000883,-0.00000054,0.00000859,-0.00000858,-0.00000481,
 -0.00000366,0.00000186,-0.00000206,-0.00000260,-0.00000157,-0.00000301
 ,-0.00000304,-0.00000380,0.00000411,0.00000565,0.00000158,-0.00208116,
 -0.00114131,-0.00097491,-0.15065188,0.06601075,0.20505536,0.00003261,0
 .00000392,0.00001892,0.00002816,0.00002834,-0.00003268,-0.00000044,-0.
 00000029,-0.00000271,-0.00051465,-0.00030534,-0.00041317,0.00005005,-0
 .00000411,0.00009304,-0.00084900,-0.00026444,0.00030628,-0.00002074,0.
 00000230,0.00002968,-0.00002126,-0.00000471,-0.00001512,-0.00000659,-0
 .00000238,0.00002519,0.00002462,0.00002111,-0.00001443,-0.00003472,-0.
 00000467,-0.00002277,0.00395166,-0.00027002,0.00417305,0.00737943,-0.0
 0963665,0.00032039,-0.07723240,0.09290881,0.00621317,-0.00215109,0.019
 05204,-0.00092902,0.00305856,0.00214427,0.00498872,0.00000733,0.000003
 17,0.00000398,0.00003024,-0.00000225,-0.00005546,-0.00000281,-0.000031
 50,0.00002189,0.00001184,-0.00000653,-0.00000977,-0.00000275,0.0000006
 0,-0.00000076,0.00000175,-0.00000206,-0.00000087,0.00000208,-0.0000024
 3,-0.00000059,-0.00000169,-0.00001139,-0.00000804,0.00010792,-0.000498
 42,0.00000131,-0.00219312,-0.00060739,-0.00220513,0.07114834,-0.000114
 95,-0.00006677,-0.00005419,0.00010543,-0.00007396,0.00004944,0.0000490
 2,0.00003529,0.00004696,-0.00021324,-0.00006134,-0.00016843,0.00008017
 ,0.00003464,0.00006861,-0.00040477,0.00034343,-0.00002565,-0.00002172,
 -0.00002727,0.00000299,0.00000215,-0.00000017,-0.00000147,-0.00001861,
 -0.00000759,-0.00000254,0.00000162,0.00000379,-0.00000325,-0.00001980,
 -0.00001453,-0.00000906,-0.00032630,0.00003257,0.00394402,0.00720088,-
 0.01209287,-0.00181976,0.09304855,-0.31599618,0.01204842,0.00186910,-0
 .00496273,0.00205865,0.00203487,0.00182505,0.00000454,0.00001458,0.000
 01089,-0.00000779,0.00004406,0.00000145,-0.00002914,0.00001605,-0.0000
 3159,0.00000290,0.00000918,0.00001616,-0.00001550,-0.00000686,-0.00000
 384,0.00000148,-0.00000289,-0.00000349,-0.00000161,-0.00000295,-0.0000
 0396,-0.00000478,0.00000841,0.00000852,0.00000443,0.00035003,-0.000665
 49,-0.00021896,-0.00112600,0.00036340,-0.00066275,-0.10163602,0.331338
 35,0.00009437,0.00003514,0.00001343,-0.00007639,0.00006887,0.00002324,
 -0.00002989,-0.00000704,-0.00001718,-0.00042278,-0.00026957,-0.0002061
 5,0.00000661,-0.00000239,0.00008423,0.00038608,-0.00006717,-0.00122086
 ,-0.00001931,0.00001580,0.00001022,-0.00003469,-0.00000904,-0.00000864
 ,-0.00000139,-0.00000367,0.00003290,0.00002659,0.00002369,0.00000093,-
 0.00002535,-0.00000276,-0.00005221,0.00430437,0.00370293,-0.00119852,-
 0.00833562,0.02209922,0.00441206,0.00614792,0.01210541,-0.05360024,0.0
 0787653,-0.02198897,0.00435193,0.00504010,-0.00009787,0.00042635,-0.00
 001061,-0.00000576,0.00000743,0.00000022,-0.00000301,-0.00001465,-0.00
 004033,0.00008314,0.00001021,0.00000453,-0.00002989,0.00001089,-0.0000
 0037,0.00000188,-0.00000151,0.00000217,-0.00000130,0.00000209,0.000003
 11,-0.00000157,0.00000091,0.00000681,0.00000349,0.00000412,-0.00043417
 ,0.00103739,0.00007362,-0.00194471,-0.00139313,-0.00051397,-0.01056181
 ,-0.01423459,0.04855847,0.00004112,-0.00000486,-0.00000567,0.00004186,
 -0.00003143,0.00008569,-0.00003187,-0.00001162,-0.00000492,0.00036165,
 0.00043629,-0.00030318,-0.00008769,0.00011450,0.00004536,0.00326918,0.
 00313068,0.00213862,0.00003426,0.00002356,-0.00000209,-0.00002009,-0.0
 0002955,-0.00002021,0.00000298,0.00000763,0.00003564,0.00004447,-0.000
 01648,-0.00000656,-0.00001241,0.00001227,0.00000217,-0.00101990,0.0005
 4948,-0.00024983,0.00242325,0.00323931,0.00534895,-0.00072856,-0.01250
 250,0.01430619,-0.07082112,-0.05034684,0.07274238,0.00386658,0.0080028
 6,-0.00790682,-0.00000596,0.00000041,-0.00000736,0.00003712,-0.0000076
 2,-0.00002459,0.00001336,-0.00005866,-0.00002499,-0.00000125,0.0000027
 6,-0.00000716,-0.00000069,0.00000471,-0.00000180,-0.00000152,0.0000027
 0,0.00000010,0.00000246,-0.00000014,0.00000130,0.00000180,0.00002926,-
 0.00000215,-0.00046164,-0.00027916,-0.00036566,-0.00021817,-0.00064493
 ,0.00062978,-0.00235526,-0.00106231,-0.00257022,0.06664805,-0.00023305
 ,-0.00015192,-0.00009378,0.00018957,-0.00039643,0.00016971,0.00006207,
 0.00008562,0.00008122,-0.00067588,0.00025262,0.00083642,0.00023457,-0.
 00004339,0.00010243,0.00361352,-0.00392812,-0.00008288,-0.00003749,-0.
 00002545,-0.00004615,-0.00002585,0.00000088,-0.00000382,-0.00002618,-0
 .00001926,0.00000905,-0.00000060,0.00001958,-0.00001511,-0.00005517,-0
 .00004036,0.00002083,0.00045080,-0.00046202,-0.00088268,0.00318165,0.0
 0074137,-0.00100793,0.00422373,0.01097001,-0.00906590,-0.04872989,-0.1
 6503939,0.13371700,-0.00894654,-0.01484334,0.02067863,0.00001782,0.000
 00905,-0.00001478,0.00010265,-0.00001722,0.00007911,0.00003373,-0.0000
 0995,-0.00000251,0.00001363,-0.00000240,-0.00000338,-0.00001164,-0.000
 00718,0.00000121,-0.00000211,-0.00000543,-0.00000177,-0.00000804,-0.00
 000653,-0.00000739,0.00000717,-0.00000311,0.00000189,-0.00024558,-0.00
 004122,-0.00005058,0.00021631,0.00036265,-0.00051077,-0.00141780,0.000
 17638,-0.00043501,0.04838633,0.17314482,0.00005760,0.00000203,0.000020
 83,-0.00000413,-0.00008451,0.00001962,-0.00003836,-0.00001460,-0.00001
 330,0.00019321,-0.00026964,0.00025944,-0.00004881,0.00004880,0.0000436
 3,0.00203889,0.00070507,0.00279124,0.00000488,0.00001996,-0.00000166,-
 0.00000661,-0.00001260,0.00000086,0.00001412,0.00001077,0.00001589,0.0
 0000812,0.00000412,-0.00000951,0.00000589,-0.00000203,-0.00000996,-0.0
 0023235,-0.00090927,-0.00018123,0.00537975,-0.00123757,0.00054400,0.00
 594548,0.01431707,-0.01080076,0.07169548,0.13629260,-0.20775611,0.0007
 7230,-0.00325153,0.00172961,-0.00000609,-0.00000329,-0.00000351,0.0000
 1319,-0.00001922,0.00001141,-0.00002543,0.00002490,0.00003060,-0.00000
 334,-0.00000102,-0.00000066,0.00000266,0.00000329,-0.00000197,0.000001
 87,0.00000145,0.00000026,0.00000301,0.00000137,0.00000324,-0.00000536,
 -0.00000716,-0.00000567,-0.00038462,-0.00003238,-0.00025465,0.00017206
 ,0.00069116,-0.00062952,-0.00237773,-0.00093906,-0.00074681,-0.0826076
 0,-0.14357259,0.21483261,-0.00044771,-0.00010434,0.00004819,0.00015145
 ,0.00008118,0.00033326,0.00014928,0.00001184,0.00007238,-0.00091125,0.
 00066300,-0.00046506,0.00046891,-0.00013224,0.00013016,-0.00932144,0.0
 0516036,0.01181636,-0.00007292,-0.00003789,0.00002850,0.00005133,0.000
 07704,0.00001395,-0.00005850,-0.00005284,-0.00015504,-0.00020296,-0.00
 004882,0.00022831,-0.00016152,-0.00009337,-0.00051211,0.00284530,-0.00
 219231,0.00176946,-0.00082462,-0.00026459,0.00075405,0.00349313,0.0028
 3140,-0.00139706,-0.01174256,0.00699981,0.01663640,-0.04478344,0.01359
 220,0.03478843,-0.00002733,0.00006893,-0.00022303,0.00007719,0.0000041
 5,-0.00007229,0.00015805,-0.00126448,0.00124919,0.00000895,0.00001044,
 -0.00002312,-0.00000795,-0.00001653,0.00000951,-0.00001119,-0.00001797
 ,0.00001020,-0.00000730,-0.00000316,-0.00002077,-0.00052056,-0.0008257
 1,0.00027027,-0.00036463,0.00059232,0.00047588,-0.00049700,-0.00014017
 ,-0.00023062,-0.00044809,0.00012231,0.00060823,-0.00102203,-0.00031772
 ,-0.00056808,0.06402944,-0.00007946,-0.00020568,-0.00027514,-0.0003480
 0,0.00023569,0.00099768,-0.00002162,0.00008851,0.00002404,-0.00113899,
 -0.00229338,0.00218216,-0.00015614,0.00030006,0.00041360,-0.00264404,0
 .00286363,0.00303529,-0.00009534,-0.00012007,0.00003504,0.00005530,0.0
 0001180,0.00010220,-0.00001353,-0.00003666,-0.00014082,-0.00018374,-0.
 00011151,0.00028474,0.00003432,-0.00025510,-0.00067608,0.00065155,-0.0
 0046611,0.00113345,0.00033017,0.00047423,-0.00081336,0.00005691,-0.002
 18142,0.00271871,0.01719066,-0.00678088,-0.01869146,0.01292150,-0.0272
 2748,-0.01120611,0.00005137,-0.00012422,0.00020180,-0.00004649,0.00004
 787,-0.00012371,-0.00245352,-0.00149373,0.00467639,-0.00000059,-0.0000
 0490,0.00000701,-0.00001123,-0.00000830,0.00000488,-0.00002769,-0.0000
 0207,0.00001983,0.00000045,-0.00000180,-0.00001617,-0.00080166,-0.0008
 2341,0.00037040,-0.00002956,-0.00002063,0.00018508,-0.00013491,0.00003
 349,-0.00023004,0.00054383,-0.00017812,-0.00062420,0.00105332,-0.00072
 024,-0.00176609,-0.02470287,0.03900043,0.00063205,0.00027964,0.0001425
 0,-0.00028827,0.00029477,-0.00099921,-0.00015304,-0.00017691,0.0000104
 5,0.00058479,-0.00051149,-0.00164537,-0.00024304,-0.00042277,-0.000255
 79,0.01633274,-0.00778724,-0.01656810,0.00005877,0.00013902,0.00004492
 ,-0.00007719,-0.00002446,-0.00000340,0.00004767,0.00002357,0.00008037,
 -0.00011906,0.00014706,0.00000429,0.00023569,-0.00034579,0.00009231,0.
 00022043,0.00508066,0.00027587,0.00055569,-0.00017342,-0.00092574,-0.0
 0005486,-0.00098614,0.00375561,0.01114617,-0.00472079,-0.01050821,0.03
 521836,-0.01183790,-0.05595173,-0.00030057,0.00018137,-0.00039868,-0.0
 0016374,0.00001246,0.00006031,0.00195776,0.00333971,-0.00403597,-0.000
 02458,-0.00004528,0.00003095,0.00001983,0.00000777,-0.00000269,0.00000
 022,-0.00000042,0.00000938,0.00000602,0.00000642,0.00000521,0.00015807
 ,0.00017113,0.00004962,0.00083801,-0.00069994,-0.00053164,-0.00024147,
 -0.00018755,-0.00026437,0.00045444,-0.00003389,-0.00044227,-0.00122538
 ,0.00009954,0.00011208,-0.06557552,0.01817090,0.08785931\\0.00000728,0
 .,0.00000213,-0.00000356,0.00000053,-0.00000833,0.00000050,-0.00000181
 ,-0.00000420,0.00000829,-0.00001601,0.00000207,0.00000553,-0.00000524,
 -0.00000134,-0.00001433,-0.00000475,-0.00000613,0.00000066,0.00001736,
 -0.00000728,0.00000556,-0.00000693,0.00000408,-0.00000116,0.00000197,0
 .00000148,0.00000050,-0.00000218,0.00000032,-0.00000107,0.00001326,-0.
 00000377,-0.00000183,0.00000004,0.00000477,-0.00000396,-0.00000404,0.0
 0000095,0.00000387,0.00000139,0.00000336,-0.00000549,0.00000044,-0.000
 00092,0.00000724,-0.00000043,0.00001203,0.00000031,0.00000084,-0.00000
 350,-0.00000915,-0.00000251,-0.00000060,0.00000034,0.00000878,-0.00000
 100,0.00000559,-0.00000041,0.00000353,0.00000204,-0.00000199,-0.000000
 41,-0.00000005,0.00000052,-0.00000009,-0.00000098,0.00000165,-0.000000
 42,0.00000023,0.00000346,-0.00000313,0.00000317,-0.00000326,0.00000356
 ,-0.00000022,-0.00000197,0.00000285,-0.00000153,-0.00000033,0.00000392
 ,-0.00000329,0.00000180,0.00000237,-0.00000448,-0.00000016,-0.00000629
 \\\@


 ABALONE: AN EXPRESSION OF DISBELIEF.
 Job cpu time:       0 days 19 hours 53 minutes 47.0 seconds.
 Elapsed time:       0 days  2 hours 29 minutes 15.2 seconds.
 File lengths (MBytes):  RWF=    538 Int=      0 D2E=      0 Chk=     23 Scr=      1
 Normal termination of Gaussian 16 at Mon Aug 23 21:11:49 2021.
